# Supplementary material for: Uncovering the transcriptional landscape of Fomes fomentarius during fungal-based material production through gene co-expression network analysis
Source: Fungal Biol Biotechnol. 2025 Feb 13;12:1. doi: 10.1186/s40694-024-00192-3 (PMC11827164; doi:10.1186/s40694-024-00192-3)
Supplement: Supplementary file 1 — Supplementary Material 1 [file 40694_2024_192_MOESM1_ESM.zip]

Archive with 350 entries (338 files):
- css/
- images/
- input/
- js/
- knownclusterblast/
- svg/
- fungi-8a5e4f91-1b46-44f8-b2ca-95499d0b792c.log
- Fomfom1_AssemblyScaffolds.json
- index.html
- regions.js
- scaffold_1.region001.gbk
- scaffold_1.region002.gbk
- scaffold_1.region003.gbk
- scaffold_1.region004.gbk
- scaffold_1.region005.gbk
- scaffold_1.region006.gbk
- scaffold_2.region001.gbk
- scaffold_3.region001.gbk
- scaffold_3.region002.gbk
- scaffold_3.region003.gbk
- scaffold_4.region001.gbk
- scaffold_4.region002.gbk
- scaffold_4.region003.gbk
- scaffold_4.region004.gbk
- scaffold_6.region001.gbk
- scaffold_7.region001.gbk
- scaffold_7.region002.gbk
- scaffold_7.region003.gbk
- scaffold_7.region004.gbk
- scaffold_8.region001.gbk
- scaffold_9.region001.gbk
- scaffold_9.region002.gbk
- scaffold_10.region001.gbk
- scaffold_11.region001.gbk
- scaffold_11.region002.gbk
- scaffold_11.region003.gbk
- scaffold_12.region001.gbk
- scaffold_12.region002.gbk
- scaffold_12.region003.gbk
- scaffold_13.region001.gbk
- scaffold_13.region002.gbk
- scaffold_14.region001.gbk
- scaffold_14.region002.gbk
- scaffold_14.region003.gbk
- scaffold_14.region004.gbk
- scaffold_15.region001.gbk
- scaffold_16.region001.gbk
- scaffold_16.region002.gbk
- scaffold_19.region001.gbk
- Fomfom1_AssemblyScaffolds.gbk
- input/Fomfom1_AssemblyScaffolds.fasta
- input/Fomfom1_GeneCatalog_20170620.gff3
- knownclusterblast/region1/
- knownclusterblast/region2/
- knownclusterblast/region3/
- knownclusterblast/region4/
- knownclusterblast/region5/
- knownclusterblast/region6/
- knownclusterblast/scaffold_1_c1.txt
- knownclusterblast/scaffold_1_c2.txt
- knownclusterblast/scaffold_1_c3.txt
- knownclusterblast/scaffold_1_c4.txt
- knownclusterblast/scaffold_1_c5.txt
- knownclusterblast/scaffold_1_c6.txt
- knownclusterblast/scaffold_2_c1.txt
- knownclusterblast/scaffold_3_c1.txt
- knownclusterblast/scaffold_3_c2.txt
- knownclusterblast/scaffold_3_c3.txt
- knownclusterblast/scaffold_4_c1.txt
- knownclusterblast/scaffold_4_c2.txt
- knownclusterblast/scaffold_4_c3.txt
- knownclusterblast/scaffold_4_c4.txt
- knownclusterblast/scaffold_6_c1.txt
- knownclusterblast/scaffold_7_c1.txt
- knownclusterblast/scaffold_7_c2.txt
- knownclusterblast/scaffold_7_c3.txt
- knownclusterblast/scaffold_7_c4.txt
- knownclusterblast/scaffold_8_c1.txt
- knownclusterblast/scaffold_9_c1.txt
- knownclusterblast/scaffold_9_c2.txt
- knownclusterblast/scaffold_10_c1.txt
- knownclusterblast/scaffold_11_c1.txt
- knownclusterblast/scaffold_11_c2.txt
- knownclusterblast/scaffold_11_c3.txt
- knownclusterblast/scaffold_12_c1.txt
- knownclusterblast/scaffold_12_c2.txt
- knownclusterblast/scaffold_12_c3.txt
- knownclusterblast/scaffold_13_c1.txt
- knownclusterblast/scaffold_13_c2.txt
- knownclusterblast/scaffold_14_c1.txt
- knownclusterblast/scaffold_14_c2.txt
- knownclusterblast/scaffold_14_c3.txt
- knownclusterblast/scaffold_14_c4.txt
- knownclusterblast/scaffold_15_c1.txt
- knownclusterblast/scaffold_16_c1.txt
- knownclusterblast/scaffold_16_c2.txt
- knownclusterblast/scaffold_19_c1.txt
- knownclusterblast/region1/jgi.p_Fomfom1_1375227_mibig_hits.html
- knownclusterblast/region1/jgi.p_Fomfom1_1212942_mibig_hits.html
- knownclusterblast/region1/jgi.p_Fomfom1_1190804_mibig_hits.html
- knownclusterblast/region1/jgi.p_Fomfom1_1364407_mibig_hits.html
- knownclusterblast/region1/jgi.p_Fomfom1_1191794_mibig_hits.html
- knownclusterblast/region1/jgi.p_Fomfom1_1238327_mibig_hits.html
- knownclusterblast/region1/jgi.p_Fomfom1_1364411_mibig_hits.html
- knownclusterblast/region1/jgi.p_Fomfom1_1244525_mibig_hits.html
- knownclusterblast/region1/jgi.p_Fomfom1_1195752_mibig_hits.html
- knownclusterblast/region1/jgi.p_Fomfom1_1315426_mibig_hits.html
- knownclusterblast/region1/jgi.p_Fomfom1_1366397_mibig_hits.html
- knownclusterblast/region1/jgi.p_Fomfom1_1252414_mibig_hits.html
- knownclusterblast/region1/jgi.p_Fomfom1_1216184_mibig_hits.html
- knownclusterblast/region1/jgi.p_Fomfom1_1315433_mibig_hits.html
- knownclusterblast/region1/jgi.p_Fomfom1_827688_mibig_hits.html
- knownclusterblast/region1/jgi.p_Fomfom1_1269532_mibig_hits.html
- knownclusterblast/region1/jgi.p_Fomfom1_852943_mibig_hits.html
- knownclusterblast/region1/jgi.p_Fomfom1_1203106_mibig_hits.html
- knownclusterblast/region1/jgi.p_Fomfom1_1369104_mibig_hits.html
- knownclusterblast/region1/jgi.p_Fomfom1_1204244_mibig_hits.html
- knownclusterblast/region1/jgi.p_Fomfom1_1203728_mibig_hits.html
- knownclusterblast/region1/jgi.p_Fomfom1_1219107_mibig_hits.html
- knownclusterblast/region1/jgi.p_Fomfom1_1205360_mibig_hits.html
- knownclusterblast/region1/jgi.p_Fomfom1_1205222_mibig_hits.html
- knownclusterblast/region1/jgi.p_Fomfom1_1289098_mibig_hits.html
- knownclusterblast/region1/jgi.p_Fomfom1_1371341_mibig_hits.html
- knownclusterblast/region1/jgi.p_Fomfom1_1371342_mibig_hits.html
- knownclusterblast/region1/jgi.p_Fomfom1_1289136_mibig_hits.html
- knownclusterblast/region1/jgi.p_Fomfom1_138762_mibig_hits.html
- knownclusterblast/region1/jgi.p_Fomfom1_1208183_mibig_hits.html
- knownclusterblast/region1/jgi.p_Fomfom1_1371970_mibig_hits.html
- knownclusterblast/region1/jgi.p_Fomfom1_1371971_mibig_hits.html
- knownclusterblast/region1/jgi.p_Fomfom1_1319276_mibig_hits.html
- knownclusterblast/region1/jgi.p_Fomfom1_1299683_mibig_hits.html
- knownclusterblast/region1/jgi.p_Fomfom1_261230_mibig_hits.html
- knownclusterblast/region1/jgi.p_Fomfom1_261304_mibig_hits.html
- knownclusterblast/region1/jgi.p_Fomfom1_1319667_mibig_hits.html
- knownclusterblast/region1/jgi.p_Fomfom1_1360149_mibig_hits.html
- knownclusterblast/region1/jgi.p_Fomfom1_1210368_mibig_hits.html
- knownclusterblast/region1/jgi.p_Fomfom1_1373023_mibig_hits.html
- knownclusterblast/region1/jgi.p_Fomfom1_289756_mibig_hits.html
- knownclusterblast/region1/jgi.p_Fomfom1_1373025_mibig_hits.html
- knownclusterblast/region1/jgi.p_Fomfom1_314476_mibig_hits.html
- knownclusterblast/region1/jgi.p_Fomfom1_314666_mibig_hits.html
- knownclusterblast/region1/jgi.p_Fomfom1_1222227_mibig_hits.html
- knownclusterblast/region1/jgi.p_Fomfom1_1393345_mibig_hits.html
- knownclusterblast/region1/jgi.p_Fomfom1_377229_mibig_hits.html
- knownclusterblast/region1/jgi.p_Fomfom1_1459984_mibig_hits.html
- knownclusterblast/region1/jgi.p_Fomfom1_1212455_mibig_hits.html
- knownclusterblast/region2/jgi.p_Fomfom1_1228059_mibig_hits.html
- knownclusterblast/region2/jgi.p_Fomfom1_1363054_mibig_hits.html
- knownclusterblast/region2/jgi.p_Fomfom1_1187483_mibig_hits.html
- knownclusterblast/region2/jgi.p_Fomfom1_1228077_mibig_hits.html
- knownclusterblast/region2/jgi.p_Fomfom1_1187419_mibig_hits.html
- knownclusterblast/region2/jgi.p_Fomfom1_73955_mibig_hits.html
- knownclusterblast/region2/jgi.p_Fomfom1_1193235_mibig_hits.html
- knownclusterblast/region2/jgi.p_Fomfom1_1195869_mibig_hits.html
- knownclusterblast/region2/jgi.p_Fomfom1_629213_mibig_hits.html
- knownclusterblast/region2/jgi.p_Fomfom1_629377_mibig_hits.html
- knownclusterblast/region2/jgi.p_Fomfom1_888032_mibig_hits.html
- knownclusterblast/region2/jgi.p_Fomfom1_1457457_mibig_hits.html
- knownclusterblast/region2/jgi.p_Fomfom1_1287664_mibig_hits.html
- knownclusterblast/region2/jgi.p_Fomfom1_1287699_mibig_hits.html
- knownclusterblast/region2/jgi.p_Fomfom1_1205933_mibig_hits.html
- knownclusterblast/region2/jgi.p_Fomfom1_1220113_mibig_hits.html
- knownclusterblast/region2/jgi.p_Fomfom1_220102_mibig_hits.html
- knownclusterblast/region2/jgi.p_Fomfom1_1372685_mibig_hits.html
- knownclusterblast/region2/jgi.p_Fomfom1_1299880_mibig_hits.html
- knownclusterblast/region2/jgi.p_Fomfom1_1299910_mibig_hits.html
- knownclusterblast/region2/jgi.p_Fomfom1_1319683_mibig_hits.html
- knownclusterblast/region2/jgi.p_Fomfom1_290333_mibig_hits.html
- knownclusterblast/region2/jgi.p_Fomfom1_1360172_mibig_hits.html
- knownclusterblast/region2/jgi.p_Fomfom1_1339467_mibig_hits.html
- knownclusterblast/region2/jgi.p_Fomfom1_1360180_mibig_hits.html
- knownclusterblast/region2/jgi.p_Fomfom1_290376_mibig_hits.html
- knownclusterblast/region2/jgi.p_Fomfom1_1320071_mibig_hits.html
- knownclusterblast/region2/jgi.p_Fomfom1_1373387_mibig_hits.html
- knownclusterblast/region2/jgi.p_Fomfom1_1304648_mibig_hits.html
- knownclusterblast/region2/jgi.p_Fomfom1_1391491_mibig_hits.html
- knownclusterblast/region2/jgi.p_Fomfom1_1210441_mibig_hits.html
- knownclusterblast/region2/jgi.p_Fomfom1_1373402_mibig_hits.html
- knownclusterblast/region2/jgi.p_Fomfom1_1373404_mibig_hits.html
- knownclusterblast/region2/jgi.p_Fomfom1_1210699_mibig_hits.html
- knownclusterblast/region2/jgi.p_Fomfom1_317613_mibig_hits.html
- knownclusterblast/region2/jgi.p_Fomfom1_1304851_mibig_hits.html
- knownclusterblast/region2/jgi.p_Fomfom1_1304876_mibig_hits.html
- knownclusterblast/region2/jgi.p_Fomfom1_1304910_mibig_hits.html
- knownclusterblast/region2/jgi.p_Fomfom1_1304925_mibig_hits.html
- knownclusterblast/region2/jgi.p_Fomfom1_1210450_mibig_hits.html
- knownclusterblast/region2/jgi.p_Fomfom1_1393381_mibig_hits.html
- knownclusterblast/region2/jgi.p_Fomfom1_1452589_mibig_hits.html
- knownclusterblast/region2/jgi.p_Fomfom1_347225_mibig_hits.html
- knownclusterblast/region2/jgi.p_Fomfom1_1308000_mibig_hits.html
- knownclusterblast/region3/jgi.p_Fomfom1_1228391_mibig_hits.html
- knownclusterblast/region3/jgi.p_Fomfom1_78215_mibig_hits.html
- knownclusterblast/region3/jgi.p_Fomfom1_1313385_mibig_hits.html
- knownclusterblast/region3/jgi.p_Fomfom1_1193074_mibig_hits.html
- knownclusterblast/region3/jgi.p_Fomfom1_1366674_mibig_hits.html
- knownclusterblast/region3/jgi.p_Fomfom1_1196561_mibig_hits.html
- knownclusterblast/region3/jgi.p_Fomfom1_1196827_mibig_hits.html
- knownclusterblast/region3/jgi.p_Fomfom1_639831_mibig_hits.html
- knownclusterblast/region3/jgi.p_Fomfom1_1423974_mibig_hits.html
- knownclusterblast/region3/jgi.p_Fomfom1_1275688_mibig_hits.html
- knownclusterblast/region3/jgi.p_Fomfom1_1319469_mibig_hits.html
- knownclusterblast/region3/jgi.p_Fomfom1_1295759_mibig_hits.html
- knownclusterblast/region3/jgi.p_Fomfom1_1208090_mibig_hits.html
- knownclusterblast/region3/jgi.p_Fomfom1_1208328_mibig_hits.html
- knownclusterblast/region3/jgi.p_Fomfom1_1388504_mibig_hits.html
- knownclusterblast/region3/jgi.p_Fomfom1_1373552_mibig_hits.html
- knownclusterblast/region3/jgi.p_Fomfom1_324375_mibig_hits.html
- knownclusterblast/region3/jgi.p_Fomfom1_324542_mibig_hits.html
- knownclusterblast/region4/jgi.p_Fomfom1_1322654_mibig_hits.html
- knownclusterblast/region4/jgi.p_Fomfom1_1190301_mibig_hits.html
- knownclusterblast/region4/jgi.p_Fomfom1_1216621_mibig_hits.html
- knownclusterblast/region4/jgi.p_Fomfom1_1315830_mibig_hits.html
- knownclusterblast/region4/jgi.p_Fomfom1_1216625_mibig_hits.html
- knownclusterblast/region4/jgi.p_Fomfom1_1315837_mibig_hits.html
- knownclusterblast/region4/jgi.p_Fomfom1_1256164_mibig_hits.html
- knownclusterblast/region4/jgi.p_Fomfom1_1256193_mibig_hits.html
- knownclusterblast/region4/jgi.p_Fomfom1_1275832_mibig_hits.html
- knownclusterblast/region4/jgi.p_Fomfom1_906720_mibig_hits.html
- knownclusterblast/region4/jgi.p_Fomfom1_1202404_mibig_hits.html
- knownclusterblast/region4/jgi.p_Fomfom1_906865_mibig_hits.html
- knownclusterblast/region4/jgi.p_Fomfom1_906870_mibig_hits.html
- knownclusterblast/region4/jgi.p_Fomfom1_1392044_mibig_hits.html
- knownclusterblast/region4/jgi.p_Fomfom1_1210473_mibig_hits.html
- knownclusterblast/region4/jgi.p_Fomfom1_1210865_mibig_hits.html
- knownclusterblast/region5/jgi.p_Fomfom1_1188506_mibig_hits.html
- knownclusterblast/region5/jgi.p_Fomfom1_1189961_mibig_hits.html
- knownclusterblast/region5/jgi.p_Fomfom1_110009_mibig_hits.html
- knownclusterblast/region6/jgi.p_Fomfom1_130999_mibig_hits.html
- knownclusterblast/region6/jgi.p_Fomfom1_131080_mibig_hits.html
- css/fungi.css
- js/jquery.tablesorter.min.js
- js/jquery.js
- js/antismash.js
- images/bacteria_logo.png
- images/fungi_logo.png
- images/about.svg
- images/expand-arrows-alt-solid.svg
- images/fungi_download.png
- images/fungi_antismash_logo.svg
- images/plus-circle.svg
- images/plant_antismash_icon_white.svg
- images/plant_antismash_icon.svg
- images/fungi_antismash_icon_white.svg
- images/nostructure_icon.png
- images/minus-circle.svg
- images/mail.png
- images/bacteria_antismash_logo.svg
- images/search-solid.svg
- images/bacteria_home.png
- images/fungi_home.png
- images/bacteria_help.png
- images/contact.svg
- images/fungi_help.png
- images/download.svg
- images/help.svg
- images/fungi_about.png
- images/fungi_antismash_icon.svg
- images/bacteria_about.png
- images/external-link-alt-solid.svg
- images/bacteria_antismash_white.svg
- images/bacteria_download.png
- images/bacteria_antismash_icon.svg
- images/question-circle-solid.svg
- svg/subclusterblast_r1c1_all.svg
- svg/subclusterblast_r1c2_all.svg
- svg/subclusterblast_r1c3_all.svg
- svg/subclusterblast_r1c4_all.svg
- svg/subclusterblast_r1c5_all.svg
- svg/subclusterblast_r1c6_all.svg
- svg/knownclusterblast_r1c1_all.svg
- svg/knownclusterblast_r1c1_1.svg
- svg/knownclusterblast_r1c2_all.svg
- svg/knownclusterblast_r1c2_1.svg
- svg/knownclusterblast_r1c3_all.svg
- svg/knownclusterblast_r1c4_all.svg
- svg/knownclusterblast_r1c4_1.svg
- svg/knownclusterblast_r1c5_all.svg
- svg/knownclusterblast_r1c6_all.svg
- svg/subclusterblast_r2c1_all.svg
- svg/knownclusterblast_r2c1_all.svg
- svg/subclusterblast_r3c1_all.svg
- svg/subclusterblast_r3c2_all.svg
- svg/subclusterblast_r3c3_all.svg
- svg/knownclusterblast_r3c1_all.svg
- svg/knownclusterblast_r3c2_all.svg
- svg/knownclusterblast_r3c2_1.svg
- svg/knownclusterblast_r3c3_all.svg
- svg/knownclusterblast_r3c3_1.svg
- svg/subclusterblast_r4c1_all.svg
- svg/subclusterblast_r4c2_all.svg
- svg/subclusterblast_r4c3_all.svg
- svg/subclusterblast_r4c4_all.svg
- svg/knownclusterblast_r4c1_all.svg
- svg/knownclusterblast_r4c2_all.svg
- svg/knownclusterblast_r4c2_1.svg
- svg/knownclusterblast_r4c3_all.svg
- svg/knownclusterblast_r4c4_all.svg
- svg/subclusterblast_r6c1_all.svg
- svg/knownclusterblast_r6c1_all.svg
- svg/subclusterblast_r7c1_all.svg
[truncated: 50 more entries]
