# Supplementary material for: Uncovering the transcriptional landscape of Fomes fomentarius during fungal-based material production through gene co-expression network analysis
Source: Fungal Biol Biotechnol. 2025 Feb 13;12:1. doi: 10.1186/s40694-024-00192-3 (PMC11827164; doi:10.1186/s40694-024-00192-3)
Supplement: Supplementary file 1 — Supplementary Material 1 [file 40694_2024_192_MOESM1_ESM.zip › fungi-8a5e4f91-1b46-44f8-b2ca-95499d0b792c.log]

INFO     10/09 11:54:11   antiSMASH version: 7.1.0
INFO     10/09 11:54:11   diamond using executable: /usr/bin/diamond-aligner (2.0.7)
INFO     10/09 11:54:11   hmmpfam2 using executable: /usr/bin/hmm2pfam (2.3.2)
INFO     10/09 11:54:11   fasttree using executable: /usr/bin/fasttree
INFO     10/09 11:54:11   hmmsearch using executable: /usr/bin/hmmsearch (3.3.2)
INFO     10/09 11:54:11   hmmpress using executable: /usr/bin/hmmpress (3.3.2)
INFO     10/09 11:54:11   hmmscan using executable: /usr/bin/hmmscan (3.3.2)
INFO     10/09 11:54:11   meme using executable: /usr/bin/meme (4.11.2)
INFO     10/09 11:54:11   fimo using executable: /usr/bin/fimo (4.11.2)
INFO     10/09 11:54:11   glimmerhmm using executable: /usr/bin/glimmerhmm
INFO     10/09 11:54:11   prodigal using executable: /usr/bin/prodigal (V2.6.3)
INFO     10/09 11:54:11   blastp using executable: /usr/bin/blastp (2.11.0+)
INFO     10/09 11:54:12   makeblastdb using executable: /usr/bin/makeblastdb (2.11.0+)
DEBUG    10/09 11:54:12   Checking prerequisites for antismash.detection.hmm_detection
DEBUG    10/09 11:54:12   Found file '/usr/local/lib/python3.9/dist-packages/antismash/detection/hmm_detection/data/bgc_seeds.hmm'
DEBUG    10/09 11:54:12   Found file '/usr/local/lib/python3.9/dist-packages/antismash/detection/hmm_detection/data/bgc_seeds.hmm.h3f'
DEBUG    10/09 11:54:12   Found file '/usr/local/lib/python3.9/dist-packages/antismash/detection/hmm_detection/data/bgc_seeds.hmm.h3i'
DEBUG    10/09 11:54:12   Found file '/usr/local/lib/python3.9/dist-packages/antismash/detection/hmm_detection/data/bgc_seeds.hmm.h3m'
DEBUG    10/09 11:54:12   Found file '/usr/local/lib/python3.9/dist-packages/antismash/detection/hmm_detection/data/bgc_seeds.hmm.h3p'
DEBUG    10/09 11:54:12   Checking prerequisites for antismash.detection.genefunctions
DEBUG    10/09 11:54:12   Found file '/databases/resfam/Resfams.hmm'
DEBUG    10/09 11:54:12   Found file '/usr/local/lib/python3.9/dist-packages/antismash/detection/genefunctions/data/smcogs.hmm.h3f'
DEBUG    10/09 11:54:12   Found file '/usr/local/lib/python3.9/dist-packages/antismash/detection/genefunctions/data/smcogs.hmm.h3i'
DEBUG    10/09 11:54:12   Found file '/usr/local/lib/python3.9/dist-packages/antismash/detection/genefunctions/data/smcogs.hmm.h3m'
DEBUG    10/09 11:54:12   Found file '/usr/local/lib/python3.9/dist-packages/antismash/detection/genefunctions/data/smcogs.hmm.h3p'
DEBUG    10/09 11:54:12   Found file '/databases/resfam/Resfams.hmm.h3f'
DEBUG    10/09 11:54:12   Found file '/databases/resfam/Resfams.hmm.h3i'
DEBUG    10/09 11:54:12   Found file '/databases/resfam/Resfams.hmm.h3m'
DEBUG    10/09 11:54:12   Found file '/databases/resfam/Resfams.hmm.h3p'
DEBUG    10/09 11:54:12   Checking prerequisites for antismash.detection.nrps_pks_domains
DEBUG    10/09 11:54:12   Found file '/usr/local/lib/python3.9/dist-packages/antismash/detection/nrps_pks_domains/data/abmotifs.hmm.h3f'
DEBUG    10/09 11:54:12   Found file '/usr/local/lib/python3.9/dist-packages/antismash/detection/nrps_pks_domains/data/abmotifs.hmm.h3i'
DEBUG    10/09 11:54:12   Found file '/usr/local/lib/python3.9/dist-packages/antismash/detection/nrps_pks_domains/data/abmotifs.hmm.h3m'
DEBUG    10/09 11:54:12   Found file '/usr/local/lib/python3.9/dist-packages/antismash/detection/nrps_pks_domains/data/abmotifs.hmm.h3p'
DEBUG    10/09 11:54:12   Found file '/usr/local/lib/python3.9/dist-packages/antismash/detection/nrps_pks_domains/data/dockingdomains.hmm.h3f'
DEBUG    10/09 11:54:12   Found file '/usr/local/lib/python3.9/dist-packages/antismash/detection/nrps_pks_domains/data/dockingdomains.hmm.h3i'
DEBUG    10/09 11:54:12   Found file '/usr/local/lib/python3.9/dist-packages/antismash/detection/nrps_pks_domains/data/dockingdomains.hmm.h3m'
DEBUG    10/09 11:54:12   Found file '/usr/local/lib/python3.9/dist-packages/antismash/detection/nrps_pks_domains/data/dockingdomains.hmm.h3p'
DEBUG    10/09 11:54:12   Found file '/usr/local/lib/python3.9/dist-packages/antismash/detection/nrps_pks_domains/data/ksdomains.hmm.h3f'
DEBUG    10/09 11:54:12   Found file '/usr/local/lib/python3.9/dist-packages/antismash/detection/nrps_pks_domains/data/ksdomains.hmm.h3i'
DEBUG    10/09 11:54:12   Found file '/usr/local/lib/python3.9/dist-packages/antismash/detection/nrps_pks_domains/data/ksdomains.hmm.h3m'
DEBUG    10/09 11:54:12   Found file '/usr/local/lib/python3.9/dist-packages/antismash/detection/nrps_pks_domains/data/ksdomains.hmm.h3p'
DEBUG    10/09 11:54:12   Found file '/usr/local/lib/python3.9/dist-packages/antismash/detection/nrps_pks_domains/data/nrpspksdomains.hmm.h3f'
DEBUG    10/09 11:54:12   Found file '/usr/local/lib/python3.9/dist-packages/antismash/detection/nrps_pks_domains/data/nrpspksdomains.hmm.h3i'
DEBUG    10/09 11:54:12   Found file '/usr/local/lib/python3.9/dist-packages/antismash/detection/nrps_pks_domains/data/nrpspksdomains.hmm.h3m'
DEBUG    10/09 11:54:12   Found file '/usr/local/lib/python3.9/dist-packages/antismash/detection/nrps_pks_domains/data/nrpspksdomains.hmm.h3p'
DEBUG    10/09 11:54:12   Found file '/databases/nrps_pks/transATor/2023.02.23/transATor.hmm.h3f'
DEBUG    10/09 11:54:12   Found file '/databases/nrps_pks/transATor/2023.02.23/transATor.hmm.h3i'
DEBUG    10/09 11:54:12   Found file '/databases/nrps_pks/transATor/2023.02.23/transATor.hmm.h3m'
DEBUG    10/09 11:54:12   Found file '/databases/nrps_pks/transATor/2023.02.23/transATor.hmm.h3p'
DEBUG    10/09 11:54:12   Checking prerequisites for antismash.modules.active_site_finder
DEBUG    10/09 11:54:12   Found file '/usr/local/lib/python3.9/dist-packages/antismash/modules/active_site_finder/data/PKSI-KR.hmm2'
DEBUG    10/09 11:54:12   Found file '/usr/local/lib/python3.9/dist-packages/antismash/modules/active_site_finder/data/PKSI-KS_N.hmm2'
DEBUG    10/09 11:54:12   Found file '/usr/local/lib/python3.9/dist-packages/antismash/modules/active_site_finder/data/PKSI-KS_C.hmm2'
DEBUG    10/09 11:54:12   Found file '/usr/local/lib/python3.9/dist-packages/antismash/modules/active_site_finder/data/PKSI-AT.hmm2'
DEBUG    10/09 11:54:12   Found file '/usr/local/lib/python3.9/dist-packages/antismash/modules/active_site_finder/data/PKSI-ACP.hmm2'
DEBUG    10/09 11:54:12   Found file '/usr/local/lib/python3.9/dist-packages/antismash/modules/active_site_finder/data/PKSI-DH.hmm2'
DEBUG    10/09 11:54:12   Found file '/usr/local/lib/python3.9/dist-packages/antismash/modules/active_site_finder/data/Thioesterase.hmm2'
DEBUG    10/09 11:54:12   Found file '/usr/local/lib/python3.9/dist-packages/antismash/modules/active_site_finder/data/PKSI-ER.hmm2'
DEBUG    10/09 11:54:12   Found file '/usr/local/lib/python3.9/dist-packages/antismash/modules/active_site_finder/data/p450.hmm2'
DEBUG    10/09 11:54:12   Checking prerequisites for antismash.modules.clusterblast
DEBUG    10/09 11:54:12   Found file '/databases/knownclusterblast/3.1/clusters.txt'
DEBUG    10/09 11:54:12   Found file '/databases/knownclusterblast/3.1/proteins.fasta'
DEBUG    10/09 11:54:12   Found file '/databases/knownclusterblast/3.1/proteins.dmnd'
DEBUG    10/09 11:54:12   Found file '/databases/knownclusterblast/3.1/proteins.dmnd'
DEBUG    10/09 11:54:12   Found file '/databases/clusterblast/clusters.txt'
DEBUG    10/09 11:54:12   Found file '/databases/clusterblast/proteins.fasta'
DEBUG    10/09 11:54:12   Found file '/databases/clusterblast/proteins.dmnd'
DEBUG    10/09 11:54:12   Found file '/databases/clusterblast/proteins.dmnd'
DEBUG    10/09 11:54:12   Found file '/usr/local/lib/python3.9/dist-packages/antismash/modules/clusterblast/data/sub/proteins.fasta'
DEBUG    10/09 11:54:12   Found file '/usr/local/lib/python3.9/dist-packages/antismash/modules/clusterblast/data/sub/proteins.fasta.phr'
DEBUG    10/09 11:54:12   Found file '/usr/local/lib/python3.9/dist-packages/antismash/modules/clusterblast/data/sub/proteins.fasta.pin'
DEBUG    10/09 11:54:12   Found file '/usr/local/lib/python3.9/dist-packages/antismash/modules/clusterblast/data/sub/proteins.fasta.psq'
DEBUG    10/09 11:54:12   Found file '/usr/local/lib/python3.9/dist-packages/antismash/modules/clusterblast/data/sub/clusters.txt'
DEBUG    10/09 11:54:12   Checking prerequisites for antismash.modules.lanthipeptides
DEBUG    10/09 11:54:12   Found file '/databases/comparippson/asdb/4.0/cores.fa.pdb'
DEBUG    10/09 11:54:12   Found file '/databases/comparippson/asdb/4.0/cores.fa.phr'
DEBUG    10/09 11:54:12   Found file '/databases/comparippson/asdb/4.0/cores.fa.pin'
DEBUG    10/09 11:54:12   Found file '/databases/comparippson/asdb/4.0/cores.fa.pot'
DEBUG    10/09 11:54:12   Found file '/databases/comparippson/asdb/4.0/cores.fa.psq'
DEBUG    10/09 11:54:12   Found file '/databases/comparippson/asdb/4.0/cores.fa.ptf'
DEBUG    10/09 11:54:12   Found file '/databases/comparippson/asdb/4.0/cores.fa.pto'
DEBUG    10/09 11:54:12   Found file '/databases/comparippson/mibig/3.1/cores.fa.pdb'
DEBUG    10/09 11:54:12   Found file '/databases/comparippson/mibig/3.1/cores.fa.phr'
DEBUG    10/09 11:54:12   Found file '/databases/comparippson/mibig/3.1/cores.fa.pin'
DEBUG    10/09 11:54:12   Found file '/databases/comparippson/mibig/3.1/cores.fa.pot'
DEBUG    10/09 11:54:12   Found file '/databases/comparippson/mibig/3.1/cores.fa.psq'
DEBUG    10/09 11:54:12   Found file '/databases/comparippson/mibig/3.1/cores.fa.ptf'
DEBUG    10/09 11:54:12   Found file '/databases/comparippson/mibig/3.1/cores.fa.pto'
DEBUG    10/09 11:54:12   Checking prerequisites for antismash.modules.lassopeptides
DEBUG    10/09 11:54:12   Checking prerequisites for antismash.modules.nrps_pks
DEBUG    10/09 11:54:12   Found existing cache for /usr/local/lib/python3.9/dist-packages/antismash/modules/nrps_pks/data/terminals/cterm.fasta
DEBUG    10/09 11:54:12   Found existing cache for /usr/local/lib/python3.9/dist-packages/antismash/modules/nrps_pks/data/terminals/nterm.fasta
DEBUG    10/09 11:54:12   Found existing cache for /usr/local/lib/python3.9/dist-packages/antismash/modules/nrps_pks/at_analysis/data/AT_domains_muscle.fasta
DEBUG    10/09 11:54:12   Found existing cache for /usr/local/lib/python3.9/dist-packages/antismash/modules/nrps_pks/kr_analysis/data/KRdomains_muscle.fasta
DEBUG    10/09 11:54:12   Found existing cache for /usr/local/lib/python3.9/dist-packages/antismash/modules/nrps_pks/minowa/data/AT_domains_muscle.fasta
DEBUG    10/09 11:54:12   Found existing cache for /usr/local/lib/python3.9/dist-packages/antismash/modules/nrps_pks/minowa/data/CAL_domains_muscle.fasta
DEBUG    10/09 11:54:12   Checking prerequisites for antismash.modules.rrefinder
DEBUG    10/09 11:54:12   Found file '/usr/local/lib/python3.9/dist-packages/antismash/modules/rrefinder/data/RREFam.hmm.h3f'
DEBUG    10/09 11:54:12   Found file '/usr/local/lib/python3.9/dist-packages/antismash/modules/rrefinder/data/RREFam.hmm.h3i'
DEBUG    10/09 11:54:12   Found file '/usr/local/lib/python3.9/dist-packages/antismash/modules/rrefinder/data/RREFam.hmm.h3m'
DEBUG    10/09 11:54:12   Found file '/usr/local/lib/python3.9/dist-packages/antismash/modules/rrefinder/data/RREFam.hmm.h3p'
DEBUG    10/09 11:54:12   Checking prerequisites for antismash.modules.sactipeptides
DEBUG    10/09 11:54:12   Checking prerequisites for antismash.modules.t2pks
DEBUG    10/09 11:54:12   Found file '/usr/local/lib/python3.9/dist-packages/antismash/modules/t2pks/data/KSIII.fasta'
DEBUG    10/09 11:54:12   Found file '/usr/local/lib/python3.9/dist-packages/antismash/modules/t2pks/data/KSIII.phr'
DEBUG    10/09 11:54:12   Found file '/usr/local/lib/python3.9/dist-packages/antismash/modules/t2pks/data/KSIII.pin'
DEBUG    10/09 11:54:12   Found file '/usr/local/lib/python3.9/dist-packages/antismash/modules/t2pks/data/KSIII.psq'
DEBUG    10/09 11:54:12   Found file '/usr/local/lib/python3.9/dist-packages/antismash/modules/t2pks/data/AT.fasta'
DEBUG    10/09 11:54:12   Found file '/usr/local/lib/python3.9/dist-packages/antismash/modules/t2pks/data/AT.phr'
DEBUG    10/09 11:54:12   Found file '/usr/local/lib/python3.9/dist-packages/antismash/modules/t2pks/data/AT.pin'
DEBUG    10/09 11:54:12   Found file '/usr/local/lib/python3.9/dist-packages/antismash/modules/t2pks/data/AT.psq'
DEBUG    10/09 11:54:12   Found file '/usr/local/lib/python3.9/dist-packages/antismash/modules/t2pks/data/LIG.fasta'
DEBUG    10/09 11:54:12   Found file '/usr/local/lib/python3.9/dist-packages/antismash/modules/t2pks/data/LIG.phr'
DEBUG    10/09 11:54:12   Found file '/usr/local/lib/python3.9/dist-packages/antismash/modules/t2pks/data/LIG.pin'
DEBUG    10/09 11:54:12   Found file '/usr/local/lib/python3.9/dist-packages/antismash/modules/t2pks/data/LIG.psq'
DEBUG    10/09 11:54:12   Found file '/usr/local/lib/python3.9/dist-packages/antismash/modules/t2pks/data/t2pks.hmm.h3f'
DEBUG    10/09 11:54:12   Found file '/usr/local/lib/python3.9/dist-packages/antismash/modules/t2pks/data/t2pks.hmm.h3i'
DEBUG    10/09 11:54:12   Found file '/usr/local/lib/python3.9/dist-packages/antismash/modules/t2pks/data/t2pks.hmm.h3m'
DEBUG    10/09 11:54:12   Found file '/usr/local/lib/python3.9/dist-packages/antismash/modules/t2pks/data/t2pks.hmm.h3p'
DEBUG    10/09 11:54:12   Checking prerequisites for antismash.modules.thiopeptides
DEBUG    10/09 11:54:12   Found file '/usr/local/lib/python3.9/dist-packages/antismash/modules/thiopeptides/data/thiopep3.hmm.h3f'
DEBUG    10/09 11:54:12   Found file '/usr/local/lib/python3.9/dist-packages/antismash/modules/thiopeptides/data/thiopep3.hmm.h3i'
DEBUG    10/09 11:54:12   Found file '/usr/local/lib/python3.9/dist-packages/antismash/modules/thiopeptides/data/thiopep3.hmm.h3m'
DEBUG    10/09 11:54:12   Found file '/usr/local/lib/python3.9/dist-packages/antismash/modules/thiopeptides/data/thiopep3.hmm.h3p'
DEBUG    10/09 11:54:12   Checking prerequisites for antismash.modules.tta
DEBUG    10/09 11:54:12   Checking prerequisites for antismash.outputs.html
DEBUG    10/09 11:54:12   Found file '/usr/local/lib/python3.9/dist-packages/antismash/outputs/html/css/bacteria.css'
DEBUG    10/09 11:54:12   Found file '/usr/local/lib/python3.9/dist-packages/antismash/outputs/html/css/fungi.css'
DEBUG    10/09 11:54:12   Found file '/usr/local/lib/python3.9/dist-packages/antismash/outputs/html/css/plants.css'
DEBUG    10/09 11:54:12   Checking options for antismash.detection.hmm_detection
DEBUG    10/09 11:54:12   Checking options for antismash.detection.genefunctions
DEBUG    10/09 11:54:12   Checking options for antismash.detection.nrps_pks_domains
DEBUG    10/09 11:54:12   Checking options for antismash.modules.active_site_finder
DEBUG    10/09 11:54:12   Checking options for antismash.modules.clusterblast
DEBUG    10/09 11:54:12   Checking options for antismash.modules.lanthipeptides
DEBUG    10/09 11:54:12   Checking options for antismash.modules.lassopeptides
DEBUG    10/09 11:54:12   Checking options for antismash.modules.nrps_pks
DEBUG    10/09 11:54:12   Checking options for antismash.modules.rrefinder
DEBUG    10/09 11:54:12   Checking options for antismash.modules.sactipeptides
DEBUG    10/09 11:54:12   Checking options for antismash.modules.t2pks
DEBUG    10/09 11:54:12   Checking options for antismash.modules.thiopeptides
DEBUG    10/09 11:54:12   Checking options for antismash.modules.tta
DEBUG    10/09 11:54:12   Checking options for antismash.outputs.html
INFO     10/09 11:54:12   Parsing input sequence '/input/Fomfom1_AssemblyScaffolds.fasta'
DEBUG    10/09 11:54:13   Loading annotations from GFF file
DEBUG    10/09 11:54:29   Stripping antiSMASH features and annotations from record: scaffold_1
DEBUG    10/09 11:54:29   Stripping antiSMASH features and annotations from record: scaffold_2
DEBUG    10/09 11:54:29   Stripping antiSMASH features and annotations from record: scaffold_3
DEBUG    10/09 11:54:29   Stripping antiSMASH features and annotations from record: scaffold_4
DEBUG    10/09 11:54:29   Stripping antiSMASH features and annotations from record: scaffold_5
DEBUG    10/09 11:54:29   Stripping antiSMASH features and annotations from record: scaffold_6
DEBUG    10/09 11:54:29   Stripping antiSMASH features and annotations from record: scaffold_7
DEBUG    10/09 11:54:29   Stripping antiSMASH features and annotations from record: scaffold_8
DEBUG    10/09 11:54:29   Stripping antiSMASH features and annotations from record: scaffold_9
DEBUG    10/09 11:54:29   Stripping antiSMASH features and annotations from record: scaffold_10
DEBUG    10/09 11:54:29   Stripping antiSMASH features and annotations from record: scaffold_11
DEBUG    10/09 11:54:29   Stripping antiSMASH features and annotations from record: scaffold_12
DEBUG    10/09 11:54:29   Stripping antiSMASH features and annotations from record: scaffold_13
DEBUG    10/09 11:54:29   Stripping antiSMASH features and annotations from record: scaffold_14
DEBUG    10/09 11:54:29   Stripping antiSMASH features and annotations from record: scaffold_15
DEBUG    10/09 11:54:29   Stripping antiSMASH features and annotations from record: scaffold_16
DEBUG    10/09 11:54:29   Stripping antiSMASH features and annotations from record: scaffold_17
DEBUG    10/09 11:54:29   Stripping antiSMASH features and annotations from record: scaffold_18
DEBUG    10/09 11:54:29   Stripping antiSMASH features and annotations from record: scaffold_19
DEBUG    10/09 11:54:29   Stripping antiSMASH features and annotations from record: scaffold_20
DEBUG    10/09 11:54:29   Stripping antiSMASH features and annotations from record: scaffold_21
DEBUG    10/09 11:54:29   Stripping antiSMASH features and annotations from record: scaffold_22
DEBUG    10/09 11:54:29   Stripping antiSMASH features and annotations from record: scaffold_23
DEBUG    10/09 11:54:29   Stripping antiSMASH features and annotations from record: scaffold_24
DEBUG    10/09 11:54:29   Stripping antiSMASH features and annotations from record: scaffold_25
DEBUG    10/09 11:54:29   Stripping antiSMASH features and annotations from record: scaffold_26
DEBUG    10/09 11:54:29   Converting records from biopython to secmet
DEBUG    10/09 11:54:44   Removing existing region genbank files
DEBUG    10/09 11:54:44   Reusing output directory: /data/antismash/upload/fungi-8a5e4f91-1b46-44f8-b2ca-95499d0b792c
DEBUG    10/09 11:54:44   Preprocessing 26 sequences
DEBUG    10/09 11:54:44   Sanitising record ids and sequences
DEBUG    10/09 11:55:07   Removing sequences smaller than 1000 bases
DEBUG    10/09 11:55:07   Ensuring records have CDS features with all required information
INFO     10/09 11:55:23   No genes found, skipping record
INFO     10/09 11:55:24   Analysing record: scaffold_1
INFO     10/09 11:55:24   Detecting secondary metabolite clusters
DEBUG    10/09 11:55:24   Checking if antismash.detection.hmm_detection should be run
INFO     10/09 11:55:24   Running antismash.detection.hmm_detection
INFO     10/09 11:55:24   HMM detection using strictness: relaxed
DEBUG    10/09 11:55:31   6 rule-based cluster(s) found in record
DEBUG    10/09 11:55:31   6 protoclusters found
DEBUG    10/09 11:55:31   0 subregions found
INFO     10/09 11:55:31   6 region(s) detected in record
DEBUG    10/09 11:55:31   Checking if antismash.detection.genefunctions should be run
INFO     10/09 11:55:31   Running antismash.detection.genefunctions
DEBUG    10/09 11:55:33   Adding detection results from antismash.detection.genefunctions to record
DEBUG    10/09 11:55:33   annotating CDS features with resist info: 0 CDSes
DEBUG    10/09 11:55:33   annotating CDS features with smcogs info: 17 CDSes
DEBUG    10/09 11:55:33   Checking if antismash.detection.nrps_pks_domains should be run
INFO     10/09 11:55:33   Running antismash.detection.nrps_pks_domains
DEBUG    10/09 11:55:33   Marking NRPS/PKS CDS features and domains in clusters
DEBUG    10/09 11:55:34   Adding detection results from antismash.detection.nrps_pks_domains to record
DEBUG    10/09 11:55:34   Checking if antismash.modules.active_site_finder should be run
INFO     10/09 11:55:34   Running antismash.modules.active_site_finder
DEBUG    10/09 11:55:34   Checking if antismash.modules.clusterblast should be run
INFO     10/09 11:55:34   Running antismash.modules.clusterblast
INFO     10/09 11:55:34   Finding internal homologs in each gene cluster...
INFO     10/09 11:55:38   Running subcluster search
INFO     10/09 11:55:38   SubClusterBlast: Loading gene cluster database into memory...
INFO     10/09 11:55:38   SubClusterBlast: Loading gene cluster database proteins into memory...
INFO     10/09 11:55:44   Running known cluster search
INFO     10/09 11:55:44   KnownClusterBlast: Loading gene cluster database into memory...
INFO     10/09 11:55:44   KnownClusterBlast: Loading gene cluster database proteins into memory...
DEBUG    10/09 11:55:45   Running DIAMOND knowncluster searches..
INFO     10/09 11:55:45   Comparing regions to reference database
DEBUG    10/09 11:55:47   Checking if antismash.modules.lanthipeptides should be run
INFO     10/09 11:55:47   Running antismash.modules.lanthipeptides
DEBUG    10/09 11:55:47   Lanthipeptide module marked 0 motifs
DEBUG    10/09 11:55:48   Checking if antismash.modules.lassopeptides should be run
INFO     10/09 11:55:48   Running antismash.modules.lassopeptides
DEBUG    10/09 11:55:50   Lassopeptide module marked 0 motifs
DEBUG    10/09 11:55:50   Checking if antismash.modules.nrps_pks should be run
INFO     10/09 11:55:50   Running antismash.modules.nrps_pks
INFO     10/09 11:55:50   Predicting A domain substrate specificities with nrpys
INFO     10/09 11:55:50   Predicting CAL domain substrate specificities by Minowa et al. method
INFO     10/09 11:55:50   Predicting PKS KR activity and stereochemistry using KR fingerprints from Starcevic et al.
DEBUG    10/09 11:55:50   CandidateCluster 2 monomer ordering method: colinear
DEBUG    10/09 11:55:50   CandidateCluster 5 monomer ordering method: colinear
DEBUG    10/09 11:55:50   Checking if antismash.modules.rrefinder should be run
INFO     10/09 11:55:50   Running antismash.modules.rrefinder
DEBUG    10/09 11:55:50   Checking if antismash.modules.sactipeptides should be run
INFO     10/09 11:55:50   Running antismash.modules.sactipeptides
DEBUG    10/09 11:55:50   Found no sactipeptide motifs
DEBUG    10/09 11:55:51   Checking if antismash.modules.t2pks should be run
INFO     10/09 11:55:51   Running antismash.modules.t2pks
DEBUG    10/09 11:55:51   No type II PKS clusters to analyze
DEBUG    10/09 11:55:51   Checking if antismash.modules.thiopeptides should be run
INFO     10/09 11:55:51   Running antismash.modules.thiopeptides
DEBUG    10/09 11:55:51   Thiopeptides marked 0 motifs
DEBUG    10/09 11:55:52   Checking if antismash.modules.tta should be run
INFO     10/09 11:55:52   Running antismash.modules.tta
INFO     10/09 11:55:53   Skipping TTA codon detection, GC content too low: 55%
INFO     10/09 11:55:53   Analysing record: scaffold_2
INFO     10/09 11:55:53   Detecting secondary metabolite clusters
DEBUG    10/09 11:55:53   Checking if antismash.detection.hmm_detection should be run
INFO     10/09 11:55:53   Running antismash.detection.hmm_detection
INFO     10/09 11:55:53   HMM detection using strictness: relaxed
DEBUG    10/09 11:55:58   1 rule-based cluster(s) found in record
DEBUG    10/09 11:55:58   1 protoclusters found
DEBUG    10/09 11:55:58   0 subregions found
INFO     10/09 11:55:58   1 region(s) detected in record
DEBUG    10/09 11:55:58   Checking if antismash.detection.genefunctions should be run
INFO     10/09 11:55:58   Running antismash.detection.genefunctions
DEBUG    10/09 11:55:58   Adding detection results from antismash.detection.genefunctions to record
DEBUG    10/09 11:55:58   annotating CDS features with resist info: 0 CDSes
DEBUG    10/09 11:55:58   annotating CDS features with smcogs info: 4 CDSes
DEBUG    10/09 11:55:58   Checking if antismash.detection.nrps_pks_domains should be run
INFO     10/09 11:55:58   Running antismash.detection.nrps_pks_domains
DEBUG    10/09 11:55:58   Marking NRPS/PKS CDS features and domains in clusters
DEBUG    10/09 11:55:59   Adding detection results from antismash.detection.nrps_pks_domains to record
DEBUG    10/09 11:55:59   Checking if antismash.modules.active_site_finder should be run
INFO     10/09 11:55:59   Running antismash.modules.active_site_finder
DEBUG    10/09 11:55:59   Checking if antismash.modules.clusterblast should be run
INFO     10/09 11:55:59   Running antismash.modules.clusterblast
INFO     10/09 11:55:59   Finding internal homologs in each gene cluster...
INFO     10/09 11:56:00   Running subcluster search
INFO     10/09 11:56:00   SubClusterBlast: Loading gene cluster database into memory...
INFO     10/09 11:56:00   SubClusterBlast: Loading gene cluster database proteins into memory...
INFO     10/09 11:56:01   Running known cluster search
INFO     10/09 11:56:01   KnownClusterBlast: Loading gene cluster database into memory...
INFO     10/09 11:56:01   KnownClusterBlast: Loading gene cluster database proteins into memory...
DEBUG    10/09 11:56:01   Running DIAMOND knowncluster searches..
INFO     10/09 11:56:01   Comparing regions to reference database
DEBUG    10/09 11:56:02   Checking if antismash.modules.lanthipeptides should be run
INFO     10/09 11:56:02   Running antismash.modules.lanthipeptides
DEBUG    10/09 11:56:02   Lanthipeptide module marked 0 motifs
DEBUG    10/09 11:56:03   Checking if antismash.modules.lassopeptides should be run
INFO     10/09 11:56:03   Running antismash.modules.lassopeptides
DEBUG    10/09 11:56:04   Lassopeptide module marked 0 motifs
DEBUG    10/09 11:56:04   Checking if antismash.modules.nrps_pks should be run
INFO     10/09 11:56:04   Running antismash.modules.nrps_pks
INFO     10/09 11:56:04   Predicting A domain substrate specificities with nrpys
DEBUG    10/09 11:56:04   CandidateCluster 1 monomer ordering method: colinear
DEBUG    10/09 11:56:04   Checking if antismash.modules.rrefinder should be run
INFO     10/09 11:56:04   Running antismash.modules.rrefinder
DEBUG    10/09 11:56:04   Checking if antismash.modules.sactipeptides should be run
INFO     10/09 11:56:04   Running antismash.modules.sactipeptides
DEBUG    10/09 11:56:04   Found no sactipeptide motifs
DEBUG    10/09 11:56:06   Checking if antismash.modules.t2pks should be run
INFO     10/09 11:56:06   Running antismash.modules.t2pks
DEBUG    10/09 11:56:06   No type II PKS clusters to analyze
DEBUG    10/09 11:56:06   Checking if antismash.modules.thiopeptides should be run
INFO     10/09 11:56:06   Running antismash.modules.thiopeptides
DEBUG    10/09 11:56:06   Thiopeptides marked 0 motifs
DEBUG    10/09 11:56:07   Checking if antismash.modules.tta should be run
INFO     10/09 11:56:07   Running antismash.modules.tta
INFO     10/09 11:56:07   Skipping TTA codon detection, GC content too low: 55%
INFO     10/09 11:56:07   Analysing record: scaffold_3
INFO     10/09 11:56:07   Detecting secondary metabolite clusters
DEBUG    10/09 11:56:07   Checking if antismash.detection.hmm_detection should be run
INFO     10/09 11:56:07   Running antismash.detection.hmm_detection
INFO     10/09 11:56:07   HMM detection using strictness: relaxed
DEBUG    10/09 11:56:11   3 rule-based cluster(s) found in record
DEBUG    10/09 11:56:11   3 protoclusters found
DEBUG    10/09 11:56:11   0 subregions found
INFO     10/09 11:56:11   3 region(s) detected in record
DEBUG    10/09 11:56:11   Checking if antismash.detection.genefunctions should be run
INFO     10/09 11:56:11   Running antismash.detection.genefunctions
DEBUG    10/09 11:56:12   Adding detection results from antismash.detection.genefunctions to record
DEBUG    10/09 11:56:12   annotating CDS features with resist info: 0 CDSes
DEBUG    10/09 11:56:12   annotating CDS features with smcogs info: 0 CDSes
DEBUG    10/09 11:56:12   Checking if antismash.detection.nrps_pks_domains should be run
INFO     10/09 11:56:12   Running antismash.detection.nrps_pks_domains
DEBUG    10/09 11:56:12   Marking NRPS/PKS CDS features and domains in clusters
DEBUG    10/09 11:56:13   Adding detection results from antismash.detection.nrps_pks_domains to record
DEBUG    10/09 11:56:13   Checking if antismash.modules.active_site_finder should be run
INFO     10/09 11:56:13   Running antismash.modules.active_site_finder
DEBUG    10/09 11:56:13   Checking if antismash.modules.clusterblast should be run
INFO     10/09 11:56:13   Running antismash.modules.clusterblast
INFO     10/09 11:56:13   Finding internal homologs in each gene cluster...
INFO     10/09 11:56:16   Running subcluster search
INFO     10/09 11:56:16   SubClusterBlast: Loading gene cluster database into memory...
INFO     10/09 11:56:16   SubClusterBlast: Loading gene cluster database proteins into memory...
INFO     10/09 11:56:20   Running known cluster search
INFO     10/09 11:56:20   KnownClusterBlast: Loading gene cluster database into memory...
INFO     10/09 11:56:20   KnownClusterBlast: Loading gene cluster database proteins into memory...
DEBUG    10/09 11:56:21   Running DIAMOND knowncluster searches..
INFO     10/09 11:56:21   Comparing regions to reference database
DEBUG    10/09 11:56:22   Checking if antismash.modules.lanthipeptides should be run
INFO     10/09 11:56:22   Running antismash.modules.lanthipeptides
DEBUG    10/09 11:56:22   Lanthipeptide module marked 0 motifs
DEBUG    10/09 11:56:23   Checking if antismash.modules.lassopeptides should be run
INFO     10/09 11:56:23   Running antismash.modules.lassopeptides
DEBUG    10/09 11:56:24   Lassopeptide module marked 0 motifs
DEBUG    10/09 11:56:24   Checking if antismash.modules.nrps_pks should be run
INFO     10/09 11:56:24   Running antismash.modules.nrps_pks
DEBUG    10/09 11:56:24   No NRPS or PKS genes found, skipping analysis
DEBUG    10/09 11:56:24   Checking if antismash.modules.rrefinder should be run
INFO     10/09 11:56:24   Running antismash.modules.rrefinder
DEBUG    10/09 11:56:24   Checking if antismash.modules.sactipeptides should be run
INFO     10/09 11:56:24   Running antismash.modules.sactipeptides
DEBUG    10/09 11:56:24   Found no sactipeptide motifs
DEBUG    10/09 11:56:25   Checking if antismash.modules.t2pks should be run
INFO     10/09 11:56:25   Running antismash.modules.t2pks
DEBUG    10/09 11:56:25   No type II PKS clusters to analyze
DEBUG    10/09 11:56:25   Checking if antismash.modules.thiopeptides should be run
INFO     10/09 11:56:25   Running antismash.modules.thiopeptides
DEBUG    10/09 11:56:25   Thiopeptides marked 0 motifs
DEBUG    10/09 11:56:27   Checking if antismash.modules.tta should be run
INFO     10/09 11:56:27   Running antismash.modules.tta
INFO     10/09 11:56:27   Skipping TTA codon detection, GC content too low: 54%
INFO     10/09 11:56:27   Analysing record: scaffold_4
INFO     10/09 11:56:27   Detecting secondary metabolite clusters
DEBUG    10/09 11:56:27   Checking if antismash.detection.hmm_detection should be run
INFO     10/09 11:56:27   Running antismash.detection.hmm_detection
INFO     10/09 11:56:27   HMM detection using strictness: relaxed
DEBUG    10/09 11:56:32   4 rule-based cluster(s) found in record
DEBUG    10/09 11:56:32   4 protoclusters found
DEBUG    10/09 11:56:32   0 subregions found
INFO     10/09 11:56:32   4 region(s) detected in record
DEBUG    10/09 11:56:32   Checking if antismash.detection.genefunctions should be run
INFO     10/09 11:56:32   Running antismash.detection.genefunctions
DEBUG    10/09 11:56:34   Adding detection results from antismash.detection.genefunctions to record
DEBUG    10/09 11:56:34   annotating CDS features with resist info: 0 CDSes
DEBUG    10/09 11:56:34   annotating CDS features with smcogs info: 17 CDSes
DEBUG    10/09 11:56:34   Checking if antismash.detection.nrps_pks_domains should be run
INFO     10/09 11:56:34   Running antismash.detection.nrps_pks_domains
DEBUG    10/09 11:56:34   Marking NRPS/PKS CDS features and domains in clusters
DEBUG    10/09 11:56:35   Adding detection results from antismash.detection.nrps_pks_domains to record
DEBUG    10/09 11:56:35   Checking if antismash.modules.active_site_finder should be run
INFO     10/09 11:56:35   Running antismash.modules.active_site_finder
DEBUG    10/09 11:56:35   Checking if antismash.modules.clusterblast should be run
INFO     10/09 11:56:35   Running antismash.modules.clusterblast
INFO     10/09 11:56:35   Finding internal homologs in each gene cluster...
INFO     10/09 11:56:39   Running subcluster search
INFO     10/09 11:56:39   SubClusterBlast: Loading gene cluster database into memory...
INFO     10/09 11:56:39   SubClusterBlast: Loading gene cluster database proteins into memory...
INFO     10/09 11:56:42   Running known cluster search
INFO     10/09 11:56:42   KnownClusterBlast: Loading gene cluster database into memory...
INFO     10/09 11:56:42   KnownClusterBlast: Loading gene cluster database proteins into memory...
DEBUG    10/09 11:56:43   Running DIAMOND knowncluster searches..
INFO     10/09 11:56:43   Comparing regions to reference database
DEBUG    10/09 11:56:45   Checking if antismash.modules.lanthipeptides should be run
INFO     10/09 11:56:45   Running antismash.modules.lanthipeptides
DEBUG    10/09 11:56:45   Lanthipeptide module marked 0 motifs
DEBUG    10/09 11:56:47   Checking if antismash.modules.lassopeptides should be run
INFO     10/09 11:56:47   Running antismash.modules.lassopeptides
DEBUG    10/09 11:56:48   Lassopeptide module marked 0 motifs
DEBUG    10/09 11:56:48   Checking if antismash.modules.nrps_pks should be run
INFO     10/09 11:56:48   Running antismash.modules.nrps_pks
INFO     10/09 11:56:48   Predicting A domain substrate specificities with nrpys
INFO     10/09 11:56:48   Predicting PKS AT domain substrate specificities by Yadav et al. PKS signature sequences
INFO     10/09 11:56:48   Predicting PKS AT domain substrate specificities by Minowa et al. method
INFO     10/09 11:56:50   Predicting CAL domain substrate specificities by Minowa et al. method
INFO     10/09 11:56:50   Predicting PKS KR activity and stereochemistry using KR fingerprints from Starcevic et al.
DEBUG    10/09 11:56:50   CandidateCluster 4 monomer ordering method: colinear
DEBUG    10/09 11:56:50   Checking if antismash.modules.rrefinder should be run
INFO     10/09 11:56:50   Running antismash.modules.rrefinder
DEBUG    10/09 11:56:51   Checking if antismash.modules.sactipeptides should be run
INFO     10/09 11:56:51   Running antismash.modules.sactipeptides
DEBUG    10/09 11:56:51   Found no sactipeptide motifs
DEBUG    10/09 11:56:52   Checking if antismash.modules.t2pks should be run
INFO     10/09 11:56:52   Running antismash.modules.t2pks
DEBUG    10/09 11:56:52   No type II PKS clusters to analyze
DEBUG    10/09 11:56:52   Checking if antismash.modules.thiopeptides should be run
INFO     10/09 11:56:52   Running antismash.modules.thiopeptides
DEBUG    10/09 11:56:52   Thiopeptides marked 0 motifs
DEBUG    10/09 11:56:53   Checking if antismash.modules.tta should be run
INFO     10/09 11:56:53   Running antismash.modules.tta
INFO     10/09 11:56:53   Skipping TTA codon detection, GC content too low: 54%
INFO     10/09 11:56:53   Analysing record: scaffold_5
INFO     10/09 11:56:53   Detecting secondary metabolite clusters
DEBUG    10/09 11:56:53   Checking if antismash.detection.hmm_detection should be run
INFO     10/09 11:56:53   Running antismash.detection.hmm_detection
INFO     10/09 11:56:53   HMM detection using strictness: relaxed
DEBUG    10/09 11:56:58   0 rule-based cluster(s) found in record
DEBUG    10/09 11:56:58   0 protoclusters found
DEBUG    10/09 11:56:58   0 subregions found
INFO     10/09 11:56:58   No regions detected, skipping record
INFO     10/09 11:56:58   Analysing record: scaffold_6
INFO     10/09 11:56:58   Detecting secondary metabolite clusters
DEBUG    10/09 11:56:58   Checking if antismash.detection.hmm_detection should be run
INFO     10/09 11:56:58   Running antismash.detection.hmm_detection
INFO     10/09 11:56:58   HMM detection using strictness: relaxed
DEBUG    10/09 11:57:03   1 rule-based cluster(s) found in record
DEBUG    10/09 11:57:03   1 protoclusters found
DEBUG    10/09 11:57:03   0 subregions found
INFO     10/09 11:57:03   1 region(s) detected in record
DEBUG    10/09 11:57:03   Checking if antismash.detection.genefunctions should be run
INFO     10/09 11:57:03   Running antismash.detection.genefunctions
DEBUG    10/09 11:57:04   Adding detection results from antismash.detection.genefunctions to record
DEBUG    10/09 11:57:04   annotating CDS features with resist info: 0 CDSes
DEBUG    10/09 11:57:04   annotating CDS features with smcogs info: 1 CDSes
DEBUG    10/09 11:57:04   Checking if antismash.detection.nrps_pks_domains should be run
INFO     10/09 11:57:04   Running antismash.detection.nrps_pks_domains
DEBUG    10/09 11:57:04   Marking NRPS/PKS CDS features and domains in clusters
DEBUG    10/09 11:57:04   Adding detection results from antismash.detection.nrps_pks_domains to record
DEBUG    10/09 11:57:04   Checking if antismash.modules.active_site_finder should be run
INFO     10/09 11:57:04   Running antismash.modules.active_site_finder
DEBUG    10/09 11:57:04   Checking if antismash.modules.clusterblast should be run
INFO     10/09 11:57:04   Running antismash.modules.clusterblast
INFO     10/09 11:57:04   Finding internal homologs in each gene cluster...
INFO     10/09 11:57:05   Running subcluster search
INFO     10/09 11:57:05   SubClusterBlast: Loading gene cluster database into memory...
INFO     10/09 11:57:05   SubClusterBlast: Loading gene cluster database proteins into memory...
INFO     10/09 11:57:06   Running known cluster search
INFO     10/09 11:57:06   KnownClusterBlast: Loading gene cluster database into memory...
INFO     10/09 11:57:06   KnownClusterBlast: Loading gene cluster database proteins into memory...
DEBUG    10/09 11:57:06   Running DIAMOND knowncluster searches..
INFO     10/09 11:57:06   Comparing regions to reference database
DEBUG    10/09 11:57:07   Checking if antismash.modules.lanthipeptides should be run
INFO     10/09 11:57:07   Running antismash.modules.lanthipeptides
DEBUG    10/09 11:57:07   Lanthipeptide module marked 0 motifs
DEBUG    10/09 11:57:08   Checking if antismash.modules.lassopeptides should be run
INFO     10/09 11:57:08   Running antismash.modules.lassopeptides
DEBUG    10/09 11:57:09   Lassopeptide module marked 0 motifs
DEBUG    10/09 11:57:09   Checking if antismash.modules.nrps_pks should be run
INFO     10/09 11:57:09   Running antismash.modules.nrps_pks
INFO     10/09 11:57:09   Predicting A domain substrate specificities with nrpys
DEBUG    10/09 11:57:10   CandidateCluster 1 monomer ordering method: colinear
DEBUG    10/09 11:57:10   Checking if antismash.modules.rrefinder should be run
INFO     10/09 11:57:10   Running antismash.modules.rrefinder
DEBUG    10/09 11:57:10   Checking if antismash.modules.sactipeptides should be run
INFO     10/09 11:57:10   Running antismash.modules.sactipeptides
DEBUG    10/09 11:57:10   Found no sactipeptide motifs
DEBUG    10/09 11:57:11   Checking if antismash.modules.t2pks should be run
INFO     10/09 11:57:11   Running antismash.modules.t2pks
DEBUG    10/09 11:57:11   No type II PKS clusters to analyze
DEBUG    10/09 11:57:11   Checking if antismash.modules.thiopeptides should be run
INFO     10/09 11:57:11   Running antismash.modules.thiopeptides
DEBUG    10/09 11:57:11   Thiopeptides marked 0 motifs
DEBUG    10/09 11:57:12   Checking if antismash.modules.tta should be run
INFO     10/09 11:57:12   Running antismash.modules.tta
INFO     10/09 11:57:12   Skipping TTA codon detection, GC content too low: 55%
INFO     10/09 11:57:12   Analysing record: scaffold_7
INFO     10/09 11:57:12   Detecting secondary metabolite clusters
DEBUG    10/09 11:57:12   Checking if antismash.detection.hmm_detection should be run
INFO     10/09 11:57:12   Running antismash.detection.hmm_detection
INFO     10/09 11:57:12   HMM detection using strictness: relaxed
DEBUG    10/09 11:57:18   4 rule-based cluster(s) found in record
DEBUG    10/09 11:57:18   4 protoclusters found
DEBUG    10/09 11:57:18   0 subregions found
INFO     10/09 11:57:18   4 region(s) detected in record
DEBUG    10/09 11:57:18   Checking if antismash.detection.genefunctions should be run
INFO     10/09 11:57:18   Running antismash.detection.genefunctions
DEBUG    10/09 11:57:19   Adding detection results from antismash.detection.genefunctions to record
DEBUG    10/09 11:57:19   annotating CDS features with resist info: 0 CDSes
DEBUG    10/09 11:57:19   annotating CDS features with smcogs info: 5 CDSes
DEBUG    10/09 11:57:19   Checking if antismash.detection.nrps_pks_domains should be run
INFO     10/09 11:57:19   Running antismash.detection.nrps_pks_domains
DEBUG    10/09 11:57:19   Marking NRPS/PKS CDS features and domains in clusters
DEBUG    10/09 11:57:20   Adding detection results from antismash.detection.nrps_pks_domains to record
DEBUG    10/09 11:57:20   Checking if antismash.modules.active_site_finder should be run
INFO     10/09 11:57:20   Running antismash.modules.active_site_finder
DEBUG    10/09 11:57:20   Checking if antismash.modules.clusterblast should be run
INFO     10/09 11:57:20   Running antismash.modules.clusterblast
INFO     10/09 11:57:20   Finding internal homologs in each gene cluster...
INFO     10/09 11:57:23   Running subcluster search
INFO     10/09 11:57:23   SubClusterBlast: Loading gene cluster database into memory...
INFO     10/09 11:57:23   SubClusterBlast: Loading gene cluster database proteins into memory...
INFO     10/09 11:57:34   Running known cluster search
INFO     10/09 11:57:34   KnownClusterBlast: Loading gene cluster database into memory...
INFO     10/09 11:57:34   KnownClusterBlast: Loading gene cluster database proteins into memory...
DEBUG    10/09 11:57:34   Running DIAMOND knowncluster searches..
INFO     10/09 11:57:34   Comparing regions to reference database
DEBUG    10/09 11:57:37   Checking if antismash.modules.lanthipeptides should be run
INFO     10/09 11:57:37   Running antismash.modules.lanthipeptides
DEBUG    10/09 11:57:37   Lanthipeptide module marked 0 motifs
DEBUG    10/09 11:57:38   Checking if antismash.modules.lassopeptides should be run
INFO     10/09 11:57:38   Running antismash.modules.lassopeptides
DEBUG    10/09 11:57:40   Lassopeptide module marked 0 motifs
DEBUG    10/09 11:57:40   Checking if antismash.modules.nrps_pks should be run
INFO     10/09 11:57:40   Running antismash.modules.nrps_pks
INFO     10/09 11:57:40   Predicting A domain substrate specificities with nrpys
INFO     10/09 11:57:40   Predicting PKS AT domain substrate specificities by Yadav et al. PKS signature sequences
INFO     10/09 11:57:40   Predicting PKS AT domain substrate specificities by Minowa et al. method
INFO     10/09 11:57:42   Predicting CAL domain substrate specificities by Minowa et al. method
INFO     10/09 11:57:42   Predicting PKS KR activity and stereochemistry using KR fingerprints from Starcevic et al.
DEBUG    10/09 11:57:42   CandidateCluster 1 monomer ordering method: colinear
DEBUG    10/09 11:57:42   Checking if antismash.modules.rrefinder should be run
INFO     10/09 11:57:42   Running antismash.modules.rrefinder
DEBUG    10/09 11:57:42   Checking if antismash.modules.sactipeptides should be run
INFO     10/09 11:57:42   Running antismash.modules.sactipeptides
DEBUG    10/09 11:57:42   Found no sactipeptide motifs
DEBUG    10/09 11:57:43   Checking if antismash.modules.t2pks should be run
INFO     10/09 11:57:43   Running antismash.modules.t2pks
DEBUG    10/09 11:57:43   No type II PKS clusters to analyze
DEBUG    10/09 11:57:43   Checking if antismash.modules.thiopeptides should be run
INFO     10/09 11:57:43   Running antismash.modules.thiopeptides
DEBUG    10/09 11:57:43   Thiopeptides marked 0 motifs
DEBUG    10/09 11:57:45   Checking if antismash.modules.tta should be run
INFO     10/09 11:57:45   Running antismash.modules.tta
INFO     10/09 11:57:45   Skipping TTA codon detection, GC content too low: 55%
INFO     10/09 11:57:45   Analysing record: scaffold_8
INFO     10/09 11:57:45   Detecting secondary metabolite clusters
DEBUG    10/09 11:57:45   Checking if antismash.detection.hmm_detection should be run
INFO     10/09 11:57:45   Running antismash.detection.hmm_detection
INFO     10/09 11:57:45   HMM detection using strictness: relaxed
DEBUG    10/09 11:57:50   1 rule-based cluster(s) found in record
DEBUG    10/09 11:57:50   1 protoclusters found
DEBUG    10/09 11:57:50   0 subregions found
INFO     10/09 11:57:50   1 region(s) detected in record
DEBUG    10/09 11:57:50   Checking if antismash.detection.genefunctions should be run
INFO     10/09 11:57:50   Running antismash.detection.genefunctions
DEBUG    10/09 11:57:51   Adding detection results from antismash.detection.genefunctions to record
DEBUG    10/09 11:57:51   annotating CDS features with resist info: 0 CDSes
DEBUG    10/09 11:57:51   annotating CDS features with smcogs info: 3 CDSes
DEBUG    10/09 11:57:51   Checking if antismash.detection.nrps_pks_domains should be run
INFO     10/09 11:57:51   Running antismash.detection.nrps_pks_domains
DEBUG    10/09 11:57:51   Marking NRPS/PKS CDS features and domains in clusters
DEBUG    10/09 11:57:51   Adding detection results from antismash.detection.nrps_pks_domains to record
DEBUG    10/09 11:57:51   Checking if antismash.modules.active_site_finder should be run
INFO     10/09 11:57:51   Running antismash.modules.active_site_finder
DEBUG    10/09 11:57:51   Checking if antismash.modules.clusterblast should be run
INFO     10/09 11:57:51   Running antismash.modules.clusterblast
INFO     10/09 11:57:51   Finding internal homologs in each gene cluster...
INFO     10/09 11:57:52   Running subcluster search
INFO     10/09 11:57:52   SubClusterBlast: Loading gene cluster database into memory...
INFO     10/09 11:57:52   SubClusterBlast: Loading gene cluster database proteins into memory...
INFO     10/09 11:57:53   Running known cluster search
INFO     10/09 11:57:53   KnownClusterBlast: Loading gene cluster database into memory...
INFO     10/09 11:57:53   KnownClusterBlast: Loading gene cluster database proteins into memory...
DEBUG    10/09 11:57:53   Running DIAMOND knowncluster searches..
INFO     10/09 11:57:53   Comparing regions to reference database
DEBUG    10/09 11:57:54   Checking if antismash.modules.lanthipeptides should be run
INFO     10/09 11:57:54   Running antismash.modules.lanthipeptides
DEBUG    10/09 11:57:54   Lanthipeptide module marked 0 motifs
DEBUG    10/09 11:57:55   Checking if antismash.modules.lassopeptides should be run
INFO     10/09 11:57:55   Running antismash.modules.lassopeptides
DEBUG    10/09 11:57:56   Lassopeptide module marked 0 motifs
DEBUG    10/09 11:57:56   Checking if antismash.modules.nrps_pks should be run
INFO     10/09 11:57:56   Running antismash.modules.nrps_pks
DEBUG    10/09 11:57:56   No NRPS or PKS genes found, skipping analysis
DEBUG    10/09 11:57:56   Checking if antismash.modules.rrefinder should be run
INFO     10/09 11:57:56   Running antismash.modules.rrefinder
DEBUG    10/09 11:57:56   Checking if antismash.modules.sactipeptides should be run
INFO     10/09 11:57:56   Running antismash.modules.sactipeptides
DEBUG    10/09 11:57:56   Found no sactipeptide motifs
DEBUG    10/09 11:57:58   Checking if antismash.modules.t2pks should be run
INFO     10/09 11:57:58   Running antismash.modules.t2pks
DEBUG    10/09 11:57:58   No type II PKS clusters to analyze
DEBUG    10/09 11:57:58   Checking if antismash.modules.thiopeptides should be run
INFO     10/09 11:57:58   Running antismash.modules.thiopeptides
DEBUG    10/09 11:57:58   Thiopeptides marked 0 motifs
DEBUG    10/09 11:57:59   Checking if antismash.modules.tta should be run
INFO     10/09 11:57:59   Running antismash.modules.tta
INFO     10/09 11:57:59   Skipping TTA codon detection, GC content too low: 54%
INFO     10/09 11:57:59   Analysing record: scaffold_9
INFO     10/09 11:57:59   Detecting secondary metabolite clusters
DEBUG    10/09 11:57:59   Checking if antismash.detection.hmm_detection should be run
INFO     10/09 11:57:59   Running antismash.detection.hmm_detection
INFO     10/09 11:57:59   HMM detection using strictness: relaxed
DEBUG    10/09 11:58:04   2 rule-based cluster(s) found in record
DEBUG    10/09 11:58:04   2 protoclusters found
DEBUG    10/09 11:58:04   0 subregions found
INFO     10/09 11:58:04   2 region(s) detected in record
DEBUG    10/09 11:58:04   Checking if antismash.detection.genefunctions should be run
INFO     10/09 11:58:04   Running antismash.detection.genefunctions
DEBUG    10/09 11:58:05   Adding detection results from antismash.detection.genefunctions to record
DEBUG    10/09 11:58:05   annotating CDS features with resist info: 0 CDSes
DEBUG    10/09 11:58:05   annotating CDS features with smcogs info: 6 CDSes
DEBUG    10/09 11:58:05   Checking if antismash.detection.nrps_pks_domains should be run
INFO     10/09 11:58:05   Running antismash.detection.nrps_pks_domains
DEBUG    10/09 11:58:05   Marking NRPS/PKS CDS features and domains in clusters
DEBUG    10/09 11:58:05   Adding detection results from antismash.detection.nrps_pks_domains to record
DEBUG    10/09 11:58:05   Checking if antismash.modules.active_site_finder should be run
INFO     10/09 11:58:05   Running antismash.modules.active_site_finder
DEBUG    10/09 11:58:06   Checking if antismash.modules.clusterblast should be run
INFO     10/09 11:58:06   Running antismash.modules.clusterblast
INFO     10/09 11:58:06   Finding internal homologs in each gene cluster...
INFO     10/09 11:58:07   Running subcluster search
INFO     10/09 11:58:07   SubClusterBlast: Loading gene cluster database into memory...
INFO     10/09 11:58:07   SubClusterBlast: Loading gene cluster database proteins into memory...
INFO     10/09 11:58:09   Running known cluster search
INFO     10/09 11:58:09   KnownClusterBlast: Loading gene cluster database into memory...
INFO     10/09 11:58:09   KnownClusterBlast: Loading gene cluster database proteins into memory...
DEBUG    10/09 11:58:09   Running DIAMOND knowncluster searches..
INFO     10/09 11:58:09   Comparing regions to reference database
DEBUG    10/09 11:58:12   Checking if antismash.modules.lanthipeptides should be run
INFO     10/09 11:58:12   Running antismash.modules.lanthipeptides
DEBUG    10/09 11:58:12   Lanthipeptide module marked 0 motifs
DEBUG    10/09 11:58:13   Checking if antismash.modules.lassopeptides should be run
INFO     10/09 11:58:13   Running antismash.modules.lassopeptides
DEBUG    10/09 11:58:14   Lassopeptide module marked 0 motifs
DEBUG    10/09 11:58:14   Checking if antismash.modules.nrps_pks should be run
INFO     10/09 11:58:14   Running antismash.modules.nrps_pks
INFO     10/09 11:58:14   Predicting A domain substrate specificities with nrpys
INFO     10/09 11:58:15   Predicting PKS AT domain substrate specificities by Yadav et al. PKS signature sequences
INFO     10/09 11:58:15   Predicting PKS AT domain substrate specificities by Minowa et al. method
INFO     10/09 11:58:17   Predicting CAL domain substrate specificities by Minowa et al. method
INFO     10/09 11:58:17   Predicting PKS KR activity and stereochemistry using KR fingerprints from Starcevic et al.
DEBUG    10/09 11:58:17   CandidateCluster 1 monomer ordering method: colinear
DEBUG    10/09 11:58:17   CandidateCluster 2 monomer ordering method: colinear
DEBUG    10/09 11:58:17   Checking if antismash.modules.rrefinder should be run
INFO     10/09 11:58:17   Running antismash.modules.rrefinder
DEBUG    10/09 11:58:17   Checking if antismash.modules.sactipeptides should be run
INFO     10/09 11:58:17   Running antismash.modules.sactipeptides
DEBUG    10/09 11:58:17   Found no sactipeptide motifs
DEBUG    10/09 11:58:18   Checking if antismash.modules.t2pks should be run
INFO     10/09 11:58:18   Running antismash.modules.t2pks
DEBUG    10/09 11:58:18   No type II PKS clusters to analyze
DEBUG    10/09 11:58:18   Checking if antismash.modules.thiopeptides should be run
INFO     10/09 11:58:18   Running antismash.modules.thiopeptides
DEBUG    10/09 11:58:18   Thiopeptides marked 0 motifs
DEBUG    10/09 11:58:19   Checking if antismash.modules.tta should be run
INFO     10/09 11:58:19   Running antismash.modules.tta
INFO     10/09 11:58:19   Skipping TTA codon detection, GC content too low: 55%
INFO     10/09 11:58:19   Analysing record: scaffold_10
INFO     10/09 11:58:19   Detecting secondary metabolite clusters
DEBUG    10/09 11:58:19   Checking if antismash.detection.hmm_detection should be run
INFO     10/09 11:58:19   Running antismash.detection.hmm_detection
INFO     10/09 11:58:19   HMM detection using strictness: relaxed
DEBUG    10/09 11:58:23   1 rule-based cluster(s) found in record
DEBUG    10/09 11:58:23   1 protoclusters found
DEBUG    10/09 11:58:23   0 subregions found
INFO     10/09 11:58:23   1 region(s) detected in record
DEBUG    10/09 11:58:23   Checking if antismash.detection.genefunctions should be run
INFO     10/09 11:58:23   Running antismash.detection.genefunctions
DEBUG    10/09 11:58:24   Adding detection results from antismash.detection.genefunctions to record
DEBUG    10/09 11:58:24   annotating CDS features with resist info: 0 CDSes
DEBUG    10/09 11:58:24   annotating CDS features with smcogs info: 3 CDSes
DEBUG    10/09 11:58:24   Checking if antismash.detection.nrps_pks_domains should be run
INFO     10/09 11:58:24   Running antismash.detection.nrps_pks_domains
DEBUG    10/09 11:58:24   Marking NRPS/PKS CDS features and domains in clusters
DEBUG    10/09 11:58:24   Adding detection results from antismash.detection.nrps_pks_domains to record
DEBUG    10/09 11:58:24   Checking if antismash.modules.active_site_finder should be run
INFO     10/09 11:58:24   Running antismash.modules.active_site_finder
DEBUG    10/09 11:58:24   Checking if antismash.modules.clusterblast should be run
INFO     10/09 11:58:24   Running antismash.modules.clusterblast
INFO     10/09 11:58:24   Finding internal homologs in each gene cluster...
INFO     10/09 11:58:25   Running subcluster search
INFO     10/09 11:58:25   SubClusterBlast: Loading gene cluster database into memory...
INFO     10/09 11:58:25   SubClusterBlast: Loading gene cluster database proteins into memory...
INFO     10/09 11:58:26   Running known cluster search
INFO     10/09 11:58:26   KnownClusterBlast: Loading gene cluster database into memory...
INFO     10/09 11:58:26   KnownClusterBlast: Loading gene cluster database proteins into memory...
DEBUG    10/09 11:58:26   Running DIAMOND knowncluster searches..
INFO     10/09 11:58:26   Comparing regions to reference database
DEBUG    10/09 11:58:28   Checking if antismash.modules.lanthipeptides should be run
INFO     10/09 11:58:28   Running antismash.modules.lanthipeptides
DEBUG    10/09 11:58:28   Lanthipeptide module marked 0 motifs
DEBUG    10/09 11:58:29   Checking if antismash.modules.lassopeptides should be run
INFO     10/09 11:58:29   Running antismash.modules.lassopeptides
DEBUG    10/09 11:58:30   Lassopeptide module marked 0 motifs
DEBUG    10/09 11:58:30   Checking if antismash.modules.nrps_pks should be run
INFO     10/09 11:58:30   Running antismash.modules.nrps_pks
INFO     10/09 11:58:30   Predicting A domain substrate specificities with nrpys
INFO     10/09 11:58:31   Predicting CAL domain substrate specificities by Minowa et al. method
INFO     10/09 11:58:31   Predicting PKS KR activity and stereochemistry using KR fingerprints from Starcevic et al.
DEBUG    10/09 11:58:31   CandidateCluster 1 monomer ordering method: colinear
DEBUG    10/09 11:58:31   Checking if antismash.modules.rrefinder should be run
INFO     10/09 11:58:31   Running antismash.modules.rrefinder
DEBUG    10/09 11:58:31   Checking if antismash.modules.sactipeptides should be run
INFO     10/09 11:58:31   Running antismash.modules.sactipeptides
DEBUG    10/09 11:58:31   Found no sactipeptide motifs
DEBUG    10/09 11:58:32   Checking if antismash.modules.t2pks should be run
INFO     10/09 11:58:32   Running antismash.modules.t2pks
DEBUG    10/09 11:58:32   No type II PKS clusters to analyze
DEBUG    10/09 11:58:32   Checking if antismash.modules.thiopeptides should be run
INFO     10/09 11:58:32   Running antismash.modules.thiopeptides
DEBUG    10/09 11:58:32   Thiopeptides marked 0 motifs
DEBUG    10/09 11:58:34   Checking if antismash.modules.tta should be run
INFO     10/09 11:58:34   Running antismash.modules.tta
INFO     10/09 11:58:34   Skipping TTA codon detection, GC content too low: 54%
INFO     10/09 11:58:34   Analysing record: scaffold_11
INFO     10/09 11:58:34   Detecting secondary metabolite clusters
DEBUG    10/09 11:58:34   Checking if antismash.detection.hmm_detection should be run
INFO     10/09 11:58:34   Running antismash.detection.hmm_detection
INFO     10/09 11:58:34   HMM detection using strictness: relaxed
DEBUG    10/09 11:58:38   3 rule-based cluster(s) found in record
DEBUG    10/09 11:58:38   3 protoclusters found
DEBUG    10/09 11:58:38   0 subregions found
INFO     10/09 11:58:38   3 region(s) detected in record
DEBUG    10/09 11:58:38   Checking if antismash.detection.genefunctions should be run
INFO     10/09 11:58:38   Running antismash.detection.genefunctions
DEBUG    10/09 11:58:40   Adding detection results from antismash.detection.genefunctions to record
DEBUG    10/09 11:58:40   annotating CDS features with resist info: 0 CDSes
DEBUG    10/09 11:58:40   annotating CDS features with smcogs info: 8 CDSes
DEBUG    10/09 11:58:40   Checking if antismash.detection.nrps_pks_domains should be run
INFO     10/09 11:58:40   Running antismash.detection.nrps_pks_domains
DEBUG    10/09 11:58:40   Marking NRPS/PKS CDS features and domains in clusters
DEBUG    10/09 11:58:40   Adding detection results from antismash.detection.nrps_pks_domains to record
DEBUG    10/09 11:58:40   Checking if antismash.modules.active_site_finder should be run
INFO     10/09 11:58:40   Running antismash.modules.active_site_finder
DEBUG    10/09 11:58:41   Checking if antismash.modules.clusterblast should be run
INFO     10/09 11:58:41   Running antismash.modules.clusterblast
INFO     10/09 11:58:41   Finding internal homologs in each gene cluster...
INFO     10/09 11:58:44   Running subcluster search
INFO     10/09 11:58:44   SubClusterBlast: Loading gene cluster database into memory...
INFO     10/09 11:58:44   SubClusterBlast: Loading gene cluster database proteins into memory...
INFO     10/09 11:58:47   Running known cluster search
INFO     10/09 11:58:47   KnownClusterBlast: Loading gene cluster database into memory...
INFO     10/09 11:58:47   KnownClusterBlast: Loading gene cluster database proteins into memory...
DEBUG    10/09 11:58:47   Running DIAMOND knowncluster searches..
INFO     10/09 11:58:47   Comparing regions to reference database
DEBUG    10/09 11:58:49   Checking if antismash.modules.lanthipeptides should be run
INFO     10/09 11:58:49   Running antismash.modules.lanthipeptides
DEBUG    10/09 11:58:49   Lanthipeptide module marked 0 motifs
DEBUG    10/09 11:58:51   Checking if antismash.modules.lassopeptides should be run
INFO     10/09 11:58:51   Running antismash.modules.lassopeptides
DEBUG    10/09 11:58:52   Lassopeptide module marked 0 motifs
DEBUG    10/09 11:58:52   Checking if antismash.modules.nrps_pks should be run
INFO     10/09 11:58:52   Running antismash.modules.nrps_pks
INFO     10/09 11:58:52   Predicting PKS AT domain substrate specificities by Yadav et al. PKS signature sequences
INFO     10/09 11:58:52   Predicting PKS AT domain substrate specificities by Minowa et al. method
INFO     10/09 11:58:54   Predicting CAL domain substrate specificities by Minowa et al. method
INFO     10/09 11:58:54   Predicting PKS KR activity and stereochemistry using KR fingerprints from Starcevic et al.
DEBUG    10/09 11:58:54   CandidateCluster 1 monomer ordering method: colinear
DEBUG    10/09 11:58:54   Checking if antismash.modules.rrefinder should be run
INFO     10/09 11:58:54   Running antismash.modules.rrefinder
DEBUG    10/09 11:58:54   Checking if antismash.modules.sactipeptides should be run
INFO     10/09 11:58:54   Running antismash.modules.sactipeptides
DEBUG    10/09 11:58:54   Found no sactipeptide motifs
DEBUG    10/09 11:58:55   Checking if antismash.modules.t2pks should be run
INFO     10/09 11:58:55   Running antismash.modules.t2pks
DEBUG    10/09 11:58:55   No type II PKS clusters to analyze
DEBUG    10/09 11:58:55   Checking if antismash.modules.thiopeptides should be run
INFO     10/09 11:58:55   Running antismash.modules.thiopeptides
DEBUG    10/09 11:58:55   Thiopeptides marked 0 motifs
DEBUG    10/09 11:58:57   Checking if antismash.modules.tta should be run
INFO     10/09 11:58:57   Running antismash.modules.tta
INFO     10/09 11:58:57   Skipping TTA codon detection, GC content too low: 54%
INFO     10/09 11:58:57   Analysing record: scaffold_12
INFO     10/09 11:58:57   Detecting secondary metabolite clusters
DEBUG    10/09 11:58:57   Checking if antismash.detection.hmm_detection should be run
INFO     10/09 11:58:57   Running antismash.detection.hmm_detection
INFO     10/09 11:58:57   HMM detection using strictness: relaxed
DEBUG    10/09 11:58:59   4 rule-based cluster(s) found in record
DEBUG    10/09 11:58:59   4 protoclusters found
DEBUG    10/09 11:58:59   0 subregions found
INFO     10/09 11:58:59   3 region(s) detected in record
DEBUG    10/09 11:58:59   Checking if antismash.detection.genefunctions should be run
INFO     10/09 11:58:59   Running antismash.detection.genefunctions
DEBUG    10/09 11:59:00   Adding detection results from antismash.detection.genefunctions to record
DEBUG    10/09 11:59:00   annotating CDS features with resist info: 0 CDSes
DEBUG    10/09 11:59:00   annotating CDS features with smcogs info: 7 CDSes
DEBUG    10/09 11:59:00   Checking if antismash.detection.nrps_pks_domains should be run
INFO     10/09 11:59:00   Running antismash.detection.nrps_pks_domains
DEBUG    10/09 11:59:00   Marking NRPS/PKS CDS features and domains in clusters
DEBUG    10/09 11:59:01   Adding detection results from antismash.detection.nrps_pks_domains to record
DEBUG    10/09 11:59:01   Checking if antismash.modules.active_site_finder should be run
INFO     10/09 11:59:01   Running antismash.modules.active_site_finder
DEBUG    10/09 11:59:01   Checking if antismash.modules.clusterblast should be run
INFO     10/09 11:59:01   Running antismash.modules.clusterblast
INFO     10/09 11:59:01   Finding internal homologs in each gene cluster...
INFO     10/09 11:59:03   Running subcluster search
INFO     10/09 11:59:03   SubClusterBlast: Loading gene cluster database into memory...
INFO     10/09 11:59:03   SubClusterBlast: Loading gene cluster database proteins into memory...
INFO     10/09 11:59:06   Running known cluster search
INFO     10/09 11:59:06   KnownClusterBlast: Loading gene cluster database into memory...
INFO     10/09 11:59:06   KnownClusterBlast: Loading gene cluster database proteins into memory...
DEBUG    10/09 11:59:06   Running DIAMOND knowncluster searches..
INFO     10/09 11:59:06   Comparing regions to reference database
DEBUG    10/09 11:59:08   Checking if antismash.modules.lanthipeptides should be run
INFO     10/09 11:59:08   Running antismash.modules.lanthipeptides
DEBUG    10/09 11:59:08   Lanthipeptide module marked 0 motifs
DEBUG    10/09 11:59:09   Checking if antismash.modules.lassopeptides should be run
INFO     10/09 11:59:09   Running antismash.modules.lassopeptides
DEBUG    10/09 11:59:11   Lassopeptide module marked 0 motifs
DEBUG    10/09 11:59:11   Checking if antismash.modules.nrps_pks should be run
INFO     10/09 11:59:11   Running antismash.modules.nrps_pks
INFO     10/09 11:59:11   Predicting A domain substrate specificities with nrpys
DEBUG    10/09 11:59:11   CandidateCluster 1 monomer ordering method: colinear
DEBUG    10/09 11:59:11   CandidateCluster 2 monomer ordering method: colinear
DEBUG    10/09 11:59:11   CandidateCluster 3 monomer ordering method: colinear
DEBUG    10/09 11:59:11   CandidateCluster 4 monomer ordering method: colinear
DEBUG    10/09 11:59:11   CandidateCluster 5 monomer ordering method: colinear
DEBUG    10/09 11:59:11   Checking if antismash.modules.rrefinder should be run
INFO     10/09 11:59:11   Running antismash.modules.rrefinder
DEBUG    10/09 11:59:11   Checking if antismash.modules.sactipeptides should be run
INFO     10/09 11:59:11   Running antismash.modules.sactipeptides
DEBUG    10/09 11:59:11   Found no sactipeptide motifs
DEBUG    10/09 11:59:12   Checking if antismash.modules.t2pks should be run
INFO     10/09 11:59:12   Running antismash.modules.t2pks
DEBUG    10/09 11:59:12   No type II PKS clusters to analyze
DEBUG    10/09 11:59:12   Checking if antismash.modules.thiopeptides should be run
INFO     10/09 11:59:12   Running antismash.modules.thiopeptides
DEBUG    10/09 11:59:12   Thiopeptides marked 0 motifs
DEBUG    10/09 11:59:13   Checking if antismash.modules.tta should be run
INFO     10/09 11:59:13   Running antismash.modules.tta
INFO     10/09 11:59:13   Skipping TTA codon detection, GC content too low: 54%
INFO     10/09 11:59:13   Analysing record: scaffold_13
INFO     10/09 11:59:13   Detecting secondary metabolite clusters
DEBUG    10/09 11:59:13   Checking if antismash.detection.hmm_detection should be run
INFO     10/09 11:59:13   Running antismash.detection.hmm_detection
INFO     10/09 11:59:13   HMM detection using strictness: relaxed
DEBUG    10/09 11:59:15   2 rule-based cluster(s) found in record
DEBUG    10/09 11:59:15   2 protoclusters found
DEBUG    10/09 11:59:15   0 subregions found
INFO     10/09 11:59:15   2 region(s) detected in record
DEBUG    10/09 11:59:15   Checking if antismash.detection.genefunctions should be run
INFO     10/09 11:59:15   Running antismash.detection.genefunctions
DEBUG    10/09 11:59:16   Adding detection results from antismash.detection.genefunctions to record
DEBUG    10/09 11:59:16   annotating CDS features with resist info: 0 CDSes
DEBUG    10/09 11:59:16   annotating CDS features with smcogs info: 6 CDSes
DEBUG    10/09 11:59:16   Checking if antismash.detection.nrps_pks_domains should be run
INFO     10/09 11:59:16   Running antismash.detection.nrps_pks_domains
DEBUG    10/09 11:59:16   Marking NRPS/PKS CDS features and domains in clusters
DEBUG    10/09 11:59:16   Adding detection results from antismash.detection.nrps_pks_domains to record
DEBUG    10/09 11:59:16   Checking if antismash.modules.active_site_finder should be run
INFO     10/09 11:59:16   Running antismash.modules.active_site_finder
DEBUG    10/09 11:59:16   Checking if antismash.modules.clusterblast should be run
INFO     10/09 11:59:16   Running antismash.modules.clusterblast
INFO     10/09 11:59:16   Finding internal homologs in each gene cluster...
INFO     10/09 11:59:18   Running subcluster search
INFO     10/09 11:59:18   SubClusterBlast: Loading gene cluster database into memory...
INFO     10/09 11:59:18   SubClusterBlast: Loading gene cluster database proteins into memory...
INFO     10/09 11:59:20   Running known cluster search
INFO     10/09 11:59:20   KnownClusterBlast: Loading gene cluster database into memory...
INFO     10/09 11:59:20   KnownClusterBlast: Loading gene cluster database proteins into memory...
DEBUG    10/09 11:59:20   Running DIAMOND knowncluster searches..
INFO     10/09 11:59:20   Comparing regions to reference database
DEBUG    10/09 11:59:21   Checking if antismash.modules.lanthipeptides should be run
INFO     10/09 11:59:21   Running antismash.modules.lanthipeptides
DEBUG    10/09 11:59:21   Lanthipeptide module marked 0 motifs
DEBUG    10/09 11:59:23   Checking if antismash.modules.lassopeptides should be run
INFO     10/09 11:59:23   Running antismash.modules.lassopeptides
DEBUG    10/09 11:59:24   Lassopeptide module marked 0 motifs
DEBUG    10/09 11:59:24   Checking if antismash.modules.nrps_pks should be run
INFO     10/09 11:59:24   Running antismash.modules.nrps_pks
DEBUG    10/09 11:59:24   No NRPS or PKS genes found, skipping analysis
DEBUG    10/09 11:59:24   Checking if antismash.modules.rrefinder should be run
INFO     10/09 11:59:24   Running antismash.modules.rrefinder
DEBUG    10/09 11:59:24   Checking if antismash.modules.sactipeptides should be run
INFO     10/09 11:59:24   Running antismash.modules.sactipeptides
DEBUG    10/09 11:59:24   Found no sactipeptide motifs
DEBUG    10/09 11:59:28   Checking if antismash.modules.t2pks should be run
INFO     10/09 11:59:28   Running antismash.modules.t2pks
DEBUG    10/09 11:59:28   No type II PKS clusters to analyze
DEBUG    10/09 11:59:28   Checking if antismash.modules.thiopeptides should be run
INFO     10/09 11:59:28   Running antismash.modules.thiopeptides
DEBUG    10/09 11:59:28   Thiopeptides marked 0 motifs
DEBUG    10/09 11:59:29   Checking if antismash.modules.tta should be run
INFO     10/09 11:59:29   Running antismash.modules.tta
INFO     10/09 11:59:30   Skipping TTA codon detection, GC content too low: 54%
INFO     10/09 11:59:30   Analysing record: scaffold_14
INFO     10/09 11:59:30   Detecting secondary metabolite clusters
DEBUG    10/09 11:59:30   Checking if antismash.detection.hmm_detection should be run
INFO     10/09 11:59:30   Running antismash.detection.hmm_detection
INFO     10/09 11:59:30   HMM detection using strictness: relaxed
DEBUG    10/09 11:59:31   9 rule-based cluster(s) found in record
DEBUG    10/09 11:59:31   9 protoclusters found
DEBUG    10/09 11:59:31   0 subregions found
INFO     10/09 11:59:31   4 region(s) detected in record
DEBUG    10/09 11:59:31   Checking if antismash.detection.genefunctions should be run
INFO     10/09 11:59:31   Running antismash.detection.genefunctions
DEBUG    10/09 11:59:34   Adding detection results from antismash.detection.genefunctions to record
DEBUG    10/09 11:59:34   annotating CDS features with resist info: 0 CDSes
DEBUG    10/09 11:59:34   annotating CDS features with smcogs info: 12 CDSes
DEBUG    10/09 11:59:34   Checking if antismash.detection.nrps_pks_domains should be run
INFO     10/09 11:59:34   Running antismash.detection.nrps_pks_domains
DEBUG    10/09 11:59:34   Marking NRPS/PKS CDS features and domains in clusters
DEBUG    10/09 11:59:35   Adding detection results from antismash.detection.nrps_pks_domains to record
DEBUG    10/09 11:59:35   Checking if antismash.modules.active_site_finder should be run
INFO     10/09 11:59:35   Running antismash.modules.active_site_finder
DEBUG    10/09 11:59:36   Checking if antismash.modules.clusterblast should be run
INFO     10/09 11:59:36   Running antismash.modules.clusterblast
INFO     10/09 11:59:36   Finding internal homologs in each gene cluster...
INFO     10/09 11:59:39   Running subcluster search
INFO     10/09 11:59:39   SubClusterBlast: Loading gene cluster database into memory...
INFO     10/09 11:59:39   SubClusterBlast: Loading gene cluster database proteins into memory...
INFO     10/09 11:59:46   Running known cluster search
INFO     10/09 11:59:46   KnownClusterBlast: Loading gene cluster database into memory...
INFO     10/09 11:59:46   KnownClusterBlast: Loading gene cluster database proteins into memory...
DEBUG    10/09 11:59:46   Running DIAMOND knowncluster searches..
INFO     10/09 11:59:46   Comparing regions to reference database
DEBUG    10/09 11:59:48   Checking if antismash.modules.lanthipeptides should be run
INFO     10/09 11:59:48   Running antismash.modules.lanthipeptides
DEBUG    10/09 11:59:48   Lanthipeptide module marked 0 motifs
DEBUG    10/09 11:59:50   Checking if antismash.modules.lassopeptides should be run
INFO     10/09 11:59:50   Running antismash.modules.lassopeptides
DEBUG    10/09 11:59:51   Lassopeptide module marked 0 motifs
DEBUG    10/09 11:59:51   Checking if antismash.modules.nrps_pks should be run
INFO     10/09 11:59:51   Running antismash.modules.nrps_pks
INFO     10/09 11:59:51   Predicting A domain substrate specificities with nrpys
INFO     10/09 11:59:51   Predicting CAL domain substrate specificities by Minowa et al. method
INFO     10/09 11:59:51   Predicting PKS KR activity and stereochemistry using KR fingerprints from Starcevic et al.
DEBUG    10/09 11:59:51   CandidateCluster 7 monomer ordering method: colinear
DEBUG    10/09 11:59:51   CandidateCluster 8 monomer ordering method: colinear
DEBUG    10/09 11:59:51   CandidateCluster 9 monomer ordering method: colinear
DEBUG    10/09 11:59:51   CandidateCluster 10 monomer ordering method: colinear
DEBUG    10/09 11:59:51   CandidateCluster 11 monomer ordering method: colinear
DEBUG    10/09 11:59:51   Checking if antismash.modules.rrefinder should be run
INFO     10/09 11:59:51   Running antismash.modules.rrefinder
DEBUG    10/09 11:59:51   Checking if antismash.modules.sactipeptides should be run
INFO     10/09 11:59:51   Running antismash.modules.sactipeptides
DEBUG    10/09 11:59:51   Found no sactipeptide motifs
DEBUG    10/09 11:59:53   Checking if antismash.modules.t2pks should be run
INFO     10/09 11:59:53   Running antismash.modules.t2pks
DEBUG    10/09 11:59:53   No type II PKS clusters to analyze
DEBUG    10/09 11:59:53   Checking if antismash.modules.thiopeptides should be run
INFO     10/09 11:59:53   Running antismash.modules.thiopeptides
DEBUG    10/09 11:59:53   Thiopeptides marked 0 motifs
DEBUG    10/09 11:59:54   Checking if antismash.modules.tta should be run
INFO     10/09 11:59:54   Running antismash.modules.tta
INFO     10/09 11:59:54   Skipping TTA codon detection, GC content too low: 54%
INFO     10/09 11:59:54   Analysing record: scaffold_15
INFO     10/09 11:59:54   Detecting secondary metabolite clusters
DEBUG    10/09 11:59:54   Checking if antismash.detection.hmm_detection should be run
INFO     10/09 11:59:54   Running antismash.detection.hmm_detection
INFO     10/09 11:59:54   HMM detection using strictness: relaxed
DEBUG    10/09 11:59:56   1 rule-based cluster(s) found in record
DEBUG    10/09 11:59:56   1 protoclusters found
DEBUG    10/09 11:59:56   0 subregions found
INFO     10/09 11:59:56   1 region(s) detected in record
DEBUG    10/09 11:59:56   Checking if antismash.detection.genefunctions should be run
INFO     10/09 11:59:56   Running antismash.detection.genefunctions
DEBUG    10/09 11:59:56   Adding detection results from antismash.detection.genefunctions to record
DEBUG    10/09 11:59:56   annotating CDS features with resist info: 0 CDSes
DEBUG    10/09 11:59:56   annotating CDS features with smcogs info: 2 CDSes
DEBUG    10/09 11:59:56   Checking if antismash.detection.nrps_pks_domains should be run
INFO     10/09 11:59:56   Running antismash.detection.nrps_pks_domains
DEBUG    10/09 11:59:56   Marking NRPS/PKS CDS features and domains in clusters
DEBUG    10/09 11:59:57   Adding detection results from antismash.detection.nrps_pks_domains to record
DEBUG    10/09 11:59:57   Checking if antismash.modules.active_site_finder should be run
INFO     10/09 11:59:57   Running antismash.modules.active_site_finder
DEBUG    10/09 11:59:57   Checking if antismash.modules.clusterblast should be run
INFO     10/09 11:59:57   Running antismash.modules.clusterblast
INFO     10/09 11:59:57   Finding internal homologs in each gene cluster...
INFO     10/09 11:59:57   Running subcluster search
INFO     10/09 11:59:57   SubClusterBlast: Loading gene cluster database into memory...
INFO     10/09 11:59:57   SubClusterBlast: Loading gene cluster database proteins into memory...
INFO     10/09 11:59:59   Running known cluster search
INFO     10/09 11:59:59   KnownClusterBlast: Loading gene cluster database into memory...
INFO     10/09 11:59:59   KnownClusterBlast: Loading gene cluster database proteins into memory...
DEBUG    10/09 12:00:00   Running DIAMOND knowncluster searches..
INFO     10/09 12:00:00   Comparing regions to reference database
DEBUG    10/09 12:00:01   Checking if antismash.modules.lanthipeptides should be run
INFO     10/09 12:00:01   Running antismash.modules.lanthipeptides
DEBUG    10/09 12:00:01   Lanthipeptide module marked 0 motifs
DEBUG    10/09 12:00:02   Checking if antismash.modules.lassopeptides should be run
INFO     10/09 12:00:02   Running antismash.modules.lassopeptides
DEBUG    10/09 12:00:04   Lassopeptide module marked 0 motifs
DEBUG    10/09 12:00:04   Checking if antismash.modules.nrps_pks should be run
INFO     10/09 12:00:04   Running antismash.modules.nrps_pks
DEBUG    10/09 12:00:04   No NRPS or PKS genes found, skipping analysis
DEBUG    10/09 12:00:04   Checking if antismash.modules.rrefinder should be run
INFO     10/09 12:00:04   Running antismash.modules.rrefinder
DEBUG    10/09 12:00:04   Checking if antismash.modules.sactipeptides should be run
INFO     10/09 12:00:04   Running antismash.modules.sactipeptides
DEBUG    10/09 12:00:04   Found no sactipeptide motifs
DEBUG    10/09 12:00:06   Checking if antismash.modules.t2pks should be run
INFO     10/09 12:00:06   Running antismash.modules.t2pks
DEBUG    10/09 12:00:06   No type II PKS clusters to analyze
DEBUG    10/09 12:00:06   Checking if antismash.modules.thiopeptides should be run
INFO     10/09 12:00:06   Running antismash.modules.thiopeptides
DEBUG    10/09 12:00:06   Thiopeptides marked 0 motifs
DEBUG    10/09 12:00:07   Checking if antismash.modules.tta should be run
INFO     10/09 12:00:07   Running antismash.modules.tta
INFO     10/09 12:00:07   Skipping TTA codon detection, GC content too low: 54%
INFO     10/09 12:00:07   Analysing record: scaffold_16
INFO     10/09 12:00:07   Detecting secondary metabolite clusters
DEBUG    10/09 12:00:07   Checking if antismash.detection.hmm_detection should be run
INFO     10/09 12:00:07   Running antismash.detection.hmm_detection
INFO     10/09 12:00:07   HMM detection using strictness: relaxed
DEBUG    10/09 12:00:08   2 rule-based cluster(s) found in record
DEBUG    10/09 12:00:08   2 protoclusters found
DEBUG    10/09 12:00:08   0 subregions found
INFO     10/09 12:00:08   2 region(s) detected in record
DEBUG    10/09 12:00:08   Checking if antismash.detection.genefunctions should be run
INFO     10/09 12:00:08   Running antismash.detection.genefunctions
DEBUG    10/09 12:00:09   Adding detection results from antismash.detection.genefunctions to record
DEBUG    10/09 12:00:09   annotating CDS features with resist info: 0 CDSes
DEBUG    10/09 12:00:09   annotating CDS features with smcogs info: 4 CDSes
DEBUG    10/09 12:00:09   Checking if antismash.detection.nrps_pks_domains should be run
INFO     10/09 12:00:09   Running antismash.detection.nrps_pks_domains
DEBUG    10/09 12:00:09   Marking NRPS/PKS CDS features and domains in clusters
DEBUG    10/09 12:00:09   Adding detection results from antismash.detection.nrps_pks_domains to record
DEBUG    10/09 12:00:09   Checking if antismash.modules.active_site_finder should be run
INFO     10/09 12:00:09   Running antismash.modules.active_site_finder
DEBUG    10/09 12:00:09   Checking if antismash.modules.clusterblast should be run
INFO     10/09 12:00:09   Running antismash.modules.clusterblast
INFO     10/09 12:00:09   Finding internal homologs in each gene cluster...
INFO     10/09 12:00:17   Running subcluster search
INFO     10/09 12:00:17   SubClusterBlast: Loading gene cluster database into memory...
INFO     10/09 12:00:17   SubClusterBlast: Loading gene cluster database proteins into memory...
INFO     10/09 12:00:31   Running known cluster search
INFO     10/09 12:00:31   KnownClusterBlast: Loading gene cluster database into memory...
INFO     10/09 12:00:31   KnownClusterBlast: Loading gene cluster database proteins into memory...
DEBUG    10/09 12:00:31   Running DIAMOND knowncluster searches..
INFO     10/09 12:00:31   Comparing regions to reference database
DEBUG    10/09 12:00:32   Checking if antismash.modules.lanthipeptides should be run
INFO     10/09 12:00:32   Running antismash.modules.lanthipeptides
DEBUG    10/09 12:00:32   Lanthipeptide module marked 0 motifs
DEBUG    10/09 12:00:33   Checking if antismash.modules.lassopeptides should be run
INFO     10/09 12:00:33   Running antismash.modules.lassopeptides
DEBUG    10/09 12:00:48   Lassopeptide module marked 0 motifs
DEBUG    10/09 12:00:48   Checking if antismash.modules.nrps_pks should be run
INFO     10/09 12:00:48   Running antismash.modules.nrps_pks
DEBUG    10/09 12:00:48   No NRPS or PKS genes found, skipping analysis
DEBUG    10/09 12:00:48   Checking if antismash.modules.rrefinder should be run
INFO     10/09 12:00:48   Running antismash.modules.rrefinder
DEBUG    10/09 12:00:48   Checking if antismash.modules.sactipeptides should be run
INFO     10/09 12:00:48   Running antismash.modules.sactipeptides
DEBUG    10/09 12:00:48   Found no sactipeptide motifs
DEBUG    10/09 12:00:49   Checking if antismash.modules.t2pks should be run
INFO     10/09 12:00:49   Running antismash.modules.t2pks
DEBUG    10/09 12:00:49   No type II PKS clusters to analyze
DEBUG    10/09 12:00:49   Checking if antismash.modules.thiopeptides should be run
INFO     10/09 12:00:49   Running antismash.modules.thiopeptides
DEBUG    10/09 12:00:49   Thiopeptides marked 0 motifs
DEBUG    10/09 12:00:50   Checking if antismash.modules.tta should be run
INFO     10/09 12:00:50   Running antismash.modules.tta
INFO     10/09 12:00:50   Skipping TTA codon detection, GC content too low: 54%
INFO     10/09 12:00:50   Analysing record: scaffold_17
INFO     10/09 12:00:50   Detecting secondary metabolite clusters
DEBUG    10/09 12:00:50   Checking if antismash.detection.hmm_detection should be run
INFO     10/09 12:00:50   Running antismash.detection.hmm_detection
INFO     10/09 12:00:50   HMM detection using strictness: relaxed
DEBUG    10/09 12:00:51   0 rule-based cluster(s) found in record
DEBUG    10/09 12:00:51   0 protoclusters found
DEBUG    10/09 12:00:51   0 subregions found
INFO     10/09 12:00:51   No regions detected, skipping record
INFO     10/09 12:00:51   Analysing record: scaffold_18
INFO     10/09 12:00:51   Detecting secondary metabolite clusters
DEBUG    10/09 12:00:51   Checking if antismash.detection.hmm_detection should be run
INFO     10/09 12:00:51   Running antismash.detection.hmm_detection
INFO     10/09 12:00:51   HMM detection using strictness: relaxed
DEBUG    10/09 12:00:52   0 rule-based cluster(s) found in record
DEBUG    10/09 12:00:52   0 protoclusters found
DEBUG    10/09 12:00:52   0 subregions found
INFO     10/09 12:00:52   No regions detected, skipping record
INFO     10/09 12:00:52   Analysing record: scaffold_19
INFO     10/09 12:00:52   Detecting secondary metabolite clusters
DEBUG    10/09 12:00:52   Checking if antismash.detection.hmm_detection should be run
INFO     10/09 12:00:52   Running antismash.detection.hmm_detection
INFO     10/09 12:00:52   HMM detection using strictness: relaxed
DEBUG    10/09 12:00:53   1 rule-based cluster(s) found in record
DEBUG    10/09 12:00:53   1 protoclusters found
DEBUG    10/09 12:00:53   0 subregions found
INFO     10/09 12:00:53   1 region(s) detected in record
DEBUG    10/09 12:00:53   Checking if antismash.detection.genefunctions should be run
INFO     10/09 12:00:53   Running antismash.detection.genefunctions
DEBUG    10/09 12:00:54   Adding detection results from antismash.detection.genefunctions to record
DEBUG    10/09 12:00:54   annotating CDS features with resist info: 0 CDSes
DEBUG    10/09 12:00:54   annotating CDS features with smcogs info: 0 CDSes
DEBUG    10/09 12:00:54   Checking if antismash.detection.nrps_pks_domains should be run
INFO     10/09 12:00:54   Running antismash.detection.nrps_pks_domains
DEBUG    10/09 12:00:54   Marking NRPS/PKS CDS features and domains in clusters
DEBUG    10/09 12:00:54   Adding detection results from antismash.detection.nrps_pks_domains to record
DEBUG    10/09 12:00:54   Checking if antismash.modules.active_site_finder should be run
INFO     10/09 12:00:54   Running antismash.modules.active_site_finder
DEBUG    10/09 12:00:54   Checking if antismash.modules.clusterblast should be run
INFO     10/09 12:00:54   Running antismash.modules.clusterblast
INFO     10/09 12:00:54   Finding internal homologs in each gene cluster...
INFO     10/09 12:00:55   Running subcluster search
INFO     10/09 12:00:55   SubClusterBlast: Loading gene cluster database into memory...
INFO     10/09 12:00:55   SubClusterBlast: Loading gene cluster database proteins into memory...
INFO     10/09 12:00:56   Running known cluster search
INFO     10/09 12:00:56   KnownClusterBlast: Loading gene cluster database into memory...
INFO     10/09 12:00:56   KnownClusterBlast: Loading gene cluster database proteins into memory...
DEBUG    10/09 12:00:58   Running DIAMOND knowncluster searches..
INFO     10/09 12:00:58   Comparing regions to reference database
DEBUG    10/09 12:00:59   Checking if antismash.modules.lanthipeptides should be run
INFO     10/09 12:00:59   Running antismash.modules.lanthipeptides
DEBUG    10/09 12:00:59   Lanthipeptide module marked 0 motifs
DEBUG    10/09 12:01:01   Checking if antismash.modules.lassopeptides should be run
INFO     10/09 12:01:01   Running antismash.modules.lassopeptides
DEBUG    10/09 12:01:02   Lassopeptide module marked 0 motifs
DEBUG    10/09 12:01:02   Checking if antismash.modules.nrps_pks should be run
INFO     10/09 12:01:02   Running antismash.modules.nrps_pks
DEBUG    10/09 12:01:02   No NRPS or PKS genes found, skipping analysis
DEBUG    10/09 12:01:02   Checking if antismash.modules.rrefinder should be run
INFO     10/09 12:01:02   Running antismash.modules.rrefinder
DEBUG    10/09 12:01:02   Checking if antismash.modules.sactipeptides should be run
INFO     10/09 12:01:02   Running antismash.modules.sactipeptides
DEBUG    10/09 12:01:02   Found no sactipeptide motifs
DEBUG    10/09 12:01:03   Checking if antismash.modules.t2pks should be run
INFO     10/09 12:01:03   Running antismash.modules.t2pks
DEBUG    10/09 12:01:03   No type II PKS clusters to analyze
DEBUG    10/09 12:01:03   Checking if antismash.modules.thiopeptides should be run
INFO     10/09 12:01:03   Running antismash.modules.thiopeptides
DEBUG    10/09 12:01:03   Thiopeptides marked 0 motifs
DEBUG    10/09 12:01:05   Checking if antismash.modules.tta should be run
INFO     10/09 12:01:05   Running antismash.modules.tta
INFO     10/09 12:01:05   Skipping TTA codon detection, GC content too low: 54%
INFO     10/09 12:01:05   Analysing record: scaffold_20
INFO     10/09 12:01:05   Detecting secondary metabolite clusters
DEBUG    10/09 12:01:05   Checking if antismash.detection.hmm_detection should be run
INFO     10/09 12:01:05   Running antismash.detection.hmm_detection
INFO     10/09 12:01:05   HMM detection using strictness: relaxed
DEBUG    10/09 12:01:06   0 rule-based cluster(s) found in record
DEBUG    10/09 12:01:06   0 protoclusters found
DEBUG    10/09 12:01:06   0 subregions found
INFO     10/09 12:01:06   No regions detected, skipping record
INFO     10/09 12:01:06   Analysing record: scaffold_21
INFO     10/09 12:01:06   Detecting secondary metabolite clusters
DEBUG    10/09 12:01:06   Checking if antismash.detection.hmm_detection should be run
INFO     10/09 12:01:06   Running antismash.detection.hmm_detection
INFO     10/09 12:01:06   HMM detection using strictness: relaxed
DEBUG    10/09 12:01:06   0 rule-based cluster(s) found in record
DEBUG    10/09 12:01:06   0 protoclusters found
DEBUG    10/09 12:01:06   0 subregions found
INFO     10/09 12:01:06   No regions detected, skipping record
INFO     10/09 12:01:06   Analysing record: scaffold_22
INFO     10/09 12:01:06   Detecting secondary metabolite clusters
DEBUG    10/09 12:01:06   Checking if antismash.detection.hmm_detection should be run
INFO     10/09 12:01:06   Running antismash.detection.hmm_detection
INFO     10/09 12:01:06   HMM detection using strictness: relaxed
DEBUG    10/09 12:01:06   0 rule-based cluster(s) found in record
DEBUG    10/09 12:01:06   0 protoclusters found
DEBUG    10/09 12:01:06   0 subregions found
INFO     10/09 12:01:06   No regions detected, skipping record
INFO     10/09 12:01:06   Analysing record: scaffold_23
INFO     10/09 12:01:06   Detecting secondary metabolite clusters
DEBUG    10/09 12:01:06   Checking if antismash.detection.hmm_detection should be run
INFO     10/09 12:01:06   Running antismash.detection.hmm_detection
INFO     10/09 12:01:06   HMM detection using strictness: relaxed
DEBUG    10/09 12:01:07   0 rule-based cluster(s) found in record
DEBUG    10/09 12:01:07   0 protoclusters found
DEBUG    10/09 12:01:07   0 subregions found
INFO     10/09 12:01:07   No regions detected, skipping record
INFO     10/09 12:01:07   Analysing record: scaffold_24
INFO     10/09 12:01:07   Detecting secondary metabolite clusters
DEBUG    10/09 12:01:07   Checking if antismash.detection.hmm_detection should be run
INFO     10/09 12:01:07   Running antismash.detection.hmm_detection
INFO     10/09 12:01:07   HMM detection using strictness: relaxed
DEBUG    10/09 12:01:07   0 rule-based cluster(s) found in record
DEBUG    10/09 12:01:07   0 protoclusters found
DEBUG    10/09 12:01:07   0 subregions found
INFO     10/09 12:01:07   No regions detected, skipping record
INFO     10/09 12:01:07   Analysing record: scaffold_25
INFO     10/09 12:01:07   Detecting secondary metabolite clusters
DEBUG    10/09 12:01:07   Checking if antismash.detection.hmm_detection should be run
INFO     10/09 12:01:07   Running antismash.detection.hmm_detection
INFO     10/09 12:01:07   HMM detection using strictness: relaxed
DEBUG    10/09 12:01:08   0 rule-based cluster(s) found in record
DEBUG    10/09 12:01:08   0 protoclusters found
DEBUG    10/09 12:01:08   0 subregions found
INFO     10/09 12:01:08   No regions detected, skipping record
INFO     10/09 12:01:08   Writing results
DEBUG    10/09 12:01:08   Writing json results to '/data/antismash/upload/fungi-8a5e4f91-1b46-44f8-b2ca-95499d0b792c/Fomfom1_AssemblyScaffolds.json'
DEBUG    10/09 12:01:08   Record scaffold_1 has results for modules: hmm_detection, genefunctions, nrps_pks_domains, active_site_finder, clusterblast, lanthipeptides, lassopeptides, nrps_pks, rrefinder, sactipeptides, t2pks, thiopeptides
DEBUG    10/09 12:01:08   Converting antismash.detection.hmm_detection results to json
DEBUG    10/09 12:01:08   Converting antismash.detection.genefunctions results to json
DEBUG    10/09 12:01:08   Converting antismash.detection.nrps_pks_domains results to json
DEBUG    10/09 12:01:08   Converting antismash.modules.active_site_finder results to json
DEBUG    10/09 12:01:08   Converting antismash.modules.clusterblast results to json
DEBUG    10/09 12:01:08   Converting antismash.modules.lanthipeptides results to json
DEBUG    10/09 12:01:08   Converting antismash.modules.lassopeptides results to json
DEBUG    10/09 12:01:08   Converting antismash.modules.nrps_pks results to json
DEBUG    10/09 12:01:08   Converting antismash.modules.rrefinder results to json
DEBUG    10/09 12:01:08   Converting antismash.modules.sactipeptides results to json
DEBUG    10/09 12:01:08   Converting antismash.modules.t2pks results to json
DEBUG    10/09 12:01:08   Converting antismash.modules.thiopeptides results to json
DEBUG    10/09 12:01:08   Converting antismash.modules.tta results to json
DEBUG    10/09 12:01:08   Record scaffold_2 has results for modules: hmm_detection, genefunctions, nrps_pks_domains, active_site_finder, clusterblast, lanthipeptides, lassopeptides, nrps_pks, rrefinder, sactipeptides, t2pks, thiopeptides
DEBUG    10/09 12:01:08   Converting antismash.detection.hmm_detection results to json
DEBUG    10/09 12:01:08   Converting antismash.detection.genefunctions results to json
DEBUG    10/09 12:01:08   Converting antismash.detection.nrps_pks_domains results to json
DEBUG    10/09 12:01:08   Converting antismash.modules.active_site_finder results to json
DEBUG    10/09 12:01:08   Converting antismash.modules.clusterblast results to json
DEBUG    10/09 12:01:08   Converting antismash.modules.lanthipeptides results to json
DEBUG    10/09 12:01:08   Converting antismash.modules.lassopeptides results to json
DEBUG    10/09 12:01:08   Converting antismash.modules.nrps_pks results to json
DEBUG    10/09 12:01:08   Converting antismash.modules.rrefinder results to json
DEBUG    10/09 12:01:08   Converting antismash.modules.sactipeptides results to json
DEBUG    10/09 12:01:08   Converting antismash.modules.t2pks results to json
DEBUG    10/09 12:01:08   Converting antismash.modules.thiopeptides results to json
DEBUG    10/09 12:01:08   Converting antismash.modules.tta results to json
DEBUG    10/09 12:01:08   Record scaffold_3 has results for modules: hmm_detection, genefunctions, nrps_pks_domains, active_site_finder, clusterblast, lanthipeptides, lassopeptides, nrps_pks, rrefinder, sactipeptides, t2pks, thiopeptides
DEBUG    10/09 12:01:08   Converting antismash.detection.hmm_detection results to json
DEBUG    10/09 12:01:08   Converting antismash.detection.genefunctions results to json
DEBUG    10/09 12:01:08   Converting antismash.detection.nrps_pks_domains results to json
DEBUG    10/09 12:01:08   Converting antismash.modules.active_site_finder results to json
DEBUG    10/09 12:01:08   Converting antismash.modules.clusterblast results to json
DEBUG    10/09 12:01:08   Converting antismash.modules.lanthipeptides results to json
DEBUG    10/09 12:01:08   Converting antismash.modules.lassopeptides results to json
DEBUG    10/09 12:01:08   Converting antismash.modules.nrps_pks results to json
DEBUG    10/09 12:01:08   Converting antismash.modules.rrefinder results to json
DEBUG    10/09 12:01:08   Converting antismash.modules.sactipeptides results to json
DEBUG    10/09 12:01:08   Converting antismash.modules.t2pks results to json
DEBUG    10/09 12:01:08   Converting antismash.modules.thiopeptides results to json
DEBUG    10/09 12:01:08   Converting antismash.modules.tta results to json
DEBUG    10/09 12:01:09   Record scaffold_4 has results for modules: hmm_detection, genefunctions, nrps_pks_domains, active_site_finder, clusterblast, lanthipeptides, lassopeptides, nrps_pks, rrefinder, sactipeptides, t2pks, thiopeptides
DEBUG    10/09 12:01:09   Converting antismash.detection.hmm_detection results to json
DEBUG    10/09 12:01:09   Converting antismash.detection.genefunctions results to json
DEBUG    10/09 12:01:09   Converting antismash.detection.nrps_pks_domains results to json
DEBUG    10/09 12:01:09   Converting antismash.modules.active_site_finder results to json
DEBUG    10/09 12:01:09   Converting antismash.modules.clusterblast results to json
DEBUG    10/09 12:01:09   Converting antismash.modules.lanthipeptides results to json
DEBUG    10/09 12:01:09   Converting antismash.modules.lassopeptides results to json
DEBUG    10/09 12:01:09   Converting antismash.modules.nrps_pks results to json
DEBUG    10/09 12:01:09   Converting antismash.modules.rrefinder results to json
DEBUG    10/09 12:01:09   Converting antismash.modules.sactipeptides results to json
DEBUG    10/09 12:01:09   Converting antismash.modules.t2pks results to json
DEBUG    10/09 12:01:09   Converting antismash.modules.thiopeptides results to json
DEBUG    10/09 12:01:09   Converting antismash.modules.tta results to json
DEBUG    10/09 12:01:09   Record scaffold_5 has results for modules: hmm_detection
DEBUG    10/09 12:01:09   Converting antismash.detection.hmm_detection results to json
DEBUG    10/09 12:01:09   Record scaffold_6 has results for modules: hmm_detection, genefunctions, nrps_pks_domains, active_site_finder, clusterblast, lanthipeptides, lassopeptides, nrps_pks, rrefinder, sactipeptides, t2pks, thiopeptides
DEBUG    10/09 12:01:09   Converting antismash.detection.hmm_detection results to json
DEBUG    10/09 12:01:09   Converting antismash.detection.genefunctions results to json
DEBUG    10/09 12:01:09   Converting antismash.detection.nrps_pks_domains results to json
DEBUG    10/09 12:01:09   Converting antismash.modules.active_site_finder results to json
DEBUG    10/09 12:01:09   Converting antismash.modules.clusterblast results to json
DEBUG    10/09 12:01:09   Converting antismash.modules.lanthipeptides results to json
DEBUG    10/09 12:01:09   Converting antismash.modules.lassopeptides results to json
DEBUG    10/09 12:01:09   Converting antismash.modules.nrps_pks results to json
DEBUG    10/09 12:01:09   Converting antismash.modules.rrefinder results to json
DEBUG    10/09 12:01:09   Converting antismash.modules.sactipeptides results to json
DEBUG    10/09 12:01:09   Converting antismash.modules.t2pks results to json
DEBUG    10/09 12:01:09   Converting antismash.modules.thiopeptides results to json
DEBUG    10/09 12:01:09   Converting antismash.modules.tta results to json
DEBUG    10/09 12:01:09   Record scaffold_7 has results for modules: hmm_detection, genefunctions, nrps_pks_domains, active_site_finder, clusterblast, lanthipeptides, lassopeptides, nrps_pks, rrefinder, sactipeptides, t2pks, thiopeptides
DEBUG    10/09 12:01:09   Converting antismash.detection.hmm_detection results to json
DEBUG    10/09 12:01:09   Converting antismash.detection.genefunctions results to json
DEBUG    10/09 12:01:09   Converting antismash.detection.nrps_pks_domains results to json
DEBUG    10/09 12:01:09   Converting antismash.modules.active_site_finder results to json
DEBUG    10/09 12:01:09   Converting antismash.modules.clusterblast results to json
DEBUG    10/09 12:01:09   Converting antismash.modules.lanthipeptides results to json
DEBUG    10/09 12:01:09   Converting antismash.modules.lassopeptides results to json
DEBUG    10/09 12:01:09   Converting antismash.modules.nrps_pks results to json
DEBUG    10/09 12:01:09   Converting antismash.modules.rrefinder results to json
DEBUG    10/09 12:01:09   Converting antismash.modules.sactipeptides results to json
DEBUG    10/09 12:01:09   Converting antismash.modules.t2pks results to json
DEBUG    10/09 12:01:09   Converting antismash.modules.thiopeptides results to json
DEBUG    10/09 12:01:09   Converting antismash.modules.tta results to json
DEBUG    10/09 12:01:09   Record scaffold_8 has results for modules: hmm_detection, genefunctions, nrps_pks_domains, active_site_finder, clusterblast, lanthipeptides, lassopeptides, nrps_pks, rrefinder, sactipeptides, t2pks, thiopeptides
DEBUG    10/09 12:01:09   Converting antismash.detection.hmm_detection results to json
DEBUG    10/09 12:01:09   Converting antismash.detection.genefunctions results to json
DEBUG    10/09 12:01:09   Converting antismash.detection.nrps_pks_domains results to json
DEBUG    10/09 12:01:09   Converting antismash.modules.active_site_finder results to json
DEBUG    10/09 12:01:09   Converting antismash.modules.clusterblast results to json
DEBUG    10/09 12:01:09   Converting antismash.modules.lanthipeptides results to json
DEBUG    10/09 12:01:09   Converting antismash.modules.lassopeptides results to json
DEBUG    10/09 12:01:09   Converting antismash.modules.nrps_pks results to json
DEBUG    10/09 12:01:09   Converting antismash.modules.rrefinder results to json
DEBUG    10/09 12:01:09   Converting antismash.modules.sactipeptides results to json
DEBUG    10/09 12:01:09   Converting antismash.modules.t2pks results to json
DEBUG    10/09 12:01:09   Converting antismash.modules.thiopeptides results to json
DEBUG    10/09 12:01:09   Converting antismash.modules.tta results to json
DEBUG    10/09 12:01:09   Record scaffold_9 has results for modules: hmm_detection, genefunctions, nrps_pks_domains, active_site_finder, clusterblast, lanthipeptides, lassopeptides, nrps_pks, rrefinder, sactipeptides, t2pks, thiopeptides
DEBUG    10/09 12:01:09   Converting antismash.detection.hmm_detection results to json
DEBUG    10/09 12:01:09   Converting antismash.detection.genefunctions results to json
DEBUG    10/09 12:01:09   Converting antismash.detection.nrps_pks_domains results to json
DEBUG    10/09 12:01:09   Converting antismash.modules.active_site_finder results to json
DEBUG    10/09 12:01:09   Converting antismash.modules.clusterblast results to json
DEBUG    10/09 12:01:09   Converting antismash.modules.lanthipeptides results to json
DEBUG    10/09 12:01:09   Converting antismash.modules.lassopeptides results to json
DEBUG    10/09 12:01:09   Converting antismash.modules.nrps_pks results to json
DEBUG    10/09 12:01:09   Converting antismash.modules.rrefinder results to json
DEBUG    10/09 12:01:09   Converting antismash.modules.sactipeptides results to json
DEBUG    10/09 12:01:09   Converting antismash.modules.t2pks results to json
DEBUG    10/09 12:01:09   Converting antismash.modules.thiopeptides results to json
DEBUG    10/09 12:01:09   Converting antismash.modules.tta results to json
DEBUG    10/09 12:01:10   Record scaffold_10 has results for modules: hmm_detection, genefunctions, nrps_pks_domains, active_site_finder, clusterblast, lanthipeptides, lassopeptides, nrps_pks, rrefinder, sactipeptides, t2pks, thiopeptides
DEBUG    10/09 12:01:10   Converting antismash.detection.hmm_detection results to json
DEBUG    10/09 12:01:10   Converting antismash.detection.genefunctions results to json
DEBUG    10/09 12:01:10   Converting antismash.detection.nrps_pks_domains results to json
DEBUG    10/09 12:01:10   Converting antismash.modules.active_site_finder results to json
DEBUG    10/09 12:01:10   Converting antismash.modules.clusterblast results to json
DEBUG    10/09 12:01:10   Converting antismash.modules.lanthipeptides results to json
DEBUG    10/09 12:01:10   Converting antismash.modules.lassopeptides results to json
DEBUG    10/09 12:01:10   Converting antismash.modules.nrps_pks results to json
DEBUG    10/09 12:01:10   Converting antismash.modules.rrefinder results to json
DEBUG    10/09 12:01:10   Converting antismash.modules.sactipeptides results to json
DEBUG    10/09 12:01:10   Converting antismash.modules.t2pks results to json
DEBUG    10/09 12:01:10   Converting antismash.modules.thiopeptides results to json
DEBUG    10/09 12:01:10   Converting antismash.modules.tta results to json
DEBUG    10/09 12:01:10   Record scaffold_11 has results for modules: hmm_detection, genefunctions, nrps_pks_domains, active_site_finder, clusterblast, lanthipeptides, lassopeptides, nrps_pks, rrefinder, sactipeptides, t2pks, thiopeptides
DEBUG    10/09 12:01:10   Converting antismash.detection.hmm_detection results to json
DEBUG    10/09 12:01:10   Converting antismash.detection.genefunctions results to json
DEBUG    10/09 12:01:10   Converting antismash.detection.nrps_pks_domains results to json
DEBUG    10/09 12:01:10   Converting antismash.modules.active_site_finder results to json
DEBUG    10/09 12:01:10   Converting antismash.modules.clusterblast results to json
DEBUG    10/09 12:01:10   Converting antismash.modules.lanthipeptides results to json
DEBUG    10/09 12:01:10   Converting antismash.modules.lassopeptides results to json
DEBUG    10/09 12:01:10   Converting antismash.modules.nrps_pks results to json
DEBUG    10/09 12:01:10   Converting antismash.modules.rrefinder results to json
DEBUG    10/09 12:01:10   Converting antismash.modules.sactipeptides results to json
DEBUG    10/09 12:01:10   Converting antismash.modules.t2pks results to json
DEBUG    10/09 12:01:10   Converting antismash.modules.thiopeptides results to json
DEBUG    10/09 12:01:10   Converting antismash.modules.tta results to json
DEBUG    10/09 12:01:10   Record scaffold_12 has results for modules: hmm_detection, genefunctions, nrps_pks_domains, active_site_finder, clusterblast, lanthipeptides, lassopeptides, nrps_pks, rrefinder, sactipeptides, t2pks, thiopeptides
DEBUG    10/09 12:01:10   Converting antismash.detection.hmm_detection results to json
DEBUG    10/09 12:01:10   Converting antismash.detection.genefunctions results to json
DEBUG    10/09 12:01:10   Converting antismash.detection.nrps_pks_domains results to json
DEBUG    10/09 12:01:10   Converting antismash.modules.active_site_finder results to json
DEBUG    10/09 12:01:10   Converting antismash.modules.clusterblast results to json
DEBUG    10/09 12:01:10   Converting antismash.modules.lanthipeptides results to json
DEBUG    10/09 12:01:10   Converting antismash.modules.lassopeptides results to json
DEBUG    10/09 12:01:10   Converting antismash.modules.nrps_pks results to json
DEBUG    10/09 12:01:10   Converting antismash.modules.rrefinder results to json
DEBUG    10/09 12:01:10   Converting antismash.modules.sactipeptides results to json
DEBUG    10/09 12:01:10   Converting antismash.modules.t2pks results to json
DEBUG    10/09 12:01:10   Converting antismash.modules.thiopeptides results to json
DEBUG    10/09 12:01:10   Converting antismash.modules.tta results to json
DEBUG    10/09 12:01:10   Record scaffold_13 has results for modules: hmm_detection, genefunctions, nrps_pks_domains, active_site_finder, clusterblast, lanthipeptides, lassopeptides, nrps_pks, rrefinder, sactipeptides, t2pks, thiopeptides
DEBUG    10/09 12:01:10   Converting antismash.detection.hmm_detection results to json
DEBUG    10/09 12:01:10   Converting antismash.detection.genefunctions results to json
DEBUG    10/09 12:01:10   Converting antismash.detection.nrps_pks_domains results to json
DEBUG    10/09 12:01:10   Converting antismash.modules.active_site_finder results to json
DEBUG    10/09 12:01:10   Converting antismash.modules.clusterblast results to json
DEBUG    10/09 12:01:10   Converting antismash.modules.lanthipeptides results to json
DEBUG    10/09 12:01:10   Converting antismash.modules.lassopeptides results to json
DEBUG    10/09 12:01:10   Converting antismash.modules.nrps_pks results to json
DEBUG    10/09 12:01:10   Converting antismash.modules.rrefinder results to json
DEBUG    10/09 12:01:10   Converting antismash.modules.sactipeptides results to json
DEBUG    10/09 12:01:10   Converting antismash.modules.t2pks results to json
DEBUG    10/09 12:01:10   Converting antismash.modules.thiopeptides results to json
DEBUG    10/09 12:01:10   Converting antismash.modules.tta results to json
DEBUG    10/09 12:01:10   Record scaffold_14 has results for modules: hmm_detection, genefunctions, nrps_pks_domains, active_site_finder, clusterblast, lanthipeptides, lassopeptides, nrps_pks, rrefinder, sactipeptides, t2pks, thiopeptides
DEBUG    10/09 12:01:10   Converting antismash.detection.hmm_detection results to json
DEBUG    10/09 12:01:10   Converting antismash.detection.genefunctions results to json
DEBUG    10/09 12:01:10   Converting antismash.detection.nrps_pks_domains results to json
DEBUG    10/09 12:01:10   Converting antismash.modules.active_site_finder results to json
DEBUG    10/09 12:01:10   Converting antismash.modules.clusterblast results to json
DEBUG    10/09 12:01:10   Converting antismash.modules.lanthipeptides results to json
DEBUG    10/09 12:01:10   Converting antismash.modules.lassopeptides results to json
DEBUG    10/09 12:01:10   Converting antismash.modules.nrps_pks results to json
DEBUG    10/09 12:01:10   Converting antismash.modules.rrefinder results to json
DEBUG    10/09 12:01:10   Converting antismash.modules.sactipeptides results to json
DEBUG    10/09 12:01:10   Converting antismash.modules.t2pks results to json
DEBUG    10/09 12:01:10   Converting antismash.modules.thiopeptides results to json
DEBUG    10/09 12:01:10   Converting antismash.modules.tta results to json
DEBUG    10/09 12:01:10   Record scaffold_15 has results for modules: hmm_detection, genefunctions, nrps_pks_domains, active_site_finder, clusterblast, lanthipeptides, lassopeptides, nrps_pks, rrefinder, sactipeptides, t2pks, thiopeptides
DEBUG    10/09 12:01:10   Converting antismash.detection.hmm_detection results to json
DEBUG    10/09 12:01:10   Converting antismash.detection.genefunctions results to json
DEBUG    10/09 12:01:10   Converting antismash.detection.nrps_pks_domains results to json
DEBUG    10/09 12:01:10   Converting antismash.modules.active_site_finder results to json
DEBUG    10/09 12:01:10   Converting antismash.modules.clusterblast results to json
DEBUG    10/09 12:01:10   Converting antismash.modules.lanthipeptides results to json
DEBUG    10/09 12:01:10   Converting antismash.modules.lassopeptides results to json
DEBUG    10/09 12:01:10   Converting antismash.modules.nrps_pks results to json
DEBUG    10/09 12:01:10   Converting antismash.modules.rrefinder results to json
DEBUG    10/09 12:01:10   Converting antismash.modules.sactipeptides results to json
DEBUG    10/09 12:01:10   Converting antismash.modules.t2pks results to json
DEBUG    10/09 12:01:10   Converting antismash.modules.thiopeptides results to json
DEBUG    10/09 12:01:10   Converting antismash.modules.tta results to json
DEBUG    10/09 12:01:10   Record scaffold_16 has results for modules: hmm_detection, genefunctions, nrps_pks_domains, active_site_finder, clusterblast, lanthipeptides, lassopeptides, nrps_pks, rrefinder, sactipeptides, t2pks, thiopeptides
DEBUG    10/09 12:01:10   Converting antismash.detection.hmm_detection results to json
DEBUG    10/09 12:01:10   Converting antismash.detection.genefunctions results to json
DEBUG    10/09 12:01:10   Converting antismash.detection.nrps_pks_domains results to json
DEBUG    10/09 12:01:10   Converting antismash.modules.active_site_finder results to json
DEBUG    10/09 12:01:10   Converting antismash.modules.clusterblast results to json
DEBUG    10/09 12:01:10   Converting antismash.modules.lanthipeptides results to json
DEBUG    10/09 12:01:10   Converting antismash.modules.lassopeptides results to json
DEBUG    10/09 12:01:10   Converting antismash.modules.nrps_pks results to json
DEBUG    10/09 12:01:10   Converting antismash.modules.rrefinder results to json
DEBUG    10/09 12:01:10   Converting antismash.modules.sactipeptides results to json
DEBUG    10/09 12:01:10   Converting antismash.modules.t2pks results to json
DEBUG    10/09 12:01:10   Converting antismash.modules.thiopeptides results to json
DEBUG    10/09 12:01:10   Converting antismash.modules.tta results to json
DEBUG    10/09 12:01:10   Record scaffold_17 has results for modules: hmm_detection
DEBUG    10/09 12:01:10   Converting antismash.detection.hmm_detection results to json
DEBUG    10/09 12:01:10   Record scaffold_18 has results for modules: hmm_detection
DEBUG    10/09 12:01:10   Converting antismash.detection.hmm_detection results to json
DEBUG    10/09 12:01:10   Record scaffold_19 has results for modules: hmm_detection, genefunctions, nrps_pks_domains, active_site_finder, clusterblast, lanthipeptides, lassopeptides, nrps_pks, rrefinder, sactipeptides, t2pks, thiopeptides
DEBUG    10/09 12:01:10   Converting antismash.detection.hmm_detection results to json
DEBUG    10/09 12:01:10   Converting antismash.detection.genefunctions results to json
DEBUG    10/09 12:01:10   Converting antismash.detection.nrps_pks_domains results to json
DEBUG    10/09 12:01:10   Converting antismash.modules.active_site_finder results to json
DEBUG    10/09 12:01:10   Converting antismash.modules.clusterblast results to json
DEBUG    10/09 12:01:10   Converting antismash.modules.lanthipeptides results to json
DEBUG    10/09 12:01:10   Converting antismash.modules.lassopeptides results to json
DEBUG    10/09 12:01:10   Converting antismash.modules.nrps_pks results to json
DEBUG    10/09 12:01:10   Converting antismash.modules.rrefinder results to json
DEBUG    10/09 12:01:10   Converting antismash.modules.sactipeptides results to json
DEBUG    10/09 12:01:10   Converting antismash.modules.t2pks results to json
DEBUG    10/09 12:01:10   Converting antismash.modules.thiopeptides results to json
DEBUG    10/09 12:01:10   Converting antismash.modules.tta results to json
DEBUG    10/09 12:01:10   Record scaffold_20 has results for modules: hmm_detection
DEBUG    10/09 12:01:10   Converting antismash.detection.hmm_detection results to json
DEBUG    10/09 12:01:10   Record scaffold_21 has results for modules: hmm_detection
DEBUG    10/09 12:01:10   Converting antismash.detection.hmm_detection results to json
DEBUG    10/09 12:01:10   Record scaffold_22 has results for modules: hmm_detection
DEBUG    10/09 12:01:10   Converting antismash.detection.hmm_detection results to json
DEBUG    10/09 12:01:10   Record scaffold_23 has results for modules: hmm_detection
DEBUG    10/09 12:01:10   Converting antismash.detection.hmm_detection results to json
DEBUG    10/09 12:01:10   Record scaffold_24 has results for modules: hmm_detection
DEBUG    10/09 12:01:10   Converting antismash.detection.hmm_detection results to json
DEBUG    10/09 12:01:10   Record scaffold_25 has results for modules: hmm_detection
DEBUG    10/09 12:01:10   Converting antismash.detection.hmm_detection results to json
DEBUG    10/09 12:01:11   Annotating record scaffold_1 with results from: hmm_detection, genefunctions, nrps_pks_domains, active_site_finder, clusterblast, lanthipeptides, lassopeptides, nrps_pks, rrefinder, sactipeptides, t2pks, thiopeptides, tta
DEBUG    10/09 12:01:11    Adding results from antismash.modules.active_site_finder
DEBUG    10/09 12:01:11    Adding results from antismash.modules.clusterblast
DEBUG    10/09 12:01:11    Adding results from antismash.modules.lanthipeptides
DEBUG    10/09 12:01:11    Adding results from antismash.modules.lassopeptides
DEBUG    10/09 12:01:11    Adding results from antismash.modules.nrps_pks
DEBUG    10/09 12:01:11    Adding results from antismash.modules.rrefinder
DEBUG    10/09 12:01:11    Adding results from antismash.modules.sactipeptides
DEBUG    10/09 12:01:11    Adding results from antismash.modules.t2pks
DEBUG    10/09 12:01:11    Adding results from antismash.modules.thiopeptides
DEBUG    10/09 12:01:11    Adding results from antismash.modules.tta
DEBUG    10/09 12:01:11   Annotating record scaffold_2 with results from: hmm_detection, genefunctions, nrps_pks_domains, active_site_finder, clusterblast, lanthipeptides, lassopeptides, nrps_pks, rrefinder, sactipeptides, t2pks, thiopeptides, tta
DEBUG    10/09 12:01:11    Adding results from antismash.modules.active_site_finder
DEBUG    10/09 12:01:11    Adding results from antismash.modules.clusterblast
DEBUG    10/09 12:01:11    Adding results from antismash.modules.lanthipeptides
DEBUG    10/09 12:01:11    Adding results from antismash.modules.lassopeptides
DEBUG    10/09 12:01:11    Adding results from antismash.modules.nrps_pks
DEBUG    10/09 12:01:11    Adding results from antismash.modules.rrefinder
DEBUG    10/09 12:01:11    Adding results from antismash.modules.sactipeptides
DEBUG    10/09 12:01:11    Adding results from antismash.modules.t2pks
DEBUG    10/09 12:01:11    Adding results from antismash.modules.thiopeptides
DEBUG    10/09 12:01:11    Adding results from antismash.modules.tta
DEBUG    10/09 12:01:11   Annotating record scaffold_3 with results from: hmm_detection, genefunctions, nrps_pks_domains, active_site_finder, clusterblast, lanthipeptides, lassopeptides, nrps_pks, rrefinder, sactipeptides, t2pks, thiopeptides, tta
DEBUG    10/09 12:01:11    Adding results from antismash.modules.active_site_finder
DEBUG    10/09 12:01:11    Adding results from antismash.modules.clusterblast
DEBUG    10/09 12:01:11    Adding results from antismash.modules.lanthipeptides
DEBUG    10/09 12:01:11    Adding results from antismash.modules.lassopeptides
DEBUG    10/09 12:01:11    Adding results from antismash.modules.nrps_pks
DEBUG    10/09 12:01:11    Adding results from antismash.modules.rrefinder
DEBUG    10/09 12:01:11    Adding results from antismash.modules.sactipeptides
DEBUG    10/09 12:01:11    Adding results from antismash.modules.t2pks
DEBUG    10/09 12:01:11    Adding results from antismash.modules.thiopeptides
DEBUG    10/09 12:01:11    Adding results from antismash.modules.tta
DEBUG    10/09 12:01:11   Annotating record scaffold_4 with results from: hmm_detection, genefunctions, nrps_pks_domains, active_site_finder, clusterblast, lanthipeptides, lassopeptides, nrps_pks, rrefinder, sactipeptides, t2pks, thiopeptides, tta
DEBUG    10/09 12:01:11    Adding results from antismash.modules.active_site_finder
DEBUG    10/09 12:01:11    Adding results from antismash.modules.clusterblast
DEBUG    10/09 12:01:11    Adding results from antismash.modules.lanthipeptides
DEBUG    10/09 12:01:11    Adding results from antismash.modules.lassopeptides
DEBUG    10/09 12:01:11    Adding results from antismash.modules.nrps_pks
DEBUG    10/09 12:01:11    Adding results from antismash.modules.rrefinder
DEBUG    10/09 12:01:11    Adding results from antismash.modules.sactipeptides
DEBUG    10/09 12:01:11    Adding results from antismash.modules.t2pks
DEBUG    10/09 12:01:11    Adding results from antismash.modules.thiopeptides
DEBUG    10/09 12:01:11    Adding results from antismash.modules.tta
DEBUG    10/09 12:01:11   Not annotating skipped record scaffold_5: No regions detected
DEBUG    10/09 12:01:11   Annotating record scaffold_6 with results from: hmm_detection, genefunctions, nrps_pks_domains, active_site_finder, clusterblast, lanthipeptides, lassopeptides, nrps_pks, rrefinder, sactipeptides, t2pks, thiopeptides, tta
DEBUG    10/09 12:01:11    Adding results from antismash.modules.active_site_finder
DEBUG    10/09 12:01:11    Adding results from antismash.modules.clusterblast
DEBUG    10/09 12:01:11    Adding results from antismash.modules.lanthipeptides
DEBUG    10/09 12:01:11    Adding results from antismash.modules.lassopeptides
DEBUG    10/09 12:01:11    Adding results from antismash.modules.nrps_pks
DEBUG    10/09 12:01:11    Adding results from antismash.modules.rrefinder
DEBUG    10/09 12:01:11    Adding results from antismash.modules.sactipeptides
DEBUG    10/09 12:01:11    Adding results from antismash.modules.t2pks
DEBUG    10/09 12:01:11    Adding results from antismash.modules.thiopeptides
DEBUG    10/09 12:01:11    Adding results from antismash.modules.tta
DEBUG    10/09 12:01:11   Annotating record scaffold_7 with results from: hmm_detection, genefunctions, nrps_pks_domains, active_site_finder, clusterblast, lanthipeptides, lassopeptides, nrps_pks, rrefinder, sactipeptides, t2pks, thiopeptides, tta
DEBUG    10/09 12:01:11    Adding results from antismash.modules.active_site_finder
DEBUG    10/09 12:01:11    Adding results from antismash.modules.clusterblast
DEBUG    10/09 12:01:11    Adding results from antismash.modules.lanthipeptides
DEBUG    10/09 12:01:11    Adding results from antismash.modules.lassopeptides
DEBUG    10/09 12:01:11    Adding results from antismash.modules.nrps_pks
DEBUG    10/09 12:01:11    Adding results from antismash.modules.rrefinder
DEBUG    10/09 12:01:11    Adding results from antismash.modules.sactipeptides
DEBUG    10/09 12:01:11    Adding results from antismash.modules.t2pks
DEBUG    10/09 12:01:11    Adding results from antismash.modules.thiopeptides
DEBUG    10/09 12:01:11    Adding results from antismash.modules.tta
DEBUG    10/09 12:01:11   Annotating record scaffold_8 with results from: hmm_detection, genefunctions, nrps_pks_domains, active_site_finder, clusterblast, lanthipeptides, lassopeptides, nrps_pks, rrefinder, sactipeptides, t2pks, thiopeptides, tta
DEBUG    10/09 12:01:11    Adding results from antismash.modules.active_site_finder
DEBUG    10/09 12:01:11    Adding results from antismash.modules.clusterblast
DEBUG    10/09 12:01:11    Adding results from antismash.modules.lanthipeptides
DEBUG    10/09 12:01:11    Adding results from antismash.modules.lassopeptides
DEBUG    10/09 12:01:11    Adding results from antismash.modules.nrps_pks
DEBUG    10/09 12:01:11    Adding results from antismash.modules.rrefinder
DEBUG    10/09 12:01:11    Adding results from antismash.modules.sactipeptides
DEBUG    10/09 12:01:11    Adding results from antismash.modules.t2pks
DEBUG    10/09 12:01:11    Adding results from antismash.modules.thiopeptides
DEBUG    10/09 12:01:11    Adding results from antismash.modules.tta
DEBUG    10/09 12:01:11   Annotating record scaffold_9 with results from: hmm_detection, genefunctions, nrps_pks_domains, active_site_finder, clusterblast, lanthipeptides, lassopeptides, nrps_pks, rrefinder, sactipeptides, t2pks, thiopeptides, tta
DEBUG    10/09 12:01:11    Adding results from antismash.modules.active_site_finder
DEBUG    10/09 12:01:11    Adding results from antismash.modules.clusterblast
DEBUG    10/09 12:01:11    Adding results from antismash.modules.lanthipeptides
DEBUG    10/09 12:01:11    Adding results from antismash.modules.lassopeptides
DEBUG    10/09 12:01:11    Adding results from antismash.modules.nrps_pks
DEBUG    10/09 12:01:11    Adding results from antismash.modules.rrefinder
DEBUG    10/09 12:01:11    Adding results from antismash.modules.sactipeptides
DEBUG    10/09 12:01:11    Adding results from antismash.modules.t2pks
DEBUG    10/09 12:01:11    Adding results from antismash.modules.thiopeptides
DEBUG    10/09 12:01:11    Adding results from antismash.modules.tta
DEBUG    10/09 12:01:11   Annotating record scaffold_10 with results from: hmm_detection, genefunctions, nrps_pks_domains, active_site_finder, clusterblast, lanthipeptides, lassopeptides, nrps_pks, rrefinder, sactipeptides, t2pks, thiopeptides, tta
DEBUG    10/09 12:01:11    Adding results from antismash.modules.active_site_finder
DEBUG    10/09 12:01:11    Adding results from antismash.modules.clusterblast
DEBUG    10/09 12:01:11    Adding results from antismash.modules.lanthipeptides
DEBUG    10/09 12:01:11    Adding results from antismash.modules.lassopeptides
DEBUG    10/09 12:01:11    Adding results from antismash.modules.nrps_pks
DEBUG    10/09 12:01:11    Adding results from antismash.modules.rrefinder
DEBUG    10/09 12:01:11    Adding results from antismash.modules.sactipeptides
DEBUG    10/09 12:01:11    Adding results from antismash.modules.t2pks
DEBUG    10/09 12:01:11    Adding results from antismash.modules.thiopeptides
DEBUG    10/09 12:01:11    Adding results from antismash.modules.tta
DEBUG    10/09 12:01:11   Annotating record scaffold_11 with results from: hmm_detection, genefunctions, nrps_pks_domains, active_site_finder, clusterblast, lanthipeptides, lassopeptides, nrps_pks, rrefinder, sactipeptides, t2pks, thiopeptides, tta
DEBUG    10/09 12:01:11    Adding results from antismash.modules.active_site_finder
DEBUG    10/09 12:01:11    Adding results from antismash.modules.clusterblast
DEBUG    10/09 12:01:11    Adding results from antismash.modules.lanthipeptides
DEBUG    10/09 12:01:11    Adding results from antismash.modules.lassopeptides
DEBUG    10/09 12:01:11    Adding results from antismash.modules.nrps_pks
DEBUG    10/09 12:01:11    Adding results from antismash.modules.rrefinder
DEBUG    10/09 12:01:11    Adding results from antismash.modules.sactipeptides
DEBUG    10/09 12:01:11    Adding results from antismash.modules.t2pks
DEBUG    10/09 12:01:11    Adding results from antismash.modules.thiopeptides
DEBUG    10/09 12:01:11    Adding results from antismash.modules.tta
DEBUG    10/09 12:01:11   Annotating record scaffold_12 with results from: hmm_detection, genefunctions, nrps_pks_domains, active_site_finder, clusterblast, lanthipeptides, lassopeptides, nrps_pks, rrefinder, sactipeptides, t2pks, thiopeptides, tta
DEBUG    10/09 12:01:11    Adding results from antismash.modules.active_site_finder
DEBUG    10/09 12:01:11    Adding results from antismash.modules.clusterblast
DEBUG    10/09 12:01:11    Adding results from antismash.modules.lanthipeptides
DEBUG    10/09 12:01:11    Adding results from antismash.modules.lassopeptides
DEBUG    10/09 12:01:11    Adding results from antismash.modules.nrps_pks
DEBUG    10/09 12:01:11    Adding results from antismash.modules.rrefinder
DEBUG    10/09 12:01:11    Adding results from antismash.modules.sactipeptides
DEBUG    10/09 12:01:11    Adding results from antismash.modules.t2pks
DEBUG    10/09 12:01:11    Adding results from antismash.modules.thiopeptides
DEBUG    10/09 12:01:11    Adding results from antismash.modules.tta
DEBUG    10/09 12:01:11   Annotating record scaffold_13 with results from: hmm_detection, genefunctions, nrps_pks_domains, active_site_finder, clusterblast, lanthipeptides, lassopeptides, nrps_pks, rrefinder, sactipeptides, t2pks, thiopeptides, tta
DEBUG    10/09 12:01:11    Adding results from antismash.modules.active_site_finder
DEBUG    10/09 12:01:11    Adding results from antismash.modules.clusterblast
DEBUG    10/09 12:01:11    Adding results from antismash.modules.lanthipeptides
DEBUG    10/09 12:01:11    Adding results from antismash.modules.lassopeptides
DEBUG    10/09 12:01:11    Adding results from antismash.modules.nrps_pks
DEBUG    10/09 12:01:11    Adding results from antismash.modules.rrefinder
DEBUG    10/09 12:01:11    Adding results from antismash.modules.sactipeptides
DEBUG    10/09 12:01:11    Adding results from antismash.modules.t2pks
DEBUG    10/09 12:01:11    Adding results from antismash.modules.thiopeptides
DEBUG    10/09 12:01:11    Adding results from antismash.modules.tta
DEBUG    10/09 12:01:11   Annotating record scaffold_14 with results from: hmm_detection, genefunctions, nrps_pks_domains, active_site_finder, clusterblast, lanthipeptides, lassopeptides, nrps_pks, rrefinder, sactipeptides, t2pks, thiopeptides, tta
DEBUG    10/09 12:01:11    Adding results from antismash.modules.active_site_finder
DEBUG    10/09 12:01:11    Adding results from antismash.modules.clusterblast
DEBUG    10/09 12:01:11    Adding results from antismash.modules.lanthipeptides
DEBUG    10/09 12:01:11    Adding results from antismash.modules.lassopeptides
DEBUG    10/09 12:01:11    Adding results from antismash.modules.nrps_pks
DEBUG    10/09 12:01:11    Adding results from antismash.modules.rrefinder
DEBUG    10/09 12:01:11    Adding results from antismash.modules.sactipeptides
DEBUG    10/09 12:01:11    Adding results from antismash.modules.t2pks
DEBUG    10/09 12:01:11    Adding results from antismash.modules.thiopeptides
DEBUG    10/09 12:01:11    Adding results from antismash.modules.tta
DEBUG    10/09 12:01:11   Annotating record scaffold_15 with results from: hmm_detection, genefunctions, nrps_pks_domains, active_site_finder, clusterblast, lanthipeptides, lassopeptides, nrps_pks, rrefinder, sactipeptides, t2pks, thiopeptides, tta
DEBUG    10/09 12:01:11    Adding results from antismash.modules.active_site_finder
DEBUG    10/09 12:01:11    Adding results from antismash.modules.clusterblast
DEBUG    10/09 12:01:11    Adding results from antismash.modules.lanthipeptides
DEBUG    10/09 12:01:11    Adding results from antismash.modules.lassopeptides
DEBUG    10/09 12:01:11    Adding results from antismash.modules.nrps_pks
DEBUG    10/09 12:01:11    Adding results from antismash.modules.rrefinder
DEBUG    10/09 12:01:11    Adding results from antismash.modules.sactipeptides
DEBUG    10/09 12:01:11    Adding results from antismash.modules.t2pks
DEBUG    10/09 12:01:11    Adding results from antismash.modules.thiopeptides
DEBUG    10/09 12:01:11    Adding results from antismash.modules.tta
DEBUG    10/09 12:01:11   Annotating record scaffold_16 with results from: hmm_detection, genefunctions, nrps_pks_domains, active_site_finder, clusterblast, lanthipeptides, lassopeptides, nrps_pks, rrefinder, sactipeptides, t2pks, thiopeptides, tta
DEBUG    10/09 12:01:11    Adding results from antismash.modules.active_site_finder
DEBUG    10/09 12:01:11    Adding results from antismash.modules.clusterblast
DEBUG    10/09 12:01:11    Adding results from antismash.modules.lanthipeptides
DEBUG    10/09 12:01:11    Adding results from antismash.modules.lassopeptides
DEBUG    10/09 12:01:11    Adding results from antismash.modules.nrps_pks
DEBUG    10/09 12:01:11    Adding results from antismash.modules.rrefinder
DEBUG    10/09 12:01:11    Adding results from antismash.modules.sactipeptides
DEBUG    10/09 12:01:11    Adding results from antismash.modules.t2pks
DEBUG    10/09 12:01:11    Adding results from antismash.modules.thiopeptides
DEBUG    10/09 12:01:11    Adding results from antismash.modules.tta
DEBUG    10/09 12:01:11   Not annotating skipped record scaffold_17: No regions detected
DEBUG    10/09 12:01:11   Not annotating skipped record scaffold_18: No regions detected
DEBUG    10/09 12:01:11   Annotating record scaffold_19 with results from: hmm_detection, genefunctions, nrps_pks_domains, active_site_finder, clusterblast, lanthipeptides, lassopeptides, nrps_pks, rrefinder, sactipeptides, t2pks, thiopeptides, tta
DEBUG    10/09 12:01:11    Adding results from antismash.modules.active_site_finder
DEBUG    10/09 12:01:11    Adding results from antismash.modules.clusterblast
DEBUG    10/09 12:01:11    Adding results from antismash.modules.lanthipeptides
DEBUG    10/09 12:01:11    Adding results from antismash.modules.lassopeptides
DEBUG    10/09 12:01:11    Adding results from antismash.modules.nrps_pks
DEBUG    10/09 12:01:11    Adding results from antismash.modules.rrefinder
DEBUG    10/09 12:01:11    Adding results from antismash.modules.sactipeptides
DEBUG    10/09 12:01:11    Adding results from antismash.modules.t2pks
DEBUG    10/09 12:01:11    Adding results from antismash.modules.thiopeptides
DEBUG    10/09 12:01:11    Adding results from antismash.modules.tta
DEBUG    10/09 12:01:11   Not annotating skipped record scaffold_20: No regions detected
DEBUG    10/09 12:01:11   Not annotating skipped record scaffold_21: No regions detected
DEBUG    10/09 12:01:11   Not annotating skipped record scaffold_22: No regions detected
DEBUG    10/09 12:01:11   Not annotating skipped record scaffold_23: No regions detected
DEBUG    10/09 12:01:11   Not annotating skipped record scaffold_24: No regions detected
DEBUG    10/09 12:01:11   Not annotating skipped record scaffold_25: No regions detected
DEBUG    10/09 12:01:11   Not annotating skipped record scaffold_26: No genes found
DEBUG    10/09 12:01:11   Creating results page
DEBUG    10/09 12:01:11   Results page using antismash.js from local copy: /databases/as-js/0.13/antismash.js
DEBUG    10/09 12:01:20   Creating results SVGs
DEBUG    10/09 12:01:20   Writing seq_records SVGs to '/data/antismash/upload/fungi-8a5e4f91-1b46-44f8-b2ca-95499d0b792c/svg'
DEBUG    10/09 12:01:23   Writing cluster-specific genbank files
DEBUG    10/09 12:01:24   Writing final genbank file to '/data/antismash/upload/fungi-8a5e4f91-1b46-44f8-b2ca-95499d0b792c/Fomfom1_AssemblyScaffolds.gbk'
DEBUG    10/09 12:01:28   Zipping output to '/data/antismash/upload/fungi-8a5e4f91-1b46-44f8-b2ca-95499d0b792c/Fomfom1_AssemblyScaffolds.zip'
