# Supplementary material for: Uncovering the transcriptional landscape of Fomes fomentarius during fungal-based material production through gene co-expression network analysis
Source: Fungal Biol Biotechnol. 2025 Feb 13;12:1. doi: 10.1186/s40694-024-00192-3 (PMC11827164; doi:10.1186/s40694-024-00192-3)
Supplement: Supplementary file 1 — Supplementary Material 1 [file 40694_2024_192_MOESM1_ESM.zip › Fomfom1_AssemblyScaffolds.json]

{"version": "7.1.0", "input_file": "Fomfom1_AssemblyScaffolds.fasta", "records": [{"id": "scaffold_1", "seq": {"data": "TCGTCTCTCCCACCAACTCCCCTTACGTAAGCACACATCTTCCGACATATCATTGCACTCTCAGTCTACACATACATACGTCTTACGCCCCTCTCCGCCGCTTCGCAGTCCGCCCGCCCTCCTCCTCCTCATCCACGTCCATCTCATCCTCGCCCATCTCATCCGACTCCAGCCCCTTCTTCAGCCCCTTCATCTTCCGCGTCTGCAACTTGCCCAAGTCCTGCTTCCCCACGTGTATCCTCCCTCTCAGGTCCCCCATCTCGTCCACCTCCAAGTTCTTCTTCTTCTTCCCCACTCCCTTCTCCACATCCTGTTTCTTCAGCTTCGGTCGCTTCATCGCTTGCTTCCATGCTTCTCCATCTGCCTCCGTATGTCGCCGCAGTGTCACGTCCAGCGACGGGCCCATCGGTGTCAGTTCCACCCGTGGGATCCGCGTTCCGGAGGCGAGTAGACGGATCGTGTATGACCGGATGTGTATTTTTGGCAGCGACGACACATCCTCCGATGGCGTACCCGATGCTTGCAGTGTCGAGGTAGCAGCATTCAGAGTAGCAGGCGTAGGTCCCAGCGAGATACTGATTACATGCTCGATCCCGGACAGGTGTATCCCGTCGATCACTTCGCCGTTGAAGAGGTCCATGAGCATTGACTTCAGCTGGATGAAGCGCGGGTGTGTATCGAATAGATCAGATGCAAAATGAAGTAGTGGCTTGTGCCCTGGTGTCGCTTTTGGTGTCTACGAGAGCTAGGTCAGCACTCGAGCTCAAAGATACTTTCAGCAAGTATGAGCAGGGCGAGGTACGACGCCATGCACAGAATTTGTGGGAGCGCCCTCGCAAAGTTGGGCACGAAACGCAATCTCTCACCCGCTCGCCGGGTCCCCACCTGAACCGTAAACAACGGCAGCGACTCACCTTAAAATCAGCCATACTCTTCCACCCCTCGACACCGACCTCGCACATATCCAACACTCGATGATCAAACATCCGCACAAACGTTAACCCATGCGGCCGCTTCTTCGTGCTCTGGCCGACCACGAACAAGCTCGCGTCGTTCTTCTGCGCCCAGAATTCGAGCGACGAGGCGTCCTCAAATGGGCGCACCGCGTTCTTTTTTGAGAAGGAGATTGCGTTGGGCCGTTTCAGCGCCATCTGCATTACCAGATATTCCAGTTGATAAGTAGACGAGGAGAGAGGAGAGAGAGATACGTACGAGCTCCTTCATGACCGCATTGACCCTCTCGCCCGCATGCGTGCCCTTGACGAATATCGCCGTGCGAGGGTCCTCAACCTCCTTCGGCTCGCGGGCCTGCAACACTCGCTTCGACCGCGCATTTTTCGGTTTTCTGCCATCGCATGCGTCAGAGCCAGTCATATGCATACTTAGAGTCGACTTACACTGTCCGTAACATGTTGTGGGTGGACGGAAGAGGAAGAGCAAAAATTGAGGAGGCGGGAAAGAAGAAAGATGGTAGCGCCCAAACTTACAAGTGACATGAATTTATGGGCGCCTGAATAGCGCACTTCTCGATCGTCCACTCAGCTCGCCCTCCTCCTTCCACAGTCACTCAGATAATACACAGAATTCCGCGCGATGAAGGTGCGCGTTTTTATCCTCACATCTACACCACACAATAAAACTCACAATTTTCGCCCAGATCGCTATCGAAGGCTGCTGCCACGGCGAACTTGACGCCATCTACACCCACATCGCCTCGCTCGAGCAGCAATACGGCTACGACGTCGACTTGTTGTTGATATGCGGCGACTTCCAGGCGATACGCAACCTACGCGACCTGCAGTGCATGGCTGTCCCGGACAAGTACAAGCGGTTGGGCGGGTTCGCCAAGTAGGTGGGCCCCCTCCTTATTTGTACATCCATTCGTCCGGCAGGTCGGTGTGGTGTGGGGCGAATGGGGACTGATGATCGAGTTGATATAGGTACTATACCGGCGAGGTGCAAGCCCCCATCTTGACAATTGTAATTGGGGGCAACCACGAAGCGTCGAACTACTTTTGGGAATTGTAAGTCTTCTACCCAATAACTCTGTCTCCTCTGCAACGTACGGGGGCTCTGCAGATACCATGGCGGATGGCTCGCGCCGAACATTTATTTTCTCGGCCACGCGGGGTGCGTGCAGGTGAACGGAATCCGCATAGCAGGCGCGTCCGGAATCTTCAAGGGGCAGGACTTCCACTCAGGTCCGTTCACCTTCGAGCACTCTCCGCATGCGCATACATGTTGATATCGTTGTCCTGGATGGGTGCGCACAGGGTATTGGGAACGTCTCCCGTACAACCACGGTGCGATGCGGAGCCTGTACCACATCCGCGAATACAACATCCTCCGCCTCTCCCTCGTACGTTCCCCCGCCCCTCCTCTTCTCCCACTCGCTCGCTCACTCCTCCGCGCGCATAGCTATCCTCCCCAACAATCTTTCTCTCGCACGATTGGCCGCAAAACATTGTTCACCACGGTGACCTCCGTGGCCTCCTACGTCGGAAACCGTACTTTCGCGATGACATCAACAAAGGCGCGCTTGGGTCCCCGCCCATGATGGGCCTCCTGTGCAACTTGAAGCCGGACTGGTGGTTCTCGGCGCATCTGCATTGTCGCTTCCAGGCGGTTGTCGTGCATCAGCCGCAGGGTGGAGAGCAGGCTGCGGCTGCGTCTCCACGAGGGGATCAGCAGAGGATGAGTGCGGAAAAGACGAACCCCGACGAGATCAGCATCGATGACGATGATGAAGAGGAAGGTGAGGGTGCTGGGGGTAGAGGCGAAGTTGCAGCACAGAGTGGACGATCGGTGTCGGGTTCGGGTTCGGGTTCGCAAGCGGGAGTGCGACACGACACTGTGCCTCGGAATCCGGACGAGATCACGCTAGACGAGGAGGAAGACGAGGTCGAAGCTCCCCCTCCGCCTCCCCCACCACCGCGCGAGACGAGGTTCCTTGCGCTGGACAAGTGTTTGCCGAAGAGACAGTTCCTCGAGGTACGTCGTCCGTTCCATCCATCCGGTATACTCACTAGTATTCATAATATACACACAGGTTGTAGACGTCGAACCGCCACCGTCCCATCCCCTGTCCGCCTCCTCCCCACCAGTCCTCACCTTTGACCCCGAATGGCTCGCGATCACCCGCGCGTTCAACCAGTACATGTCTCTCTCGCGAACTCCATTAGCGTACCCGGACGAAGCCGCTGCGCGCGAAGCGGTGGGGCGTGAGCTCGAGTGGGTGAACACGCATGTGCTTGCTGACCAGAAGGATGGGGTTGTGAGGGTCGAAGATGTTCAACAGTTTGTTGTGACCGCGCCTGGACCTGGGAACGATGGTGAGCAGGACAAGATACAGGAGAAGATACAACGTGAGTGCTCTTCTGATTTTGTTCACCTTGTCGTTGCATTCGTGCTACCGTTCGTATGCCGCTGCTTCGTCTGGCCTAACGTCTCGGTTCTACTGGTACGGCCGGTCTCAGTCATACTGTACAATGAATCCTCCCCGTCTAACGTTCCCATATGTTCCGATGATCCCAACTCTTTTACACTCGCATCTCTTACCCTTCCGTTTGGCACACTTTGTTACCTCTCTTCCTTGGACGTTCTTGTTCGTGTCTTTTTGTCGCGCAATCTTGGTTGTTCACCCCTGCTTTTACACAGCACCCCACTATCCAAACCCGCAGACTGCAGCGTTCTGCGCGATGCTGCAGATCGAGAACAAGGTCGATCTTGTCTCGCCCGGGGCATCCACATCTGGCAGTGGCAGCGCGCCATGAGGAGCCTCGAATGCTCTGTCGAGCGTGGTCCAACAAGGACCCGGACCCGCGATGTCACGTCCGCGTCTCTACTCTACTATGCTCCGGTTCTTCCCCCTAGCCTAGCCATAACTGTGCGATGTCACGTACGCGTCTTCCCCTCCCCAACTTCCACTTCCCGGTGCGGTATGTCTGGGCAGGGTTAGCGTTGTTCCTCCATTGTGAACGGACGCGCCTGCGTCATATCGATCGCTTGCCTTGCGATCTCAACGCCACCCGTCTTTCGTCTTGGCCCTCATGGACAATCGAAAAAGAGCGGCATGGCACAGTTGGCGAACTGTGAAGGCCAGAATCGGTGTTCTCTGCCGTGTATCGTGAAGCGGATGTGCAGTTAAGAATTCCAAGTGCGCTTTTCACTTATTAAGTCAACCTTTGAATGCGGGAAGGTTAGATCTCCGTCCGCATGCTCTAATTACCGATGTCACCTCTACCGCCAATATCCACGTCGATGGGGGCTGTCGACGCAGTGCAAATTGACATTGACTCGCGGACCACTGCAGGTTGTAGGTTGTGATGTTGGTAATCTCAAGTGTTTGCGGGAAGTAAGATTTCCATCCGCATGTTTCAAACACCGATGTCACCTCTACCGCCAATGTCCACGTCGATGGGGGCTGTCGACGCAGTGCAGATCGACATGGACTCGCGGACCACTGCAGGTTGCAGCGTGTTGCACTGGTCGACGTCTGGGATATCGTAAGGACACTATCGCACCGCCGGAGTGATAGGCTCTGCCCGGTGCCGTGCGTGACACTGAGAGGCAGAAGCTTGCGATGAGAGCGGATCTCGGGAGGCATATCCGTCAGTGTCTGAACGTTCGACGTTGAGGGTGCACATGGGACTCTCACGCGCGGCACCGTCGATTTGCGTACTTGGTTGACTTATGCGGGCAAGGTGTTTGTTGTGTGTAGGAGTGCGAACTCAGACCCTGGATCCTATCTCTCGAATGCAACTGGACCGCGTGCAGAGCGGTTTTTGCTTTGCGCTCTCTAACCTCACTCGTGACGGAATCGAACGGCCGCATGCGTCTCGATTTGTTCCCGACGGTCAGCGCTGGGAAGGAGGGTGCTTTGTGCCACATCTGTGTTTGCGCTTGTGTCTGCATGCGGCGGCGTGAGCTGTGTGCACAACATTGGCCCGGGGCGATGCCGGTTCTTGTCCACGCGCACGTTGTCCTCCCAATACCCGCCCTCTACCTTCCATACTCCTCTCCGGACTGGGGCCACGAGTACGTGTCCACCCGCGTCTTACGGTCCGTGACGCCAGACGTTCATGACTCCCTTTCAGTACGAGTACTTACTGGTTGCTTATTCAGTAGTACGTCTCTCATATGCTCGCATCATCTATCGTCCAGACGGTGATATCCAGCTTCGGGACGAGTGCAGAGATGTGCCAAAATCGGCCACATGGCAGTGCGAAATAACTTAACCCTTGATGGCAGTCGAGCTCGGATCGGTACGGCAGATCATTCTCCCTGCTACAGGTACACGAATGATGACATAGCGCTCAAGCCTGCGCACGACGTACACGGCAAAAACAAGAATGAGTTCAGGGTTGGAGAGTCGAATAACGAATTTGAAGGCGGCGCTTTCTCAGGGCGGAGGCGGGTCAGGCACGTAACAGGTGCGATCGTTTCCTTTTCTGGTCGCTCTGTGCTCACGTCAATCACTGTGGTCTGTGGCCAAGTTCGGCCGCGGCTCCCCGCACGGGCTGCGGTTTGGCGCACCGTCTAAGTAGTGCTGCCTGTCGATGGCCGTCCGCACTCCGTGCTCGAGATCACGGTGGTGATATATCCCGACTGTTCAGACAGAATCATGAGCGCGCGATCCGCGCAGGTATGACCTCACCGCTTGCGAACAAACATCGACCTCATGACCGCCGCGCGTGCAGGGTTGCGAACTGATTGCCCGCACATCGCCAGTTCACTCTCGTATTACAGCACTGCGGTCGGCGAACATCGAACTCTCCGCCATCACGATATCAGCTAGTAGAACGTTCTGCCCCACTGCTATCATGACGAAGATGCGGTCTGTGATGTTCTGCCACTTACTTGATCGCAGATACCCCCAGAGAGGGTACTCACCGGTGACTCTGAGGCCGTCGAGTTCGCTGGGTACCCTCTACGTCACTCGCGAACCGATACGTCTTGACAAAGGTGAGCAGCCCGTGGTTGTTCACATGTACGTGAGGCTGACCGCAGGCTGGTTTGCAGGGTCGCCGCCGGCGGAGAAGAGTATGGATTTCGTCTGTGGCACAACGCCCTCGATCACTCCCAAGAATGTCGCATCCGGTCGTAGTTGCGTTCACACCCAGTTCGGGGTCCCTGCGACCGATCAAGCCCATCGAATGACAGCACGATCGGGGCTACAGACGTCGGACGCCCGTAGCGAACTCGGAGACGACCGAATGGTCCGCACACGCACACACTCTCCCTCGTTCAAACACCATACAGTACGTACAGAAAACGTGGGATCCGTCCGGACGCGGATATAGCACGAGCGTGAGGCTCGACTGGTCGATATTGGACAATGTGAGGAAGAGAATACGGGCGCGGACCACGTCACTGGGACATGGTTGACACGGCGAACTCGGATACAGCGACCCAGGCGAGAGTCAACAGCCGCCGCGAACTCACTTGCCAGCGTGTATGCCTGTGAGCGATTGTGCTGGATATGACAACCCCTCTCTCCGTGTCCGTTCTATGCCCATACGACCCTCTACCGCATGCCCGACGATCTTCTGCTCGAACCACTGCGAAGACCCGCCGCGTGATGACGCGTTCTGGCGTTCGAAGCGAGCGTGGTTAGTCAGTACTAGTCCCATCGCTCTGGACTGGGCGGCCATCGGGGGCGTGCCGGACATTGGGAACCTTGATAGGTGAGTTCTCGAGTATTTGTGAGTTCTACTCGTTCAATTCGGGTGGAAGCATGTGCTGACTACCCAAGACTAGACAGAGCTCGACGTTACATGTTCTTCCTGCACGGGTTGCCGAGACGGCGACGGTGAAGAACGCTCCCAGCGTTGTCGATCTAGCTCTTTTGGCAGTACGAGGTGAGGCATTGCTTGGCCCCTTCCGTGGCTTCCATGTCTATCGGCCGCCCGCACGAAATCGCAGCGTCTCTTCACGGTGTTGAATTGGACATAGCCGATGAGCTGCCTATCGTTCTCATCCCTTCGCCCGCCTTCGAGGTGAATGGACGAAGCCGCAGGGCGGCACGCACGCTGACATGACCATGAGACTGAGACTGTGTCACTTACAGATTCCTTCTCTTGACCCCGCGCATCCTCTCTCATCCCTCCAAACCTTGGCGTATCTCACCTCCGTCCACGTCCACGTCTCCGTCTCCGCGTTCCATCCACGTTCCAAGAGGTCTGGGTTCTGAAGTCGTTGCTCGTGACCGACGCGGGAGCGGTTAAGACGATAGAGTCGGCGAGCGGAAATGAAGGATGTAGGGGGAGGTCGATAGCTCGCCGAGGTCGACCATGATCCGTCGTCCTATATCTCACATCGTGGCAGGCAGGTACAATACCTGCAGATCGATTTCTCGCGCCCTCTGCCCCTTGTGCCTCCGCCAATCGTACACGAGGTCTCAGGGAGCTGCTCGTCGGGCCTGCCCCTGCACGGTGACCATTCCTACAGCCAGAGTCTCGCCCCGGCTCGCCCAGATCGTCAACGATTACCTGAATAATTCAATGTATCTGACATTCGGCGAGGCTCCCGTTCCCTGCAACCGTGTTCTCTTATATTCAGCCGTCTTTCCACGCCTAGCACTCCTCGCTGGCACGAGGGGGTTTCCCGTAGCATACATACATACTGGCAGGGAATGTCCGATGCCGGCCGACATACACGGGCAAGTGGAATGTCGGTAATTCTGATTTCGCTCGCAACTCTTCTGTCACGGTCGCTGATCGTGCCTTAGAAGAAGTCACGGCCTTCTGAACAAATCGCTGCGCAGCATGACGAAACATCCCATGTTCTGCATTCTGAGAACAGAATACCGGGGCAAGGATGTGTTTGAGGTTCACGAGGGTCCACGATTCATACACTTCATCAGTGATATGCTATGGGCAGTCCGATCTCCACAGTGAGCTCTCGCCCCGGACACGCCAACCGCGTCAAGTACTCATCCCAATGATCCCATAGCTTAAGTCAGGTTGAACGCTGATCCCTGACACAACACGTGTGTACGTACACCACTGGCGCTCTGGGTGGTTTGACGGCGGCAGCCGGGCATTCCCTCAGGCACTGGTCTCAGTCCGGAGTGCGTCGAAAGGGCGATTCGAAGTGCGTTGAGCTTGAGGTTAACGCTGAATGCAACTTTGCTTCTCGGGAGTCGCACCCCTGGGCCGCCTCAAACTGTTGTCCGCTTAAGGCTATCCGTGGGCCCAACTCCGACAGCCCGGGCCGGGGGGCGGGAGAGGCCTGCGAGCGAGATGTTTCTGATATGTGAATTCCTTGAGCGGATTCTTTTGCGAGAGGCGAGAAGGCGAGAGAAGGTGTTTCAGGAAATGGCGTTGGTCTGTGCCAGTGCGCCGGGAGATCGCGCGAGTGCTGTGGGCAGATGGGCCCAGAGTCTGGAGGAAATCGGCTTACGGCACGCGGGAGGAATGGGCTGGCTCGAGATGGATGGCTGTTCTCACGTCCCGCACGCTCACACACTGAGAGAGACCCTCCTATCGCGTGGCACTACGTTGATCGCTCATCACGCGCACGAGCGGAAAACATCCGAACGGGAGCACAAGTTAGACTTGATGTCCGAGTCCCCGACGACTTTGAGTAGCAGTGCTCGAGATTTTGTACGAGTCGGACAGACTCAGCGTGCCAAGAACACATGTATCTACAAAACGCCTGTCAGTGATAAGTACACAATACCAAGACGTATCAGCGAGCGGCGTCGGCTATAATCCACATTGACAGATTCGCTCTAGTCTCACGCGTCGCGGCGATCTCGGAATAAAGCCAGGCTGGGGGTGTGCCTGACCACTGATGACCCTTCGAACAACTGCGCCGGTCCCGGTGATTCGTGAACACCACACTCGTCCAGCGCAAGTAGACGGTCACATCCTCCGCTTTACCGTCTCGCTCCACAGCGAAACAGCCTCGCGCGCAGCTCAGCTAGGACCCTATCAACCCTGAGCGCGGATTTTCTCTTTCGTCGGAACTGGTCAGTGCCAGTGGCCGGGTGGGCCGCGCGTGGAGGTGGGGTCGCGTGTGCGGGTACCTTACGATTGCGATGGGACAGGCCCCGAATGCCGATGCCGGCGGGAACACTGTCTTGGGCCGATTGACTGATCGTGTTTTGACGGCGCCCTGAGTGCGTAGACGAGAGAGTGAGATTCGGATTCTCGCATGGGATCAGTGCGAGCAGCCGTGCCTCGCTCGTCCGCGGACAAGGCCGAGCACGGTGGAATTCGAAGCCTGTACTTGTGCGAACTGATGTGTTTCCAGCTCCAGTGTTCACTGAGCTGTGGAGAGTACTAAAAGCGATCGTTGAACAAGGGCGGGTAAGTGTAAGAATCGGAAGAAATGCCTTGTACTGCGCTAGGCTCATTTGACTCAAGTATCTTTCGTCACCGTCTCAATCCAGTGCAGCTGCACCTCAGTGAGCAATCCCGCCACATGCGGTGTTTTAGCCCCCAGCATGTTATGGGTATAAACGTATACGTATACGTACGTACAAGTAGCACATATGGTCACCTCATCGAACAAACTCTCTTCGTGCTGCCATGCGCGCTCCCTGCACATAAGTTTGTCCTTGGGCCTATGATCATGGAGCAGAAACTTAAACATGAACATGTGTGCAGTGGCATGCGCCAAATGCCCAACTTTGCCCGACAGCGTGACGAGACGACGGCCCCAACGGCTCAACTTCACGGCGCGCGCCGACTCGAACCGCGCGCAAAATCTTTCTGCAAGTACTGTGAGCCAATGAGACGGACGGTTCGGGACCGAAGCGCACGCAGATCCCACATGCATTGGGACGTGCATATGACCCATACCGCGCACCACCACCAACCACATCATGGCTGGGTCGGGACTATGGTAAGTGGGTTAATCAACGTCCGTGCGCACCCGTTGCACACGTGTCGCCACTGACAGCAGTCAATCCGACTACGTACTGCCATGTGGATGAGCATGAAGCCTAGCAGTCAGTATGCACAATGAAGATGACGACGGACGATAGTAACTTACGTCTCGCTGCAGCGGCGGACCGCGCCTAGTATTCCTATTCACCCGCTGCGGAGATGAACGTGAGCATAAGGCGACGGTTTCGACGATACGGCGGAGAGTATCGTGGGCTACGTGTGGTTTAGGTTCAAGACAGTCGATCGCCGCTGCTGCCATAGCACCTGGTTGCCATTGAACCCCGCAGAGGAAAGTTGGGCCCGGAGTTCAAGTTATCGCTGTGCGCGACATGGATATGGTGACTCGCCGGGATGATGATCGTGATATCGATACGAGGATGATCCCTGCTCGTGGACACGTTCAACAAAGCACAGCGACCGAGAGAGCCCAATTCGCTCCAACTGCCAGTGCAGCACGAAACGCCTTCGACTTCAACGCAAGCTCAAGCTCTCTCTGCGGAACGCAGGGTCCGGACAGGCGAAGGAAGCTGAAGTGTGGTAGGAAGGGGTGGAGGTCGGGGGCGGCACGGGCCATCGATCCTCCACGATGCGCTGAATCGGACGATGCATATGGCCATGGACAGCTGGGACACAAGCCTCAAGTCTCAGCAAGGTTCGGAATGGCGTCAGCCGTCTCGAGCGAGTCTGGAGTTCAACTTGGCGGTTGGCGTGAAGTTCCAAGTTCACACTGCACACTTGACTCTGAGAGTTGAATGGAAGAATGGAAGGAGTGGAAGAGTGGGAAGACGGCTGTTTGCGAGCGCGTCCCGTCGCGACGTGGTCGACCTGTGCGGGATGTACGAGCGTGAGAGGCCGAACCGGGAGTGCGGAAGGTAGCAGTGGGCACGGTGCAAGGTCCGAGGAATGGCAATACAATAACAACACTGACAGTTCTTCGCGCATTCGCGGGTCGAATTCGAACGCGAGAAGGGGGGGAGGGGGGGGCGTGCCGCGAGTCGTGCCGCGAGCTCGACATATGCACATCCAACCCACCTCGACCCATTCGAATTCGCATCCCACGGCGGACACAGTCAGACTCACGGACGGTGTGCTGGCCATCGAACCTCCGCCGGCGCCGTGGCCGTGGATGCTGGACTCGATCGATATCGTCCGAGATCCATTTCTGGAGCTTGTGGGTACTATCTCGCGGGGGTGCCGGCGGCAAGTCGTGGCATTGACAATCAGAACAGGACGAGAACGCGGCCGTGGGTGCGAGGGAAGATGGGAAGCGCGCGAGTGTATCATACAGTGTACGAAGCCGTAGATACATACGGACTGAACGTAGAGCAATCTCGCTCGACGCGCTCTCACTGTCCGGCAGGAACACGTCGACGTCCATCCCGTGCAGTGCTGAGAAACCGAACAGATGGCGGTTCAGTGTCAGATCTAGAGCTGGCTGCATTCAGTATGTGCGCATCGCCAGCGACAGATGTAGAATGTCAAGAGGTTGAGAGGCGCGGACGCGGACGCGCTGGGCGGTCAACTTGACAAGGATCAGTATCAAATAGTGCCGGTGGATGTCGACGTCGACGAGGCGCGCAAGCTTGTTCGTCAGAGATCCAGAACAGGCTACGAAGGCGCAGAGAACAGCGGAACGTATGAGACGTGATCGCGCCGGAAGACGAGAACGAGAACGAAGATGGCTGCCGCGGGCGCCGGAAAGCCAGAGTTCGCTGCATGCGTCAGAAGGCCTAGGATGGCGATTGATGTTTCGCATTGAGCAGAACGAGATGTCGAGGCGGCCCGGATGCTGATCTGACGACCAAGAAAAGATACTGGATGGAGCCAGGGACGACTCGGCGCATCGTGACCTCGGCATTGGGACAGAACACATGTATGCGAGACGGCGGCGGGGTGTGTATTATATTTTAGACGCAGAGCGCTTGGTAGGAAGGTCGTGACGAGGTCGGGGCTCGCGGAGCGACACTGCATGATGAAGGACGAGGGATACGCGCTAGCCCGTTCGGGGGTGGTAGAGAAGGCGTCCGCGAGTGACGATGCCGGTGAATAGCGTCGTATCCGAGTGCGGATACCAGTGTGCCATTGGAGAAGTCGACGTGCAGACGCAAGGTACGAGGGGCACCGTGCGAAGGAGGGATTCACGCGGCGAAGGCCGGCGTGAATGAGAGGTATGTAGATAGAGCGCGGGAGAGTGACTGTTCCCCAAACGCGCGCATGGCCATGGAGAGCGCCGTCGAGTGGCATCGAGAACAAGTGATAGAAGTGGTAGTTGCGGAGTCGGAGATGTAGAGCGAGCCTGTTCGCGGGATGGGTCGCCAGTAGTCCGAGTGCGCGCGGACGTACACAGTACATGTACAGGCGGTGCAATGTGCGTTCGAGTGAGTGCAAAGTACAGCCGTGCGAGCGTCGATCAGGGCTGGCGCCAGGTTAGACAGCACTGGAATGGACTGCCAGAACGCGAGGCGGGGAAGATCAAGTGTAAGTAAGTAGCAGTCGTAGGCTAGCGCTCTCCGCCAGGTACGGTTACGACTTATATGAGCTGGAGTGTTCGGACTCGACTCGGACTGTCGAGCACAGCCTGAGGGTGTATGCACGGGGAGTGGGACAAGGATGTGGTTGGGTGCGGTGCCTCTGAACGTGAGCTATGGAACTTGAAGTGCAGTGTGCGGCAAATGATCGTCAGTTGCGATAAGACAAAGGTTAGCGGAGATAGACTCGAACTGCAGAATCGTGTACTGACTGACGAGACATGACGTTGACAGGCTTAGGATCTCTCTCAGGCACGCCACTACCTCCGCTCAACGAACGAGAGCTCGAGCGAGGCGCGAGTATCGCCCGTTAGAGCTACAGTCTGAGCCTGGTGTGCGCGCGTATACCACTATGGCTACACGCTGGCCGCGGGGTTCAGACGCGTTATCCCCGCGACGTCGACAATTCTAGATCTGAACTTGAACTCATTCCATCCTATGCTGGGTCCCAGTGCAGAGAGTGCGCCTGGAGTGCGCTGAGCTCAACGGTTCAACGTTCATGCATATGTTCCATGGCAGACACTATCTGATTCTGGCCCGGTCCGAAGGAGAGAGTTTGCAAGAGCTGCTGACAGCTGAGGCTGACAGCGTGATTCAGACCATGTCGAGATGCGTGTTTCAGCCGCCGGGAAATCGGAATTCGACGGGACGCTGCGGAGCGTTAACTTGGCAAGGCGTTCCGTAAGTCGCGGCTACAGGTCAGCAAGTGTCCACAGGAGATGGCTCAAGGTTAGCATTTCCGCTGGGCTTTCTTTGCTGGGAGCAAAAGCGGCGATCAGAGGGCGATCAGGAGGATAGGATCACAGGTGGCGAGACAGCGGTGATATGGGATGGATGGGCGATGGGCGATGGGCGATGGTGGATCGGTGCGTGGGTATTGCCATCAGCGTGCTAGATTGTGGGATGAACGGGTTTCGTCTGGACGGCTTGATGGCAGTATTGGGATGGGCCTAGACTTTGCGGCGGGGGACGGAAAGCGGGCGGGCGGGATTCGATCTCAATCTGGGAATGCCTCATACTTTATCCAGAGCCCGCTGTGTAAGCACATACGAATGGCCGAACGGCAGCACGGATTTTCCCTCTCTATAAGCACTCACAGTCAAGTACTTACGAATCGAAGGAGTTCCCGATGAGAGGCTGAGGCGCAGAGCTCCGGTGGCCGACCGCTCGGACTATGCGGCCCGCTGGAGAGGCGGACCACGTGTGAGAATGGATCTGGGATTGCAATTGGCTGGGACAAAGAGCAGACACAGCCACCAAGGGGTGAGAACGTGAGAGACAAATCGCGCGGCCATCCCACTCGCTCTGCTCTGCTGCCGTGTTCGTCGCCGCACGCTGTGCAATCGGATGCGAGGAGCGAGAACGCGACCGCCACGGAAGAAAAAAAAGTGAAATCTAAAGCTACGCAAATTTAAAGCAAGCGGGTCTGGACGCGTTCTGTTGCGAGCGTAGTGCGGCTCGGAGGGTTCGATTCCGACGGACATGCGGGGCTGACAGTGCTGTCGCAGACATGATGTGCATCCTCACAGCAATCATACTGGCTAACCGGGGATGGCGAAGGATTGTGGTGAGGTGGGATGAGGTGCATTCGTGCATGGGGCGGACGCAGTCTACAGAGCTGTGCGCGATCTCAAGCTCAAGGTTAGGACCGGGGCTCGGCGGCGCCGGACTGGACAGCAAGGTGTTGTTCGGTGAGATTGTTCGGGAGCTGGAGGAGATTGGTGAATGGAGGGAAGCGAAGGGGGGGATGGGACAAGCTCGCTCGCATGGCCAAGTTGGCGGCGATTGCGGGAAAGATTGGCTCGAACGGGAGGAGCACGTGGAGATAGTCCTGTGATTCCCCGAGTGATGGGCTGTACGTTCATCCGCGGCCGAGGCTGGGAGAGGTGTGTGGCGGCGAGTGGGGGGAGGGTGAGGGAGAGGCTGCGGTGCGGGAGGAAGGCAGGCGAATGTGTATGTTCTGATATGTTTGAGGTGAAAGGACAGGCTCCTTCTAGATTCGGGGCCGGCGAAAAAGTGCCTGGCCCAAGGGAGGGGAGGGGGAATTGGAACTCCGCCTGGATGTGCCTTAATTGAGATTTGAGGGCTCAGGCACCTTTTAGGTTGGGCGAGTGCCGCTTCCAACGGCCAATGGACAGCCAAAAGTCCCCGCATCCAAGTCCTCAACAGCTCTCCTCCTCCCCGCCCGACGACAACATGGCCGCCGTCGTCGCACAGCCCCCCTTCAACACCGACCACAACGACCCCCGCCTCGCTCCCCCCGCCACCTCAGCCGCGGGCAAGTCCCGCTATCGTCCCGCCCCGGCCAAGACCTTCCAGTGCAGGGGCTACGGCGAATGTAGGATGGTCTTCAGCAGGAGCGAACATCTCGCCAGGCACATCAGGTACGTCCCCGCCTCCTCCATTTCACACACCTCCATTCCACCACCACCACCACCACCCGCCTCTTCTCCTTTTTTGGTTTTTTTCATCTATCGCCCCGCCCCGACGCTCACCGACGCCCTCGTCCCCAACAGGAAGCACACCGGAGAGCGTCCGTTCACATGCCACTGCTCCAAGCAATTCTCCCGCCTCGACAACCTCCGCCAGCATGCCCAGACCGTCCACGCCGACAAACAGGACCAGAACGAGCGCATGATGCAGGAGCTCACCTCCCTCCACGCCAACATGACTGCTGCCTCCAAGGGCTCCGTCTCTCGTGCAAAACGCGCAAACGCCGCCTCAATCTCATCCCCCGTCGGTCTTTCCTCCACCGACCCCGCCTCCCTCAACGGCTCCATCCCAAACATGGCCGTCAAACAGGAAGACTCTTCCCACGCTCTCCTCCCCATCTCACAACGCCCCGGAACCTCCACTGGCTACGAGGGCGCAGGGAACGCCTTGTTTCATCCCCCAGCCAACAGTCCATGGCACGTACACAATCCAGACAACGACAGGTCCGCCACTCGCCCCACCAACAACAACCATTCCTTTCGTGACCCCGGCCAGTCCTTTCGTGCCCCCTCATCATCATCCGCTACACTCTCTTCCTCCTCAGCCGGCCCCGCCTCCTCTCTCTACCAACAACAGCAGCTCAGCCACCACTCGAGTCAGTCCTTTCTCGTCCCCTCCGCCCCCTCCTTCAACTTCAGTGTCCCCGATCTCGCATCCTCCGCTCGCCCAGGATCTAGCAGCGGCCCTCCACCTCCACCACCAACGGCCCCAGTCGACCCAGCTCGATCCCTCCCACCCCTCAGTGCCGTCGTCGCCTCATCCCTCCCTCCCGTCCGGCCTTTCCCACCCCCATCCTCATCCTTTGCGCCGCTCCCCTCCACACCAGCCGTCTCCTCAGCCGGCCAGCAGCCCCTCATACACTCATCCGTACTACCCCTACCAACCCCATCAGGGCCCTATCACGGCCGCCGACCCTCAACAGCCTCTGCTCGCCCAGGCACTGCTCCAGCCTCTTACTACTACCCACCAGGCTCTGCCGGCCCAGCCCTTGGACCTGGAGCAGCACTATCAGGCGTGGGCCCAGCTCACCGCGGGCCAGAGCTATCCCTTCGGTTTGCCGCCGTCGGTGGACATGGACGGCTCGAGCCCATACGCCGACTCGGCAGCGGCTATGGAGGCGCAGGCGAGGATGCAGCAAATGCAGCAGCAGCAGGAGACGAACCGACTTCGCCAACCGGAGATTCCCCATTTTCCTTCCACGCACCCACCACCACCGGGGGTCCGGGTCCCCGGCGTACGCCTCCACAGGTGGCGAGTCAGCAGGGTTCGGGTTCGCATATGCGCCTGGCGCATCCAACCCTCGAAAACGACCTTACTCTGGATCCGACGATGATGACGGCGAACGGCGCGAACGGCTCGGCGGAGAGTCTGCTCTCCGCCCAATTAGCCGCGGCGGGCCAGCAGGGGAGTACGAATACGAGTACGGCAGCGAGTCTCGGCCGCAGTCTCGACGGCTCTCCGTCATGGAACTCTGCAATGACCCACCTGCAGATGCAGCAGCAGCTCGACCATTTGTACCGCTATCAGCACCAGGGTCAGGGTCAGGGACAGGCGGGGCGTCGCGGCCCACCACTTCCTCCGGACTCGTCTCTTCCGCAGCGCAGCTCGCGCTCGTCGATCGCCCCAGTCGGAGCCCCCCTCCGTCCTCCTCAGGTGCAACATCCATCTCAGCGTTCGGCTCCGTCTCCTCATTCGCAAGCTCAGCAGCAGCAGCAGGACCAGCAGGCCCAGGCGATGGCGCAGCAGTATTCGCTCGAGCTGCACAGGCAGCAGGAGGACCAGCTTCGGCAGCGTATGCAGCATCAGCAGGCTCAGCAGCAGCAGCAGCAGCAGCAACGCGAGGAGCACGCGGAGAGGGAGAGGCGGAATTCGGAGGAGTTTTATATGAGGCGGTACGCGGAGGCGTACGCGAACGCGAATGGGGGACCGCTTTCGGACAGCCCGCATCTGCATCCACAGGGTATGGCGGCGGGCGCGCAGGCGTATTTTCCGGGGCAGCAGCAGGACAACAGCAGCAGCACGTATCAGCTGGGAGCGGGGGATGGGGCGGGTATGCACACGCACGGACCGCCGCCTTCGCACCAGCACCAGGCGCATCGTCATCATCATCATCCGCATCCGCATACGCAGCAGCATCACGCGCAGAGAATTCACCACGGGCATTCGGTCGGGGGAGCGCTTCCGCTTCGCCCTCACCCTCACTTGCAACAGCCTCACCTCGGTCAGCAGATGCTGGACGGGCCTTATCCCCTCTCGGTAGTGGTTGACGGCATCGCGGGGGACCCGCTTGCCGTTGATCTCGCGATGGGCTTGGGAGGGATGGGAGGGATGGGGCTCGCTGGGCTGGATAGTCCGGGGATGATGAGTCCGTTGCCGTTGGAATGAGGCTGGGGGCGACGTGAGGCGCACGCGGACGGTCCCTTGTCCTGCTCTTGCTCTTGCTCTTGCTTGGGGGGAGGAGGGCGGGGACGTCGTGTCGCTGGAGCTCGTCTCGCTCGCGTCGCGTCGTGTTACGTGTCTTGCGTCTTGCGTGCTCGCGTCTCGTTCTCGTTTTCGTCTCTGTTGTCTTTCTAGCTTCCGCGCTCAAGTTCCTTGATTTACACGTATATATTTATATCGTACTCACCCGTCACCAGCGTCCAGATTCTGCACATACATTAGCATACCTGTACGCACCCCCTAATGCTCGGCCCGCCCTTGTCTTCTCTCGCTCCGTGTCGTGCTCGTATGCCCCTTTGCGCCTACATTTCTACGGAACATACAAAGCTTTACTTTATCTTGCGCCCTCGTGCTCGTGCTCGTGCTCGTTGCGTCGTATTCTATGGCCCACGCTTTGCGCTTTTTTTTCCACTTTCTACGCTTTTTTGGGGGGGGGCTCGATTCCGGACGATGTGTTTTTTTATATGCTAAGCTTTATGCTCTATGCTCTTACGCGTTCTCTTGCTCTTCCAAACTTCGCTGCGCTACCCGTTGTCAATACCTCTCTCTACCTATTACAATATGCGCGGACTGTTACTTCGCGTGCTTGATATCCCCCTTGTCTTTGTCTTTGCCTTTGCCTTTTCCTTTGTCGTTTCATTTTCCTTTTCTCTCCGTATCTCCGTACTTGACTCGTCTCATATCGTCTGGTCTCATCTCATCTCTGCTTTTCTTTTCTCCGCTGTAAGCACGGTTTTAGTCTATGGTCGTCTAGAATAAAAATGGGTGCTTGCGTGTAAAGATCCATGTGTGTTGGACGGTGTGCTTGCGCCTCCGGCTCTCGCTCACTCGGACTCGTCCGTGACAGACGTCGACTAAGACAGAAGGATTGGAACGTGGATCGTGAATTCGCGGACGGATTCGCGCAGTCTCTCGATCGCACCCGACGTCGACGCCGGACGATCGTCAGTCTATGTCATTGTCTAGCCTGAAGGTTGAGCCTGTGTAGGCTATAGCTTCTGCAACCTCTTCTCAGCTGTGAACCTCTTTGATCGTGCACGCGTGCGATGGAGGATGATCGACGGTGGGAGCTCACATCCGACTAGTCCCATGGCCATCGGAACATTGAATCATTCATTCGATTCTGAGCTCTCGCAAGGACGTTGACCTTTCTGAGCTGGAATTCGAATACTTGCGCTCGGGGAGCGATCGCGAGGATGTAAACCACAGCCGACTCGGATGAAGTCGTATGTGATCGCGGCTAACGCAAGAAGGCTTCGCCTCCGGCTACGTATACAGGCCTAGGGTACGGTGGAGTCGACGCTGGCTGGCTGACACGCGAACGCAGCCCCCGGACATCATCCAACTCATCCGCATCATGGGCCTGTCGATCACTGTTTGTGTTTTGGGGCTTGGAGCGGGTCGAGGAACACAGGGGCAGATGCAAGATGCGTGTGTACGTATAACCCTCCGCTGAGCTGTGCGCCCACGCGACGACGTCAGAGCTTGAGGACGCGGGCTCGGGGATGCATGTCCGTAACCACTCCACACCTGCACCACTCTCGCCCTCCACTGGCACAGAGTGGTGAGTATGACTTGCATCAGACGGCATCCGATGCACATTCATGATTCCAGAGATATACATAGAGTCGCTTCAGACTGTGAGTGAAGGAGCGCTCTCCAACTTTGCAATCTTCGCGCGCGTCGATCATAGCTGGCGGGCCGCCCGGGACGTATCGCGGGAGAACGTCCGTCGAGGCGCTCTCGGCTCGCGTCTCGCTCTCGCTCTTCTCAGTCTTAGTCTGCCTCCCGCTCTCCCTCACAACATTCGTAGCTGTTCTGTTCGCAACAAGCAATGCGAGCGAGCAAGACCGCCCAAATTCAACCCTTGAACTACTGGATGACGCATCACGCATAGCGCTCTCATGCAGATCGCCGCCGGAGAGAGGTGCGCGAGCTTCAGGAACCCGCCCACATACCCCGCGATCTAACCGATCTTGCCAATTCCTCTCTCTCTCTGTCTTCTTCCCTCCCCCCGACCGCCACATCCATCCCAACGCCGCCCCCTCGGCGTAGCGACCTGTCAGACGATGACAGAGTTCAGTGCGCGGTGCAAGCGGTCGAGGAGAGCGAAGGAGAGAGCGAGTGGTCATGGAGGAAAGAGGAGGATCAGACGAAGCGAACATATCACAGATTTGGATCAAAGGATGCAAGTAAGCGATGCTCCCATTCAGCGGGGCCCGCGTACGCTCAGGTTGGCCTGCTCAGCCAGTCTTGAGCTGCTCGCTCGCCCCGACGGTTCCTGTCAGTTGTCGACCGACGACGTCCTTCCTCTGCGCTCACGCCCACGACCAGCCCAGAGTCTGACGCTCCTTACCGCTCCAACTCGCTGTCTTTCCTTCCCTTCCCCCGCCTGAAGGTCCTATCTTGGATCCTCCCTGGCCTCCATGCTCCCCGCCCTCCGCCCACATACCCTTCAGTACTGCCGACTGCTCCCCGTGCCCGTGCTCGTGCTCGCGCCCAACCCGCCCGTCTCCTCTCGCACTCGCTCTGATTCTTCCGACCTACCATACCCACCCACGCCCACGCCCATTTCATCCGCAACACATCCCTTGTTCATCTGATCCTCCGTCCCTCTCTGCCATACCTCATCCTGCTTCTCCCGCTCCCTCTGCACCAAGTACCTGGCCCCACATAACCTTGCACGCCGCAGCAGCAGCAGTCTATCCCCCCACCACCTCCCCCTCCTTCCCGCTCGCCTCTCCCGTCTCGCCATTCACACCATCTCCTCGTCTGATCCCGATACATGAACTTCACCGTCGACGACGCCGATCCGACCTTCGCGTACTCGACCGGCTGGGCCGTCCAGTCCGACGCGGACAAGGACAAGGATGAGTTCTTCCAGAGCACGTACCATGTCGCCACTACCGACGGCGCCGCCATGTCCTTCCAGTTCCAGGGCTCTGCCTTTACGCTCTATGGCTCCAAGGGGCCTGGTCATGTACGTTTATATCTTCATTTTCTTTCTTATCCTTCACATCTGCGTGCATTCCTCCCCGATCACGTATCTCGTCGTATTCCTGTGCGCGCGAACGAATACTACCGCCCATTCACGCGTACATGAACCGTGAACGTATTGCTCGTATACACGCGCGGACGCCCAACCTCACTCTTCTCCTTCTTTCCTCTAGGCGAAATATCAAGTCCAATTCGACGGCACAGCCGTCACGCTCGACGCCTCCACCTCATCCTCTACTACCTCCTTCCGCCAAGAGCTCTTCTCGCACACCTTCTCCGCAAACGGCACCTCCGCCCTCCACCTCGTTAAGCTCACCGCCATCCTCAGCGGTGACGGCCTCAAGGGCAAGTGGCTTGATGTTGACTACATCTCCTTTACGGCCGGCACGTACGTCTTCCGTCCATCTGTTGAGGCGTGGACATTTGTTGATTGTTCGTTGCGGCCTTGGAACCTTGTGCGTTCGTGCGCGCCTACGTGTGCATGTGCATGTGCGGATCTGGATCTGGATCTGGACTTTGCACAGTGGCGAGACGTCGTCCACGACTCCTATCGCAACCGCGCCGCCATGGCAGACTGAGTACGTCCCATTTCCTCACCCTCCTGTTCTCTTGTTCTCGATTTGGCTGGTATGTTGTTGTCCTCTGTGCGCGTGCGTGCGAACGAGCACGCACTACGCACGCGCTGCACTTGTTCGCTATCTCTCTCAGAGTCATCCAAATACCCGGTGTGCGGGGCGTGGTACCTCGTGGCTTTGGACGATCGCCGCCATACTGCTGCTGCTGCTGCTGCCGCCGCCACTACCGCGCAACGCAACCCGATGGCGCCTCAGTGCCTGAGCACGCGGGCGCTGCCAGTACAAGTCCCGACTCATGGCGCGCTCGCAGTTACAAGTCGCCATCCATCTCCCATCTGCCGTCTGCTCTGGCTATCTGGACTTGAGCTGTCCGGCAGACCCGGGAGATGGTGAGAGAACTTGGGCGACTTGGGATGACATGCATCTCATGCATCGTTCGTTATTGATCACAGCGTGCTTCGAAGTCCCAGTCAGCCAATGCAGCCAATGCAGTCATAGTCGCGCTCAACCCCGCCATCTCTTCTTCTTGATCTTTCTTGATTCATTCGCGATGGAGGACGCGAGCGCGAACGACGAGCGCCCCGAGCTGCTGCCTTCTCGATATCCGGGGAGCGCTATGCGGGGATTCTATGTACGTACCTGGTCGCAGCCGCTGCGCCGCGGGCAAGTGCAGTCTTCTTGATCTCGTTTTTGTGTCACCGTGTTTTCGGCTCCGGAATGTACGTATCGTACGCTCGGACGGATACTGACCTCATTCGTCGCACAGAACCTCATCCGGTCTCGATCCTCTCACATCGTATGTCTTCCCCTAACTTAAGCCTGCGTTCTCTCATCAGCACAAGCATGGATCACCTTGACTAACCCCCGCACTCCAACCCGCACGCAGACCATCCGGCCTCACGTCCCCCTCCTCAACATCCCCCAGCAAACTCCCTACGATCCTCGCAATCGTCTTCGGGGTCTTCATCGCCCTCGCCCTCGTCGCCCTCGCCATCTACCTCGTCCTCCGCCGGATACACGACCGCCGCCGCGCCCGCGAGCGCGCCTTCCGGTACGGCCAGTCCTCCGTCAACCCCACCACGAGCACCGGCTACTACTCGGCCTCGGCCGCGTCCGCCTCCGTGAAGAGCGGCGGGGTCGGGAGCGCGTTCACCTCTCACCAACATCATGCGACGAGCCATCACGCTGCCTCGCCTGCTGCGTACACGCACGTCCCGTCTCTGTCGAGCAACGTGCTGGAGCTCCGGAGCATGTCCATGTCGATGGACCGCGAGGGGGCGGCGACGCCGAGCACGGCGCGCGTGTTGACGCCGATGAGGGAGAGAGAGAGGGAGAGAGAGAGAGAGAGGGAGAGGGAGAGGGAGAGGGAGGGCGCGGGGACGCCGACGACGACGCGGGCGCTGATGAGCAGCACGTCGCCGATCGCGTGGACGAACGTGACGGGGAAGAAGCATCGGGGCGACGCGGACTCGTTGAGGACAGACTTTTTGCAAGTATAGGTAGCAGCAGGCGGACGCATCTCAGTCTGTCCATGTCGGTGTTCATGCACATACGTATGCAGTCATGTGTGTCTGTGCTTTTGGTTTTTCTTGCTGTTGCGGTCGCTGTTGTAGCTTGCCCCTTTAGTTGGAAAGGTTCGACCTTTTTTATTAATGTTATTAATGTTGTGGACGCGGACGGTACATGTTATGTTCTGTGCGCTCACGTTTTGTTTTCTTGTTGCGTACTTCGAGACTTGTACTTGGCCGTGTATGCATCATGCATCATTCTTCTTGTACATGCCATAGGTTTCGTCCACCGATGAAGCTTAAAAGCACGGAGCTCAGGACCAAGTGCACACTGACACTGACCACTGGCAGACGGCGCCGGGTGGAATGGTGGCCTGTGCTCGAGGTGCACATGCTGATCCACTGGGGTCTCCGGCGAGAAAGTGCTTGTTTGCAAACTGAGCACGACGCGGTTGCCCGCTGGGAGCGGGTGGCCTTCCAAGCCGGATTGGATGCCGTGCGGATTGGAATGACGGAACCTTCAGAAAGAGGGGAGAGCGATATAAGTACGATGATCCTAGGTAAAAACATCAACGAGCCATTTCGAACACAAGCATATCAACATCCGGGGGGGCCGGACACTGCTAGCCTCGCAGAGAAAGATGCCCATACGGATGTCCAGGGGTGCCACCGTGCGGTGTGCCGCGTGCGCGAAGATGAAGGGACTCGTGAGACGAGCCATAGGTGCGTGGGGTGTGCACGGATTTGTGGGTGTGCGACTGTGCGAGCCGCGACATGTTTGCACAAAAAGAGGAGGAAAGGCCGCCGCAGCGACCCGCTGGGGCAGTTACAGTGTTGCACTCATCTTGTCACACAGCCAGTCACCGTTGCGAACATTATACTACTGGCATGGCACCTAAGTTCTAACTCCCACAGAACGATCTATCTGCAAATCGGATCGACAAAATCAATGATCGTGACACGCTCCCCATTCCACAATGCATTGCGAGGGCTGACATCTGTCGGCTCAATACCCACTTGACGCAGCTTGAATACGGCGTCTTCCATGAGAGTCCTGTGCCACTCACTGAGCACAGTGCGAGAGATGATCAGGGTCACGGGTGTCACTCACGAGATGTTGTCGGGTGCAGAGCACTCGTTATCCAAATCTTGGCCTTCGTGCGACAGCATCGTCACTGCATACCCACGATACTTGAACAGTCCATAGTACTTCGGGATGGGAAGTGTTGCCAGCTGCAACCACACACGCACGGCCATACTGCCCTTGCATGACCTCCGCGCTCACTCCCCGCCCGATGCAACCCTTAAGCAGTGTGAGTTCAACCACAGAGGGCCTAATCCATGACATCACCCAGTATATGCACCAGAATACCAACCCCAGCCAGATGCCGTGCTCGAGATTCAAAGCCCATTCTTGCCGGACCAGCGGAACCGAGTACAATTCCCACTCTGTCCGCAGATGCACCAGCTCACACCGCCCCAACTCGTACTCATGCCACTGCCTGAGCAGCGTGTTCTTGAGAGCACGGGCTGCGGTACTGCCAGGGAGAACCAAGTGGCTCCTCCTTGAATTGGCTGCGGTTGCCGATGAACGTTCTGCTGTTCCGAAGCGTGTGTTAGCGTCATTGGGCACCACGGCAGGACAGGTGAGTGCACACTTGTGGCCGAGCGGACCACGTATTATCGTCTGACGTGCCACCTGTGCCCAGAAAACCATCAGCATGAGAGCGACATGCTGAGCAGGGAACGAACTTACAGAAGTCGCCACGCACAGAAATCTCACAAAGTCTGACCAGCTCATAAGGGTCATCTGGTCGGCGGAGGCATTTATTAGTGCGCGATGATTCGGAGCGAGGTCACCTGTATCGGGCAACCGGAATGGGCCAGCGACAGAGAGTTCACGGTCGCCCGTGCGTTGGATGAGACAGATACCAGTGCGGCATCCAAATGCCGCCAGATCGCACTGGTACCCGAGCATCTGATTCCAGACCTGCGTCTCGGTTACTCTCTTGGGCGACAGAGATGAGTCATTTATGGAGCACTCACTTGAACAAAGTAGTGGCCCGCAGTGTCGCGATCCTTAAGGTGAGCTCCATTGTCGAATGTCTCGGCGCTGATTATGTTCTCCATCCCCGGAATCGCCAGCAGCCACTGGAATTCGCCTTTCAGCTCTATGAGCAGGCTGTCGACAACGTTAACGTCCTTCACGGGTCGTACATTTTTTCTGCCAGTAAACCTCACGGCGATATCTGTGCGAGTGAGCCCGCTCTCGGACATTGTGTTGGGAACGGCGCCAAGCCTCCACTGTGTCTTCTGAGTGGTAGTTGTCGGATGGGGTTAATCAAGCGTGTCCAAACTGGAAGAACAATATCACCGACGTGTTGTTTTGTCAGGCAAACCCTCCAACGCCCCACTGGACGCGAGGAGCCAACAGAGCGCGTTACAAATATTCATCCACGCGTTCATGATATCGTTCTTCTCGGTGACCGTATTCCAGTACTGTTGGTAAGAGATGTCCACCTCCACCTGACGCGCTTCCCATTGTCGCAGAGCGGCCTTCGACTCGTCCAAGGCCATGACCGGCAACTGGTCAACATGTTTGATCTTCTTGAGGGGCAGCTGGAAATAGTAGTATAGGCTTTCTGTGCCGGCTTGCTGTGTTGTGCATCACGCCAGGAAACACGAACGGAGCTGTTTTGTCGTCCAGCTTGTTCAACACGTCTCCGACGCGTTGGCCGCGCTCTGCAATCTCTGGCGGGTGGGTATGCGTCAGTTGATGTCACCAATGCGGGAGTGTGACATACTCTGCATGTTGGGAGGGTGAGATGGAGGGATGGCGGTGGATGCTTGGAGCCACATTCCTCACTGATAGTCGGCGGCTTGGCCGTGAGACGGTGGCTGCTACGCCTGCTCACTCTTTCAGTTCCGTTATGATCTATGTGAAAATTTGTAGGTTTCTTCGATAGATATTCGCCACCCAGACATGTCATAAGACCCATTATGACCGTAAGTAGTTATGGAAATTACTGATCAACAGCCTATAGAATTGAGACTGCACCTCCTCCTCGGACCACCGCTTAGTACGTCTTCTTAGTAGCAGACGGGACAGGCGAGGATACTCGTGACATTCGTTCCACACGAGCGCGCGCAACTTGGCGAGGAAAGAGCGAGCGGTTTTCTATCTCGCACTGCTCCAGGATCATGTCCAGGGCCGATGGAGGGATATCGCGGCGAGACGAGTCCGGGACGCGACCTATCAGTTGGACGAGCCTGTCTTCCGCCTCAGCCGCGTCGCTCTGGCAGGGTCTCGATTCAATCAGACACTGTGCACATACTCGACATCTGGCGTCCGCTGTCCTGAGGCGTTAGGGTTAGGGTTTAACCCGGGACGAACAGAAAATCGAAATTTCGTGATTCCGGGTTCTTATGCAAACGGCTGTAGTATATGTTTGCTCGTTGGCGTGGAATGAGTGCTGGTCGCGATTGGCGTGATAATCCATTGAGCAGCAATCTGAGTCGAAGCCGATGTGGGACCAACGGCGTATACCCAATAAGGCAGGTTATGTCAGAATATAAGACTAGCGCCTATGCTCCAGAAACTTCTCCGTCGGACGATGGACTTTTCGGAACCCCCTCCAGCGCCGTCTGTCGAAGCTTTCCAGCCCGTTCGCAAAGCCTCCATCCTCCATCCTGGTAACAACAGACTGCTCTTCTCTTTCCCCGCTCTGGATAAATCCCCTACCCAGCCTGGTCTACTAGCCGTCAACCATCGCCTGGTCCAGGACGCGTGCCGTATCATCTCCAACAACTCCGATGGATTCCTTGCAACCGACCGCGAAGGCACACGTGTCATACTCAACGATGTGCTGCTACTCGAGCCACAGAACTACTACTTCCATCTTACCTCATCTCCTGGGATCACCAACTATGATATCGTCGCCAACTTTGCCTCATGGACATTCCCCGAGTCACTTCCCACTCATTGGTGTCGGGACATTGCTCCTGGCGAACTCATTGAGGCTTCGTTGTGGCCTAGGGGCAGTCTACAAATGTCGGACGGGGTGAAGGCTTTGGATCAGCGTTGTATCATCACCAAATACGCCCGGTGTACGTTCGCTCTTCCTGACTATCCTCGGACCGTGGCTGATGTCATGAACGCTTGTTTTACAGCATGCGAGAACGCTCATCTCGTCCCATCTGCCCAGAAAGACTGGTTCTACTCAAACGACATGGAACAACACAGTCTCAGTGAATTGGCAGGTATCAGCGACGTCGGGAACGGTGTCTCATTACGCAGCGATGTACGTGCCTGTCTCGACCGGTGCGGTTTCGTCTTTTATCCTGTCGGAGGTCGATACGTAGCATATTTCGTGTCTCATGAAGAGTTGGAGTACGCCGCGCTCTTCCACCGGCAGTTCGTATCCATGCATGCGCGCGTGGCCGCACAATTCATCTACGCGCGTTTCGCACTGAACATCTTTGGTCGCCTACCGCCTCGTTGGTCGTCCAGATCAACGCCCGGAAAGAATCCGAAAGCCGGGAAGGGGAAGACTAAGAATGCGACGAAGGCCGTGGCCAAGGGGACCGGTACCTCCGCTCTCCACATTGTACATGAAGTCCAGGAGGATGACGACGATGGCGAGGGTACGTCTTTCTTCCGCATCTCTGCTTATGTAGGTTGAGTCTCATCCTTGCCTGAGCAGCCAGTGACGAGGACGCTGGAGATGCGTCTGGGACTTGTATGTGATACAGGCGTCCGCAGTTATGTGCACCCTATTGATATGTTTCATAGCCATGGACCGATCTGGCTCACCACGACACACCGAGCTGGAGTCAATGTCTGCGTTAGGAGCCGACACGGCTTATGAGAAGCGCTGGACGGAAAATCTCATCAAGAGGTTCCCCCTCGTACAGCAACGTACGTCATGCATGTCGCTTCTATATCGTGCTCTAGCTTATGGGTGTGGACAGTGCCAGATGTTGTGGACCCACCTGATGTGTCTGGGACAGGCTGCCATATGGACACCCTGCGCATGAGACGGCTGAAGATAGCATACTTTGTGGAGAACCCGCAAGTCCGGCAAGTCTGTGGTCCAACAACGGTTCTTGACTCGGAGGACTGGGATTCGAGTTCAGACGACGACGCGCTTGAGCAACTGGACGAAGATGTGGGACAAAGTGCATGTGAGTGAGCGAGAAGGGTAGAATATGATTTCGATGCAAAGGGGTCAATTTCACGAGCACAGATGTACAAGTGCCTCAGATGTGTTATAATAATATTCACTGGGACCGCACTGCACACACTCTCAGTTAGAAAGATGGCGCCGCAGTGCCTGAGCACGCGGGCGCTGCCAGTACCAGTCCCGACATGGCGCACTTGCGGTTACAAGTCGCCATCTCCCATCTGCCGTCTGCTCTGGCTATGTGTACTTGGGTTCTGTCACAGTCCCGCTCTGTCGACAGACCCGGGAGATGGTGAGAGAACTTGGGCGACTTGGGACGACATACATCTCAAGCTCCGTTTGTTATTGATTTCAGCGTGCTTCCAAGTCCAATGCAGTCATATTCGCGCTCAACCCCGCCGTCTCTTCCTCTTTACCCTTCCTGACACAGACGCAATGGAGGACGCGAGCGCGAACGACGAGCGCCACGGGCTGCTGCCTTCTTGAGATCCCGAGGAGCGCTATTGCGGGGATTGGTATGTACGTACCTGGTCGCAGCCGGTGCGCCGCGGACAAGCGCAGTCTTCTTAATCTCGTTTTCGTGTCACCGTGCTTTCGGCTCCGGAATGTACGTATCGTACGCTCGGACGGATACTGACCTCATTCGTCGCACAGGTCTTCATCCGCCGGATCTGGTCTCACATCGTACGTCCCCCACCTACGCCTGCGCACACGCATGGATCACCTTGACTAACCCCCGCACCCCAACCCGCACGCAGATCATCACGCCTCACATCCTCTCCAACATCCCCCAGCAAACTACTCACGATCCTCGCCATCGTCGTCGGGGTCTTCATCGCCCTCGCCGTCTACCTCGCCCTCCGCCGGATACACGGCCGCCGGCGCGCGCTCGAGCGCGTTGCGGTATGGCCAGTCCTCTGTTAACCCCACGAGCACCGGCCCCTACTCGTCCTCCGCCGCCTCCGTGAAGAGTGGAGGGGAGCGCGTTCACTGCATCGCGATCTCAGCAGCAGCACCACGCGACTAGCGATAACGCTGCCTCTCCTGCGTGCACACACGTCCCTCTCCCGCGTGCACACACGTCCCCTCTCTGTCGAGCAACGTGCTGGAGCTCCGGAGCATGTCGATGGAGCGCGAGGGGACTGCGACGCTGACGACTGCGCGGGCGCCGATGAGCAGCACGTCGCCGATCGCGTGGACGAACGTGACGGGGAAGAAGGCCCGGGGCGACGCGGACTCGTGAGGACAGACATTTTGCAAGTATGGGTATATCAACTGGAGTACAGCAAGCGGACGGACGCATCTGTCGGTGTTCATGCACGTACGTTATATGTGTCTGTGATTTTGGTTTTTCTTGCTGTTGCGGTCACTGTCGCAGCTTCCCAGTGGATGGTATACATGTTATGCTCTGTGCGCTCATGTTTTCTTGTTGCGTACCTCAAGACTTGTACTTGGCTTTGTAGGCAAATGTACGCATCATGCAGCATTTTTGCACATGGCACCCCGGGCTAGGAACTCTTCGTTGCGTCCATCGAGGAAGGCACGAAGCTTAGGACCTAGTGGACACTGACACTGGTAGACGGCGCCGGGTGCCAGAATGGCGGCCTGTGCTCGAGGTGTCGCATGCTGATCCACTGGCACCGGCGAGAAAGATCATGTTTGCAAACTGAGCACGACGCCGTTGCCCACTGGGAGCGGGTGGCCTTCCACGCCGGATTGGACACCGTACACAGTGGAATGACGGAACCTTCAGAAAGAGAAGAGGAGAGCGATATAAGTACATCCTAGGTAACATCAAAGAGCCATTTCGAACACGAGCATATCAACATCCAGATCTACATATGTTTCACATTCGCCGGAGGCCCAGTAATCGCTAGCATCAACAGCCCGAGACTCGCAAAAATTGTATCAGAGAGCTCGGTGAATTCATCAGTACGAACGCACCCACCTAACGCTGATCCAGCCCTGTCAACAGCCTATAGAATCCAGACCGCACATCCTCCTCGCTCCACCACTCATGTCTTCTCCACTCGCTCGATACACCCCTCATCCTTGGGAAGATCCTCCGCAGCGCACATGCAAGGCGGTCTACGTCACGTTCATCAATCTCACTTGCGAACTTCACCCTCCAACAGGCCATCGCGAATGTCAAGTGTTGCAGCTGGCTCTGCGGCGGCGGCTCGTGGCCAACCTCGCTATCCTCCGCCAGCGCACAGAGCTGATCGACATCTTCCGCAGACACGTTCGCGACGTCGATATCGAGGACCTCGAGGTTCTTCATCTTCATCGTGAAGGCGACGACGGAGGCAAGAGATGGTTCTCCCGGCTGCTCAACCTGATCCGCCTCTGAGTCATAGTCCATGCCGCTGTCGACCCTGAACGCCGAAAGCTCCTTCAGCCTCGGCCAGGCCTCCTGAATACGGGTGAGATCCTCAACAGAGAGGACGAGGATCCGATTCGTGCTGAAAGAGATGTGTTCGAGAGAAGATATGGTGTAGAACGGTGATGCGATATCGGAGAATGGCAGCTGTATGCGTATACCCAGAGTAGCGTATGTGTCCAAGTAGATACCGAGAACCAATGTACGGAGATTTCGCAGTGCAGGCATGTCGCGAATCTTCTGTAGAGCGGGAAACACCCCTTGGACCCCATATGCATCCACTTTCATATCGAGAGTCGATAGACGCGTAGACGTGGCGATTGTGGAGAGCATCCATACGAGATCCTCGACACAAACCTGATCCAAACCAGCGGTTGCAAACCTTCTCAGCGACTTGAATCCCGGCAAGACGGTCTTCGAGTCAGGAAGTGCCAGTGGCGGCTCTCGCTGCCCGAATGCCTTGCGCGCGAGGGATGTCTCGACATCCTCAAGATGGACTAGGGTAGCAAGGTGACGGAAGAAAGAAGGGTCGACATGAAAGACGCGTATCGAGACGAGGGAGCGTAACGGGATAAGCGGAGCGCATATGCCATACATCTCGCTTGGGACATACAAGACGCGAAGATGTCGTAACTGTGGCCGCAAGGCTGCGAAGAGCGACATATCTGCAGTAGAGTCGATATTGGGTACATAGATGAAGGCGGATAGGGAGGAAGTGCGGACGAGAGATCCTAGCAGACGGGACAGGTGAGGATCTCCGGAGGATTCGTACCACTCGAGCGCGCGCAACTTAGGAAAGAGCGGGCTGTTTTTTATCTCGAACTGCTCCAGTATGACATCCAGGGCTGATGGACTGATCTCGCGAGTCGTCCTACCGAACGCAAAGTACTTTACGCGGGCAGCGAGGTGTTTAAAACGCTGTATCTCGGTGTATTGGATTGCTCCCTCTAGAGTCTGTCAAAGAGCGTCAATTGATCATAACCGAATGCAAGGTGACGTTCCAACTAACGTAGTTGGGCGGACTTGAAGCCGTCTTGTACGTTGTTCGGAGGTTTGAGAAGGTATGCATAAGCGGAAGCAGCCCATTGGGCAAGACGGCCCACAACTCCTGGGACGCGGGTTCTGAGAATGCCTTGCATGTCAACGCTGCACTGGCAAGCGTGCGCCTGTGTAATCCTTCGAGTTCGTCGTCTTTAGGGTGACGCAGCCGGGTTACTGTTTTTCCGAAGAGGTCTGCAGGCCGCGCAGGGACAAGAGATCTAGACAGATGCTGTAGAATCTCCCGTATAATATCGTCATTCCAGGGTGGTGGCATACTGGCAGTCTCGGATATCGGTCAGATCTTAGAGATCGCGCAAGGGAGCTGAACTAGAGTAAGCAGGCTCACCGATGTTCAATGCGATGTATTACGATCTTGATATCACGTCTGCAAGCCAGTCAAAGTCAAGTGTGTATGCAAGTACTTACTTCAGTACAGCCCTAGGTTCTGTTTGTCCCAAACAAACAAGCCTCGGGCCGCGGGCGCTTCGTGCTAGTGACCAAGTAGTAAATCTGGCTCCAAATTTAAAACGATGTTCAGTTGCGTCTCCTGGTACCACACAACGACAATGTACCTGCTGAGGACGCCGAGGAGATTGCCTAGCGTGTCAATTGCAGCATCAGCAGTGTATGCAGGATACTAACTTGCCAGTTTGAATGTTCATTCCCAGGACAAGGACAACGAGACAGCACTACACACCGAGTATACAATATGTCGCGGGCGCGACCATGATTCCATGTACGTTCTTCATTTTGCTCTCTCATACGTGCATCTCCCCTACCGAAGTTCTCAATTACCCATTCCCCATCTCCTCGGTCGACCTGCCATGTGTGATTGGCAAATACACGCATTCACACATGATGTTATATTATGCTCATATGCACGACTGGAACACACTGACAGTATGATTTCCTCATGGCTCCTCAAGTTGTTCTAGGTCAGTCCAAATTGACAGCCCAGCCGTCACGCTCGACGCATCCACCTCCGAAATGTTCTTTTTCGAACTCGTCTCGCACTTGTTTTGGCCCAACGGCTTATCCGCCGTACACCCTCAGCCGCCTCAGCGGAGATGGCTTGGAAAAAAGTGACTCGCCATCAACGATATCTTCTATAGGTGTGTATCTTGCAGAGGAGGACTCGTCTGATTGTGGCGCTAGGGTCCCTCATAGGCGCCAGCGTGGGTGTTGTTATAATGCTTTTCAGTCCTTGACCAGTCATGTGTATTCAGCGTCTGGGGTAAGTACATATGTGGGGTTCCGATCTTTCATCGAAGTTGTCGGCGTCCCCGCGCTTTCAGGTCCGTCGGACTCGGGTTGCAGAGTCCAGGAACCGCGCTCTAGACCTTCCTACCGCGGCCATGCACGCATTAGGCGCTACTTAGTAAAGGTTAAACTGCTCGTGCGATGTCGCGATCGGTGTGGAGTGCCTGAACAGTCGATCTCTCCACAATATTAAGGGAGAGATGGCGGCGACAGTTGGTACTCTAATGGCGGTGAGCAATCATCCAATACCCAGCACTTGGCTTCCACACAATTGGTTGCATCCGTCAAGCGTCGGTGCCCCTACTAATATCTCATAAGCTCTTGTCCCGCTCTAGTCCTTTGGCCTCTCCGCCCTCCTTCGCCTACCTCCCCTGCAAACACAGACTGTAACCCTTCATATGGTATGTTACCTCGCCCGCCCTTCGCGTTCCCTCGCCAATGATCCACGATCCCCCGGATAGCCTGAGCACATACAAGTCGAGTTCGTCATCGTCGGAGGCTCAATATGCGGGCTCTCCACAGCTATCGCCCTCGCGCGCGTCGGGCACAAGGTGACGCTGTTCGACATCACAAACCCCTTCGAGCCGGTACCTATCTTCATCTTCTTATGTCCGTCCCCCCTTCATATTCACGTTTGTGTCGTTTGTGTGTGCGGGTGCAGACACCGCTCGATCATGGCTGCCGACTTCCACCAAATTCGACGAAAATGTACTACCGGTGGGGACTGGAGGAGCGTCTGCGGAAGTGTGCGATCAAGTCAAGAGGGACGATGTTCGCCTCCTGTACGTGAACCCCTATCTGTGCACTTACATCTGACCCGAGCTGGGGACGTATGGCGCAGTCGATTCTGGCTCCGTTGTCGCCTCACAAGACTGGGAAGAAGACGTGATGGAAGAGATCGGCGGTGACTTCCTCCTCGTACATGTAAGTCGTGGTTTTAGCATGATTTGATTCGCCCAACCACTTCGCTCAACATCCACGCGTGCGGTTCAGTATACCCACCTTCGGGAGACGCTCGCCGAATTCGCGGAGGAGCTTGGTGCCATCATACGACACGGGCCGGATGCGGAGGTCGTGAGTGTGCACGCAGACCCGCAGCGACCTTCAATCACACTCAAGACTGGAGAGATCGTCTACGCTGACGTTGTCGTGGGCGCGGATGGATACTACTCGTCTGCGTGCACGCGAAAGGAGCTCATGGACGCGCTGGAACAAGAGGACGAGCACGACCCGACAGGCATCGCGGTGTACAAGTATGTTCGCCTCTGCGTTTCTTCTTCTCATATCAGTCTCATTGAACAAAATCGTTCCTGACTCTCCATATAGCTCCATTATCCCTGACCACGATCTGGACAAGGTGGAGGACAAGGCGTTCCTCGAGAAGATCAGAGGCTCAGTACGTCTCCGCTCTTCCATTTGACCGCTCTCTGTGCCTCCTACCTGGCTAAACGGTGTCGCGTGTAGGGAAAGGTCTTTACATGGTTCGGCACATCAGAACACGGGGCACAGATATACCCAATAGTAAGTCCGAGTTCTAAGTTTCCATGTGTGATATCAATTAATGAATCTCGTGCTTTCGGAAGATGCAACTCGACGGCGAACCTCTGCTCATGCTGTGCGTATACACATCACACAAATTTGACAACGACGAGGACAAGGAGAAGGGCGCAACCGTCGAGATGCTGCTCGACGAGCTCAAGGATGCAGAAGAAGAGTGAGTCTGCATATAGCATAAAGCCTCACAGATCATTTATTTGGGCATTTATTTGGGCTGTAGATTGAGGCAGCTCGCGAGTCACGCAACCAGGATATCGTGGGTGCCAATATTCGAGCGGCCTGCGCTCGAAGACTGGGTACATCCGGACGGAAGGGTCATCTGTATCGGAGAAGCGGCTCATCCAACGCCTGTGCGTGGCCCCGTCTTTCGTCTTTCTCGATTCCTCGTCCTCACCTCGTCTCGTGCCCCTCAGGTCGGCTCGACGTACACATTCGGCATGTCAACCGGCGACGCTGCCGTCCTCGGCCGGCTCTTCACGCACATTCACCGCAAGGAGCAAATCGACTCCTTCCTGAACGCCGTGCAGGAGATCCGGGAGTCTCGCGTCGAGAACGTCATCAAAGCGTCCACCTCGAACGTCTTCGCAGTCTCGCTTCCCCCTGGCCTTGCGGAGACGCACGACCGTCAGATGCGCGAGCGCGCGATGAAGGGCGCGGCCAGCTTATCGCGTGGGCGCAGGCAGTCGAGCGAAGAGATGATGCAGGTGATTGAGACGATCTTCGGGTACGACCCGGAGGACGAGGCGGACGATTGGTGGGTCCAGTGGGGCGTCATGCAGGAACGCGCGGCGCATTGGACGATCATGGACGAGCTGGTCATTGAGGAGGCACTCGAGGAGCAGGTGACTGTGGCTGTTGCGGCATAGCGGCGCGCACGTTGGGGGCCTTTGGGATGTTGATGTTGTTGTAGCACTAGGGTGGCACGCTGCGCGTGTCTTAGTGTATTGTCTAGTTTTTATATCGGGTTTACAAGCTTTGTGTATCGTTCATCCACGTACTTCTGAGAAATTCGAAGATCCGAATGTGCAGTCGGGCACATTCGCCGCTTTGCTGAAGCCTCTGTGGTGGTCCTCAGGCCTAGGAAGTATCAGTGAGGTGTCTCGCTGCAGGCCATTTGAGTTGCTCTTGTGCGCATTTGCCGGAGCTGATCATAGGCCACGTCCCGGGTGACACACCGCGACGACGAGTTAGATGGAGACATATATATGTTTACGGGAATCATCCCACTCACCGCGTGCACTCATGAACTCATGACCGCGGAACTTGCATACAGTATATGTATCAAGCGATCTCTAGAGGAAGTTGCCCGTACCCTCACGACCCGAGGCTGGCTGGCCGCTGCCAGTGGTATGAAATGAATGGACAGACGTGCATTGCTTTGGATGAGGATGGCAGAGAACCAGAGCGAGCGCTTTACCATTCGGCGGCTGCCGAGGGATCAATGGGTACAACACGCGCGCGGCGCTAAGGCTTGAAGGCGGCTTGAAGCTTGACCTTGTCCACTTGCCACTCGACGTCCACCCGAATCCGAATCGTCTCCGCAGCCTCCGCCCAACCTGCGCGCAAGACCCAGTACGTGCTTGGCGACATAATGCAACTCATCTTGTGCGCGGTACATGCGTGACTTCCAACGACTTCCTTCTCGCCACCCACGCGTCGCCATTGTCCTACTACTGTGAGTCATCGTTGTACTGCACAAGACCTTTGCATGCCGCGACGCCCTATCGCCCAATCTGCAAGTACCATCGGTCATTTGCAGGCAGGAGGGTGGCCCTCTCCTGCAACAGCAGCTTCAGACACACCTACGCCGGGTTACTTTCAGTTCGCTCCGCCGTACAACGCATAGTCCTTGTCCGGCGGGCATCTGACGACTCTCTGGATTGCGGAGCCCCTGCTATGCAGGGCGGCGGTCCGATGATTCATCGGATACAGGATGCACGAATCCCAGTGGTTCTGCAGCATATGGAACCTCGCCAGGTTTCACATGCCGGCCTTCACGGCCCACCGTTCCAATGACTATATAGGTCGCCCTATGTGTTCATTGCAACCTGCGTCTTGCCAGCGCAGTATCGTCTCTTGTTGCACCGTTATTGGGTACGAGGGGCGTTCCGTGTCTCACCGCTTTTCTTTTCCAACCCACCACAAACGCATACTGATCAGTTTTGAAGATGGTTTGTCGTAAGCCTTGCATGGCGCCGATCGATGGATGCAGGTGAATAGTAAGTACATCGGCGCTGACTGAGCTGCTGGCCGTTTCCAACTTGATTGAGGTCCGTTGGCTGGAGGAGGACCGGTCGGGCACAGAAAGTGAGTACTTGCATCGACGCTTCTTTTCATGTGTTTGGTATTAGGCGAGGTATGCGGGATTCGGTCGCAACGATGGGATGGGCGAGATGGTCACGTTCCACACAATGCACAACCAAAAAAATCCCGATTTCTGGAATCCTTCGGTACGTATTGCATCGTGCCTTCACCTTGTGTGCGGGCGCTGATGCTTTGTTCTACAGAAAGCTTCAACAGTTCTTCTACAAGTTCGAGTTCCGCCCGTTGTTTGCGCGTCGCATGCACAGAAAACCGAGCCCGACCCGCCCAGTCGAACCTTTGGACGATCCATACCGTCTCATCAGTGGCGCAAACTGCGTCCCATCTGAATGCTTTGGACCAAGGGCCACGACGTGTCCGTTGGACGCCTCCTTGGAGACACGTACCGTGCTGAGGCAAAGAGGTACATCGGCGGCGTCTTCCGTCTCGCACCTCAAGATTACCATTGCTTCCACGTCCTCGTTGATGTGTGTGTGTGTCACTTATGTGTTTAGTTCCGTAACATCAAGCGATCTTGGACGTTCATAGCGAGAACGTGTGCACGATCGACACGAAGGACAGCTCGCAGTTCAGCCGCATGCTGTGCATGTGCATCGGTGCGATGATGGGCAGCATACACACGACATCGACGCGAGCCGTCTTGTGATGGCTGAATCTGTGGATGTCAACGGTCTCCTCCAGGCACGCCGCACGGAAGGACGTCGCCATCTTTTGCTTCGGCAGCAGCGTCGATGAGCGGTGTTGGGACTAGTGCAGGTGCGAGCGCAGCGACGAGAGGATCGAGTAGAGTGAAGGATGCGGTTGTTGTGGACGGTGCGGCCTCGTCGAGCGAGGAGGAAGGGCCGTCTTCATTGATAAACTTTGGTGGAAATAGATCTGCATCTCGCATTCACCATCGTAGTTACACGGCCGGAAAAGATACTGTAAAGTATATCAATGTTTGTGCACGTAGCCCATGCAGTTTGGGCTGTTGGAAATGCAGATGACATGTCATGAGCAGGTTGGTCACACCTGCGAACAAGTCAAGGCGGAAAGCGAAGGCCCTTGATGAGCACATTGTCCATCCAATAGATTTGGAAGGAAACTTGGCATGCCATGCTGCGGATAGAGTGAGCGACGTACTCGGAATATATCTCTGCAGCAGAACTCGTCGTCTTGCCTCAGAGTCACGCGGACGGCGTCGGACCCAAGTGATTCAGACAGCGAACCGGTCGCCCGACACTCCATGGTGAAGACTGGGATGAGGGCGACCATCTGCGGGGCCCTGGGGAAATCAAGAGAGACAGAGGACGGATGTCTCTTCGGATGCCACAGCTGAAATTTAGTATTGCTCGGTGCAGTGCTGGGTGCTGTGGCAACTTGTCAGCAGTACTAACCAGCGAGATTGGACAGCGGCGTAGCACGTCATTGATCTCGGCCGATAGAGGAAAGGACGAGTCCGATGTTCATCTGTAGCAACGTTAGAATATCAATATCTCAGTTTGCAATGTGATATAAGTACATGACACAGCACACGATAGCAACGACAACCTCGAGGCAAAGACATGAGTAGTATAATACACCAATGAAACCAATCGGACAGACCTGAACAGGAACTTTCTACAAGTACAGTAAGAGTCGCTCCCGTATTCACTGCAGCTCTGCGCCAAAGACCTCTCTAATCTTCGCCGTAAAGTCATACGACTTCCTCATGGCCGCGGCGCTGATAGAAGCCAGGCGTGGAGGGCCGCGAGCCGCATGCATACTGACAGTGTGGATTTGTTGGTTCGCACCCGCGCCCACAATCGGCCCATGCGCGTTCGAGCAGTACATGCACCCGCATGAGCACGAGGTGAATGCGATACTCTCGCGCACCTGGATGAGCTTGGCGACGGTGTCCCACCCCAGCGCCTCGAGCTCGGGGACAGCAAGCGCGTCCTGCTGCGCGAGCGTGAGCAACGCGGGCTCGGTCCAACCCGAGATGAGGTACTTGCGGGCGAGGACGATGCGCGTTACGGGATCGCGGACGAGGCGAGTCAATTCGCCGATGGCCTTGTCCCGAATGGCTTCGAAGAACCACATTGTAGAGAGTTTGAGGACGTGCGTCCATTGGTCCTTACTGAGGCTCCTCGTGCTGGTAACGCCGTATGCACTGGAATACCAACGATAGTCGTCAGCAACTAGAGTTATATTTCGAATCTTAGGGAACGTCCGAGAAGCACATCCCATGCACTGCGGCACGAGGACGCAAAAACGCTGTCTCAGAGCGGGGCCCGAGAGCGACGGGCGACAGTGAGTCAACGGCAATGGTCCCGAAGCCGTATAGGTTGGGGAGTCAAGTGGGCATGCAGGAAGTGGGACGTCAACGAAGGAATACGGGGGACTTACGGGCGAAACATGACCCAAAGCAATGCCCGGAACTCCTTCTCCGTCACACCATCCAGGCGAATCGGATTATCGTCCGTTTCACCCTCACGCTCTCCAATCACACCTTCAGCTGAGGGAAGTTGAAAAGTGTCGTTGAAGATAGTCGACTCTTGCTCAAACGGCCGACGCGCGACTTTGAACAGCACTTCTTCAACCTTGGGAGATCATGATCAGTACACATGAACTGGTGAAGCTGGGAAGGAGGCACCTGGAAGATGATGTCCCTGCAGTAGAACTCATCGTCGCGCCTCGGTGAGGTTGGGGAGGGGATCAGGATGGTATCAGACTCGCTGGAAGAGGGGCTGTTCGTACGCGGCTCCATCGCTGAGATTGTGGTGTTATCTGGACGATCTGTATGAGAGGCAAGTCGTAGAAAGCCACCCACCTGCAACGATCCTGTACTCAGGCTTCGCTCATGCACTCAGACTGAAGACTACTGCAAGTCTGACAGAATCGACGAAACGCAAAAAAAAGCGGAGGATAGGTCAATAGCACTTGTTCACAAGCTCATCTAGGTTGCACTTCCGAGCAGCCCAGGGCGGGGACGGGGGAGGAGGAAGCTCGACCGTGACGTCGAGGACGCGGACGACTTGGGAACAAGCGTCGACGTCCAGTCTCACGTCCAGGAATTCCGGACCGGTCAGAAGCGGATCTGCTCCGCGCCCACTAAGTAACCTCAGGCTTGGAGAACTTGACTGTGGCTCGTCCGGTAGGAGTCGCCAAGGGTTGCAGCTTGAACCCTTGAATGGTGAACTCTTGGCACCGCAATATAGCATCCAAGGAACTCGCTAGAAAATCACTAGCGAGATTCTCAAGCACTTCTATCATGTAAGTTGTTCCCTCAACAGGAGACGGACTCCATGAAAGGGTCTAGACATAGAGGAAGGATAACTTGAAGCACCGCGAACTTGACGACTTGCATTTGCGGGACCGTCAAGCACTGGGCTATCCTCGGGAAATTATACAAAAATCTATTCGGTGAGTGCTCCGACCCTGCTCGATATATGTTTCAAAGACCACGTAGCGGAGATGTCTGTTTCAGAGACGGATTATCTCAGATTGGGATCTCATCCGGATGAAGCCCTCTTGCAACTGAGATATTCCAACGTTACTGCAACAGACTCATCGCCTCTATCGATCGAGATCATCTCTCGCCCCCATTTCAATGGCTACGCCGCTGCCCCATCTCGCTAGTTAGTAGTACTTGCTGACAAATTACCGCAGCACCTAGTCTTCCTGGACCGAGCAATGCTTTCAGCTGCGGCATCCGACCTTGGGCACCCATCTTCTCTTGCTCTATATCCCCCTAGCAGGGCCCCCGCAGATGGTCGCCCTCATCCCAGTCTCTACCATGGAGCGTCGGGCGACCGGTCATACGTCTTCTCAGCCATCTGGGTCAGACGCTGTCCGTGCTACCCCTCAACGCTCGCCGAGGCGAGATAATGAGTTCTACTGCAGGGATATCATGTTCCAGGCACGCCGCTCACTCTTTCCGCGGCATTCAAGGCTCTAAGTCAAGTCTAGGTGGACGATGTGCTTTTCAAGGTCCCACGTCATCCATTTGAGCACCATTCAGAAGCATTCGGCGCGACCTTCGGACTACCGCCTGTTGACCATCCGAAAGGATGCGAGGGCACAACAGAAGAGCACCCCATCCATCTTCTCGGAGTGACTGAAGCTGAGTTCCGGTCGCTACTGAGAGTCATGCTCCGTCCGTGAGTTCTCTGCGCCTTGCACTGTTTCCTACCGAGTCCATCTCTCATACTGATGCAATCACACACCTCTGCTCAGAGTCTACACCTCAGACAGAGCGCTCACCAAGGACGAATGGGTCCATGTCCTGAAGCTCTCGACAATGTGGCTCTTCGACAACATCCGCGACAAAGCAATCAACGAGCTTTCCCAGCTCGTCCCCGAGCCCGTCTCACGCATCCTCCTCTCTCGCTCCTTCAACATCCCCGGCTGGACCGAGTCCGCCCTACTCTCTCTCGCGCAGCAAGACTCGCTCGCGGCCGCAGAGCTGCAGCCCCTTGGGTGGGACACCATAGCAAAGCTGATCAAGGTCCGGGAGAGCGTAGTGTTCAGCGGGTGTTCGTGTGATTGCATTTATTGCATTCACGCACATGGGCCGATCATCGTCGATGGGAATCCGAATGCGCACCCTGCGGTGTCGCGGTCTGCGGCTGTGAGCACTGCGGCGCTGAGGAGATCGTTTGACTTCTGCGAGAAGATCGAGGAAGTCTTCGGGACGGACTTGCACTGAATTTGTGTTCTTGCTCCGCTCTGTGGTGGATTGGCCCTTGATACGTCTGTTTGCTTTCGTTTTCCGAGGTCGTCTCCTTTGTTACTGATGTCTCTACTGTCTCTACCGTGTCTCCTGACGCCCTCGCTTCTCTTGTCTCTCTGATCTTGCTTCTTGCAGGTGGACTCCGCATTGTAGCCTAGGCTTCTCCAGTGACTCGTCATTTTGCGTTTTTCTACAGTCACTCTCTATTCATTAGCATGCACGAGGGGCTAGTTTGCAGGAACGATCTTGTTTTCCAACCAGTAGTGGGTGGGCTTTCAAACCGGGTTGAACACGGGCAGTAGAATGACAAACCTGCAGAAAGAAGTGAGAGTGATAGACCTCCTAGGTAACATCGACGAGGCATAGTGCATCGCATGTTACACGAACGTATCAATATCCTGATTCACATGTGTTACACACTCGCCGGGGGCCCAGTAAGTGACGCGGACAGCATCGGACCCAAGTGATTCAGACAGCGAACGACCGTCGCCTGACACTCCATGGTACTTAGAGACTAGAATAAAGAGCGAGAGACGACGGATGTCTCTTTTGGATGCCACAGCTGAAATCTAGTATTGCTCGGTGCGGGAATACTGGGTGCTGTGGCAACTTGTCAGCAGTACTAACTAGCGGCGTAGCACGTCATTGAACTCGGTCAATAGAAGAAACGACGATTCCGATAATTATCCGCAGCAATGTTAGAATATCTCAGTTTGCAAAGTTATATAGGTACATGACACAGCACACGATAGCAACGACAACCTCGAGGCAAAGACATGAGTAGCATAATACACCAATGAAACCAATCCGACAGACCTGAACAGAGACTTTCTACAAGTACAGTAAGAGTCCCGCGGGCATTCACTGCAGCTCTGCGCTGAAGACCTCTCTAATCTTCGCCGTAAAGTCATACGACTTCCTCAGGGCTGCGACGCTGATAGAAGCCGGGCGCGGATAAGCAACAGCAGCCTGAGACTCGCAGAAAGTGAGTCAGAGAATTTGGTTTTTTCACTAGATACGCACCTAACGCTGATCTAGCCCTGTCAAAAGCCTATAGAATCCAGACCGCACCTCCTCCTCGGACCACCGTTCACGTCTTCTCAACTCGCTGGACACACCCCTCATCCTAGGGAAAATCCTCCGAAGCGCACACGCAAGGCGATCCACGTCACGACAATCAATCTCACTTGCGAAAACCACCCTCCACCAGTCCCTTGCGAATGTCAAGTGTTGCAGCTCCGTCTGGTTCTGTGGCGATTCGGAGTCGTAGCCAACAGCGCTCTCGTCCGCCAGCGCACATAGCTTATCGACGTCTTCCACAGACACGTTCGCGACGTCAATATCGAGGATTTCGAGCTGATCCATCTTCATCGCGAAGGCGACGACGGAGGCAAGAGATGGCTCTTCCGGCTGCTCAACCTGACGGCCGAACATGTGCCGGATCGGATCGTTGATGTTGTAGACCGCCGCAAGCCTCTTCAGCCTCGGCCACGCTTCCTGAATCCGGGTGAGATCCCCATTAGAGAGCGCGATGAGTCGATGTGCGACACCGAAAGAGACGTCTTCGAGAGAAGGTATGGCGTAGAACGGTGATGCGATATCGGAGAATGGCAGCTGCCTATCTTCACCACGGAGACTGTGTGTGCCCGACTCGATACCGAGAATCAATGTATGGAGATTCCGCAGTACATGCATGCCGCCAATCTCCTGTAGAGCGGGAAACGCTTCCTGGACGCGATATGGGTGCACTCCAATATCGAGAGTCGACAGACGCGTGGACGTGGCAATTGCGGAGAGCATCCACACGAGATCCTCGACATGAACCACACCAACGGTTGCAAACCTTCTCAGCGACTTGAATCCCGGTAAGACGGTCTTCGAGTCAGGAAGTGGTGGCTCTAGCTGCCCAGACCCACCAAGCTTGCGCCCGAGGGATATCGAAATATCCTCAAGATGAGCTAGGGTAGCAAGGTGACAGAAGAAGGGAGGGTCGATATTACGAATGTGTATCGAGACGAGGGAGCGTAACGGGATAAGCGGAGCCGATGTGCCACACAAGTTGCTCGGGAGATCCCAGACGCGAAGATGTCGTAACTGTGGCCGCAAGGCTGCGAAGAGCGACATATCTGCAGTAGAGTCGATATCGGGTGCATAGATGAAGGCGGATAGGGAGGAAGTGCGGACGAGAGATCCTAGCAGACGGGACAGGTGAGGATCTCCGCAGGATTCGTGCCACTCGAGGGCGCGCAAGTTAGGAAAGAGCGGGCTGTTTTCTATCTCGAACTGCTCTAGTATCACATCCAGGGCTGATGGACTGATCTGGCGAGTCGTCCTACCAAACGCAAAGTACTTAACGCGGGCAGCGAGGTGTTGAAAACGCTGTATCTCGGTGTATTGGATTGCTCCCTCAAGAGTCTGTCAAAGAGCGTCAATTGATCATAACCGAATGCAAGGTGACGTTCCAACTAACGTAGTTGGCTGGACTTGAAGCCGTCCTGTACATTCGGAGGCTTGAGAATGTATGCATAAGCGGAAGCAGCCCATTGGGCAAGACGGCCCACAACGCCTGGGACGCGGGCTCTGAGAATGCCTTGCATATCAACGCTGCACTGGCAAGGGTGCGCCTGTGCAATCCTTCTAGTTCGTCATCGTCGTTAGGTGGACGCAGCTTGAGTTCTCCGGAGAAGTCCTTAGGCCGACCAGGGACAAGAGACAAATACTGTAGAATTTCCCGTATAATGTCGTCATTCCAGGTTGCAATTGAAGCACCGAGCCTTGTAGTTGGTTCCTTGTGACTCTCTTGCAACTTCTTGGAGCTTACCACTGCACTCGATTATCAGTGTCTAGGTCGCAGATCCAGGGCTGACAATGTAAGCAGGCTCACCAATCATTGTCAGAAGTTGAAGTCAAGTTCGTATCCGAGTCATCCCGTGGTTCAACCGAGCTTTGGCTCTGTTTGTCTTGGGAGAGCGCTGATATGGACAAAAACAAACTTGATCATTGCATGTCGAATCGACTACGACTGAATCTTGAGTTCTACCAACTTGCCAAACCAATCGTTCGTTCCCAGTCTAACAAGAGTCAAGACGAAGGACAAGGGGACAAGGTCGGATTTGTCAGAGTCGCGTGCGCGACCGTCTGCGTGTGCATTCAAGGGTCCTATAAATGTACGTTTTTCTCTTCATTTGCTTTCTCGCACTCCACATTTGCGCGCATCTCTCCTACCGTTGTCAATCACCGTTCTCCAACTCCTCCCAGTCGATCTGCGTGCGAATGGCAGACACACGCATCCCCGCATACACATGCGTGACATTGTATCATGAAGTTATGCTCGTATGTATGACTGCAACGCATGGATATCCCACCTCAAGTTCAATTCCAATTTAACAGCACAGCTGTTACGCTCGACGTATCGTCCTTCCTCGGTGTCTCCTCTTACAAGCTCTTGTTCCTCTATTCCTTGGGCCGCTCTGTCTGCCCAGTCTTCGTCTTTCGCACTGATCGCACTGGAAACGTAGGCTGCAGCCACTGGCATGGCGTTGGATCCCTCGATCATCCTGCTCCTTACTGATACTTATGTACATAGTAGTACTGCTATGACTTCGTCCCCGGGCCCCAGTCACTGTAGAGTTGATGATATCCTCCAAGCCAAGAATTATCATCCTCTGAATCATCATGTCGAGACTTTTTCGTCACTCTCATGATCGTTACTGTCAAGGACATGCCACTTGCCGTACGTTTCATCTCATCATCATAACTCAATCGCTCATTGAGAGCGTGTTCACCAGCCGCTCTCAGGCTTCTGAGTATCCGGATACGGGAAGCGTGGAACCTTGCGTCAATTCGGTCCTCAGGTTCAGTGCGTCACAGAAACCTTGTACACATGCGGTCTGAGGTCATTGGCAAGCGGCTATCTTACGAGTCATTCCTAACATTAGTGAGAGATAGCAAGTCGACCGAGTTCACCGGTGAATCCATCTTGGGATTGTTTGACTCACAGTGACTTCACTCTGCCGTGGGAAGTTCTGATGCCATGGTGCTCACCTGATGAACAAACAGATTCGGCTGCTCACTTCTGGTCATCACGACGAACGGACCCACACCAGCAAACAGCATGCGCACATGCGCAGTCAATTTCGTTTACCACAAGCTACGTGAACATTACGGCTGGATGTATAATTGTTGGCGGACAGTCCTTTCTCAGTACTTGAGCGGTCATTGACGATGCTGGTTCGCAGATGGAGCGCCGTTTCCTAGCTTCTGTCACCATCCCTCGCCACGATATTGGCTGTTCGATCAGATTTTACGGAACGATGTCCGCCATTAATTAGTGTGGTATTGCTTCTTTCGCTCGCAACGTTGCCGCTGGGTCTCTGATCATCAGCAGAATTGTGGTCCATTCCTTGTCCACGCCCGCATCCTAGTACGTCGTAAGCTGGTTTGCCGAGTCTCCCTACTTTGTCGATACTGACTCTATGTGAGACGCGAGTTTGAAAGGGATATACGGTTCGGTTCTATGGAGTACCTCTGTGTCCCGAAGGCATTCGACTTCATAAGACCGCACGCCTGCAGGGGCAATCCAAGAGCAAGGCGACTTGCCCCTGCTCTCAACCGTACCCTTTGATTCTCTACTCCGATCCCCTACCAGCATGTATCACCCTTCGTCAGACTCTGAGGAATACGAAGAGAACGAGACGCAGCTATCCCCAAACCTTGCCCTCGGGCTTTCTCAGCATCCTCAAGTCCATCGTCTCCGCTCCACGCTTCGGGAACAGCTTCCCTATTGCTGTGGTACAGTGGATGCGCCTGCCCAGAGTTGCGTGTTGTTTTACGGGAAGGAAAACACGGGCGCCAGGTGAATGAGAGCCATACGCTCTATCCAAAAGTGCATAGGGCTAAATCGCTCTTTCCAGTCGTATCGATCTGTCCGCTGCCTCTCAGACGGCGCTATATGAGCTCGAGCAGGCATGCGATCAAGCCACCTTTGGCGTCGATGAAAGAGACGTTCTCGATGTTGCCTATCGTAAGGCTATGAAGCTGGACAGGGCCCACTTCGCCGTGGACCTGGACGTGGTACAGCTCGGCCTGTTGGAAGCTGTGCGCACAGGCCTATTCTCTGGAAAATATGAGTCCAAGAATATGTACGCTGACCTGTACAAACTCAACGTATACGGTACGCGCCCACTGCCTGTTATCTGTGCGACTTTGACTGAGTCGGATGCCCTACATCTAGGCAAGGATTCGTTCTTCAAGGGACACAAAGATACCCCTCGTGGTTCAACAATGTTCGGATCCCTCGTTATAGTGTTCCCAACACCGCACGAGGGTGGTTCGCTAGTTCTCCGCTACGACGATCACGAGTGGACGTTCGACGCCGCTCACGTCTTGTCCAGCGGTACGGAGGACATTACGCGCATTGCCTACGTTGCCTTCTTCAGTGACGTAGAGCACGAGGTCAAGCCGGTGCTATCTGGACATCGCGTCACCCTGACCTACAACCTGCACTTCAACGATCAAGCAGGACACGCTCAGCCCTTGAGCGGCATAAACGTCATACAGCCTCGGAGCGCGAACAAGCCTCAAGTCAAGGGGGCCCTCCGTACACTCCTCAACGACGCGACCTTCCTCCCTGCGGGAGGCATTCTTGGCTTCGGGCTGCGCCACCTCTACCCGCTGCCTACCTCCTTCGATCCTTATGAGGATCACACGCTGGAGCAGCTGAAGGATCGCCTCAAAGGCGCTGACGCTGCGCTCTTCCGCGCATGCATGGAATCATGCCTCGCGCCATCACTCTACACCGTCTTTGAAGACCACGACTCCGCGACTCAGGCTGTTCGTATTCTCATCGCGTTCCCGCGCGTCGTGAAGGTGCACACGCACGAACAGGACGACGAGACCCCGTTGTGGAAGAAGCTTTGTAGGAACTTCGACGGTTTCCTGATCAACGCCGCTCCAGCGATGCTCGACGGGGCGGCTGACAACGGAGAGCGCGTTCAGAACAGAGAGGTCGAGTGGGTGACCCCGCTCTCTGAGGTGAACCGCGTGAAGACCCGGTTCGCTGCATACGGGAACGAGCCCATGATGGGCTATCTATACCAGCGCATCTGTATGTTGGTGAATGTGGGTCCTCCAGGGCAACGTGGTCGTGTCATTTGACACATACTAGTACATACATTTCCACATGAGTTTACCGTGCATCGACAAGTCAAAGAAACTACAAACGAGTCTCCACTATCCACTGTGTATCGATTATAGTCAAGATCCCGTGGCTGAATTCATTGGAAAAAATAGCCTTTGGTCTCGCAGTTTCGACTGATACTGAGTAGCGAATAGAATGTCCCACGTTCAGACTTCGAAGCTAAGTCTAGTGTTTGATCGCAGTGAGTTTCAGCGGCATCTCGGGTTTCTTGCTCTCCTTTCCAATCGTCGGGTATGCCACACCAGCGTTGTTCCATACGATCGGCTTGTCGGTCAGCTCGAACTTGAAGTTCGCCAATAAGACCGAAAGCATGACCTCTGGCAACGAGCATGTATGTCAATACCACCGAGTTAGATGAGATATAGACAAGAGCATGGACGTACTCAGCTCCAGCTGTGCATACTTGAAGCCACTTCGAAGGTCCTTGTCAGCGAAAAGGACTTTCCGTGAGGCGAATGAGGGCGTACTCACATGCACGAGCGTCCCCCGCCATGGAAAGACATCCTAATACCACGTGCATATAAGTTGACCATCACGAAGAGTGCAACAACGAACTCACAAGTTAGAATAAACGCCGGGTATACGCGCCTCGTCCACCGCGCGGGGCAGCGGTGCAAGCCAGCGCTCGGGTTTCCACTCGAGCGCGTCTTCACCCCAGAGCGCCTTGTTCGTGTTGCATGCCAACAGATTCAATATAGCGACTGTGCCCTTCGGGACGGAAATCTCTGATATAAGCGAACCGTTTGTGCCGCGAATCGGTTCGTGCAGTGGGAGGATGGTGTCCTGCGTCGCGCTACATAGCAAGGAAAACGTCTTCGGCAATTGTTCCATCGCGCGAATGGTGAAGATACTGACCGTCGACTGAGAAGCTTCACAGGGGCATAACTGAAAAAGAACGTCGTGATTTGCACGTCGGTAGGAAGGTGTATGACATGACGCACAGTCGCAGTGTCTCACGACACACAGCGTCAAGATAAGGAAGACCCATTAGTCGGTCGTAAGAAACCTCTTGCTCCGCCTGGGCATCCAGGATCTCGTTGCGTAGCTTCGTCTGTACATCAGGATTGCACGCCAGGATATGGAGGAGACGCGAAGTTGCGTTGGAAGTTGTGTCCATACCAGCGAGAATGAAAGTTCTGCAACATAGAACAAGGGTAGTTAGTGAATTGCGGGCCTCCAATCATGAGCGTTGGACGTACGAGATCTGAGCAACGAGTTCCTCATCTGATAGCCGCTCCTTCTCTGAGGCAGCCATATTGGCCTTGACTATACGAGGAACAATCAAGCCACCTGATAAGCACTCCACAGATCCAGCACGTACGAAGGATGCTCATGACGTCCTTGCCCTCTCCGACCTGGCGCAGCAATTCGGTATCCCCTTTCTTCATCGCGGCCTTCTTTTCGTCGATGATCTGCACAGACTTGGAGTACATCGTATCGACGATCTTCTTCATCCGCTGGACACGCTCGGCCGGGATCAGGGAAACCACCATGCGCCTGAGCCAAGAAGGTCCAAGGAATACGAGAGGGCCTAAGATAGCCCGAAGAACAGCAAGCTGATTTATGGCGGGGCTGAAGTCGGAGACGACGAGAAGGATGAGGAGATGAAAGCCAGAAGGGTAGGCAGACGTACAAGAAGGATTTCACTGATTCCGCGAAGTCATCCGAGACATCTTCAGTAAGAGGGTCGAAGGAATATCCGAGGGCTCCTTGCCCGACCAACTCGAGAGCGGCACGGCCTGCCCAGTTTAAGATATCTGTCTCCTTAGTCTGTGCCCCGACCTCTGCCAGTAGCGCATCGCGAAGCTATTCCACATAGTCATTGCATGGTCAATCGGGAGAGCGCAAATTCGCGATAGCAATGACAGGCCCACCTTATACGAAGTCTCGTAGAACAGTGACGTTATGTTGCGTAAGTAGGCGATTGAAAATACAGGCGTAAGCATCTTGCGCTGTTTCCGATGTTGCGCGCCCTCCGTGGTGAGAAGCCCAGGTCCCAGAAGCGAATTGCTTGGGGAAGAAAGACGTTAGCCATCTCTCAAAAAGTCAGCAACTCTAGATCGAACGTCCTATAAGACTCACTTTGGTCTCGCAGCGGTCTTCAGCCATATGTCCTGGTCTTTGACGGCGACACTGTGGAGAGCTTTCGGGTCGGCAAGATGCAACCACTCGCGCTGGATGCGGATTGAATGTCAGTAGTATATCCAAGAGCCAAAAAAACGACGAAGACCCTGACCCCAAACGGGCCATACAGCTTGGAAACTGGACCATAGGTCTCCACGAAATTCCTTGTCCAGTCGCTACTATGTCTGTCGACAAGTTGATGTATGTTGCCTGACACGAATCAGTGAGGTGGATTTTGGCGGAATGCCAGACACTTACCTTTAAGAAACGACGTCGAAGCAGGCCCAGGAATGTACCAGAACGGTGAAAAGTAGACTCGTCGAACCAGCCACTGTACTAGAGCGACAAGTGCTAGAGCAAGGAACAGTAAGGGTATAGAGAGTGTCATTCTTAGCGTTCTACCAGTGGAGCAGAACTTGTAGATGCGTATATATATGTTCAACTCGGGTGCCGAATTGCGGAGGCGTGCTGGACCTCGGGACAATGTGGGCCCTCGGAGACGTGTGGGTCAGGCGGGACGACACTCTCATGCGGTGTCATCTGCGGACAACGACGCCGAAGTGATCCGTCCTCGGCGTTTGTTGGCCTTCTATGGACTTCGGATGCAGTAAGAAGGAGGAATGTTGCCTTTCATACTACGCTGTGGGAGCGCATCGGCCGAAGAAGCGAACTGGAGAACTGTGAGCCTGGGTTCGTGTTCATTCCATTAGGGTACGCACTTCGCTTTGAGTCCAATGTTTGGCGAGGGCATTGTGGCGATGATCTCCATCCTGAGGAGGGTCAAGTTTAGTGAAAGACTGTGTAGCGTCTTTCGAGTCCACCGTCGCCGCAAGGCGCCGAAGGTTTGTGGCGCCGATAAGGGCCAGGGTGATAGTGACGCCCTGGTGCAAAAGGAAGCCTGTTTGATATCATGTGAGCGTTTCCGACTTCAATAGTATCCAGTTCGCGTCGCATCGAGACGCTGAACTATCACCATCTTCGGGATGCACTCCGTACCGAGTGTTTAATCTGAGAGCATCTCCCTCACGTCGCGAGCGTGGCAACGGAGAACAGTGACGCAAGCTCCTTGACGATTTCGGAATGAGATTCAGTGGGTGCGAGCGTTGATATAAGTGGCTCTTCTCAGTCGGATACATTCAGAGACAATGGACCGCACATTTACTCCATCATCGCCACTCTCGCTCCCATTTAGCCGTCGTCAAGCTGGCTTAGGCCTTAGACCTCATCATCCTGGTACTGGTACTTCATAAATCCGTCGGCGAGTGACACCACATTCCGTTCTTCAACTCCCATTCGACCTCTTTCGTGAACGCCACCCGTTTCAGCGTGGGACGAAACTTCACAAACTCGGCCAAGACGTTGCTCTGGCGGTCCAGGTCACGCAGATCGGAGACGTTGTTCACGCCCCACGCCCTCGGCAGCGGGGTCGACAACAAAAATGTGCGCAGGTTGGGGAGAAGCGCAAGCAGCTGCAGACCAAGCTCTCTCGCCGTGTCCTATGGAGGAACGTCAGTCTGCGTCGGGACCAAACGAAATGATATCGACTCACATCGCCGGGGGTGTCTTCCAGCACTAATAACAAGTTCTCAATCGACTCGAGGTGCTGGATGAGCGGAGTGAGCACCGCTAGAGCCGATTCCAGGTCGTCCGTGCAAAACCCGAGCGTCGTCACTGCCGACGCAGAGAATTGGAAGTGTGCGATTGCTTGTGAAATGTCTCTTGGGGAGTCTTCGCTGTGCGACGAGATGTAGGACATATCGCCAAACGTTGCGTTGTTCAGCCGAACAGTACGAATAGGTCTCCGGTGACCGGATGTAGGTGGGAAGAACGCGCGAATTGCGCGAGCGAGACACGCGATCTCCTCGAGGTTCGGGAAGCAGTCGTCTGTGAACTTGGGAACGCGGTAACCATGGTGCAGAATGAGCGACTTGACACTCTTCGCGTGCTTGAAGCAGGGGAAATCGAGCTGGGACTCTTGTACTTCGAGCGTCTCGAGTGTTGGAAAGGCCGGAAGCAGTGAAAGCAGGTCGTGCGGCACGCCGAGAAGCGTTAGTGACCTGAGACAGTGGGCGCTAGAACAAAGAATGGCCTCGGGGACGGGGACTACGATGCGCGTATTGACGGAACGATAGTCGACTTGGAAGGTATGAAGCACGGGAAGGAAAGGTTGTAGTTTCTTTGCAATACCGGCATCATGATCAGGATATGGGGAAAGCTTGAATGACTCCAACGACTTGAACGGGGTTGAAGCGAGAGTCCGAAGGATGTGCATATAGCGAGGCAACCTCATCGTGGACGAGAATCGACGCAAATTTACCATGCGAGGAAATGCTTGAGCGAGCCCCTCTGCGATTTCCATACTGTGCTCCAAAATGATTGGATGGCTGAGGTCGACAACGCGCACGAGTGAAGCGAGATCGCGACCGAACGCAAGTCTTTTTGGAGCTGTCGAGAGGGTGATCATGCATCTCAATGCGGGGCCGCAACGATCGAGTTTGATGACTCTGTACAGGAGGACGGTGACGCCTTCGTTGAGAGTCTTGTTCGCCAGAGCCAAGGAGGCAAGATCCGCGCGCTCAGCACTCAGGCCGATGATGTGCAGAAGTTCTGAGATCTCTAGGACAATCGACGAGGGAGGCGCCATTCTAAGTACTCATCTCAAGGTCAGATTCACGAAATGCTAATGGACAGTGGCCACTTTCTTACATTGAAGAGTCCTGTCCCTTCTTGGAGAAACAGGGAAGGGGGAGCACCGAGGGCAGAACCGAGCTATGTAGTTAGCACCTGCACACCAGCAGTGTCTGGAATAACACACTCACCTCAGCCTACAGACTGCGCCAGTGTTTGCAGACGGTCGGGTGATGGACAACAGAACGAGCAAAATTGCAATGCCAGCGGGCCAACAAGCGCGCAGCTGACATAACCGCTTACCAAGCGAATATTGTTACCAGTCGAGATCTCATTGTCACTCAACGTCACTTCAATGTTAATGTTCAACGTCAACCTCTTGAAGGCCTCGAGGCCTCAACTCTCGGGCACAATATCATACTGGTAGCCGGTAGGTCTTACAATGCGAGTGGGATTCTATCTCCGCCGTTCTTGACGGATCTGTGTCATAGACCAGATTCCTCAGGCTAGAAGTGCAAACACGCTCAGGCTGCTGGCACTGGCAGACGTAAGACCAAATAAATGAAAAGATGCCTGCAGCCATATGTGTAGTGACAACGGGTGTATGTATCCACTGTACCATGATTTCGACTGTGTCTGGACTCAAATCATCCCGGGCCGTTGTGAGACTCGGCCGAGCTGACGCAATGGCCTTGGTTCGGTCAGAGTGGCGCGGAGATCATGTAGGCGGACAGGACGTATGTGGGTAGTGCGGACGAATCAGAAGCATCGCGGCTGCCTCTGTTACTACACATGGGTGTAGTGAGTCAGCCGACAGACTCCGATTGGACCATGGTACCAATTGGTACGTAGCTCGGCAACTCTGTTGCGCGTCTAGGTTGCCATATCTGGCACAGATGACTCGGGGTGAGAGTGTCCATTTTAAGTGAACTTGGCACGAGGCAAGGCCCTCTGACAGAAGGGAAATGAGGGTTTCTGCAACCAATTGCAGAAGAGGACGTAATATCGTTCTGGGGTAAGTACTGTAAATCAGCACGAGCTGGCCAGACTCAAAGGTCTTCTGGAATCACTCCGAACATGCTTGAAGGTGAAGTCCCTCCCCGCAATGAATGTGGCAACTGACGGTCTTGGACAAGAATGCTTCACACCCGCATGCATCTGCAGATTTTTAAGCTATCCGCTGCTCGCCATCACCCGCTTTCACTGCACGCCAATCGGAGTCACATTACATGAATTAGGTTTGCACCAGGAATAACACCTATCGTTCGAGTATAAAACGTGCTGGCCCCGCCGATGCAGCACGCCCTACTGCATCCAAATCTCAACTCCATTTCTCTTCACCAGTGTTACGCTCCATGACCACCATCCCAGCCCTCGACCGCCTCCGCTCGACGCTAGACGAAGGTCTTCCATACTGCAGTGGAACTTACGAGCTGCCCGTCGACATCTTCGACCTATACTATGGCAGAGACCATCCCAAGTGCGTATTTCATTACCTCAAAGCTCTCGCATCAGTGGCAAAGAAGACTAAGATGTCGCACATCGTCAGGTTCGTCAACCTCAGCAAAATGTTGGCGAAACCAGAGGCTTTGGCCGAGCTTCAGGCTACCTGCGAGCCGGCGATGTTCGGTAGGAACGACAAAACCATCTTAGACGAAACGTACCGCAAGGCTGGCAAGATGGACACCAGCCAGTTCGCCCTCCACTTCAATGCGCAATGCGATGGTCTGCTCGATGTTGTCCGCTCGAGTCTTCTCTTGGGAGAGCAGTCGCGTCGCAGTATCACCGCACAGCTGTACAAGCTCAACGTCTATGGTATGTCACTCAGACTCGCACTTAGATACAAGCTCACCGTCTGATACTCGGTACCTCTGACAGGTGAAGGCGCGTTCTTCAAGCCACACCAGGACACCCCTCTTAGCGACAAGATGTTCGGATCCCTCGTCGTCGTCTTCCCCACCGAGCACTCCGGCGGTGCCCTCGTCCTTCGCCATCATGGCAAGGAGTGGACGTTCGACTCCGGCGAGATCCTCGCCAACGCTCCGAACAGCATCGGGTACGCTGCGTTCTTCAGCGACGTCGAGCACGAAGTCACCCCTGTCCTCTCCGGCCATCGCGTCACGATCACGTACAACCTCTTCTGGGCCGATACCGACGTCGCCCCAGTTTCTACGATTCCTCGCGCTGTGAACGTCCTTCAGCCCCAGAACGCTAGCACGACGAGCATCGAGAGCGCACTCAAGGCGGTTCTGAGTGACCAGGCCTTCCTCCCCGCAGGAGGGACGCTTGGTTTCGGACTCCGCCACACATACCCTTTCCCGCGCACCTGGGACTGGCGCGCCTCTGAGAAGTACTCCGAGTCCGATAAAAAGACGAAGGATATCTTGGAGGTGGTGACAGGGTGCCTCAAGGGGACCGACGCGGCGCTCTTCGCCGCGTTCGAAGCGCTTGGGCTGCAGCCAAAGCTGCGCTTCGTGTCTGACCCCTGTGATGATGATACCGACCCGAAGATCCTTCTGGATCACCTTGCGGACCTCGGTAGCGAGGAGGTGGGAGGAGTAATGTCCAGGTTGATCAAACGAGAACGCGGCATCGCTATCGACAACGTCGATGCTGACAGTCCGGATGCTGCTAAGATGGGCGAGACCAGATATGGCTCCGAGACGGTGCTTCCTGTCTATTGGGTGACGGAGATGAAGAATCTGAACACGGTCCAGTCTGGTTACGTTGCTTACGGGAACGAGGCCTCGCTCTCTCACTTCTACTTAGAGGCATGCCTTGTCGTTATCGTAGGACCGGCGGAGGACAGGAAGGCTGTGTCGAAGGAGCTGAGGGTTTAGGCTGACCGCGCGCAGACTCGGGAGTACTGACTCGTACATATGCTTGGAAGATCAAATGATTTACTATCAGGTTCTCTCTTCAGCTTGAGCGTGTGTCGACGTCTGCGAAGAGTAAAAGCGTCCTCTCAAGAGTAGGCTGTGACCACATGGCAAGTCGTCCGCGGTACTAGCCTTCGCAGTGGCAAGTCAATGCGAATCTCACGATTTATGACGACGGAAGTGCAATAATGACATCTATAATCGGTAGGAACTCAGTGTAGAGTATGCACCATAGAGAGGTGACATACCACATGCAGCTGACGCGATGGTACGCTAACGACTGCTAAGACCGATGTAATACGGGATCGCCAACTAGTTGGGATACCACTTACTCTCGATAAGGTCGTTGTAACGCTATTTCTCCGACTCGCGAACGTTGCCAGCAGCGGGCCATCTTGATATGCTGAAGCCCTAATATCTTCGCAGTGTGCGGACCCTCTTGTCCGAAAACCCCAGTGCCGGCGGCGATGCAGAAAGCGTGTTCACTGTCTGTGCTGGTCAATATGTTTCCAAGCTATTTCCAATCTGAAGCCAGAACGGCGCGTCAGATCATAACCTCGGTACATACGTTTCCAAGGTGAGTATTACAACGACACGAGCAACGCGCCAAGTCCGTCCGTGGTCCGAATAAGTACACAGCGCCTGCCACTCCTCTACCTACCATCACAAGGTTTACAAGCTCCGAGCGCAGAGAAGAAGTCTCAGATGGGCGAGAAGCTGTGCATGGACTCGGCCTGTCGCGGCTTCCCCTCCCGGAACTCCATCTCCTCCGCGAGCGATGGCTGCAGAGCGTCATAAACATAAACATAAATAGGTCAGACTTGTTTCACATCCCTGTGACAACAGTGGGGAGCAGCCACTCACGTTCTTGCCAAACCGGTCGTCATCGCCGTAGACCTCTGTGTGCTGCGTGATGCGGACGACGGGCGGGCGAGCGCCGCCGGTCGTGGCCGTACTGCCAGACTTCCTGTGGAACTCGATGGTCGCCCCCGTCTGCACCGAACCCGAGTTCGGCTTGAGTGCGCCGGGGCCGGAGGCCGCGGATCCAAAGTCCACGATGCGGGAGTTGAGCGAGGTCATCATGGCCGACGAGTAGACTGTGCGATACGCGCGTTCGAATCAGCGTCTTTACGTGACAGATGCCGTGAACCCAACCCAGCCCAGCGATGGTGGCACTCACTCTTTCCGAGGATCAGGGAGCTGGCGGAACATCGGGGGCGATCAGAGCATGTCGTACGTCCGCGAGACGCAGAGAAGGGAAGGGAGAAACACTCACAAGAGGATGTGGAGGTCCGTGTTCTTTGTCGACGGCGCGAGGAAAAAGATGAGCTCCAGTATGGCGGTCGCCGCGCTCAGGCTGCCGGTCTCGACGGAAAGGGCGATAAGGCGGTTGATAGCGCGGTCGCCCCTGTTAAGCATGGATGTAGCTTTCTTGGCTGTCGACAGCTGTAGAAGGGGGTGTCAGTCGTTACTCCGCCACAGGGGATCCGTTGCGGTGGAGATTTACGTACCACGTAGAACATGGAAGCCGCGATGAGCTGCGGGCACAGCATGAAACACAGACGGTGTCCCAATCAGTCGCAGCGAGACGCATGATAGAGAACGAACGTACGATATCGACGACCGCACCACCCGCAAGCCAGACACTGGTCCGAGGATAGAAAATCCCGTTGAAGAGCCTAACGTCGTGTAAAGACGGGATTCCCGCAGCGATCGAAATAGCGCAGGCGCTCTGTGCTAGTGCAATCTGTTGTGGTGCCGTGCACCGCAGTCGGCATCGATCCACGACAATCCATGAAAGGGGATTTACGCACCAAAACGATCAATCCAGGGATGACGCGCCATCGCTTGAGGATCCAGATGCGCCACGCGTAGAAGAGTTGGACGGTCATCGCGACTGCGTCAGAGTGTGAGAGCAGTAACCAGTGAGGGTCCGCTTCCGGTAAGGAAGATGAAAGGATGACATACTGATACCGTCGCCAGCAGCGATGGCTGCGAACGTCCAGCCGGGCTCGATGAGGTTGGACTGACGGCCCCATCCTGCGACAAGAATGTGCCATCCCATCCCAGCAGCTATCACGGTGAGGAGGATGTCGAGGGTGAACACCCAATACACTGAGAGAGGAGAGCAGGTTAGTGCACCACACTCGACACACGCGAAATTTTCGCGATCGATGCAGACAACGTACCGAGCGCCTTGATTCCAATCTTGTCATTGGGGAAGAAGATATAATAGAGGTCTGTAGGTGTGCGTTGAGCCAGTAGCGATGCGAGAAGACATGACAAGACGTACAGAGCTGAACAATGGATATGCCAAAGAGCAGCCAGCTGGCCAAGGCACCGAATAACTATATTTCCGCATGAGCACGAGAATCTAAATAAGTCTAGTAGAAGACCAGAGGCCACTCACGATAGGACCAACACTAAAGATTGATGGTCAGCGTGAATTGGACAGTCTAACGAAGAGTGGGCTCGGACGCACATAAGCAAAGTTTCCTTAGGGACGTCAGGTTCGTTAGGAAGAGGTGCCATGATTTACAAGAACAAGAATTATGCCAAGTCGCGGCACGGGAGTGGGCTCAGCAGCGCTGAGACACAAGAGGTCGAAAGGGGTCGAAAGGCAAGAAAGGATGGCAGGCCTCAGATGGAGTGGCGAGAGGCGATAAATACGAGTGCGCGGTGATCAGCTGTGTGCCGATGACCCATTCATACAGACGACAGGCGCGCAGGGCGGCCTGCAAGAGCGAAACCTGTGATGCGCACATGTCATGAGTGTCTACCGTTGCCAGCGCTCAACCTACACTTCGGACGGACTGAATAACTGAATGACTGATCACTGTCAGACTTCAGTCACCTTGCGACGGCGGTGCCTGCCTGTACGATCTGCCGGACAGAGCCGGTCGTGAGCTGCAGTCATACCGGGATCAGGTTTACCTCCTCGAACTCGTACGCGCGACCGCAAGCAGTGCGTCCGGGAGAGCCGTATATGCCAGTGCGGCGCAAGGTGAAACCCGAATTCAACCGCTGGCCGGCGGGCACCCACCTTTATCAAACTCAGTCCGCGGCGCCAATGATCTGCGGTCGGAAAACGTCCGACACCATTGTCTTTCCCACTGGCATGTCCGCGCTGATCCCCGATGTTACTCTCGACAGTGCCCCTTCCTGCCCCTTCGGGCCTGGCACGCGCATGTAGCCCTCGCGCGCAGTGCGCTGCCGGCATTCGAAGAAAGATTTGCTCTTGAACGTTGACACGGGATATACTTCAGGACCGCCGGAGTCGCTGCAAGTTCCGGGGGGGGAATCAAATTTGTAAATATAGCACCAGTGGCACTCACCGGCCGTTTCAACGATTGGATCATGTCTACATGTTGCAGGGGAATCCTCCACCTCCGCAGGTCCCCGCTCTAGAGCCGTGAGTCGCTGCGCTCGTTCGCACCTACCACCTTCCACGCTTCAGCTCTTGCGAACTCAACCAAATTATTAGAGAACCTCCAGCTCCCCATCGTGCAAGGACATTACGCCTTAAGACGCCGCAAACGGGCGGGCTGGGCCTTCAGCGCTCAGCCCTGTACGCACTCTCTGTTCTCCGAAGGCAAATGCACCGTTTGTAACATCATGACACTGTTTCATTCGGCCCATGTCCGAGCATTACCTCACTGTCAAGTTTGCCCACAGATCTATGATGGCAACTACGGTCGAGAGTCGACATGTCCGACACCGAGGTACTGGGCAAACCAGTGATCGACCCAGAAGATCTCGGTTGCATCTAACAGCTTTCCACAATTTACTGTGAGTAATCCACATGTGAAATGGTAGCAGATGAAAGAAATTTCGGAGAGGGACTTTCTGACGTCCATATGGACCCTAAGCGCCAACCTGCTTGATATGGGAAATTGGATGAAGGTTTTGCAAGCATGTCACAACAAATGTCGTCATGGTCACAACTTGAGAAAGAGGGGATCGCGATATTCACCAAAACATGGTAAGCATACGGTTCACGTCATGCGAGCTCTCTATTCTCCGGCGTAACGCCTCAGGGCTGTGCAATAGCAGATGGCAAGAGACGGAATTGAATAGGCATGTAGGATGACTCAAATGAACATCAAGTCAACGCTCAAGAAGCACATAAATGTCATGCACGCGCAACGATGAAAAACATGGAAGCATTGATAGGCGCACTGTTGTCCTTGCATGAAGCAAGAAATATCGCCTACAAGGACGCACGAGGGACATAGCGCGCCTCCAGAGCTCCAGTGTCATGCAGCCTACGACATCGAACATGGCTGTCAATGAACGTGTTGCTTGGCAGCTAGAGCAGAGACCTAGACTGCCTTTTGACGAATCCGATTACCCACGGATGTTGTCGTCTCAAGGTCCGAGTGTTGACACTCGGTTCACCTCTTGCTCTAGGCCACGCGGGATGGCAAGAAGCTGTAGCTGTGGTAATCACTTTACACGTTTATGTGTCCTGTGGTGGGCGTATTCCCCATCGTGAAGCAAGAGTACTTACTAACCATCAGAACCTTGTAGCTCCTTCCGCGCCGCGCGCAAAGCTCACAACGGCCTTCCCATCGGTGACACTGTTTGACACGTTTGCCAAGACCGTTCTCACTCTACCGCAGCACCCTTGTAGGACGGGTCCCCCGGCGGTGGGAGGTGGGTCATGGACGAACGTGTCTGATGGAGTGAAGGCATCCCGAGGAAAGAGGACGTGAGAGTGACAGGTTGACGTACAGCGAAGCTGCATCCCAGGACTGTTGCTGGCAGCGAGGTGTCGTGTGCAGCCGGCGCGGCAGTGGTGTTCGAGGCAGACTGCCGCCTGCTGAAGAGGTTACAAAGCATCCTACCTATCATAAGCTCGAGGATGCCTGCGACTGAGACTCGGAAGAAGTACGAACCTGAATTGCAGCCTTGGTGGGGACGGTCGTGTGATGGCATGTGTAAGGCGAGAAAAGGTGAGCGAGAATAACCCAGTGGTGCCTGTTGCGCGAAGGCTCGGAAGCTGGGAATAGCCGGGAGCAGAGGAGGTCGAGGAAAGAGCTTAGAGTATTTAGAAGGTTTGGGAGATGCGTTCTCGCGTTCAAGTTCTGGATTTCTGGCGTTCTGGTAACGCGTGGACTTGATCGATCGTGCGATAGCGTTTGAATGTCACGGTCTCGCGCTGCTGGACGTATGTGGCCTCAACCTCGCGCGCCGGGAGCCTGGAGGGAGGAAAAATATGGTGAGGAGTATGAGGGGTTGGCGAGAAAGGTTGAAGCTGGGTGGGATGAGGTAAGTCTTAGTTTCCAGGTGGAAATTATGCGGGGCGAGCCAATCAACGGTTGCGTAATCCATGGGGACCTGCCTTTTTGGGAGATGTTTAGCACTCGGTGGACGCGCGGGGGCTGCACCGCTCTTGCTCGCGCACACTCGCAAATATCCCCTCGTCGACATAGCCAACTTGCGCAGTAGACAACCCGACGACCAGCGCGGCAACCACGGACAGTTAGAGCTGAACTATAGGTAGGACGGACTTGGGGAAATAGGTGGGACAAGGGAGCTTATCTGCACGCAGTGCCTTATCTGTGCATCACCCGCAGGACCACTTAGGGAGCGATAGGCCTTTGAGCAGGATGTCACACGCTGGCTCTTACGACTCTTCTCACTCCCATTCTGTCATGACCGAGGACGAGGAGGATTGGGAGGACTACGTCAAAGGCGGGTACCACCCCGTCCACATCGGCGACACCTTTTCCGACGGCAGGTATCTCGTCGTCCGCAAGCTCGGCTGGGGCCATTTCTCCACCGTATGGCTGGCCAAGGACACAAAGTGAGCGCTCTCTCTCCATCTCCTTCTCTCCTATTTTCGCCCCATTTTCTTCCATTTCTCCTCCACACCCACTTCGCAGTCAAGACACCCCCGCTGCACCGCCCACGCGCACCGAATCACCCCTCGCGCACGGTCGTTAGAGGCGAGCGAACGTCGTGAGCTCGAGCTCTCCATCTCATTCTTGTCCTCTTGCCTCCTTCGCGCCCCATGCCTCTCTCCTCCTCTGTCTGCGCAGCCAAGTCCACGTCTTCTGGATCACGGACACGCGCGGTTGCACACATCGCACCCGGCCATACGAGTGCCTGGAGCGTCGTGTGCGACTGTGCCGCGGGTCGCCGCCCTTCTACCCGCTGCTTCATCGTACACCGCGATCGGGGCCATCGTCATCCGCGTGATTTCAGCTCGATGTCTTCCCACCGCGCTCTGCACGAAGCGCACCTTTAAACCTACCTCTCTGTCTTCTTTGCCCCCGCCTTCTTCTCATCTGTCCATCGAAGCGTCCTGCTGCTGCTCCAACCGGTTGTTATATAACTACCTCTGCCAGCTGCACAGGAGAAGGCATGGGAACACATGAGGACCAGTAAGCTCAGTGACTACGTCAGTCAACATTTCGATCGATGGCCACGGGACGATTAGCTCGCTACGGTTGGTTGACCATGGACTGACTACACGTTTACATCGTCCGCGATGTGTGCGTGTTTCCTGGATGGTTAACCAGGTTAGCCCTCACACCTCCATATAGCACTCGAGACGAGTCTCCCCACCCCAGTTGTTTGGTGGCAGCCTCTTCGCGCGGTCCACCACTGCAGGGAAGAACAGAACGGACAGAGAATCATCGTCCCCGTGAATTTCGTATGGGACAGGCGCTGAGCGGCTGAACAATCGATTCTGTCGCAGTTGCCGAGTATACGTCTCCTCGACATCGTCTCCGTTCTTGCCTGACTCGTCGTTCGCTGCAACCTAGCACTCTCTGAGCCGGCTCTAGCTGGACGATGATGGCACCCCCGGATAGACCGGCACACACGCGTCACAGCCAGCGTCCTGTTCTCAGCCGTTGCATAGGGCTATGCACTCGTGCACGGATGGAGACGACGCGCGCAGAGTGGCGGGGCTCGCCCTCGCCTCCGTCGAACGCAGCACGGATTTCCCCGCTCGGCGCCTAGTCGTATGGCATTGGCTACCCCGCATCTGGTGCTACGATTATCAGCCGATTAAGTTTCGTCCAGCGGCTTGTTCTCGCCTCTGTGCTTCTCTAGACCGGCCCGATCGGCTTGGGACGATGTTGCCCGCGCGATACACATCCTGACCGTACGGTGCAATCGTTCTAGACGCATGCGGTAGCCACGTCTATCCGCGCATCCGTCATCTAGCTAGCCAGCAAGTGAACATAGTCTGTATGCGGGCTGCTCGAGCGCGAATCCAGACGAGTACGAGGTGGCTAATTGTCCTAGAACATCTAACTCGGGCTGCGAACAGAACCCCAGTCCTCTCATGACCGTCACCATATTTTTCTCTTGTGTCACAGACACCGTCGGCTCTCCGCGATGTACGCCATTCCTCTGGTCTGAGGACACCGGACAACGGGAAAGCACAGTCCCATGATTGTATATTCTCGTAACCGCGGGCTTCTTGCGCTAGTGGCTGCACCCCCATTCTCAGCGCACCGTCTCCTGCTCTCGTGAAATACACGCACTTGCACGTTCGGGGCGACGCAGTGACGCATTGTTCTATTCTTAGCTCCCGTTTTCCCAGTCTGCACCGCCATGCTAACCACCTGGAACGTCTAGACTCAATCGCCACGTCGCTCTCAAGGTCGTCAAATCTGCACCCCGATACACTGAGACTGCGCTCGACGAGATCAAGCTTCTACAACGACTAATCACATCCTCTACCCCGCCCGTACAGCCTACCCCAGAGAACCCGAACCCCGCACCATCGCCCTCCCAGACCCATTCCGGTCGCTCACATGTCATCTCCTTCCTCGACCACTTCCGACACAAAGGCCCGAACGGCACCCACGTCTGCATGGTGTTCGAGGTGCTCGGCGAGAACTTACTCGGGCTCATCAAACGGCATCAGAACAAGGGTGTTCCGATGCATCTAGTCAAACAGATCGCGAAACAGATCCTCCTGGGGTTGGATTACATGCATCGCTGTTGCGGCGTCATCCACACAGGTGAAGCACACTGCGGCATGGGCACCACTGGTGCATGATGACGAGAATCTGACGAACTTCCCGTCCCTGCGCAGATCTCAAGCCGGAGAACGTTCTGATCTCCATCGATGATGTCGAGTCTGTGATCCAAGCCGAGCTTACCGCGCAATCGGCTTCGCAGACGCCTCCCCCGACACGTCTCATCGGTGTCCCCCCTTCACGCGGGCGTGGCGGGAACCAGACTCCGCGCTCCGAATCCGTGTTCATCACTGGCTCGCAGCCGCTGCCTTCGCCGTCGTCCTCCTTCGGCTCAACGTCCCACCTCGACCGCTGGGGCTTCGGGATGAGCAAGATCGACGACAATGGCGACGCGAGCGGCCCCGCGAGCGTGAGCAGCTCGACAAAGGTCAAGTCGCGCAGCGAGGACGCCAGCGAGAATCGCGGCAAGGGCGCGGACCAGCGGGCCGACTCTGCCGAGGCTGCTGCAGAGCGGATATCGAACGTCACGCTCGACTCGTCGCCGTTCGGCGAGAAGACACGACCCGAGGCTGGGAAGGGGAAACAGGCCGGCCCGTCGCTGCTGTCGCAGCAGGCTCCGGCAGGAGGTTCGCAATCCCGTGCAGGGGCGGCTCCACCACCGTACAGCTCAAGTACGGACGATCCCATGAGTGCGGCGGAAACGCCGCTTTCGTCGAGCGCGATGTCCGTGGATGGCATCCCTGTGTATGAGGGTCCTGAGAAGATCACCGTGAAGATCGCCGACTTGGGCAATGGTACGCTACAACGCGGGTTTGGTTTCTTACTTGTGCCGTTAATAGCTGTGCGCTTCATTCTAGCGACATGGGTCGAGCACCACTTCACCGACGACATCCAGACACGGCAGTACCGCTGTCCGGAGGTCATCCTGGGGGCGAAATGGGGGCCAAGCGCAGACATCTGGAGCATCGCGTGCATTGTAGGTGCCCGTTTACGTATGTGGACCCCAGTCCCGTGGCTCCTGCCGCGCGGGTCAGGGCGCGCGATCGTATCTGATCATTGCTCGCGATAGATCTTCGAGCTCATCACGGGCGGGGACTACCTGTTCGACCCCGCCTCTGGCTCGCGGTACAGCAAGGACGACGACCATATCGCGCAGATCATCGAGCTGATGGGCGAGTTCCCCAAAAGCCTCGCGTTCTCTGGCAAATATAGCTCGGACTTCTTCAACCGTCGAGGTCAGTTCTCTATCCCCATTACCCATGTCTCTTTCTTGCACTTCTTGGGGATAACGCTAATCCTATTCTTGACCGCCAATCCGCTCCTTGTCCGCACGCGGACCCACAACACGCCATATTCGCGATCGCGCAGGCGAATTGCGACATATCCAGAAGTTGCGGTTCTGGCCGCTAGACTCCGTGCTGCACGACAAGTACCTCCTCCCGAAGGAGGAAGCAGACATGATCGCGTCGTTCTTGAACCCCATGCTCCGCCTCAACCCGGACAAGCGTGCGAAGGCGTCCGAGCTCACCCACCACGCGTGGCTCGACGGGATCGTCGTGCAGGGCGAGATCGACATCATCCGGCGCGCGGAGGAGGAAGAGGCGAGGCGGAAACGACAGGCGCAGGAGGCGTCGTCCGCTCAGCAGGGGCACGCCCAGGACGGGAAGGAGAACGCGCGGGGCGAACAGCGGCTTGCGGTCAAGGACTCGGACGTCGACGCGATGAAGCCCGTGGACGACGTCATCGTCGGGCTCGAGGACGCGGAGAACGCGACGACGGTCCCGACGCTCTCCTCGCCCGTGCCGGGGGTCAAGCCCGGGCATGCGCACTCGTCGAGTAAGGGCGAGGTGCCGACGCTGACCCCGGTGCCGGTGCCGCCCCATGGGAAGGGCAGGGCATGACATGACACTCACTCGCGGCTTGCGCTTGAGCTTGAGCTTGAGCTTGGTGGGTTTGCGGATGGGTCCCGTCGGTTGTGCTTGCTTTGTTCTCTCCCCCTTCCTCGTCGTCCCATACCCTTTGTGCTTTATTCGCGACGATTGTCGTGCCGTCTGTTGTATCAGAATAAATCGCGTGTGTGGACTGTTGGGGGTGCGGTGCGGTGGTGATAATAAGGGGGTGGGTGGGGGTGGGTGGGGGTGGCAGGCGCATGTACGGTTTTGATTTGCGCGTGCGTATCGATTAGCCATGTGGTAGATGCTGTTCTCGCTCTTGTTTGTAGACGTGTCCTCGCTCTTGCGCTGAGTGCACCGTGCAAGTTAGGAGTGGTGTTTTTTTGTGCTCGATGTAGTATCACTGGCTATGTGTGGCTGCTAGTACTAGTACTCTAACTTGGCATCATTTTTGGCGCGTCACGACGCTCGCTCGCGGATGTTCGCAACTGTCAATCGTGGGTGACCGTACTACTAGCATTCATACTTCTCGTCGTGTCACACTTCGCTTGTGACTGGTCGTTTGTGGATGTTTGCCAACGGCTTCATCAAATATGCCCGAAATGACCACCGATGACGTTCCCACGTCCGATGCCACCAGCATGTCAAGTTCTGGTCTGGATTCTCCTGGCTATGCGCCCACTCCTACAGCGCAGAAAGTGTGAGCCCGATCTACTACATCTGTCTACACACCATCGTTTTGACTGACGCCTGTCGCGTCCTACACTCGTCTAGTACTGGCAATAACGACGAAGATGAACTTTTGGCTCATCTATGAGTCGTCTAGTATTTCGAGGTATTATTCGACGGCCCGGGCCCTCCAGTGAAGTGAGAACAAAACGGAATTTGTTAATAAACTCCACACCTATACGACCAGGAAGATGCGGTCGATACATGCATATGAGAGTGGAACAAGACTCGCTCGCTGCTTGTTTTGCGCAATACTCGGAATTGCGACCCTACGTACAGTGAGGCGAAATCATGGATGTGAGTAGAGCTATGTACGGACTTTGTGGGTACTATTCCACGGCGGTACGGGATTAGTAGAGGTCGGAACGTGTCGCGAGTAGGGATGTAGACTCTGCTGCACTGGACGTTCCCGCATATGCGCTGAATGTGGATCCACAGTCGGCGTGGAAATTCGGAAGGCCACATATCATCGCGACCGACATTGTACCTGGTGAGCCATTTTCGTCTCAACCGTGTGCAGCGTGCTTACTTAGCACCTGCAATCAACTTTGCGTCTGAGTATCTGAACAGAAAGTTTTTGGAGCCTTGTTCACGTTCACAAGCTCTTCGAATACGCGCCGACACAGGAGACCTTCCCTGTTCCCTTCGTCTCTGGGGACATCTTCAAACCTGCCTTACTAGAACCCACCCTCCCTTCTACGCTCCGCCATTTCGGTCCGAAGCCCTCTAAGCTATCTGACGTGGTGACGCTCACGGAGCTTCCCGGGTACGTCTCTGCGACTAGCATCCAGTGCGCCGTATTTCACGCCTTCAAGACAGAAGACGAACAGCTCCAACTCGCACGCGCCATCGCAAGCATCCTCTCGCATCAGCCTGGAGTGGCCGCGACGGCACGTCCAAGGCGGGGTAATTTCTCACTCTTCCCGGACGATACTGTAGTGGACGGTCACCCGGCTGTAGCAGCAGGAAGCTGGAACTGTGAACAGCAGGGACCGCAAGGACTTTGCTGCATATGCATATGGTATGTCACCTTTCTGTGGGTGCATGTTCGACACTGACTTCCTACCAAGTAAGGATGTAGATACTGCACTTCCGTCGTCATAAATCGTGAGATTCGCATTGACTTGCCACTACGAAGGCTACCGCGTACGACATGCTATGTGGTCACAGCCTAATGGACTCTCAGGTTTGCTAGTAGTAAGTCTTGAGAGGACGATTTACTTGGCAAACTTCGCAGAAGTCGACACACGCTTGAGCTGAAGAGAGAACCCGATAGTAATTCATTTGATCTTTCAAGCATATACACGAGTCAGTACTTCGAGTCTGTCGAGCGATTAGCCTAAACCTTCAGCTCCTTCGACACAGCCTTCCTGTCCTCCACCGGTCCTACGACAACGACAAGGCATGCCTCTAAGTAGAAGTAAGAGAGCCCGGCGTCGTTACCATAAGCAGCGTAACCAGACTGGACGGTGTTCAGAGTCTTCATCTCCGTCACCCAATGCACAGGAAGTTGGAGCATCTCGTAGCCATATTCGGTCTTGCCCATCTGCAATTTAGCAGCATCCAGACTGTCAGCATCGACATTGTCGATAGCGACGCCGCGTTCGTCTTCGATCAATCTGTTGAATACTCCTTCCACCTCGTCACCAAGGTCCGCAAGGTGATCCAGAAGGATCTTCGGGTCGCTGTCATCACGGGTGTCAGTCACGAAGCGCAGCTTTGGCTGCAGCCCAAGCGCTTCGAACGCGGCGAAGAGCGCCGCGTCGCTCCCCTTGAGGCACCCTGTCACCACCTCCAAGATATCCTTGGTCTGTTGATCCTTCCTACGGAACCATTCCACGTGGCCATAGAACGAGGTGCGCGGGAAGGGGTATGTGTGGCGGAGTCCAAATCCAAGCGTCCCTCCTGCGGGGAGGAACGCCCCGTCACTCAGAACCGCCTTGAGTGCGCTCTCGATGCTCGTCGTACTAGCGTTCTGAGGCTGAAGGACGTTCACAGCACGAGGAATGGCAGAAACTGGGGCGACGTCGGTATCGGCCCAGAAGAGGTTGTACGTGATCGTGACGCGATGGCCGGAGATGATAGGGGTGACTTCGTGCTCGACGTCGCTGAAGAACGCAGCGTAGCCGATGCTGTTCGGAGCGTTCGCGAGGATCTCGCCAGAGTCGAACGTCCACTCCTTGCCATGATGGCGGAGGACGAGGGCGCCGCCCGAGTGCTCGGTGGGGAAGACGACGACGAGGGATCCGAACATCTTGTCGCTAATAGGGGTGTCCTGGTGTGGCTTGAAGAACGCCCCTTCACCTGTGAGGGGTACCGAGTATTAGACGGTGAGCTTGTATCTAAGTTCGAGTCTGAGTGACATACCATAGACGTTGAGCTTGTACAGCTGTGCGGTGATACTGCGACGCGACTGCTCTCCCAAGAGAAGACTCGAGCGGACCACATCGAGCAGACCATCGTGTTGGGCATCGAAGCGGAGAACGAACTCGCTGGTGTCCATCTTGCCAGCTTTGCGGTACGTTTCGTCTATGATGGTTTTGTCGTTCCTACCGAACATCGCCGGCTCGCAGGTAGCCTGAAGCTCGGCCAAAGCCTCTGGTTTCGCCAACGTTTTGCTGAGATTGACGAACCTGATGATGTGCGACATCTTAGTCTTCTTTGCCAGTGATGCGGGAGCTTTGAGGCAATGAAATACGCACTTGGGATGGTCTCTGCCGTAGTATAGGTCGAAGATGTCGACAGGCAGCTCGTAAGTTCCGCTGCAGTATGGAAGACCTTCGTCTAGCGTCGAGCGGAGGCGGTCGAGGGCTGGGATGGCGGTCATGAAGCGTAACACTGGTAAGGAGAACTGGAGCTGAGATTTGGATGTAGTAGGGCATGTTGCATCGGCGGGGCCAGGACGTTTTATACTCGAACGATAGGTGTTATTCTTGGGTGCAAACCTAATTCATACGATGTGACTCCGATTGGCGTGCAGTGAAAGCGGGTGATTGCGAGCATTGGATAGCATAAAAATCTCCAGATGCATGCAGGTGTGCAGCATGTCTGTCCAAGACCGTCGGTTTCCACATTCATAGCGGAAGGGACTTCACCTTGCATGTTCGGAGTGATTCCAGAAGACCTTTGGCTCTGGATAGCTCGAAGTACTTACCCCAGAACGACATTACGTCCTCTTCTGCAATTGGTTGCAGAAGCCCGCGTTTCCCTTCTGTCAGAGGTCCATTTTAAGTGAACTTGGCACGAGGCAAGGACACTCTCACCCCGAGTCATCTGTGCCAGATATGGCAAGCTAGACGCGCAACAAAGTTGCCGAGCTACGTACCAATTGGTACCTTATTCCATTCCGAGTCTGTGGGCTGACTCACTACATACATGTGTAGTAATAGAAGCAGCCGCGCTGTTTTGCGGGTGCGACCGAATCGTCCGCACTACTCACATTCGTCCTGTCCGCCGAGACTAGAACACGGAGATCCTCTTGCGCCACAGCGATGTCCGTCGACACCTGCACAATCTCCGTGCCACTCTGACCGAACGAAGGCCGTTCCAAAGCAGAACGCTCGAGCTGCTCGTCCAAAAATTTGAGCTCTACTACGGGAAGAAGACCGCCCAGTGCCAGTATGTACCAAGCATCTCAAAGTATCGTAGCGGACGCGTCTCTCGATTACCTCTACATGAGCGTCTGCCTCGTTGTGTGCCCGACGGGATCCAGGTTTGTTCAAGGTCAACAAAAGGGGATGACGGAAGATAGCCACTGCAATATAGAGAGATGGATTGCGACTCATAAGATCTGTGTGATGCAGGTAACGTGTACAGAAGAGATGACTATGAACCAAACACACAAGATATCGTGGTATCGCAAGGGCAAGCTGTGCTTGACGAGTCCCATATCACAATGCCGTGACTTCTGCGCAGAAAAAAATGGCCCCTCATGCTGCGTCGAGCACTTGATATGCATCTCAGAGCATGTTGATATCCGACCGGCGCGACGATCTCCTCAAACATACGCGCAGTATATGCATTCGATCCACTCAGCAGAGAACATCTGGATGGACGAGCCATGCGATTACCCGTATGTAGCATGGGAACGAGTATGCTGGCAGGTATGCCTGGGGAATGAGGGTACCAATCTGATGACAGAATGCTTGAGGACATGGAGGAAATACTCTTCCATCACCAAGCGCATCATACACCATATAAGCGTTATTCTTCTGCAGCTACTATATCTCCATTGTACGACGACAACGAGCATATCAGGCAATAGGGGTGGAAAATAACGATTATGACCGACAAGAATGGAAGGGGAAGAGAGAGATTGAGATGATTGTAGTGGGGACTCACCAAATCAGCGGAATTTCAGAACAAGCTTCTCGGTCACTCCAGACGTTACCAGCTTGCCATGCCTGCCAGCGCTCAACATTGTTGGACCAAGGGAGAGACCACAGCGTAAAACAGCTTGCCGTATGGTGACAGTTGGGAACAGCGGATATTCACACCATCACCCGCTTTGTTCTAATTATGAAACATAACATATTGAGTAGAAGCGGAAGAAACAGAATACTCACAGCTCTGCATGACCATGCTGAAGTGAAGCCCGAACACCCAGAAATCTGGTGCTGTAGAGTTGTCTGGTAAGACTACAGCAGCCTGAATAAGCGAAGAGAGCGTGTCTCCAAGCGCACTTACGTAATCAATGCGACCAAACTGCAGTGAGCGCTTCGGCGGTTGAAACTTGATGCGAACCACAACCCTCGACAATTCAGTCAACTAATATCAATGACTAGTGACCGACCAGCTTTGCTCATCTCTGACGGGATCTTGTGAGGAGAATCTAGGCTGTTCGAAAGCTGAACATCACTCTGCCGGTTATTAGGAACAAATCCGGGGTTGCAACCCCGTACAGGCAACCCGCCTTCGGAATGTTGTACGCAAGGCCGAATAGCAATCCTCGTCAGTCGGATATATCTGCGGATGTGAGTCTATCCGTCCACATTAGAATGGGGTGACCTTCGAGTTCTGCCCGTCTCCCTAAGCTCATGTGTATATAAGAAGAGGCTCTCTGGCCCCTAAGTCCCACCTCCCTGAGTCTTCATCGTCGTTCCAGGTGAACACACTTCCTCGCTGTTCCAGGTGAACACACAATATCATACACCGCACCTCAGCATCAGTCGCCGCCATGTCGTTCGCCGCTGACTCCATCCCCAACTTCAGCGGCTGTGCCGTTGTTAACCGCTACTTGCTTCTCGAGATCATCGGTTCGGGTACCTTCGGCGTCGTCTACCAGGCCGTCGACCTCCACGCCTGTCCTACCGAGGAGCCATACCGCGCCATCAAAATCATCTCAAAGGTCGGTTGGAATCCCCAACAGATCGCGCTCATCCGCCGCGAGGTCGCGTTCCACAGCGCCGTCTCCGATCACCCGAACATCGTGGGTCTCCGCGACGTGTACGAAGACGACACATTCCTGTACATCGTCCTCGACTACCACTCTGGGGGAGACATGTTCGAGCAGATTTGCGAGGAGGCGTACATGCACAACGACAACCTCCTCCGCACCGCGTTCCTCTCGCTCATCGACGCGGTGCAGGCGTGCCATGACGCTCACATCGCCCACCGCGATCTCAAGCCGGATAACGTCCTGACGAGCAAGGACGGTTCGCAGATCTACCTCGCCGACTTCGGTCTCGCGACGAGCGAGCACATGGTGGACAATTTCGGGTGTGGTAGTCGGGAGTATATGGCTCCTGGTATGTTGCCCTTCCCCCGCAATCTCCCTGCTTGATCCTCACCATCATTACTTCTACAGAGTGCGCTGGGCCCCAGCCCTACTCTCCCCAATCGAGCGACGTTTGGGCGCTGGGCGTGATCTTCGTGAACATGATCAGCTGCATCAGCCCATGGGAGGAGGCATCGGTCAAGGACGCGTGCTTCGCACAATTCGTCAAAGACCCGCAGTTCCTGTACGACTCGCTCCCCATCTCCACCGCCGCGTACGCCATCCTCCTCCGCATCTTCACGCTCTGCCCGCTCCGTCGCGTCACACTCCCCATCCTGCGCAAGATGGTACTCAGGGCCGATACGTTCTTCCGGGCGCCGGCTCGGACTGCCACCGCGGCTGCCGTTGAGAACGACGGCACGAAGCAGAAGGAGTACTGCGCGGAATACGCGGAGGAGGTTATCAAGCCCTGCGACTACGTGTATCAGTAGCAACCGCAGCCACAGGTGTACGCCCAGCCCCAGCCCTACCAGTATGCCTACCAGGCAGCCGGAGATCAACAACTCCACTACTAAAGAGTCGCCCAACTCCTAGTCGGACACAAAGTCGTACTCTCCACTCTCGACCGGCGGCGCCTGGAGCGCCGAGACCTACACCCGGTCGCCGAAGCTACCAGTGCCTCCATAGACGGATCATCGTACACCACTACGTTGTCCGATTCGTTCATGCGATCCCAGGAGGCTCGCTGGGATGAAGGGTGGTGATTGCATGCCATGGTGCAGAGATTCTTCGAGCACTATCCGACGGAGTCTCCGGATACGTGTTCGGATCAGCCAGTGTTCCCCTGATCTGGTTTTCGAGACCTCTTTCGCCATGCATGTACTTACACCCAAACAACCATCGACGTTGCGAGGATGGTACATCATATTCGCACAATAATCTACAAATATCCCTGCGCGATCCAAGTTACCGTATGCCCCTCGTTCATCTTGTGTCCTTGAAGAACTCAAACTTGCGAAGGGGGACACATAAGTGTGGCAGAATGAGTGAAGATAGTAAGTATATGTCAACTGGGGAAGTGAATACCTTTCAGCTATGCCCCAGTGTGAAGCTTCTCAGTCGACAGTCAGTATCTTTACTAATTGGCGAGCGATGGAACAAGTGTTATGTAGCGAGACGGTCCGCTCATATCAGAGATCTCCGCTCCGTCTTGACTCAGAGCACGATAGCTATATTGATTTTGCTGGTATGCTACCTACGAACAAAGCTGAAGACACTGGCACTGTGAACTTTGTCTGATGCTTGATGACGACTCCTCGTCGCAGTTCTTTTGACGATAACCTTTACTGTTAGAAAGGTCATATTAGCATTGTTGGGTGATAGGTGGACAAGCCTTCGTAACTGGTCAAGGTCACTAAGTTATCAAGAGGCTCAACGATGACAGTATAACATAATATTCACCAAGGACGCAGAAGGCAGAGTAAGGGCGCTTGGACTCGGAGTTCCCCGAATACTTTCCACGCCCATGGTACTACCTGGCAGACGGACTCGGAGTCATCCAATTAGACTTCTTTCCTCTGATCACGCTAGTAGCCTGCCACAATACTCTCGATTGAAGGTGGGTCTCATAGAGAGTACGCGAAACAACGCGATCACGACTTACTAGTGATCAGGCCTCCAAAAATCGATGTCAATCAGCAACGACACCGTATTTCCACGATCGCACTTCCTGTTGAGTCGTGGAACCCCATCCTTACTCATCTGCCCAAGAGAGATATCGCTGCTCTCGTGCTGGTGAACAAATGGCTCAATGATATCGGGAGTCCACCCCTCTATCACACGGTATTCCTCAAGACACCCCGAGCGGCGCAACTGTGCGCGCACACACTCTCCGCCTCTCCACAGTCTCAAGTCTTCCATCGCAACCATGCACTGCTGGTTCACTCTTTTGAGTGCAGGAAGGGGGCCGTGCAGAAACCGCTCGCCGATAGACGTGGCCCGCAGCATGATAGCTATGGTCAATCTTGAGCGAGTCGTCCTGCCAGTGGACATTCACTCCTATGTGTTGATCGCCGTGGTTCATCTACTTCTTACCACCCGCTTGGGCAACTGACCGAGCCGTAGCATGCGGTCTAGAGAGACGACATGGGACCACAAGAAGCGAGACTCACCCGTGTTAAAATTCTTTGCGAGAATGCTGTCCCATGCCCGAATGCGCCGACCGCTATGTCTGTCCACAAAGATAGCAATGAGTGCGACGGTGCCAGCGTGGCTGCGAACGCAAGAAGATACCCTGTGCCATTTCTTTATGAGCAATGTCTGCCCTTTCAATACGTTGGAAGGCCCAGTAAAGACACGTCGATAGAGTAGAGCTGAACAGTTTGCGAGTCGTCAAAGTATGAGCTCAAATACCATAGCTCAGCATGAAGGAATGCTGAGATCGAAGCGACAACAGCGTCTCGTACCCGGAGCAGCATGCTGACACTCAGAATGTTAATACATGAGTGTATATTATGGTGGGAGGACATGGTGGTTCCTGGTAACAGCGCGAAGGGCCTTCCGAAGCCGAAGCGCGCATGGCGTCTAGTACTACCCGACCATCCTCGCAACGAAAAACGCGAAGATGTTGAACTATAGCACCCAAGCTGTGATAGCCACAAGAGCTACATGCAATGACTCATTCCCAGATATCCCCCCATGATCGTACAGTTGTATTCCCAGTCTTCAGTATACCTCCCAAGTCAGCGCGCATCGACCCTTCAAGTTCACCCTCAACCTATTGCTCGTCATCGGATGGCGGATCTTGCGAGTCCTCCTCATCCTCCTGAATAACACCCAATGTCTCCGAAGGCAGTCCAAGCTTCTCTCTCACTAGTGCAAAGTTGAGATCGTTCTGACACACCGCATGCTTCTCCTCGCCGTCGAGCACCGCGTCAATGTACTGCTTCTCTGCGTCGTACAGACGTCCGAGTGGCGAGAGCTCCTCGCGCGCCCGATCGACGATACAGTCCAACGCGTACTCCGCCTTCCCGCCGTTGTCCAGATATGCGGCAACGAGCTTCGACGACGCGTCTGACGCGTCTCGCAGCTTAGAGAGTTGGTTGGAGATGGTGGCGACGGAAGGGAAGTCTTTGTGCCCGGCGTCCTCGGTCTGCACGGTGTCTTTGATTGCCTCGAACACGGCAACATAGCCACGGTACACGGTGTCTCCTGCTGGAGCGTCTTCAGATGGGGCAGAGGGTCCAATCTTTGCGCGCACTGCGGCAGGGAGGTAGTGGACGGCGGTGTCTATGTGGGCGTAGTCGATGGGAAGGACGCTTGTGATATCTTCTGGGACCCCATCCTGCGTGTCCAGCAGTGACTTAGAGAGCTCATAGCGGAGCTCCGCAGAGTCTAGCCAACCGCAAGGGATCGCAGATGAGAGACGGCTCAGACGGGGCAGTGAACAATGAGAGACGCGGCGATGCACCGCAAACAGACCACTCACATTCAAGACGCTCCTTCATCCTCGGCGACAACCAACCCTCATAGCAATGTCCACACGTACAGCCTGTCTTCTGATCAGTCATGTTATTCGAGGAGTGGCGGCGTAGCGATGCAGAGGGAGAAAGTTGAAAGATAGGAACGGAGAGCTACGGCGGTTCTTATAGCAGATAAGATTAGCGCCCATCCGGTCTCGGACCAACAAGGCTTCGCAGTGGCATAGGCCTGTAGCTGTAACCTTACTGCTCAGTTGATCACCTGGAGCGATCCATAAAGTCATTGCAACCGAGCCAATGGTCTTGTGAAATGGACTTGCAAATGCTGTGGTCGTGAATGAGGCGCTAGTGTACAGGTACCAGTAGGCGCTACCATGTGAGTTGTGCTTCGTGGCGCACTTGACTTGTATTCCGAGTTCGGCGTAGATGTCTCTGCTATATGCAGTAACAATAGCTCCGAGGGTACAAACGGCAGAAGTCCAGGTAGATCTATAAGTCCGATTCGTCTCTCGTAATCTGCACATCCAAGCGATCATGTCTTTCATGGATAAGGGGCACACACGAGAGACCACTAGGTGCATCTCCGCCTTGTGGCCAGCCTCGCCCGACGTTGGGTATGCGACCCCACCGAACTTCCAGGAAATAGGGGTCTTCGAGCGCTCGAACTTGAGCGACGACAGCAGAAGCGCAAGTACGACCTCTGAAATCAATGAGCATGAGATCAATGCGGACGTCAGCGAGAAGTGTCAAGAACACTCACTGATCTCGAGTTGAGAGAACTTGAGTATCAGCTGCTACGAATGAAAACTTGCGCGAAGCGAATAGAGACATACATGCAAGCATACGGACCCCCGATAAATGTCATCCTACGCACGGTACATCGCAAGCTAAGGTCAGCCGCGCAGCTACACACGTAGCGTCAGATTCTGAACCCACATGTGTGCATAGACACCAGGAACCCGCGCCTCCTCAACTTCGCGTGGCAACGGCTTCAACCACCGTTCAGGCTTCCATTCGCGCGCGTCCTGGCCCCAGAGCGCCTTGTCCGCGTTTGCCTCACCCAAATGGCAGAAGATGGATGTGCCCTTCTGGACCGGGATCTCTGAGATCTTCGTTCCGTCGATACCGCGGACTGGGCTGGACAGTGGGAGGATGGTGTCATGTAGTACTCTAACGAGAGATGAGTTCGAGGAGCATGGCGGGTCGTCATTGTGCCAGTGTATGAGTGGCGCAATACACTTACTCTCGTGCTATGACGTTGAGGGGCGTAAATCTATGGCAGGATCAGTCACTGCGCCAATCACCGCGGGCAACTCTACATTTTCTATGAAAGAAAAGGCGTGACCACTAGACACCTACTCATTGCCTTTTCTTCCAATATCACGAAAAGGAAACCTATTCGGTGCCTATTTCACGCATTTTCCGCATTTTGACCACGTGCAGAAGAAAAGCTCATCCATGGTCGCGCCTTTTCTGACTCTTTTCTAAGGAAGAAAATGGGGAATTGCCCGCCGTGAATAGAGGAGTCTAGAAGCGCATGACTCACATGCGTAGTGTCTCGCGGCATACGGCATCCATGTACGGGAGCGCACACAGCTCGTCATACGGAATAGCCTGTCCCCAACGCTCTTGTGCCTCATGTATCTCCTTGCGAAGCTTCTCCTGAACGTCCTGGTGGTCAGCTAGTTGATGAAGGATGCGCGCGAGGGTGTTAGATGTGGTGTCGGTTCCAGCGAGAATGAAAGTTCTGCCAAATTATTACACCGACTTAGCTCTACGAGAAGGTCAACGATTTGAGATAGTTGACTCACAGAATGTGCGCATACAACTCTTCGTCAGGCAGTTTGTCCTCTTCGGCGGCCGTCGTGTTCCCTTTAACTTACAACAGCAGCCGGGGATTAGCATCTCCGTACAGTATAACACAGTCAAAGATAGAGAGGTACGCACGAAGGATGCTCAGCACATCTTTCCCTTCCCCTACCCGATGCGTCACATCTTCTTCTCCCTTCCCAAGTGCCGCCTTCTTCGCATTCACGAGCTCTTCTGACGGCTTGTTAACTACATCAGTGACTTCTTTCGCCTTCTGTATCGTCTTGCTCGGAATCAGGTCGAGTATCGCCCTACGGAACCAGCTGGGTCCGAGATAGGGGAGGTATGGGAAGAGGAACCGGGCCCACTGGATCTTTTCGAACGACGGACTGGATGTGTACACGTCAGTCAAACGTCACTTAGCGTCTCAGTACAGGAAGAGAACGTACACGAAAGCCTTGACAACTTCAGTTAACGTATCCTGAGAACCATCTACCAGGGGATCAAAGGAGTGACCCATTCCACCCTGGCCGATGAGTTCGAGCGCGATCCGTCCGATCCAGTGCATCATGTCGAGCTCCTGTGGACCGCCTTCGACCTGGCTGTTGATCGCGGCTACGAACTGGAGCAGAGAATCCCTCAGCATCGTTCGGAGGCAAACAGAAGCGGATGCATATGTTACCTTCTCAGTCACGTTGTAGAACAAGGGTGTGATGTTGCGTATATGCGCGACAGAAAAGACCGGGTTTAGCATCTTGCGCTGCTTCTTGTGACTGTCTCCATGTGTTGAGAGAAGTCCGGGGCCGATCAGGAGGAGCATCGTGCTGGAATTCAGAGTGGTAAGGACATGGTTGACGAACGACAAGTAGAAGATGAAGTTGAATGAGGGAGTTGAGCGTACCCGATGAATTCTCCGCCCCGGTAGTAGGACTCCTGATCCTTGATAGATATACTGTGCATTGCCTTCAAGTCGTAGATATGGAGTGTTTTCGCCTAACAGGACAATAAAATGAGCTGCGGGTTCGAGGATCGAAAGAACGACATACTCCAAAAAAGCCGTGAAGCTTCGCGACTGGGCCGTACGTATCGGCAATGTGGCGCACAAAGTCCCAATGTTCCTGGCTGAAAAGTTGCATGATATTGCCTATTTATTAGTAGTAGTCAGAGAGTTGCCACACGCTCTCCGGCCATCTGGCGCTACTTACCTGCCCAGATTGAGCCCGAGGGTGGACCAGAGATGTTATCGAGAGGAGAATATGACTTGCGGAGCAGCCGCCGTACGAAGTAGACTGATACAGCACCCGTGACGAGAGTAAAAAGGGTCGCATGTTGCGAGTCAAGCATGGAAACCCAGACTGTGAGTTCCATACTGGAGAGAGGTCAGGTAAGTTACGTTGTCAAAATACCTCCTGCCGCTATATATCCCACTGGACTACTAACAGCCGTCGATGACCAGAAGCGAGTCATAAGAGCGGACCCGGTGCGGCGCTGGTTTGATGCCTATGACTTTCGCTACCGAAAATCGAGGGTTCTGAGGGGGACCGGGGTAGCTCAAGAGTTAGGTTCGACGCAAGCCACACGGTAGTAAACGTGGGAGGGCTCAAGGGTCAACTTGCCTGTGATACGTTACTTCCAATGGAGGATGGTTTGTGGGATTTCGACCGTTTGTCACGGTGCGCGCGACTCGGATTGCTAACGCGAAGTGCCCGCCCACGTAGTACGTAGTTGCGACTGGGAGCTTTGTGTCTGTGTCATGTATGGGGTGACCCGTGGTCTGAGGTCTGTTCAACGAGATCAATTCCTGCAATAGTGGTCAATATCGACAAGACTATATGTGCGAGGGCGTTTGAAAACTTGGAACTTGAAGGAGAGTTGCTCAGCGCTGGCAACCAGACGCCGTCGCCAGCACTTGTCCCCGGCCCGATGCTCCCGCAAACATGGGCTCGTATGACGTCACTCTTAAGGCTATTCACAAGTCGTACGCTCAAAGAGATGTTCTTCTCTCCCGACGCGAATAGCTTCTCGGACACCCTAGTAATCGATTCGTATGCCCCGAAAACAATCCAGCAAGGCGGTCACCCGGGAAAAGGTGAAACGAATCTCTCAAGGCAGACGCAATGCGATGAAACCACAAGAGCTACCACTGCCGAAGGTGGAGGACGCGTTGGAAGGTATGCCACACCCATCATTGTATACGCCCACAACTACTACCGTAGATACAACAGCGACGATCACCATGTCCTCGACGGCGCTTTCAGTGGAGTCAACCTCCGGGAGACGTAGGGGCGCTGCATCGGAGGCGTACACTGGCAGACTCTCGCATGATGCATATAAAGTCCTCAGAGGTGAGTCATATAACATCGCTCTACTCTCCACGCGTCCAACCCGGCTATCCGCGCCGTCACTCGGGTCATATCGCAGCCTTCTTCCGCGACGTGACATCCAACCCAACACTCGCCCAGTGCAATGAGCTCTCATATAAGATCCAGCAGCTCTCCGGCTGCGAGGCCTGCACATGCGAGAAAATCCGACAATACTTCGCCAACAGAAAACGCAACTTGGCCCGCCGGACATCTACAGTGCTCGGTGTAGATACGATACCACTCGGTGTAGAGGAGGACTCGAAGGAGGGTATCCTGACCCCGAAGGAAGTCTTTCAAGTTTCTGCTCATGCCCCTGCGGCGTCAGGGATTGCTCATGAAAACTCCACTGCGCAGAAAACAGAGGCGCTCGTTCAAGCTACGAATAGCCTGAGCGCGGATGTGCAGCGTGGTCCCAGCGGCACCCATGTTCCCCAGTACCCGTCTCAGGCGTGTACCGCTGGTAAAGGTGGTGTTCCTGGTACCCACATTATCTTGTGTGAAACTCTGGATGCCTGATCTTGCGTACTCTGCGCATATAGTCACTCATGCGGCGGAATTCCATGTTTGGTACATCGGCTATCCAAGCTCCCCAGCGCCGTCTACGGACTTATATGCCCAAAGCGATCTTCGCGTATGTGATCCACTCGTCAACAGAAACGCGAGGCTGCTGCTGATGATCTCTCGCTAGTTTGCCATGCAACCTGTCTCGTCCCAGCTCCCAAGGTCGGCCTACTGTATGGCTCCTGGCGCCCCGATCGTGACGAAGACTTTGATCCCCAGTGGTACATGCATTCTATGATTGGTCTTTGATATTGTCTCTGATAGAACACGACTTTAAAGACGCAGCAGGTGTTACCCCAATGGAAACTGTTCAAGTTGGAACGTTACCAGGAAATTCAACGTTTCCGCCAGCTCCCCCAGACTGGATTCGCTGTCTCGCTACGGAGATCCATCATACCCTCACTGCTGATACCGCTATACACCCCGATGTAGTCCCAAAGACATTCTCTGAGCTCTCGCGTTGGTTTACGGGAAGCTGCTCGCACTACTTGTCTCGGGCTTCGACAACTCACCTATAGTGCAGCTAACGATGATTTGTCTTCCGACCTCCTTGTCTTGTTGACTATCTCTGAATCTTGTGATTCCTCTATCGAGCGCATGGAATCTTGTATGGGTTGCAAACTGTGTTCTATGTTGGTCAACATTGTCCTTCTCTTACGTAGTGTTAAGTTCGCGATCATATATGCAGGCCCAGAGGGCGCGATTATGGGCCACGTGGAACTTTGCAGCCTCTCGGGCGATCCATATGAAACATACCACATCAGCAACCCCCAGATTTTCTTACGGCCCTTACGGCCCTTATTCTCCTTATTCGGTTTTGGGCCACAATAGATGACTTAACAATGGGTTCAATTTTTGTCCTAGTTCAGTCAAAGTTGGCACCTCACATACTTCATATATAACCTTGAGCTTCCGAAAATTTCGTAGACACAACTGCAAAATTGATGGAGTTATTCACCGGGTGCGACTGGCATAATTCCGTCCTTATGAGCCACCCGTGGCTGTGCTGTAAGCGCCCATTTTCTTATCCCTTACGGCTCCTTACGCACCCTTCACTACATGCACAGGCCCGAAGGTTGTGTTGTGATAGGCATGGGAAATCTCGGGGCGGTCTTACCTTACCCAAAATCATATTCTCACGGGAAAGGTAAACTATCCCAACAGTTTGCCAATGGTTTTCCATGAGCAGGTTTGGCAACCTTTCACACCGGACAGGGCACGGGGGGAAATGCATGACAAAGTTAGAAAAAACCGTGGCGATCTGACGCCCGATGCAAAAGGTACACTTTCCCGACTCGGGTAAGTTTGTCTCAGAGTCTTTTGGTGCAAAACATAACCTTTCTCAATGCTGCCACCGACCCATATTGGGTCAAGCACAGGAAAGTGATGGGAAAGTGATACTTTCCGGCCCTGTAATCGATGATGTTATAGGTTTCCTTTCACTCCCTGTGAAAGGCGCTGCATATAATAGTGAAATTCAACCTTTCCCCACAGGTCAATTTTTTGGGGAAGGTAAGACCGCCCCGAGATTTCCCATGCCTATCCCAACACAACCTTTGGGCTTGTGCACGTAGTGCTTACGCCGTGTATAAGCGTCAATAAGGAAATCGGGCGGTTGCTGATGCACGAGTATCATTCATGTTCGAAGGTTCTTTCGGTATGCTGCTCAGGTAAACGACGGGTCTCTGGTCAGGACTCAGGATCGTGGCGCTCATATATTGATGAGTACTGGTACTACATCGGTTTTCCCTCAAATCTCATATACCCATCTTAGGCTTATTCGACTCATCCGGAAGCCATTTTACAACTGTCCTCGGGCCACATTTGGGCATTCCAGCAGGCGATAACATCCGGGCAAATTCCGCTGTTCTGGGAAAGGTTTCTACAGATCCAATGCTGCTTACGCCGCCAAGCGTGGACCTGCGTTTTTAAGACCACTAGAATACACGTGATCCGTACTTATGCCTCCTTCTCGAATTTCTTGCCGAGCGGTCCTACTTCGACAACGAGGCAAGGTGCATAGAGATACTCGACTGAGGCCTCGTTCCCGTAAGTCATGTATACTCCAGACTGGATGTACCACCTCTGCGTGATCGCCCGAGAGGTGACCCAATGCACCACGGACGTTGCAACGTCGTCGCCGTAAAGATTCCTCGCTTCGTCCAACTGACTCTCAATTTTATCACTGCTGCTCGCGAACCCCCCCTCGATAACAACTCTGCCGCCTTCAGCCAGCAGATCTTCGTCGTTACCGACCATATGGCGGCCTTCACAGTCCAACATTTCATCTAGGATGATGCAACCCACAACGCCGTCATACACCAACCGCAAAAGCGGCTTCAGCCCAAGCTCCTTGCAGGCATTGTACAGCGCCCAGTCTCCGCCCTTCAGCCAGCCGTTGTGTAGCTGGTCCAGGGGATCGGGATCGCTGCCCTGCCAGGACTTTGGAAACGGGTAACGATGGCGCAGCTCGAACCCGAGCGTGCCGCCGCCAGGCAGAAACTGGGAATCGTCGAGCAGTGCAGCGAGAACGTCGCGGACGCGTCGGGTAGATGAGTGAGTGGGATGGAGCATCGTGAGTCCCTTCGGGAGCACGGCTGGGTCGGGCCTGCTCCAGTACAGGTTGTACGTGACCGTCACCCGATGGCCTGAAGTGACGGGCAGGATCTCGTGCTCCACATCGCTGAAGAAGGCGACGTATACGATCTTGTTGGGTGGACCTTGGTTGAAGAGGAGTTCTGCGGCATCGATTGTCCACTCCTGGCCTTGGTGCCGAAGGACGATTGTGCCACCTTGGTGAGGAGTAGGGAAGATGACGACAAGGGAGCCGAACATGGTGTCGCTCTTCGGCGTGTCCCTGTGTGGCTTGAAGAACGCGCTCTCTCCTATGAAGGAATGGTCAAGTTATTACATCATCGTGCATGATGTGGAGCCGCAAACTCACCATAAACGTTGAGCTTGTACAACTCTGCGCGCGTATCACCACCCTCCTTTTTGCCTGATAGAAGTCCGGTGTGGACGATATTGAGCAGACCCGAACGCTCGACGTCGAAACGCAGCATGAAGTTCTCGGCATCCATCTTACCGGCCTTCCTGTACGTCTCGTCGAGCACGGTCTCGGTGTTTCTTCCGAACCACGCCGCTTCGGATGCGTCCGCAAGAGCCTTTAAAGCGTGCAAGCGCTCTGGAGACGTATCACACAGGTTAACATATCTGTGAAAGTCACAGGAGCTATCAGTTCGCGCGCTCAGGGGCGGAGAGAGCTCGATGCTCACCGTGCGCTCGCCTGGCCGTAGTAGAGCTCGAAATTGTCTTCGGGCAATTCCAGCGTCCCGCTACAGAAAGGCGGTCTCTCCGCCAGAGTAGCGCGGAGGGCTCCTAGCAAGGGGAACTTGAATTCTGTCATGAAAGACGTGAAGTTGAACACGCCATACGATGGGGTGTGATCAAAAAATGGGGGCTATATTGTCACATATAAGTAGAGCGGGTCATGGAAGTTTCCAAGGGCTCCTGACTCAAAAGATTTTGGGCCATCCCGACACAACTGTAAGCTTAAGCGTGCCTCCACCGTGTTTGATTCTAATATCCAGGGACTTTAGCTCGATGCCAGTGTCTATCACTAGAATAGGTTTGAACGCTGTTGAGAGTGCGCTGCGCGGTTGAACAGTTCTCGATCTTCGGGACAATCGGGCCGACACAGCACTCCGACTCGGAGGCCGGCGCTCTTTTCACTCTCTTGTTCAATGTTCAACGTTAAACTCTCACTTACTACTCACCAGAGCCTGATATTACAAGCTTGAAGTAGTAGTATGCGTCTTCCTTTCACCACCACAAATCCCAAATTTATTCGCCCGTGTCGGACACTGCCAGTCTCGCCGTCACGCCGTCATCCACGCGATGTGTTCTGAGCGTCAGAACTCCACCCTACCTGGCGCTGGGCCGCCAACGCTATAGGCTATTCGCTGACAGTTGCACTACTTCAGTAGTTTACTTGATCCAAAGCTACTGTCTCGGCGACTTTCTATCAAGCCACCTTGGCATGGTCTCATGTCTTTCTTCCCTGCGATGACAGCGCTCCTAGTAAGGTTTGGCGCACCAGCGCTGCTTCGCTGTTAGCGTTCTATGAAGCGAGGACGAACCCATGGAGAGCAACTGGAGCCAGCCATGATGCTCTTCTCCCTGACAGCGTGGCCCTTTTTCACTCCCCTGCTCACTATCCCCCTCAGTGTCACCCACGCTTTGGCCGCCTATCCTGTGAGCCTTTCTCTCGCCGGCCACTGTCCATTCATCGTTTCACTGACCGACGACCCTTTCGCAGCGCGAGCCGAAGCTTGAATGGGTCCTATGCGATGCTTCTGTTGTGACCGATCCTCACCTTGATTGCGCTTTCCTCACAGTACCTCTGGACTTTCACGACCCCGAGGTTGGAAATGCTCGCATCGCCGTTGCAAAGGTTAATGCCACAGGGAAGAGACGCGGGACGGTATTCTACAACCCAGGTTTGTTGAATCGCTACTTTCCGTTTCGTGAGACCTTAAATACACTGAGTATCGCGGATAGGTGGACCTGCTATACCGGGAGTAACAGTCCTCAATGATAGCGGGGCGAGAAATTCCCTCTTGTCAGCCACAGGAGGTGTCTATGACATCGTGAGTTGGGATCCGCGAGGCGTCGGCACCCTCACTGTGTCAGTACATGCGCTTTGTTTCTGCCTTACTATGGCTTCGCCTGACTTGCCTTAGTCCTGGGAGCGTCTTCTGCTTTGACAGCGTTCGAGAGTACAACGAGTTTTTCAACGGCACGATCGAGCTCACCGGCATCGAGGAAACAGGCAACTTCACCGACCCAGCGGATACCAAGGCACTCCTATCTCAAGCTCCGATCATGCAGGAGAAATACAGACAGGTCGAACAAAAGTGCCTCAATGGGCCTAGCGGCAAGTATTTAGGATACATGGGTACGGCCGCAGCAGTGCGTGACATGGTGTCCATGGCGAACATACTCGATGGTCCGGACGCGCCAATTAACTATATCGGAGTCTCGTACGGCACGATCATTGGAGCTTGGTTCGTGAACAGTGAGTCCCTACAGCCTTCCAGTGCACACTCACAACACTGATAAACCATGCCTCAGTGTTTCCGGAGGCGAGCAATCAGGTTGCTTCTTGCTCACACTATCGAACTAAAATCTTGGCACCTCAGCGTGTAGGACGTGTGATCATCGACGGCATCGTCAATCCCGAAACTTTCGCGACCCAGGAGACATCCACGGTATATCGCAAAGTTGGCGCAATCGCACTGTATTATTGCTGAGGAGATAGCCTACAGGTTTGGGACTCACAGCAATACGAGTCCGCTGACACCACATACAAAGGGCTCATCACAGGATGTGCACTCGCCGGACCGCAAGGTTGTCCGGCCGCGTCTGAAGGAGATGGGCCACTGGATATAGACTCGAAATTTCAGGCTCTGATCAATGCTGCACATGATGCTACACAAAAGAATACATCCGTCCCCCTTACATCGGGGCACATTCGCTGTGAGTATCAACTGATTGTATGGAAGATATGAGCCCCGATCTGACAATTGAAGCAGTGGATCTCTTGGGCGCGATGTACAATCCGGCCAACTGGTCCACTTTTATGAACGACTATTATCCTTGGGCTGTTTCTGTTGTCGAAGGAGAGTCTGGCCAGAACCTGAACAGGAACGGGAACTCCCCGAAGTTTCACATTGATACAAGGTATGTGTCATCCGCGATAGACGAGTCCAAGCGACACTGACGCCCTTGTACAGTCAAATCAGGCGCCAGAATCAGATGAAAGAAACGCGATCATATAGCGACGTGGCTATTTTCTGCAGGGACAGTGTGGACGTTGATCCGCACGTCAACATGACGGATGTCTTCAAGGCCGCGATTAAGGGCACACAGACGATCTCGCACATGTGTATGGCCCTCCCGGAAATCGTCGTGTACAAAGATCTCACACTATCTGAACAGTTGCCTCCATCTGGCCCAGCCTGACGTGCTCATTTTGGCCCGTCCGTGTGGTGGAGAGATACCAAGGCCCGTTCAACAAGACGCTTGCCAACAGGATTCTGATCACTTCACACACGGCGAGTACCTCGCTTCCGGAATGACATTTTTCGCATGACTCAACTTCCTCTAGTACGACCCCGTGACGCCTCTCTCGGGTGCCCAAGCATTGGCAGGTTTCCTCGGCGATAGTGCCAGGTTGGTTCGGTTGAATGGTTTAGGCGTGAGTTTGTCTCGCATACATTCACACTATGGCCGCTTCTGATAGAGGATGCAGCACACGCCGGACGCTTCGCCGTCAGCTTGCATGTACAACATCTTGGTAGCATATATGGTGAACGGGACGGTAAGTCTGTGTGTCGTACCTGGATATATGGCATCGTGTGGTGCTCATTGAATTTGGCTCGTAGTTACCCGCGAACGGGACCGTGTGTGAGGTGGATGCTGATTATGAAGTATTCCCGGGTGTGACCACCGCGGATATCTTAGCCAATCTCCCCACAAGCGATATTTGACAGTTGCCTTCATTGAAGTGTACATTACCACAAATTCGGGGGAATTACCACCAGTACACTGACGGAGTCTTTCATGACCCCAAGTTACACCCATGTTCTTTTTTGCACTTCTCATTCACTGATTTGCATGGTGTGATTGTGATATTTCTCGACGAGACATAATGCAGGTAGAGAAAGAGGTTGAGATCTCGATTGGATTGTAATTCTCGCTCGGTAGTAGAGGTCACCGAGCGGACGGACGCTTACTACGTCACGCTACTCTGTCCACCTCGCATCCGACTCAACCCAGCTATGCTTTGCCAATCTATCCGGGCCATTATTACCAGCGTCCCGCTGCAGAATGGCGGTCTCTCTGACAGAGTAGTGCGGAGGTCTTCTATCAAGGGGAACTTGGATTCTGCCATGAACGACGTGAAAGTGAACACACCGGACGATGAGGGATAGGGCTGGGTTGTGGAAGCGCCCAAAGACTCCTGACTCAAGAGATGGTTCATTTTGGGACACTTTCCCGACACGACATCGACTACATAGTATGGGTACAGATTACTCATGGTGAGTTGAATCCTCGCGCCAAATGGATCTCCAGCTGCATGCCAGTGCCAAGACAGCAGTCGGACTGAGTCAACTTGAACTCCACTGTGTAGTATACACCCCATCTGAAACAAGACAAGTCGCGCGTTCGATAGGTCCTCTTGGAAAACCGCTAGGTGGAGGGTCAAGTGCTGTGGTATATGCATAGACTTCCAACCTCAAGGCACTTGAGTAGCCAAATGAAACGGTCCTGGCTCACTCCAAATGACGAAGAAGGAACTCGAGCACACGGTAATTGAATCGCGCAGGGATAATTGTGAGTCTGTGTGGATAGTATTCGCTTCCATGTTCGCATCTATGTACCATCATTAAGGACGGTGCCCGCAACGTCGATGGTTGGTATACATGCATGGCGAGAGCGGTCTCGGACACCAGATCATGGAAACACTGGCTTCGGATCCGAAGACGTCGATAAGTGTTCGGACTCTGCGCCATGACATGCAATCGTAGTCCTTCATCCAGCGGGCCTCCTGGGATCGCATGAACGACTCGGACGACGTAGTGGTGTGTGATGATGCGTTTACGGACGCGGCTTCGGCGACCGCGTCGTAGGGCGAGGCGCTCCAGGCGCCGGTCGAGGAGACAGAAGATGAGTCCGACCAGGGGTTGGGCGACGGTTGGGGAATCAGGTGGGGACAGGGATGGAGTGGGCAGAGATGTAGTGGTTCTCCTCCTTGCGGGCTGCGGGGTGCTCCAGACCAGGAGGCGGGAAGTACGCCTCTTTAGTGAAGTTGTTGATCTCCGGCCCCTGGTAGGCGTACTGGTAGGGCTGGGCGTACACCTGTGGCTGTGGCTGTGGCTGCGGCTGATACACGGGGTCGCAGGACTTGACAAGCTCCTCCGCGTACTTCTGCTTCGCGCCGTCGATGTGAACGGCAGTCGCGGCAGCAGTCGGCGGCCGGCGGAAGAACGTGTCGGCCTTGACCACCATCTTGCGCAGGATGGGGAGTGTGACGCGACGGAGCGGGCAGAACGTGAAGATGCGGAGGATGATGGCGTACGCGGCGGTGGAGACGGGCAGCTCGTCGTACAGGAAGTTCGGGTCTTTGGCGAACTGCGCGAAGCACGCGTCCTTGACCGATGCCTCCTCCCATGGGGTGCTGCCGCTGAGCATGTTCACGAAGATCACACCCAGCGCCCAAACGTCGCTCGATTGGGGAGAGTAGGGCTTGGGCCCAGCGCACTCTGTGGAAGTGAGGAAGGTGAGGATCAAGCAGGGAGGAGGTGGCAGGGGGAGGAGAACGTACCAGGAGCCATGTACCCCGAGTACCACACCCAAAACTGTCGGTCATATGCTCGCCCGTCGCGAGACCGAAGTCGGCGAGGTAGATCTGCGAACCGTCCTTGCTAGTCAGGACGTTCTCCGGCTTAAGGTCACGGTGGGCGATGCGGGCGTCATGGCACGCCTGCACCGCGTCGATGAGCGAGAGGAACGCGGTGCGGAGGAGATTGTCGTTGTACATGTACGCCTGCTCGCAGATCTGTTCGAACATGTCTCCCCCAGAGTGGTAGTCGAGGACGATGAACAAGTACTCATCGTCCTCGTACACGTCGTGGAGGCCCACAACGTTCGGGTGGTCGGAGACGACGCTGTGGAACGCGACCTCGCGGCGGATGAACGCGATCTCGTGGGGCTTCCGACCGATCTTTGAGATGATTTTGACGGCGCGGTAGGGGGGCTCCTCGCTAGCGCCGGCATGAAGGTCGATGGCCTGGTAGACGACGCCGAAGGTGCCCGAACCGATGAGCTTTAGAAGTAAGTAGCGGTTAACAACGGCACAGCCGTTGAGGTTGGGGATAGAGTTGGTGGAGGACGACATGGCTACGACCGTCGACAAGGGAGGGATTGAGAGCGGAAGGTTGAGGTGGGATGGATGGTCTTGTGTTCACCTGGAACGACGAGGATGGGGGGGAGTTCGAGGCCAGAGGGCCTCTCCTTATATACACATTCAGCTTTAGGGGGACGGGCAGAACTCGAAGGTTACGCCGTTATGATGCGGACGGATAGACTCACCCGCAGATATATCCGACTTGTAAATATTGCGATTCGGCCTTGCGTCCAACATTCCGAAGGGCGGGTTGCCCGTACTAGGTTGCAACCCCGGATTTGTTCCTAATAACCGACAGGGGGATGGTCAGCTCTCGAACGGCTACCCTCAGACATCCGTACGCAATACCCACGTTTATTGGTAAGCCCACTCGATGTTGGGCCGGTCCACAATCATCGCTAGCTGACCCTTCTCTTCATAAAACCTCTGCTCACGACATGCCACAAGTAAGCAAAGTGAGTGAGATAGCATGGTACATGTAGCATCACCGATCGTATACTTACAATCATGATCAATATCTATCCAAGGAGGTACCAGAGGTAAGACAAGACTCACCGGGCATTACTAATCCCGACCTATACTGTGAAGGGACGTTACGGCCGTGACCAAGGTTGTGGGCTCGATACCAATTGGGCTGTGTCTCATCCGCAAAGGCTAGAACGCAGCTCCGGATGTTGCCGCACCGTACACAGCATCTCTGGGCGTGTCGGACTTGGTGATACATGCTCTCTTGAATTTGCTGAGGTTTATTTGAAGGACATTTCAACCTCTGCGGGGGCTTCACATAAGCTTGATAGACTTCGACACTCCTATTCACGGAATGGAATATGTTGTCGGATACGAGAAAACCTTGTCGGCAACGGATCTCAGTTCGGTTTTGGAGCTTCGATAACAACGAAACGCACCTGCATGATTGCTTCGTGAAAGTATGCCCATTGAAGTAATTGCTTGCGCGAATTGAGATGTTCTGACTGGAGCCGACAGATGCTATACTTAGCAGAAAGTTGAGGCTGCATCACTTTCTCATCTCCTGACCGACATATACTGAGATTACGATTACGAGGTGAATACATAGTTGTCACTGATGTCGTGCTAATATATGCTCAGCTTCCATCATGCGCACATGCGAAGACATGGAGGCTCACCTGACGAGACCCTCATTCCTGAGCGCTACAGACGAGTGACCGTCCACTCCAAATAGCTCCTTGGAGTATTGGCCACCTCTCCATTGTGGATGTACCTGCGCGCTCGCTCCACCAGGCGCACATCAACCCTCACCGTACCCTTCTCAAATACCTGTCCATCCCACAGCGCGGTCCAGCTCTCCGGAGAATGGGAGAACATGTCCAGGGAGAACCCTTTCCTCACCCCTTTCTCGCGCAGACCGCTTTGCAACCCGATGATCATCGAGCCGGGCTCGGGCGAGAGTAGACTGGCGAGTGCTCGTGCGAGTTGGAGCTGTTCAGCTTCAGTAGAGAAGACGTGGAAGACGTGCGAAATCGTGATGGCAGAGACGTGCCCACGGAGCTCTGTAAGTGTCTTGACCGAGGGGAGTGAGGGTGGTGAGCTCGGGAGAGGAGTATAGATGGGAGTGTCTGATTTGAGAAAGGCGGGGTCAAAGATGTCTCCGGAGAGGAAGGGGACTGGGAACGTGTCCGGGGTCGAGTTGAATAGCTTCTGTCCGATATCCCAGAACTCTGTCGTGACAATTATAATAAGCTCTACTAATAGTGCAACGATCAGGATCGCTCACCTGGCACGATGTCGGTCGCGATAACACTTTCTCTGGGATATCCATCGAGGATTGCCTTTCTGAGATCGACACCGACTACAGGAAGTATTAAGGGAGGGCGTAGATACGCGGATCACAAGTACTGCACTTACAACAGCATCCGACATCGAGGAGGATGGGGTTCTCGCGAGCCCGTCCGAGCTCGATCAATCCCGGGTACCCATACGTGTGCGATAGCTCCAGTCTGACAGCGTATCAGAATTGACATGCATACTAGCCTCGTGACCAAGCTAGGAGGTACGCACTGCACGAAGTTAAAGTTCACGATGCTCGGATACGGCTGCACCTGCTCGATCCGAGTCAGCGGGCGCACCATCTTCTCCTGTTGGATACATGAGGCAGAGTGGGACCGAACGTACGGTGTACGCTTCGCGCTGAATGGCCACGATGTGTGCTCTCAACACAGACTCATCTTGGATGTCTGTCGTGGCTCGGAAGAACTTGAGTTGATCCATGTCGAGTTGCAATAACTTCTCGGTCTCCTCGAGGGCGAGGATTGACCTCAAATTTGCAACCGGTCTGACTTCAGACATCTCTGTGCTTTCATAAGCTCAGAGGCCAAAGGAGGTATCGGATGAATGTCAAACCTCGGAGTGTGAGGAGGACGGTACTGCGTATTGAGCCTGCAATGTTCGAAGGTGGAGGCAAGGACTAGAGCAAAAGTGCGTGGGGATTCAGCCTAGTTATATGTCCTGTCATGGGATAAGTATGGTATTATTAGCTCGTGTGTCTGTTCCGAAAGTAGACGCATGAGAATGTGTTGTACGCGGCTATACTGAGTTCGAACTTGAATACCATGGTGATCTGCCGGGTTCCTGTATATATGTAATCAGAGGCACAATTGAGTGCTCAGGATATTTCTGAGTTTGAGGCAATGTCAGGTGGAAGATCGTCAGCGAGTGTGGCTGCCGTCAGGGACGCGTCCTCCTGAGTCGGAGTGACGCGATGGCTGCTATCCTGTGACGATACAGGAACCGAATCCTGTAGTAGTATGACCTGCATGATTCGAGTATTATAAGCAGTTCCATCACGCAGGATTCTGTCAGAAATGAGCGCGACTAGAATGTGAGGTTGTAACCGGTGGTTCGCGTCAAGTCTCAAAATTCCGATGGTCGAAGCGCTCACCAGGCTCCTTACGTAAGGCGGTTGGAGAGACTGTTCGGAGTCTCAATTTTGGAGGCTACGTTCACTTGCCGCTCTATAAGTAACAGTCTCTATCTTGCCGGAGCAATCTATAACTGACTGCAGCACCAGATATTCTGGGCTGAGCTTCAGCATGATTGTGCAGAACTGTGAGTAATCTTTTCCGCCCCCTTACTTAACGTATATGATGTATGAACGTAACGAAGTAGACGATGTCCTCGGACAAGGACGCCATGCGGCAAGAGCTGTTCTACGCTGCGGTCTCTCCTTTCGTCCAACGATGTCAGACGCAGGTATGGCAAGCTGGTGATATGTTCGTCCAGAGTGACTGAGAAGCTTTTTCTTATATGCGGCTGGTGAGTTCCCATTATAACCACCTCAATTTCTTAACCTCTTCCCTTCCCGTACATTCTCGTCGCAATCGTTGTTCTCCACCTCTACCACATATTGTGTCCGTGTTCTAGGTATTGTCGTCAGGATGATTGATGGTACATCTCGAAATCAGAATTGCCTCTCTTCCTCTTCGCCCTCTTCATCGTCGATGGGCTCATGCATGAACCTTGATCCCGTTGGGCCTACTTTCACACCGAGACGATGCTCGTGCAGAGGTAATCAAGCGACGCCTCACTTCTGTAGCTGACATATGCCGACTGAAGTCTGTTCCAGTTCTCTGCCTTCATCGCCCGTCCCAGTGCACGACCACGTCTTCAGGACGTCTTCGACTTCCAGCTCCGAATCGAGGTCCACCATCTCATCTAAGGTCATTGCCATACTCCGACCAGATCAATTTCAGCAGTGGCGTCAGCCCGAACGCCTTGCACGCCTCAAACAGCGCCCAGTCTCCGCCTGCAGGCTGTCAAGCGGATGGTCATCCCCATTCCATCACTTCTTTGAAAGGGTGGACAGATGCTGCAACCCCGCAGGAGTGACGCTTGGATTCGGACTCCGCCACGCATACCCTTTCCCGCGCACCTGGGACTATCGCTCCTCTCACAAATACTCCAGTAGGAAGAAGGATCCCTTGGAGGTGGTGACGGGGTGCCTCAAGGGCACCGACGCGGCGCTCTTCGCCGCGTTTGAAGCACTTGAGCTGCAGCCAAGGTTACGCTTCGTGACTGACCCCCTTGATGGTAGGGGGACCCGCGCGGCGCTCTTGGCCGCGTCCAAAGCGTGGCTCGGTGTGTGGCTACAGTTATACCGTGATGATAGCGACTCGAACATCCTTCTGGATCACTGTGAACCTCGGTGATACCGAAGTGGATGGAGTAGTGTCCATGTTGATCAAAGGAGAACGCGGCATCGTTATCAAAGACGTCGATGCTGACTGTCCGGATGCTATGAGATGGGCGAGACCGATGATGGCTACGCGAAGCTTCCTGTGCATTGGGTGACGAAGATGAAGACGCTGAACCCAGTCTGATCTCGTCGCTTATGGGGCCTGTGCTCTCTCACTTATACCTAGAGGCATGCCTTGTCGTCATTGTAGGACCAGTGGAGGACAGGAAAGCGGTATCGAAGAAGCTGAAGGTGTAGGCTAGTCGCTCGATAGACTCGGAGTACTGACTCGTACATATACTTGGAAGATGATATGAATCACTATCACGTCCTCTCTTCAGTGTAAGCGTCTATCGACTTCTGACCTCTCAAAGGATATGCATCTGAAATACATGTACGTACCTACAGACCTGTGCAGACATTCATTACGAAGCCGACGGAAGCAACTTCATTACAATCATCGTGCACCACTCCCAGTGTCCACTCCTGCAGACCTTCAATCAACCTCAAAAATCTCTGTGATACTATACTCATGGTCACTCACCGTCGTCTCTGTATACGACACCGACTTGAACAAACTAGTTTCATGAGTTCGATGTCATCTTGACTCGGAAAGCCTGAGGCTGCCTCACTTTGGCCTGTATGCTCGTCCGGCCGTTCTCTCTCCCTTTGCCCGGGCCCTGAACCCTTCCGCTCCTTCACGTCCGACTCACAGTGCTCCTTGTTACAGCTCTTACGAAGTCATGTCGTTCTGGGCCAAGCTTTCGCTCTTTGTCGCAGCCTCCGCCGCACTCGCAAGTACTCTCTCCATCTCAGTCTCAGTGAGGTACTGTCCTGATACTTACGCTGAATGCGCCCGTTCATTGAGTCGAGATCACTCATCGTTCACTCATCGCGCTCACGAGGTCTACATTGTCGAGAACAGAGTAGTGCAGAGTTAATGGATCCATACAAATTAGATATCACAACGATCACAAAGATGTCCACAGGACTCGGTAGGATGAAAGCGGTTCTCACTAGTAGTCTAGTCGGCTTTATCAGAGGGCCCTGACCTTCAGCAGCATCTCCGGCTTGGTGCTCTTCTCACCCATAGTCGGATAGATTACGGCGGAGGAGTTCCACGCGATCGGCTGATCGGTCAACTCGAAGGAGAAGTTGGTAAGCATGATGGCGAGGACAACCTCTGAAACCTCCAATGAGCGATCCATCGCGAAGAGCGAAATAGGATCTGAAAAAGCAACCCACTCATCTCTAGCTGGGAGAACTTGAAACCGCTGTGAAGGTGAAGATTTGGGTATGATGCAAGCTATGGACGGGATACGAGCAACGTCGTCACTCACATGCAAGACCTTATGCCACCCGAGAACGTCATCCTAGTGCACAAAGGCTCAATCAGTGTATGTCCCCCTTCCGCGCAAAGACGAGATGAGGTCTGATACTGACAAATTTGCGTAAACACCAGGCAGATGTGCGTCTTCAAGCAGCCCTGGGAGTGACGCGAGCCAGCGTTCTGGCTTCCATTCGTGTGCATCGTCGCCCCAGAGCGCCTTGTTGCTGTTGCTCGCTTGGAAGTGCGCTAGCACAAAGGTGTCTCTAGGGACGACTACTTCGCTCATCAGCCTTCCGTCGCGTCCACGTACCGGTTCGGAGAACGGGAGAACGAGCTCCTTAGTGGCCCTACTTCATTCTCAGTCGACGAGCTAAAACAGGTGGAGAAATGCGGGACGTACGCGCGACCGGATAGCAAGACGGGCGCAAAGACGCGTAGCGTCTCTCTGCACACCGCGTCGAGATAGGGAAGCTTCATCAGGTCGTCGTAGCCGAGGTCTGTTGTGCCTCCGTTGGTGGCCTCGATCAGTTCTGCACGCAACTTCTGCTGGGCGTCCGGATGCTGGGAGAGGAGATGGAGGATACGCGAGAGCGCGTTCGACGTCGTGTCCATGCCGGCGAGGATGAAGGTTCTGCTCGATAAATTCGGAATAAGCTTATGTCACAAGATGCAAAACAAAAAACTAGTATGCACGAGGTCTGTGCGAGGATCTCTTCATCCGTCATCTGCTCCTTTGGTGTGGCGGCCATGTTCGCCTTGACTACTCAGACAATTATGTAAGCGAACGCGAAGCTTGAGTGTACGGCTGGTCGCACTCACGACAGATACTCATGATGTCCTTCCCTTCTCCAACCTGCGCCATGAGCGCGGCATCTCCCTTCTGCAACGCAGCCTTCCGTTCATCGATGATTTCCTGCGAGCGTCGCAACATTGTATCCGAAATGTCCAGCAGGCGCTGAAGTGGCTGGTGCGGCGCTAGGCGGAAGATGCGTCGGAGGATTCGGTCCGAGAAGACATAGGACAAATTATCGACCCAGAGCCCAAGTAATCGAACGCGGTTCAAAACAGGGCTGCTCAGAGTCGTTCAGGAATGCGAGGGAGGAACTTGAAGAAGAGAAAGGTACTGACAAGAACAACTTCAGTGACTCGCCGTAGGCATCAGACGAGTCCTCCTCGAAATTGTCAAAGGAGTATCCCAGGCCTGCCTGCCCCAGCATCTCTAGGGTTGTACGCCCGTTCCAACCGTTCATATCCAGTACTTCCGGGCTACCATCGCTGGGAAGGCGGCTCTTAATAGCCGCTTGAAGCTATATTTATCTGATCTCAGTGTGCGCTGTTGTTGGAGTTGTATCTTCGTACCTTGTGAGCGATACCATAGAATATGTGTGTCATGTCGCGGAGATGGCTCGCGGAGAAGACTGGGTTCAACAGCTTGCGCTGTCGGCGATGCTGAGTGCCACGAGTAGACAGAACTCCAGGGCCGAGAAGTAAGGTGAAGACGCTGTGTGTGAACAGGGGTATATTAGCTATGAAGAGAACCACACGTCGCTTTCAACGCGGTAGAGATATACTTTGACGGCGCGAGACCTTTCTGTAGAAACTCTTGATCCTTGACCAACATGGTGTGCAGCGCCATGGGATCATGAATGAGTATGAGACGCCGCTGGAACTCTGATTATCAGTCCATCCAGCAATCGAAGCACCGATGGTACTCACGCCTAAGACACTTCGAAGGACTGAGACGGGCCCATACGTGTCTGCGATAGCAGCAAACTCCTTCCAGCTCTGGCGCTTGCCGAACTCGTTCATATTTCCTGGGAAAAAAACCGTCGTGAATCACTCGACAGTGACGGCAGACAGGAAAACTAGAGCAACATACCAAATAAGAACGAGGATGGGGGAGGACCAGGTAGATTGTCAAGGTCATATGTCGTCAGATACCTGTGGAAGATTCGCCACAATGCGTAGAGAGCGGCTAGTGCGACAAGTGGAAGAGCAATGCCACCCATGGTTGTAAGTTGCAGCGACGGAGAAGTTCGCCCGGGGCTCAGTAATACTTAAATAGCGGAACCCAAGACGCTGCGGCGCGCCACTACTATGTGACCGCCGTGTGCCGGTGTATGCTCACCTCCATCAGGGATAGATCGATTCCCATGGACTGGGTACAGCCCACGTACGCAGCCAATGTATAGGCAGCACAGCCTCACTATCGCGTAGGAAGACTTGAAGCATCGGAGACTGAGGAGAATGCGATGATTCCGAAGCTCGAAGTACTTATAGTTACGTCCCAAACCTGAGGCGATGTCGGAGTCCCCTGTCCTGGTGGGACCCGTACTAGATTTTTAAGCAACCTTTACCTTCTTAATCGGGTATTCTCCCGCTAAAGCGCTCACAGAAACCCTAGCCTAGGGGTCTTTCTCCTCGCCTGAGGTCTGGGATGTACAGTAGGGGATCGCGGAGCATACAAGGCCAAGTTTTACGATTGGATGGATCTGACTAGTCTAAGTCGGTACTAGATAGTAGTAGAATCTGACATGATTGGAACCTGCTCGGCCCGAGCCCATAGGCGCTCCACCAGGGACGACTTCACGTTGGTAGCAGCTTAGGATTGGAATCCAACAGTAGAGACACAATTTAGGACTCATACATAGCTCATGAGACAAAAATGTTCTTCAGCACCTTGACTATACATCACAATCTCTTGACCTTAAGTAGCATCTCCGGCTTGGCGCCCTCCTTCCCCATCGTGGGATACATGAGGGCAGCCGAATTCCAGACGACTCGTTGGTCCACTAAGTGCAGAGAGAAGTGTGTGAGGAGGACACATAAGTAGACCTCTACGTGCGAGTAGCAGGGGGGAAAGTTGTCAGCAACACAACCATCCTGCATTTGGAGGGCAGCAGCGTCACTTACTCATCTCCAGTTCAGCGAACTTGAGCCCTCTATAGCGCAAAGTCAGCCATGCTTGATCATAGTGAGCCTGAGATACTCACATGCAGGAGCGCGAGCCAGCAGCAAACGTTAATCTGAACGCAAGGCAGGTCAGGCTCGCGCAATCGCGGCGAACGGTCTCGAGCTACGTACAGATTGGAATAGAGATTCGGTAGCCCTGATTTCTCCACCTCTGCCGGGAGAGGGGAGAGCCAGCGCTCAGGCTTCCATGCGAGTGCATCGTCGCCCCATAGATCCTTGTTCGTGTTACTTGCTTGAATGTGCAGGATAACCATGGTTCCCTTCGGAACAATGATCTCACTGATCAACGAGCCATCTCGTCCTCGCACTGGAGACGAAAGCGGGATGACGTGGTCCTTTGCCGCACTATAGATATAGTGAGCGATCCTCAATGTGTAAGAGATGATATGAGACGAACGCGCGCGAAGTTAGAGGTGCCGGTGCATATGCACGCAAGGTCTCGCGGATGACGGCATCGAGGTATGGGAGCTTCATGAGCTCGTCATAGGCGACATCGATCGAACCATTCTGAGTCGCCTCGAGGAGCTCTGCGCGAAGCTTCTCTTGTACCGTCATGTTGCCTGCAAGAAGGTGTAGGATTCGAGACAGGGCATTGGACGTAGTATCCATGCCTGCGATCATGAACGTGCTATTATACCGTGAACGAGATGTTAGCAACTCGCAACGTTCAACCGGAGAGATATTTACGCCATTTGCGACACGATCTCCTCGTCGGACATCCTCTCGTTCTCCGCAACGGCCATGTTTGCTTTCACTGGTTTCTAGAGGTCAACAAGGGAACTTGAGGAACACGACGCCGGTGCTTACAACAGATACTCATGATATCCTTCCCCTGTCCAACGTGCTCCGCAAGTATGCTGCCGCCCTCGCGTAGTGTCCGCTTTCGGTCGGCGATGATCTCCTGCGAGCGTTCGAAGATGGCGTCGGAGAGGTGTATGACCGTTCGAATGCGTCGCATGGGGATGAAAGTGAGAATCCATCGCAAGGTTGCGTCGGAGAAGAAGATCGAGGCCTTCTCTATAAGGAGGGTCATAAGGCCCACTTCCTCCACCCTGGTTCTGTAACAATCTGGAGTTCGCAATAACGCGTGGAGCATGACGAGTGATGACTCACAAGAACAGCTTTAGTGACTCTCCGAAAGCGTCCAAGGAGTCATCAGCAGCATTGTCGAAAGAGTACCCCAGTCCGGCTTGTCCCAGTATCTCGAGCGTCGTTCGGCTATTCCAACTGGACATGTCGATTATTCCATCTTCCGGAAGCCGACTTTCGATTGCTGCCTGCATCTGCCACGATGTGAGACACGCAAACAGGTCACTTAAGCTCTGACCGCGATGCTAACCTTGTGCACGACAGAGTAGAAGATATCGGTCATGTCGCGCAAGTGAGCTGTCGAGAAGACCGGATTCAGGAGCTTACGCTACCTTCGGTGTTCGGATTTATCGTTGACGGAGAAGATGCCGGGACCCTGGAGCACCTTTAAGACGCTTTGGGGGGCAGTTATTATCTCACCACTCAAGGAGAACGTAGAGACTTACTGTGACGGTGTGAGGCGCTTGGGGTAGAGGTCCTGATCCTTGACCAGGACGGAGTGCAGCGCCCTCGGATCATGGATCAAGAGCATACGCATCTGAAAGACGTACGAAGATCAGCTGCGAAGGAGTCAAACGACATATGCGGGCAGCTCACTCGCAAAAACCCATTGATCTTGGAGACGGGACCATATGTTTCCGCATAAGACGCCCATTTCTTCCACGCTTGGGAGGAGGCAATCTCGGGGACGTTGCCTTTTGATAATCCTTTTCAGATGGTGCTCAATGATTCAATCAGACGACGGACCTAGGAAGAACGACACCGGAGCAGGACCTGAGAGGTTGTCAAGTGGAGATTTGACCCAACAGTTGCGATATATTTGCCAGACGACCAAGAGGGCAGTGATGGCGAGTGCGACCACGGAGAGTTGGTTCATGATGTCTCACCAGACAAGTACAAAGGACGTTAGGTTCTCAACGTCGACTTGCCCCCTGTGGAGGAGTGCGTTCGGACTATGTACAGTTTGTCGTGGCCATCGGAGAGACAGGATGAATGTCCTCCACTCGGGCGTCTAACGGGCGGTGTAAACCAGTGATGGAGATGCGAGACCTGTGCGAGACCTAGGTACGTATTACTAGTCTCCAATGGCATGCCGAGAAGACAATCGTCGATCTTTTCTTATTATGAGTTACTGGGTAAATGGCCACTGGCCAGTCGAGCGCTGTGTCGGGCACATAAAATGATCCTGCAGTGGGCATCCGGCTGACATACTATGTACTACCCTAAGCTGGCCGAGCATGGCGACGATATAGTGGCATATTATATCACGGCCCGGCTCCGGGGGAAGGTATGTAGGCAGGTAGCCTAAAATCAAGACCTTCTGCGGTTTACCGTGGGGGGGGGAGTTGTGTCGAATTTATATGTGCGGGGCCGAAAACGATTTGATCCAAGATCATGCCGGTTCCAGTTGGTACAGTACCTCTTGGAGCGGTGTATAAAAGTACTCGCCTCAACTCATGCGTCACGGCAGAGTGCGAAACTAAACTGCTGCAGCGTACATACGATGACCAACCCGCAGTCTGAACCTGTGCCTGCCTGTGCGTGTATGGGAAATCCTTATGACATGGTTCTGAATAGTGACAGATGAAGAGAGCAGTTATAAGGGCTATTGAAATGCACCCACCAATGTAAGAGCCACCTGCTGGGTGTCGACTGCCAAGGTCACGAGAGAGTGACTGGTTTTGGTTGGGAAATGATTACACTGTTTGCCGGTCGGCTGACTGGTACACATGGCGAATTGATCAACCGAATTTGGCAATGCTAGCAGCCCTTCCTTGTTCAAGAACTTCGTCAACCCCTCACCAAGGACAAGGACACTGCTCAATAGTACCTGGCCTTTGATTGACGATAGCATGGAATTCAATACAGCCTGATTCGGACGAAGAACTATCATACATGCAATACAACAATCCATGTCCCATATCCGATAAGGCAATCTAGACGCCCATGAAGTGAGGCGATGGCGCTCATGGGACAACATCTAGATTCTAGACCAAGCATGTAACCCTCGCAGTCTCCCGGTATGCATGAAGCCCTCTAATCCAGTGCTTTTGTGTTCCTCGGGGCCATGGCACGCCCCCTGCCTTCTCTCGCAAATATTGCGGTCTGCGTGTTAGTCTCTGTCCCACGAGCACCGAAGTCAATACCAATTCCATGTCGGCTGCACGCATATCCTCCGAGCTGTCATCGCCCACAACCCCACAGGCCAGGCACTCACCAGCAAGTGAATCAATGATCGTCGTTCATCTTCCGCAAGATCTAAACCTGATTGACGTTCACGTTGCCTCTTGCCACACCTGAGGCCTGCCGATCGGGGTGTGTGCACGCCGCACATACAGTGTATCCACACGCGTCCGAGCATCAAGGTTAACGTTCAGGCCTCGGGCTGCCATTAAACCTCTTCTCCTGGGCCCGGAGTCCCGAGACTGACAGAACCCAAAGACGCTGTCCGTAGAGGTGTCCAATGAACGTCGGACATGCGCGCTAAGAGCAACGGTCACTTGACATACTTGCTACACGAGTTTCATTTTCGCCGTGTGAGTTGATCAACTCGACCCTGTATGACAATGCTAATGTCAGCTTCGTGTAGCATAGTTCCGAGGCGTCAGAGGACGGAGTACGTACGGCATTTAGAGTGCTTAGGCTCTAGAGCAGCCGTGGCTGCGGGCCCACTCGCACTAGTAGCTCTAATGTTAATAGCGCTCGCGGCAACGCGGTATCGTACAGGGTCCAGACGTCCATGACGCAACTAGCCACACGCCAATAGCTGTAGCGTCAATGATAGAGTTGGGGCCAGACTAGGTAGTCATAAGGCCTCGGAACGGAGAACGAAATCGACAAATTGAGACATTGCACATCACCCGAGGTGGACTGAAGCGGCGCTCTTCGGGAATTCCGAGCTCTCACGGGGGCTTGCGAAAGACAGCAGGTGAGCCCGAGGTTTCATACCGCAGCTTTCCAGAAGAACGTGGAGAAGATGAAGAAGTCGTGGCATACTATGATAATAAAGACGTCGAACCGCGGTCAGCAGACCATCCGGCGTCCCATGCTCATCGATCTATCTCTGGTACCTGTCTGGGCCATGGAGCGGGTCCCATGCTTGTATACAAACATGGTGCTGGCAGCACACGGTCGTTCAGGATTCGTCGATGTCTCATCGTCCTATATGAAGGTGACCCAATGAGCATGCGACACCAGGGCATCGTTAGGCTGGTTCGCGAACTTGACATGTTAAACACTCTCCATCTCCACCCGCGCTCCGTCAAATCACCGGCTTCTGGGGATCCGAGCGGCGAGGGCGACTTCTCGCTGGCCACGTTCCGACACTCGTGGGGTGTGGCACTGCCTTGCTGGTATCTGGGCAGGCCGGTTCCTGCGCAGATGAAGTATGAAGCACCGCCTCGCCGCGCAGCGAACCTTCTCCCCACTTCTCGCCTACCATTTTGCGAGTTCCTGGGTTCTGGGCGAAGGAGATATGAGCACGCACAAATCACTGATTCACCGTGGATCACACAGGTTTGACTGGGGCGACCCCAAGTGAGAGGACTGAGACCGTGCGCTACCTGTCGGGTGTGTATTACGACAAGTTGCAGCTCGGAAGGTCGCAGCAGAAGAAGATACCGGAGGCGAGGTGCATCGAGGCAGGATATAGCATGGACCCGGCGAGAACGATGCCTGGAGAGGGAGAAGCGAGCACGAGCTGAAGGTATCGATGCGGCGAGATAGGCAGGAAATTGGCGAGCCGGCCTCGTGTTCGGTGCGTGCGGGGTCAGGTCTTATGTAGTTGACGGGTATGATACGTTCGATGTTGGGCGCATCTTTGTGGAATTTCCGTCAGATTGCGCGCGCGAGTACCCGTGAGCACGAACCACACTGAGAATTAACAGGATGAACATCACATCAGAGTGCAGACTGAGAAGAGAACGCAAGACGCAGTTTCAGCGACGCTGAGCTTGGTTGGGCAGTGAATTTACGAAGAGGTCGAATAAAAATGAATGAACAAGAGTCGAGCGACGTTCGGCTGGAGGCATTGGAGAACACAGGATTGTGAAAGGCAAAGGCGGCCCCGTTGTACGCGCAGTTACAGACTGCTCGGAAATGATACAACTTACAAGATGATAGGCGCAAGGTAGCGGGGACCTCTGACACCTGCAGTACACCGGCCCGCAAGGGATTGATAATCAGTCATGTAAAGGCTTACTTATGTTGACCCATAAGCGAAAGAGGCAGTGCTGATCCGGTAAGCAAAGCTGTAGCAAACGGATAATCAATAGCCGCGCCATGCAGGGAAAGTAAGCGAGGTGCCCGGGGTCTCTTGGTGAGGAGTGGAAAGATGTCCCCCAGCGCATGTTCGACGTCTTGGGCTCCTTGTCTCCTCCTACTTTCGAGCTCGTCGTCCACGCCGGTATTCCGCACGCAAACATGGCCTTGTAACTTGCTGGAGACGACCATCGTGAGTGTCTTCACCTTGCTGCTCGATCCCAGGTGTTGTTTTCTGCCAGTCGTCGATACTGGTATCGACGACTGGCAGAAAACAACACTGCTGGCGCCGACGGGGCAACGGTGACAAAGCATTGTTCAACTGACTCCCAGTTTTTTCAGCGACGGTTACCTACAACGCCATTATAATGACCATAGCGTGCCGGGCACACTGTTCGCCCGTTGACGACATTTCTTCTTCCTACCATTTCCCGCTATCTCCCATCGACACCCACTTCCAACTGTGGCGATCTTCGCCATCCTCATGCGACATCGCCAACCCCGGCCCAGCGATTCTTTCGGAAACCCAAGACCTACGCGCGAAATCCACGCATCATCGACAAAGTCAGCCGTATCCATCCCCGCCTCTCACCGACGCCGCACTCGCATCTACCGTACCACTCCCAGAAGTTCCTGGTGAACCCCCGAGACACTCGTTCTCGTCGTCCGATTACCGGGATTTCGTCGATGAGAACATGTCACACGATGTTGCTCGCTACACCGTGCCGCTATCTCCGCCCCCGACTGCACTCATCGGTGTCAAGGATCTGCCTCAGGGAGAGGATTTCCAGGAAGGGGAGCATCAGGTAGAATCGTGGAAGTATGGTGGGGACGCCGCGGAGAGAGGTGTGAGCGTACCGTTCTTCCCACCGGTACGTGATGACTCTGGCTTTGAAGAGTTTGGTACGCAGGAAGGACATGAAGAGGACCACAAGTTCCACGGTTCTCATGCGGGGCAGTCCTTGATTGAGCCTACCTCGGTGTGGAGTCCCCACTCGCCGCTGAGTATGGACGAGGGCTTGCCCGACTTTCCTTCTCTTCATGACATGCTATCCATTCGGAGTAGCGGTCATCACGGTCATCACGACGCTCCCCTCTCACCAGTTAGCCCCTCCGATGGCGAGAGTCAGTCGGACGACTGGGCTTCGGGATCGGAGATGGACTGGGCCTACAGTCCGAGTCCAACATACGCAGATATCTCCGCCCCACCGTCCCCCAAGCCTGGCTGTCTCTCCCTAGACCTCGGTGAATGCGAGCCCCATTGGTTTACCGGCGATCAGCCTACGCCTCTTCCGGAGGACCACAGTCCTTTCTCTTCCACATTCCATCATCCCCTCCACTTTCACCCTCCGTCCGGAGACCTCGATACTGACTATCCTGACACCGTAATGCCCTCGGAGGACGATGACGACAACACAGTACTACCTCCCGCATCCCCACGGAAACGACTGCTCAACGACCTTTACGACCCCATCCTACCCCATGGAGATGCAGTCCTCACCCCTGTTCCTCGATCGCCACATACTTCTCTCTTCTCCTTACCTGACTGCGACATGGAGGATCCTCCAGAGGCGCCGTCATCTCCGCACTCGCCTCACCGCGCCCTGCCGGTACTCGATGACGACGGAATGTCGCCCCCATTAACAGAGCAGTGCGCTCTGCCAATGGAAACGATTTCCCCGTCTCTTCTCGGGGGCGCACCGGAACAACAACCCGGTCTCGGTCTCTTCCTTCAACCCATCTCGGATCTTCCGCTGGCCCGCTCTCCTTCCCCGAGTGAAGATGACTTCGGTTTCCTTGACGTGCAACTCGATCCCGAGTCAGCTAACGTCGAGATTGACGAATTCCTCGCCCTGCGAGCTCTTCGGAAGCATGCACTCGCACAGGAACGCGCCGCACGGATGACTGAAGCGGATCTCAACGAGCGGATCACAGCCGCCGCCAGCGTCCTGCTCCCTCCGTCGCACGCGGAGGGTGGCTCTGACACGGACTCAGACGGGGATGACGTGCACATGCATTGCGACATGGATATTATGGAGAAGCGCGCCCGCAAGCGCGACCTCCATGTCCTCATGGATATGCGTGCTGAAGCACGTCGCACTCGCAAGCTGCAGAAGCAGCGCTCGAAGGAGATCGGTGCGCTCCTTGACTTCAAGATGCACGGCCCGATGTCGCCGATGGAGGGACTACCCCCACTCGTCGGCGGCAAGGGCTGGACGAGGAGTATCGCACACCTCGTTGCGCACATGGTTTTCCGCCGTCGCGATCGAAGTCGTCCGCTCGAGGGCAGGGCGCCTGCTGGGTCACCCGCGGAGTCGCGATGTCCGCGAAGAAACTCTGGTCTGCGTATGTCTGTGTCTGCTGAGGATCTGTTGCTATCTATGTCTACGGCAAGCGGACGCGAGGACGCGGACGAGGACGAGGATGACGACATGGAGATGTGATGTGACCGACCCTTTCTCCACTTTGTGACGAGCAAAATGGTGCGTCGCGGTCGTCTGTGCCAGGCACGCTTTCGCTAACTTATTCTTATATTATCTCTGCTCTTTCTCTTTCGCACACGTACCTTATGCTATATCAACTGATGCACACGTACATTACGGTACACGCAACTAATGGCAGGCTGGAAGGCAACTGTGTACTATATCAACGCGTCATCCTTCATGCACTCACCCGCATCTGTATCCATTATCCATGTTGTCATTAGCCGTCGGTTCTCGCATTCCGCATACCCTGCCAGTGCTCTCCAACTATTCCGGCATACCCTGCCTCACCCGTGCTCAATGCTTTCCCAACTATTCACGGCTCTATCTTCTATCTCCCGATCGCCGTCCCATCGATTTTTCGTATGTGCGCCCGTCGTGTCGGCTTAGTCCATCTATTCATTGATCCGTATGTTTTTTCATCATGCTGTGAATGCAGAAGTGGACTTCTCCTCTGCTGCGCGCCCGTGGCGTCAGTACCTCCTCTTACATGGACTACCTACGTGTGCCATAATTTGAGTTCATTTCTCGGCTGATGCTTTTATTGGCCTGGGGTGCGACGTGCGTGGAAAGCCTGAGCCCGCAGTTCGCGTGAGGACGCGGCATGTTCACATCCTGGTAGTATCTCTAGCGTTTGGACGGCGTCGGATCGTCCGCGATCTTGATGCCTTGTTCGCCAGATCTTAATAGTAAGTACAAGTACGTCAGAGCCCGGCACTACGTAGGTGTGTGGTTACGCGATGACAGGAGTTGAATGAAGTTCGTAACCCGACCTCTTGGCGCTGGCGCCCACGTGGCTTGGAAGGTGCCAACCGCAGCGGCCCAGGTCACGATTGCATCGTTACTTGAACGCATACTACAACTTCGGATTCTTCCTAATACCTCCTACAACTCGCGAAGTAGATGATCAATGGCACCTATGCAAGGCATAGGCTTGTCTAGCAGCATCAGGAACTATCCAACAGAGTGGCACTCGGTACTTTGGTTCCTCACCATCTGCCCTTGAGACGCCATCACCACTTCTGCTTCTTCAATTCCATCCATTGGTTGTCAAAGTTTACCAGAGTAGAAGCCTTGGGGTGTGGATGCTCGGACGATACCGAGCTGAAGATACTGGGAGACGTTCACAGACTTCCTATCTTGACCCGAAGTGTCACTGTGGATGATTCGTGAGTCGCTTTCATCAGGACCGGCGATAAACCCCCGAGGCACGGGGTCCTCTTGCTAACACAAACTGAAGAAGCCCTGAGCTTTGGATGCTGAGAGAGCTGTACTGACTGCCTGTCTTGACCCCACAGCGTCAAGTGTCATTGTGCTGCCGTCAAGCACTTTCATCATCATCAACCTCGGGACGGGATCCTCGTGCTGATATACACTTCTATGGCATGAAGCTAGTGATAACTGTTGACGATGTCCTATATGGAAGCGAAGATTCCTCGGCCTATCACGCACCTCATTGACCTCGATGACTCCTTCGCAACGATGATTCACCCCTTGTCGATTAGTATGGCGTCTTACATCGGTCTCGTTGAGATCCGACGGCTTCATGCGCCCGACAAGAAACCATCCACATGGCCTCTCCGAAGATGTGGGGCGTACTCGCATCGCATGAAGCTCGGTGAGTGTTAACTGCTCTGCGGTAGACGCGGGATATTTATAGCACTGACCTACCAACAGTTCTCATCAACGTACTTCCGCTCCAACGCATGGCAACACGCTTCGACATCACCCGCTCTCCATGGTCGAGCAACGATATCAGCGCCATTTGTCCCGTTTTGCGACGTGCATGACGACAGACGAGGGCTGCTTCCGTTATTCATGTCGATCGCGTAGGCTCCGACCATGCGCTCTTGAATCTCTATCTGTGCGCCTGTGTATCATTGCCCGCCTCGTGATCCATGCGAGGGCCGCACGAAGAGAAGTATAAAAGCTAGCAACGTCGAGCGCAACACTTCAAACTCAAGGTCCTGTTCTGCCCCGTCTCAACAGCCACCCCCCAGTTCGCCATGGTCGCTTTTCGCGGTGCTCTGCTTGTCTCGTTTGTTGCGCTTGCCTTGGGCAAGCCTACGGCTCGCAACATGAAGCTGCACGAGTCCCGCCTGGCTATCCCCTCGGGCTTCTCCCTTCACGGCGCTGCTCCAGCCGAGACGTCGCTCAAGCTGCGCCTTGCACTCGTACAGAGCAACTTCCCCGAGCTCGAGCGCAAGCTGTACGACGTTAGCACGCCGTCCAGCTCGAGTTACGGAAAGCATCTTTCGAAGGCCGAGGTACGTTGGCACTTCACGCGATAATCGGACTATGCTCAAAGTCTATGTTCAACTGTTGCAACCAACAGGTTCAGCAGCTCGTTGCTCCGAAGAAGGAGAGTGTCGATGCTGTGAATGCCTGGTTGCAAGAGAACGACATCACGGGGACTACGATCTCTTCCACCGGAGACTGGATTGCTCTCGAAATCCCAGTCAGCAAGGCCAACGAGCTTTTCGACGCCGACTTCTCCGTCTTCACCCACGAGGAGACCGGCAAGCAGGCGATCCGTACTCTGTCCTACTCCATCCCTGCCGAGCTGCAGGGACATCTCGACCTCGTTCATCCAACGGTCACGTGAGTAATGCAATCTATCACCCGCCACAGGATGCACCTCAACGAGGATCATTCATCTTATACAGTTTCCCGAACCCGAGGGGCCACCTCCCCGTCTTCTCCTCACCTGTCAAGGGCGACGTCCATGAGATTCAGAACTTCACTTCCCGCGCAGTGCCCTCCTCGTGTGCGAAAACCATCACCCCCGCGTGCCTGCAGGCGCTGTACAACATCCCGTCGACCAAGGCCACCCAGTCATCAAACAAGCTCGCCGTCACTGGCTTCATTGAGCAGTTTGCCAATAAGGCTGACCTCAAGGTCTGTTGCAGCTTCATCATCAGCACGACGCATCGTCTAACTGCAGACCTGTAGAGCTTCTTGAGCCGCTTCCGCAGCGACATCTCTTCTTCGACCACGTTCACCCTCCAGACCCTTGACGGCGGCTCGAACTCGCAGAGCGGTTCTCAGGCAGGCGTTGAGGCTGTAAGTGGTCGTGGTGACGTCATTCTGTAGTGGCAATGTGCTGACCACGATCGCCCCCTATTAGAACCTCGACATTCAATATACTGTGGGCGTTGCCACCGGTGTCCCCACCGTCTTCATCTCCGTCGGCGAGGACTTCCAGGATGGCGACCTCGAGGGCTTCTTGGACGTCGTCAACTTCTTGCTTGACGAGGACTCGCCTCCTCAAGTGATCACGACCAGCTACGGTCAGGACGAGAGCACGATCTCGAGGAATCTCGCCAAGTGAGTGTTAGATATTCCTACTCGAGTTCGAAATCTTAATCAAATCTTTCAATAAAGCAACCTGTGCAACGCGTACGCTCAGCTCGGTGCTCGCGGCGTGTCCATCCTCTTCGCGTCCGGCGATGGTGGTGTCTCGGGATCGCAATCCCAGAGCTGCAGCAAATTCGTGCCCACTTTCCCTTCTGGCTGCCCCTTGTATGTCTCCTGTCTTATACGTGATGGCCTTGCGCTCATTTGCCTTCTCCGGAAAACAGCATGACTTCCGTGGGCGCTACTCAAGGGATTAGTCCCGAGACAGCTGCGGACTTCTCCTCAGGCGGGTTCTCGAACTACTTCGGCATCCCCGACTACCAGGCGGACGCCGTGAGCTCCTACCTCTCCGCGCTCGGCAGCACCAACTCGGGCAAGTTCAACAAGACCGGCCGCGCGTTCCCCGACATCTCCACCCAAGGCGTCGACTTCGAAGTCGTCATCGACGGCTCCGTCGAGGGTGTCTCCGGCACGAGCTGCGCGAGCCCGACGCTGGCGAGTATCATCTCGCTCCTCAACGATCAGCTCATCGCCGCCGGGAAGAGCCCGCTTGGGTTCTTGAACCCGTTCTTGTACTCGACGGGCGTGTCTGCGCTGAACGACATCACCTCCGGTTCGAACCCCGGATGCAACACCAACGGTTTCCCGGCCAAGGCCGGTTGGGATCCAGTCACTGGTCTTGGGACGCCTGACTTCAACAAGCTGTTGACGGCTGTGGGCCTGTAATTGTAGTGACGAGGACGTTCGCGCACGTTGACAGATGACTGATGGGCTACTCGGACTTGGACAGGTTGCAGACGCTGTACTATGTAGTATGTAGTGCTTAGTACCAAAACAAAGAGGAGATCATCAGGACCCGTAGCGGTGCACGTTACAGCGGCAGTTTGAGACAAAATCCTTCGGCGGGGCTCAATCCCGCCAGAAGCAGCGACCTTGACAGATGATTGTCCATGCTAACGGCATGTTTTCATCACCATCTTGAATTCGGCGTGATATTTGAGCATCTAAATGATGCTTAGAAGCCAGCAGGACGGATGACCAGTTCGCAATGTGCACAGGAGTGCGGGTGCCGCCGGGTTCCGCGGTGCGAGGCTGTGCTGCGAGGACTCAGGGGTATCCAGCCTCCGACGGACGCAAAAGGTCACGCAACAACTTGAACATTGCCCTCCCGGACGCGCATTGCGCAACACATATATACAGGCTTCCAAGACTCGCCCGAAACGCGTAAGTCTCCCACCATATCCACTTGATCAAGCCAAGCCATCTCCTCCTCGAGCGCGCACAAACGCCGTCGCGATAATCTAACTTTCAGTCTGACTCCTTAACGTTTTATAACATGCCTGGCGGGCGTAGGAATCCAATCCAGATGTCACAAATCATCGGCTCGCTCCACAGCGCCGTGTCACGCGCCAAGGTCGAGACGAGAGACGCTGCTGCGCAAGCAGCGGCGTTCGTCGATGGACACAAACAAGGGTACTTTGTCGACCTCACGATCAAGTTCATCGGCGCGTCGGGGCTGCCAAAGATGGACGTCGTCGGGACCGCGGACCCGTATTTTGTTGCGAAACTCGACGACAAGCTGTCCTTTGTGTGAGCACGGTGTATCGAGATGTGTGCCAAGTCCGACGTTGATCTAATCTCGATCTCTCGCAATCCATTGTAGATCTACTGTCCAGCCGAACACGCTTTCACCTGTGTGGAACGAGCTGTGGAAGATCAAGAATGTTCCCTTGTCTGCCTCGCTCGTTGTCGAGGTCCTCGATAAGGACGTAGGCAACATCACGGACGACCATATTGGGAGGTTCACCACATCTATATCTGCCGGTGCGAAAGAATGCAGCATCGAGAGCGTAGGAGCCTTCCGAAGGAACAGGGGCACCTTCTGGCTTAACGTATGCTTCCGCGCCATCTTATTCCACAGGTCGTCACAACGCTGACATGCTACTCCTGTAGATTGAGTCCACACCATCCACGGATGCTAAGGCCGAACGGCGACAATACGTCTTCGACGGCCCCATCCGCTTCTCCCGCCACTTCTCGCCGACCGTTGGCCGCCTCACGAACCTCAACGACACCAGGCTGTACTCGACATGGAAGATCTACATCAAAGGCGTCAAGATGTTCTTCGGCGACACCGTCCAGCACTGGAACAGGTCCTACAAAGCCGCCCAGTCCATCTTCCAAGGCCCCGCATCCATCGCCGTGCGGTCGACCATCCAAGCCGGCCACCGCATGCTCTACGCCCGCTCCACGAGAAATGGGTTCGGGGTCATCGACGGACGCGAGGACGTCTTCCGCCTCCTGCTCCACGGCAGCACCGGCAAGCCCGACGGGCAGACGGGCGGGCCCGCGAACCTGATCACAGCACACCTCTCCTCCAACCGTGACGCCAACGAGGCTTCCACGCCCTCTCCGTACGCCCACCGCGTCAAGCCGGCAGTGTACACGTACATCATCGCCGTCGAGGACGACTCGTTCCGGTTCTCCGAGACGGGCGCGGCGTTCTTCGTCGACTTTGCGTCCAAGCACGCGCTGCACGCCAACTGCGCCCAGGCCGTGCGCTACTCGGGCGAGTTCCACCCGCGCCCGGCCGGCGGGTGGGCGAGCTTCTCGGACGACACGCCCGACGACGCCGTGCAGTGGGAGCTCGTGATCGACAACAACAGCGGGACGTACAGCCCGGACCCGCTCATGCTCCCGGACCTCAAGGAGTGTCTGGAGTACAACTTCCCCGGCTTCACCATCCACGCCTGGGACCGCAACGACCCGCGGCTGTCTGAGAGCCGCGAGGCGTGCAGGGAGTACGCGTTGAACAAGCGTGGTGTGCGACAGGAGGAGTTGCAGCCGCATGCGCAGCCGGGCCAAGAGACCCTGTCGCAGACTGCGCGCACCAACAGCGGCTCGCAGCTGAACGAGGATGGGGCGGAGGGTGCGGAGGGCACGACTGTCGGCGAGCCGGTCGTGGAGTACTAGCGACGATGTGAACGAGATTCAACTTGAACTTATACCCGCCTGACTAGTTCTTGTAATGTGACTGTCGACTGATGTATACTGTATCCTGTGTGTCTGTTGTGTAATACATAATGTAAGCTAGCGATGAATCGAGTTCGGTGCCAAAGATGCTAAATGAGGCAACTCCGGCCCTGGTCGTCACCATCATCATCCCAACTGCGCTCCCAATGTGCCGATGATTAGTGCACTGTTCATTAATTGTCCACAGCAATGTTACTCGACTGTATATACTCGGTGGTAACATTGGTAACGACCGCTTTCAGTCTATCTAAGTATTCCTGCGGCATAACCGGTGTTTCTGGGAGCACAGGGCCGTCCACCAACAAGCGATAAGATAGGTCAGTCAGATGGGAATCTCGCGATGCCCGCACCTCGAGCGTGGAGCACATTGCTTGGTGCACCTCCACCTCTGTCGCAACATCGAGTGTCTCCAGGCCGGCGACCGTATCCTCCGCAGCAAGTGCGGTGAAGAGGGGCTGCATATGCCGCCAGCGTATCTTCAGCGTACGCAGAGCAGCATACTCTTTGAGTACAAACAGCCAGTCCACCCCGCTCGGCCGGAAATGGAACGTCTCCCAGTGTATCTCCAGCGTGGTGACGGCAGCGACTCCCAAAGCCGCATGAGCAATGTCACGGATTGCCCCCGGAACGACCTAGAATCCAGCACAGCCCCAGTCACAGTGGTCTGTCTGACGGATCACCAGCCGTTCCTGGTCGCCGGCGTATGCGCGGATAATGGGCCCTTCGAGGCTGCTCGCGTCATCCCTCTCGATGGTCACTCGGTCCACAGAGGTAATAGGGAGGTCGACGCTGGCTTCTTCTGGCAGGACGTAGGTGACATTGGGGGACTGTTCCCCCCAGAGGGAAAGGACGGTCGTCAGAGAGAATGTGATGTGTTCGAGGACTACCCGGCCGCGGGGTGCTATGTCTGAGATCGTGCACGAGCGGAGATGGGGCAGGTCGACAATAGGGTCAATAATGTCCACATCATCCAGATCGGGTAGGCACTAGTGTACTTGGAGTTCCTCGAGGTTAGGACACTCCCGCAGAATCTCATGAAGCGCCGTGAAGGTTGGAAAGCAACACCTTTGATGCGTTGGGCCTCGGGCGGAGGGATCTTTGACGATGAGCGATCGGAGTGTAGGGGCGGCGCAGAACTGAGCGATTGAAGTACAGTTGGAAAGGACGCTGCGGAGACGAGGAAAACGGGCCTGGGATATCCCATCTTCCAGTATTTCACTATGCGAGTGTGGAATGAGCCAGATCGTGAGGCTTTCGAGACTGGGGAAGTAGAAGTCGAACAATGCGGATAATCTGTGCGTCTTCTCATCTAAGGATGCAATATAGATGTGGGTGAGGCGAGTGAAGTGGTCGGAGAGTTTGATTAAGAGCGGCAGACACTCGCCACACAGCGAGAGACGAACCATCCACGGCTCTGACCTAGTGAGCATCTCAAGGACTAGTGACAGCCATCAGGACTTCTCAGCAGATCCTCCCAGAACTCCGGGATTGATTGCGCGAGAGAGTGCCATAACCTGGAAACATGAGTGATGCGAATGCCCGCAGGAGTCTCCGGGTGGACAGAACGGAGAATTTGCATGAGGATCTCGGTGGGCAACTTGATATGTATGAGAGCAGCCGCGTTTCGCATCTCTGCAATCTCGCGTTTTTGAGCTTGGAGCTCGTCAATATTCCTCTGGTACTTCTCCATCAGGACCGCCGCTCTCTCCAGGACAGAGTCGGGCGAAAGATCTTTGAACTGCGCACGAATATGTTCCGGAAGTTGGTAACGAGAGGTTGAGCTTGAATCATCATTGGCAGGCGATGTGTGGAGTGTAGTAGATGTCATTGCTGTCGCTGTACAATCACGAGCGAAATTACTCTAGATGAATGGGAAGTTTGGATGATCTCACTTACTGTAGAGTTCGCCAACTCTAAGTCGTTCACTGACCATAACTTAAACGCGGTACTCCGAGTCAGCGACAGATGCCGCATATATGTCTGTGGGTTCAGACTGGAGCACAAAACTCTGAGAGGAGGAGGCTGCTTGTTCCTAAGCAGGTTCAAGTTCAAACCCTTGCTCCGGCACTTGCTTCGCAGCACACCTTCGCAGTACAAAAATCTGAGCGGAGAAGGCTCATGCTATCACAAAAGTCAGCTCCGCAGTAACATGCAGCCCTCTCCGCTCAAACATTCGTGCTCCGCTCCATCCGCTCCAAAACTGCGCGCGATATCGCGGGCACGTCTTGCATCCGTGAGTGTTGTCGACGACGGAATAACACAATTCAAAATGGTTGCGTTACTACCCTTCAGCTTTCCCTTGGCTCTTGCCTCCTTTCTCGCACTACATGGGCTACGGAAACGGTCTCTGTCACTGTCTGGCGCTGCAGCAGCATTCATCGTCGGATACACCATGCTGTCCGTACCGCTCCTCGCGTTCGGTGTATCTCTCATCGTGTTCTATCTCACCGGCTCGCGCGCGACGAAAGTGGGGAAGGCACTCAAGCACAAGCTCGAGGAGGGCCACCAGGATGCGGGCTACAGGAACGCCGCCCAGGTACTGTGCAACTCGTTGTCTGCCGCAATAGCTGCCCTGCTCTGGAGCGCGCTGTACGAGCCAGGCTCGTATGCTGCGAAGCTGTTCGATGTCGCAGGCGTGCACGTTGGTCCAAAGGTCTCTTATGATCTGGAGCAGTGGTGCCCGCTCACACCACCTCCCTCTGCGTCCCTGAGTCGACCATTAATCTATGTGACTCTTGGGTAAGTCAGCCTACCCGCTACACCAAGACTTATCCAATGATGTTCAGAACCCTCGCATAGACACTTTGCGTGCTGTCTGGGAGATACGCTTGCCTCCGAACTCGGCATCCTCTCGCGCTCTCCACCTATCCTCATCACGACTTTCAAGCCTGTTCCTCCCGGGACGAACGGCGGCTTGTCTACCATGGGCACGCTCTCGTCTCTCGCAGGAGGCCTCCTTATGGGTCTGACCATCGCCATCTCGCTGGTATGGCAGAGCCCGGCTTGTCGATCGCTATGGCCAAATGTCGTCGTACCACTTGCTCTATGGGGTACCTTCGCGGGCGGCCTTGGGTCCCTCGTACGTAGCGCTCCTGTGTCTATCATGCAGTCGCGTCTAACTAACCCTGCTGCATGGGATCTGTAGCTTGATTCGCTTCTAGGTGCAACACTGCAGTGCACGCGCTATATGAATGCTACGAAACGCATCGTGACCGATGAAGGCGGCGCACCCGCGCCAGGTGCCGACGTCAAAGTCATTAGTGGCTTCGATTTGTTAACGAACAACCAGGTGATTAATCTGCCTCAGTGCGCATACACTGTTTACTGATTAGTTGTGTTAGGTGAATCTTACTTCATCTATCATCACCGCAGTTCTTCTTGGAGCGATGGCATGAACAGAATGTAAGAGTGTCTATACACGACATCAAGAGGTACTTGGGGACTCCATCGCACCCCTAGCTTACTGTACAGTAGGTGGGCCTTCCATAAGTCATGCAAGTGGGTGATGGACGAGTCCTCAGCGACGACTGTTGCTTTATTTACTCCACAGCACCCACTCGTAATGTCAGTAGTACGAAATCAAATTCGCGTCGCATGACACTTACCAGCACCAACCCTCCAACGCAAGAGCCCACCATCGATATCGTTACAACGTTTGACACACTATATGAGCCCCTCCAAGTCGCGGACATCCGGGAAGTGTAGTAATCACGTCTGTGTTGAAAGTCGTTACATCGGACTACTTACTTACTACTTACTTGCTTACTTATCACTTCTGAATCTTATGGTGCCTTTGACGCTCATTACTTACCTAAAAGTGATGTTCGTTACTCTCGCAATTTTTCGCTACGTCTTGCCTCCTTGTACGGCCGTAGATTTATCCCGCTTGTCAGTAGGCCTGCCCAATGTCTGCCTGGGGGAGACTATCTTTCCTCAGCCGTTGACACTTACCGTGCACCAGACCAAGCTCGTTCCTACAGACCGCTACCGGCTACTTCCGACAGTCTGATCTTCAAGAAAGAGCGTCTGTAGCACCACACCTTTACTCTGAAGTCCAAGTCGACTCGGAGAACCCTAGAGGGCTCAAAGACTCGGACAGCGAGTCCTTCAAAAGATACATACTTGATCGAGTCCAACGTGATTGTGAGTCGAGTCGTAGAAAGACTTCTCGGGTTCCGAGAATGCACGTTACTACCAATGTGGTACTGTGCGTGCTTGAGCTTGCGACGAACCGGGAGAACGATTGTGAACCAAGATTCAACTACCCGACTATTACCCCGAGGATACAATACTGATTAGTGACTACTAGGCGTATGGTTCCCAACTATATGATCTTCTAACGTCGCCGCTCCACTTACGAACGTTTGGCATTCGTGTGGATCGCAATGGCCCCCCGTTGAGGGACAGTAGCCTTGAACGACCCACCAGAGACCGTGAACCTGTGGGATAATTAGAATAGAATGAGTATTGCACACAAGGGCAGATCCTGTCCCTGATACTTACGAAGTGCCTGTGCACTGTCCGTTCGACGAACTACCCTTGATGACATCACAGTAAGTCCCGTCAGGAAGCGAGGTCTTGAACGTCGCAGTCCACGCAGAATCCTCATTGTTGATAGCAACGAAGCCGGCAGAGCCTGATGTCGCAGAAAGTATCAGCGTAAGCCAAACATCGCATCGGGCGGCAAACGCTGGCCGGGCACGTACCGCGACCGAATGCGACCCTCTGCGCATCAGGCGTAACCCAGTGGTTCATCGGCGCACTGCCGACGGCGTTCCTGAACCCGGTCATGCCTGCGATTTCTTGCCAGCGGTGTTGGCAGAGCCATCCGTTCGCGCCGCCGCTTCCTGAGCAGGAGCCGTAGCCGCCGTTTGGCGGGCCCGCGTCGTTGTTGGAGAAGCTGTAGCTCGACAGAACGGTGGGCGTGCCGTATGGGTGGGCGATCGAGAGGATGGAGGCTAGGACGTAGGCGTTCGAGGGGGCGTTCAGGGTAAGGGTCCCAGGGGTCTGATTAGATCCGGAGAATGCATGAGTTTAGTCATGGAACAGTAGATACAAAAGGAGATCTGAAGTACCCTCTCCGAGTCATGGTTGGCCACGAAGATGTTTGCCTGCGAGCCAGGTACCCACCCTGCTCTCGAACGTAAACATGCATCCTAATGGGAGAGCTGATGGTGTACATTACCTCTGTTATCGAGGTCCTTGAGGTCAGAGAGCTTCGCTCCGTTCAAGAACACGTCTCGAACAGCGTTCATGAACCGGAACCTGTGCAGTGTTTCATCAGCACAACTCCCGGCACAGTCGTATTCATACATACTCCTGCACATCCCCTAGCGACGAATGTCATTGAGTGCGATTCATCAGGATGTGCGTAGAGACTACGCACCAGTCTGCGTGTAGTCGTTGGGCGAGACGCCACCTCCGTACACAACCTCTTGTGTGATGTACAGCGACTTTCCGTTCTTGTTGAGACGAGACAGGATGTTCGAGATGTCACCGACCGCCATGTCTGAGAAGCCGTCAATGAGCTGAATGGAACACCGATGATCCGATCGCGGAAGGTAGTACTCACGCTTGGCAGCATCAAGTCGGAAACCGTCGATGCCGAGACTGAGCAGGTCATTTCCAAAGGCAGCGAGACGGCTGCGAACGTTGTCATTTTCAGTCGCGAGGCTGCACAGGGCCAACTGTCAATGTCTCGCGTTTCAAGCAAGGTCTGGTTTCACTCACTCTGCTAGCCCAGACAGCTCGCAGTTCTGGATCTCGTACGCGCTGTTCCAGTCGTTGATACCGTGGCGGCAGCTATGGAAGTCCGAGTCCTGCCAGATCCCGGGGTAGTTGTAATGAGAGAATGACGAGCCAGCGGTGCCCTGTCCATTGTCGAAGCCGGACATATGGTTCCAGAGAGTGTCTAGAAGCATCCCATTCTACTTAAGTAACTCCGATTCCGAAACAAGGTGTGCGCACGAAGCACTTACCAACTAGGACTCCCACACCGGCACCATGGCACGTCTGGACCATGTTCGCAAACTGGTCTCGGTTTCCATGCTTCGAGGTGAGCTGGTACGATACGGCTTGGTAGTCAGTCCACCATTGGTCGCCGGTCACGCTCTCTTGCGGTGGGTTGACTGCGCGTCAACGTTTCCGCCGAAGTCAGTAAGCGCGTTCGCCACCGGCCGGTAACGAGGTCGTTGACGAGCGGACGCCAAGACCAGGCAGGACGCACCTTGCACATATCCATAGCCCGCAGGTCCGAGGAAGTTCGTGCACTCCGCTGCTATACTGTCCCAGTTCCATTGAAACATTTGCACGATCACGGACTTGTTAGGGTTCGCGGTTGCGCGTCCGAAGGGACGCGCCTTGGTGGCGGGGCCGTGGCGGTGGCCCGCTACAGACGGAGAGAGTGCGGCCGCGATTGCGACAAAGAGCGAAAGCTTGGCCCAGGACGACATGACTTAGTAAGAGATGTAAGAGACGTGAGTAGCACTGTGAGTTGAACGTGAAGGAGCGGAAGGGTTCGGGCAAAGGGAGCGAGAGCGGCTGGACGTACAGGCGAAGGTGAGGCGGGGTATATATACCCTGGCGTCAGCCGAGGGAAATGGATTTGATGCGTTCGGTTACCATTCTAGACCACTCAGGAGGTGGACATGCCCAGAACATGCTCACCAGACTTTGTCCATGCTCTAAAGCGTTCATCGCGTCGATATCCACCGTCCATCACGGTTGGCAACAGACAAGGCATCGCTGTAACTTCTGTAACTGCGATACCTGCAGCAACGAGCGGCACGGCCGAGACTGGAGTAATGGAACGCGACAACCAGTGTTGGAGCAATTAAAAGCGTCGTCAGAGTCGAGTATATATTCCGGTTGTCCACGGCAGTCGACGTCGTGGTACAAGGGCAAACGGATCCATGCAAGCCGCGTCTCGGGAATAGCCGGCGCGCAGGCGCTCCCTCGTTCAACAACAATTCGCAACTTCTTGAACACGCGCCTCATGCATAAGCACCGGCCGACTGATGACTCCGTGGCGGGAATCACTTCGTGAGTATATATGAGGGACCCTCTTAACCACTGTGCATAGCTTTTATCTGACGCGACGTTCAGGCACATTGGGACTTCCCGGAGCAGACATTGTGCGCGTTCCTTGGAAAAGATGCCGAAGTTCAAGTCTAGCGTCAAGAGGCGGAAGAACTCAAATCATTGTATGGGTTTCTACTGCAAACACGCAGAGGCTGTGTGGAGAGCCATTGCGCTGCGAGGCGTTGTTTTCGGTATGGAGGAGCTGTTAGATATGCTATAATTGTGGGGTGTCGTTATAGGTACGTGAGGAAATGTCAGGGGTGATACACGCATTACCTCTTGTGAAGTGCGTAGCGAGCAACAGATCAGAACATAACACAGAGTAAGCATCAAGATCGCGTACAACAGCGGACATTGGACTCAGAGCCCCTGAAACATGAATATACGACATCAGTGTACGATTACAACAGTAGGCATAGAAATTCGCTGACCCACTTCATACCTTGCTCTCGAGCCGCGGTAACCCAAAACAGGTAGGTAATTCGCGCCAGAATATACGACGATCATTGCCATCCTTTCCACGGAGACGTTCTTTGCAACGTACACACATCTCCAATGGTCCCAATTGATCGAAGAACCAAGTATCGAGAGGGGCAAAGACAACATCAACGGTAGTCTTGCTCATCCACTTGGGCATGCTATTGCGCTGTACGACTCTGTGTATGGATGACGTGCAGATTTGAGGTGATAGGCACGAAGAAGTCGCGACTACTCTGAGCATAGAGATGATGCGCGCGATGGACATCCGCACCACCTCAGGTTTGCCCTGGAGAATCCGTACGAGGTCGTCGCTCTCGAGTGAGCCGACGAGTGTAGAGGGTGCAAGGGTGCAACAAATGAGATATGCGACCGAAAGTACCTCGGTTGTGTCGGTAAGCTTCGCCAGCCTGACGAGAGTGATGGCGTCGATAGGAGTGGTTTCCACCAGCGTGCTGCGACCTTGAGCGTCCATCCAGGCGTCGAAGTCCGTAGTATAGTATTTCTTCAGTCTGGAGAGAGCATCATTGAAGACGTCGTGAATGGCGTACTTGTGTCCCATGCGAATGAGTGACGCAAGAGCGGAAAAGGGTACTGTCTGGGGTTCGTCCGCAATATAGTAGTAGCTGTCAATGTAAGGCTTAACATCAGTTGTCTCATGTCGTCACTTACGTCAACATATACTTACTTTTTGCCGCAGCAGATGACGAGAAGAAGATACCTCAAGTCCGATGCGGGATCATGCAGGCGAATCACTGGACAACCATCCATAGTATCATCCATGTTTTCTGGGCGTGGAAGGGTGCATAGATCGCGGAATATGTCGGATCGGTGTGCGATAGTACCCAGATGCACGCGGAAGGCGATATTGTCCGCGCTTATGATGATGACGTTGCCATCGTGCATCCAAATGTGTTCATCTCTTGTAACTGTGTGGTTGCCGACTCTGGGCTGATCATGACTCTGCAGCGAAGACATGGCAATGCAGCGTTGTCTATGATCCAGAGATCAGAGAACAGGATAACAAGGTTGTAGGGGTTGAGAGTAACGCTGTCGGGCATGTTTGGTCATGCTGTGCAACGTCCCCATCAAAATTCCTATATATGGGCTGCAATGTTAGCGCCGAATCTGTGTGGGGAGGGGCAGCGCCTGTGAGTGTTAGCGATATCTGCAACTTCTTGCTTGTCACCCTCAAGAATCCACCTGCACGAAATTCACAGCGTTGTTTGTGGCTCCAGGTAACCCTTCGTCTGTACGCTCTTGACCCATCTCATGGCCGAGGACACAATAACATCGTAGTCAAGGGACCGACGATCCACATCAACGTTGCCTTCCAGTCTAGCTAATACACAAGGAGGTACTAGGAGCTATGCTATGGATGCTCTTAATGAGCTCGAAGGCTATGCGTGCCCGCAGATGCAGATGTGAGTAGATTGCTCTCCTTGATTCCGTTTCCCACATATGAAATTCACGCCAAAGACACGTCAATGCTACCTTAGGAATCCCTTATCTATATTGCTTCTTTATACATCACATTGTATTGTTATCGCTCGAAGGCCCGGGAAGGTGACCACACGAACTTTATGTGAGTACAACGTTTCTCCGAGTATCCACTTCTGCACTTTGCTTCGTAGTTGCTTTTCTTCACTTGGTGAACACGGTTCTCTAACTCCACCAATGTCCGTTGCCACTCGTATCCCCCTCGACCTCATGCGTGATGTTGCAAGCTGGTTGGAAACGTCCGATCTGCTGGCCATGCTCATGACGAGTACGCTGACGAACAAGGCGTTGACACCCACTCTCTACTCCACCGTGGACTTGCGTTCATGGGACGGCCTGCTCAGGTGTCTAGCTACGCTTGCGTTGCTTCCAGAAGACCACGCCTTTCATCGCGATCTTGCCATATTCGTACGCACCCTTGTCATCCAGCGACCCCGTTCTCGGCGCCCCTTCTACGCCACTGACTACGCGTTATCGCTCTCAATGGCGGTGGCGCGCATGACAAACCTGCGGTATTTCTCATCCAAAATCGGTTTGACCCCTTGTTCGTTAGACATACTGTTCAAGCTTGTCTCAGGGACCTGTCCACGAATTCAGACGATTGACATCATTGTCAGCGACGAATTGACTACGAAGTTGGACATCCGCAACTTCCGAGTACCATCGACGCTGCGCGAGCTCCGACTGGTCTTATCCGACCAGCCGTGTCCCGTTCGCAACCCCTTTGTTCGCAAGCTTCTGGCTGCTTCTGGCCCTTCTCTACGATCACTTGCGCCACGGACGGACGGACACTACAACGCTCCGTTTTGGCAAGAGATTTTGCCGTGGGACCTCGACTTCGCCAATCTGGAGGACCTTGTGATCGGTGGCAGCGCGCTCTATCAACCATGCTTCCAATCGGCGACCCAAGTCCGTACTCTCAAAGTCACAAATATGTGGAAAGTCACGAGCGACGTTCATTTTGCCGCATTCCCCGACCTCGAGGATCTGTCTTGTCCTTGGGAAATGATACCGCATTTCCTTGTCGATGACCCGGAATACCGACGGCCGATCAAGACGATTCACATCGATGACGTTAGCTGCGAGCGAAGGGGTACTAGTCCACGGGATCCCGAGAGTGGACCGACATACTAGCGCTTCTGCAGCGTCTCCAATACACCTCTGTCCCTGTCACGACTCTCAGCTTCGAAGTCAAGAACATACCGCTCACAGGATTCGCCGCTATCAGACTGGTCTTTGTTTCTTTGGAGTATCTCGCAATCGTCGTGCACGAGCGTTTCTCTGTGGTGCGTCTCTATATTTGCTATGCAGAGCTCCCTCGTTGACGATATGCGTCCCACAGAACTGGTTACACCATTTGGCAACGGACCTCATCGCACACATGCCTAGGCTTCATACGCTACTTGTCACCAGCTGCCCTGCAGGACAGTACGGGAAACGTGTTCAATCGCCCTTCGTTGAGTGGACGTTGGCTCAGACCAGGGTCGAACGTGCGTTGAAGCTCTCGCGGAAGATGCTTCCCTTGTTCGAGATGCACTGCCCGACTCTCAACCGCATCGCCTTCAGTACCGTTGTCGAGATCCGGAAGCGAGAACACGGGTGGTACTGGATCGGCGCCGACCCATGCAACGGAGAAGGTTATGTGTATCCTCAAGTTGGAGGTGAGGATGTGCATTTCAAGTTTGAAAGGACCCAAGAGGACCAGGACGAAGGCTTTCGAGATGACAGAGAACCTTCGCTTCACTTCAATACCAGACTGGATGCTGAGCCATCGAGACGATCCCGCTCCGGTGGAGAAAGGGCTATCTAGAGAAGAAACACAGAGGCGGAGGCTTGCAAGGTCGAACTGACATCTCGGCCAGGCATAGCTATGCCTAGAATGTATACTGTCTATTATCTATATTCAACGTCGAGTTCTTGATACGCCTGGTTGAACCAGTCTTGAGCAATGTATGCTAGTAAGAGAGGATGGTACACAAGGTACGCACCGGACTCTGTCATCGACTTCAATCATCAAGTCATTCTTCCATATCGCTATCATCCTCGTCCTCATCCTCGTCTACGTTGCTCGTGGTCATGAGATACACGATAGAATCGCGAAGTTCCTCCCACCCCGCCGCGCATGCCTCGAGTATCGCACGTTCGCCCAGGAGATACTGCAGTGCAAGCCTCGTCTTCGTTCTCTCGGGGGCAGGTTCTGTCACGCCGTCAGAAGCGGTCACAGAAAATATGAGAGACAGAGACACTTACGTCCATGAGCTCGCCGATAACCTCCACGCTCGCTCCATCGTAAGGTGTGATCCCTGTCTGCGCCGCCCTAGTTCTGCAAAGATCACAGATAACGCCCGCGATATGGGCAATTGCATTGAGGACCTGCCAGTGCCGATATGAGCAAGTATTGTCTGTGAGCAAATATAGCCACACGCACGGAGTGTTCGGCAGCTTGAGTCTCCATCTCACCAGAGATGTCCTCGGCTGTCTCAGTCTCGACAATCGTGCTAGCGATCTTGAGCACCATGCAGTCGAGGGCGTCAGGATCCGCAGAATCTTGCGACTCCGTGGTATTTTGGCGCGTTAATGCATCCATTACGGCCCAGACGAACAAGCCAAGCGAGATCTGCCCGTCGCTATTGATACACAGCGAAGAAGTTGTCCCATCCGCGCTCTGACTAGGAACAAACGCCAACGCACTGTCGTTGACGATCTTCTGGAGGCTGGAGTATGCGCTGGGTGAGATCCGCCCCTCAAGGTCTCTCATACTTATGACTAATCCCGATCCGGGCCAGCCGAAGGTGACGACGTCTGTCTCGCCGCCTTCTAGGAGGAAGCCGTAGCGCGCAAGCAGAGCGGCATTGCTCAGATTCGCTCCGTATGTGTTGAATATCTCCGCTCCGCCTGGGACTGAACGGACGGTGACCATGTCGACTGTATCGGCCGGATCCAGAGCGGGAGATATATTAAATATGATCTCGTCGGCAGACAATTGCGTTGGGTCTTCTCGATCGTGGGGACACTCAGACAGCGATCCACATGTCGGGCATACGTCGTATTCACTCTGTTTAACATAGTGATAAGCGTGTAAGCGGGAGCATGAATAAGAGTGGCTCAGCGACATCAGCCTTACCGCTAGCTGAACGTGATTATCGTGGGTGTGGTTGAACCTGCATATCGATGAAAACAAGCAACGAGAAGGAGTGGAAAGCCTTACGCATCTGCAATAGGAACCATCGAAAGGCCATGGTATGCGTCAACAAGGAACGCGCGAGAACACACCAGTGAATAGGCGTGCAGGAAGCCGGAGATCGAAGGTTGAAATCCAACAGATGTGAGCACAGGGACTACCTGAGCTGTGTAGTAGTCGTCGACGTCTATCTGGAATCGCTGTTAGCGAGCCAGAAGTTCATATCTTCCTGCCAGCTTACAAGAAGAGCCGTCCCATCCTCACTCTGGAGCTCCTTGTGGACTTCAGTCCGACTGATCCAGTCCGCGGCATCCCTGGCGTCTTGATCGTCCGGAAACGCTGCATGATGCGCCCACAATCGCGCGATGGGGACGACAGCAGGCGGGAGCGATTGCAAGTAACCGTGCCATCGCGAGGCAGGGCCCCTAAGGCTGCCGTGTTTCCGAGCCCAATGAGCATATGACACGGGCTCAGTGAAGGTGACTATGACGCACATTTCCGCGTATAATGCCAAAGATAATGAGAGAGCAGCATGGTGTCCATATGGCGCCCAGGTTATCTGTGTAGATATGGTGCACGATCTGACGGAGAGCAGGGAGGTTTTAGGTATGACAGCAACTCAACGACCGGGGGGGGGGGGGGCAATATCAGTATCGCGGAAAGTTACTCTGAACGGAGGAGCAAACCTCGTTGTGGATGCGTGATTAGGCTCGTCGAGATCACGGACACCCCTTTCAAGTTGTCAGCCGCTCTTTTCACCTTGCAAGGTCCGCACAGCTGTATCTGATTTTGGTGCAACCATCGCAAGAATGTGTCTAGGATGTCGTCAAGTGGCATTGATAGTAGTCGTGGCACCAGGCAGTTGTTAGTTGAAAGCTTGAATGTCAAGCTCAGACCAGCGCTCCCTTCCCATACTGGCCTGCGGCTTTGAGTCGGACATACCGTTTTCACTTCTGTACCCGACAACACTGAGAAGAGTCGCGAACACCTACGTCGAGTACACTCGCGCAACAAGGGAAACAGTGTCTGGACTAGTGTTGCGATGACATAAGCGTCAAGATCATGTCGTTGAAGCCGCCACTGGTCATCATCGCGTCAAGACTCAAAATCAAAGGGCACATAAAAGTGTATATTTGGGCGAGTTCTCACTGGGGTTGAAGTTGAGCTGACTGTGTATACAAGGAGGTAAAGTAATATCATCATCGTGCTATCGATACTCTACTCGGTGTCTGAATCACCCTCCTCGTTATCCATTTCACTATCTTCGTCGCCGTTCCAGCCCTTATACCGACCGTCACGGGGATCCTTCTTCACCTCCTCTCGTTTTCCGACTGGTCCTATGTGGCATATCAAGCACAACTTATAGTACAGAAGTCCTATACCATCGGATTCATTTCCATAGTGGAGGACTCGCGTGGATTTGAAGGAGTTGGCAGACGATAGCTCGGTCACCATGTGCACTGTTAAATGCTCTGGATCAAGGTCCATGTCGTCCTCGTCCTCATTGTCGGAACGGATATACTTGCGTTCTTCCGTTGATAGCTCGCGTCCGAGGGATCCATAGAATACGACAGCGCCACCGTGGTTCTGGCGCAGAATCTCGGTAGACGTTTCTTCATAATAGCCATCGAATCCAGTGGATTCCATCATAAAGGGATGGTCGAATAGCATGGGAACTATGTTACCTTCGTCGTCTTCGTTCTCGTAGAGGATGCGCAGGAGAGGCTGCAGTCCGCGACGCTGGAGTGCCTCGAACAAAGCAGCGTCGCTCCCCTTCAGCCATGTTCGCAGATAGACGAGCGGATTGGGGTCGGACTCAGTCCACGACTTCGGTAGCGGGTACTGGTGGCGCAGACCGAACCCGATGGTTCCGCCGTTGGGCAGAACGGCAGGGTCGGATAGGACAGCATCAACGGCAGGAGATAGTGCGGAAGAGACCAGGCTTGCAGGCTGGATGATACGCAGCCCAGCAGGCAGTACGTCGCGGTGCATACGGACCTCGAGGGAGTCCGCGAAGTACAAGTTGTAAGTGATCGTGACGCGGTGTCCCGACAAGACAGGGGTGACCTCGTGTTCGACGTCGCTGAAAAATGCGACGAACGCGATGTTTGCTGCTGCAGCGGGGTCGGACAAGATCTCGGCGGAGTCGAAAGTCCACTCGCGTGGCTCCTGGCGCAGAAGCAACGCACCGCCTTGGTGAGGCGTGGGGAACACGATCACGAGAGAACCGAACATGTTCTCCGCCCGGGGAGTATCCTTGTGGGCCTTGAAGAACGCGCCTTGGCCTAATTGAATCCGTCAGCATCTGGGACATCCAACTGCACCCTGTAGAGGCAGCCCCAGTTAACGTACGCACCATAGACGTTGAGCTTGTAGAGCTCTGCCTTGACGCGTTTCGTCTCTTCCTCCCCAGGGAAAAGGCAGGTGCGCACTACATCTATCAGCCCGGCGCGCTCCACATCGAACGCGAGCATGAATTTCTCGACATCCATCTTGCCCGCCTTCCGGTACGTTTCGTCGAGAACGTCTTCGTCGTTGCGTCCAAATGTCGCTGGCTGGCACTGTGCTGCAAGACGATCCATTTGTTCACCGGTGGCGTTTGATAGATCGACCTTCCTGTAAGATTTGTCAACTGCATAGTTCAGAGAATGAAATGTGTTGTAATACCGTGCTTCCTCCTCGCTTCCATAGTAGAGAATGAAGTCCCGTGGCTGCAGAGCTAGAGTACCACTACAGTACGGCAGTGTCTCGGTGAGCGCCGAGCGCAAACGTTGAACAGAGGCGATCTCAACGGACGACATCAGATGGATAGTAGGAGAGGAAAGAACGAAGTGTGGGGGAAATACGAGTTAGGGGCCAGCGCCCTTATATACACAACTGGCTCGGAGTGAGGTCACCCATGATTGGCCGGAAGAGAGGTCCGAAAACGGCTGCAACTGCGTCACATCTAGTCACTCTCTTCAAATGGCAACAGGCTCTTGCTCGGCCCGGCTCATTAGGCTCGCGGAGTCACTACTAGTACTAGTCACTCGCAGTCATTATCTCGTCTATCCGTTTTAGAATGCTCGCATGTAGCGAAGCGCGGTGACAGCATACAAATCACAAGCATGAGTCATGAATTGAACGCTTGGAAGGTATAACATGATTGGGCCGAGTCGATCGCAAGGACATCACGGGCAGTACCGCTCAGAATCACGATGTTTGAACTAGGAAACAACTTCTCCTCGATATAAGCATACTTATTATCGCCACGTTGTGTTCGAGTCGGTCTACAAAAGCAGGCTGTCGCGCGATGATTCCTCGCGATATTTTCGCCTTCACTTACTGCACATGAAGCAAAGGTTTGGAGCACTCAGGGCCGAGACTTATATAGACCTGAAACGTAACTGGGTAGTCGTTTGTTATGTCAACCTGTATGCCCGCAGCTCCAAAGTTCTCATATACTCAGCAACTTGAGACGAGTCACTAGTGCCCGTTGACTTAGGACGTCCTCGAATCGCTCACTGGTCCACAGGAATAGCAGTCGAAGCGTTGTGCGTCATTCATGACGGTCACCAGGGCCCTAAATCGGATGCTTGTTTGTTACACAACACATGTTCAATACCTAATGCACAATCTGTCGGAGGGGTAACGCAACAAGTCAGGACGCGCGAGGCTTGAGCTCCATGATCACGCTCTCCTTCCCCTCAGTGCACTGCACTGTCACTTGGTGTGGAACCTCCGTAACTCGCTCGAGACACTTGTACATAGACGCTAGACTCGGGTCCGTCGTTTCAGGCTGCATTTCTCCTGTGGCAAGCGTCCTGGCGCACTGTACGAAGGCTTCAGGGCAAACCAGACTGTGAAGACTGATACCGAGCCTCCAACCCTCTTGTGCGGGGCATACAGACAGAAGCTCCGCCAGGACTACCAGTTCCTGCATCATGGACGCTGGAGATTCCGCGCACTCGGGGGTGAAAGACCAGGAGAGCCAGAAGGTCTCTGGCTCGGCTGTCGCGTTCGGCTCATCAGCCGCGTTTTGTGCAGAGGTTGTGTGTGCCAAAGCCCAGGTAGCGGCATGCCTGATGAACGCTAAGGCAGCGAGACGCCGTGCAAGCATCGCACAGCTCTGCTCGAGAACGAGGGCACGGAACGAGCCGCTCTGCGCAAAGATATCGTCCCAAGGGATCGTCTCTCCTATAGCCGGGGCTATATTTGGGACGTCATCTACATTCACGCAGAGTGTATTGGCTGAATTGGGGAGGATGGTGAAGATGGACAATAGGCTCAGCTTGGCGATGTTGCGCTCGTCGTATAGCGCTGCGAAGGTACAATCGTTGTACTCATCGGCGTACGCCATGACGGAGAGCTCTATAGCTGGCTCGTGGTCGGGCACAAGAGGTGCAGACGCCCCCATCAGAGACACCTCAATCTGGACGAGGTTGACGATTGGGCCCGGCCCGCCAAAACAGGGAAGATGCCAACCTTCGGGCGCGGTAGAGACCATCTGATCAAAACAAATGTCGAGGTCGTCCAATTCGAAGGTGAACCGGCGGACAGGAAGTTGGGGTAGGATGACGGCATAAGTATCTTCTTCGCCGTCGATGCATGTGACGCTGCTCAGGTGAGGGAGATCGAGTGGCGTCCGAGCTGTAACGCGGTCTTCATCGGAAATTTCATAGTATGAGCCAACGCCATCCAGATATATCATCTGAAGCATTGAGCACTTTCCCAATGCCGCGCTGAGAATACCCAGATCACCGCAGTCGCCATCCAGGAAAAGGCGACGAAGCGACGGGAGAGCGGTGGAGGGAGTGAAGTAGGACGTACTGACGACGAGCTCTTGAAGGTGGGGCAGGTTAGCCTCCTCCCATGGTGGAAGCTGACTGAAGTCGTCTTCTTCTGCATCGTCACCCATAAAGTGGAGTTCCAAAACCTCTAGACCAGGAAGTTGCCAGCCGGCGATGTTGTGTAGTGCCAACACATCATCATACTCGTCTGCGGTAAGAGAAAGACTTGAGATCCTTGACGAGTGAGGAGCGAGTAGTTCCCAGAAAGCAGCCAGCGGTGCAACGAGGCGTATTTCAACCGGATGGGGGGAGGAGCGTTTGAGTAGTTCACCCACGCACTCGCGGTTTTTCTGTGAGTCCTCGAAGAGTGAGTAAGAAAGGACCGAGGTCCAGACCGATGGGCTGGAGAGGAGGATAGCGCGCCACCTGCGACAGACATGGCCGATGTGGATATTGCTTGGCTTCGGACCCCAAAAAAGGGCGAAATACGAATGGAAGATCATCAAGAGGAGCTCATTAGGGAGCCTGTTGATGCATGCAGTGTCGTTATGCGGGGAAAGGAGGAACACTTGAGCCACTGCTGAGGCAGTTTGCTCGAAGGACTCCATGGAAGGATGGAGACGGGCGGAATGAGGAAGTGATCTTTCAAGAATGTCAGCGCTGTTTCTCTTACATACATTGTGAATATGCCTCACGGATTGGTCGTGCTTTGGGAGTTGATAAGAGTAGTGGTGAGGGAGTGTCAAGTCTTGTGGTTGACTTCAGACTTGACTACGAGTCACTCACCGTCCGTCTTATACTGCTGACTGGCGCTTGATTTTACTGCCTGCATGTGTGTGCATTGTGAAATAAAAAGCAACGTGATAAACTGATATGCGTCAAAGCGACTTCACTGACCACTTACTAGCTGAGTCCATCGGGCACAAACAATGCCAATACGCGGTGGACAGAGCTTTGCTTTTGCTTTCTGCACTACGTCGACCACAGCTTCGCAATTGAGGGCCGCACTGCGGCACTGGCGACTTCACTACCAAACCACGGTGGTTCACGCGCCGCACGACCGCTTGACTCTGACCCGGCGGCGCACTGCCATGACATGATGCCAACAACTTGAAATACGGTCGCCATTCTTCAAGAGAGTTAATAGTGAGTACTACGGCACACCCAGTACAGCTGTTATTACAAGCCTATCCAGTCAGACTTAGTATGAACGCACGGCTCGGCATCGTGGTGGTCGCGGTGGTCGTGGTGGTCGTGTGGTGGTTGTGGACAGTTACATCGGTCACATCGGCCCTGGGAGTGTGACGCATGGTCTGTTCGCATTGGGCGCCACAACAAGCGCCGGTCCAACTCCTTCCTCTACTACTACCTCCTTCTGCTCTAGTCCCAAATACATCATCTCCGCAGCGTGCAACCATACTTTCACGCCTCAAGAAAACAGCGAAGCTGTTTGCGCACCTGATAACATAGATTTGGAGGAGCGAGTATAGTGGATGCTGTGGGCCACGACCTCGAGGTCGACTACATGAGTGCGTGTTTTTCCCTGTCCAGAGGTCCGCGGTGTACCTCTTCTATCACTTCATGTCTATGCTTGCTTTTGACGCCAGCTGGCAAGGACAGGCTAGACATGGACGGTCGTGACGAAAGACTTTGTAGGGTTCGGACGTGGAGTGATGAGACCAACAAGACGCCCCTGCAGCTGCATCCTGACCCGTTCAAGGTACGCCGTCTTAGAACGCGTACGCATGAATGAATCCTGAGCAAGCTGTCATGAAGACGCCTCCCCCTACTCCCTACTGTGTGCCGTGCCCGAAGATGCACATACCTAGTTCAACCGACCTCCGAGTCGTGCCTTGAGAAACATCGCTGACAATGTGAAGGCAGGTGCTACAACATAAGCTAGCTCGTACTCATCCAAACCAGGACCATGTGGTCATCATCTGAGCAAAGTACTACTGATCAACTACGCTCGACGCTCTATGAAAGCATTCCCTTCTGCAGTGGCACGCTCGAAGTATCTCCAAGAGACCTTGTTCTGTACTACGGGAAGGGGAGAGATGCCACGTGCGTATACGATTTTGATCTCCTGCACTGTGAAATAAACCCCTCGACTTCGTCGTAGACGGATTGACCTCTCTCAGACCACGTCGGAAGAACTCGACAGACTCGACCAAGGCACTGAGCCCATGACGTTTGGCCTTGGTGAACAGGAGAGTCGAGATCAGTTCTATCGCAAGCCAGGCAAGTTGGATGCCAATTCTTTCATGCTTGGCTTCGAGCCGGAGCGCGTTGGACTCGTCGATGCGATTCGAGCGGTCCTATTACCCAGAGATGACCAGTTAGACCACGTTGATGTCGAGTTGCATCAACTCGAAGTTTACGGTAAGACCAACCATCTTATCACTCGCGCACGCTGAACTGATGCACCAACACAGGTCCTGGTACGTCACTCAAACCGCACCAGTGCGAGCCCTGTGCAGGGAACATGTTTGGGTCATTAGTCGTCGTGCTTCCCACTCCGCACGAAGGTGGTTGTCTCCTACTACGACATGAGAAATCTGGATGGTCGATCGACACTGGCCAGATCCTTTCCGAACCTTCATCTGCTCCGCGCATCGCATTCGTCGCTTTCTTCAGCGACGTAGAGTATGAAGTCACACCCGTAGTCTCAGGCTACCGCATCACCCTTGTGTACAACTTTCACTTCCCCGCCACTCCAACGAGAGGAGTGGCGCCTTCTCCTCCGTCCGGCCTGCATATCATACAGCCTTCGGGAGCGAGCGCCTACGAAGTCACCAGTGCACTTTTCCTCTTCCTCGAAGACTGGACAATCCTACCCAAGGGCGGGCTTCTCGGGTTCGGTCTGCGCCACAAGTACCTCCTCCCGAAGTCGTGGGCCATCGGCGATCCCAATCCTCTCCCGATGCTGCAAGAGTGGCTGAAAGGCAGCGATGCCGCTCTCTGGAAAGCGTGCAAGTCGCACGGCCTGCAGCCGGCTCTCCGTGTCGCTGTGCTCGACGACATGTTCGGGAAAACAATCGGGCCCGTGCTCTTGGACAAGTTCTGCGAGATGGACCGGTACGAGTGCGAGAGCTCGAACTTGCCGGACGTGCTGTGGGAATCCCACGGTGGGAGGCTCATGCTCTGCGAGCCGCTCGCTCGGGAGCCGACGAACGCGGAAATCGGGTACATCTCCACTGCGTCCAACCATGATGACGAGGAGCTGGACAGGGAACAGAAGGCGACAGTTCATCTGGTTACGCCCATTACCAAGTTCAATCGCGTGAAGACCGCGCATGTGCGCTACGCGAACTCGCCGCCGACGCTTGGGCTGATGTATCAGTATGTGCTCTTGACGGTCGAGATTGGGCCTGCTGGGCAGAGGCGAGAGCCTCCGGCGGACGGCGCTGAGGATGCAGACGAGCTCAGCGGCGACGGGCGTGACTCGGATGTGGAGATCGAGTAGGCAGGCTGCTGTCGACCATGGTCCCCGGGGTATGGTACAATTTCCACCGGCGACGACGACTCTTGGGTTATAGTCAACTACAATTCATACAGGGACTGTGACCAGTATATTCAAATGATTTGACCATTTTCCGGCAGCTCTGAACTTCTGTTGGTCGCGCCGCAATTTGCCATCTCTGCTCCATTCCTGCGGACGTAGCGCGTAACGTGAGATAGCAAGCGCCCGCGGGCTCACTGGGCCATGGGACCATTGTACCCAATTGCCGTTGCTTAGGCCCGTTCTTTCTCTCATTGACACTCTGCACTTGACGAGGTGGCTTGTTAGGGCTTATACTGCGCACTTTTAGACCCAACCGTGTCAAGCGTTCCCTGATGTCGGGCCGAACAACGCCGTACTAGTAATTGACTTGCTTATTCAAGGTCTGCTTCTGTTTCTTACTCCAAAAGCTCCGTGTATAAATACCCCCTACACTTCCTGCTATCATTACTGACTCATCATGGCCGCACCGAAGAAGATGGAGTATAGTAAGTCTCTCCCAAACTCAATGCTAGGGTTACGGATGCAATATTGACCTGATCTTTTCAGTGCGACTTGGCAAGTCCGGGCTGAAGGTCTCTCGAATAATCCTGGGATGCCTGTCTTATGGACATCCTGGCTGGGTTCCTTGGATGCTCGGCGAAGACGAAGGCATCGAGCATATCAAATTTGCGTGCGGAGTGACTCCCATGCATTTTCTGGTGTATATCTGCTCACGCAATTGTGTTTGCAGGTATGACAACGGGATACAGACGTTCGACACGGCTAATGCACGGCTTCGATCTTGATCGATGGATGCTCACATTAGCTTACACTCCGAATCATCATAGGTGTACTCCAACGGACTCTCCGAGGTGATTCTTGGAAACGCGATCAAAAAGCTGAACCTGCCTCGCGAGGAGCTTGTTATCATGACGAAGGTAGAAAGGGCCATCGCTCGGTTTCCTGCAATGCCAAATTTACCCGACTCCGTACAGCTCCATAACCCCGTTGCTCCTGAATATGGTATGATGCTGAAAGGAAACCCGGACGACAACCATCTTGTAAACCAATATGGCTCGAGTCGCAAGGTTCTGTTCTGTTCCTTCTGCCACTCATTCGGGGCGCGCTGCTTACACTGTCGTCTTTGAAAATGATACAGAATATATCTGCTTCTGTACAAGCGAGCTTGAAGAGACTCCAGCTCGACTACATCGACCTTTTGCAATGTGAGTGCGGAGAAGTCTACATCGCTGCGTTGACCCGATAGTGACAGACAGACTTGACAGTACATCGATTTGACCAAAACACACCTATCGAAGAGATTGTACGTAAGCAAGATAGGTGATTCGTGGATTATTTCAAGACTCGATCACTAGATGCAAGCGCTTCACGATGTGGTCAAAGCAGGCTACGTCCGTTACATCGGGATGAGCACTTGCAAGGCTTATCAATGTACGTCCGTCGTCCATGTGCGCCTGTGATCCCACTCTCACAGCCAAAACTCTTAACAGTCCATGCGATGCAGAGTGCGTAGCATCCCTGCCATCGTTGACTTACTCATCTGAACAGGCTGCTGTCTGGCACTGCAGACTACGCTATCACTCACAACCTCACGCCATTCATTTCGATGCAGAACCAATACTCGCTCGCGTACCGTGAGGAGGAGCGGGAGATGTTCCCCACACTGAAGGTCGCTTCAATCCGCGGTTCTCCTTCGACTCAGTTTCCCTTGGGTCTGACATTTCTCGTCGTCGTTCCATATAGATGTTTGGGGTAGGATCGATCCCCTGGTCCCCTCTTGCGCAGGGAGTCCTCGCGCGCCCTATGAGTGACCAATTGGGTACCGCGCGCAGCAAGGACACTTGGTATGCCCTCGTGTCCTCGAAGGTTGATCATGGTTGAAACTGAATATCTTTCGACAGGTTCACGTACTGGCTGGACTTCCACAAGGGTGACGGGACTGGTACATCCGAGATTGTCAACCGGTCAGCATGTGTCGCCGTTTGTGTTGGGATCACCTGATTCTCACATCAGCGCGATTGACAAGCGTCGAAGAGCTCGCCAAGAAGAAAGAAGTTAGCATGGCCCAGATTGCGCTTGCGTGGTTGCTCGCGAAGGAAGGTAAGACAGTATTTCCCATTACATTATGCGCAATATCAGAATGTGTTCATTCTTGACCCCTCCTCCCCCTCATAGGCGTCACCGCCCCGATCGTGGGCACAACCCGGCTCGAGAATCTCAAAGACGCCATTGGTATGTGTATACCAATTTCTCGCATGCGAGGAGCTCATTATTACTCGTGAGCAGCCGCGGTCAACGTCAAGCTGACGGATGAGGAGATCAAGTATCTTGAGGAACCGTATCGTCCGCTCCCCATCAACGGATAGTCGTGAACATCCGATTTCGTAAATCTCGTGAATCTAACATGATAGTACGAGAACCCAGAGATGAACGCGGAGAACCTTCAGACGCCAAGCTTAACGCCCATTGTGACCATATAGAGCCATGCTCAACAGCCGAACTCCTTTCAGAAACTGGTTCTGTTCGACGGTGGCGCTCAAGACATCCGACTTCTCACGCGCCACCCGAATCGACATCACATACCAGTACAATGCTCCGAACCGTCATAGTGCTCAGTATAGAGGTAGTTGGTGTGGACCGGCTTCGAGACGGTCATGCACCAGACCCTCGACTCAAGACGCCGACGCCGGCCCCGAGGTACGGTCAACCGGACACGGGCGTTCCTGGGGCTAGTACCCGCGACTTTTGCGGGGAAGCCAACGTGCGCCGAGATGTTTGTTTGTGCCCGAGTCCCAGACTCGCGTTCGGTTTGACTTCCTTATAAACGAGCGCAGGCTCGTTGGCAACGCATCATCGCAATCTCAAAGCGGCCCCTGGCACCCTCCACAGCTTAGTTTCGATGCACGACAAGATGGATTTTCATGGTAATACACTGATACAAACACGCATATCTCTATGTTCGATAAATGATAACAATGCTCGACAGCACGACATAGACAGAGCCTTGACTCATCACGCTCACCCCTTAGAAGTGACCGATGATTCCAACCGGCTGGTACGGCTCCTCGAGGTATTTGACCTCCTCTTCCGTGAGAGTGATCTCCAGCGCGTCTGGGTGCATCGTGAGCGATAATTACTCAGGATCTGACTAGAACACATGATGGTAGTACTCACCGAGAATGCCCTCGATGTTCGACAGCTTCGTCGCGCCAATGATGGGCGCGCTCACCCACGGCTTCGAGAGGACCCATGCCATGGCGATCTGGGCCATCGTCTTCCCTCTCTTCTTAGCGATCTCGTCGATCCTGCACGAAAGTTGGCCGAGTAAGCAAGCATGTCATAAGACGATGTGCCCTCGCGAGTCATCTACCGACCTTGTGGTGAGTGTGGGAAGGAACGGGATGTTGTATACGCCCTGGAAACTGAGGAGCGGACGTGTGGATGAGTATGTGGAGGCGAGTGATACGATGCAGTGATACTGACATGTCCGTCTTCTTCCGCAGACTGTCTTCGGTGACAGGCCGCGTGAGAAGGCCACGCCCGAGAGGAGACCATGGAGTAGATCCGACATTGAACATCTGCATGATAGGAGTGATATCGTGAGCATACTCAGCCTGATGCCAGTTCAACTCCCGGTGAGACCCACCTTCAGAGTCGGGATCAGCTCTCGCTCGTCCTCGCGGTACAGAAGACTGTAGTGATTCTCCGCCATGATGAATGGGGTGAGGTTGTGGGTGATCGCGTAGTCTGCAAGAATCTCGATGAGCAAAGTGTTCCTCATACCATGCATACTGCGGCGAATGACGCACTCTGCATCGCATGGACTATAAACAGGGATGCGATTAGTTCAATGCAAACGTGTGTATATAGGCAGGAAATCGCGTACATTGATAAGCCCAGCAGGAGCTCATGCCGATGTAGCGGACGTATCCCGCTTGGACGACGTCATGAAGGGCTTGCATCTGCAGATATTCAGTCCCCACGCTCACGTGTACATGTGTGAATGAGGTGTACTTACGGTTTCTGCAATTGGGGTGTCGGGGTCCGCCCGATGACCTTGAAAGGGAAATGATGTCAGCGTATTTCGGCACCATCGCCCCGATCAAAGTCGCATACATTGAAGAACATCGATGTAATCCACTTGAAGGCGCTTGAGGCTGGCCTTGACACCGTCGAATATGTGCTAGATATCGAGAGCAGTGAGTTGAGGCGGCTATTTCAAACAGATGTAATGTATGAGGCTCGAACCTTCCGGCTAAGACCCTTCTGGTTGATGATTCCAACCTCCTCGGGCGTTTTCCCAGTGAAGAAGAGATTGGTGCCGTGCTTGTCCGCAACTGGACTCCATAGCTGTATTCAGACCACATTCAGCATGGAATGCAGTGTGGCGCTGAAGTGCCTGAAGTATCACCTTTGTCATGACGACGATCTCTTCGCGGGGAAGGTTCAACTTCTTTATACAGTTCCCGAGGATGATCTCAGAGAGACCGTTGGAGTAGACCTGTGGGCCAAATTGTGAGTGACGAGCTTCTCCTAGCACGTGAATAAAACCTCACGTTAGCGGTATCGAACGCTATAATGCCGTGGTCATAACTGTTCAAGTTGATCGGTCAATGACCAAATGCAGATCGAGTACAAGACCGAATACTGACGCATATTTGACAATCTTGATCGCCTCATCCTCGCCGATGCACCAGGGCTCCCATGCAGGGTCTCCGAAGGACATGCAACCGAGAATCATTTTCGACACCTTCAGTCCCGAGTTGCCGAGACGGACTGAGTGAAGCGCCAGCCATTAGTTGTGGTACGTTGAAATGAATGTAGGGGCAGAAGACGTACCGTAAGACATCTTTGGCGCCATCGTGGTGAGTGAAGTTGGTAAGCTCGAGCAGTGCGGTGAGAGAAGAAGGCGAGAGGATGCTGTTGTGAAGACCGTGGCCGAAGGCTATAAATATGAACTAGACCAGCGCTCACGGAGCGTTCCGCAGGAGGCTGCAAGAATACCCACAGGAGGCTGCTGACCACAACAAGCCCATTGAGACAACCGCCCGTTACAGCAGCGTTTCGTTCCCCGTTTCGCTCTGCTGTAACTCCATTCAACGAACTCTATCACCGTTGTCGTCGTGACTTACCTGGTGGTGATACACGGGCACCGACCAGCGACGTAAGTGTGGCCTTTGTACGGCATGCATCATGCTTCCGAGTTCAGTTCGGAACTGCCAATGACACGGGGCCTCCGCACACAATGTGACAGTTCATGGGAAAGAGACATACAAGAATACAGCGCGCTCAACAGGGGCGGGAAAACCATTCCCACTCTAGACTTCCGAGAGCCACGCACGGGACAGCCTGCCTCGATTCGCGCTCATGAGTGACGTCGTCTATAGAAGATATATACCGGTCGGAGAGGACTGGCTCGACAGGATTACCGAACGGACTTCAGGTCTCAGTACCTCCAGTGTATCTAGCTTCCAGATCCTTAACGCCTCCTTCGGCCGGCATGGAGCTCTCCAGGTACTTCTCTGCCTCGTCTAACAACGCAACATCCAACGCGTCTACATGTGAAGTATAAAGTTTGGGCCTTCTGCGACCGAGATGCGGAGAGCACTCACCCAGATATCCTACAGATTGCCCAGGTTCGTCGTGCCGATGATAGGTGCACTGACGCCTACAACCAAACAAGCGCCACTGCAGCCATACTCGCCTCTTTCTTCGTAAGCTCTGCGACCTGCTAGCGAGAAGGTACTCTCTGCTGCGTTTTCGGCGGACAAATAACCTATCGAGGATCTCTGAGGTCCCCTCTGCTCTCGTGTCCCTCGATGACCTGCTCGCACTTCAGTACGTATTGGTTCTTACGGAATTGCGCAAGGCGTTCGTGCTGTACTATACTTCGTGTGAGCAAACCACGAGCCAGAGGCGACCACCCAACCTCGAATATCTGCGAAAGGTAAAAACCACGTCTCCAGCATCGACTTCAGAGAAAGGCTCCTGTTCGCGATACCTCACTGCGGTAGTGGTTCTGAACCGAGATGAAGTGCGTAAGGTTGTGCATCCACGCGACGGTCTTGAGCTGACTCCGAGTCTGATCAGGGAGACATGTCACATGTAGGCTCGTCCCCAGCCTGTTCGGTGATGGGCGTGATGGACATTCGGGCTCCGCTGTAAATTCGACTGAGCCCCCGCTCGAATGGACTATGCAGCCGATTCACATCATTGGCTTCATCCAAGTCTCCTCGATAACACTACATGCATATATCCAAAACCCCATCCTATGAGGAGTATACCATCAGAAATGGCCGAAAATCGGGATAGGTTTGTACGGCTCTTCCAGGTACTTGATCTCTTCCTCCGAGAGCTGGACATCAAGACCGCCTGACATAAAAATTCAGACCCGGCACTATGATATATGATTCACAATTTCTCGCGGACGGAGTACTCACCGAGGATGTCCTCCAAGTTCGCGAGACTCGTCGTGCCTACGATTGGCGCGGTCACGTCTGGTTTTGCAAGGTTCCACGCAATCGCGATCTGCGCCATGCTCACGCCCTTCTTCTTGGCGATCTCCTCGACTCTGGGTATATTGTTATTGTCTGTGAGTTCATTCCATCCCGTCCACTGGCACGATTGGCGCACGGGCTACTCACCGAGACACTATCTCTGTTGTAGACTCGTTCTTGTACTTGCCGATGAACCTATTTGCGATATCCAAGTCTGTCCAATCGAGCCGTCCACTCTAGCTAAGAGCCACTCACAAGTCGGTGTTCCCTCTCTTTGAATCCGCATCTAGGGGTCGGGTGAGGAGCCCACGGGCAAGAGGGGACCATGGGATGGAGCCGACGCCGAACAGCTTCAGCGTGGGGAACATCTCACGCTCTTCTTCGCGGTAGATGAGGCTGTAGTGGTTTTGCATTGAGATGAAGGGCGTCAGGTTGTGGGTGATCGCGTAATCTGTGCTGGATGGTGAGGTGGCCGCTCCAATCCAGGGCACATCGCAACTCACTCTGCATTTGGTGAACTGGTGAAGAGAGTGAGAGTGATGCGTGTGGTGGACGAGAAATTGCTACTTGCATTGGTAGGCATAACAGGAACTCATGCCAATGTACCGAACGTAGCCAGCCTTGACGACGTCGTGAAGTGCTTGCATCTGCATACCAACCAATACCGTACAGTGAGTATCCGCCTTGGACGAAAGTGTCTACACCACTCACCGTCTCCTCGATCGGAGTGCTATAGTCGAAGCGATGGCCTAAAGTTATCGTCAGTGTTCCCTCGCTGATGACGGTACTGATTACCGGCCCACATTGCAGCACATCGATGTACTCGAGTTGCAACCGCTTCAAGCTCGCCTTTACCGAGTCGAAAATGTGCTAACAAGTTGTGAGTAGACTGAACAAACGATCCGGATCCAGATACCGACCCACCTTGCGATTCAGCCCGTGCTGGTTGATTATGCCGATTTCTTGTGGCTTCTTGCCCAGCGCAACCAGGTTAATCGAAGGGTCGGGTGGAACGGGATTGTACACCTGGAAGATAAGAGGGCGAGTCTCAGTGCCAGTCTTGTGAGTCTCTCTACCTTCTCGCACGCAGACCTTAGTCAAGATCACCAACTCTTCGCGAGGAAGGTTCAAAGCCTTGATCGCCTTTCCCAGAACGATCTCGGAATGGCCGTTGGAGTAGACCTACAAGCATCTCGGTAAGCATACAATAACAATTTTCTCTGACCCGAACTTACATTCGCAGTGTCAAACGTCTGAATTCCGCGCTCGTATCTATGCGAGCTTCAGTAAGAGACTCGGCTTTGCAAAAAACTAGTACGTACGCATATTTGATGTGCTTGATCGCTTCCTCCTCACCCAGAACCCATGGCTGCCAAGCTGGGCTTCCGTACTGCATAGTCCCTAAAATGATCTTGGAGACCTTTAATCCGGAGCTCCCCAGGCGCACTAATACCGCCGAGATTCCGCACGTCAATATGAACTCTCCTGATCATCTTCATTCCTAATGGACAACTACACATACCATAGGGCACTTTCTTGGTCGCCATCTCTGTCATGCTCGTCTTGGTTTTGGCGTAAGTAATCTGCAGGGGCGAGTGACCAGCAAGGATTCCGGGGAACAATGAAGACACGCGTGTGCACTTGAGTACATATATATTATATGGCGAGACTCATGACAGGCGCCGAGCCTAATTTACCCGCTGGGATCCCGAGGACGGCTGCACCGCACGACGATGTCATTGCTGACCATTGCACTGACTCAGCGTACCCTCTGTGAGCTTGATAGAGCTAGTACGTCAGCTGGACACGCCGGTGAGAATATTGCGGCCATAGGAACGGACATATACTTCCAAGGGACACGAGAAGTCACCCCTCTCAATGCTAACTAGTACCCTTCCTTTGTGACGCTTCCGCTGCTGACTCGGACTTACAGGCTCTCAAGCATGACCTATAATCGGCGTCGGCTCGTACGGCTCCTCCAGATAACGGATATCCTCGTGCGAAAGCTCTACGTCTAGACACGGTCAATGAGACTTTTCACACAGGCTGATAAGAAAGTGGCGCAGGTACACCAACCTAAAGCATCCTCAAGCTTCGACAAACTTGTAGTGCCGACGATTGGTGCGGTGACTCTGGGCTTGGCTTCGAGAGCACCCATGCGACAGCGATCTGGGGCATGCCAACGCCTTTGCGTATTGCTAGTTCTTCCACGCTATAGACCGCAAGGGGTGAGATCAATGCCATAGCAGGCAGGACGAGTGAACACACCGACTCGGAGATACAATCTAACTGGATTTAACCTTGCCACCGTAGCGTCCAATCATCCTGCTAATCGAAGCTGGCCGTCAATATCGCGTTGAATGCACTCCGCGAGTTACACACAGCAGTCAAATGGGCCCTATCGTTGAGTCAGAGTCGAGAGGAGACCACGGGCCAGTGTCCGACCATGGAATCGAAGCGACATCAAACATCTTCAACAATGTGGGACATGCTGCGAACGCTACGGTGCAGTAAATGTTGCGCAGCTACACAGCCCATTGTCGACGAGCCACGAGGGGCGGCGATGGAAGCCTGAGCGGGCCACACCACAACACACACACCTCACCATCAGATATGTCGGCACAAGGAAAACTTTCTCCGCTTCGAAGCCGGTCATCTGTTACCGTGGAGACTCTGCATATGGGTGGCGATGGTTCTTGGGGATTACTGAAGAAGATTGACTCGACGATACCCTGAAGTTGAAGAACCACTTAGAGGCTACACCAAGTCGATATCAATACACTGGTCGCCGCCCTATATGAGTTGTATACACTGGGTATCGGTGACTTGTGGCACGTATCCGAATCATGACGCATCAGAGAGCTTGGTTTGCACAGGTGAAGGGTCTGGGGAACCCTCCTTTGCGATAACCTGCGCCGCTGTTTCAGCTGCATCAATGGCGAGTGACGTTCGGCAGACTCACCACCGATAATGCTCGAGATGCTCGCATACAGTCCGGCCACCATGATAAAGCCTGCCATCTGTATATGCGGAGTTAGTCAACTCGGGGGAAGTATACTTACGTTGAGAGCCAACAAGGATTCGGAAAGATACCGCTACTATGCCCGTCCAGAACGTTGTTGTCAACCTCTGCTTCCAGGTTCCCCACATTTTGGACCTAGGCGTCAGGTGGAACCAGAAGATGCCCTGCGGAGGAGTCAGACATGCATGTGACAAGATGATCCCAGATATGTAGACGAACTGATACACCATATGTGAACCAGCTGCATTGAATCGAAAGCCGTGAGCACGACCCTTTAGGCGAGAAAAGACGCAAACATACCTCGCATGAATCGCGCTGATGACCCCAAGCAAATAATTGAAGAATGGGATACTGCACAAATGATAGTTCAGACGGATTTCAAAGGAAGGGGGTGGATGTAAGGATTTACGTACGCTTCGGCGATGATGAAAGCGAGTGTCCATATCAGAAAGCAAATACCAATCCACGTCAACCACCCTGTCCACGAATGCGACGTCATATGTCTCGAGATGTGGCCATTCCTCCGGAATCTGCCATGCCACTCATCAGTTCCCTATCTGAGTGCGATCACGAACGGGCACGTACATCCTGACGAAGACGAGCTTCGCGCATACATGTCCATTGATTACGCCAGCGATGAGGATTGCCGGCAGCGCGATACCATACGCGACCTTCCTGAGGGTAGTACCAGTGTTTCCGAGAGCGGGAGACACGGTATCTGCGCCGGCGAATGTGTATACCACGATACCTACAATCAGGTAGAGCGTCGTGTCGGCAATTTGGAGCATGTATAGCGACTTGAAGAAGTCTTCAGGTTTCTTCATCTCCGAGATGAACGTGAAGAACACGACATGGCCGGCATATGCAAAGATCTGACGGTAAAGTGAGTACGAATTCACATATTCAAACCAAGAAGGCCATGTGCTAGCTTACGATGTCAGCGACTGCCACAAACGCAGATGCAAAGCTCATGTCTGCCGTCACTTTGACAATTCCTGGGTGACCTGCCACTCCTACACCGATCATCGTGATGATGACCGCGGCTATGTAGTAGGGGTGTCAATGAAACATCTACAGTAATATAAAAACACCAACCCATGATGGAGATGAAGGACGCGACGCTCAGGTAAGCTAGCCCGTTGAGTGTCCTAGGCAAACTTAAAACAAGGCAGACAATCGCCGTTACAGCGCCCCAGGGCACGGAGCAGGATGCCCCAGCAGTAACTAGACGCGAATGTCAGTCGATTGCCCCGCGTACACCATCAAGTCACTCCGTGCGCCCTATGGGGTACCATGACGTACTGGTGTCGAATGCGATGAGTCCAGTGAGGACATGACTCGCACATATGAAGAGGATGAAGATGACCTGTGCTGCGCCGAGGATCTCGCGGCCGATGGGTCCTGCGATGACTTCACCCGCGTCTGCCATGTTGTGGACGTGTGGGTATCGTAGCTTGAAGGTGCCTATCATGTATCCCGTGGCGGTCGCAATGGCACCAAGACCCTATTTCTCGATGAATAAGAAAGTATGGAGATACCGCCTCACACGGAACGCACAATAACCAGGAAGCACCCTGCAACCATTCCGACAGAGGCAAACACAGAGGGGATGGAGAGGATCTGTGTACCACGATGTCAGTGGCGGTAAGATGCCGTGCAGTGCCATAGCCAAAGCTTACCCCGAGAGTGATCGTTTCGGCCAGCATAAGTGCAGCAGCTTTCCACCAGACCATTTTCCGATACTTGACTGACATACTTACTGTTCAGCATATATGTCATATATCATGAAGGACGAACTGACTATCCGCTGAACCATCATCCTCTCCATATATATCGAAGCCCGCCGCCTGTTCGCTCAGGCGGCCCTTTTCGCTCCCTCGCACCATTTCGTCGGTATCTGTTTTCGCCTGGCTATGTCGGGGTGTCGCGGCGCTCATGTCGCCGTGAGGTCTTGTCGTGTGTGCAGATGTCGCCATTGCGAAGAACGTCGGAAGAGGTGAGTACTACTATCGCAAGGACTGGGACAGTACTTGTTATATAGTTGATGCCCCATAGCGTGAGCGCCTTCTCCCGCATTGAGGGCGAGTGGACGAGGCTGACATGCATGGCAAACCGAGATCGATGGCTGGTTTCTACATCCAGAACACCCGAGTTAGAGTAGTACTTGCGACAGGTACCGGGATCTCTTGTTAACTGACCACTATACCTAAAGAGAATTGTGAGTCATTCATAAGCTGCAGGTCCTTGGTCCTTCGACGCGTAGTGTCACAACGTGACAGCACGCGCAACCCACGCGGCCAGAATTGGCGCCCAATCCGTATCTTGAAGTTGAAGTTGAACTTTTCCACCCAGTCCGTCCGGCCTATTCTCCTGCTCTGGCGACAACTTAGATATAACAGTACTCACGGCCATGTCTATGAACTATGTTGGTACATCTTGGAATGGACTATCAGACATCAAGAATCTGGTCGTTTTGTAATGATCTCTTGTCTTCATTTCACTGGCCTTGGCTCACATCGACGAACATGCAGCGGTGCTTCCTACTGCGACGTTGGATACAACTCAAATTCCCCTCGTCCAACTCACGATCAGCCACTTGGCGTTGAGTTTCCTGGGCACACCTGGTGTGAACCAGGCAAGCCGAATTGGGTTGGCCATCTTGTCCAGCAAATTAGGGCACATCGCACGACGAACCCGCTAGTCTATGACTACGCCCTTGGTGGAGACACTGTTGATGGCGTTAGACGTCAAGTGCAGCATGAGTTTCTTCCACATCTTGCGCCGAAACCCGACTGGGCGCCCTGGACCTCCGAGGACACGCTTTTCCTCACCTGGGTCGGCATCAACGACTGCGCCATAAACACCCGGTCCTTGGATAACGTGGATGCCACCAAGAGGAGTGTTGAAGGGCTCTTCGCTCCGCAGGAGGAGCTGTATCAAGCCGGTGCGCGTCACTTCTGTTTCGTTGACGTGCCTCCAACCTATCGCTTCCCCGACCGTGCGTCAATCTACATGTATGCGCGCCGTTTCCGTGCTTGATACATGGGATGCAGGTGCCAAGTCAAGGAAAGCCGAACCCACTGTGTTGACGTGGAATACTCAGCTGGGCGAAGCCGCACGGACCTTCGCCGCAGCTCATCCCGACGCGACAGTGCTGATCTGGTCTTCATGGCAGCTCTTTACTCAGATGTTCGCCAACCCGAGTTCGTTCGGCTTCAGTGAAGAGGACTTGATGGATGACGGCGCAATCTTCGTTGACGGGCTTCATCCGACTACCGCTGTCCATGAGATCATCGCCGCACAGCTGTTCGACCTACTCGCGGAAGCCAAGCCGGTTGCTGTCGATGCTGCGTTGTAGGGCGACGTCTTCAAGGTACTTTGCGTCCCTTTCCCGCCGAGCGTTTTCTTAGGCATCCTATAATGTCTAGACGCTGCTGGGCTACATTAGTCACGAACCAAGGCCCTGCCAGGGGCTGCCGCACCCAGCCCTGGAATAACGTTCGCGGCGCTCTCTCGCCTCGGACGTTCGCACTTAGTCCTCAGTCTAGGCTCGTTCACCCTGTTTCTCCTCTCCCCATCTATACAGTCCTACCTTCTGTGTGCTATCCCAGGCCACCGCCGCTTATGGATAGAGCTCCATTGAAGACGACTTCAGTCAAGTCCAGGTCAAGCACAAGCATAGTCAAGATGCTGTCCAATCTCTATTTCTCCGAGGTATATCCGCGTCGAGTAGGTTCATCACTATACTCTCACTGTCGACGCTCACATGTTCTTATTTTGATGGTCATCGGGCCCTGAAGCGTAAGATCCTCGTTTCGGGGTGTGCCCTTTATCTCCAGTTGCGGATATACTACCGCGTACGCGAGAGCTTCTCTGTTGCTTCTACGAGCAGAACAGACAAAGCCACTCCAATGGCGGCCCCCGATGTGCGTGCGATGCCGCTGGTGAACGGGGCGGCCGGGTAGCGTATAGGTCGAATGCAATGACATTTTGAGGTATCTGAAGTTACATCTAATCAGTCGGGCGAGAACCGCAGCCCCTAAGAGCCCCTTAAGGACGTGACGGGAAAACCTCGGAAATACATACCCCATGGGCCCCAGCGTCGTATAAGAGACAGACGCAGTCCTCTTATTCCCCTTCTTCTTGTCCCTCTTCATCACTTCTCAGACCTCGGGGGATTTCTTACATACACACATCAGCCATGCCGTTGTCTGACTTTGCAAAAGCATCGATCCCAGACGTCGTAGAACAGTTGACTACTGACGAGGCGATCTTGCTTACCGCCGGCGTCGGCTTCTGGCACACGCACGCCGTTCCCCGTCTGGGCATCCCCGCGATCAAGGTCACGGACGGTCCAAATGGTAAGGTGCTCCCAGGTGCTCGCGCGGGTATTCATTGTCTGCATTATCTCGCTGACGTTGCGGCTCGTACCTCCTATACAGGCGCGCGAGGAAACTACTTCTTCATGAGCACTCCCGCCAAGTGTCTCCCGTCCGCAACGGCCATGGCTGCAACCTTCGACACCGCGCTCATCGAACGCATGGGCCGTGAGCTCCTCGCCGAGGAGGTCAAGCTCAAGGCTGCGTCCGTTCTCCTCGGGCCAACCTGTAACATCCAACGCAACCCGCTTGGCGGGCGGTCGTTCGAGTCGTACTCGGAGGATCCGTACTTGTCGGGCATACTCGCAGCAGCCTACATCAAGGGCCTCCAGGCGGGCGGCATCGGCGGGTGCATCAAGCACTTTTTCGGGAACGACAAGGAGAACGACCGGTTCGGGTACGACTCGGTCATGACGGAGCGTGCGTTGAGGGAGATCTACGCGATGCCGTTCATGCTGGCCGAGAAGTACGCGAAACCTTGGGCGTTCATGACTGCGTAGGCTCTCCGTATTTTGAACACTGTACGAAATCCTTATGTTCGTACGTCTGCGCAGGTACAACCGGGTGAACGGGACTCATGTGTCCGAGAACCCCTACATTATTGACGGCATCCTCCGGAAGGAGTGGGGCAGCGATGCGCTTGTCATGAGCGATTGGTGCGTACGAATACCTACATCGCTTTACATGGTCGACTGACGTTGATGTTGTAGGTTTGGTGTGTACTCCATCGATCACGCTATCAACGCTGGTCTAGATCTTGAGATGCCCGGCACGAACAAGTGGCGAAGTCTTGATCTAGTGAACCGCAGGTATGCTTCGGAATCTTCACTTGCTACACCCACACTGACATGTACGCATTTCTCTGCAGTATCCAGAGCAGGAAGATCACGACGCGCACACTGAAGCAGCGTGCCAGGAAAGTGCTCGAGCTTGTCCAGAAGTGCGCAAAGGGTGCTCCTGAGGTACGAAACCAACGAATACATTCACAAGTGGCACGCTAACATCACTATTGCAGGTCCTCGACGGAGACCGCGTCGAGCAAGTTGGCGACCGCCAAAGCGGACGCGAGATCTTGACCAAGGTCGCAAACCAGTCCATCGTCCTGCTCAAGAACGAGGGTGGTGTCCTTCCTCTTAAGCCGCAGGTACATGAAAGATGCCGGTTCCAGTCGACGTCATGACCCTTCTTACTGACGTAAAATCTCACAGGAACAGGGTCTCAAGAAGATTGCGATCGTCGGAGGTAACGCAAAGGCGACTGTGCTCAGCGGCGGTGGTTCCGCTGCCCTGAAGCCCAGCTTCTTCGTCACACCCTATGACGGCATTGTCTCTGCCCTCCAGAAGATCGCGCCTAACGTCGAGATCACGTACTCCGAGGGTGCACGAGGTTAGTGAGCATACACGCCTAACGATGAGACATTGTTACCGATGACTACTATACAGCGTACATGCAACTACCCACCCTCGAGAATGAGATATTCACTGAGGACGGGAAGCCCGGCTGGATCGGCTCCTTCCACTCGCACGAGAGTGACGACAGTCTGGTGCCGTTGGATGCTGTCAAGGTCACACGATACATCGACGAGACCCGTATCTTCCTCAGGTAAGTTGTTGATTTGGGAATCACTGCCCAACAGTTGTTAATGTTACTCGAACACAGCGACGACTACCCGAAGGAGCTTACCAAGCGGTTCACTCTCCGGCTCCGCGGTTCGCTCAAGCCCCGCGAGAAGGATACCGACTTCGAGTTTGGTCTCCTCTCCGCGGGCCGCGCCAAGCTCTTCATCGATGGCCAGCTCGTCATCGACAACTGGACCAAACAGACGCGCGGCCAGAGCTTCTTCAACTCCGGCTCGACTGAGGAACACGGAGTGTTCAAGCTCAAGGCCGGTGTCGCGCACCAGATCCATGTCGAGTACTTGAACGTCCGCGCACCTGCCGACGAGGACCCCGTCGAGGCCCTCATGGACACCAACGGCGGGATCCGTCTCGGCGGTGCGGAGGTCCAGCACCCTGACGAACTCCTCGCAACTGCCGTCCAGCTCGCGCAGGAGGCTGATGCGGTCATCGCCATTGTCGGTTTGAACGCGGACTGGGAGACCGAGGGTTACGATCGGGACACGCTCGCGCTCCCTGGTCGGACGGACGAGCTTGTGAGCAAGATCGCGGCGGTGAATAAGCGCACGATCGTCGTCACGCAGAGTGGGTCGAGTATTACGATGCCTTGGGCCGACGAGGTGCCTGCGATCGTACATGCATGGTATTTAGGTAACGCCACGGGAGACGCTCTTGGCGAAGTGCTCTCTGGCGAGGTCAACCCGAGTGGCAAGTTGAGCTTGACGTTCCCGAAGCGCTTGGAGGACGTGCCGAGTCACGGTCACTTCCACCATGAGCATGGCAAGGTGCGTAGAATCATCATCCTCAGCCTTTGCGTCCCGTGCTGAGTGGAGTATGTCTAGGTCCTGTATGCCGAAGATCTGTTTGTGGTACGTAACATTTGGCCGTGTGTTCCACGTCTTATACTTAACTCGTTCTGCAGGGCTACAAACACTACCACCACAGGGAGATCGAGCCGCTATGGCACTTCGGGTACGTTTGTCGTCTTCGTCACAGGAGACACATTCTCAGGCGCTATTCCTCCTAGCCATGGTCTCTCGTACACGACCTTCGACCTCTCCGAGCTTTCGATCTCGGACGCACAAGTTGCGAACAACGACGTCTCTGTGACCGCGTCCGTCAAGGTCACTAACACCGGTTCCGTTACCGGCACCGAAGTCGTTCAGCTCTACGTCACCCTCCCGGCTACATCCGAGCTCACGCATCCGCCACTGCAGCTGAAGGCCTTCGCGAAGGTCATCGACCTCGCGCCCGGTAAGAGCGAAGTTGCCAAGCTCACCCTCGACAAGTACGCCGTGTCGTACTGGGAGGAGCGCATCGCGCGCTGGGTCGTCGAGAGCGGCGTGTACCGCGTCAGGGTAGGGAATAGCAGTGCGCCCCAAGCGTTGAAGCTGTCGTCCGAGTTCAAGATTAAGCAAGGATTCGAGTGGAACGGATTGTAAACGCAACGGGGTATCGGCGAGATGTACGAATACAAGCAAGAACATATGTAGCTATACCATTTGTGTCTACATCAAGGTAACAGCGAGGGTCGGTCACAATATCTGAGACCACTCGGGGATAACGAGATCAAAGATGGAGGGAAGCTGGTGCCATGTACGCAGTCTATGACTGCATAAGTGCTCCCTGAGGCGTTCATCACAGTGAGTACAGAGCGATGTATAGCCGGATTTGACCTCGAAGAGCTTGAGCCAGTCCTGATCTCCCAGATGAAGAGGATTCTTGGCGAAGAGCGGAACGAAATTCGCAACCTTCTTTTCCCTCAGGATGGTATCCAGGACTTCGTTGCATCCCCCGATGGGACACCGCGACTCCGCCACGGACTTCAGTGCAACCACGACCTGTATCGCACTTTCACGCGCCAGCGCCGCCTTGCCATTCATGATACGAACCAGATCCGCCGGGGGAGCGGTGTCGTGCCTGATCCTCCCTCCGGCTGGAACAGTTCCACTCCAAGCGTCGTGCAGACGAGGAAGGCGACAGGAAGGATAAACGGCGTGTTCGTCAATCTGGCGAGATGGATGGCCGTGATGGCGTCCCGCGGGCTGGCATGGCTGCCCCAGTTCTGCTGGAGGGTGTACTTCAAGAAGCTAGACGGGTACAACTGTCGTAGACTGGAGAGCGCATCGTCGAGGAGGTCTTGGACGGCATACTTGTGCCCGAGCCGGACGAGCGCTGCAACCACGGAGAACTCGACATCGGAGTCGCGCTGGGTGAAATAGCTACAGTTCGTCATAGTAAGATACCATGCATGATCTCTAAGGAGAGCAGACGAAAGCACGAACGTACTTCTTGCCGCAGCACAGAACTAATAGAAGGTGTCTCAAATTGACCACCGAGTCCGAAACGGATACGACGGGGACACCGTCTATTTTCTCGGTCTCAGCAGGGCCGCCGGGGAGCGTGAACATGTCGCGGAATACTTCGGACCGCCGCGCGAGGAGGCCTTGGTAAACCTTGAAAGCTACTCTTTCTGCGATTAGGATGACGTTCCCGTCTTCAAGCCAGACCTCGTCGTCCTTTTCCACCATGACGCCCTGAAAGACCTTCAAGTAGTCTGCTTCACTGGTAGAGTTCGTCCGTCCCCGCTTCATCGAGGCCTGGCCCTGTGAGGCAGACATTGTTGCTACAAAAGCTGCACGTCAACTGCGTCCCTATCTTGCCACTCTGGCGTGAGTACTTACACAGCGCTCTGAACTTTGGGTCAAGGCGCTTCTTCAAATTGAAGTTCTTGACAAGTTCAACAGTTGGTGTTCGGAGCCAAATCAGGCACTGAAGATGGGTAGAGAAGAATAGGAAGGCTGCAGTGGGGGAAAGGGGCAGAGCTCTGGAGACGACGGGCAAAGTGCAAATGGTTACGACTCGGACTGAGGGAAGTTGCCAGCCTTCTGTCACACTGTCACGTCGGGGGCAAATCCGGCGGTCGCAGCCTCGGTATGCTGCCTGACCTCTGTGAATGCTAGTGGGGTGCAGGTGCATGAGGCCACTCCAACTCGAATTCAATACCGTGCTAGGTATGACCACCGAAGCTCAGCAACCATCTAAACTTATCTCATGCAGGACGATCGAAGGCTAGTAGTTTCCCTGGCTGCAGAGGTCACTCGGGGGAACGCATAGTAGTGGAAGCCATGTGCGACGACGCCCTTTTTTGGTGTGCTCGGAGTGCGCAGAGGATGGCTTGGGGGATTTTGGCTACGTACAGGATAACACTTGCTCGGGACGCCTGCCTCCCCCAGCGCCTTGTCCGAGTACACTGGCACCCCGTCGTCGCGCAGAGGATCGACCTCGTTGCTGGGGATGAAAGCGGGCGGGCGTGGGAACAAGGAGGGGCGACACGCAAAGCTCTGTCGGCAGGGCTCCATACAACTCTAAGGATGCCGAACGTTAAGTTCAAGTTATTCCGCGGGAGGTGCTGGGGTCGCCGCGATACACCTTCTGCACAAGACACCCAGTACGAGGTTTTCTGAATCCGGATATGTTTACTAGACGGGATGAGCTACCGGGAGCCAACACAATGAATACAGTACTTAGCATAGGCGGGACCCCCAAGCATACCAAACGTCGACGATCTTTAAGAAAACAGCTTCACCAGGACACCGCGCTTTCCGGTCTCCTCCGACCTCTCGCTGCCCTTCTCCTCGGCATCCGGCAAGCTCTGCTCGTTCGTGAGACGCGGATTGCGCAGCACGAGCGAGAAGAATATGAGCAGCGCGGACAAGCAGATACCCGTGATGCACAGGTAACTCTGCGTCTGGCGGTACGCCGCGATGACGCCGTCGCGATCTGGCGTGCCAACCGGGTTGCTCTCGGACCATGTTAACGGATCTGCGTAGACGGTCGCGGCGGTCGTCGCGTTGCCGAGGTGCTGCTCGAGCTGCTTCGGGAGGACCTGCGACCACACGGCGCCAGAGACGCAGGCTCCGAGGGCGGAGCCGATGTTGTACGTGCCGAGGTAGAGACCGGTGACAATAGCGAAGTGCTCGTGCTTAGTCGCAGCCTGGATAGCAGCTTGAGTCGGGTAGGGGAAGAGCCCTCCAGCGACGCCAAGCACGACCTGAGCGCCGATCATGCCAGAGTGGTGGGAGAGCGAGGTACCGCCGCGGAAATGGATGAGCAGCCCGAAGGCGACCATGAAAAGGCAGGTCCCGGCAACGATGAACGGTTTGAGGTAGCGGACCTTGTAAACGACGAGGCCGAGGAACCAGCCGACGAGCACGGAGGTGAAGCTGTAGAGCTGGGTGATCCGGGTCGCGCTTTTGACGGACTCGTTGAAGGCGACGGTGAGGACAGTGTAGAGGAAGTCGCCCTGCATGTACCAGGCCCAATTGAGAACCGTCGCGATTCCGAGAGCGCCCCAGACCGAACGGTCTTTGAGCAGCTGTGTAAGAGGTTAGTGGAGCCGGATGACCGTGACGAAGGAAGTACTCACGTGGAAGGGAATGAGCGGATGAACGGCCTTCATCTCCCACCACGCGAACGCGGGGATGCAGACAATGCCAATGACGAGCGGTGCGATGATGTGCGCCGACTTCCAAGTTTCGGTGACACCTCCAGCGAGCGTTAGCGGTGTCAGGATCAACGCAAACACGGCGATCATGAGAGTGATTCCGATGACGTCGAGCTGCCAGAAGAGAGCCGTGGTAAGGCCTCTCGCACCGAGAATCTCGAATGGGGTTTTGTAGTTGACAAGGTCGGCCGACCGCTTAGCCCGGCGGTGGGCGATGAAGAGAGCCGTGAGGAGAGGGATGGCGCTGACGGGGTAGATAATCGCCCACATTCCAATACCCCATCGCCAGCCTGCGTGGAGTAGGGCTGAGGCAGTAATGTCTCCGGAGACCCATGTGTTAATTATGAAAGGAGTGGCGGGGATGTAGGAGAAGAAGAGACGGGCGCGCAGAGACGAGATGTCACCAATGATGACCTCGACTAGCAGAATCACGAAGGTGTATCCTATCTGAAGCGTTCGTTAGCCTGGCAGATGTATGGACAAGTCACAAGGGCCCAGCGCGAATACGTCATGATGGGCAGGTCCTAGAAACCCGCGCGGATGCAGGTGGCACCCCCTTCTTTCTGGACAAAGAAGAACCCGACCCATCCCTATGCCGTACAATGAATCGCGCGTCAGGCAGCACGTACCTGATATAGGACAGCGCCGGCACAAAATGTAGCGACATCATTTGAGGCTGCTTCGATGATGGTCCCAAGAACGTAGAAGAATATGGAGAAGAGAACGAGCTCTACACGACCGAAGACGTCGGCGATCTTGGACGCGGTGGGCTGTCCAACGGCAGCGATGACGCTGCGGACGACATTAACTGATGCCAGAAGACTGTGGTGGCCAAATGACGCTGTGGCAGTCGTCTTCGGAAAACAAATGTGAGTGTCGGTGCAATGTGTGTGGGGACTTGCTTACCTGGAACGTGTAGCGAACGGTGGCATCCAGAGAATAGGCGTACGCGATGAGGAAGACGCCAATAAAGAGGAAAATGCGGTCGAAAAGGGTCAAGTGAGCAGAGATGGCCTCCATACGCTTGACACCGGGGCTTGTCGCACCCATGAGTTGGAGCTCCTCATGGGGGACAGAGGTCTTGAAGTCGGCGACGTGATCAGCCGATTCGACCTCTTTTGAGTGACGAAGCGCGGAAGCCATGTTGCTTCGCACTGAACGCGTAGTATGTAGTACGGCAAGTTCAAGTTGGGGAGGGATGCCGCCAGCTCTGAGGCTCTTTTATGAGCTTTATCAGATAAGATTAGATCGGAGTTCGTCCCTTGTTGTCCACGAGAATTTTGCATCCTAAGTAGACGACCAATGATTAATGGCCTGACCATCAGCCGATAGACGGACATGAGTCTCGCCTTCCGCAGGCACCGATGACGCCGCTAAAAAGAAAAAGAGCAACGAGCGTCAGCTAGACTTTATACGGAATACCGTGACGAGTCGGGCTTTGGACTGCCGAAAAGTCTTGAGCCGCAGAGACATTGGTGAAAATAAGACAAGGGTAGAATGCCCATTTCGATGGCCAGAAGACTCGATGAGCAGAGTTGCGTTGATGAGCGTTAAGGCTTGAGATGACTAATATGAGTAGTAGACGCTTCTGATGCCCTAAACGCCCGTGGCACGAAGCCGGGCCGGCGGCGTCTATGTTTCTTTCATATAACCTCAGCAAAACAGACGTCGTTCGTGAAATACGGATACCTGTATGATCAACTTCATGGTGTTACACAGCAAAATCAGCAGGGGACAATTGGGGCGACGACTCCGAATCCCTATACCTACTGGAGCTACTAGTACAGTACTCAACGAGCGACCCATCCCTCGGAGCAGACGCAACCTGGAAACGCATCAGGCCTAAGGAGATTCCAGGATATGATTGAGACTGGAAGCGTGGCTGGGCGGCTTGTTCAGCACAATATCATATGGAAGCATCCATTCACTCAATACTCACCCTGCACCCCGGTATCATGTCGATACGCAACAACCGCCCCATATGTCCTCTCTCATCCTCTCTCATCCTCTCGATGCGCTTCTTGCTCAGGCGGAACTGAATCTTTTGGCGGTACATGATATAATCCTGGCCCGTGAGGATGAAGAATGTGCCTGGGGTCGGCGAAGACCGTCCCTCAAAGATATCGGGAAGTTTTGGGATGAGCGCCTTAGCGACGATCTTGTCAGAGCGGTACAAGAGGAGGTGAGTGCAAGGGTGATATGGTGATGCATAGAATCCTTCGGAGGGAGAGAAGAACGTCGCCGGAGTTACCTGCACCTCTCATACAGCTATATCACTCGGATCCCTCGAGAAGTCAGTGGGAAGTGCGATAGCAACGGAGAAGGGGATAGCATAGTATACCGTCGCAATGATTGTCTCCAACTCGATGACCCATGGATCCGTGCGCACAGTGCGTAATGGTACACGCCGGGAGTGCTCTTCAACGGGGATAGGGTACTCTCCGGCATAGGGTACGATATTTGATACCATGCTCCCGCTGAGGACGCGCGCCAGTAGGTCGGAGAGCCAGTGTCCGGGGTACCCAATGCGATGAAGGTATATAAGGAGGCTAACAAAGGCGGTGAGGTTGTGTGGAAGACGAATGTCATACGGTGGCGGTTCACTTCGTCCTCGTATAAACGTGCCGAAGAGGATGCGAGTGAGCCACGTCGTCAATTCGTCGCGGGTGGCAAGCTCGGAGAGTGGGCGCGGCCACGCGGGTGATGGCCCAAGCACAAGGAGATCCATCACAGCACTTGAGTTGATCACAGTGCACCCAAGGTACCGTGGTAGCTCGCTCATTCTCAGCAATGTGTACCTTCATAGGGAGCATTGTGAGTCCAGATAATCGCACGAACGAGCAGGAAGCCACATACGTGTGAAAGAACTCCTCGTCGTTCTTCCATGCAGAGGTGTTCAGGAGTGAGTTACATGCAGCACCTACGTACGGGTTATCTTGCAAAATCGGCGCAACATATGAGTGTAGTCGCTTGGCACCGAAAATAAGCCGAAGTGAGTGAGTGGTCAACTTCACCACTCGCGGTACATTGCTCAACCATATTCTCGTGTATTTGCTAGGGAACTCCAGAGGCCGTGTCCCGCGGTTCCCACACTGCATCTTAACCAGCTGTTCGCATAGTTCACCTAGGATGTATTCCATCGTGATGTGATGTTCGAGACGTTTGAGTGCGGTCGCGACAGCTTCGAAGAAGGTGCTGCACACGTCCCAAGCGAGCATCTCTTTGTCCATGTAAGCCACAGGGTCGTATGGATCATCCCCCTGGTTGAAGGCGTGTAGATCGTTGATGATGTCGAAGAAGTCCTCCTTCAAATCCGGATAGCCATCTCGATGGAAAGAACATTCAGGGTCATCGTAGGAAGGGGCATAAACGTCCCCGATTTGAAAGATGCTTATTCCTCGAACCACCCTATGGTACTTACGAACAAAGTTATATTTGGCTTCCAATCGTTCTCTATGTGGGCGATCAGCTGTAGCGCTTGGAAGTCAGGGACTAATCGTCGTTTGATCTTCAGATAAATATAAATCTCACCTCGCTTTCGATAGATCGCTCAATCTCGCCTTGACTTTGAACTTGCTTCCACGCAGTATCGAACTTCGCGTGCCGCCGACGCAAGTCCTCAGGCGGGGAGAATACCTTCGTTGACCTATACCAGCTTCGCTCAAAGGTATGCGAGTTTTTCCCCGCCGGCGTATTCTGCAGAATACCCTCCACCAGCTGGTCGATATCGCGGCGGATTACTGTCCTCGCTGCGCTGAGGGACGCTCCCGGGAAAAGCTCTGCGAGCTTTGTATCAGACATGTTTAGGAGCGAGGCTCTAATCTGTGCGCGCTTGTTAGCCGTGTTCTGCTCCAGAATCTCTTGGAGGTGCTGCTGTGCGCCCGGCCTGAAGGTGGGTTGGGGTTGGCCGGAGCGTTGAGGTATTTCGTGCACGGCGAGTGTATGGTGTGTGGACCTCGAGGCAGTCAACCAAAAATTCAGTACTTTAAGAAGTGCGGGAACTGATTCTGGAGGAACGTGCATCCATGGGGGGAGCTCTCGAGGACTGGTAGTGAGGTATTTGGAGATGTCTTCGAACAATATCTTCAACCTGTTAACTGACTGGCTGAGTGATATATACAGTGGGAAACCAGCGAGCCCACCTTTGAGCACAGTACGGTGGCATTACAGGCGCACAAAACACATACATCAGCGTCGCTTTGATCTCCATCCTCTCGGTCGTGTCAGTAGTTTTGTTCAGCTCATCCAGAAGCATGAAGATGCACAGATCCCGAGCAATAGTAGCATCTGAGACGTCGAGTTACGTGAGGTGAACACGGAGCCTTTCTCGCCTCCCGTCCGACATAATTTGGTACACAGCTGATAGGCCACATAAAGAGCCAAATACGTGACGAGCTGAGCGGAGTTGTCCTCGGTCAACATTGAATGGGCTTCCGATGAATGGCCCACTTCAACATACCATCTCCGACGCCCCCGAATAGAAACGCGATTTTCTGCAACTCCTCGTCCGAGAGTTCGTTGACATCTAGAGGATGAGGGTATCTTGGACCCCAGCCCTTGGTCAGGTCTATGACCTTGTCCCCGCCAGTCTTCGGAGATATCGTGAGATCTATGTATAGTCCGCGCTGTGACTCGTCCCAAGCCAAGTTGATGTGTAGCTGACGTACCGTATAGAACTCTCTGGTATCATCCCTGTGGCCGGGACATTGTCAGTAACATTGAAGATGAATGGAGATATACGACTTACAATGGCTTGCAGAACACGGGAAGGCGAGAGAAACCAACGAGACAGGCTTCCCTCTTCTCCCTATAATCATCACCCAAGTCCGATCGCGTCACCGACCATTCCGCCCAAGCCCGGATTAGGGTCTCGAGCGAACCATCGTCTACGAAGGTCCTCGTTGCAGTGCTGCGCAGTTCATCGATGTCGATCTCAGAGAACATGAGATGAGCCATCGAAATGGTGCCGGCGCGAGCACCATGGCAAAGCGCTTTTGCGAGACGGGCAGACAGCCGCAGTACGAGTCCTTCCGGTTTATCCGAATTGAAGTCCTTCAGAAGTCGCCATGCGCGAAGCACTGCCCCGACACATCCAAGATAGTCGCCAACTTCGTATAGCGCTGCGCTAAGGTTTGAAGGGTAAACTGGATCTCTGACATCGGCTTTCTCTGCCTGCTCAACAAGGTTCTTCTTGAGCCGCCCCCATGACGGCAACTTAAAAGGCACCGTGTCTCACCTCTGCATATAGCTCTGATGCCCTAGATGGACTCATTATCAGTACATCTATAGCGCATCTCTGGCGAGCGAATCGGTAAACATACATACCTAAAGCAGTCTCCCGCTTTGAAGAAGTCATTTCCTTTCCGTTTCAGTGTCGCAGCAGTGAGCGCCATCTCCACTTCTCCTGGCAAACGTGTAGAGAGGATGAAACCGAGCCTGACTGATGATGGGTAGAACCAAAGCGAGTCCTACGAACCGTCTAAACAAAGTTTGGATCTCACGGACCCCATGCATGGTAGGGAAAAGAAGACACCTGTAGCAGTGCTGAACGCTACGACGAACAAGGACATACAACAGTTGATGGGGTTACCTAAATAGTGTAGTCTGGCAAGCTGGGTATTAGACTGGAGCCTAGTTCCAAACAGTAGGCTCACCATTATCGCCCCTCTAAGGTTCGCTTGGTGTGGTCGTCAGATAGACGAAGGGATATTTTGATGAGCGTCGGAAATGATACATTGACAGTGTATGGAGAATACTATTTTAAAACGTAGCTCATCTGCGAGCAGTTGTTAGTTCGGACACAGCTGGGTAGCGAGGTTCATACGGATTAGGAGCGAGCGGGTTTTCGCAGGTCGGCTGGTCAGCCGCATCACAAGGCCCGCCTGCACCTCGGATATGGTCTTCAGGCGTGTTCATGCACGAAGAATGGCTTCTAAGCATCCCTTGTAATCTCCAACCTCGAACAGTGCTGCGCTCAAATTCCAAATTTCACGGGTACACTGGATTACTGGGATCGGGTTTCTCCGCCTATAAAGGGATGCGCCATGGTGGTCCAACCACAGGTCGACATTCAACATGATGCTCTGAGTCGCGCTGTACGTCAGTATACCCCAAGAAAAAAGGGATCATCGCGTACTTTAGCCATTCGCCTGCATTGAACAATTCGTTTCATTTTCTCAGCTGCGGAGCATTCCGTGTCAGTTTTGGTCCAGCAGAGAGAGCAAGCAGAATGGGAGTTCGGGTAGGTTGAGATGTCGGGATAGACGCCTATGTCACGCGCGCAATCCCACGCCCACATTGGAGGAAACAAGTCAGAAGTGTCCGAGAACACTGGTAACTCCGATCACAGGCGTGGGGTGATTCACCCATCTCGGGGTGCACAACAAAAACTTCGTTGCCTGCAAACCCCCAGCGCTCTTCGGATGTACCAACTCGTACGAGTCATAGGTGTCCATGCGATTGCCGAGGCAACGATGCATGAACCCATAGGCCATGAATGAGGTGACCTGACTACAGACGAGTGATCGTCCACTCAAGTCTAGTAACGTTGTAATTAGCAACCACCCCGTCACGAACCTCACGCCGCACCCTCTCTACCAGATGCGCATCAACCTTCACCGTACCCTTCTTGAAGACCTGTCCATCCCACAGCTCCGTCCAGCTGTCCGGAGAATGACAGAACATATCGAACGTGTCTCCCTTCCTCATCCCTGCCTCCCGTAAGCCGCTCTGCAAGCCAACGATGATCGAACCGGGCTCAGGCGAGAGAAGGCTCGCAATGGCGCGTGCAAGTTGGAGCTGCTCTTCTGCCTTGCTGAAGACGTGAAAGACCGCGCAGACGCTGATCGCGGAGACTAGCCCCCGGAGCTCCGTGAGCGTCTTCACATCGGAGAGTCTAGGGGGTTTCGGGGTGGACGAAGGCGCGTAGACGGGAGGCGTGGTTTCCAGGAACGCGGGGTCGAAGATATCGCCTGAAATGAAGGGGACGGGATACGTCTCCGGTGTGGTATTGAACAACTTGTGACTGATATCCCAGAACTCTATCCCAGATGGACACAAATGTACCTATCAATGGAATTGCTTTCATGCACGATTGGAACAGACATAACTCACCAGGCACGATGTCGGTAGCAATCACGCTGTCCCTGGGATATCCGTCAAGTACGGTCTTCCGAAGGTCCACGCCGACTGTCCATTCACTGTCAGTATACACATGAAGCGCGAGTGAGTCTTGCTGGTACTCACGGCAAGCACCGATCTCAAGTAGGATGGGATTGTCACGAGAGCGGCCGAGCTCGAGCAGCTTCGCGTACCCATGCGAACGGGAAAGTCTCAGACTATAAGTGTCATAGTTATCACCGACGCTCAGGGGATTGCAACGCAAGCGTTCCGAGATACGTACAGAGTGAAATTGAAGTGCACAATACACGGATACGGATGCGCCTAGATTGGCTAGTTAGCGGACCGGTCCGTAAGGAGGTATGACAGCCATGACGACTAACCCCGTAGGCTTCGCGCTGAATAGCAAGGATATGTGTCTTCAGCGCGTCCTCGTCTTCAATACCTGTCGTCCTGCGAAAGAACTCAAGTTGCTCCTTGTCGAGTTCCAGGAATGCCTCGGATCCCTCGAGCGATAGAATCCTGCTGAAAACAGCCGCTGGTCTTGCGTCCGACATTCTGGAGAGCGTTGAGCCAGTCAAGGAACCGTTGGTGAACCAAGAGGAGGGTGTAGATAGGAGGAGATCGTCCTTGAGGGCATGGCGAGCTTCTTACCCAGTTATACGGAATGCCGCCGTTATTGTTAGACATCCATCTGCGACTGCCGGATCGAATTTAGAACGACGTGTGAGGGCTGAGAGAAACACACAAGTACACTCACCGGCACGCTATACTTAGCAGGACACGACATTGCGTCGCCACTCTTCGCTGTCTGTTCATACAAGTTAGTGCTCTTGTCTCGCACACCACCTGCAGTGCATCCGCGTCAGGGGCCAGGACTGTTGTGCATAGCTAGATCTACACGCACCTTATTCATTCAAGGAACTCAGCAAGGGTAGGTCATAGTACATGGCAAAGGTACTATGAGTTCTCATTGGTGCGAATAGCACCAGTTCTGAATATACCCTCCCGTAGTCTCGCGGTATGTGGGATCTTGGCCTGCGGCAGCCGAACAGTTCTCGCCGAAAGGCAGATAGCAATTCTTAGGTTGGGCGTTAGCTCATCTTTGACAGCGAGGTCGGTGGGCTCACCACTGTTACACCGGCGGTATTCTATGTTCGCGCGATCCCTGCGAGTCTTAGGTAGAGGGCAGGAATATATTCGCAGCGTAAATCTGAATACAATCATATCAATCAAGAGCAGGGGATGACTAGGTACGTAGCAAAGTAATAACGCAGACGTGAATAGTAGACAGGGGATGAGAGAGGCTTCACGCAGGTGCCGTCTCGATGCCCTGAATACTAACGCCCCTCTATCGTACACATGCAGTCAGTGAACGTAAGATCGACGTTCGGGCGGCGAGACACGTACCTTCCGCGCACAGTTCTCCGTCAGATGTCCACACCCCCAGACCTTGATCTCATCTATGTCCTCACACCGCTCCAGCACGCTCTTGACGAACCAATCGTCAACGGCACGACACCAGCCCACGTCGAGCTTCTTGAGCGCCGTGGCAAACTTTGGAATACCCTTGAGCGCGTCTTCAGAAACATCCTTCCAACCATTGATGTTCAACTGCGTCAACTCTTCGCCGGAATGCTTGACGAGCGCCTTCAGCGCCGCGTCGGCGAGCTGATGGTTGCGCGACATGTCGAGCGCGGAGAGCGGGGACGCTAGCCAGTTTTCGAAAAATTCACCCGCCCCGGCATCAGTGAGCTCCGGGGTGTTCGCGAGCACGAGCGAAGACAACCTCAGCGCGTGCGGTTTGATGCCTTGGAAGAGCAGTGCATCTGTGATGTCCACGTTGCCGGATAAATCGAGGTGCTCGAGAGAGCCTCCGATGAATTCAAGGCAAGCAATGAGCGCACGCTCGCTCAGCGCATCTGGAATACCGGGATACGAGAGATCTAGGTAGGTGAGTTGACCGGCGAGGGACTTGATGCACTCGAGGAAGTCGTCGGAAAGCTTGCCGACCTCATTGAGTCTGAGTTCCTTGAGGTTCGGGCAGCTCTCAACGAGGACACGCATGCAGTCAATGTCGAAGCGCGGGCTTTGTGTGATGAGGAAGCCCTCCAAAGTGGGATGTGCGCGGAAGAACGATTGCCACGCAGGCGCACGGACCAGGAAGGGACCAAGCAGTTCAATGCGCTTGAGGTTAGGCAAGGATGTGGCCCATGCACTTGCCACTGTGTCGTCCATGCGACCACAGAAGTCGAGTCGAAGGTTGACAAGGTTGGGATTCAGAGAGGCTAGTGTGCAGAGAGCTGGGGTGTCAAGTCTAATGGCGCGATTCAGCGTCGAACCCGACTGTACAACGAGGACCAATCTGAACTCACTAGTAACATCATACAGAGTCAACCGCTCATTCTCAACGTTGTAGAATAGCATCGCGTTCTCGGAGTTCCTAGAATCACGTCAGGCCGTAGTCCAAACGATGCCTCGGGAGGAACTTACAGGCGCCTGTTCTTCGCGAGAGCCTTGGCAATCTCGTCGACGTTCATCGTGCCAACATCACCAAGGGCTTCGACATCGTCGATGTGCTTACTGATAACCTGTCGTATGATGAGGGCTTGCTTGGAATGTGTAACCGATGGACGTACATCGATACAAATAGAGGCAAGATTGGGGAAGTGCCTCTCTTCGTAGCTGACGAGCGTACGTTTATCACTGGGAGCTTTACGCTTTTTGGGCGCGGCAGGTTTCTTGAACGGATCAGCGCCAGACGACTTGGCGCATATGTGGCACAGCCAGCCCGGTGGAGGATTCGCGGCCATAGTGTACTTAGTCTATTGCAGATCTCTCGTCTCAGTGGGTCTAGGAATATGGCAGAGGGACACACGTACCACAGTGAACTGCTTTTGGCACCTCGCACAATTCTCAAAGCCGCCGACAGGGGGCTTTGGCAAGTCGCTCTTCCACATCTTCGAGAGTGCGGAATAGGGGTCCTGGTCACTGTCCTCGTAATCGTCATCGTCGTCCCCCTTCTTTGCCTTCTTCTTCGCCTTGGCCTTCTCCTTCTCCTTCTGGTTAGCCGCCGCGGCCTTGCTCTGCTTGCGCTTCTTCGGAGCGGGCTCTTCCTCCGGCTCATCCAGATTGTCGAATTCATAGTTCTCCACGGGCTGATGGTTTGTTTGCATCCATCTGCACTAGATAAGAGATACGACCTACCGGAGCCTCTTGTTCGTTGCTCATCTCAACATCCCCATCCTGCTGTGCCTGGTTACTGGGCCCCGCTGCCGGTTGCGCCTCCACTGGACGTGCTTGTGCTCTGCGTGCAATCGTGGTAGGTGTGATCCCAGATTCCTGATGATATGTGTCAATGATCGTACTGATCTCCTAGTGTTGACTTGAAACTTACACGCAAAAATTCGGTTAGCGCGGACGTTGGACCACGAACATTGTTGTTTCTTCGACTCATATCGAGATGCAGACTGTGCGTGTTAGACTGAAAGACCTATAAGTTGAGGAAAAGAGGAAGGAGGAGGATGTCGTAAGACAAGAGACAAGGTCGCGACGCGACGTGGTTCATTAGGGGCAAAGACGTCCAAACAACGCGGTTCACGTGTCATAGACGCTCATCTAGCCTAGCCGGGCGGGCTGGTCGGGCAACTAACGCCTTGATCCAAGTACACACTATGACTTGAATCTATCAGAGGCGTGCATTCTACTCTACAGGTACAACACTTGGCGAGACTACTAGTACAACAGTCCACTACGATAGGTCTATGATTACATGCGGCGCACCGCTTGACAAGTTCTTGGAAGACTCACTGGCAATAGACAGTCGGAGGGTCTAGGTACGATTTATGACGGGCGTTCAGCACCCTTATGCGGCCACTCGAAGTCAACAAGTGGCCCTGGCAAGCGGCCGAGAACACCCGGCGACATTTTCTGGGGTCTCCGACCGACGTGCCAATCTTTGAACTCAAGGTCTCGATCATCCTCACCAACCGTAAGGCGGTTGATGGATGGTCTGTACTCGTCTGTATTGTTGATAAGGATGTTAGAAATCGAGATAGGCTGGTACAATGCATAGTAGAGAACGCACGTTTCACCTCGCCTCTATAAACAGCGTCGAAGTCCGTGCCTTCGAAATATGGGTGTTGCATCAGCTGCTCCACCGAAGGTCGATTTGACTTCGAGAGCATCTGCAGACAGTCAAGGTCAGCACCGAAACCGTCTACGTACTCACGGGACCAACTACTCACCGCCATGCAAAGATGCCATCTATCGCTATCGCGCGGAAGTTGTTCGAGTGTGACCTTCGTATCCCAATCCACCAGCGCTGGATCCTCGCTTTCTTGCAGCAACGGATTCGCGCATCTAGCCATCAGCTCTAGGAAGACAAGTCCGAGGGTCCATATGTCCGTGGAGTGAGTGCACACGCCGTCATGCACGACTTCTGGCGCGAGATATCCGGGAGTGCCCCCTGGGCTTGGGCCCTGCCAATCGAGGAACGCCTGGTCCGTGAGCTTCTCGAGTTTGATCGCGTTCGAAGCCTCTCTGGGGCTTTGGCAGAAGCCAAAGTCGGAGAGGAGGACCTGCCCAGACCGCGTAACTAGGAAGTTGTCCGGTTTGATGTCCGCATGGATCATCTGTTGTTCCTTTAGATCGCGCACAGCGAGCAGCTAGAGAATCGCCTTCGTGAATCAGTGGTTCAAGCACGCGTACCGAGGACGTACCATTTCAGCGCACATCAACTTCTCTTCATCTTCACTGATTGGAGACTTCGTGCTGCGTATCCGATCCCGCAGGGACCCCGTACATGTGTCCTAAGTGAGTTGGGTGAATCCTCAGTGACTACTCACGAGTCCGGAGAAATAAGTTCACATACCATCGCGTAGTAGACATTCAACTGGTCCTCCCACGCAGCACGTAACCGGGTCCAGAACGGCAAGTCGAGCTCCGCAGCGAGGACCATGCAATTCCGCTCGAATATGAGTTCAGAGGGAGCCTCAGGTCGACGATAGCACCGGGGCTTATGCATGACCTTGAGCGCGACCACCTCCATCGCGTTCGTCACGGCAAGGAACACGCGCCCGACGCCGCCCTCTCCGAGCGTGCCGACGACGTAGTAAGTCGTCCCATCGTGCGATACCTCGTCTGGGTAGGACGGACGATCACTGTCGTATCGTGTCGCTTGTTGATCGGCTTCCCCGGCTGCGTCGTCCTCGTCCTCGTCCTCGGTAAAGCTGTCGTAGGAAGGGTGGTTCCCAGTGTCCTCCCTTCTTTGTTCCAACATCGCCGACACGGGCCCTGCATGCACAGCGTCCACGGGCTCTCCACAGCTTCGAGGACCTCGAGAACCCGAATGCGCAGGCTCCGTGGCGGCGTACGAGTTCGTCCCACCCAAATGGATCCCATCCAATCCAGGGAAAACCAGAGGTTCAAGAACCGGTGCTGGAGGAGGGATCTCAGGGATGTCGATCACCACGGGGTGAGGGAAATCTATGTAAGTCACAACTTCAGGCGACACCGTACTCGACTTGAACAGAGCGTTGTTCGTGGAAAAGAACGACAGGCATGCAGGTGCGTCCGGCTGGACGGGAGGCCGCGCCGGTGTACGGATGGGACTGGGGAGACCCGGTGGTCTGGATGGCACCTTGACAGGACTGGGGAGACCAGGAGGGCGAGACAGAATCAAGGCGGGCTTCGCCAAGTCAGGTGGCCTCGGGAGGCCGGGAGGACGAGAGGGCACGCGAACCCCACCATACGATGGATAGAGGTGATCTCTGCAATCGTCAAAAGGACTGAACGTCAGAGGTAGCCGGGAATAGTCATCGACATTAGCATCGATTGTAGAACGATGCACACAGCCATTGCGTACGGCATCGGACGAGCCAGCTGATCCGTAAGTATCGCAAGACGACCGCGGAGACAAGGAGGGCTGAGCTTCGAGACTTCGTGGACCGAACACGCCAGGCGGTAAAAGGGTGAGCGATTCCGGTGGCGACTGAGCGTTCCTGCTATTGTACATCTCCTTGAACAATTCGCGCGGAGAGGGTAACTGCGGGTGTGGAGATCCGGGAGCAAGAGCTCTGGAAGCGGTCATGGGAGGTAGTACGAGCTCAGATGGCCCCCACGCCCAGATGTTCTGTCCTTTAAGCGGACTGAGTAGAGCTCGCGGGTTTGAGGAGGAAGAACCGCCACCGTTCGAGTGACCGAATGATGCAGAGGAGTGTGATGGGGTGAAAGGCCAAGGTGGAAGAAGACGTGTTTGCGTGTCCTTCGACAGGAGAGAGACGTCGATTAATCCAGGAGTTTGTACCGCAGGAGAAGCAGTTGTATCCCATGCGACCCTCGGAGGAGTGGCGCGAGCGAAATTCGGACGCGGACGAACGTGAGGAAAGTTCTGGTTACCGTCCGGAGTAGCCGGAAGCATCTGAGACGCAGGTGTGTTTGGAGTCGTATCGTATTCTTTTGACGGAGTGATTACTCTGTTGATGATGGAACGCTGAGTGGGGAAGAGATCATATGAGGTGGGTGTGTACGCACCTAATTCGAGGTTCCTCCGTGTACCCCATTGCTCGATGAACGACTCGACTGATATTGGCGCGGACATGAAGGCATCTTGCGATGATAGTACCGGGACCGCACAGCCGATTGATGTGCTCGAAAGAGGTCAGGAAGCCCGAGATGGGTGTGTTGCGAGCGCCGGACGATAGAGGCCACGCAGTGACAGTATTCGACTCGGAGTGTGGGTTGAGGATCGCTTGACATCGAGTGCTCCAGTGATTGCCTCCACTATTGAGCCCACTTACGCTCCCAATAAATGGGTGGGCAGACGCAACTGTGGCGGCACCAGGGAGTAGGGAAGAGAAAAGCTGCTGGAAAAGCGACATGGCGCGAGAGCAGACGGCGGACGGTGATGGTCGATGTCAAGGGAGGTAACACGAAGCGGAGCGGCGTCAACATATATACCCCGTACATGCCAAAGCTTTGTGCAAGGTGGCCCAGCCCCCAGGTATCTGCGGCGGCGTCTTCCGAGCAGGAGGGCAAAGCGTCCGGCTACGCGTGGCCGGGGATGAGCCACTGCGGCGAGTCTCGGCGTCGAGAGCGGGGTCGCGGAGGCCAAAGCTGAGACGCGACCGAGACAACAGTACACTTGTTGCTTTCTCTGAGGAGCACACCGTCGACAGGACGACTCTGAGGGGAGTGGCGTGTTGTTGTGATGAGAGGGGCTTGAGCGTCTGCTATTGTTCGACCTATTAGCCCGATATGTACGGGGTGGTGTTCTGTATGGAAATCGTGGTTCTCGGTCTCCTTCACGGTGTATCGGGTCCTCTTCCACTGCTTGACGGGCCTTGAGCTGTGGGTGCCCGCAGCCATGATTCGTCGACCGGAATAGTAGACTGGGCAGCTTGAAGTCGTCGCGCAAGGTATACTGCTGCATATGAATTGCGCAGCTGTAGGGCCCTCTAGCAGGTGAGTACACTTCAAGCTTTCAATTACACAGTAGTGATCTGAACATACAGGTGCATATATGTCTGCACGTAGCCGTCGCCCGAGTCGTCGTTGGAAGAGGGACGAGCGCGTGGGCGCTATGGCGCCTCGGGTTGTTCCGAATTCTGACTCCAAGTTCAAAAAAACTGGTAGGTATGTAGATCGCAAGGTCCAACTCCTTGGATTCTTTGCTATGGGATATTGGAAACTCTCAAATCTCAATTCCACACATTAGCACCACATACGGAAGACCTCGGTCATAGAAGACGTGCGGGTGAAGAACTTCAAACTTAGCGCTCGAGGTTCCTGCCAGTGCCAGTGAGCGCTTCTAGCGACGTTCACAACTTCTCCTCTCTTTCCCAACCTCTCTCACAAAGCAGCAGCTGAAGGTTCTGTCCCCGTGAGACGTCCCAGGGAGAAATTGTACCGCACCCTCGGTCGAGACTTCGCGGAGTGCCTTGAGAGCGTCGGACACCGAGATCACCGGAGTGCCAGAAAAGCCAGAAAGAGAGGAGAGGTCTTGAGATGTATCCAAGCCTTCAGAGCCAGAAGCCTCTCGGTCCCTGCAGTCAGTTAGATTGTGTGTAAAAGAACGCTGTCGGACTTAGCTACTCACCACACAAGCGTAGCATCTTCCAAATCTAGCGGCTGCACAGAGAACAAGCGAGTATGACTCTTCGTAACCCGTCGAGCATTGTCAATCGCGCGAAGGTCCAGCTCAATCACGCGATTTCTCAAGCAGTCAGCGTCACTCCCATACGCGTCGTTTCTAGAGTTCGAGCTTCCGGGGTTGGACCCCTCCTCGATGCGAGGATCTATTGAGTGCACATCGTCTTCCGAAGGCTCTGCGTGCAACTGAGTTACGAGAAGATACCCAAATCTCGCAGGATGCGGTACCTTCAATTATGTACGGCGAGATTGGGAGGCGGAACCCGACTTGAATCACGGCAGGTATCCAGCTCCAGTGGAATATCTATACGCTGTGTAGTACTCTGTGAGAAGAGTACACATGCCACTTACCGCCATTGACCTCTGATAAAACCTGTAAGAAGAGAGCATCGCGTGAGCAAAAAATACTCTCAATGCAACACAATGCTAACCTATAGAACCAAGGGTCGCCGTGTCCATCACAGAAGACATAGATCGCGTCGGTACTGTCAGGTTCGAGCCTAGCGACGTCACCCCCATGGGCGACTTAACCCACAAGCAGCGCATATAGTCAACAAAACGGGACTCAGAGCAAAGCAGAAGCCTGGAAGTCGGTTACCCCATTGCCTCTGTACAGAGGGAGGAACCTGAGGGCTGAAGCATGCTAGATCGTGCGCAGTTCGCCCATAAGTTCTCGCGCGTGGTACACTGCTAAAAGTGTGGTCCCACCGTTTCCAGCAAATAAGTCCATGTACAAAAGGGTTGATCTTTGAGGAGATTTGATGCTCGATACTGGAGGTTAGAACAATCCTGAAGGCGCAGAAAGTGAGAAACGAGTCAGAAAGCGAAGCAAAGTATATCAGGCACGGCATCCAGCAGTCAGAGCGCCCGCGGCCCGGTTCCGCCGACTCCAATACCCTCGCAATCATGATGCAGAGGCGGAGGGAGTATCTCAAACCACCGTCCTGCACAAAGCTTGAAGGCTGAAGTTCTCTTTACTTCAACACTCATTTGACGGGGTTATATGTCGAATTCCATACGGATGGCAGATAGCTGGAACAGCTTCAAGAATATCAAGTACATTGTAGTATTGTGCGCATGATACAGCTCATGCTTCCGTTCGCTGACGATCCTATCTATGCCCAGTGGTGATTCCTTCTCGGCCGTTGGGTATAACTCGAACATGCGGAAACCGTCTGCAGAAAACCCGCTAGGGGTTGGCTATCCGGGCTTAACCTCCTGCGAACGTGTCGACGAAAGTACGCAGGAGGTCACATTCGAGCCCAACTGGGTGGGTCATCTTGTACAAGCGGTCAACGACGAGCGCAAAGATGACCCACTTCTCGTTTACGACTACGCAACTAGCGGAGACACGATAGCCCGCATGAAGCTCAAGCAAATTCGCAGGGAGTTCCACCCTCACCTCGCTCCTCATCCTGCATGGGCGCCGTGGAGCGCTACCGACACCCTCTTCATAACGTGGATCGGTCTCAACGATTGTTCATGGAACATCCGGCTGCGAATGTCGTCTGCCCAGGCCAGCCTTGACGACCTCTTCGTCAATCAAGAAGCTCTCTACGAAGCTGGAGCGCGGAACTTCTGCCTCATCGACCTACCACCCGTTCACACTTTCCCCGGAGGTACTGTTTCCGTACTCGTTATCCAGATTCTCACCTCACCTCTCCACAAGGCCCCACTGGACACCCGACGGCATGGGCGTCTTGGAACGCGTTGCTGCGTGAGGGCGCCGAGAAATTCGCCGCAGCACACTCGGATGCGACGGTGCTCATCTTTTCGTCGTGGGACGTCTTCACAAAAGTACTTGCAGACCCAACTGTTGCCGGGCTCCCACAAGGTGATGCAACCGACCGCGGTGCGCTATTCGTGGATGGCTTCCATCCTGCATCTACGTTGCATGCCGTTATCGCCAAGGCGCTGTTGGTGTTTTTGGAGACCGCCTCTTGACCTTGTACATACAGGCTCTCGGACGTAGCAAATCACGAGCTTGGCTGAGCAATTGCTCCATACGACGAGTTCGCGATGTCTAGTGATATGTCAGATTGGAGAGCCTCTGATAGGTGGCTGAAGTCAGTTGTTCCCTCAGTGTGGTTCGAATGTGCACTACTACCATATATGGTAACCTTAGTCAGCGCTGCAGCGAGCGTCGTGGACGATGGCAACTTAGTGATACTTGTAACTCAACGTCGACTGCATCGACTACTTCCTGAGTTCCTCTATTCTTTCCTTCTGGCTTCCTCAGGGCCCATTCTCCCTGTTGTTCGCGACGTCGCCTTTGCCACAAATAAAGGAAAATGAAGACGTGGTTCGCCCAACCTCATAGGTCTCACCTTAGCAACTACTACCCCAAGAGTTCCTTGCGACTACGCTGGTGACCGTGACCACAACAGAATTGTCGCGTCGCAGGTCATCGAATCATCGATGCCTCCGGTTGCGAGCGCGTAGGGAACGACTGCTGCTGAGGTCGCTGCATGCTGCAGCTGGCGGTGCTTTGTGCCAAAACTAGCTTTGTTCGCTCAATCTGGGTGGCGTGACTGTAGCAACTTAAAAGTACGCATTGTCCTCTTGCGTGGTCAAAGCTTTGCTGTGGTTACTCCTATCTTGCTATAATACCCGTTCTTGTCCGTTCTTGTCTCTGCTCCACATTGCGCCCCGCGTTGCCACCTCTCCATCACCCACCAACCAGGGTCCAAGCATCTTTTGTTGCGCGCGCGATGATACTCGACTTTGAAGAACCTATAATGCATCTTCACTCCTCGCCCATAAAGTGCCACCGTGCCTCTCCATATCGCTCGGGTGCGCCACCAAGGAGTCCAGGCCCTCCACCAGACGAGCCACTCCCCCTGCCACCCCCTCTCGCCCTAAACGAGTCTGAAGAGTCCACAATCGAACCTTGTTGGGCCATGGACGCGGTCCGTTTCTCCACCCTCCAAGGCGCGTTGACGCTCAACACCGCCGACCTAAAACTACTCAAGGAAGTACCACGCCCGGACATTGAAGACGACGCGAATGTTGACCGACGAATGACCCGGACGCGGTCGATGATCATGGCCGGACAAAGGATTGATTTTGGCTTCGGCACCGGGCAGAGGACGCTGCGGCATCGCGGGATGCCGATGTACGCCCTCGCGAACGCGTCGGAGCAGGAGCTGGTTCGAAGTATGTGTGCGGCAGCCATCCGGGTCATGGCGCCGTTCCCGCTGCGGCAGATACGGGTTCGGTTCTTCGTGAGTCTTGCCAGCCCGCTGTCTGCGGCGCGACTAATGGTTCTCGGGGGCACAGTGGCCGCTGCCTTACGGTTCTGATCCTTCGCATGTCACGTACGAGGAGTGGGTGAGCATCGATTCAGCCAAGCATACGAGAGTCAAGGTTGCGATGGCCGTCGCTCGGGTATTTAACAACTTCGTAGAGGTACGTCGCCCTTTATCTAATCAACCCAGTTGCTGTACTCACCTCGCGCTCAGAAGCATCGAATGTACCTATCCTCCCTCCCCGACTATCCCTGGTTACTCCGACCTGACGCGTTCTACAAGGTGTGGCTACTTGGCATAGAACGCGTGGAGAACAACGTCTTCGTGGCCGATCTGAAGTACATCAAGAATTATCCTAATGAATGACGAACGTCAGAATCATGATCGAGGCTGGTTGGTTTTGATAGTGTATCATCGTACTGTATACCTCTCTAGTTCCTGAGCATGCTATGTAACTTAATTCTGGTTTGGCCGTCAGATCTTGTTGTACATCGTCTAGTTGCGATCCTTTGTCGCCCTGCCTAACGCCCAATCCGAGCGGCACGCGATCCTATTCGCTCTTCGAGAATCTGAAGGGTGTGCCGCGTGCACGCCCCACGCTTGCCGATGTTTCTACTCTTGGAACAAAGTCGGGAGCCCGCGACATAGCCTCCGCTACCTTTCACCATCGCGCGTGACCTCGACTTGCAACGCACGTTGCTGGCTGAGTACCAATGGCATACTTTGGCACTCCGTCATGTCTCGTTTATTTAGGTTCGACCCCCTGCTCTGTATATGAACAACCTTCTCTCGTCCTCCAGGATTGACAGTGCAAGGCGGTTGGAGTCCGTGATGTATGTTCAGTTCTGCTGCAATTCTCATTGCTTATACTATCTATGCCCTAGTACTTCGTGGCAACCCCGAGAGACTCGGAGGCGGATGGCATGCAGTTGTTAGACGACTTCTCAAATTCAAAGTCGTGCGTCACTGCCAGGCACTGTGACACGCTCCATCCTATTTTTATTCTCAGCTGTATCACAAGGCCCACGCTTATAAGTTCTCGCAAGCTGTAGGAGCGCAGCGTGGGATGCTGTGTCCGTCTATTCCGGCGCTGGACCCGCGTATAACTAGGTCAAATGTTCGCTTGTGCGTTCCCTCGGCCTCTGTCTTAGTCCTAGCCTACGCTCGACCAAGCCCGTCAGCGATATACTACCGCTCATTGATCATTGCCTAAGATGTCGGATGCAAGACCCACCGCGATTAGGAGGACCGACCTTGTTAATGAGGCATCTGAGGACTCCCTGCAACTCGACAAGGAGCAACTTCAGTTCTTCCAAACTGCAACGGGTATTGAAGATGAAGCTCAGCTCAAAGCACATATCGTTGCTGTGCAACGAGACGCTTTCAAGGTCGGTCACGTTGTTTTTCTTTACTACTACTACCCGAAGTGCGTACAATGCGCTGATACGAAGTTCAGGTGCACCCATATCCGTGCATTGCGTATTTCAATTTCACACAGTACGTTGATAAGTGCTCCAAGTTGCACATAGCGGCAACCTCATGGTCATGACTCATGACAATGGTGATAACTACTGGTCCTCCAGCCTCAGACTTTCCAATACACATGGGTACGAGAAGTTGCTGGACCTCGGCCGCTCGCGCGCGAATCCCGTCTTACTAGAGGTCGGAACCTGCCGTGAGTAGGGGGGTACACTCTGCGGACAATTCTGCATATGCGCTGAATATGGCTCCGCAGTTGGCGTGGATCTTCGGAAGGCCGTATTAGATGGGTACCCTAGGGACAGTATAATCGCGACCGACATTGTGCCTGGTGAGCCATTTCCGTCTCAACCGTGTGTGTACTTAGCACCTGCGATTGGATTCGCGTCTGACTCTCTGAACAGAGTTTTGGGGCCTTAGTCACAAGCTCTTCAATACGACACAGGAGACCTTCCCCGTTCCCTTCATCTCTGGGAACATATTCGATCCTGCCTTCCTAGAACCCACCCCTCCATTCTACGTTCCGCCATCCTGTCCGAAGCCGTCGAAGCTATCTGACGTGAAGACGCTCACGGAGCTTCGCGGGCATGTCTCCGCGATCAGCATCTGCGCCGTCTTTCACGTCTTCAAGACAGAGGACGAGCAGCTCCAGCTCGCACGCGCCATCGCAAGCCTTCTCTCGCCTGAGCCTGGTTCGATGATCATCGGCCTTCATAGTGGTCTGCGCGATGCAGGGCTCCGGATGAGAGATGCCGCCGAAGTCCCTGTTTATTGCCACTCGCCCGAAAGTTGGACGGAGTTGTGGGATGGACAGGTCTTTGGGAAGGGCACGGTCAAAGTTGATGCTCGGTTGCTGGAGAGGCCGCGACGGCACGTCCAAGGCGGGGTGATTTCTCACTCTTCCAGGACGATACTGGAGTGGACGGTCACCCGGCTGTAGTAGCAGCTGGAAGCTGGAAGTGTAGGGCCCGCTAGGACTTTGCTGCACATGGTATGTCACCTCTCTGTGGGTGCATGTTTGGTGCTGACTTCCTATCAAGTAAGGATGTACAATAATGCACTTCCGTCGTCATAAATTGTGAGTGATTCGAATTGCCTTGCCACTACGAAGGATACCGCGAACGACTTGCCATATGGTCACAGCCTACTCTGGGCTAGTACTCTCAGTGTTGCTCGTAAGTCTTGAGAGGGAAATTTACCTTGAGGTGTTTCGCAAAGGTCGACACCCGCTGAAGCTGAAGAGAGGACGTGATAGTGATTCATTTCATCTTTCAAGCATATGTACTCAGCACTCCGAGTCTGTCGAGCGACTTGACTACCCTACACCTTTAGCTTCTGCGACACTGCGTTCCTGTCCTCCACCAGGCCTATGATGACGACAAGGCATGCCTGTAGGTATAAGTGTGAGAGCACGGCCTGGTTCCCATAAGTAACGAAACCAGATCGGATGGTGTCCAGCTTCTTCATCTCCCTCACCCAACAATCGTTTTCGCCCATCTCAGCAGCATCCGGACCGTCAGCCTCGACGTCGTTCGCCTTCGATCAGCCTGGACACTACTTCTTCCACTTCGGCATCACCGACCGCAGTGTTATTCAGAAGGATCTTGGGTCTTCGTCTTCATCATCTTCTGTATTGCGTATCTGAACTGTATTGGGGTATGTTGTTGTACAGTATGTATGAGGTGTTAGTATGTGATAGTTCTTCGTCCGAGTCAGACTGTATATATTATCCCTACCATCACTAACTGATCCCAGGTGGTACGGGCAGTGTCCTCATGGTGAGGGGGTTGACGAAGTTCTTGAACAAGGGTGGGCCTGGCGCGCTGCGCGCTAACATTGCTACATTCGGCTCATCAATTCGCCACGTGCACCAGTCAGTCGACAGTGTTGAGATTGTTCACACTTCTACTCTGAGTCTCTCCGTGACGTTGGCAGTCGACATACAGAAGGTGGATTTCACATTGGTGAGTGCACTTCAAAGGCCCTCATGACCGCTCTCTTCGTCTGTCACTACTCAGAGCCACGTGTGAGAAGAATTCCCGCGCACGGTACGTACAGGCTCAGGCTGCGTACGCCGCAGCAATTCAGTTTTGCACTCTGCCGTACCGGCTGGGACTGCCATCGTTCTGGATCATTTCTTTTTCGCAGCGCGCATACCCCCTCGAGGCCGAGCTGAGCATAGCCACGATGAAAATATGTCATTGTACGTATCGTCGCCATGCTCAGCCCAGGTCATATGCCAGCCGGATACCCACTGCGTAGGATCATTTAATGCGCCCGTAACGGCGCTCGACTGGCCATGTACCTATCCATGATAAGAAAAGATCGACGATCATATTTTTGGCATGGTTAGTAACGGAGACTATATCACTGTAGCTTACGTACCTACATAGGCCTAGGTCTCGCACAGGTCTCACATATCCATCACCGCTTATACACCGCCTCCGAGTGGAGGCTGTATATGACATTCATTCTGTCGCTCCAATCGCCAGTACATAGTTCGAACGCACTCCTTCACGGGGGAAGTTGACGTTGACGTTGAGAACCCAACGAGAGAACAGACACCATGAACCTTCTCTCCGGAGTCGCACTCGCCATCACCCTCCTGGTCTTCTGGCAGATATCTCGCAACTATTGGGTCAAATCTCCACTCGATAACCTCCCAGGTCCCGCACCGGTGTCATTCTTCCTAGGTCCGTCGTCTGATCGAATCATCGAGCACCGTCTTACCAGGATGATCAAAAGGCAACGTCCCCGAGATTGCCTCTTCCCAAGCGTGGAAGAAATGGGCGTCTTATGCGGAAACATATGGTCCCGCCTCCATGATCAATGGATTTTTGCGGGTGAGCTGCTTTTATACGTTACTTGACTCGTTCGCAGCTGATCTCCGTACTTCGCTCAGATGCGTCTGCTCTTGATCCACGATCCGAGGGCGCTGCACTCCGTCCTGGTCAAGGATCAGGACCTCTACCCCAAGCGCCTCACACCGTCACAGTAAGTCTCTATGGTCTCTTTCAGTGTGAGATATTGATTGGCCTCCAAGCGTCTTGAAGGTGCTTCAAGGTCCCGGCATCTTCTCCGTCATCGATAAATCCGAACACCGTAGGCAGCGTAAGCTCCTGAATCCGGTCTTCTCGACAGCTCACTTGCGTGACATGACCGATATCTTCTACTCTGTCGTGCACAAGGTTAGCATCGCGGTCAGAACCGAGGTGACCTGTTTGCGTGTCTCACATCGTGGCAGATGCAGGCAGCAATCGAAAGTCGGCTTCCGGAAGATGGAACAATCGACATGTCTAGTTGGAATAGCCGAACCACGCTCGAGATACTGGGACAAGCCGGACTGGGGTACTCTTTCGACAATGCTGCTGATGACTCCTTGGATGCTTTCGGAGAGTCACTAAAGCTGTTCTTGTGAGTCATCTCTCGTCACACCCTCCGCGTCGTTGCGAACTCCAGATTGTTACAGAACCAGGGTGGAGGAAGTGGGCCTTATGACCCTCCTTATAGAGAAGGCCTCGATCTTCTTTTCCGACGCAACCTTGCGATGGATTCTAACTTTCATCCCCATGCGACGCATTCGAACGGTCTTACACCTCTCCGACGCCATCTTTCAACGCTCGCAGGAGATCATCGCCGACAGAAAACGGACACTACGCGAGGACGGCAGCATACTGGCGGACCACGTTGGACAGGGGAAGGATATCATGAGCATCTGTTGTAAGTACCAGCGTTGTGTTCTTTAAGTTCATATCCTTGTTAACCCCTAGAGACAGTGAAAGCAAACATGGCCGTTGCGGAGAACGAGAGGATGTCTGACGAAGAGATCGTGTCGCAAATGGCGTAAATACCTCCATGACTCCGGTCGAACACTGCTAACCTCTCTTTCATGGTATGATAGTACGTTCATGATCGCAGGCATGGATACCACGTCCAATGCCCTGTCGCGAATCCTCCACCTCCTTGCAGGCAACATGACGGTACAAGAGAAACTTCGTGCAGAGCTCCTCGAGGCGACTCAGAATGGTTCGATTGATGTCGCTTACGACGACCTCATGAAGCTCCCATACCTCGATGCCGTCATCCGCGAGACCTTGCGTGCATACTCGCCGGCACCTTTGACTTCGCGCACGTTCGTCTTCATATGATTTCTTACATACGTTGAGGATCGCTCACCATATTTTAATAGTGCGGCAAAGGACCATATCATCCCGCTTTCGTCTCCAGTACGAGGACGAGATGGCTCCTTGCTCAGTGAGATCATCGTTCCGAAGGGAACCTTGGTTATCCTGCACATTCAGGCGAGCAACACGAACAAGGATCTATGGGGCGACGACGCACTCGCGTGGAAGCCTGAGCGCTGGCTCTCCCCTCTCCCAGCAGAAGTGGAGCGATCAGGGCTACCGAATCTCTATTCCAACCTGTGAGTAACTCAAGACCGTTCGCCGCGGTCGCGCGAGCCTGACCATACCTTACGTTCAGATTGACATTCGCCGCTGGTTCTCGTTCCTGCATGTGAGTATCTCAGACTCGCTATGGATTAAGCATGCCGAGCCTTCTGACTTTGCGCTGTAGTGGGCTCAAGTTCGCTGAGCTGGAGATGAGTACGTCACCCCCGCTTCCTCCGCCTTCAGCTGCAGAATGGATGCGTCGCTGACAACTTGGCCCCACACTGCTCGCACTCAGAGGTCTACTTGTGTGTCCTCCTCACACGCTTCTCTCTGCACTTGGCGGACCAACAGGTCGTCTGGAACTCGGCTGCCCTCATGTATCCCACGATGGAGAAAGAGGGCGCCAAGCCGGAGATGCTACTCAAGGTGAAGAGATTGTGATGTACTACTGTACATCGAGGTGCTGGTCTGCTACCGAAGCGTGAATTCCACAATCGTGTTTTGTGCAAGTAGAGCGCCCGTGCCAGTGCGCTCGGCGCCGAGCAGGTTTCGATCATGTCAGATTCTACTACTAACTCGGACCAGCAGATCCGTAACTTGGCCGTGTGCGCTCCGTGATACCCTACTTGGGCGATGTATCGCACGAGAAGTTGCTACGTCAATTGTTGACATAGAATCACTGACTAGTGTGCCACGATAACCAGGGTTCGCCATCACTGCATTCTCCTCATTCCAATGCTTCAAGTCACGACTATTCGTATACGACAGTAAGGAGACTGTGCTGTTCGTGGGAATCTTTCTATACTTACCTACATAGGTACCGGCGGCATGTCACATAGTGACGCGCCGCAGCCTCTCGGATTCCGTTAAGTATAAGAGACCCTCGCGCGAACCTTCGCCGTCGCTAGCCCAACATACAACCATGGGTGGCATTGCTCTTCCGCTCGTTGCGCTGGCCGCTCTCTACGCATTGTGGCGAATCTTCCACAGGTATCTGATGACATATGATCTTGACAACCTACCTGGTCCTACCCCCTCCTCGTTCTTGTTTGGTATGTTTTCCTGGTTTGCCTGTCTCCCGTCATGAGACGTGGATCGATTTATTTTGATCTTGTGTCACAGGAAATACGAGCGAGTTCGGCCATCGCCAGAGCTGGAAGCGTGCTGCCGCTATCGCAGACACATATGGGCCCGTCTCAGTCCTTCGAAGTGTCTTGGGCGTGAGCACCATCAGTGCTTCGACGGCTGGATGGACTGATAATCAGAGTTCCAGCGGCGTCTTATACTCATTCATGATCCCAAGGCGCTACACACCATGTTAGTCAAGGATCAAGAATTTCTGCAGAAAGGTCTCGCGCCGTCAAAGTATGTCTCTCTCCCGCGTTGAACGACGTGCGACTCTCTTCATAAGCTGATATACCGTGCTCACACACAGCGGTTTGACCTTGCTTCTCGGCCCTGGAGTTCTTTCTACTCGCAGCACTCAGCATCGCCGACAGCGCAAGCTGTTGAACCCCGTCTTCTCCGCGAGCCATCTCCGCGACATGACACACATATTCTATGGTATCGCTCACAAGGTACAACAATACACCTCCATAAACGGTGCACGTTGAGACATCAGTACAATATAGCTCCAAGCAGCCATCAAAAGCCGCCTTCCCAGCGACGGCAGCGCGGAAGTACTAGATATGAACGGCTGGAACGGGCGTACAACCCTAGAGATGCTCGGGCAGGCCGGCCTGGGGTACTCCTTCGACAACTTCGAGGAAGACTCGTCCGATGCCTACGGCGAGTCCCTGAAGTTGTTCTTGTCAGTAGTACCTTTCTCTTCTTCCTCCCATGCATCCCTGAACGACTTCTGCGCAGCCCTGTTATGAACCGGGTCCGATTGCTTGGGTTCTGGATGAACAACTTGTCCCACGTCTTCTCCGACCGGATGATCAGACGCATCTTCCGCCTGGTCCCGCACGAGTCGCTTCACCGCCTGCTGGACATATCGGACACGATGTTCCGGCGCTCGCGGGAAATCATTGATGAACGAAAGGCCGCGTTGCAGAAGGGAGATGCCGCGCTCATGGCGCAGGTTGGAGAAGGGAAGGACATCATGAGTATCTGTCGTGAGTGCGACCAGCCATACCCTCAGGTTTCGAGTTCGCTTACCATGGTTGTCTGAGTAGTCAAGGCGAACATGGCCGCCACACCAAAGGAACAGATGACGGATGAGGAAATCCTCGCACAGACCTCGTGCGTACATTTTCTCTTGCATCTTGTGACATAAGCTTATTCCGAGTCTATCGAGCAGAACCTTCATTCTCGCCGGCATGGACACGACGTCGAACGCGCTCTCGCGTATCCTCCATCTCCTCTCGCAGCACCCAGACGCCCAGCAGAAGTTGCGTGCAGAACTGGTCGAGGCCACCAACGGAGGCACAACAGACCTCGGCTACGACGACCTGATGAAGCTCCCCTATCTCGACGCGGTGTGCAGAGAGACACTGCGCCTCTTCGCGCCTGTCTTGCTAACCGGCCGCGCGTACGTCCCCGCACTCTCCGCCTTCCTCCGCCTGTCTCAGCCCGTCACGTCGCTGAGAACGCACACAGGGCCACCAAGGAGCTCGTTCTCCCGTTCTCCGAGCCCGTGCGCGGACGCGACGGGAGGCTGATGAGCGAAGTAGTCGTCCCCAGAGACACCATGGTGCTCGCGCACTTCCAAGCGAGCAACAGCAGCAAGGCGCTCTGGGGCGACGATGCACGCGAATGGAAGCCAGAACGCTGGCTCGCACCGCTCCCAGGGCCGCTCGAAGACGCGCGTCTGCCTGGTGTTTACGCAAATCTGTCAGTATCAGAACCGTGACCGCACATTAACATGTCTGGTCTCTACGCCGACGGGGGGGACATACGCTGACTCGGCCTTTGTGCACTACTAGGATGACGTTCTCGGGTGGCGTGAGGTCTTGCATGTGAGTTCGGACGACGGTTGCTCGTCTCCCATCCATCCATAGCTTGCACCATACCCAAACCTTCACTCTCACAGCGGCTTCAAGTTCTCCCAGCTAGAGATGAGTGAGTGGTTTTTCCGAGGAGTCCTGTTTCGCTCTTCGCTCTTCGCAGTTTCAAGTTTGATTGCTGATTGGGGGGGGGGGGGGGTATCCAGAGGTCGTCCTCGCCATCATGCTTACCAACTTCTCGTTCGAGTTGACGGATCAGCCGATCGCGTGGAACTCCTCGGCCGTGATCTATCCGACTATGGGTGAGAAGAGCACGAAGCCGGAGATGCTGTTGAAGGTCAGGGCTCTCTGATAGAGCCGACTGGATGAGAAGCGCTGTCATCTTACTGAGTCGCTGTGATCTCTAATTGTATGGATCCATTGACTCTGTACTACCCTGCTCTTGATAGTGCAGACCTCGTGATCGCAATGAGTGAAGGATGAGTGAACTCGAGTCAATGAACGGGCGCAGTTCAATGCCATGCTGATATTATCCGCATCCGCCTACGATGTGCAGTAACCCCCTGTCTGGGATTTCGTCAAGTGGCATTGAAGGAACTATGAACGCAGATCAACCCTCTGGCGTCGATTCGCGAAGAAGATGTCAAACCAGGCTAGTCGTGGCAGTCGTCGATCGAAATTTGCACGTGTTAGCGACCAGCGCTCTGTTCTCATAATGCTTGTTATGGATGTGTTCGCCCTGCGGCTTTGAGTCGGACGCGACATCATCTGGCACCCAATAAGCCCGCGCCCGAGAGAGCACAACAGCGTCGCGACCTCTTACATCGGCCCGGGCTACACACCGTCGGGCAACAAGGGAATAAGTGTCTGGGCCCAATGGTTGAAGTTGAATCAGCTGACTGTGTATTGATAAAAAGTAAATCGTATCATTACAATACTATCAATACTCTACTCGCCGTCCAAGTCACTACCTTCCCCGTCCGATTCACTATCTTCGCCGCTTTCCAACACCTTTCCGGGAGCGACCGTCAAGAGGATCCTTGTCCACCTCCTCTCGGTTTCCGACTGGTCCTACATGGCATATCAAGCACAACTGATAGTACAGAAGGCCGATACCATCGGATTCGTTTCCGTAGTGGATCACTCCCGCGGACTTGAACGTGTTAGCATGCGAGAGCGGGGACACCATGTGCACCGTGATAGGCTCCGGATCAAGGTCCATGGCGTTCTCATCGTCCGAACGAATGTACTTGCGTTCTTCCTCTGACAGCTCGCGTCCGAGGGACTCGTAGAATATGACAGCGCCGCCGTGGTCCCGGCGCAGAAGCTCGTAAAAGTCTCCGACCCCGTTGGATTTCATCATGAAGGGATGGTCGAACAGCATGGGGACCACTTCGTCGTCGTCGTCCCCTTCGGCCTCGTAGAGGATGCGCAGGAGAGGCTGCAGTCCGCGACGCTGGAGCGCCTCGAACAACGCAGCGTCGCTCCCCTTCAGCCATCTGCGCAGATGGACGAGCGGATTGGGATCGGATGTGGTCCACGACTTCGGTAACGGGTACTGGTGGCGCAGATCGAACCCGATGGTTCCACCGTCGGGCAGGACGTCAGGATCAGAGAGGACGGCATCAACGGCAGGAGATAGCGCTGAAGAAACTAGGCTTGCAGGCTGGATGATACGCAGCCCAGCAGGTAGTACGTCGCGGTGCATGCGGACCTCGGGGTCGGAGTCCGCGAAGTACAGGTTGTAGGTGACAGTGAGTCGGTGTCCCGACAAGACTGGGGTGACCTCGTGTTCGACGTCGCTGAAAAACGCGACGAACGCGATGTTTGCGGCTGCAGCGGGGTCGGACAAGATCTCGGCGGAGTCGAAAGTCCACTCGCGTGGCTCCTGGCGCAGAAGCAACGCACCGCCTTGGTGAGGCGTGGGGAACACGATCACGAGAGAACCGAACATGTTCTCCGCACGGGGAGTGTCCTTGTGGGCCTTGAAGAACGCGCCTTGGCCTAATTGTATCCGTCAGCATCCGGGATGTCCGACTGCCACCGTGCAGACAGGCAGCCGCCGGCGCAGTTACTAACGTGCGCACCATAGACGTTGAGCTTGTAGAGCTCTGCCTTGACGTGTTTCGTCTCTTCCTCTCCAGGGAACAGGCAGGTGCGCACTACATCTATCAGTCCCGCGCGCTCCACATCAAACGCGAGCATGAATTGCTCGACATCCATCTTGCCCGCCTTCCGGTACGTTTCATCAAGAACGTCTTCGTCGTTGCGTCCAAATGTCGCGGGCTGGCACTGCGCTGCGAGATGATCCATTTGGTCACTAGAGGCGTTTGATAAATCGACCTTCCTAAGAGAGTTATCAGCTGCTAACTTGAGACTGGGATGATGAAACGTGTGCTATAATACCCTATCTCAGTCTTCTCGCTTCCATAGTAGAGAATGAAGTCCCTTGGCTGCAGAGCTAGAGTGCCGCTACAGTATGGCAGTGTCTCGGTGAGGGCCGATCGCAATTGCTGAACGGAGGCGATCTCATCGGACATTAGTAGATCGATAGGGTGTTGGAGAGGAAAGAACGAGGTGTAGGGGAGGGCGAGTTCGGGGCCACGGTCACCTTGGTGCTCAAAGCCCCTTTATATACAACCGACTCGGAGTGAGGTCATGCGCACTGTGACTTTGGACTCGTTGTCCCTGATGGTAGATCGACCATGAGCGCTTGGCATGTCAGAGTGCCACCCATCACTGACCGGAAGAGGAGTTGTCGCGACTGAATGACTCGGACGATGCGTGACTCGGACGGCTGGAATAAGTAAGCCAGTGCGTCACTGAGTCACTCGCAGTCCGTATTTAGTCTATCCGTTTCCAGCAGCGATGGCTGAAGACATGATCTGACAACGTTTTTCATCTTCTGGAAAGCATATGTACTCTGAGTACTCCCGCTCTGCCGAGCGACTAACTACCTTTTTTTTTTTTGGGATCCGATTCATTGTCCACGGGCGAAGCCCATGTTGGACGCTACTCTATGGAATATATGTAGCACCCCATTGTGCATGAAACGGCCCCGAACCTGACCGCTCCTCCCGGACGACTCCTCGCCCCCCGGGAGTACGCGACGGTTGTAAGCCGTCGCGCTGCGACTAACTACCTTACACCTTCAGCTTCTTCGACACCGCCTTCCTGTCCTCCACCGGTCCTACAACGACCACAAGGCATGCCTCCAGGTACAAGTGCGAGAGCACGGCCTGGTTCCCATAAGCAACGAAGCCAGACCGGACCGTGTTCAGCTCCTTCATCTCCGTCACCCAATGCACCCGAAGCGTCTCGCAGCGATAGCAAGCGTTCCTGCCCATCTCAGCCGCATCCAGACTGTCAGCACCAACGTCGTCGATAGCGATCCCGCGTTCCCATTCGATCAAGCTAGACACCACGCCATCCACCTCGGTCTCGCCGAGGTCCGCAGTGTGGTCCAGAAGGACCTTCTTCGGCGCGTCGTCTTCATCATCAACTTCCCCACTCGTGTCCGCCACGAACCGCAACTTGGGCTGCAGCCCGAGCGCCTCGAACGCGGCGAAGAGCGCCGCGTCGGTGCCCTTGAGGCACCCCGTCACCACCTCCAAGGGATCGGGATCCTTGGTCTTTTCATTGTCATCGCCATCGTCGTGGTCATCGTCACCAGAGTACTTGCGAGAGGCGTCCCAGTCCCAGGTGCGCGGGAAGGGTATGCGTGGCGGAGTCCGAATCCAAGCGTCCCCCCTGCGGGGAGGAAGGCGCGATCGCTCAGAAGCGCCTTGAGTGCGCTCTCGACGCTCGTCGTGCTGGCGTTCTGAGGCTGGAGGACGTTCACAGCGCGAGGTATGGCAGATTTTTTTTTTTGGGGGGGGGGGGGGGGCGACGTCGGTATCGGTATGGGTATCGGCCCAGAAGAGGTTGTACGTGATGGTGACGCGATGGCCGGAGAGGACAGGGGTGACTTCGTGCTCGACGTCGCTGAAGAACGCGGCGTAGCCGATGCTGTTTGGGGCGTTGGAGAGGATCTCGCCCGAGTCGAACGTCCACTCCTTGCCATGGTGGCGGAGGACGAGGGCGCCGCCGGAGTGCTCGGTGGGGAAGACGACGACGAGGGATCCGAACATCTTCTCGCTAAGAGGGGTGTCTTGGTGTGGCTTGAAGAACGCGCCTTCACCTATAAGGGGAACCAAATATTTCAAGCGGTGAGCTTTAGCTTTTATTGAGGCTCGAGCGACATACCGTAGACGTTCAGCTTGTACAGCTGCGCGGTGATGCTGCGACGCGACTGCTCTCCCAAGAGCAGACTCGAGCGGACAACGTCGAGCAGACCATCGCATTGGGCGTTGAAGCGGAGGACGAACTCGCTGGTATCCATCTTCCCAGCCTTGCGGTACGTTTCGTCCAAGACGGTCTTGTCGTTCTTACCAAACATCGCCGGCTCGCAGGCAGCCTGAAGCTCGGCCAGAGCCTCTGGCTTTGCAGACGTTTTGCTGAGGTTGAGGAACCTGATGATGTGTGAGACATCAGTTTAGACTCCTTTGCCCGGGCCAGTGGTGCGGGAGCGAGATAAAGGGATACGCTACGCACTTGTGATTGTCCCTGCCATAGTACAGGTCGAAGGTGTCGATGGGCAACTCGTAAGTTCCGCTGCAGTATGGAAGACCTTCCTCTAGCGTCGAGCGGAGGCGGTCGAGGGCTGGGATGGCGGCCATGGAGCGTAGCACTGGTGGAGAGAAATGGAGCTGAACTGGATGCAGGAGGGGGTGCTGCAGCGGCGGTGAAGCCAAGGTGTTTTATCCTCGACCGCCTAGGTGTTATTTCTGAAAGCATACCTCATCCACACAATGTGACTCCGATAGGCGTGTAGTGCCAGTGGGTAAATGCGAGCATCGGATATCGTGAGGATCTCCAGACGCAGGCATGTCTTTCCTTCTGCCCTAAGGCGGTTCCCATATCAGTGTTGCATGGTGAAGGGACACTTCATATTGTATGTTCGGAGTGATTCCAGATGTTCCAGACGACCTTCATATGAGTCATTACAGCGAACTGATGTCCAGCTGAGCTCCGAGTCGTGCTGCCTGGAGGTGATCTGAAGTACTTACCCCCAGACCTATATTACGTCCTCTTCCGCTATCACTAGTTGCAGAAGCCGGCGTTCGCTCCTGGGTCTGTGGGTCCATGTTAGCTAGCTTGGCACGAGGCAAGGACGCTCTCACCCCGAGTCATCTGTGCCAGATATGGCAATCTAGACGCGCAACTGAGTTTGCCGAGTTTGCCGATTGACCATCCCGAGTCTGTCGGCTGACTCACTATATCCATGATCGGAGGATCCAAATGCAAGCCGGTCGCATCGCTCACCGCAACGCACCTCACGAGGTTTCGTGTGGTAATAGAAGCAGCCGCGTTGCTTGGCGCGCGCGACCGACATCCGCACTATCCATAAGTCCAAGTCCTGCCCGCCCAGACTAGAGGAACACAGTGACCCTCTTGCGCAGCAGCCATGTCCGCCGACAGTCTTTCTCCCGCCCTCCACAATCTCCGCGCCACTCTGGCCGAACGAAGGCCGTTCTGCAGCGGAACGCTCGAGCTGCCCGTAGACTTTGAGCTCTACTACGGGAAGAAGACTGCCCGGTATGTACCACACATCTCCAAATATCATACTTAGCAGCAAATATCGATGCAGTCCACCCCTTTATAGGTATGTTAACCTCTGCATACGTCAGAGGAAAGCGCAGACGCGCTCCGAACCCTCGAAGAATGTCGTCCACGCAGGCCTTCTGTCGCAGGATCGCGCGCACCGGCGCATCAGCGCTGAGCTGTACAAGCTCGCCTACATATACCGCGCGTGACAGGTCAGGTCACAGCGAGTGTGTGATAATCATAGTACATACTGACGCGTCAGCGTGCCAGGAGAGGGTGCATCCTTCAAGTCGCACAGGGACACACCCCGCACACCAAGCGCATGCTCGGCTCGCTAGTCATCGTCTTCCCCACTCCGCACTCAGCCGGGCGGTGCCCTCGTCCTGCGGGCACAAGGGATCTGAGTGGACCATCGACTCCGCAACCCTCATATTTTCAAGTTCTTCGGACTCGCCCACGCCTCGAATTGCATATGTCGCATTCTTCAGTGACTCGGACCTCGAGCACGAGGTGCTCCCCGTCATGTCACGGTCCTGACGTCGCGTGACCGTAACGTACAACCTCTATTGGGGGAGGAAAGGAAGGACCCGGATGCGCTCCGCCTCCTGGCCGTGCGATGTTCGATCCACCCTTCACCCGGGCCAACCGGTCGCTGGTGCAGGACGCTCTAGTCGCCCTCCTCCATGACGCGACGATCCTGCCTGAGGGCGGAATACTTGGCTTCGGGTCGCAGCATCTGTACCCCTTTCCAAGGACGTGGCGGAACGGGGATGGCCGACCCGCTCGACAGCCTGCAGGCTGGCTGGCTCAAGGGCGGAGACTGGGCGCTGTATCAGTGTATGCGGCGTGCAAGGCGCTCGGGCTGACGCGACTGCTGAGATTGGTGTGGTCGGAGCATGGCAATATCAATGAGATAGATCATCTTAGACGAGATGGTGGACCTCGGTGCGGAGCTGGACTCGGTCGAGGACTCTCTAGATTCGCGAAAGTGGCGGGAATGTCCTCCGAAGCAAAAGGTTCGAGGACAGTCGTACCCATAGCCTAGAGCCCAACAGCTCGGACGAGGAGGAGGAGGATGACGCGGACGTGGTCGTGCATTGGGTGACGGAGGCAGAGAACTGGAACGGACCTAAGTCGGTATATGCCAGGCTACGGAAACGAGGCGTCTCTCGACTACCTCTACATGAGCGTCTGTCTCGTTGTGAAAGTGGGCCCAACGGGAAACAGGTTCATGCATGGAGAAAAAGAACCCATGGGCGGAGAAGAGGGCGAAGAGAGGCAATAGGACGGGGAGGCAGGACTACCTAGCTAAATCTGACTTGTTTGATGTACCATGTCAATCATCGTTACTTCAACTTACGAGACCTAGAACACAAAAAGTTTGTGTTATTACTGTTGGCAATGGTAGGACGAACTTGGATGACAACCTGCTATATTTCTTGAAGACCTGCCCATGCACATGACGATGATAAGATTGGTCGGTGGCGCAAGCACGACCACAACAAATGTTTCCATCCACATCCGATGTCTTGCGTGCTCCAATCCAAACCGATATCCAACCACAGCAGCTCATTATGCCGAGACACCAAGACACCAGTACGGGTAAATAAGTGCCGGGGAACTAGGAACTTGCTCTCAAGGACCCATAGTTTCCGAAGGACCGATTAAAAGACTGCATATAACATATGTCACCCACGCTGCCCTACACACACACGTCAACACGCGAGTTCAAAGCCGCACAGCAAGGTTCATGAGCGAACTCCGATAGGTATCAAGCGCTGCCCGGCGCAGCGAGCACGATGCCCGCAAGCTGGAGCATAGCCAGGTTGACCTGGTTGAGCATCCCGTTGTCGAACGTGGTCACGGTAGCCGCGGGTGCCGCGGACGTCGGGGTAGCCGAGCTCTGAGTCGAAGTCGCACTACTCGACGACGACACGTGTGAGCTTGTGGCGCTGTGCGTGGTCGACGACGATGAAGTTGTAGTCGGCTTCTCCTGCTCGGTCTTGCTCGTACTCGTACTGGTGCTCGTGCTCGTGGGCGGGGGCGGGGGTGCCTCGTGCGTCGTCGACGTCGGCTTCGGAGAGGGCTTCGGAGAGGGCTGCGGCTCTTCTCCAGAGCCGAAGACCCAGCTACCGTACACCTGCCCTGCGTCAGTCGATCCCATGAGGTAGCGGAAGAGCCCGGGCGAGAGGTCGATTGCATCCGGCGGGCATCCTGCGCACTGCAAGCGCGGACGTGATCAGACATAGGACGTGCTTTGATCCTTGACGAAGAATGGAGTGGAGGAGGGAGGAGCATGGAACGTACCTCGTCCGTGATTTTAGCATTCGCGGACTTGCCCTGGTACGACACGGTGATGGCCGCATAGCAGTGCGATCCGCCGTCCCATTGCTATCCCAGGCATGACACGATCAGCAGCGTTTACGTACGATGTAAACACGACAGACGAACGGGCGCGTTCAAGGCAACGATCTATCCGTCCAGTCCAAGTGTCAGCGAGCCAGTCAGTGACGACCCGCGACCAGAGACTCGCGACTCACAAAGTCATTTTCATGGTCAAACCCACCGCACGCGTTGGTGCCGACCTCGAAGTACGTGAACCGGGCATTGTCGAAGCGCTTCCCGAGATGCGTGTCGCGTTCGGTGAGGTTCACGGCATGGTGGCGACGTCCAGGGTTGTTTTCATGCGCGGCCAAGACCAAATCAGAGCAGAGAGCGAGGAAAACGAATGTGGAAAGCAAACGAGAGGTAGAGAGGAACATGGCAGGGTATCTTGTAAGGACGGACTGAGGAGGGAGATGGTGGTGGGAGGAAGAAAGACAACGAGGACGGGCGTGTCTCTAGGCACCGTTTAAGCTTCGCGAGGGCAGCCATCGCCAACTCGGATTTCTTGCGTCGGATCTAAGAATAGAGTACTTCAAGACGCCGTCAAGTTGAAGAAGCGTTGCAACTTCCTTTTGCCATGCCAGCGCTCATCCTGCCGTGACGCTTTGTGACGCTCTGTGACCGTCGGAAAGTCAAGCAATATTGTTGGCCAACTCGGGTTATAGTAGAAAGAGATGCTCGCTCTGACTCTCAGGGCAGAGAAGTCTAATAGTTCGGCTCAACAGTCGAACTGGAGAACGGGGAATGGACACGGCTATGATACTAGAACCATTGACTACACGCCGTGTCACGTACGGTTGAATGAGTTACGACTCGCCCCCATGATCTGCTAGGTAGGCTGCATCTTCCCATGAGTAGGCAACTTCTTCCCCTGAAGTGAGCGCCCGTACTACAGTTTCCTCGCGATAGCCCCAGCAGAAAATTTGGCATTTGGAAAGTCAGGCAGGCGGCCAGAGTACCATTTATGAAGGCCTTCCACCCAAGCTGCGGGCCGGGATGCTTCCAACATACCTCGCGCTTCGAGTTCAAAAGCACTTGTTTCCGCATCTGCATCTTCATTGCTTTCAAATGGCTTGGGCGAATATATAGGGTAGTGGTATTGCTACATAGCTGTCTACAGTTGGGAATACATATTCTTATTAGCATTCGGAAGAATGCGCGTGGGTAAATGGACGTCGCAGTGCCCCTTATTAAGAATGGAATGCGAACTTATAGGCCGCGGCGTTCGCGACTTCTTCGAAACCCGTTGAAGTCTGGTCTAGCTCACCGGCGTTTCACCCGGAGCAGCATCTCCGGCTTCGGGCTCTCGCCCATCGTCGGGTACATCACCGCAGAGGAGTTCCACACGATCGGCTTGTCGGTGAGTTCGAACGAGAACGCGGACACTAGCACGGACACCACGATCTCTGCAACGGGGCAAAGTCCCGTCAGTCATATAAGCACCCGAAAACGTGACGCGAAGTGGAAGACCTCACTCACTCATCTCGAGTTCCGAGAACTTGAAACCGCTAGAAGGATACGAATTAGCTCATGCCACACGTTCGTTTGAAGCATTCGCACTCACATGCAGGACCGTGGACCGCCCACGAAGGTCATGCTATTGCCGAGGGAGGTCCGGGTGTAACACGTCAGTAAGGCTTCAGAAACAGTCGCAGCGGAACCTCGCCCATACGAGACTCACAGATTAGACGCTATCCCTGGAACACGCGCCTTCTCGAGCTCGGCGGGCAGAGGCTCCATCCACCGCTCCGGCCTCCACTCGTACACGTCCTCACCCCACCACGCAGCGTTAGTATTGCTGCCCTGGCAGTTGATAATGATAAACGTGCCCTCGGGGATGCCCACTTCGCTCATAGCGGATCCGCCTTGTCCGTGGATGGGCGCTGAGATTGGGAGCACCATGTCTCGTGCAGCTCTGTTGTGGTTCAGGTTCACTTAAGTCTCCATACGTACAATATAGTGTATTGTGCAATCAAAAGGCTCACCTGCGAACGGTGATGGTCACTGGAGGGTACAGTCGCAACGTCTCGCGACAAACAGCTCCTAGATAGGGCAGTTTAACGAGGTCGTCGTATGGTATGTCGTTGCCGAATCTTGTATGCGCGTCCGCTAGCTCCTCACGGAGCTTCGCTTGGACTTCGGGGCGCTGTGCGAGGTTGTGGAGGACGCGACAGAGCGCGTTTGAGGTTGTGTCCATGCCAGCCAGAGTGAATGTCCTTGAGGAGTGATACATCAGCGTGGTGGCGAGGATGTAGAAACAGTAGAACGGAGGACGACTCACGAAAGCTGAGCGATCAACTCCGGGTCCGAGAGCCTCTCTGCCTCAGAAGCTGACATGTTTCTCCTCACTGCAACGCGGGTCAGTCGTCTCGTGTTGCATGACTACATGACGAGCAAGGTTATGCTTACGGAGGATACTCATGAGGTCCTTGCCCGCCCCGACCTGTTGGACAAACGCTTCGTCACCCTCAGACAGCAACCTCCTTTTCTCGTCAATGATCTCTTTGGAGCGCTGCGCCATAAGGTCGGTGATCTCCATGACCTTCCGCACGTCCGGATGGGGGAACCACCTCAACAGGGTGCGTATCACCCATTCCGCACAGATATGCGAGAGCGCGGGGATGAGGAAGGTGATGAACGGCACACGGAAGAACGCCGGGCTGCACAGCACACCAGGTGTGAGCGAGTTCAGCGATTTAGCGTAAGCAAAGGAGGAGCAGTGGTGTTGAGGAACTGGGCGAACGTACAAGAAGTTCTTGAGAGACTCCCCGAAGTGGTCCGCCGAGTCCTCTTGGAAATCGTCGAAGGAGTACCCAAGCCCGGCTTGGCCGAGCATCTCGAGGGTCGTGCGCGCCATCCACCCATCCATGTCGACCTCGCGCGCCTCGTCGCCAATGCGCTCGCCGATCGCGCGTTGCACCTATCCACGTTCCAACTGACCATAAGTATCATATACGGATACTACCAGGAGGAGAGAGAGAAGGAGGGATCGCGGACCTTGTGCGCGAGCTCGTAGAAGATGTGCGTCATCCCGCGCAGGTGCGCAGCAGAGAAGACCGGGTTGAGCGCTTTGCGCTGTTTCCGGTGTTGCTCGCCATTCGTCGTGAACAGCCCCGGTCCGAGCAGTAGTGGGAGGTCGCTGTCAGACAGTCACGGAGAAATTGCACTCAGTCAGCTTCAGCGCCATATAGGTCCGAGTTCGATACACGATACGATACGTACTCGGAGGGGGTGGTGTGCTTGGGGTAGAACTCGACGTCCTTGATCATGATGCTGTGGAGCGCCTTCGGGTCATAAACACTGACCATGCGCATCTAAGTGTGGCGAAGATGTGAGGTGTGAGTGTGAGCACGCTCTTCGACTCCGACGACGTGAATGGTACGCACTCCAAGGAATCCAGATACTCGCGACACTGGACCATACGTCGCGGAATGGTTTCTCCAGTACCTCCAGCTCTGGCGATCGCTGAGCGCGTTGATATTTCCTGCATTGTGGCGAGGAAATATATGAGCACTAGAGCCGACGGCCAGTCAGATTTGTTGCGTATACCTAGCAGGAACGAGCCTGGAGGCGGTCCCGGAAGGTTGTCTAGTGGCGACGGCTTGGTGCACCATCGCCAAAGGGCCCAAAACGCGTACGCACAGCCAGCCGCGAGAAGGATGACGATGGACATGGATAGGCCTCAAACAGGAGCAACTGTAGCAATGACGTGAAGTTAGCAGTAGCGACACCTGAAACGACTTATACGTACCAGTACAAGTGCACCGTGAAAGTCGTTGAAGAGAGACGGATGTGGGCCTCTACCAGTGAGGCGTGCATCGAGCCAATATGTGATTATCGTGGGACTTGGAAGCTCACCAGTGGGCGGTCGTTGGTCCGCTGGGCGGCGGGAAGCCGTGTTTATCAGAGCCAGTGCCGCAACCATACCGGGTCGAGCGACAGCGGATGAGGTACATATGATCATTCTGAGCTCGCGTTGCGGTTGGAAGCAGCGCTGAACATACGCCGCGCGGGTGGACGCGCACAACACAAGGTTGGACGAGCTAAGAGCATAAGTGAGCGTTCGGTCGCAGACAGAGGCAACTGCCAATCCGAGTCCGTTGCTGCTGCACCATAGATGACCGAGGGTCCAAAGGGTGACCATGTAGGGCGAAATCAGCTTCCGTCGTTCTCCGTCGTTGAGTATGGAAGAGAGAAAGTGGCAAAATGACTAAGGAAATGATACTAAGTGATAGCAGTGGGGAGACCTCGGTGTGATGACATTGAGCGTCTCGTACACAATCATTCCTTGGCGCCCAGACAAAACAGGAGCGTTTGAACTCGTCTTGAACTTATGCTCACTTACTCACTATGATGGCATGGGCGCGAAGCGATGAGAGAGAAGTCGCTAGTACATAGTGATAGTGAGATGGGCGCCGACACACAGCAAGACAGTATTGATGTTGATGTTGATTAATGATTCCGTGAAACCAGGCCAGATCTATAAGTAAGTGAAAGAGGCTAACTGAGAGCGTGCTTCGTTTGACTACGATAGTTGCAAGGCTGAGGACTAGGTAGCTATAGAGTCCCAAAGTGGTGGAGTGTTCAAGTTTAGTAACCAGCAAGTAAAGGTCCAATCATTGTGGCCATGGGGAAGTCGGGTATCGGTTGCGCTGATGATAACGGCGACTTATGATGAAATGAAACCTCTGAATCATAGCTCCTCATATGTCCGAGCTCCATCAGAGGACCCTGACTTTCAACAGCAACTCCGGCTCAGTCTTTTGCTCGCCCATAGTCGGGTAGATGACCCCGAGGGAGTTCCACACGATAGGCTCGTCGGTCAACTCGAAGGAGAAGTTGGTGAGCAGAATCGCGAGGACGATCTCTGGATCGAAGACAATTCAGTGAACCAAACGAATTCTCAAATAGCGGGAAGGTCACCCACTCATCTCTAACTGGGAGAACTTGAAACCACTGCAGTGAGAGTAGAGGTTTCAGTAACATACGGGCTCGAATCCGCGGATAGGAGAAGAGCAGGGGTCACTCACATGCAAGACCTGCTCCCTCCCGAAAACGTCAGCCTGGTTGGCGCGAACGCGAATCCGAGTCAGCGTGCATCCAAGTGCAGGAGAACTGCAACTGCAACCAAGTCTCATACTGACAAATGCGCGTAAACACCGGGCAGAGGTGCGTCCTCGAGAGGCTGTGGGAGCGGGGCGAGCCACCGATCCGGCCTCCACGCGCGCGCATCCTCGCCCCAAAGTGCTGCGTTGCTGTTGCTCGCTTGGAAGTGCGAGAGGACGACGGTGCCTTTGGGGACCACGACTTCGTGCATGAGTCTGCCGTCGCGCCCACGCACCGGCTCGGAGAACGGAAGGACGAGATTCTTGGTCGCACTGGGTTAGCATGGTGATATTTCAGTTTTTGTTTTTTCAGCTGCAGAGCTGCAGAGCTGGGAGGCACGGGGAATATGAGACGTACACGCGCCCTGCTAAGGCTACAGGCGAGAAGACCCGGAGTGTCTCTCGGCACACTGCATCGAGATAGGGGAGCTTCATGATGTCGTCATAGTCGAGGTCCGTCGTCCCTCCATTGGTGGCCTCGTATATTTCCGCACGCAACTTCCGCTGGGCGTCGGGGTACAGGGAGAGGAGATGGAGGACACGCGAGAGGGCGTTCGAGGTCGTGTCCATGCCGGCGAGGATGAAGGTTCTGTTCGATAGATTCGGAATAAGCTTATGTCACAAGATGCAAGAAAAAGTAGTATGCACGAGGTCTGGGCCAGGATTTCTTCGTCGGTCATCCGCTCCTTGGGTGTTGCAGCCATGTTCGCCTTCACTATTCAGACGCTTGGGATGGTGAAGCTTTAAGATGTAGTGTAGAGTACGCACGACAGATACTCATGATGTCCTTTCCCTCTCCGACTTGCGCCCAGAGGGCTGCGTCTCCTTTCTGCAATGCGGTCTTCCGTTCGTCGATGATCTCCTGTGACCGTTGAAACATTATATCGGAAATGTCCAGAAGACGCTGAAGCTGCTTGTGGGGGACTAGGCGGAGGATGCGTCGGATCATCTGGTCCGAAAAGACATAGGACATCCGCTCCACGACGAATTTAAGCAATCGCACACGGTTCAAAACAGGGCTACGGAAGAAATACATCCAAAGTCGTGTGAGTGAGAAGAGAGAAGGTGTGAAGGAAGACACTGACAAGAATGACTTGAGTGATTCACCGTAGGCGTCGAACGAATCATCCACGAAGTTGTCGAAGGAGTATCCCAGCCCGGCCTGACCGAGCATCTCTAGCGTTGTCCGCCCGTTCCAGGCGTTCATATCCAGCACTTCGGCACTGCCATCGCTCGGAAGGCGACTCTTGATAGCCATCTTGAGCTACGTATCGACACGTCAGCTTGCAACACTTCTAAGAATGTACATTTATACCCTATGAGCGACGCCGTAGAAAATGTGTGTCATATCGCGAAGATGCTTCGCCGAGAACACTGGGTTCAACAGCTTACGCTGTCGGCGGTGCTGGGCGCCATGAGCAGTCAAGACTCCAGGTCCGAGAAGGATGTTGAAGGAACTGGGGATAGGTCAAGACGGAAGAGCTTCGTCGGCACATACAACAGCTTGGAGCATCTACAGGACGTACGTTGAGGGTGCGAGGCCCTTTTGGAGAAACTCGTAGTCCTTGATCAATATGTTGTTCAACGCTTTGGGATCATGTACAAGTATGAGACGCCGCTATAAAGTCGCTTGTAAGCACGGTTCACATTCGATGGGGATGCAACCACTCACGCCCAAGATACTCGAGAGGACTGAAACGGGGCCATAAGTGTCTGCGATCGCGGCAACACGCTTCCAGCTGTCGCGCTGGGCAAGCTCGCTTGTGTTCCCTGTTCGATAGAACCGGTCAAGTGTGTCGATCGTGACATCAATGACGGTGCGTTGGTAGTGGAGCGAGACAAACGAACCCAAGAACCACGAGGATGGAGATGGACCGGGCAGATTGTCCAAGTCATACGTCTTCAGATAGTGGCGGAAGATTCGCCAGAGTGTGTAGAGAGCCGTGAATGCGACTAGAAGAACAGCAGTGCCATCCATGGTAGCGAGTTGCAGCTACAGCGGAACCCTGGTGGTCATGTTTTATACTGTTGAACAGAACCCCGGGCCAAGAAACCGTGGTGCGCTGCTCTTGGACATGCCCGCACGCGGAAACCTACCTCTGCCAGGTACGGCTCGATTCCCAAGAACGGCGAACTCACTGCCCCCCCCCTGTTTGGGATGTGCGCAGCCTGGAAAGCCTCGACTGCGTTCTACCTTGCTCACTAAAGGACGGGATGACGTGAGCGTATTTGGACAATCATCGATCCACCGCGCTCATCTGTAGCGAACCGTGAGTCAACTAGTAGCCCACGTCAAACATTGCTGGAGACGTCGTCTGGTATCAGAGGGCGAGTTAGCAAGTATCTGTGTCCCCAGTCATATAGTCGCCACGTGCCGTCGATGCATAGGTACCAGCGCGGTGACTTATGCAGCGTCACGGACCTACTTTGCTACGGATACTTGACGAACCAACGTCAGTACACGGCGTTGGCACCCGAGCCCCGTCCCCGCCTCGTCCTCTGTACCCCTGTACTTCGCCTCAGACGATCAAACCTTGGCACTCAGTTCTCGCTGGGCTCGGGGGACAATCCGGCGGACAGTCCGCCGGACAAAGTAAAGCGCCTTCTCACAAGGTTGTCACATCTGTCACGGGTGACCATGACGGCGCTAGCTGTGGCCGGTGACCATGCGCCCGCCCCGCCTCAGGCTTGACTGCATTATCTGTATGACATTGATATGTTTTTGACATGAGCCGGTTCCACACCTGCCGCTGCGAACTCCTCAACCTAAGGCCTTTACACTTATCCACATATTGCTGCTGCGCTGTCTCTTGAGAACATCATGATCATATACTTAGTCTGCTGGTTAAGAGATGAGATCTCCATGTACAGTTCAAAAATTCAACTCCCGCTCCAGGAAATCTACCTATAAATGTGCACGCCTTTTTATGTCATATATTCTCTCTCATAGTCAATGATGCCACTGGCCAGGCTGCTATGGGAGAGCTTGAGAGAGTGAGAGTACTTCAGGAGAGCTTATACCACACCGGGCTCAAACTCTGCTAACGTATAACACCTTCACTACAATGGAATGGCTCGACTCGGGATGGCGGGAGGCAGGAGGCAGGTGGCAGGAGATAGCAACGAGAGAGGGGACCGAACGGGCGCCTCAAGCCCTTTGTACGCCGAAGTTCAAGTTGTCCGGCGGACGTTAACGTCTCCAGTCATTCAAATATTCTGCCGACTTTACGCTGATGATATGGCCGGAGGTGGTTGAGGTTGAGGTTACTCAGTCGTATGGGTCTTGGAATAACAGAGGCGCTGCACATTCCTCCGTGGAGACGAGAACGTTTAGTACACAGAAGAAGCCAGTTGACGCACGAGGAATGCGCATGAGTGTGCTTCAGAGCTTGTACGTTTGTACGACATGTTTTAGCAGGTGACCGGTGATAGGTGGGTACATGCCGAGATAGAAGTTACTACTTACGAGATAGACCACCGGCAGTTACTACAGCGCGTCGCCCGTTCCATAAGTCTGCCTATGAAAAAAATGCGAACTGGCAGTGGGAAAGCGCATTGCGACCGTTCTCTTCACTGCCCGATCTCTGACCCTGAGTCCCCGGGCAGGATCAAGACTCAAGGGCCAGCTTCCCCAAAGTACAACGCCGCCTCTCTCCCGGTGGGGAAGTCGTGCGTGTTAGGCGACTAGGAACATCATCGCTTCCTAGAGCGTGCAATGGTAGTCCGTCGTGCGTCGTGTGATCATGTCGGCGATTGTTGCTCACTTTATTTGGTCAGTTTGCGAGATGACGGCCACCGGAGGCAAGATATTGTATCGCGTCTAGGGGATAAGGAGAAGGAGACGAAGTCATGGAGCATTGTTATGGTCAAAGTACAAGGGGACCAGGGCGTCTAGGACACCTAAAGCGGAAGCGACCGCGGTCACAAGACCGTGATCCGTGGTGAAATGGTTGGGGAGAGTCTTCACAGTTACGTTTATTATTTAACTACTACTACCGCCGCTCTTTGTCCTTTCGCTCTCCCGTCCACAGTCCACGAGCTGCGCTGGTCGTTGTTTGCAACGTCCTGCTCGTCCCATCGCCCAACATGCAGCTTGTCCACTCCCCGTCCTCCGTGCCCCACCCGTTCTCGTCCCGGGCCAACGCCCATGCGACCCGCAGCCTCAAGGTGCATTTCAAGCTGCCTGTGATCAAGAAGGCGTCCGCGACCGTCTCGGTCACGAACACGAACGCAGCGCGTGTCGACACCAACGTCTCCCAACCCGCTGGGATCTCTTTCCCTGCGGTCTCCTGTCCTGTTCCTTCTGCAAGTTGTGTCCCGTTTCCGTCCTCGCCGATTCCGTGTCCATCGCGGAAGAGGGCGATCAGCGAAGATAGCTACGAGCCGCAGGATGGGGAAAGCACAGGGGATGCAGGGGAGGACGATGCGATGGACGTGGACGAGCCGCAGTCAAAGGGCAGCGCACTCCCTTTCCACCGCCGAATCGCGCACATCGACATCCTCCGCCGACGATCCAAGTCGTCCGTTCTCTCCTCGTCGTATTTCCACAGCGACTCCCATTCTCACTCTCACTCTCACTCTGTGCGCAAGACGCACCATACATCAGACCAGCCTGTGGAGGGACCCCCGGCGAGGAAGCGACCTGCTGTCCGGCGCGAGAGCATGAGCGCGGGCACACCGACGCCCAGGGTCATGCGCAAGACGAAACGCGTGCTTGCTGATGCGCAGTTCCTTGCGTCGATGCATAGCAGCATTGCGATGCAGGTCCGGACGCGGATTAGTAACGGTGGTGCGGAGAGCGGAGACGAGTGCGCGTCGCAGGACGCGGTCCTCGTCGAGCGGATATGGCACGCACTTGTCGACATGGGGTACAAGCCTGTGCCCTTGAACGACTCGCCCCCGCCAGGAATCGCTCCGGCTCCATCATCATCCCCATCACCGTCAGATTCCACTGCCCCTAGTTCGCAACCGTCGCCGACGGCGGCCGTGGACCCTGCGCGTGAAGCTGCGGAGCGCGCGGCGCGTCGGACGATGGCGGTGTCGAGCTCGACATCCTTCGTCCCCGACCGAGTGCAAGATCTCCCGCTCACGCCGACGGGGACGCTCTCGGTCCCACAGCTTGTTGCTGTTTTGACGATGCGCCACCGTGACCGGTCGACTACACGTCCGCGCTCAGCGTCGAAGATCCAGAGGCGTGCGCCGGGGGAGGACCCGGGCACGCCATCCCGCTCGCCGCTCTCGTCCTCGACTGTGATTAGTCCGATGCCAGTGCCCGTGCCGGATCCCAGTGCGGGATGTAAAGTCGACTCCGATTCGGACTATCCGATGTCGGAGTCGTGATTCGTGATTCATGCAAGAAGAGCGGAGAGCGGAGGCATCTGCATCTATCCATCAATACCAACACCGATATGCTAACTCCGCCTTGCATCTATCCCCCCAAGGAGGCTATCCTTTAATCCTAATCGCTTGTTGTCTCGATGATGACACTTTCCTCCGACCTCATCCCATCCTCATCCTCTTCTGTCGACGTCGTCGTTGTCGTGTCGGTTGAGTCTGACTCAGACCCTTGACGCGATGACGTCCTGACAGTTGTTGCTTCCCTTCACCCTTTACGACTTGGCGCGCTGGGTTTGGCCCGCGGCCAGCTTGACGATTGTGGGTTGCATTGCCTCGCTTGATTCCTCATGCAGGTTGTGTGTCGTGCTGACTACCATCTCTGCTGTGCACCTACAGATGACGATCACACCCTACCCTCCATAATCGGTACTCGTTCTAATACCTAATCGCCGTTCACCGTTCCTCCCCTTGTTCCTCTACATCTTCCTTTTCACCTTCATCTCTGCGCAAGTCACAGCCATTCGGCCATCTCGGCCATCTCCATCATCTCGGTCTTGGTTCCTCTCACCTTCAGTCTTCGACATCGGTTTATCGCAACAACCCATCGCATCATCAAGGTCTCGACTCTCAGGAAGTAACCAACAACATAGCCTCTCATTGTCTAACAAACGGAATACCATCAGAACAAACACAAGCGTCGCCGTCGCACATACTGCACAAATAGTCCTATCCCTCGTACATACCTGTATCCCTACTATTACCCTTTACCTCTCTCCGCCCTACCTCCCTACCCGCCGATCTATCTACCCATCCGCCTATGTTTCGATCTACCCGACTCCCTCGAATCGACGATCTGAGTGAATTCCGCGTCCTCGGATCCCTGGGCCCAGGTCTGTCGTACCCTTTCGCCTGTGGTCTGCTTGGACTATGGGACCGCAGGGCTCTACGCAGACAAAGACGAATTTTTTCTGCGATCGAGCATTACTGCCAGATTCCACGTGAACTAGATTGGAAGAGTGTCTAGATGGTGTTGTTCGTCGTGGCTTCGTCCAACGCGGGATGCCGTCTTTGTACTGGTCCTGTTACATGTACATATCTAGTGAGCGTGGAACATGGTATCGTCTGAATTCTGGATCGCACATTGTGTGCTGGTGGGATCGTGGACGCCCGCGCTCATCTTGAGGTGATCATTGATGGCAAAGGATCCAAGCACCTCTCAAATCTCATGTTTCTGTTTCACGCGCACGCTGCAGTGCATCTGTGTATGGCTGAACTGACCGCATGACGTTGGGCGCATCGTTCGCCCTGGTATCCACAGCGTCCCCCAAACCGGCGCCACCGGTACCGAAAGATGTCATGGGCCCCTCCGAGTGTATCGCCGAGGGCACATCTGGTACCTCACTGGCCAGGTCCCAGGAAATCGGCCAGTGATATGTAGTAGATACACAGCAGACATCATCTGGGGAACTCCCGAGAGGCTTCCCCATGATATGATTTGCGCTCATACATTTAGACCTGGCGCTCGTTTCACGGCGATAAGTATGCCTTGCCAATGTCCCAGCTGAATGACTAGTACTAGTACTTTCGATACCGGTCACGGCCCGTCGTGGTTTTTTGCGGCGGTTACTGCACTGGTAGGAAAGGTACGAGCGATAATCGATGATCCCTTGATCAGGCTGTCACAATCAAGCTGCGTCTGTCGTTCACATAGATACAACGCACACTGCGGTGGGTCTGACTGAGCGCGATAGATGGCCAGATAGACGTGGTACATGGAACATCAGCAGCCGCGGGGCTCGGACGTAATTGGCCGTGGCCCGCTCCAGCTTAAAAACTCTGAGATTCGGGGACTCGCGGGGTGAGTGCGTGCGCAACAGTTGAACCATTTTTTAATTGCGATGGGGTGGTCGGAACTGACCGTTCGAATCGGAATTCCGAAACATGCGCAGTTAGCACCGCGACGCTCGCGGCCAGTCTCAGGCTGTCATTGCTGTTTGATAGCTATAGTAGGCCGGCCACCGCTCGCGAGCCTCCTCCTCAAATGTGACTTCAATTTCGGCTCTGGTAAGGGAAGGGTGGCATGATGTTGCGTTAGTCAATCTCTTGAGACTGGGGGCACTCATGGTGACTGACATTGCATTGTATTAGTCGGTTCTATCAACTGCCCGATTTGATGGTATTTACGGACTTACCTCCAGATTTGCTCTCAGTGTGGCGTCCGACGTGTGTGGCGAGTGTCATGAACCTGTAGTGATGGGCAGCCAAGGTGCCATTGACAATCGAGTAGAGGGAACGGGTACAAAGGACTTGGTAAATATATGCGTATGAGGAACCCAATCAACCTGGGCTCCACGACGGGTTGTCGTGATTTCTGACTACATATTACGAGAGATAATCTTAATCGAGGAAAAACGATGCATTACAATGTGAACGCTTGAACCCTCGGGCATGCCGGAGACAAGCGGCGGTGGATCAGTGGGGCCCGAATCCGAACGACGCCGCTCTTTCCAGGATTTGGTTCAAAGGCATCGCTAGAGCAGAAACTAAAAGTCAGACGCGTATCAGAGTGGCGAGCGAAAGAGAAGGAAGACGCACCCAAGTACGGCAGCGAGTCCGCAAGAATCGGGACACACGCGACAAGCACCGAGCGCGCGGTTGCCCAGTTCGCTGCCGACAGCTCGTCCATTTGTTGCATGCTCTCCTCGAATGCAACATTGGCAGCGGTCAGCCAGCAGACCTAAGAACGGATGACGTGAGCACAGGGCCGCAGGATGACTGTCGCAGGCATGATGGACACATACCCCGAGGATCGGGTCGAGCATCTCGAAATGAGAGAAAGTCTTCCCGATGCCGACGAGCTTCAACACTGCGTTCAAGCAGTGCTGTCTCGACTCGGCGTGCTCCATGGGGGCGATGTGATGTAGCAGTGCCGACGCTGTGAGGGTTACAATCAAGCAGACCTTGAGCGCGTGCGCGGGCGAGCGCTGGTCAGGCTGCAGGGATGCCTTGAGCAGCGTTGGGTTCACGTTCGCAAGGGTTAACTCGGCTTCCTCCAGGAGCGACCAGTACTCTACTAGCCATGGAGACTCCTCCTGGGTGGGCGGAAGAGGGTGCCAGGGATCAACAGGGAGTGCGTGAAGATGGGCGGAGAGCTGGCGGGTGCGCTGGAGGAGGAGCGCACCTCGGACACGTAGAATGGAGAGGTGAGTGCGGGACAGGGCAGGGTACATCATCTATACGTATATACGCTATCCAGTCAGTCACTTGTGGTTCAAGATGTTACAAGAAGCCCACAACTCACTAGCACCGAATGGAACTCTTGCTCATATTCCGCGTCCAACTCTGACGGGACGCCCATGGCCATGTGCATGTTGATGTTCATGTACAGTAGGTGGCTCATCGCGCAGACGAGCTCGTCGGCTTCCGGTTCAGGCTCCCGTAATGGGTCCCACATATGCGCTGATGGTGGGACAAACCGCATTCGGCGACGCTGTACGACCTCAGAAGCAAGGCGCACGTGCTCCAAGCCTTTAGCAATATTCTCCCGCATGACATAGCAAACAGCCACAACATTATGCACTTGAAGCGCAATGAGCGGCGGGGTATCATCGGTGAGGAGAGAGAGCGCCGTCTCGAGCTCAAACGCCTCCACATCGGGAATCGAAGGGGTGCCATTGAGCCGTTGAGAAAAGAGGCAGCCGCCGAGCTGTGCTGCGTGGACCAGAGATGGGTGTATGTGAGGAGAGTAGAAGTCCCCCTTGATGAGCGCGTCAATTGCTGCTGGGCCGAACTTGAGACCCACACTCGGGCTAAAGGAGAGGAAGAGCAATCGGCTAAGTTATGTTAGTGATGAAGAGCGTAGATACGAATCTACTACTTACAAGTGGTGAAATTGTTCCCAAGTTGTCCGGGCCGGCGCCGGCTGGAAACTGGGGGACCAGCGCGTGTTCGGCGCTGGGGGCTCCCAGACTGGGATGCTGCTGAGCTGGTCTGTCGGGAGGGTGTTCAAGAATTGAACGGCTGGGAGTACAACGTCGGGAGTCGGGGTTCGAGACCACTGGAGTGGCGGCGAGTTTCGCGGCGACGACTCAGCTGATGCTAGGCGCTCTTCCAGCTGACGGGTCCTTTGAACTAGAGATTGGATGAGTGTGCGCTGTGCGTCGTCTTCGTACAGACATTGGGTTTCCTTGTTTGAGGCCTTGCATGTTGAGCATGACGGTCGCTTCGCGTCGCATTTCTGGAGGTAGTGGGTCAGCGGGTATGCGAGCAGGGAGTCACTCTCATACCTTTTTCTTCTTCCTGTGGGACATGATTGATCAATCGCATGGTCACGGAAAAAGCTCCGGCCGCGTACCTGCAAGAGAGACAAGCCGCTCCCTTCTGGAGGAGATTCGCACCCTTTGAACTGGAGCCGGTGGCGCGGCTGCTGTAGTCGCAGACTATGACCGCACCAAAGTTTGTACATTGACCACAAATAGGCTGCACGCCGTCACATCGCTGCAAATCCCAGTCGGCGTCATCCCGTTGCGCAGGTAGTACTGAAGAAGATACTGAACTGACCACTCCTCGTTCCCTATGTCCGGCCCTGTTAGCAGGATATCAAACCGCATTGATGCAGAAGACACCTACCTGCAAAGTGTACACGTCCTGGGCATGCTGAGTGGATAGGTGGAAGATCCGGAACAAATGAGCCGCTGGCAACCGGCATTTGTGCTCTTAAGTGTTTCGGCCGTCATTTTCATGGCCGATGACACGGAGCACTCAGACAGGCCGGGCGGCAGAAACGTGGACCCTAACGTAGTCCTTGGTCAGAATGTGGAAGTCTGGCGCAGTCTGTGAAACCCATTAGATAGACGGGCATAGCATCGAAGTTGGAACGCCAGGTTTTGGCACTCATATCGCGTGGCATTGCTGATGGTATGTAGTCTGTCCATCAGGTGGGTGGCGAGAGACGCGGGGGTGCTTTCGTATAAGGGCTTGAAGTTCCTTGTCTGGACTGATACCCGCTGACGTCCCGTCGTATGTGCGGCGGAGCGTAGGAATTGTGGACGTTCAGATGCGCTGCAGAGTCGTGACAGGCGTCGTAGTCAGGCTGAGCACCAAGCAAGCCAAACTTGGAAAGCTGCAGATTACATTGTTCGCCTCCGGGATCTAGAAACCATTGCTGCGCCGTAGCGTAAGGGCGCGATGTGTAAGGCTGGTACAGGGATAGCGATGGACGTTACGACCAGTACTGCCAGAGGAGTCTATCAAAGCGCGCGGGAGCGTCTATCAGGAAGACTAGGTCCATGTGTTAGAGTCTTGGGGTCGAAGGAGAAGAGAACGCTTCATGGGCCAGCTATCTCCCATGCAGAGTGGCTAAGTTCAAATTAGAGTGTGGTTAGTGGTAGGTTCAAAGCAAGCCTTTGATGCGGCGCTTGCTCCACAGCGCACTTCGCAGTCGTGCGGAGCACAAAAATCTGAGCGGAGAGGCGGCTAGCTCCGAGCCTAGGACCAGGTTGAGTCGGAGATTAGCCATCAGTCGCGTTGAAACGCGCACGTGCACACAGCTCAGTTTGGAACTGAGCGCACTCAAGGCTCGACTTGTACTCGACCTCCTCAACTGCTTCCTCTGTCGGGCAGCTCAAGCTGTCGTCGTCGTGACGGCGACGAGCACTCAACAATGTCTGCGGCTCTCAATGCACATGGAGACACTTCAAATCAATCATCTGTAACTGTGCCAGACATCTCGCTCGGCTCCTTCACCTCTACATTCTCTACGCCTGCTCGCAACCTTCGGATACCGTCGAACTCGACTGGGACTACAGCCGTGTCTCCCCCAAGTACTTTGCTCTTTAAGCGACGCGCGGAAGAAGCAACTCCTGGCTCTAAACGTCTTGGTCACGATGAGGACGGCGAAGACCATGACGGTGACGTCTTGGACACTCCGGATGGTCGGAAGGAGAAGTGGGCAGATGTCGCTGATTCGGCAACACCTGGGAGACCCAAACGGACACGTACTGCGAGCTCAAAGGGCGGCTTGAATCTAACTTTGCGCGATCAAGAGAAGGTACGCCTCTTTTGACACCATTTCCCTCCTCTCAGCGTGCAAATGTAGCCGTTCTAGCACATCGACGCCCTCAAGAAGGAGAACTTCAACATCAAGCTGAAGGTCCACTTCCTGGAGGAACGATTAGCGCAGCTCGCACCCGACCAGATCGATGCCGCCCTGAAGCAAAATATCAGCCTCAAGATCGAAGTTCAGCAGCGTGGTATGGAACTGAAGAAGCTCAAGAAGCTCGTGCTGGAGCTGCAACGCGAACTAGACCACTTGCAGCGCGGCTCGGGTGGTGCGCAAGGCCGGGCACGCGAGTTGGAGGAGAAGCTGGAGGAGCGAGAGAGGGAGCTTAGGGAGCTGAGGAGACGGCGTGCCGTTGGTCCGGACGATGGTGCATTGCGAGAGCTGGAGGCACGAAACGTGGAGCTGGAGGAGGAACTGGAGAATGTCCGCGGGCTTCTGGAGGAGAACACGGAGGAGCTGGAGCGGTTGCGGGAACTTGCAGAATCGCGGGGAGACCATTCGTCGCTCGGGAGTGAGCGGTATCGACGGCAGGCGGAGGAATTGGAGGCGGAGAACGAGGACTTGCGAGCGCGCATTGACGAGCTGGAGGAGGCAGTCACTCAGCGAGCAGACGAGAGGGACGACCTTGCGGACGAGGTTGAGACGCTGAAGCTCGAGCTGGAGGACCTGCAGCGACGACGCGAGGCCGAGACTATAGAGCGAAGTCAAAGTCGCGCGCAGATCATCGAGGAACGGGAGGAGAGGGAAGCCGTGGAAGATGGTTTGAACGCAGTACGAGACAAGCTCGCGGCTGCACATATTGAGCTTCAACAGAAGGAGGATGAGATTGACATGAAGAACCGGGAGATCGAGGAGCTCATTGCCGAGCACCAACGGATTGTCGAGAGCGTTGAGGATGAGTGGCGAGGAGAGGTGGATGAGGCGAAGGGCCAGATGGAAGAACTTCGCGACGTGCGTACACTAGAAACTCTTGACTCAACTTTGTCTGACGTGTTCAATAGGCCCTCGAACAACGAGACGCAGAATGCAAAGAACTGCGACTGCATATCGATGAATACGAGGCCAATGCGGAGGATCTTCACCAGAAGTTTGAGGCTACGCTCGCTCATCTCGAGCACGAGGCTGAAGAGAAGGACAACGAACTGGAGGCTGCCAATCGAGACTTGGAGAGGATCAGCAATCAGTTGTACACCCTCGAAGACGAACACGACAAGCTCAAGGAGGAAATGGAGCGCTTGCGGGAAGACGAAGCTATCGAACGCGAGCGTTTGGAGCAGCTGGGCAATGCTCTCAAGCAGGTTGGTATATCGGTACAAGTTGCTACTGGAAGTCGCTTAATTGCTACTGCAGAAAGTCGCCAATCTCAAGGCTGACCTGGAAGAGCTCACTGAGCTCTACCAGACCCGTGATGCAGAGGCACAAGAGCACCGCGCGCGTAAAGAGGAGTTGGCACAGCATATCGAGAAGGTCGTGGAAGAGCTACAGCGCGAGCGTTCTAAACGCGAACGCCTTGAAGCGGACCTTGACAAGGCAGAGAATGAGCATGAAGATGCTATCCGTCGGGAACGCCGCGCACTCGAGGCCAAGGATTCCGCACTCCAGTCTGCGCTTAACGACCTTTCGCGTGCGCAGTCACTGCTCACGCAGCGCGATGCTGACCTCGCGGCGGTCCAGGCAGCCTTGCAGACTGTAGAGGCCGATAACAAGAAACTTGGCGAGTCTCACACCTCCGCACGGTTCTCCCTTCAGCTTGAAGTTGATCGTCTTCGCCGTGACGTTGAGCGGTTGGAAGACGAGCTCGTGCGTGCGCGCAAAGAGCTTGACGATCGTGAGGGCAAAGGCCGCGACCGTGACGGCGTCGTCGACAAGCTTCACGCCGAGAACCGAGACCTTGCAGCTCAACTCGCTGCACAGACGCAAGCGCGTCTCAATGTCGCAGAGAAGCTCGACGACACGCAAGCCAGTTTGAAGGCTGCAGAGGTGGAGACCACGAACCTTCGCACACGGATTGCCGAGCTAGAGCAACGGCTTTCGAAGGACCAACGCGCATTGCTGACAGCGGAGGCGCAATATCGGGATCAGTTGACCGAGCGCAACACGTTGCTTCTGACGATCTACCAATACATGGACAAGATTGTGGGCGTCGACAAAACTCCGGTACGTGTGTCTTCCCGATGATCGGGATAATGAGAGATCTGACAAAGCCGCAATTCCCGACGTACCGCTACCGACAACAGAAGAAGCATGGACAGGCGGAAACAAAGCCGTTCACGAACTTCAGTGTCTTCCATGACAATCTCATCACGCGTCTCAAGGCGCTCAGCCACATCCAGTCCGACTTTGAGAAGCGAGTGAAGGAGGCAGAGCAGCGCTACAGCGACAAGCTAAACGACATGCGCAAGCAGCTCGATCTCCGCTGGAAGCAAATCGACAAGTTCGAGGCGAGCGTGAAGACCCTGGCGGAAGCCAAGGCTACATGGCGCAAGAAGCTTAGCGCGAAGGAGGGCGAGATCGAAGCGCTTCAGGTACGTTTCGTATCTGCTTGACGCTTAAGAGCGGGTCTCGGACGCCGCATGGGCGTCGCCGGCTTTCTTTTCTGTACAACCGAACTGACCGTCACCTCCGATCTGAAACAGGCGACGAACGCACAGCTCCAGAGCCACGTTGTAACTCGCAAAGGCAACCAGGCGGACTCGATGGAGGTTCGTTCTCTTACGGCAAGAGCACAGAACGCCGAGAGGCGCGCGATGAACCTGCAGAACCAGTTGCTACAAGCGGAGGAGAAGCTCACCACTGTCAACCAGAAGACGACTGCGGCGGACAGCAAGTGGGAGTCGCGTGTGAAGGAGTTCGAGAGCCGCTTGAAGACTGCTGACGAGAAGATCAAACGCGAGAGGCAAGGAGGCAAGGAGCGGGCGCAGGAGCTCGAGAATCAGCTCAAGTCAGTTGATATCGTTCTTGCGCTATGACATGCCGAGATTCTCATTCCCGTTTCAGATCACTCCAGAGACAACTCGAGCTGGCGACCAAGCGCACGAACACGCTCAATGAAATCATCGAAGCTGCTGGTCTCCCGACCAGGGGCACACCAAACTCCTCGAAATGATGTCCACACTCCGCCGGCCGGATCACTCGTCTTGTTCGCGCTGTCTAGCCCGCTTTCGTGTTTTATCGTCGGTTGCTCGTGGGATATCCTCCGCTGCTTAGGTACTGTACTTGTTTTATATATCATTCGCGCACATGGCACATTCACTGTATCGATTACTGCTCATCACAATTTCTGCATCATGATTTCTCTGATTCCGTAGGGCTCGTTCGACGGGCTCCGATGAAGTTCGGACGGTTCGACGGTCTCATGTCACTCGACTGCGGCAACTTAGAGGCGATACTGATTACCTAAAAGCCACCTCCATTCGTCCAGCCTCCGTCGGCCACCAAAACCTAGAGGCACGATCACGTGAGTAACACACCAGTTGGCGGTCGGTGCAGTGACCGGAGGTAATCACCTTGTTGGTCATGTACCCGTTCGTCGCCAGCATCAAGACGATAGACGCTATCTCATCTGGTTTGCCCAGACGTCCGATCGGTATTTTGCTCTGCCATCCTAACGTATCAATCGCTGAATAACATGCTTTGAGTGCGACATATACTGACCCGAACGGCCTCTGGTGGGTTCTTCATCATCTCTGTGTCTGAATCGAGAAATCAGAAAAAGAGACAATCCATTACGGGCTCAGACGCTCACCCTCAATGAGAGCCGGAGCGACACCGTTGGTCAACTGAGGTGAGTTGTCAGGCTGAGGTCGGATCCCAAGGTCAACGTTCAGGTACTAACGATTCCTTCTCTGCAGTAACGCAACGACAGCCAGTGTATGAGACCATGCAACGCGGACTTTGAGGACGCGTATTGCGGCCCGATTACGCCACCTGTGCCCGCCGCGACACTAGCAGTTGTTTGTGATAGTCAGTTGACTGCCCTAGAAGCGTCACGCCGCTGCCAGCATGCTCTCTCACCTAGACGTGAAGATGATACGACCCCATTGTTTCTCTTGCATATAGGGCAGGCATTTTTGAGCGAGCTACGCGAATACCAGATGGACAGTATCAGCGAGAGGCACAGCGTAGCGGCTTGAACCCGCAAACATACCACGTATCCCGTCCCAGTGTTCGTGCGCCATATCTCCTCGAAGGCTTCAGCACTTACTTTTTGCATATCTCCCTCAGGACCGATCCTGGAACCGGTGACGCCGTGGTTGCTGAACAAAATGTCGGGGTGGCCTAGGACCTTGACGACCTCGTCGCATAGCTTCCGCGCGTTCTCATACGAAGATAGGTCGGCTTCAAATGCGGCGACGTGCACGCCGGGTGCGAGCTTGACTAGTTCGGCGACGAGTGCATCTGCCTTCTCCTTGGACCTGGCTGAAGAGTGGTGGACTGCGATGGAGCACCCGTTGCGCGCGAAGAGCCGCGCGGTGGCTTGTCCGATACCGCCGCTGTGCGGATATATCGGTTGCGCGGGGCATGTCAGTGAAGAGACTAAGGCGAGGTAGTTGGCAGATAACTTGAACCGTACGTGCAACCTGTTATGAGCGCGAGCTTTCCAGCTAGAGGACGGCTATCACTGTCGCACGTCATTGCAGTAAGTGTCTGTCTTGATTGTGGACGATGCTGAGAGAGTTGTCAATAGATACCGGAAAGTGTGACCGAATTCCTATGACGTCGCTTGTGACCACTCTAGCCATCAGAGCGAGTCGTCTAGTCACACAGTTTAGAAATAGCACAGTGAGGTTCAATTACGTTGCTTCTATTATCTCTACGCTACGCGCAGGAACTGGAACGCCCTGACAACGCCTACAGAATTTCTTCGTCGTTCCCAACAAAGGCCCGCAATGTCTTCTCGGGGAAATCCCAATGTGCCTATGTCAACGTGAGTACTGCACGTCGCTCTTACAGGATGATATGTATCACTCACGAAGTGGTTAGCCCCGTGGAAGCGGACGAAATGTACGTCCCTGACGGTTTCACCCTGCTTCTTCGCTTCCTCCAACTCGCGCGCCACCGTATAAGCTACCAAAGGCATCTCCCAAATCGAACGGTCGCACCACAGCCATCGCACTTCGACGTGGCGCCAGTCGTCACCCTCGGCCGCCTCACTGAGGTGGAAAGCTCTCTTCTGCAAAGAAGCGTACGTTCCATGGATGGCGGATGTGTGTGCGAGCAACTGCTCTGTCCCTCCCGCTTCGCCAGAGCCAGAGTGTACTGACTCTGCGACCTCCTCGGGAGTCATAGTCTTGATCGTCGGAGGAGGATCCTGCAAGGCCTCGCGGGACTCGAGCGCCGCGGCGCCGAGGGTCCATACGTCGCCATGTGCGTAGTAGCTGGCAACCCACACGCCGAAGTGCTCTACCTTCTCCGCCGGCGTCAGCTTTGGGTCATGCAGGGGATGGTAGAGCTCGTCGGGGATCTTGTACCCCGAGCAGACATAGGACGCATCTAGGTATACCAGTCACACCAAGGTAAGTGAGCTCGAGTGGCACGAGCTGTGGCGCTTACCGTAGTAGACGATCCGCCGGACATAATCGCTCAGCTTGACGTCAGAGGGGACGGACATGGGGAACGACGCGACGTGGGTGAGCAGTGCAGAAAGCCACACCGCGCCCAGCGACCACCCCGCCAGGACGATCCCGCCGGTGTTCCCGCTCAGGGGGGTGACCACTCCGCTCTTGACGAGCTCGAGCAGATAGTCGTAGGTTTCCCGCGCGCGTTCCTTCATGAACTCCTCCGTCCCCTTCGCTGCTTCGGGTTCACCGGCAGGCGCGTTGGCCCAGCGTGCGAGGTTGGCGCGTTGCTCGTCCGTGAATGGCTCGGAGCCCGGATAGTCGCGCCGGTTGGGCAGGACAAGCCGGACATTGAACTTGGGTGCGAGTGGCACGAGCTTCTTGAAGTTGCCTACGTTATCCCGGCATGATCGATGAGTTGCTTGTAACGTGTTTATGCGTGTGGGATCACAGACCTGCATGGAAGCCGTAGCCGTGGATGACTAATACCGTCGTGTAGTCACGGCTGTCCGGAGGAGCGCCTGAATCGAGGAAAGTTTGTAAGGCAGTCATCGTAGTCAGTGTCGGCGCCCGGCGGAAAAGTATGTTGATGTTGAGTCCCCAGACCTACCTGTGATTATTCAGCCTTATATACAGATATGAACGGTGCTGACAGAGCAAATCTGGACACGACACCCCTGGGGCGGTCACTGGCGGTCACTGGCGGAGAGGTAGGTTAGTCAGCAAATCGCTTGGATCGTCAAGACGCGATGTTACGCCATCAGTATCCTATCACAAAGGATACAATCGCCTCCGAAGCCGAGTGTGAGCGCAAACTTTATCCTCTCAGCGTTGGCCACTCAACGTTCCAACGTTTGGTGACGAGACAGCGAGAAGGTTAATGGCAAATAGGCGCCCGCGACGATGGAATCTTTGAGTTGCCGCGAATACTAACCCAGCCTCAGACACTAGTAAGCTCTACGTGTACAGAGGCTGTAAGCCCTTTCCTGTTATAGTAGTCTCAGACTGGCTCGTGTTCTCATTTTCGTACATCTCTAGCCCTCGTGCACGTTCCTACTAACTTGAACTTACTATGTGGCACTGGTGGATGCACCGGTACCGCCGCGGCGGCCTCCCTACCGAGCTGCATGGTAGCCTGGGCCCCCAGATAACAGCATGTGCTCCGAGCCAAAGGGAGTGATTAACTGACTATCGAAGATCCGTCCGCGAGGCCGACGAGGGGACCTTTCCGAACTTCGGATGTATGGGATGTAATCTGCTGGGCTGAGCGTCCCGATACCGGACGGCTTCTCGATTTGGCACCGGGAGAAGTGTTCTTTACATGTTATTGTGGTTGGTCGTTCTATGGTATGTAGCAGGGTGCACTAGAACTACATAGCTCAACCTGACACGCTCGGCGCGCATAGATCGGGCGGCGTGTCAGCCTGAGAGCATTCGGGTTTTTCACTGGGGGTCACTACCTCATCTTCTTTGGTGCACGTAGCACAACGATACTCTTCTGTATTGAGTGCTGTATTACTAGTAGTCGCTGTAGCCTGAGCGGACTGTGTACACCAAGATGCTGTAGCCAGTGCTCACATAATTTTAGCCGTGTGAAAGCACCGTGGTCTGATGTCATGTCTCTAGTACGTACCCTCTACACTCTGCCCTCGACCCTCGGCCTCCTCTTCCAACTCTCAGCTACCTATTCACGCTACCCCAAGAGTCCGCCAACATACACTTCCAACGAGGGGATTCGGGAGGGCTGAATGATCTGCCAGTGAGACGTCCTTGCGGTCAAGCGAAGAAGTGCAAGGCGGGCAGAGTGGCAAGGCAACGTGGGCTGCAGGTTGGTAACGTGTGGGCGAGGTGGGAGGCGGGTGCACCAATAATTGTAATACTTACTACCTGTATGCCCCCATATGCCGTGCAATGCATATACTGTTGGTCTGATCCTAAGCTACATGGACGAGAGCATGACATATGGTCGCATACAGAGTCTACTAGAGCCTGCACTTGGATCGTGCATACGGCGGCAGATATCTTATTCAAGATAGCGCTACTGTCACCAGTTTGCCACACTATGACTATATGTGTCACGGTATCCTATGTACCGCATAGATTGGCATACCAGAGCCTACTGAAGCATTCGTACATTCGTATTTTACACTGGGAGTCACCGCCCTGCAGAGTTCCGCCGGATCTGATGAGGCCTGAGGCTTGGTCGGGACTCCGGAGGCTACTTCTCGCACACTTCGCCTTGAATGGTGCAACACACTCGAAGCCGGAACAATACCAAGGATGGAAGCATAGCATATCGAGGATTACAGCTTGTGAATGCGTGAGTGAGCATGGCAGGTTCCTCGCGAGGGGGGGGGGGGGGGGCAGAGTCTACGCACCAAAGGTTTCCGCAAATGCGAACAGGCCGATATACATACTGACCTGTATCCTGTATCCTGTATCCAAGTCCTTCATTATGAAGAGTAGTACATCCAGAACAGTCTACATGATGCGGTGACCGGGATGGTTCACAGCCCATCGGTATCTTGTTCGTTGGACTGTGTGGGAGCAGCTTCGGTGGGTAACAACTGCGACGCCCACCCGAGCCCTAATCATATCGACGCGAACTCAGCGAACCATCAGTGACTGTATTCATAGCGAGCCATAAACCATCCTCGTAAAGCGCGGCAAATCAAATCTTGATGCATGAAGATGTCCCGTCGCAGCAATACACTGCAGTCCCGGAACAGCCAGCCCCCGCAATCCAAAAACAGCGGGCAATCTCACATGAACGCGCCAGGCGCCTTGTATTCAAACTGGGCAGTGTTCGCCTTCACAACACGCAGTCCGCCGCTCGCGTCTAGTCCACGCAGCGCGCCCTGTGCATTCGCATTCGCATTCGCATTCGCGCCTTCGCTCGCTCGGAACGTCATGAAGTCCAGACACCGCTCTGCGTGGCGTTTCGGCAGCAGACTCATACTTGGCCTCCAGTCATCTGCGAACGCGGCTGCGTCAGTGACCAAACCATTGGCGGGAAGGTTTGGAAGGATGGGGAAGAGCATGGAGGGGAGAGAGGAGAGAGAGGAGAGACGACTTACGGATGGCGGTTCCTTTCCGGACGGATGCCCATGAATTCGAGCTCACGTATCTATCCTGCAGCTCCCGAGCCGTCATCCGTTTGTCTGGATCCACTTGCAGCATCTACGAGTTGCCGCGAGGCACACGTTAGCCATGAACAGATACGAGAGACTGTTGTCGACGAGCGGAGGAGGCCAACGCACTGTAGTGACAGTCCAAGAAAAAACCGGGTCAAACTCAGGCGGGGGGGAGAATTTGACAGGAAGCTTGTCCGTGTGTTCCCTCCGGATGTCCTCGCGGTTCTCCGCGGTGAAGTACCTGCGCGTGAACCCGAGGATCTCGAGGAATGCAAGGCCCATACTCCACACATCGATGACGGCACCGTACTTGTCCCCCCGGACCATCTCCGGTGCCATGTACGCGTAGGTGCCGGAGTAGCCCTCTCTCCGCCATGTCTCAAACTTGGTCGTCAGAACGGAGTGTGCCATGCCGAAGTCTGCGAGGTAGGCTTGCCCTTGGGAGTTGATGAGGATGTTGCCGGGCTTGATGTCGTGGTGCACAATCCCTAGGTCTCGCATCGCACACAGCGCGCAAATCTGAATTGCGCATCGTATGAGTTGGGGCCATCATACGAGTTGCAGCGGCTTACCAGCTCCTGACAGTACAGGTACCGATCCTTGAGGGACATCGGCTGATTTGACTTGAGCGCATGGTGCATATCAATAGGGTAGAACGGCTGCACAGACCAGCAGAGCTCCCATCGTCAAGTATCGTCAACACGAAGAGGACATCCGAGCGCGTACCATGACAAAGAATATCCGTCCGTCGTATAGCGCCCCTTCCTCCTCCCACGACATCAGGAGCGGGACGAGGTAGGACCGGAACTCGCTCATCGCCGCACTATGCCCGATCTTGATCATGAAGTTCCGCTCACGCAGGAAGTTGTCGCGGTGCGTGTGCGCGCGCTTTGCGCGCCGCTGGTGGATCGCCTTGATCGCGTACGGCTTGCCCCCCTGCTCGCCCAGCACGACGCGGCCTGCAGAGCCCTCGCCCAGACGGTAGATGATCGTGAACGTCACGCCGGCATGGTGCAGCTGGTCGAAGCGCGGAGGATTGGAAGCCCACTGAGCATTCGTATGTGCATAGCTTGGACTGACATAGACAGGCAGATGATGACTGAGGTATTGAGTAGGTAGCGCGAGACCCTGACATTGAGATCCTTGGAAGCCTTGGACAGGTACATGGGAAGACACAGGCCCGAGTTGTAGTGGTCCCGAACCTTGAACGTGCCATTGTCCCCGGTTGTTGAAACGCCCGGGGGCTAGACAGTCCTTGGTCCGAAACGGATGCATTCGCGCGGCATGAAGACGCTGAGAGTGCTGCCGGTCAGGCGCTCCGACTCTAGGTAGTCCGTGCGGTTGGGGTTGTGGGGGTTGTGGAGTATGGCTGTATAGGTGCGAGGCGAGGATAGGATACGGAAGTTCGGAGGTTGGAGGGTAAGCATATTTCATCGGTTTGGGTGCAAGCAGTGTCTGGTTTGGAAGAGACAAAGGAACATGACTATGCGGATCCATTACGTTCTGTTGTATTGTCGAAAGCATGAGGTGATGATACGATTGATTGTAGAGTAGATTCCAGCCAGTTGGGTTAAAGGAAGAGGAAGAGGAAGGATCGGAAGGAGCATACGAGCCTAAGACGTCCAGAATCGGCTGTGACGGAGTGTTTATGTGATTTGTCATGAGCAAGGACGAGAGGTGCGACGGATCCCGAGAGTGCTGCGACGAGGAGGACGGATGCTGCAGGAGAGTGTCGTCGATGGAGGGGGGTGTTTGCGGAGAGAAGGAGTCGGAGACAAGGCTATAAATCGGCGGCTGCGGCACAGGGCTGAGAGTGTGACTACATAGAGGCACGGCAAGCGCGTTGTCGGTCGCGCGCGTGCTGCAGTGGCGCGTGGATGCGTCGCCGCCGCACAGTGACAAAGCGGCGGACCTTGAAGTTGATTGCCGCAGACAAGGACCTCGAAAGCCGCGGTCGTGAGGATTCGTCGTGTCCAGAGTGGCCATTGCGACCGAGTTGTGGGTCTGCGCAGAAGAAGCTTCGCAGTAAATGGCTGGCATCGACCACGACCACGTATGCAAGCTGGGAGCGAGTCAAGGAGACAGAGGAAGACCTCAGACGAGCAAAACAAAGCAGCAGTAGTTCGCTTCGCGAACCGCTTGAGGTGTTTCACCACTTTATATGCAAACTTCCTGCGAACGCGCATCTAAACTTCATAGTGGTATCTCGCATCGACCCGCCGACGGTGTGGAGGCGATGACAGCGGTTGTATAGGATCATGGGACTTATGCAGAAAGAACATCGAGTGAAGATGATGATGAATTAACGTACTTGGACAACAACAGCCTCGTCACCGCGGGCTCCAGCCTGGATATCCAACCTCCTCACTGCCGGTAATACGTTCCCCCCGCCTCCGATGTAAGGTTCTCCATTCATAATACGTCTTGGATGACGGAGTGCATGAGGATGCTGTGCACAAGCCGCTGCGGTTGAGGAAGAAAGGTCGGAAGAAAGGGCGGAAGACAAGCCAAGACCGCGATCAGGACTGACTCGTCCGCACATGTGGCAGTGCTCCCTCTGCATAACCTGAATAGGCAGGACATCTAGATCACAAGTACTCAAGCGCTCGGACCTGCTCAGTTGGCACCACACTAATTGCTCCAATAGAGGTAGGATGTTGGTCATTCGTCTACACTATATCAGACACGAGTATCCCTGAAGGGTCCCAGTCATCAAGTTGTCGAATTTGCGACACAATCCGACACGGATATCCATATCCACTGCCCACGTGAGCTGTGGCGGTACATTAACACAGTGTAATAGGTACAGCCCAATGTTACGGAGACCGAAAATCACAAGCCATATACGGAACGTCGGACAATCGTACAGCCTTCGACACGATTTCCCATTCGATCAGAGGAAATTCATTGCTGCCTCCGACTCCGAAAAGGTGGGCGAGTGCGTGCCGTATCGCCTAAATGCGGGACACCATGAGCAGTAATGAGAATTTGACTGCGGTAGGGTCCCCATGACACTTGGCTTCCACTCGTCTGCGGGAAGGTTCATCAGTTTCCATAGACCCCAGTCGACGGGATATCCATCTTTCGACTTACGGTTTGCCACTCCCACACGTACATCTTTCCATTCTTCCGACAGCACGTACTTGGAATCAAGCTCGCGCACACTTATGCGCGCACTCGGGTCGACTTGGAGCATCTATCATCGAGACAAATAAGCATATAATCTCTCTCGACCGAACGAGCCGACATACCTCCTGCATGAGATGACAGAAAGTCTCGTCCAGGTGCCAGAACTTGCTAGGATCAATCGGCAGCCTCCTGGCGTACTCTTTCATGAGACCACCAAGAGTGTGTGAGCAGAAGAACGCGCCAGAGCAGTACCCAAAAATCTCCAAGAATACCAGCCCCATACTCCACACGCCCGCATTCGTCCCATAGCCGCAGCACGGTGCAGTTAGCATTTCCGGGGCACGGTAGTTGGGTGTGCCAGCCCACATGTAGCCTCGCCATGTCTCATACTCGTCCTTGGGGACGGATATAGCCATGTCGAAGTCGGAGAGAACTGCACGGCCGGACCGATCAATGAGGATATTAGAAGGTTTGATATCGAGGTGGAGCACTCCAAGGTTTCTAAGCGCGCACAGGGCGTAGAGCTGTGCAGCGAGAGCCGGTGAGCGATATGTGGCTGTACGAGCGGATCGAAGAGCTTACAAGTTCCTTGCAGAGCAGATTCCGGTCAGGCCACGAGAGCTCGATCTCCTCGTTCAGCAGCACCGTTGCCAAATCCATCTGGCACGACGGCTACGCCATTGTGGATTTGTGAACCACGGACCTCGCGCACACATAACACACGGGCCACTTACCATCAAGAAGGAAAGCGGGCTATAGAGTTCCTCCCACATCAACACACACATGAGGAATTGCTGCGCGGCTAGTAGAGACTCGGGAACCACTCCGCACATGATCGCCTTCTTGTCTCTGAGCGCGTCCCGGTTGAAATTGGGAGTCTTCGCGAGTATCATCTTCAGCGCGGACGCCTTCCCTGTGCCGTGGTGGCCTGCGTATACGACGCGGCCTTGGTTACAGCTTCCGAGCTTGCGCATCACGTTGACAGTAATCTCGTCGTAGCCGATCGATTTTCCGAGCACATCCGAGTCTCGGTGTGGGTGGTCTACGTAGAACTCCGTGGACGAGAGGCAGGATGATGGTGCCAGAGGACGTGCCGAGCCGTATGCGGCAGTTGCATCGAGAGGGGAGTCGCGCCAGGCGACATCCAGAGAAAGGGTGAGTTCAGGAGATGCGGGGATAATAGCCACCTCAGTAGAATCATGCAGATTGACGTCAAGAGCCGCGGGAGAGATATCCTGAACCCGCCGCCGCGTACCCTCCTTCAGTGGTAGCAGGATGCGAGAACGCATGGGAGAGGATAAAGGGCGGCAGCAACCAGCATGACGGTGATCCGGGTGGACTTGAGCTTGAACCGGATTCGTGGCGTCGTATATGTTTCCAGTGGCGCCGCACACCGGCTCGCCGAGCACACTTTGGATAATACTGAGTTCAGGTGAGCCACTTGCCACATCTGACGACGAGGAGGAGCCGGAGGTAAGCGATGGTGAGGACGAGCGGGCTGGATCCACCATGGTTTCGAGATGCTCGACTAAGCTGCTATGCGGCGTCGACAGGCGTGGCTGCGGCGATGATGATGGGAGGATGTTATCCAGACTGTGGCCTATGCGATTGGCCGACGAGGTGGGTTGTGGGCACTGAGCTTGGTCCCGCTGAACGGGCGACATAGAGGATTGGCGTAGACCGTGACCGATGCTAGGGCCTGCAAGCTTGGCCGACGAAGGGATGAGCGGAGGTTCACGGCTCACAGGAGCGCGACCATGGAGGGTGGCTGAGGTCGACCACATCCGATACCGATAGTCAACGGATGAATAGGTAGCAAATTCGTTATGGTTCTCGTGCGACGGAAGGTACCGGCCATCCTCCGTCACCTTCAAGCTGTTGCCAACCTCGCGCTCCATGTCGACGACGTCCAACGTCGACTTGTCGGAATGATGTCGAGTATCGAGAGCAAGGGAGCTAGCGCAAGCGGAGCGTGGCGAGGACCATACGTCGGCTGCGCTTTTATGGTCCACGCGGCGCGGCGCCGCAAAGCTTGGGAGCATTGTGCCGCCGTAGTGACGCCGCGGGGTGCCCATAAACGACTCGCTTTGGCTTGAGGTACGAGTGTGGCGGAGCTCATAAGAAGGCCATTGTCCCTTGTGTTCCACGCTTTTGTCAGGCAAGTGATGTGCCCAAGTGTCGAACGGAGTTGTGTGGCGTGAGGACTTCATGTGGGGAACGGCGCCGAAGCCCCACTTCGACTCGTCAAGTCCAAGCTGGTTAGAGTAGTCTGCACGTACGGTCTGACGGAGAGGCGGAATGGAGTCTGAGTATCCGGGGGAGAGGAGATCGTCGAGGAGGCACTGCACATCCATTCAGAGAGCCTGTCGCAAGATAGCTAGAAATCTCGAGGTGGCGGGGCAAGGTACCTGGATCGCTCAGAAGTCTATTATATATGACTTATGAGAGGGAGAAGAAAGGTCATGTTTACTGTTCCCCTATATCTGTGCCATCAAGGCGGTATAGCATGCAAGGAGGCATAGGCACTAAGGCAGGCCTCATGCGGCCCAAGCCGATAGTGCGCGAGTCGGATAAAGTGCTACATATAGACTGGGGGCAAACGAGGTATCGCCACCGCTTGCATTCAAACAAGTCTTTCGTGGAATCTAGAGCAAGAGAGACTCGCACCAAAACCCGAAACTCGTGTTTCATCTCTAACAAAAGGATATTGAGGCGCATTCGACGACCGGCGCAGAACAAAAAGCTTACTTGTTACTTACGGCCGCTTGATATTGCGCCGATTCGATGTCACTTACAGAGATCCAAGGTATAGAACGATAGTCAAATACAGCCTGATAATGAATGAGTTGATTCCCAGTCGAACGGACGTTTAAGATGCTTACTTAGTCATGGTAGAGAAGGTTCAGCTGGAACTTCTAGACGGTCACATAGCAACTTGGCGTGGGAAACAGTTTGGCGCTCAGTGCATTCAGGTTAGAACCTGTTCAGTTTCACGGTATGGACAAATATCTTGGTACAAGCAGGAAAGTGAGTATCACGACCATCTCGTATGCACACTGACCTGCGGCTGTAGTCGAGTGCGAGATAACCTGCTGCAGGAGCTAGGAGGTGACGAAATTTTCGATTCAAGTCTGCAACCAATACAACATCACAAACTTTTTGGCGTGTCCCGGCGAATCCACACCTCTGTCTACATTCTTTGACGCCTCATTCGGCACACCGCTACTCTTAGTTATCAGATAGAAACAGGGACACAACTGATGGACACGCGGCCGCCCTTTATGAGTCGGAGACAATCAGCACGACTCACTAGAACATCCAGGAAGCGGCGCCACGTACGTTGTTATTATTCCCGCAGCACACCATCTCAGATGAGGACCCTTCGCCCGCAGAAACGCCAATGATAGCGATCGGCGTGCACGTCAGCCCCACAAGGACATCGACATCCTGCATGGCGACGCCGAGCAGCCCGAGAATCTCGACCGCCTTGCCTGTATGGCATTGAGGAATAGTGATCAAGACACCGAAATCAGCGCTTCGAGCAGTGGATCGCGCTGAAACCTCCGAGGCACACGTACCTTCTCGACGCTGGTGTAGCATTGAATCGTTCCGGCACTGCATGAGCTGCTTTCGGCCCGCGCCTTGTATAGGCCGTGATTGGTGGCGACCGCAAGGAGAGGGAGCGCGGCAAGAGTGAGAATACGAAATAAGACCATTATGACTCGTACGTGAGGTCGAACGCAACTGTGGAGCTCTGGCCAATGGGGTATGTGAGGGTGGTCTGTATGTCGATCTGGGAAGGAGAGAGGGTTAGGCTTGTCCTCTTGGCACTTATACTGGATGCAGGACTTCGGTTTCCATATGTTCTGTCTGCTGCCTCGCTCACCCATATCGGTGGATTTTAGGCTACGGAGGAGAGTAACAATGCGAGATGGAAGGAGCAAATCTATATATCGAAGTAGGAGGAGGCAGGAGGAGGGACGGAATCCCAGGATATGGGGAGCTAGACCTTCAAGCTCGTCCGATGCCGGCCGCGCATTTTTTCGGTTCTACCGCCGCAGGCATCGATCATCGCGACGATGAGGGTTCTGGCCATCTTCCCATCCCACGTTGAGTGATGTTTATCGTGTCTACTCGAACTCAACGAGTTTTCTCCAGTGACTACAACATCTGACCAACTCACTGGCAGCGCCGTAGCACCTACATAGTCCCCGACTCACAGCGGTAAGCAGCCCGCAACCGCAAGCTCGAGATTCCAGCGCGATGGTCAGTGAGTGCTGAACGTTTATTGCAGCGCCCAGCCTGCAAATGTCTTCGATACGATTGATTCCGCGCTGCAGAAGGTTTCCTGAACAGCGAAGACACGATCATGTGTAGAGACGCCCAGCTCGCGGTCCTTGGGCGGGCGGGCACTACGGTCTATGGGTAGATGAATGAATGACGGAGGGCGTGCGACCTGTTTGCCGTTTGTACGGACGCGATGGCGCTGAATGTCATAATGCGGAAACTTTTGCCGACAAACAGATGGCAGGTTTGTCTGCTCCCGGCAGAAAAAGGAAAACTAGTTTGCTGTATGTATGGAAGTCCAATGTTCTGAACAGTCGTTGACGCCGCTTGTATCTGCAGCCACAGTCAAGACTGTGTAGTAATTTAGTTCATCCCTTCTAGGTACCGGCCGGGAGAATGTATCCTCTGCGTCAACTCGTGTCGGGTGTTCCAGTCCTAGGCGCTTGAAAACTCCGCCAAGCCGCATTGAACATCATGCGGTGGTCTTTTTGCGAATGAGCTTCCGCTTCCATGCTCACTTGACCCTGGTCGCTACAGAAAACCTTTGTCGGCACATTCCCCAGCGCTGAAGCATCAAAACCGCCCACATTTCGGTGATACTCCTGAATTGTTAGTTCTACACACGTACGCTCAAAATGTCAACCAACCTTCGGATTTCCGGTCAGCGTTTGGCAGGTCCTGCGCCCGACATCGACGTCAACCACTGTGTCACCGATTAACTCATCGGGTCCAGGATAGTTTTCATGGCTCCAAATTGGGGGGTGCGTTACTCACGTACGCCACGGAACTCGACGGCAGCGACTAAAAGTGTCCACATATTCATATCATGATGCTTCCGTTGTCACAGTGAGCGCTGTACCCTTTGCCCTCCAATTGGGTGCTGATACCTGGACTGGATGCAAGTGATACAGAAGGTGGAGTATCTGCCCCCGGTGGGACCTCGCGTTCCTGCCTTACGGCGGGTAGCCATAGGCACGGATGCTCCCGGGTTACACATATTGTCCATGCTATGACCCGACTTAGATGGACGTCGGCCGTTCCTTATGTCGTCTTGCCGAGTGATTAGTGCGCTAGACCGAGAGAGCTGAACGCTGGCCTGCTGGAACCTCTCCGTTCCCCTGTGACGTCGAGATATGCCGGCGTAAAATATGCGATTGCTGACAAACATAGCGCGATGTTCGATCGTCTGAGGAGTATAAGAGGGAGGTCAGGCCGTATAATCTTCCTCATTCTAACAATCAGCCGTCTATCGCTTTCTCAGTCTAATAACCAGCCACCCATCATTTCCAAGTAAACATCCATACAGCAAGATGATGTTCTCTCGCGCCGTCGCTATCGCTGTTTCTGCCATGCCCCTCCTTGCGGCCGCCAATGTAACTGGGGCTGGTGACAAATGCAGCACGGGGCCCATCCAGTGCTGCAACTCCACTGAGAAGGTATAGTATCCCCCAGGTGTTTGTCGTCTACTTCTCGATACTTATCATCCTTTCAGGCGGGTTCCCCCACCGGAGCTGCCCTCCTCGGCCTTCTCGGCATTGTCGTGCAGGATGCCAATGTCCTCCTTGGAGTGAACTGCTCCCCGATTACTGTCATTGGGGTTGGCCAGGGAGGCAGCTGCTCCGCCGAGGCCGTTTGCTGTGAAGACAACAGCCACGTATGTATCACGATTGACGGTGACTATCGCCTTATTGATATCGGTTTAATAGGGCGGCCTTGTTTCCATTGGCTGTGTTCCCGTGACCCTCTGAGTGGCTTACGAGCAAGAGTTGGACTCCGAGTTGAGCTAGCGAAGGATCGATTAAAGTCGTTGTCTCAAGTTGGTCATCAGTATAGCTAGTAATAGTAGAACAGAGGATTCGACTCTTGTGGTTGTATGAGGTCGAACTATGTCGCGCCGTATGCTCAGATGTTGTGTGTGCGCGCCAGTAAGACTTGAATAGCAACCAAACTCCCGCTCCAGACTGAAGCCTGAAGCTGAGCCTGGCCCTCATGAGTCGGAGTCGCGCACAGGTGACCTGTGACGTCACGCGAGTTTCACGTGCGGGCGTCTGTGGCCGCGTGGCTTCCTCTGAACTGCGGATCCCGGCGAGAGTGCTCTCTAACCACTCTCACTTTCACTACTACGGTCAACTCCTGCACCTCTACCGTCGGATATCTGCTGGGCTCACTCACAATTGCTCAACGGTCAAGCCTCAACCCCGCTTGAACAGGTGTAGACGGGCTGCACCGCTGGATTTGCAGATATCCGAGACAGCATGGTTCAGACCGTGTGAGTTGACCACACAACTCCAGCATGCAAAGCAGTACTTACATGACCATACAGACGGATCCCATTTACGGAAAGAGATGATGACTACCTTGCCCAGTATATCGCGAAGTATAATCCAGAAATGGAGGGTCGAAAAGGGAACGCCCTGTATGAACGGCTGGTTGAAGATGTGCGTTACAGCTTCTACTCTTTGTTCATTCGTTTATTGAGACCTTGCGATAATTGCTACTTCAGAAGGACAAGAAGTGGAAGTTTGCCAAGAGACATACCGCACAGTCCTGGCGCGACCGCTACGTGAAGAACAGAGACTATTTCGATACAAAGATCCAGCGCATCATACAAGCAAAGCAGGAGAAGCAAGCCGCTTTGCAACCTTCCTCCTCGCAGGCCCCGAAACCCGCATCCAGACCTCAACCTGAATATCGACCGGCACCGGCACCCTCTCCTTCCCAGAAACGTGCTCGGGTGAACTTCACGCCCGACGATGACCAGAAGATTGTCGGATACCTAGCGTCGTGCGATCACAGGGAGGGCAAGAGGCTGGGCCAAAAGCTATGGGTATCACTGGAAGATGTGCGTCCTCCTCTCTATGCTATTCCCATCCTCCTTCTCACGAATTGGCTGCGATGAACGCTCGTCTGCCAATCATGTCCTTTTCCTACCCCTCGAACTTCTGTCTTCACGACTGGTCTGGCTTATCGTCGCAGACGGACGAATATCCATGGGCGAAACGACACTCGTGGCAGTCCTGGCGCGAACGATACAAGAAGAACGAACTCTGGTTCAAGTGGGCCATTCGTAAACAGATGGCCGAAGACTCTGATGACGATGACGAGCCGACGCGCCCGAGATACCTGGAGGAACCCACCGTGCGCCGCAAGTCTTCACAACAACGTATGACGCAGTCTCCCGAGAAGCGCAAACGTATCAGTGAGAGCGGAGAGTCTCCCCCACGGAAGAAGTCGCGTGTACAGCAGAGGTCAGTGTCCAAGCGAGAGCGAGAACCGGTCGCGGGGCCGTCTACGCCGAGGAGGACGGGGCTGGATCCTGCATCCAAGGAGGTTATGGATCATGTCACAGAGCGTCCGGAGGGTGTCTCTGTATCATTGCATGAGGTGGAAGTGGCAGAGGGGGACACAGCAGATGCCGAAGTAGCAGATGCAGAGACGGAACCTCAAGAGGATTCTACCGAAGAGCACCCAGACCGTGGTTCAAATCACGATGGTTCAGATGGTGAAGACTCTGACGAGGAAGAAGATCTTGGTCCTCCTGGTCCTGAAGATTACCATGGGGAGATCTTTGAACCTCCTTCGCGCACCGAGGACAGCGCACCTGTTCCGAAGCGGACGTCTGCGTCCGGATCAGACTCCTCTGAGGCAGATAAGGCAGAGTTGTTCAAAATGCTCACAGACAACGACGTGCAGGATTATGTTGCGCAGAGTGATGATGACATGGAAATCGATGACGTGGCTAACAAGACATTGGTCGAGCTGGGGGGGTGCGTCGTGTCAGCGCTGTTGCGTGCGTTTGCAGAACGGATACTGATCTGGTGAAACTTCAGAGATGATGAGAACCAGAACCAGAACGAGGATATATCCGCACTTTCCGACACTCCTCCACCAGGCGCGTCTCCTCCGCCGCGGAAGCACAACGCGCGCATCGAACATGACATCGAGGCAGATCCCGGTACCTCAAGTGTCTCTCCCACCGAAGCAGCAGACATACGCCATCGTCTCGAGCGCTCCCATTCGCCCGCTCCTCCGCGCAAACACCCAAAGCGTATCCGCAGAATCTCAGATGAAGACTTCTTCGGTACACCTACATCCGCCGCTTCATCTCCTAGTGGCAGTTTGCCTGTGAATTCGCCCACGACGCAGCACCTCGCACATGTCAGCGAGCGTCGCTCTGTCGACCGCGGTGAGAGGGAAAGGGCGAGGGAACCTCCGCGGTTGGACGAGGGCCCATGGAATAAGGCGTACTCGGATGCTCGAGGGAAGTCCCGCGCCGGTCTATCGGGCAAGGCGCGCCGCAAGTCCGGCGTTGACTTTGAAGAAGAGGCGGAGATCATCGGGACACAGGACTCGATCGAGCAATCTAGTGAAGACGATAACATGGAGGCAGACGAGGAAACACCTATGCCGTGGCCACCTGTCCGGCGGAAGGATAAGGAGAAGACTTCTGCGCCCGCTACACCTTCGCACACGAAGACCAAAGGCAAGGCGCGTATGGTAGCAAATGCAGACGGCGCGGACCCTGGTCGTTTGGTTACGACGGAGAAGATTGTGATGACCACCGTGCGGACTGTCCAACGCGTGCCGAGAACGTCCAAGGGTACACCCTACGTTCGCGGTGCCATCTCTGCACCGGACGCTGAGGACACACCAATCAAACCTGAGCCTTCGCAACATCATCCGTTCAGTCAGCCTCGGGTGGCTCCCCCAGGACGGCTCCATCCCACAATTCGACGGACTCGAGCTCAAGTCCGGGGGCGTTCCCGCGAATTGGTGCCAGCAGTGGTGCGCCGATCTCGAAGGCTGCGATGGCGAGCTTCCAGAAGATGCTCCGCCCGGAGGGAGAGATGCGGAAGGGGGCTCCGCCAGAGTCATCTCCTTCGAAGGCCGAGAGAGATGCGAAGCGTATTCGGAGCGGTCCTCTCTCCACCACTCAGCGCAACAGTCTTGCAGCAATGTTGGGGAAGGGAGGCAAGGATGGCAATCGCAAACCCGCACCGGGACATGCGTCAATCCCAATCCCAAGCCTCAAGTCTATATTGTCATCCCATGCTCGAGCGACTATGTCTCCTCCTGCCATGGCTCGCGATCACAATGGAGAACGATTTGACCGGTTTGAGGAACATGATCAGGAGCTACCTACGTTTCCTCTGCCACCCCTCGCGCAATCGTCACCTTTGGGCGACAAAATCGGCTCCCGAGACCTCAACGACCTGGTACCATACACCTCCACCTCTCACACGCAGCGTATCGCATCTACCGGAGCGCGCCCGAACAATGGTAAGGGCCGCGCAGATGCGCCTCTGCATGTTCCTGGACACCCGCGTCAGCACACCCTAGGAGGACCAGAGGCACAAGCCACATCCCTTGGAAGGCAGGACAGCGTCCCTCGACCAAGGCCGCTGCGACAGTTCCTGCCCGCGTTCGACATTGGCGACGACTTCCTCGCACAGAGCAGCGCGCTCAGTCTTCTCTCTAACCTGCACAGGTCCGGGTCTGCTCACTCCCGTTCGTACTCGCTCGCCAATCCGCCAGGCTCTCGCTCGTCCCGTCACTCGCTGTCTCCGTTGCGCTCTGTTGATGCGTCGCTTGTGCGGGCGCTGCCGCCAAACGAGGCCGAGATTGTGATGGAAGTGGGCATGCAGGCCGTGCTGCGCATAATGGCGCTCAACCACGGCTTCAGCGAGGACACGGTCCGCCGGTTGTACGAGAGCGCTCGCTCGCTCGAAAAGACGGACGATATTCTCCGGAGGATGCGTGAGAAAGCCAACGATACCGGAAACGAGGTGCTGCAAGCTCTTGCTGGTGGTGATCAGTCGGATGACGACGACGATGTCCAAGAGCAGGAAGATGGGGACGACACTCTGTCGGTCGCGCACCAACTGGTGGGCGAGGTGGAGGACGAGCAGGCCCTCGTGCAGGATAGCTGGATGTATGACGAACTCCCCCTCGCCGAAAGCAGCCGTCTCGATGTGTCCCACGCCAACAGCTCGGGCAACTTCCGCTCGGATTCCCGCAACCGCAACCGCACCCTTCGTATTACGCGGGTAGATATCGAACCTGCTGCCTCTGTTCAGCAAGAGTACTCTCCGCCAAAGCACACTCGGGCCGCGAAGCATATCAAGAAACAGAGTCTTGAACACGGTCGCGCGCGGGGACAAGGAGACCTGGGAGTGGATGCGGGAGGTAGCCCGGGCGTCGTAGGCCAGCGACAGCCTTCAGCAGAGCTGAAGGCCGATGTCGAGCCCGGTGAACTTGCACGCATCTCTCACGACCAATGGCGTCGTCTCGGTTCTGGCGGAGCAAAGATCGTGACTGGGAAGGCACTTGGAAAGCTTTTGAAGTAGGTCATGTATGTATCTTCCATCTTCAACACATCTTCAAGTAAGGACTCTATTTGTTACGACTGCTATCGTGCTATCGATTTGTTCGGTATCTCTTCTGCCGCGTCCACTTGTGGTCTCATAAACCATCATCTTATCAGCAATGTACACACCAGTTCTCCGATGTTTTCTACAACATGGTACTTGTCACGGTTCAAGCACTCAAGACGGTCACAGTAAATTGTCGTAAGACGTGTCATAAAATTGCATACTACGAATCGCCGGAGGATGCACCCTCAGCACCTACGTTATTGGTCGTGCTGGACCCAGGACTGCACAACGCTATCGCATTGTAAGCGATGTCTTCACAAATTACGGACCACGCATCGCCACTCATGAGGATCAATAGATCGAATGTGACGGAGAGCAAAATGACAGCCGACACACAAAGTCTGTTGAAACTCAATCGCTTCATTTACGCTTTCGTACGTACTCGAGCACTCGAGTCGAGCACCGTTCCACGACCCTCTCGGCTTGGTCGCCTCTTGCTCAGGCTTGCCGGCCAACAGTGGGACCAGCCATACATCCAGCTCGTTCAAGCGGGAACGGCGACTTGGCACTGTTATATTATGTGTTACTACAGCGTGAAGGATTACTGCGCTCGGCATCCGAGATATACGCACCCGACCACGTCTCCTGGATGCGCAGGTATATAACCCCCTCTGTATTTTGAAGACTGACCAACAGCAGTCGACTCGTTCAGCGCACTCGCAGCCTCACGCATCTCACGCTCTTGTCCTCACGACTACTTGCATTGCCCTTCATGTTCTCCCGTATCGCCGCCATTGCGACCCTCTCTTTCGCTGCCTTCGCGGCGGCCGCACCTGCTGCTGGAAGCTGTAGCACGGGTCCCGTTCAGTGCTGCAACAGCCTCGAGAGCGTACGTCGCTCGTAGATATCCTTCAATCGATATAGTAGATGCTGATGAATTTGCATCTCGTAGGCGCACTCTGCTGCGGGCTCTACGATCCTTGCTTTGCTCGGGGTTGTCGTTCAGGACGTGACGGCCAAGGTTGGACTCGGCTGTTCACCGGTGTCGGTCGTTGGGGTCGGCAGTGGCAACGCCTGCTCAGCCACTCCTGTGTGCTGCCAAAACAACAACGTCGTAAGTATACTAATCTGGACGTTGGACTCGAGGATGCATACTGACATACCGGTATGCCTAGGGTGGCCTAATCTCGGTTGGCTGCATTCCGATCATCCTCTAGACCACGCACAGTCGAGTAGGACTCAACTGTTGCCCCCACATGTTAACGTAGATTCGATAATAATGCTCGTAATGCACCAGTTTGCCTTGATGGTTACAGTGTGCCTTCCATGATGGAGATGTGAACAAAGGGATATCTTGCGGGGAACGGTAACGCGCTGCCCTCGCCTCCTGGTGTAGGCCAAGAGGACGAGTTCGAAGTGATACTATACTGTGGGCGAGCGTATATGGAGATGTGCTAGCATCCACGAGACGTACTCGTCAATGACTCTGTCAGATGTGTCCGGTGTTTCATGTAGCAGGTCGTGGAATGCTCCCTACGCCATTATATGAACTGTTAACACAATGGTCGACGAGTCAGATGTGAATACGCACGTCATACTCTACGAGTTTCTTGTCTTTGACGTTGAGCTTGTGGAAGAACGCAGTCCCGGCTTTGGGGCAATTAACCTGTCGAGTAATCTGTCAGATAGAGCGTTTCCAGTGTCCCTGGAATCGGCTTACTTCGTCGATAGTTCCCCAAGTATTGAGAACCTAGCGGTATGCCTGAATGTGAGTTCTATGTATGCCAGTAGGGCTGGTGATTCTACGCACAGGGAGATCATACGGCCATCGCTTATATGCTTCATTCAAAAGCTCGTCCCCCTACGATAGATTCCACAGCAGGTAGGACAACTGAGATACATTGATACGGACACAACATACCTGAGAGAGCATGTCGTTTAGTCCACCGGCAGTCCCTCGCGGGAGGCGCAAGGGATCTTTCGCAAGAGCATCATTGACCTCGACGTCATGAGAGAATCTCTGGGTAGGCGTAAATCAGATATCAGCACTAGTTGAAAAGGCTAGAGGAGGGAGAGCTCGCAAAGATGGCGAATCACAAACTAACGCACCTCTTCCGGCATGGGGGCCGCAATTGGCAACGACGGAAAGACTTTACTGATAGCATTGACCACGGAGCGCACCAGTTTAGATGGAGGGTATGTGATACCAACTAGCGGTGCCTGTGCGATGATACCTGAGAGCATCGCGAGAGTGTTGGTTGATGGCGGAGAGCTTGTGCGGGTGGCGAACGCGAGAACCATCCCACCGCCCTATTTGAGACACTTAGGGATGAAGCCTCACCCGCAGATAGGTGGAAAGGGAGAAACTCACCGCTGAATGGCCCATCACAAATATCGGTTTGCCAGGGTATGTGCGCGAAACGTGATGCACCCAATGCTCAAGGTCGCCATGTTCAAGCAAGCGGCTCGTTTTGCCGTAGTACTCGTCCGGACTACGATTCTTGTCGTCTGGTGCGGTCCGTCCGAAACCGCGCAGGTCGTAGGCAAAGACAGTGATGCCGCGCTGCGCAAAGTGGGTATGGATGTTCTCATAGCGAGAAATGTGGTCCGCAAATCCATGGACGAAAATGAGGACGGCCCTTGCGGCATCTGTTTGGTAGGTCCTGGTATAAAACCGATGGCCATCAGGCGCATCGAGCCAGGCTTCAGTGAGAATGTCGGAAGGCATAGTGCGGAATGAGCGAGCGAGCAAGAGAGAATATGGGGAACAAAAAGACTCCCCCGTACCTCAACTATGTAGCCCCTATGTGCCAGGGATGAGCGGGCGCCCTCCTTTCGGTACGCCCGTGAAGGCGTTGTCGATATCGCTGAACAAGATGATGATGCGTTGCAGGCTTTTGGCAAATGTCGGAAATATCATCCCCCGCGCATCCTGGAGAGAAGGCATCCATCTTATGCCCATCCGGTCAATCCGAGAGGCCATCTGGAGGCATCCCAGTCAAGTTCCAGTAGCGATAACATCTGGGCGAATCCTAGGGTTCTGGGGAATTTCCGACATAAGTTTTGTTGCTTGCATGGGACGTGCCAGCGCCTCGCCCGAAGACTGTACGAAATGATGGCGACGCCCACAGGATGCACGATCAAAAAAACAGCGCGGCCCTCTTTCAGCACACTGCGAGCTTGTTGAGCGGTGGTCAGCCATCTGGAAGTAGGATTCGTCAGTGATTGCTTGCCAGTGCGGCCCTGACTGACATACTCTGCCAATCGTGTCTTACATGTCAGATTCTGCCTGTGCTAGTCCACTGAAAGGCTCCAAGGGATTAGGATAGGACAGTAAGGATGGATCATGATGATGCGGCAGGCCCATGAAGACCATTGAGACCCCACAATTTCAATTTTTGACTTCTAGTTGAAGTGGATAGTTTTCGGAGCTCTCGCAGCCACGTGGCGAGTGCATGGAGAACTCCGGGCCGGCGCGCCCAACTGAAGTCGTCTTGAAGGAGATGCAGAACTACAGTAATGACGATGCAAAGGGTCATCGATTACAATTCGATACAATATAGGTTACCTAAAACTAAACCTGAGACGCGAACAACGTGAAGGGTCAGAGATGAAGCATGTCACAGACGGACCCATGATGTTCATTCCTCAGAGCTAGACTTCCTGGCGCGTTTGGATGGACGTGACTCCTCGTCGTCGCGATCGCCGTCAAGGTAATCATCGTGGTCGCTGTCATTGTCAGTAGGAGAAGCAACGTTGCTGGAAGTCGCCTGATCACCAACGAAGTCAGCCACAGGCCAGTCCTCCTCAGTCAGAATGTCGGAGAGCAAAGACATAACAAATTCGTGGGTGTCGAGCTTTTGGGCCGCCTCGTCAACTTGTGGGGGAGGCAGAAGTTTGTGTTGTTGAGTCTCCATCTTCTTTGCGAATTGACGGCGCCAGAGGAGTAATCTGCGTTGATAGCTCAAAACCTGGTAGCGAGCCTTGATGACCTCCAACATTTTTGTGATGAAACGGTTCAGGGGGTGGTCGGGAAAGTGCATGGCAGATGAGGAGGAAGACCGGAAGAACTTCACCGTAGTGCCGTTATGCCACAGAGCGCCGTTTGACATTGCATCTTGCTTCTTGGTGCCACACCGATACGCGTTGTTGATAATCGTGGACGACTCGAAGTATTCCATGAGGAACCACTCCACTTCGACAACGGAGTTTCGCAGATATCGGATGCCGATGTAAAGCACGAGGTGGAAAAGCGATTCGATTTCGTCAGCGATACCGGGAGGCAGCCCCCAGAGGAGCAATGCTACCGAATCAAACTGCCAAGTGCCCTGGATATTGTTTAGATACGGCGGGACCACATCGGCAAGAGGACTCACATTTCTCCCAGACAAATGATGAGTCGTCTTCGTACCGCGCTCCGGGATGACTTTATAAAGTTCCGAGTCGGCCAGGTTTCCCCGGCGCCACTCCACGACTTGCTGCCCATCCTTCTCGACGATGGTGGGTAGGACATTGCCAACACTAATATCTCCGTGGAGGATGTGCGCCTTCGTGACAGCCTGCTTATGAGCTGAATACGTCGTCAGCGAAATTCCAAAAGATTGAACTAGATTGAACTACAATCATGGAGATTGCACGTACTCTCAGTAGCATCGAGCGTAGTCTGGATCAATTGGCGTGAGGAATTGAGTTCGCACAGAGGGAGGCAAACCTCGTTGACTACAAGGCGGTAATGCGAGAGGTGTCGCATACGAGAGCCTTGTCGTTGCTGCTTGTTCCCCGAAACATGCTTCGCGTCTCCACAACGGCCTCGCTTTGATTCACAAGTTCTACCATTTTTATCATCCAGATGGATACGCGTCTTCGTCCGGTGCATGAGGTCGCCGCCATACTGCAGCACAGTGGGAATCCTGGTTACGCTGGCTGTTGGGAGCGTCTTGAGTATCTCGCCTTCAGCCTCGATGCCAGCATAGTACTCCTGCCAGGTGTCATTCAACCAAACAAATCGAGACATCTCCACATCGACCGAGATATATCCTCGCGTACCCCGCCCGACCATCTTAGGCGCGTGAACAACGGGCTTAGCAATGAGGAATGTCTTGTTACCCTTATCACTAGGGACCGTGACCCGGTACCTCGGCCACCCATCCTCTAGAGATTCTGCAAACTTCTCTCGGACGTAAGCGAAGGTGCCAGTAGATTCATTGCCGTCCTTGTTACGTGCAGGAAGTGGGAGTGTCGTGCCTTCAACACCACTGAGATCGGGCGGCTCCCTCGCCTGTTTCAGATGTTGCCCGGTCGCCAGCTTATCCATGAGCTTGTAGTAGTTGTCTTTCTTCTTGAGAGGCACTGCGGTGTTGTCGAGACCCTGATCTTCTTCGGACAGCAAGGAAAACCTCCAGAGGAAGTCACGAAGTAGGCCAGGGTTCTCGACGTAGTCAAAGGCCTCAGTGGAGATGGTGCCGCCACGTTCCCAGCGTGTCACACGAGCCTTAGTGCCGTCGATGAGAAACATTATAACAGCAGTACGCTGCTGGCGAGTGAAGGCGTGCAGTGGGTACGAACTGTCCTGACCTCGATTCGCAGTGCAGCTTTGTGCACCCGCGTTGCCAGTGGTGTCGTCGAAAGGATCGTTGCCAGCCTCACCACATTTGAATTCAATCAACGCGCGCAGACGCGCCCAAAGAGGACGCCCATCGCTTGGTGTTTGACCAGAGAGGTAGATGGCTCCGTTCACCTTAGAAGGATCATCGGTCGCCTCGGAAAGTGCGACCTTGTAACCAGGACAGAGGCGTCGCTTGTTGACGATAGCGGTCTGTTGCAAACTGTTTAGCTACGCCAGCAGACGCAGTATCATGTTACTCACCCATTCTTTGGATATATCCTTCTCCGAGGTCATGCCAAGAAGTCTGGTGAAATTGGGACTCGCTGGTTTGGAGTCTAGTAGGGTGCTCGGGGGTAAAGGGAGGAATTTATCGAGGAACTTGGACGAGTGGAGGTAGACCGACATATCGGCTGAGTCTTCCACAACGCGAGGTTGAGCAATGTTGGGACGTCGGATAAGAGATACTTGTGTGTGTACACGGGAAGAGTAGAGGTTATATCACTGACGAAGCTCAGTCAGCGAATCTTTTAAACTCTAGGGAAAAGAAGGCGGTTTGGAATGGCGCACATCCACATCCACGGCGACCACGGCGCCAACAATCAAACTTGACAATGCTAGGATCTGTGGTTTGTAAACGTGGACTAGACGAGCCTCCGACGAGGACAGTGATTGGTGTTCAATAGAATAACCGTGACGCTGGTTCGCTGCGATCCTTTGTTGTGAGGGTTCACTTTGGTGGTCGGTCACGGTCCTTACCGTGGCGCGACTGGAGTCGGAGCCTCGGACCGGGCCGGTCCAGGTAAGCGCTTCAAGAGTTCCCCACTCACTGCCATTACATTCGGTAATCGTGAAGAGCACCACGCTATAGACATGAGATCAAACACTGAAAAGCCCGGTCTTCCCGCAAAGTCCGCGAGGGGTCGAAGAAGATCTTTGGGACACGTTGGGAAAAGCGGACCACCCAGAAAAGTGCCAACATACTCAGTTGCACGTATCTTCCCGCACGATCCTATAAGATGGTATTCAATTCTGGCGTCCTCGTTCTTGTTATGATCATCTGACGCAGCCTGAACTGTGCAGCTCATACTCAAAGAACTCGTTCAAGTCAGCAGTCAAGGCCAACAAGTCGCGACGCACGTGTCCGTTACGGACGTTCCGCTGCGAGCATTGCAGTTGCCACGAGCTGTCACTTGTAACGAAACTAGATCAAGAAGCCTTGCCACATGTCCTGACTCCAACGTTGGCTATGGCTTCTTGACGCGCAGACGGCTTTCCAGCTCCCGCAAGGCGGACGTATAACATGTTCCAGAAGCTGCATCAGTTGACCTGCAAACCTGTCCTTAAAGGTACGACGCACTACTGATTTCTAGCGCGTATCTACTCTCTCCGACCTCCACTGGCAGCTCAGCTCACTCATGCAGCTCCATGCCGTCTTCAGCTTCGCTTTTCTTGCCCAGCTCGTCCAAGTGGGGCGTGCGACCTGGATAGATCCCGTAACACTAGATGCCTGCCCAGGATACAATACCGAGAAGGTCGTCGACCATGGTCACAGTCTATCTGCAGACTTGGTGTTGGCCGGCAAAGCGTGCAACGTTTATGGGGCGATATCGAGAGGTTGAAGCTAGAAGTCACTTACGAGACCAGTGAGTACTCAGATGAATGCATGATTTGATTGCACTTCTCTACATTTTTGTGTGTCCCACATTCGGACTTGAGCCAAGTTATCGAGTCCGGTTGAGACCGAGCTGTTATGAATGGCTGTCAGGTGTAGGGTCAACTGCTTCTGTACCATCAAGACGGGGGTTTATATCCGCGTCCCACGCTACCGTGACATAGCGCATAAACGCAGCGAACCAATGACGTTTTCTGGTTTTTCGCTCAAGCGCTCAACGATCGCAGACGGCTTGAACAGCGTTCCCATTACGAGCCCGCAATCTGACTCATTGAAATATCCTACTCTCTCTCTCAGGAAATCGCATTCACGTCAAGATCACCGACGCCGCAGAGCAACGGTACGAAATTCCAGAGATCGTTTTCCCGCGCCCACTACCAGCCGGTCCGAGCCTAGCCAGACCACTCAGTTCAAACATCCGCTTCAATTACACGACCTCGCCCTTTGCATTCTCTATTCATCGTACATCGACACATGAAGTTCTCTTCTCCACCGCGTCGCACCCTATCATCTTCGAGCCGCAGTACATGCGCGTGAAGACGGATCTGCCAGCAAACGCCAATATCTATGGCCTGGGAGAGCACACAGACACATTCCGTCTGCCGACACACAACCACACCCGCACACTGTGGGCACGCAATGCGAGAGGGATCCCCCAGGGCTCGAACTTGTACGGAACGCATCCGGTCTACCTCGAGCACCGCGCGACGGGCACGCATGGGGTATTTCTCGCTAATTCCAACGGAATGGATATCAAGATAAACGACACGGAAGGCCTCGGTACGACACTCGAGTACAACATCATTGGTGGCGTGTTGGATTTCTACTTCCTTGCGGGGGACGAACAGGACCCAGCTGCTGCGGCTCGTCAGTACGCGGAGGTGGTTGGGACTCCGGCTGAGGTACCCTACTGGTCTTTCGGTTTCCATCAGTGCCGTTGGGGATATCAGAGTGAGCAGTATGTGATGTTATCTTTACACACATACTGAAATTGCTCGGTAGATTACATCGACACTGCAGAGGTGATTACCAACTACTCGGCTGCCGGTATCCCGCTTGAGACAATGTGGAATGATATCGGTGTGTTAGTTCTCCTGAGAAGTCGCCTGCTGCACAGTACTGACAGGTCATATTCGTAGACTACATGGATCATCGCCTCGTCTTCACACTCGATCCAGACTACTTCCCGCTCCAACGCATGCGCGAGATCATAGAATACCTGCACTCGCACGGCCAGAGATACAGTGAGTATACCAATAGTCCGGGCAAGGAAACGCCCATGCGAATTTTAAGCTCATTCTATCCATAGTCTTCATGATCGATCCCGCCGTGGGATACCGTCCAGGGGAGGGCTACGAACCATTCGACCGCGGCACGGCCGCTGATATCTGGCTCAAGGCTGCAAATGGCAGTAGTCCTTACCTTGGTTTATCCTGGCCTGGAGTCTCAGTATGGCCTGACTGGTTTAACGAGAAGGTGCAGGTGTACGTACTTGCGCCGTCTCAATATCATCACGTAGATGGCTGACCTCGCCTTCAAGCTACTGGACAGACGAGTTCGAACGCTTCACGAACCCCGATACTGGCCTGGACATTGATGGTGCTTGGATCGACTTGAACGAACCAACTAGTGTGCGTCTATGGGGGTATATTACTCTAAGCCATTGAGAAGAGTCGCTGAGGTTTGCATTGCAGTTCTGCATCTTCCCTTGTGCGGATCCTTTCCAGCAAGCCAGAGACCAAAATCTCCCACCTCCACGTCCGGCCCCGCCACCAGACCCTAACGCACCCATTCTTGGGCAGGCTGTCCTAAACAAACGTGTCGACCACGATCAGGATGATATCCAGTTCCCACCATATGAGATCGAGAGCTGGGCAGGTCCGCTTTCCAACGGCACAGCGAATGCAAGTACTCCTTATCCCGGTCTATTCTCCGTGCTCACCGACGTGATACACCACCAGGTAGAAGCGCTCCATGCGAACGGGCTGGTGGAGTACGACACACACAATCTCTACGGCACGATGATGTCCACGGCCACTCACAACGCGCTCCTTGCGCGCCGCCCTGGCCTGCGCACTGTAGTCATCACACGCTCGACGTTCGCTGGGGCGGGGAGGCACGTCGGAAAATGGCTGGGTGACAACTTGAGCGAGTGGTCGCACTACAAGCAGTCGATAGCTGGTATCCTTGGCTTTGCCGGGATCTTCCAGATGCCCATGGTTGGAGCGGATGTGTGTGGCTTCAACGATAATACCACCGAGACACTCTGTGCTCGGTGGGCTCTGCTTGGGGCGTTCTACCCCTTCATGCGCAACGTGAGTTGCCAAGATAAATAGCAATAAGAGATTCAGTGATGACGGTTCTTCTCATATAGCACAACACGAATACGACCATCAGCCAAGAATTCTATCGCTGGCCGTTGACCACTCTCGCAGCCAAGAAGGCGCTCGATACTCGTTACCGTCTTCTCGACTACCTCTACACCGCATTCCATCAAGCAAAGACCGACGGAACGCCCGTCCTCGCACCGCTCTGGTACCACTACCCGAAAGACACCAACACCTTCGGCATCGACACCCAATTCTTCTTTGGCCCTTCTATCCTCGTCTCTCCCGTCATCGAGGAGAACTCGACCTCAGTCGACGTGTACTACCCTCCGGCCGAGCTCTTCTACGACTTCCACACGCTCGAGGCCGTACGGGGTAACGGCACCACCACACTTTCGGACCTCGACTTCACATCAATCCCTGTGTCGGTCAAGGGCGGGGCTATTCTCCCCCTGCGCATGCACAGCGCGATGACCACCGAGGAGCTGCGTGCGACCGACTTCGAGCTGGTCGTAGCTCCAGATCCCAAAGGCTCCGCATCGGGCTCTTTGTATCTGGACGACGGGGTGTCGATCGTGCAGGAGAAGACGACGGAGGTATCGTTCGCGTACACTGGAGGGAAAGGTCGCACTGGCAGCCTGCTGATTGTCAGAGGCTCCTTCGATTACCCGACGAGGGTCAAGTTGGCAAGGGTGCGCTTTGCGAATATCAGGAGCGTTCCACGGAGTGTCAAGATGGATGGGAGGGCAGTGGCTAAGGAGAAGATCACACTTGATCGCGAGAGAGGGGTGTTGGTTGTTGAGTTGGATATTCGCTTCAGCTCGAACTTCGCTGTAGAGGTCGCCTACTGAATCATCCTCTCGTGTTGAGCCCCGCCGTCCACATCAGTACTCGAATCTGTTTGTGACCCTGTACTGTCGTCAGCACCATTGCAATGTATTCGCGCGATGAGCAAGTTGATCACAGCCCAAGAAACGAGGAAGAAATAGTGAATTATGAAAGATCGTACTGAGCACAGTAAGCCAGGCTACGGTAGTAGTGAACGACGGTCAGACAACGAGAGTGTGTGTGCACTGATACTAGAGTGTGAATAGTATGGTAGCAAGTCCAGTTCTTGCCCTCAAAACAATTTTGATCACAGCCCTTAATGGAGCTGGAGCACGAAGCTCGACTTAAATGGAACATCCAAAGCAACATCCACCACACCCGTCGCGCTATCAAACGCAACCTTGTCCTTGCTCACCGCCTTGCCATTCAACGTCACGCTCTTCGGCGCGCTCTTCGCGTTCGCGAACCGCACGCGAGCGAGGTTCACGCCGAGCGCATAGCCGTAATTGCCCCTGACGGTGAGCCTGCCGCTCTCGTACGCGAACGAGACGTCCGTCGTCTTCTTCTGCTCGAGCGACACGCCGTCGTCGAAGTACAGCGAGCCAGACGCGGTGCCCCTAACGTCGGGCGCGACGACGAGCTCAAAGTCCTGCCTGCGCAGCGCGACCGTCGTCTGCGCGCTCTTCGCGCGCAGCGGGAGCACCGCGCCGCCCTTGATCGACACGGGGATCGCGGTGAAGTTGACGTTCGAGAGCGTCGTCGCGCCGTTGCCCTGCTGCGCCTCGAGCGTGTGGAAGTCGTAGAAGAGCTCGTTCGGGTAGTAGACGTCCACGGAGGTCGAGTTCTCCTCGATGACGGGCGAGACGAGGATCGAGGGGCCGAAGAAGAACTGAGTGTCGATGCCGAACGTGTTCGTGTCCTTGGGGAAGTGGTACCAGAGGGGGCTGAGCACAGGCGTGCCATCCGTCTTGGCCTGGTGGAAGGCGGTGTAGAGGTAGTCGAGGAGACGGTAGCGGACGTCAAGCGCGTTCTTCGCGGCAACGGTGGTGGTAGGCCAACGGTAGAACTCCTGACTGATGGAGGTGTCGCCGTTGTGCTGTACGCCCACTGTCAGTCCCCGACACTCAGAATCCAGATCCAGCGAGACAACGCTTACGTTACGCATGAAGGGGTAGAAGGCGCCAAGACTCGCCCAGCGCGCACACAGAGTCTCCGTCGTGTTGTCGCCGAAGCCGCAAATGTCAGCGCCGACCATCGGGATCTGGTAGATACCAGCAAAACCAAGGATGCCGGAGATCGACTGCTTATAATGCGGCCACTGGCTGAGGTTGTCGCCGAGCCACTTGCCAACGTGCTTGCCTGCACCAGCAAATGTCGAACGTGTGATGACAAGCGTCTTAAGACCGGGACGGCGTGCGAGGAGGGCCTCGCGTGTCGCGGTCGACATCATCGTGCCGTAGAGGTTGTGCGTATCGTACTCGATAAGACCGTTTGCGTGGACGGCGTTGGTCTACAAATGCACTGTGAGTCCTTTGTGGGCGAAGTGAAGACGAGTGACGTACGTAGGCAGTCTTGTCAGAGAGCGCACCAGTGGGGACCTTGTTGTCGATGGCGTAGGGCGGCGCCAAGACGTCCTCACCGGTGTGGTCGACACGCTTGACAAGGATGGACTGCTGACCGAAGATCGGCGCATTAGGGTCTGGTGGAGGGTTAGAGCGGGGAGGAGGCAAGTTCTGCTGCTTGGCCTGCTCGAATGGATCGTCACAGGGGTAGTCGCAGAACTAAAGGGTGTGAACAATGAGCGATGTGCTGCGCTGCATATGAGATGTATGGCACATACGCTGGCGGGCTCGTTCATGTCAATCCAAGCACCGTCGATGTCGAGACCGGTCTCAGGACTAAAGAAAATCTCAAACTCGTTGTTCCAGTAGCTGACGAAGGTTCTGTCAATGGACCATAGAGATACACTAATGTGTACTCACTCCTGAGTCTTCTCGTTGAACCAATCGGGGTAGACAGTCACACCGGGCCAGACAGCGCCGAGGAAGGGGCTGCTCCCGTTGGCAGCCTTGAGCCAGATGTCGGCGGCGGTACCGCGGTCATATGCTCCATAATTCTCGCCCGGAGCGTAACCGACAGCAGGATCAACCATGAGGACTGGAGACCTAGTGTCAACAGGCGCATGCACAGGAGTCACAGAAGCACGAGCACGTACTGAACCTCTGATCATGCTTGTGGAGGTAGTCGACAACCTCGCGCATGCGATTGACCGGGAAATAGTCGGGGCTCAGGGTGAAGACGCGACGGCGGTCCATGTAGTCTGAATATGACGTCGTTAGACTGAACGCAAAGGTTGTACTTATTCACAACATACCGATGTCGGTCCACATAGTTTCAAGAGGAATACCCGCAGCCGAGTAGTTCGTGATGACCTCAGAGACGTCGATAAAGTCTGTGCAACCTGTCAGCGCCGGAGCAGACTGACAGAGCGAGAGGGCGAATCACCATTGTAGCCGAAGCGGCATTGGTGGAGGCCGAACGACCAGTACGGAACCTCCGCAGGGGTACCAACAACATCGGCATACTGACGTACCACCTCGGTCGGGTCGTTTTCGTCTCCTGCAAGGAAGTAGAAATCGAGGACCCCGCCAATGACGTTGTACTCGAGCGTCGTGCCAGCGCCCTCAGTGTCATTAATTTTGATATCTATACCATTCGAGTTCGCGAGAAAGACGCCATGTGTGCCCGTCGTGCGGTGCTCGTAGTAGATCGGGTGGTTTCCGTACAGGTTCGTACCCTGAGGGACACCGTATGCGTCGCGCGACCAGAACGTGCGCGTGTAGTTGTGCGTCGGCAGGCGGAAGCTGTCCGTGTGTTCGCCGAGGCCGTACAAATTCGCGTCTGCGGGCAGGTTCGTCTTCACGCGCAGGTACTGCGGCTCGAAGATGATCGGGTGCGATGCGGTCGAGAAGAGGACCTCGTGCGTCTTCGGGCGGTAGATCGAGAAGGAGAAGGGGGAGGTCGTGTAATTGAACCGGATTCTCGATGTCAGCGGGCCGGAGAGGACGTTCGTGTCGGGACGAGGAAGAACCGACTCCGCGATTTCGTACCGTTTGTCAGCCGGGTCGGTGATTTTGACGTGGATGCGGTCCTCTGCAGTTGGTGCATTCAGTTGACCTCATTACGCACTGGCAACTCCAATATGACATGTTGGGATGGCCACCTCATTATAGCTCTCGCATAAACCGTCACAGCGGGCAATCCCTGGTTTCTTCCCAACAAAAGTGGAAAGGCGTGACCATACGTCAACCTTTCTTCTGCATGTGATCAAAACGCAGAAAACGCGTTGAATATGCAACGAGTAGGTTACCCTCTTGTGGGATGTGAAAGAAAAGCGAGGGATTTGATAGCAAACGTCCGCTGTGGATAGGGACAGTAATTGGGGCATGACGCGTCCACGTGACCCGATCCCCACTCATGGAAAGACGCGTCATGGCAACAACACCGGCACTGATGGAATGAACGGAATACGTTGCATCAGCAGCCAAAACCAAGAAAAAGCACTGCTATCTTGGTCTGCCATGCATTCATTCTGCGGATCGCTAACTTCGAGGGCCGCAGAATGGCGCGAAATAGGCGAAAGGGAAGTACGTCTGCGACAAGTCCGTATGAGACCGCACGGGCTAACTGCCGGCATGACAGACCCTCTGACAGCACGGAGGAGGACTAACGGGAGTCTAAGGGAGGCGCGACGGAATGGATAACACAAGGAGGACCGGGAGCATGAATGAAGGGTGAAAACGCGCACTCACTGTTCTCGTAGGTCACCTCGAGCTTGAGCTTCTCGATATCCTCTCCGAAAACGTTGCACGCCTCCCCTCCGAGGACCAGATCAGCGGTGAGCTTGTGTCCACGGTTGACGACATTCTTCGCCTTGTATCCGGGGCACGCGTCGAGGACTTTGGGGTCGGTGACGGTGGCGCTGGCCAACGAGATGAGTTGGCCGAGAAGCGCAAACTTGAGGGCCGCACGGAGGTACATCGTTGGCGATGTGGGGGAGTAGTTGGAGGTACGGACTCGCACGCGGGAGCATCAAGCCATGGCAGGCAGGGTATGTATATAAGTCAACCCCGAACGCCCGTCGGGCCTGGAAGGCTGGTCAGTGGAATGCAGCAGAAGGAAGATGTCATCCATGCAACTTAGGCATCGCGGCAGAGCTCCATTGCCGTAACTACATATTGGCTTCTTGTCGAGCGTCCGCGAGGCGGGCATGCTCACTTGACCAGGCGGGAGGCATGTGATGATGCTTCAACGGTCACATCTGATGGCGGCGGTTTCCGGTTGAGACTTTTCAAAATTTGAGTTTTGAATGCACAATGTGAATAGGAACGCCAAGCCAGCGATGGGCGGAAGGGGGAGGAGGGTATAGAATCCTATAGACACTGGTAGACAGTCAGGGGGGGCGAGGATGCGAGAGAACGAGGTGCAAGAGTCCTGCAGTTTGTGAATGGTGTCTACTAGTAGCTTGAGTCTGGAATTCGACAGATTTGAGGGCAGATACTGACTGATCTATCTGCCTGCCAGTGCTACCTCTACCAATGACCGTATTGGCTATCATGTACGATGCGGCGGAGGCCCGAGGGTAGATCGTTCAGTCGCTAATGCTGCGTGCTGCGGTTGTTTCCACTGTGCTTCACCGATAATCAGCATGGTGAGGTGTAGTGCCCTGTTTGATAAAAGACGGTCTGGAAGTTGAAGTTGAACTGCTACCACAGGTTCTTGAAGTGGTCTTCAGAGAGACCGTCCAGACTCCGAATGGACTGACCTACGAATACATTGACACGTGAGTGTCGCTATGCGGAGGTGCTATAGTGTAGTGGTTATCACTCGGGATTTTGACTTGTTCTGATCAACCTTCCCGAAACCCAGGTTCGAACCCTGGTAGCACCTTTTGGCACATCTCACATCGTGCTACGACCCGCAAAACAGTGACTCGATCGTTCTCATATTTACTACTGGGAATTGTACAACATTGCCTAGGCAATGCTGAATCTCATGGGAGAGGGTACATGGACTTGTTGATTGGCAATCGAGCGCGTCTCGGTGTTGTATAAGAACTAGTTGCTGCTGCAGGTCTATCTCGCAAGCACTGATATTCCGACTCGTCCTTGTGTTAAACACAAAGATGGTTCTATTGCTCAAGAGGCAGACTAAAAGACCAATTCTCTTGCAGTAATCATGCATTGGCGTATGTCGGACACTCCGCCCGAGCGCGCAATCGGCGGAGTGAGGTGGCAGTGCGCGGCATCAGTCGGCATTCTATTTTAGGGATTTACGCAGACTAACTGCGGGCGACCATGACGAACTGCACTCTGTCTCGAACTATCACCACCTCTGCCCCGGAGTCGTGTGTATATACCCTGACATACCCTTCGTCTGTCGAGTAAGCTTGTCTTTTCTTGGTACGTTCGTCACACAAGCTGTATCTGTGAAGCAGGTGCTCAGCATGAGGCACTGCCAGCCGATCTATCCATTGATTGATCCATATTCATTCACTTATTTAGGAGCTTCTGACCATGTCATCTGAGCGAGACCCCCTCATACCACGCACCGCGTCGCCCGAGCCGGCTGACTCCAAGAAGTTCACGAAAGTAGGGCCTCTGGAAATCTCCCCCTCTACTCGTTACGGAATTCTTGCAGGTATCTGGGTTGGTACCTTTCTGTCTGTGTGTACATTTCTCTCATGTGTGTATCGTACCTCCAATGCTGAGAATATATTTGTCGTCCTAGTCTCTGAATAGTACGTCGCGATACGATCTCATTTGTGTCCGATCCTCATGAGTCTCGGCGCAGCCACTCTGGTTGCCACACGTGAGCTGCCTGCATATGATCTTTCTCGAATGCGCATGCATTGAAGTTATGACTTTCTTTGAGTGCTTCCGTCCATCTCGTCGGACTTCAACAAAGCACATCAGGCCAGCTGGTTGGGAACAGCGTACGTCCTAACGATCTCCGTGAAATAGAGTGCCTGACGTGTCCGTCACAGGTACCTGCTTGCGACATGTACATTTACCCCGCTATACGGGAGGTTGTCTAATGTTCTTGGCCGTCGAGGCGCGAATCAGGTTGCGGTCGTCTTCGCAGGACTGGGTACTATAGCCTGCGGTCTGTCTTCGAACATGGAAATGCTCATCGCTGCCCGATTCGTGAGTCTATCTTCGTGCTGCTGGTATCCACACGCTGACCTTCACGTCCCAGCTTGCTGGAATCGGCGGCGGAGGACTCTTCACGACCGCAACGTGAGCGCTCTGTTTGCATGCTACGGCGCTCTTCTAAGCTGTTCAATTATAAGGATCATCACGAGTGACATGTATTCACTGAGGGTATGTTGCTATTCTGTGTAGTAAAGAGGAATTGTGCTCACATAGCCTTAGAAACGAGGCTTAACCCAAGGTGTTGCTGCCGTTTTCAACAGCGTACGTCATAACATCATCTACAGCGGCTCTTTTCTATTTTATCCACGAAACCTTACGCAACAGATGGGAATGGGCCTTGGAGGTCCTCTCGGAGGATTCATCGCTGACCGGTAAGTGACGTCATTGTGACCAGCCACTGCATCCGAGCTCTATTGATCCCTTCACAGCCTGGGCTGGCGTTGGGCATTCCTCCTCCAGCTCCCGCTGTTTTTGGCCGCATTCTCCCTTGTGACATTCTACTTGAACTATGTAACGCCAGTACGTATCTATGACGGTCGTGCTATATAGTAAAGGCTCACTCGCAATCATCTACAGGGAAGGAGCAAGAGTGCCAAGGAAGTACTGAAACGAATCGACTATGGCGGCAGCGTCTCTTTGCTCGTTGCGGTATGTTGTCCACGGTTCCTTATGTACTTTGTGGAGAAATAACTGTGCGATAGGTCTTGTCAGTCCTCGTCTTTCTTAGTATGCATTTTAGTGAGGAACACCCGGTACGTCTCCCCACCCAGCTCTGGCTGCCTTCTAGCCTGTTCAATTCAACACTACAGTGGGATTCGCCAACAGTTTACGGGCCCTTTGCATCTGCCATCGTTTTTGCTATCCTCTTCGTTGTGGTTGAGCTCAAGGTTGCACCGGAGCCGATCCTCGCGCCGTTCCTGCTCCGGGAGAAGATCCCAGTGATCGTCGGAATCAGTAACTTCCTCGTCGCGACGTGCAACTTCACGATCATGTACAACTTCCCGACATGGTTCCAGACTGTGCTACTCACGAGTGCGAGCGAGGCCGGTGCGTATCGTCTTCACATGACAAACGTCGCCGTGCTGACATCCCTTCCTCTTCCTTCTCTCTGTGTAGGTGCCCATCTCATCCCTAACGGAGTCTCGATCTCTTGCGGTTCGCTTTTCGCAGGGTACGTGCTCCTCTCTCGCCATTGCCATCGGAGTGGATATCCCCCAGCAGACTAAATAGTACTCGTGCAGATGGGTGATGCACCGCACAGGGAAGTACAGGCATCTGAACCTCATCTTCGGGTTCTTCCCGTTCATCGCTGCGATCCTGCTCTCTAGGATGCGCGAGGATTCGCACCCTGCCGTGCTCTGGCTCAGCATCGTACGTGTTGCAATCCGAATCTCGTCCCTCAGTGAGGGAGCTGACGCAGGCATTGTACGGACGCGTAGATCCCGGCTGGGTTCGGCAACGCAGTTGTGTTACAGACCATGCTCAGTGAGCTCCCTTTCCTCTGTGTCATACGCTGCTATCACGTACTGACAAAGCATCCAACATCCCAGTCGCACTGCTTGCACACCTTCCCCGTACGTGACCACCATTTGAATGTAGTTGACTACAAACTGATAGCAGAGCACCTCGCCTGTAGAGGATGCAATGGCCGTCGGAACAGGATTCGGGCAGCTGTTCCGGGGCATCGGCCAAGTGGGCGGTGTCGCCATCTCGTCTGCGCTCTTCCAATCCATACTGACCGACGAGCTGCGCAAACGCATCCACGGCAACGGCGCCGAAGAGGTACGTCGTTCATCCCTCTCTGCCTCCGGTGTCTGGTCTTCCCCCCCCCTTCTTCGTGAGAGTGACTGATATGCCGCTGGCGGTGGTGGTGGTGGTGGTGCTCGGTGCAGATGATCAGCAAGATCCGGCACTCGTCCAAGCTCGTCGCACAGCTCCCTCCGGACCTGCAGCGCGCCGCGCGCGACTCGTACGCCATCGCCCTGCGCGCGGTCTTCATCATGGCCGCCGTGTCCACCCTGTGCGCGTACATCGTGCGGCTCCCGGTGCGTCCGCCCCCGCGTTTCTCTGTCGTGCAAATTAAAAAGCTCCAGCCACTAATTCCTCCTCCCTCGCCCCATCCCGTCCTCTCGTCGTGCGTCATGTGCTATACGTAGATCCCAGACAAGCCCCTCGACCAACCCCGCCCCCGCGCGCGCTCGCTCGGGGAGCTCCCGAACCCGCACCCGACGACGCCTGCCGCGCTCGCCGAGGAGCTCCCGCAGTCGAGCAACGCGAGCGCGTCCGCGACCGAGGTCGAGCGCGACGACGAGGACGACAACGATACCGACAGCGACGTGGAGGCTGCCGCTGTGTCGCCGATTGATGTGCCCAAGGTGCCGCGGCTCAGGAGACTGTCGACCTACGAGAGCTCGGACGGAGGTATGGATTTGGAGGATGACGTTATTGGGGGGTCCGCGAGGCGGTGATGGGGAGAACGGGAGATACGAGTTGACGAGCAGAAGGTGATTGATACTGGACTGCACATGGACGGACGGACGGGCTCGCAAAGCATTCGCTGCAAAGTATAGACGAGGCACATGCGAAGATGCGCTTTTTCTTGATACCCGCATTGTTCGTGTTGGCACAGGACAGCGGCCGAATTTACGATTCCCCTTCATGCTTGGTTGGGTCTTGTTCCTCGCGTCGCATCTGCTCCCCATGCCTGGACTCAAACGGATATGATTCAAGACATAATGATACATTCGCCTTCCTTGTCCTCTTCGTGTTCTCACATTCGACCACATCCAGCCCCAACCCGTCACCCAATCCGAGACATCCACGCCAACACTCAGAAGTACGCCTGCCACGTACAGTCAGCCATCCATACCGTATACAGCGAAACCCACAGCATCGGTCAAAATACTCACAGCAGCGTTCGGGGGGCTCGCAACACCACCAAGCCTGTTGTTATTGTATTGTATATTGGTCATAATTCCGCAGTCAGTCACAGGAAAAAGGGACATCGGATTGAACTCACACGTTGAGAGGCCAGGACGAGAAGAAGAACGTGTACCGGCCGGTCTCGGCGCAATGCTTCGAGAGCGCCTCCAGGTCGAAGAACTCCCCGATCGGCATGCCCCACATGCTATACATATATGTTGCGTGAGTATCGTCGCACAGACTATCTATCGAGGAGAGCATAGCTGAGGCAGAGAGAGGGTTGGAGGTACGTACCCGAGGAGCGTGGAGTGGAGGTGCGTGACGCCCTCCGGTGGGGGCCAGCGCTGCGCAATCGAAGAAGCATGAGAATGGTTTCGGGGCGGCAGGGAGAAGGAGAGCGCAAGAAGATGGGACGAACCTCGAGAGCGGGCTGGTCAGACGCGATGGCCGCGAAGTGGTTGTCCCACAGGAAGCGCTTCATGTCCTCGGTCTGCTCGATGCCCGCGCTGTGGTCCCCATTGCGTCAGTACACTCGGCTGCTGGCACACCAAGAAACGAAAAGAGAGAAGAGAAGGAGGGGCTGGCTGCTCACAAGGTCTCGGGCTTGCTCCCCAGGGCATCACGCTCCTCATGGGTAGCGCCATAGAAGCGCTGTATGAAGCCGACACGGAGGATGAGGATGTCCGCCGGGCGGAAGGTCACGCCCTGGGCCTTGGCGGCGGCGAGGATGTCCTGGAGGGGGATGGCGTGCGTCGTGATGGGATCGTACGGCAGCTTGCCGTGCAGGTCCGTGTAGTACTTGACGAGGTCGATGAAGACACCGCGGCCGCAGATGCCGTGTTGGGCCCAGTCTATGCGGGGGGAGGTGGATGAGCGATCGTATTCGAGTGAGAAATGTTTGGAGGAGTAGGCGACAGCAAGAACGTACTGTGGATGCCATACTTGATGAGGTCGGGATCAACGTTCGTAGGATCCTGGATATGGATGTCCCCGTGCTTGAAGAACGACGCGGGCGTGCCCCCGTAGAACAAAGCATGGTGGAGCAACCCGAAGTGCTTCAGGCCGTCCCACTGGGTGCCTGATTGGGTATTCTGCAGGGCGACATTTGAAACATTTAGCACAAGCAACGAAAGATGGTAGATGCCTGAGCACTGACGATGTGAAGGTGGTCGTCCTGGACGGCACCGTATTCGGGCTTGTAGATAACGTGGTGTTCAGGAGCCTTGCGGCCAAAGGCAGGCTGCGGACGAGCGAGAGATCAGATCTCATTTTCAATATGGAATGACATCAATCCATTCGAGATTGGGATGCCGCATGACCACAGTGAGCGCACCTTGTTCGGAAAGTTCACCGGCCTGTCGCATGAGGAGTAAGTCTTAAATATTGCACTGCAAATCACAATGCTGAGGGCATGAGACTCACCAGTTGAGGCAGATCGACTTGCCCGTCCTGTATAACGACAGAGGTCAGAACGCACTCACGAAAATCAGTTGTTCGGGACGTAAGTATACGTACTTGATCTCCTTCGATGCCTCCTTGATCGCCTCCTCGGTGAGCAGGTTGACCGTTCCGAGCTGGTCGTCCTTGCCCCAGACTTCCCAAGCACAGCCCGCGAAGTCCTTGAAGGATGGAAGCTCGTCGAACGTCGGAAGCTTGCGCCCCGCAGTACTCGTCATCGTAGTCGTGGTGCTGTCCGTAGGAGCGTGTGCAGTCGAGGTCGAAGTCGAGGGTGAGAGGTGAGTGAGGAGATGTTGGAGTCTCCCGACGGGTTGCGCACGGCGGATGTTATAGGTGCCTGGATGGCTGACGTGGGGGACGTGGGGTGTTATGCGGTTCATCCGGCCGCCCCTTCTCACCCTAGGATACTTGGACTGATCGCGATGACGATCGACAATCTAGCAGAATGTAACAGATTATAGCTCTTACCGACGCTCGAGGCCCGCTCGCAAGTGACCGCGTGGACGTTATCACCGACTAAAGACAGGCAGTGGTGGCCTCGGTAGCGTTCATATGACCGCTTAGGAGGTGTATTGTACAATTCTGACTTGACAGAACTCACTGTCTGCTAAGGAAAGGGGTCATAACGACAGAGGAGGATATGATCGAGGCTTGATTCTCAGCTGACCATCTCAACATCTGCTGACTGGACTGCGGATCCGGCAGTTCAGATCCGGCTCAGTCTTCAGGATAACTACTTGCAAGTGCGATATCAATGTCGGAACGAACGGAAGGCCTTCACATGCTTAGCAATCTGAGTAACAACTTCTTACGTTGAATGAAGATGTGCCTCCATCTAATACCCTAGAGGTCGTCCTTCAATTCGTAAAGATTAGTTCATCCAACCGCCTTAGCGACTGCCCCGCGGTCCCGACATCGATAGAGGCGTTTGCGGACCTCGAACAGGAAAGTTGGAATCTGCAGTCATCAGATACATCAAACTAAGCGACCTCTAGAACGTACAGTTGACGACGAAAAACATAATACGCGGACGTGCTGTAACAGCATGCAGCACCGCGGATGACGAGTAACCGGTAGCCGGAAACCTCGACCCTCGAGCGACCAGCGGCTAGCCAAGGAGGAGCAGTTGGCTACCCGCGAATGAAAGGGTGCACTAACGCCTCTTTCGGCGTCATCCGCTTGGCCGGATCCAACACCAGGCACTTGTCCAAGAGATCGACAAAAGACACAAGCAACTTGCTCTCCTCGTCCTTGAGCTTCACCAAGCTGGGCGGCATCAGCCGTTGGCGCAAGTCACGCGTAGGTTTTGTAATGTGCACCTTCCGGACGACGTCCTGTGGAGTGCGAGCATAGAGTTGGGAAAAGGAGAAGCTCAGATCAGCACCCGGATCTTGCAAGAAGGTGAGAAACGCACCGATCCCGTGACCCGATCCTGCTCGACACTGAGGAACGCACCCAAGTCGTCAAAATACATGTCACCAAACTTTGCGCGCTTGATCATCTTGGTGTTAAACCGGCCCTTCAGCTCCATCATGAGTAGCAGCATGTGGTTGTTTGTGCGCCCCGGGAACAGGATCTTCCCGGTGTAGAGCTCGTAAAGGGTACATCCGATGGACCAGATGTCTATGGCGGGATCGTATGGGTGGCCCATGACTTAAGATGGAATGTCGTGGGTGTCAGTACGTGTAAAGAAGTTGACAAGCGGGGAGACGTACTGATTTCTGGTGCGCGATAGAACCGCGATACGAGATAAGGCGTGATCTCGTTCTCAAGAACGTCGGACGCCGAACCCAGATCGCAAAGCTTCAGTAGCGTCTTCTGCTCGTTTACCTAGCGTCGGTTATCATCGTGAGTGGGGCATGTTCGAGATATATATATATATACTACAGACGTACCAAGATGTTATCGGGTTTGATGTCTGCGTGCATGATGTTGCACTTTCGCAACAGGCTCAAGGCCAGGAAGAGCTGATGAGCATACGCGCGCACGGCCCGAATGTTCAAACCGACGTCTTTACCGAATCTCTTCACCACCTCCCGGAGGTTCATGCTGCGATGCACCACGATAAGCCGGGTCGACATAATCGCACTGAACACTATACCTCATAGATTCGAACACAAGGCAGAGATGTCCGCGATGCTCAAAGGTACGTTCTAGTCGGACGATATGTTTCTTGTCATCGGGATCCGCTTGCCTGATCTTGTTCAAGATTTGCGCCTCCTTGAGGCCCGCCTTGTACCTGGGTATACAGAGAAGTAGTGAGGGACGATGTGGATAGTAAAAGACGCGAAGACGTACATGGACTCCTGACACCGGACAATCTTGATGGCGACCTCGCCTACCTCATTCGCATCGGCCTGAAGTACACGCGCTCTGACGACATTCGCGAACATGCCCTTGCCGAGAGAAGAGAAGACCTGGTACCGCCCACCATCCAACTGCTCGCCTAGTATGACTTGGTAATAACCCTCGGAATCAGCCGCGGTATCGAGGGTCGCTGTGATGATCGCAGGGGCAGCTTGTTTCTGCGATAGGCGAGGCACTCAGTGAGCTACCATGTAAGTGAGGTATAGATGGAGTACTCACAAGGACCCGCTTGACTTTCTTGACTTTCTTGTTCCCGCTGGTTGCAACGGCGAACATATCCTCCACATCTTCCTCTTCATCCTCCTCAATCGTCTCAACGTCTGCCGGCTCTTCCTTCGTACCCCATACTCGCTTGTGTTCGTCCTCCCGGCGATCCAAGCTAGGATCATAGTCTGCCGCAGAGATCTGCTCACCTGCGCCATTCTGCTCCTGGGCCTTTGCTTGTGCCTGTTCTTCGTCGTCGCCTTTGGCGAGAGAGAAGATACCGGGTGTAGGGGATGCGGACGCAGTATCACGCTTGTCTGGTGCTATGATCAAGCCAGACCCATCAGACCGCTAGCCCGGATAGCATATAGCCAGCCAAAGACTTACCTGCACTCTCTGCGCGAGGACCAGGGGTGCCGTTCACGCTGGGGTCCTGAGACGGGAAATTAGATACATCAGGCGTCGCGGGAGGCGGCTCGACCGCACTGCTAGGTCCGGGGCTCGGAGTTGGCCCTGCGCTAGAGCTCGCAATTCCGGCGTACTTGGCTAAGATTGCCTGTCGTCTTGCACGACGTGCCGCCAGCGTGTCTTCGACGGGTGGAGGAGAAGAAGGGAGGTCGAGCTCCATTTCGGGCTCCGGTGCAGGCTTCGAGTATTTTTCCTGCCTGGCGGTTACGGGTGGTTCGTTTCGACGTGATGGCGGTGGAGAGGGCGCCCTACTAGGCCGTGGAGAGATCCTATTACAGACACAAACGATGAGATACTGCTATGATGAGCCGTGACAGATCACCGCGATACTCACTCGCCTTCTTCTTTCTCATCATCGACCTTGAGAGGGGGCGGGCGTGAGGGAGGCAATCCGTTCAAGTTCTGGGCTGGGGGCGGAGAAGGCCGTCGACTTCGGTGATCGTCTCGACGTCTGTCGCCACTATCCCGTCGACGAGACCCGTCTCTCCGACCATTCAAGTTACGGTCTCTATCGCGTTCCCTCTCCCTTTCCCTGTCGCGGCCTCCGTCCCTATCATCTCTCCGGTCGCGCTCCCGACTCGACCGTCTTCTGCCATAGTCACGGTCCCCGCTGCGCGGCTGACCCCGCGGTGGCCTCCCTCCGCTGGATCTCCTGTCATCTACCTCGCGCCTTCCGGATGGGGGCTTCCTACGCGGAGAATCTAGATGAACGTCTCTCCAATTCCGAGCGTCCTCACGAGGTCTTTTGTGCGATTCGGCGTCGTTGGGCCCCTCCCACGCACGTTTAGACCCTGATGAGAGGTTAGTCATGCTTTTCAAAGCTTGATTGTGGTTTGCAGGGCACCGCACGATGACAAGAAAGCTCGTTGTCGCAGGAGACGATGGCAGCGATGTGGTGTTCGTGGTGGTCAATGACCAAAAGTCACAATATGGCTGCGCTACTCATAATCAGCGGAGTTTAAAACGCAATGTACTTGTTCCTTACAAAGGTCATCGGACTTTGATGTACTCGGCACTCACAAAGGTCATCGGACTTTAAACATGTACCCTTCCACTTATATCGACCGAGCGGACTTCAAAGTAATGGTGATTCAGTTCGGTTCAAAAGAAAGAACCGAACCAAGCACCAGGAAAATGAACCAAAGCTGAAACGTGAATCCGATTGTGTCCACGCGACGAGAAGTTGAACAACCACCGAGCCACCTCCACGACCACGACGACCCGCAACGCCCTGCTCGCCGCCGGCCGCGATGAGCAGACGACAATCGCGTGTATCCATCGACGCCAGGCAGAACGACACCCTCCTAGAATTCGAGAACTGTGCGTGTAACCCCGTTCATATCTCACGCTCATACACCCATATTCCTCTCCTTTCCCAGTCAAGAAGAAATTCCTCCTTGCCAACAAGCATATCACAAAGTACGTCTACTCACTCATCTCTCGTTGTGTAAGAGGTGGAGAAATTGACATGTTGAACTAAATGTTGAACTAGGCTCAACTCGACTCTGAGCGCACGCATAGAAGAACTCAATGCTCAGATCTCCACTCTATATGTCGAGAACCTGCGTCTCCGAGCTTCCGAGATTGCGCTCACCTCGCAGTTGAAGAAGGAGAGGGAGAAGTCGAGAAAGGTACTGGCGGATGCGGAGTCTGCAGTGAGTATCCATGGTTTCTGTCGTGCCCCAGTGTCCAGCAAGCATTCTCCAAACTCGCAGCAATCTGCGCTTCCATGCATACGTATCTCCGGTTCACCTCAATCGGCATACTGGTTTCGGAACCAGACGGTATGATCGGCCATGTCTCTGCCTCGTCCAAAGGCAAGCATTCCCCGTAGACCGTCTGGTTAGTCTCAAGATCAGACACACGGGACGGGTTTCAAGAGGGGTTCCGAGTGCCCCGCAGAGATCGAGCTGCGATACACAAACTACACACGCTCATACCTCCCAAGGATGTGCATAAATGCACATTTTCCTGGGAGTCTTGACAGCATGGGGAATGTGATCCGTGAGAGCTCGAGAGCACTACGACGCGCGGAGTCCTCTTCTCGCCATGTCTGCAAGCAGCCGTGGAGAGGTCCGTCGCAAGAAGTGGGTGAGGTCCATGAAACACTGCGACGTATACGGAGGAGGTTTCATGGGCATGTTGTCCTCCATGCCGCGAGGAGTCCTACCGCTGCGTCAGCATCTCGTCGCTAGCTTCGATGTTGATGATTATCAGAGTAGAGGGGTGTATCATCGAGAGGGGACATCTGGATGATACATAGAACATCCCATATGGGCTCTGCGTTGATCCGGCTTCTATCAAAACTGAGATTGCTAACCTCCCACGTTCATCTAGACGCATACACTCATGAAGCAGCTTGGATGCATCCGGAAGTCGTTCGGTGTACCGCATGGTCGATCGACAACACCAGAAACCAATCCCCAACCTCCACGCGCGAAGCGTCCCATTCCTGACCCTAATGTATCTCCCCCTCCAAACCGTGTAGCTCGTGCACCCACCATTGCTGTGCTCATAGAAGATGATGAGCCTCAGATTTCTTCTCCAGAAGACGATCTAGGACCGGAATCGAGCCCTAGCCTCCCTCGGAAGCGCAAGACGAAGTCTCGATCGTCCAGTCTCCCTGTCCCCCTATCAAAGTCTCCTCCACCTTCGGTGGGCGTCCTTTCTGTAGAATTTGACGACGAACTTGGGAAGACAGGGAGGCGACGGCCGACTAGGCGACAGAGTGGCCTGCTGACCAGCGTGTCGATCACGGCCGTCACTGCAGACAACCTCAATCGCCCCCCAAGCCCTGTTCCCGGCTCACCTGTGCGTGGCGCGATGGACGAAGACGAGTTGGCCGCAGTCGAACCTGATGATGACGAGGTGGAGTCCATTTTGCAGAGCATGACCAAGCGGGAGCGCAAGTCAAAGAAGGAGAGGGATGGCGAACGGGCGCGTGATGCTGAGAGCGAAGCGCCGGCTGAGGTCCCTCGTCCACGCGAGCGGAGGAAGCATCGTGTTTCGGAAGATCCGGACGAGTTTGTGGTCGGGAGTAAGTCAAGACTGAAGGACGTGACGAACTCGCAGGTTACCCGCTCCCTGTTGCCTCTGATTAACACCACAACTGGTATGCATGTGACCCCCTCTCCAGATGTTGTGTCGAAACTCATGCGTGTCATGTTCTAGACCGCGAGCGTCAGCATACACCTGACGGAGATATACTCTCCTCCGCCACGAGCATGACAAGCATGTCCACTCGGAACTTCTTGTCTACGCCCGCGACGACTCCAGCGCTCTCGTCGAAACCTTCATCTCACCTGCCAACACCGCGCTCATCGAGTCCCGCGCCGCCGACTCAGTCCGAACCGGAACCTTCTATAGGCGGACGTGAGCGTCGTGCCCGCAAGAGCGTCAACTATGCGGAGCCCAAGCTAAACACGTAAGTCGACAGTTGATTGCGCTGTTCTAAGTCCTACGTCTATATACCGTCGCTAACACGGCATCTCCATCCAGGAAAATGCGCAAACCAGACCCTCCGCCGGGCACGGCTTCATCCAAGCGTTCGTTGTCGGTCTCAGCGCCGCAGGATGATCCGCCACCGCTCTCCTCGCGATCGTCGTCGAACACCGCTGATCTTGATCCCGATTCCGTACCGAGTGGGATGACGAGGCGTAGGAAGTCCCGGTCGTATACTCCCCCGGACGACGAGGATGAGAGCGAGGGCACACAGGCCGACGCGGAGTTCGGTAGTCTCCACACCGGTACTTGGTCCAGCGGGGAGGGACGACGACGCAGTGTGCATGCCTCCAGCACCCGCCGGATCGAAGGCGACGACTTGCGGCGACATAGCATGGCAGTATAGCCTGTCGCTCTCACATTGGAGGTTAGCTATCGACGTTCAACCTACCAACTTTGATCTTGCAGAGCCAGGTTGCTTCTTCCTTGGGCTCTTGGTTTCGACCATCTCCATTCCCGAGTGCGACAGTGCTGGGCACGGTTCTTGTTGCGTTCCGCACGAGCCACGGTACGGTATTATGATTCTCATGGTGACGACTTTTCTTATGATATGAGACGTATGATGATCCGCGAGACCTCCCAGTTTTCAGTACTTACGTATAAGTAACAAGTCAGGGCTTTTTTTGCACCTCGGGCACAGTAATTTACAGCGGTCTTGTCTTGCATACACAAGCAGAACGAACTAACTACCTGTATCATATGTATCATACCCGTATCCCTTATCTCCTATTCTCTGCATATATTCCAGACTGCTTTTATAGGTTCACAGACACTGCGCGTTGTATTAGGAACGAAACAGTAAGTACCAATGCTTCGAAGGTAAGTAAGGTCCTGTGAGCGCTTAGCTATCCTAGTGTTACGTAATCAATCAACCCCGAAACGGCGTTTCGCAATAGCCGAAGATCCCAAACTCGAACTTGACTTCGAAGTTCGACCACGACGCGTTCTGATGCTCTTGCTCTTCATCACTTTGGATAACCACACAACATACTAGCAGCTTCATTTCTTGACACATTCAGTTCCGCATGTCCCAAACTTCGCTGTCATCCTCAAACAGCTCCGAGATCAGCCTGAGCCTGAACGAGGTTGTTGCACGGAGACATGCCGCTTTCATTTCTCTGCCAGAGGAGCTCTGTCCGGCCTCGCGACCATCATCGCCTACATCTGAGGACCGTGTTTTGACGTTGAAGACGCGTATCATGGCCGCTGTCCACACCGCAGGCGGCGACACGACCCACCCGAAGTGGGGTTACGTCTCGCGCATGGCGCGTCCGGGATGCACGCACAGGAAGTACATTAGCATCGCCCCGGGGCGAAGGATAGGTGACGGGCGGACTGCAACCGTTGGCAAGAAATTCAAGTGGGAGTTGCCGGAAACGGCGGAGGAATGGGCGGCGTACGAGCGGAGGTTTGAGAAGGCGGTGGCTGAGGAGGAGGAGAAGAAGATGGCCAAGGAAGCAGACAAGGCGAAGGCGAAGGCGAAGACAACTACGAAGCAGCACCGCACGTCGAAGTATTTTGAGAAGAAGCCCGCTGAGGAGGAACGACCAGAGCCCCCGTCGCGTCCCAGCAGCAAGGCCGAAGTCATACGCGAGAAGGTGGAGCGGTGGCAGGCACAGGTGGCTGTCGTAGCTGCTGTTCCAGATGTCTCCATGTCTCAGGAGAGTGTTGAGGTCGTGCCGTCTGCGAAGACAGACAAGGACAAGGCGAATGATCGGCCTCCACAAGCAGAGAAGGTTCAAGCCCCCCTCGGTTTCCGGGTGGTGAAACGGGCAAGCGCTACGTCTGCGAAAGGAGGAAGCGGCGGTACCTCGAAACCCAGGGTATCTCCGTCAGCGCGTGTTCCTCCTCCTCTCACAGAAGAGTCTGAGCCATCTATTCCGAGTAAGCCTCATGATGAACCAGCTGTTCATCGCCCGGACCAACCTGTGGGTGAGCCCGAAGTAGCTCCAGTCCCTGTCCAGATTACAGATGTCCCTGAGCTGGTGAGTTACCACTACGCTTCTTAGATCGATTGTTGTTAATACATCGCGCAGTCCTTCCTCCCGCCATCCTTCCCATCTCAGTTGCAGACATCAACGCCGCCCCCGAAGGACCGACGTCACAAACCACCACCGATCGCACCGTGCTCTCCCCCGCTATCTTCTCCACAGTCGGCGCCATCACTCGATCCATCTCGGCCTATGAGGATTGCACCGCAGCAGGCGTCTTCGAGTTCGCCCGCGCTCTCTCCCGTGCGCAAGCCGTCGAAACGCGCACGGACGCCGGATCCGACGCCCGACGACGACCGAATGGATGTCTCTGAACTCCAGTCTCCATCCGGAAGGAGCCCGCTCAGCAAGAAGGCTCGCATGCAGCCTCGTAAGCAGTTGCACACCGAACAGGAACCGACCTCAAGTGGTCCACCACCTGTGCCGCCATCAACGCCTCCCCCGTCGTCATCTCCAAATGTTGCTCCCGTTACACCCGTGTCCAGGGGTAAGGGACTTGGGAATGCAAAGGGTTTGCCGGTTCCGAGTACTCCGAATCCCCATCCGTTGCCTGTGATGATCGACCTCCTTGCATCCTCGAGGCGCTCAAGACCCCGACCGCGACCTCCATCACGCAAGAACACTCCTCATAGCAAGGCTACCTCCATTGTCCGTGAGATGGCAGTAGAAAACGACTCCGAGCTCCAGGTGGTGACTGAAGGGGATACCCGGGAGAGCACACCCGAGCCGTCTCCCACGAAGACTTACTTCTCCTCGCCTGCTTCTGGGTCGTCTGATTCGCCTGGGTCTGTCATGCATCGCCCACGTTCGCCCGTCTCGCCACTCTTCACACAGCACCCAAGCGCATTCATGCCCAGGTTCACGTCGACGCCGCGGCCGGGCGGCGACGGAGACGACCCTCTCGCTGGTGGCGACGCCCAGACCCAAGCATCGCTCATGCGCGGCAGCAGCGGTCTCTTCGCCATGGGCTACAGCTCACAGTTCGACGTGGAGGGCGGTGTAGAAGAAGTGAGCGAAATACTCGAGCGCGACGTAGACTTCACTGGATGGCTGCGCGACCTAGGCTCGGACGACGACGAGGAACAGGATCGCGATGCGCCGGCGGGAGCACAGAGTCAGGATGCCGGGGTGGTTGTTGCTGGGTATTGATATCGAGGACATCCAGGCTGGGGTCATGCTGCATTTCTAGGATACTCGAGTCTCACATTTTCTTGCTTATGTTGTACTATGGAGTCAGACATTCTGAGAGTTTGACTGCCCTGAAACTGACGTGGGGAGCAAGGCCGTAATCGCAAAGTACACAGACTAGTACTATGATTGTTCCGAACCGAAGTCCTGATGCGCGTGTTTCAGACGATTGAGGGCGGCCACGGTGGGCGGCGACAGCCCCAGCCACGAGCATGAGAAACGAAAGTTTGAGGTATCCAGAGCTGTGCCTCCGGTACGCCCACAAACGAAACATGTGGCCGTCTAACCCTTGCGGCATTACAGGAGTAGCTGATTCATGAGAAGTTGGAATTGGAGTTAGGCGCTCATGCTAAAGTGTGGCTTGGACAACCCAGTGCGAGGAGGATGGCAGAACGGGGAGGAAGACACCGCTAGTGACGATTGCATCTGCGCGGAGCTGGAAGGAAATGAACATCATCAGCATGTATCACTAAAACCATGTGATACTCGGATAACCACGAGGACGCGATCCTCGTCTGTCATTTCTCGTGGCATACGCAGGCTTCGTCGACGTGCACGGTGCGTTCATGACTCGCTCGCCTAACTCCTGGACATCTAAACCTCGTATGCTCATCATGAAACGGTGTGCAACGCGAGCCACACTGCTAGTGATTCCGACGCCACATCGGACCCTGGACTCAAAAGAGACAGCGTGGACGCTCAAATGGACCATTAGGAACCGTACAACACCGGCGCACACACATATTGCCGAAAAACTCTAAACCGCATTCTCGGCGCACACACCATAGCCCGAGGAAGGCCACAAGACACTGTTGCATTCTCGCCGCCGCAGACTCCAAACTCAACTATGTGCCAGTAAGCTTTGATTTTGACTTGGTGGGCCTACTGCGGCGCAGTTGCGTATTCACCGCCGGTACGGCAACGCATACGAGACCATGGCGACATCAACCGGAGCGTTGTGCTGAAGCACTCGCGGCTGGTGTCGGTCTCCGCAAGGCTAACTGGACTCTCACAATGTCAGAGATGGAGCCCCAGTGGCTCGGCCCGGTTACGAGTTTACTCGCCGGAGAAGCGAAGCCGCGTTTCTGGAGTGGATTTGCGTCCGTCCATACACCGGCACATATGGGAATCACTCGCCGCATCTGGGTTGTGTGCGCCCGCGTGTTCTGGTGCCAAGCATGCGTCGGACTATGTATGATCTTCCGAGTTTGTGACTCCTGCAGAGCAGGCGGTTGGAGCAACCGCACATACTGGCGCCCGGGACGATAGGAGTGTCGGGCTATCCATGAGCCCCTGTGATATGAGTCTCATGTCATTCAGCCGTCTTGAACCTGTTGTATTGAGCGGGAAGTGAGAAAGCCGGAGAAGTTTTAATCGACATCGAGCACACCATCAATATCATAGCCATCAATATTATAGCTGGGCGGGGAAGGACATGACTCCGTGCAGCTATCACTCGTCTTCCATACGCCCTCTTCCAAGGATTGACGGCTTCTACGTCGGGTGTAGAACACAAACGGCCCGCTGCAGAACACACCGGTTCGCGGGTCGCACAGGGCTATGTCCGGCGCGACACCGGCGGGCAACAACTGTGGCGCAATGAACAGGGACACTGAGAGCGCGAATCCTAGACAACCTCGATCTATGGGGCTGAGGCTCTCTTGTGGCACTCTAGAGCCTTTATCGGAGCCTGGCGGCAGGCGAGGACGGCGGAGCAGCGGAACTTGCTGCAGATCTCAACCGAAGGTGACTCTCTTCTTCGTCTTGCCACCGCTACCCTCCGGAGCCTTCTCGCCGAGACTCTTGGCCCCGATGGCAGAAGAAGAATTGTTCTGAATGTCTCGACCAGCAGATTCCCGAGCTTTCTTGCGCTGTTTAGTTTTTTCACGCTTGGCCCGTGCCGCTTGCGCAGCTACGGCGGCTTTAGCGCGCTCCTAAAGAAAGTGACGGTCAATATCAAGATGGACGCCATCGCCTGCCTGTGGTGTGGAGAATCAATCACTCACGAGTCTCGACTTAGAAGGAGATGGGCGCCCCCGTTGCTCTGGATTTGCCCGTGCAGATGCCTGTTGGACATAAGCTTCATCCGCTACTCCTGGGACCGGCTTAGGTCCATGCTCACCTTAGAGTGCTGCATCTTGATCTTTGTCTGCGCTTTCTCCTCGACGACGTCTGCAACACTTCTGGCCAAGTCCAAATCAGCATCCTATCAAGGGAAGCGTGTGGTGAGCGACCCTGCATGAGCAGGTAACTGAGACATCGAACCCCACCTTGCTGTCGACGTAAACTTTCTTCTTGGGATTTCTGCCCATCCTCAGCCTCGATCAGTGGATGTCTGCGACGTGCCTCAGAGAAGTTGTTTGGGAATGGACATGGTCGCCTCACTCAAAACATCCGCGGACCGGGAAGACACACAGCTTTTCGGGTGGCTGTCTTGTGGCTGTACTGCTGGCCTTCCACGTGGCACAGCCCAGACGTTGAGCGCTGGATGGCGAACACTGCAAGTTGCTATCTCTCCTCTTCCTCGCCCGATCCCTTATGCAAAGGGCCCACAGTCCGGTGCTCCCGAATTAACAAGGATCTTCCTCTCTCTTCTCTTCTAACATGCTTTTACGACCACCATCATCATCAGAGTGCTTCATTGCAATCGGTAGGGATCGAAAGGAGCACCGCTCGAATGAGCGACTCGCCACAACCTTCTGTGTCTTCGGTGACTCCGGCGAGCTTTCCAGCTCAATTACGTGTGGGCGTGCCTGATGTGCGCCATATGTGTATGAACGTGATGCAATCATCCGTGTTCACCTCTATCATGGCTCTGTATGGAGTGACCATACCGGCGGTGAGTGACAAGTCAGAGCTCGGTCAGAAGCGGCGGAGTGTTTCCGAGTCCACCGCTCATGTCTCCGGTGGGCATAACTGACCCGTGCAACCCCTTTTGATCATAGATCTACATCGTGACTTCATGTATTCCTTCACGCACTCTTCGGTAACTTGGAAGCTGGTTTGGAATCCGGAACAGACTACTCCGAAGCACAAGTGGTCATCAAGCCATCTGTTCTTCCTGACCTACACCATACTATTGCATTCTGCGGTCAATACCTATCACCCATGAATATATCGAGCCGCCCTTGGAGACATAAAGATGGTCGGTCTCACAAGTGTCTTCTCATCGTCAGCCCCCTCCAACCCAGTAAGATCTCCTATCCCCACTCTCTACTTCTGTTCTCGACATATAACCCGACAGTGCTACTATGTGCTACCTTCGCCAGTGAGTCCACTGCCGAGTCGAGAGTGCCGGACAACCATGCTGACGTTCTGCTTAGAGTGTGCTATGTCTATGAGGGTTGCGGCCATGTCGCTCCTATGGTGAGCCGCCATAATACGTTCTAATCCAGTATTGCTTGAATTCTTACAAATCCATCTCTAGCCCGATCAGCAGGTAATGCACGTGAGCTGCCCAGATTGAGTGCGCAACTCAACAGAAATGCCCTTTGCGTAGGTCACCTGCGACAGCCCACGGTGCCGGTTTAGCCCGATGCACTCTAAGAGCTGCCATGGGGCCAGCTGCAAGCAGACATGCAAGCAATTGTGAGATTGGCTTCTATCATTGACCGCAAGGCACCCTCCTGACTGTTCCTGTGCGTGCGCGACGCAGCCGCGGCCATCCGCAGCAGTATTGTGAGTAACACGGTTCCGAGCGCGATCACAGACGCTGATACTTTCTGGCCTAGCTCCGCAAATCGCAGGACTGTGCCCGGGATGCGCGAGGAGAGGGTGAACGGTCTTATCTAGGAAACCTTCGATTTCTTGCCGAATTCAACGAATCGTTCCCTTGCTTCGATGTGCACCCAGAACCTACCTACTTCCTACTGTAGTATTCCCTAATTCACACATTGTCTCCCGGATCGTGTCTTCCAAGATGGCACTTCACGTGTACGAATAATGATTATTATGCAATGACAGATCGCAGGGCTATCATCACACTTGCATATACTTCCACTTTCTGCTATCCGAGTCCTTCATCGGACAACTCTCCGAGACCACCGTCCTCCCAAGCGGACTTACCCCACTCACCGCAGTACTGCGGTCGCGGATAAGCTCTTCTAGACATGGCGTCCCTCCCTATGTATGATGACCGTGCTGACCGAGGAACACCCCTATAGCGGCGCTTCAGATTAACCTGTCAACCCACGGCGTTTGGTAGCCTTGCGTGAATGGACTGGGCATCTCGGTCGAAGCCGATTATCTTCCTCGCTTGTTAGTCTTCATCGACCACATTCTTCTCATCTCTGCAGTGTCGATCTCGAAATCAAGAAGGCCAGAGCTCATGACGCTTGTGCAGATTTGGAAGGTGCGACTCGTACAACTGTTGAAAATGACGTTGGGCGATCATTTCGCTACACAATCCATGTAAGGCACGTGGTGCACCGTCCCCCAACCACAGCACGAGATAACACTAACCAGGGCGCTCATAGGCATGTACTGCCCGCCCTGTCTACAAGCGGAGTTTCTTGCAGGGATGAGAGTTCACGCCAGAAGAAGGGGGGCATAGGAAGCGTGCATCGCCTCCTCGTCCCCGCACCGCATACGGACATGTCGGGCAGGCGCCCACGGGAAGTACGTCAGAATGCCTGCAAGGAGTTCCATGACTGTGCAAAAGTCGGCTCATTCCTGACAGTAGGGGTACGAGCGAGAGTGAGGATCAGCTTCCCCGTGAACAGGAGAAACCCTGAACGACGACGAGAGCTCAACTGCCCGCGGAGCTGCGAATCGGCGACCGCCCTTACTATGTTTGATAGGAGCGGCGGGCGCATATCGCGCTCGCTGGACGTGAATAGTAGTCACTCTGATGCAGGGGCAGAGAAGCTTGAGTGCGAGGCTTCGAACTACAGGCGCACATAAAGCTTGAGGACGCGCGCAATCAGCGCTGCGGCGACTCGGTGCCCCGATTCGGACATGGTGTTGTGTTCATCTGTCGAGAATTATGATCTCTCGTATAGCGGTTGAACCCCCACAGCAGCAGCCGGGCCTCGGGAAGTCCAGAAACAGGGGTTAGGCACAGATCGAGTTGGTCACAGGGCGGCTGACGCAGTCGAGCTTGAGCTGAGAGTTTCGGTATACTGGTGACGGCATAACTTCATGATGATTGCGTCGCTATACTTCCTTACTCCTGAATCTAATGTCAGAACCCCAGTAAATGTTAGGCTTCTCCGCTGCTCGCTTCTGGCTTAGCTGGACTGGACCAGTTAACTCTCTGGCTCCGTTCTTCCGGCATCTGTCCTCCGCGAAGAACGGGGCGAAGGGAAGCTCGATCCGCTGAACACGAGACAGAGCCTGTGAGTACAGATCGCAAAGACGAAGGTCAGGGCTCACTGCGGAACTGCTGGTGTTGGTATCGTCGATGTGCAGCCCACAGAGCGCGCGAGGCAATGACGAGATGTTGCAGGTGCAACTCATGAATGGCCAGGCACTCGATCGTCGAGACATGGACCAGGTTGCTCCTTCAGAATCTCCAGACAACCTTTCACGTACCATATGCTACGGAGTCACGAGGACCACTTCCGCTTGACTGTTTTGTCCGGGACGTCATAGCCAGCGTCTGCATGAGAACATGCAAAGATGCGTTCACGTCATATCATATCTATCTGTGGTCTCGGTCATCTTCTGCTTCTCATTAAGAGCGCAGCCCAGGGAACTTGCAAGTGTCTTGACAGTGACATGCTGTGCTTGACACGGATGGCCGCCGAGAAGGGGGACGCGCGAGAAAGCTGATCCAGGTGCATGCGCAATCTCTGTTTTGCGTGACGCTGTCTAGATGTTGGCCACAAAGACGTCTCGCGGGGAGGAAGAGTGTGCCACGTACTTCTCAGTGCCGGCATAACACCGATCACAATCTGTGCAGATGTGTCAATGTCCTCTGAGCGACACTGAGAAGGCTCTCTGACTTGGTTCTTTGTCAGATCGCAGGAAAGACAGTGTGAGTGAAAGCATGGCTAAAGGGGTGAAAGCGGCCGCCGTGTGCTAGGGGCAAGAAAGGTCAGCACGTATGGAAGGGGAAGACTCTGAACAGCTCCACGCCGATATCACGCAGGCGGCGCACGACATACACTAATAGCAGAGTTCTGTCAATGCAGGCGTCCCGAACATGAAGTCGATAAGCGCCGCGCTACATAATGAGAAATCGGGTCGTGATGAGGGATCGCAGTCAGATAAAGCGAAAATGTGGGATATTGTATGTCGAGGTCATGCAGGAGGTACCTTCAAGATGCAACGTTTCCGTTGATCGAGACGGGATACGGCTTCTGGACTACACGCTGACTCTGCATACGGTATTTCTGCTCTACCACTAGTAACGAAGCGAGCACCAGTTCCGCGATTTGTTCGCCTTCTGGTTGCAGTGACAGAGTAGGCATCTCCACCACCTCAACTCCGTCGACGTCGCGGAGATGAGCGGTCCTGAACCATGCCGCGGGAGCGAGAGGGTTGGTCTCGTCGTATAGCTACCATGGTAACGACATCGTCAGTAGTTGGACGTCTGGGAGGCTAACAGATATCATGAAGAAGGAAGACAAAGAATCTGATACTTACAGCAATTTCTCTGAGACCTGTCGGCTTCCATATGTACGATATCGGGCTCGAATCTGGACGTCTACCAGCAACACGGGTTAGCTATGTTCGACAGTTACATCTCTAGATATACGGCACCAACTTGCACGCCATCAGAAGCAGCTAGATGGTATACGCACGAGACAGTGAAGGTCTTGTGCTTGAGCCATTTGCTCATTCTCATGGATGGTGACCCGCGAAACTTGATGGTGTCAGGCAGGATCTCGTTCCGCTCAATCGTCGCCACCACCACTGGCGCTTCCGATCCCTCGAAGTTCTTGGACAGTTCGGTGCGCGAGAACGACCTGCCCAATGTTCTGATCGTATACAAGACGGCCCTTTCACCCCGTACCCGCAGGTCCGCGTTCGTGAGACTATCGCGATCAAAGCAAAGCACGGTATGGGCGTAGCGGTCGGGGAGCTCGGTGGGGTTCACGAGGGTGGCGAGTGAGTCCATGCCAGAGTATGTCGTGGTTCGATGTCAAGATGCAGAGCACCGCCGAGCGCGTGCATAGCTCGAGTCCTTTACTGGATCATTAATCATCGAGAGGCTAATGAAGCGGCTGTGGAGGGCTTAATCGAAGACCTAGTCAGGGCAGCACAGGTACAAACGAGTCATGGGAATTCGGTGTGCACAGCCTTCTCGTATTCCTCGGGGTGAGGAAGTAGGAGACTGCGAGGGGCAATGTAGAAATTGTCGCCGAGTGTGACCTGATAATCCGATAGTATCACTATGAACGTACACCGGTTTGGGGGGCGGGCGGGGACGCGTGAGCATGCCGACTGCTCAGGTTAGCCGCTTGCAGCCTGGATGTGACTCGGGGGCCGGCTGATAGAAGTGCGTGGGTATAGCAAGGATCATTAGAAGGAATGTCAGCGCGACATACAGACAGTTTGCTAGTTCAGCCCAGGTCGTCATGATGGTGGTCGTGGACAAAGAGCACACGAGTTGGGCGCTTACCAGTCTCGTCTCGCAACTGCGCTCTCCAACTGACTCATGAGATAGGCGAATGTATCAGCCACCCACTTGCAATCGTTTGAGTCTAATATTGATACTTACTCAACTATACCTGGATGGTATCCCTGTCAAGTTGCGGAACAGGGAGTGTATGATTCTGCACGCCCTGCCACTGCCTGGCAGGCTGCTGGAGATCATTCTCCCGCCTGGTCGCCTGGTAAATATCCTTTCTTGTCGCCTACAACAGGTCATAGCTCGAGCTTGATACTCAACATACTAGTCTGGAGGACGAAGCCGTTGTGCTGAGGATGAGTGTTAACTTCGAACTCGAACCAGGCGCTAAGCTTACATAACTCACAGCCCACGTGGACGTACTCTGAGGCGCTTGATTCAATGATTGATGTCAAGTTTTCCTCCCAGTTCTTCAAGTTCTTGTCCCCGATATCTCTCTTGCTCAGAGTTCGTATGTGGGCGGCCCATATCATGGAACTTAAGCGACAGCTCTGTCTCTATGTGCTGGTGTATTGCTATGCTTACTTCGACGCAATCATCTTCTACTATGAACGGCAATCATCTGCATACTCAGGCTCCGCCGCCGAGTTGATAGTTGAATGCTAGTTCGCTTTCAAATTCGTTGAAGTAATTGGACAGCGGCCTTTTACTGATATATTTCTGTAGGGTGCGTGACTTGAACACCGTCAGTGAAGTCTCACACCATCTTCTCCACTAATAGAAGTAATCCAGAACTCTGGGCCACTCGGCCTCGCAACCTCCGTGGTATCCACTCGAACCAGTCATTATTCACATCGACGATGTTTTTTCACCAACATTCGTACGTATATATGCCTTCTCTGCGCTCTTTGCCTCCACCAGTCTCCACAAGAGACCTACTTACGAGAGTACACACCAGCCCGACGTGTTGCATCCCCCGATCCTCGGACTCTGTCGGGCTTGTTCTCTAGCCGTAGTCACCACCACCTTCTCCACAGCAACGCAATCATGAGGACACCTCTGCACCGCAATGGCCAGCCGCACCATAAAATCCTGGAACAGCCCACCTTGTGCAGCACGTCGTAAGGTACACTCCCACCCATTTTTACTCATCATCGGAACGTCCTTACGATGCTGGTATTCTGAATGAGGGACAGCCAACTCAAATTCTAAAGATTACGCGTGTGTAAAGTACCCAAACGCAACAGCGACTAAGCTATGAAATCCGCAGAGGCATGCGATCTACAGCGAGATGGGAGCACAGCCAATGGAGATGAGGCCACCCTGTGTTGATTACAGCGTAAGCACCATTCCATTCGCACGAAGGGTCTATAGCACTTACGACGTTGTTGTTCTGGCAGCACACCGGCTGAGCCTGGCACGCATTGCCGCTGCCAACACCAATGGCGGAGATGGGTGAGCAGCCCAGACCGATCTTCGCAGTCACATCCTGGACGGTGGCCCCAACGAGCCCCAAGAGAGCCTGCCCAGCAGCGGAGTTCGCCTACAGAGTTGTCAGCATCAGATACACTAAGAGCAAGTAGAAAACAGAGAGGTAAGGTGACGTACACTCTCAAGGCTGTTGCAGCACTGAACGGGGCCGGTGTTGCAACTACCATCGGCGGCGGCCGCAAGGGTGGCGAAGACGAGAGTGGAGACGACTGCAACGGAGGAGAACATGACGGTCAAGATAGGGAAGTGGTGCAAGAACGATAGGGTTGTGAGGCTACGAATGCAAGTGCGAATGCGTCGAATGCTGCTGCTTAGTTGTCCTCGACTCTGGGACTCTTTTATAGACTCAGTCAGGCAGCCCGCTTCCAAGAGGCCGCAAAATTTTGATTTGCTCTTCACGCCCTTCACGCTGCGCTCTTGGTAGCGGGCCAGGGTTGAGCCAGCGCCGTGAAACTCCAGCCTCGAGGTATCTTTGGGGCGGAGAAAGTCAATATCATAACGGCGAGCCGAACGGCTATGTATGGGATGGGCGGCACGTCGCACGAGGATTTACGCACCTCGAGAGCGGGGCGCACGTCGGCTGTTACTTCCTTTATTGTCGCTTAGCTGCGCAACGTCACGCATGCCCCCCCGCTCGAGTCGCAGGCCGACGTCGCTTGGCGGGATAGGGGAACGTGGACTCGTGCTTCCATAAGTCGTGGAATTGCCAAGGTATCGATGACTATCTGGCAGTTCGAACTGTTGAGTCGTGAATGCGGATCGGCGCTGGCAGGACATCACAGAAACCCTCAAGCTGGAACGACAAGGATTTACCATGAAGCAATCCCGACAGGGTTCATGGACTCTTGTCACCGGTCTGCCGACTGATTGTCTTCAGGCTCGGATATGGACGGCGTTCAGGTAATTTGCGATAGCGTCAACCGGCGGTAGTGCCTACGCGCATGAATAAGGCTGGAGCCTGACAGCGCAGACCTTGTCACTATTTCACATCGGCTGCACCTCGTCCATTAAAGTTACCCTTGCTCCGGGCAGCTAATTTCGGGCGATTGATTCCGGGTGGTTCCAATGTTCCGCCATGACCGCCAAACGTCTCGTGATACGTCGTGCGAAGGGCGCGGTGCCGGCTATTCGCATTGCGAAGAGGCGGTCTCGGTATCAAACGACCGACGCGGGACAAGGAAGGTCGAGATTGTATGGACGGCGAAGTCGTAGTGAGGGAGCTAGTACACGCAAGGCTACTCCGTGCGCCAAAAGCCAGGAATGAGCATGAAGAACGTGAATGCGATGGAACTTGAAGGAGCACGCTACCGTGACAACACCATAAAGATACCAAGCGTGAAGACGACTGGATGGAAGACAAAACACACTCAACGTTGTTCTTCACCCAAGGGATTACCAGGTCCTACTCTTACTTTCGTGAAATGGGTGGTAAAGAGCGTTGTGACATATGAGAACGCAGACAAACAAAAAGCCAACTCGGTCACTTCGTCTTCTCCGAAGAAGGCGTGATAACAGCGGTTCGACTGGGTTCGGAATTCGAGTTGTCGAGCGCGCTGGCTAGATCTCCCTGGGTATTTTGCGTGGTGTTCCCTTGGCTTTCTTCATCAGTGTTGATCTATCAGGAATGCAATCAGTAGGTAGAGACCGAGAGAATTGAAGCAGCAATGACCTACGTCGAGTCTAATGGGAGTGCTCAGATTCCACGCGAGGTTGGAGATCCTATTTGTAGAGAACCCAGGCGCTGGGCCGTTCTGTAACTCAGCGCGGCCGTTCCTATGTGCGTTTCTCAGTACAACTACTTGTCGCCGAGGGTCAAAGAAAAGCATCGCATACAACGTAACAAATAGTGAGATGACATATAGCTTCCCAAGGATAGATTGGAAGGCAAGGTCCCAATAGTTCTCGTTCACCTGGTTCCATCAACGCTCAGTAGTCAGTGCAGGTTCACGTAACACCGGTATAGAAAGTTATCACCATTGTGAGATACATGACCACAGTCATAACCGCGCAGATGCAAGGTGGCAAAGCGGCCTCCCATATGAGCACCGTCAACCGTCTTAGGACCTGCTACCGCTTAGCTGAGCACCCATGCACATGTGAAGTTTACTTACGCGACGAAACCTTGAGGAAGTGACGTTTTGCTTGGATTGCGCCAGGAACGTGAGGACTGGATGCAGAGACGACGGAGTATTGAGCTGCAACTTCGGATCAACACTGACATGTTGTACTCACGGATCCCAGTCAGCAGGACGTCAAGTACTGTTGCAAACCGTTAGTCAGCACCAGAGCCTGTAGACTGTAGGATCATGACCGACCTGCTGAGCTTGTCAAGCTCAGAACAACTAAGTGGCCAGTCGGAATTAGTGCCCTCATGTGAATGGAGAACGAGCATGTTCCGCGTACATATCGCGCTGATCTGTCAACGGGTGTTAGCATGAAGACGCCAATAATACGCATAGATATTGAACCTACTGGGACCTTCGGGAGTGGACCGGCTTCCACTTCAGCGTCTGGTACGATTCCAAAGTGTACTCGGAATGTTTGTACTGTGTTGACTAGGCCCGCGAGGACAGAGGCGAGTAGCAGGATCACAAGTATGACCTGTTCGGCAACGTTTGTTATGATCACAGCTGGGCGAGGGATGGGAGGAGCCGACGTACCAGTACATGGATATTGCGATTGAAGAGCTACAGCCAGGGCACGATCAATACGTTGCGGTCTCGGTATCCTCCAGTCGACGTACGGTCCAACACCGCCAAATGAGGAATGCTTGCACTGGCGCGGCCATTAACACTGTCTATAGGGCCAAACGGGTGGGGAAGGGTGTCACGAATCAGCACACGACCAACTCACCATTGTGGATTGGATCTTATCAGCCCAGGAGAACATCACGCTGCTATACTGGGACACGTTGTGAACAAACGCAGGGCTTTCAGACAGGTCACCATGTACGTACCCAGTCCCCGAACTTGTCGACGAATGTACGCCATGACGTGTAGAAGCTCAGGCACGTTTGGAAGCTGAGCGCATCACGAACATACGATCAGAAGTGCCTTGGACGTCGATGAAATCGTGGTGCACCGCTCACAAGGCGATTGTCGTCACACACGAGACAAGTGCGCGTACGACTCCAAGTTCTCGCTCTGCACGCTCCCAGAACGTGAGCGACTGGTTGATCAAAATCCCAGTCTGGACGGACTCGAGGGTCAAGCTGACCAGGGCGGGTCCGATGTACGACCCTGGGTGCGTCTTCAACCACGCGAGCGAGAGTGGCATCCTAACGAGTGAGCCACGATCTGACCAGGAACGTCAGTGGCCAGAGTCACAGTTAGCGTAGAGCGGCTGAAGGTGCCGTACCTTGCTACAGCAAGGAGAAATCAGCGGGAAGCTGCGATGGGGAGAACGCGGGCTTGCGGACGCACCCTGATGCATATCTGGGGAGAGGAAGAGAAGAGTTATATGAAGGGCGCGGGAACGTGGATGCTAAAACGGTCTCAATTCAGCGGACCCAACGAAGACCTTTCATGTAGGCATGTCCGTGCGGACGCACACTCTATTGAATATGCCGCAGGTATTACGAACGGTTCGACCCTCGGCAGCGGGGTCACAAGCGTGCACCCGTCATTCGGTGCGGAATGTCCCGTTAACCCTTGTGGTGGGGTGTGTGCTCTGTCTAAAGATCCCGCAGGTGAGTAAGGGAAGGTGCACTCCTCTTAACGATTGACTTCTGTTTGGGGTGTCCTTCGCAAGTTTCCTGTGAGGAAGGTGCGGCGGCTTTCCAGCTACAAGCTACAAAGTTCACAGTTAATCAACAGAGCCTGGACGCACAAAAGTCCAGGTCGTTGGTTTCCCGTGGGAAATGACGTACCTCATCGGTGATTCTAGCCTCGGACCAAAGCGAAAGCTCAGCTTGTCCACCTGCAGTTGTGTCCGTGCGGTCTATATGGCTCGTCATAGACCGCAGAGGGACAGCTGATTCCCATGAGTGGCGGATGGCTATAAGCTACCAGATCACTCACTTCGTATCCACCCTTCTACCCCAACTTGCGGGGCTTCGTGTCTTCCGATTGCCCTGACATTGAGCAGGAGTATATAGCGTATAGAAATCATCCTTGGGTGTGGATGCCAGGAAGACCGTTTGACGTCAACGACGCATGCGCAGGTAGGTACGTAGAAGCTGTACCCGATACTGGGAGAGACCACCCTAATCTCAGTCAGGATACGTGCATGGAAGCTCAGCGTCAGATCTCAGGGCCATCCCAAGGAAGAAAGCGTAGTGCATGGAGTGATAGACATTGAATAAGAGCGCTTGACAGCCGTGCGCATGCGCGATCCACGTCCGTCGCGTCGCGAGAGCAAAGTATCGGAAGCCCCCCGCCAGTCCGCCGGTCGTGGCACAATGACGTCCACCTGACGAGTATCAGAACCCAATGGGGTGCGAACCGGAGCCGTCGGAGTAGTGCAGGACCCGGTATAGAAAGTAAAAAATACCAGTAAGTGCCTACCCATATTGATTCCCAGGCATCAACTCACACTTTGAGGCATCTTAGAGGCTGACTGACTTGAGTCATATGAGAACATCGCTACCGTAGGACCATTCTGTCGCAGGCGGCGCCCTGGAGTGTGGTTTTACTTCTGCGGCCGGAACTACTATGAGGACGCACCATGCCTTTCCTGACAATGCCACCACACGGGGCACGCTTGTCGGAGATCCAACGCGACTCGGGATAGAAAGAAGCATGCATCTACCCTGGGATCCCCAGAATCTGGTGAGATCAAACCACGAATCGGCAGAAGCGGGTATTAATCCCGTCAGGACCAGGGGTCATAGAAACACTCGCATCATGCCGATGAAGACATTGCAAGGAAGAAATAAGGATGTGGTCGACCGATTGTTGTCCCTAGGATTATCAAATAACAACTCAGAACGGTTCTGACACAAGGGGAGATAGAGAACACCGACCAAGCTAGAAGGAACAAGCCAAGATGTGAACGCGTCAGTCTGGTGACCTAGGTGCGAAGCACCCTTAAAACCTCCGCGGTCGACGTTCTCATGTCCGTGTAAGCTCTTTAAGCGAATGAAGCCTTGCGCATAGCGAATACTGGAAAGGAAGGTCCCATGCAGATACAACCTTGTGAGTGCGCGATGGATGCTACAGACTACGTACAGCCCTGAAGGACGTCAGCGAAACAATAATACGATTACCAAGAAGCTCAATAGCGTATCGATACAATAGGGTAGGGGCCATGGCTCGTGCCAACCTTCACGAGGACATTTGGTGAGAGACAATCGAATGGACGGGATGTATGTTACATACCAATAGACAATAAGTTACGCAATAGACCGATCTCTCATGCATCACGCCTAGGCTCAGTGGAAACACCTTTCTCGGAGAAGAACACCACCGACACCGTCATATCATCTCTGTGCGAGATATACATCAGTGACCCCCAGACGGACTTGTAGTTCGAAAATCAACGTACCTATACACCCTCGCCTTGGGTGTTTTCATGTATAGCAGCGACGCAGCCAAGTCCTTGTCGATGCCACCAAGCGCATTTCTGAGTACGTGGGTGGCCGCGTTCGTGTCTGCACGGGCGAAACGCTTCTCCGCATTCCACTGGCGATAGCGAACGGTGTTGTCGCGTTCTGGCAGCCACACCGGGAGCATGTGCGGTAAGTACCCTCCGACGGGCTCGCGCTTTATGTGACCGTTCCGCTCCCCCTCCTTCCAGAGTCCGACCAGCCCGACAGCCTCCTCGCTCGTCAGGCTCTCCCAGATCCCATCCGTCCCCATGATGAGGAAGTCGCCAGGCTGAATCTCAATCGAGGTCACTTCAGGTTCAGCAGTGATGTATGGTGGCGTTTTGACCTCGGACAGCGGGGCGCGTCCGAGGAAATGCCGTTTGAGTTTGTCCTGCACGTCGCGCGTCCACTTGTACCTTGCGTCCCCGAACGCGCGCGACACGGCCATGCCGAAGATGCGCCCGTTCTGTATGATGTCTTCGCCCGGATGCTGCGCCTTCAGTCGCGCGATCTCGGTCTCGTTCTCGCCGTTCTGCTCCGTGGAGAGTATGTACACGTCGTACTTGGACGAGCCGTCCTCCTCCACGCGCCGCCTGCCCAACACTGCGCGCGAATCTCCTGTGAGCGCCACGTGCAGACGGCGAGAATGCGAGTCGTAGAAGGCGAGGAGGGCGCACGAGCCAGAGTTCGCAGCGGCCAAGAGCGGACCTGCAGCTTCTTTCGATTTCGCCGCCAAGACGGTCGGAACTGGCTTGTTCACGATCTCGTCGTCGAGCTTGTTGAACGTCGCCCGGAAGGTCTGTGCGATCTCGTGCGGAGTTGGTTCGGGGATGGATTGAGACTGAGGTCCGGCGAGACGGGAGTAGAAGTCTCCGAGTGCGCCGATGACGGCAAGAATCAGATTATCAGCGAGCCATTTGCTCGTGTCCCCGCCATTGTGGCCGTCGTAGATACCGAAGAAGGACCAGTACCCAGAAGGCGTGGACACCACCGCCTCCTGATGTTCGTCTTCCGCCGGATTGTTACTAGGCGATGGATGCAGTTTGCATCAGCGTCGCTCTACTCGCCAGAAAGGGCACAATGACTGACCTCGCGAGGTGAGCGAAGTCGAAACGAGTGATCCCAGAGGTTGCGGGAGCGTAGGTAGTCCTTTCGTTTCTGCGCAGGACTCTGTCAACATCAATGCCATGACGTCCTATGCAAATGCAGGAATCATGAGTTCCAGGAAAAAAAATTGGGAGGTATCGTGCTTACGATCCAAGTCTCCTTCTAGAGAGACAGCCGCATTTGACAGGCAGCTCACGGTGGCTGTCCAGATGCCGAGAAGGGCAACGAGAATGGAGCGACCAACACTGGAAGGCTCCGAAGAATTCGCTTTCTCCTCGCCCTTTGGAGACGCAGCCTTCGTCCGAGGTGCTGACGACATAGATCTCCTAGCTGCAAGAAGAGATGCTTGGGGCAACAAAAGACGTGACGATAGTCGAAGAGAAAAGGAAATTGCGCAAGAGTAGGTGCCAGTGTAAGACAGAAGTAGCAGGGCACGTCGCATACCGCGCTCTGCTGCCCTCTGAAGTCTTAAAGCAATCTGGATCGCGGAGGGAGGATTCGGCCGTCGAAATGCTGCGTGACTTTCCGAGCGCAGGAAGAATGTGGCTGTCGCCACCAGCGCGTGGATGGAGGTACGGAGGAGAGTACTACGGAAGCGCGCAATCACCGGAAGGCTTGGCCCAGGTCCGCCACGTGGCTCCGGCGGTCAAACAAACACCCATAGTTTGATCCGCGATGGACTCTAAACCTCCTCGACTTGAGAACGACCAGGTAAGTGCCGCCGTTAGGACCACTAAGCCCGCGGGATGTTCACAGCACGCTGTGGAGGTTAAGACTAGCACCGCCACAGCTGCTTCAGACGGTCTGCAACTTCGGCTAGCCATCACAGCAGAGGCCGTTTGATCAAGCTACGCTGGCAGTGATGCCGTGTACACAGCGCGTTTATCTCGGCCCTAGACTGAGTGGTACGATGCTATCTCTATGATGTGAACGCCCGAGACTGCCATCAGCCATGATTATCGAGTGGCATGCCAAAACCGATACCACAGCCACTAGCCTCTTCCTTGTGCAGTGACTTATACCTATAAATATTGAAGCTCGAGGCTATATGGGACCTTCCAGATGCCCCCCTTCGCCGTGCATCCCATGGGCACAAGCAATGTCATGCCGCCAATTCAGACGGCCCAGCCGACCCGGATGCGCGCCATGTCCCGCCAAGTGCCGACTCTCCAGTATCCGTCGCTTGCCACTGAAATGGCAAAAGACAATTCAAACGTCACTCGCCTTCACGGTGACATCCCAGAGGTGCTGGTTGCAGCGCACCAGCTCGCCGCAGGTCTATAAAGGCCCGCAAGACATGTCCTCTGCCCCATTGCCAGCCAGCAATTCCCCGACCCGCACTAGCCTTCACCCTTCCTTCATCTCTCGCTCTTGTCCACGATGTTCGCTCGTCTCGCCGCCGTCTCTACTCTCGCGTTTGCCGCTCTTGCCACCGCGCAGGGCTCGTGCTCAACCGGTACCGTGCAGTGCTGCGAGAGCCTCGAGAACGTGCGTCCCTTCCCACCCACCCTTTCCTGACCTCACCCGGGTGTTGCTCATGTGCACGAGCTGATGGACCGTTGCTGTCCTTAGACGAACTCCATCGCAGGCTCGACGATCCTCGCCATTCTCGGACTCAACCTCCAGGACGTCACGGCGAAGATCGGGCTCAAGTGCTCGCCCCTCTCCGTCGTGGGCGTGGGCTCCGGCAACGCGTGCAAGGCCGAGCCTGTCTGCTGCCAGAACAACAACGTTGTACGTACTGTCCGAGCCAACGTATCCTTGTCCTTGGTATGCAACTTTGTCGGTGTTGCTGACTTGTCGTGTCACTGTCATAGGGTGGCCTGGTCTCTATTGGCTGTGCTCCTGTCTCCCTCTAGATTACCACATTACTTAGTACAGATATTTGATGGTTGTGGCGTGCTGCTTAATGCATTTCGAGTTTCAAGTTCAATTTGTCGTGTAGTATCTGGCAGCTGAACATCTCTTCAGGCTCTCCAAGAGCTTGCCGGAGCACCACTCTTCCGAGTCTCAGATGCTCAGTTTGATCCATGAGGATGCACAACACCTATGCTGCCACTCATTCTGCCACTCATTCACTTCGACTTTACATGAAACAAGGAACTGTGAGTTCAACGTGGAATGAACCAAATGAAAAGTTCAAGTTTGAGGTTGTAAACCTATAAGGAAACTGTAAATGTATCCGATATGGTGTAGTGGCTAACATTATCGCCTCTCACGCGATAGCCCGGGGTTCGATTCCCCGTGTCGGAATGTCGCAATCTATCATTTTGCTCACCATCCACTTACCGTAGTGGTAAAACGGCGTAGGCCAATCATCTAGATGAGAAGAAGACATGACAGACTGACTCCATTGCATGCTTTGTCCGACCGGTGTGGTCTCACCGTTCTTTCTCCACACAACCAGCAAGCAGGCTTGTTGCTTCTTCAGCGACGATACAGCTGCCACCGGCACTCTAGGATCTGCGACGACACTGCAGTGCAGTTGCGGTATTTAAATTGATTGTCCCTGACGATGCGTCGGAGAGGATGGAATGGCGGCTAGCCGTCCGCCGATCTCGATCTCCTTGTACTTACAGTGTGCCGAATACTGAACGTACTGGACGTCAACGTTCAACAGATGTGCGCACATGTGAGCGTATGGAATATATATACATACACTCATCTGAAGATCCGCGGCAGGGTGTGTTCGTAACTAATGGGTAAGTAGTGGACTGACGGTTCACGATGACGATGAACCTACCTACCGTGTGGTGGACTCGGAGGAAGTACGTGAGTCGGCAAGTTCTGGGATCTACCGACTTGGAGGAGACACCTGAACTTGGAAGCCTGAGGCTGGGCCCGGGGGTCTGAGCACGCAGGTGGGGCGTTGGATGCGGTATACATAGTTAGGCTTATAGTGTGGCAAAGGTGAACATGAAAATCACAAACATGGCCTCGTCGGAGATCTAGAGGAAGGCGGGGAGGGATCATCGCTGATTCACTCGGGATGTCACTGCCAGTGGATAGTAAGTAAGTACTGAGTACTGAGTAACAACAGGATCAAGAGCGAGACAGTAAGGACCCGAGCCTCGAGGGCCGAGGCAAGCATGCGCACAGACTACAGTGATGGTGACGGTGACGTAGTGACGTCATCGATATCGGCGATATGTTATACGCTGGTGCCATGCGGACCTTGCCAGCGCTAGCATGTGCGGCCACAGTGCGGGTGTGAGCACGAAACTTCGGTGCCACTCACATAACACTGCACAGCGCAAGTATGTACACGTACGTCCATGTATGCATGACTTGAGTCTTGAGGATCCAGTCGGCGGTGTCGTGTCCGTCCGTTTACGTCTTAGTTCAGGGGGCTCGCGCTTCGACGCTGCGGCCGTTCGGTCCGGGGATGGCATTTGCTAGGCCTATACGCTGAGTCGCTGACCCGGCAATGGACGATAGAAGGGGTAAAGTAGGAAGGAAGGAATGGTACATTGGTACGTGTTCCTGGCCATGGACCTGAGATCCGAACCCGAATCTGGACACTTGGTAAGACTTGGGTAAGTCGGAGCCTGCGAATGCGAGAGCATATGCATGGTCCGACCCTTACAGTGACACAGCTGCAGCGAGTAAGCTCCGCACGACGCCTCGGCTCGACGGAACTCAATTCGACTCGTGTCGGACCGCGAGTGGCACGGAGCATGTGCACGCGCACGCGCACGTCGCACGAGAGGGGAAATGTAGAGAGACCAATTGGCAATGAATAGCGGTGGGTTACAACTACTGATACTGGTGAACACCGGTGAGATGCGTGGTGGTACATTGATTTTGCCAGGGAGAGGAAATGAAGACGAGGAACAGGACGAGGACGAGGAACAGGAGAGACGAGAAGGGAACTCGGGGATAAATACTAGCCGGCAGTGTGTAGCGTATATGCAGCCAAACCAGAGAGATACTCAGATAGACAGGAAGATAGAGAGAAAGAGAGACGAGAACTAGAGAGACGAGAACTAGAGAGACGAGAGGGCAGACACTGAGACAGGGGCGTTGCAGTCGTGAGCAGTGAGTGGAGAAGAAAAGGAGGAAATGGATGGTGATTCTACAGTTGTGTGGTATTCGACATTCGTGACGATTGAGAGAAGAAAAGGACCGCAGGGAATTAATGATATGGAGATGAAGCAGGCGAGGAGTGTGTGCGTGGGATGCGATTACGGTAAGAACGAGAGGCGGGGGTGTGAGACAATCGGAAATGCAAGGGGGGGGGAGCGGGGAGCAGTGTGAGATGCAATGCGTGATATAGCAAGGGACGATACATGGATGTAGATGCGGGAGGTGAGGGGAGATGGGGGTGGGGAATGTACATGTGCAAGGAAGAGATGGCTGGAGTTGGGGATGGGGAGATGAAACATGAAGATAACGAGCGTGTCGTGTCGTGTCGTATCGTCAAAGCCCAAAGCAAAGCAGCGAGAACAACGTCAACATCAACCAAGACTGACCGGGGTGCACATGTCCATCTCCGCATGCCTCATCACCGCACCGACGCCGTCCCCCCCAGTCTCAGTCTCCTCTATGCACACGGTCCCCCGCCCAACGTTCCAACCGTTTTCGCTTGTCCCAGCTAGAGTGCTTCATGCCGCGGCGGCGACGAGCTGCGACAGCCCGCTCTTGACGTACGTCTGGCCTTCACCTGCAAGTCGGCGGCGGAGGTAGACACCAAGAGGCCGTCCGCTCCCCCGACTGAGCAACACGCTCGCAACAAGCCGTCCGCGCATGTCCCTTGCGCTGGGACAGCTCGGTGCGCCCAATCCCGGCGGGGTCGTGACTCCGGAGCCCGACGAGCCCGCTCCAGACACGGACATGGTATACGACGGGACGGACACGCGGGACCGCGGCGCGCGCACCATGGGCGGTGGGGGCGGCGGGAGCGGGGTCAGCTCGTCCTCGAGGACGGGATGGGAGGAGAATGAGGACGAGGACGAGGATGAGGAGAGGGCGGGGTCCGCGAACGGGTCGTCGATTTCCGGAATCGCAATCGTTCTCGGGAGGGCGGGCGAGTGGGCTATGGACGAGGCGAGTGCCGAGGCGGTGCGTTCTGCGGGGGCGGGCGGGGGAGGGGGCGCTCTCCGAGTTGGGGCGGGGGAACCGTAGGAGATGGTGGTCCGACGAGAGCGGCTGCCCGAAGGTGATGAGCCCGCTCCGAATCCGAGCCCGAGTCCGCCTCCGAGGCCGAGCCCGGTGCTTGACCTGGCGGAGAGCGAGGCGGGGGTTGTGCGTGCGAGGACGGGGGAGGAATCGAACTCGTAGCCTGAGCTTGCACGCCGGGGAGCGCAGACGTTTGGTATGCGGTTCCATGATGCCTGTGCGGAGGACATGTGCGAGGCATGGCCGTAGCGGCTGGACGAACCGTGACCGAATGCGCTGTGCATGCGGTGGGAGGGAGCTGCAGCGGCCATCGCTGGGCAGTCTCAGTTGGGCAGCGACAGAGGCAGGACGAGGGAGATGTGGGGTGAAAAAAGCGGAGGTAGTGGGGAGAGCGGAGGAAGTAGTGGAGGGTGTGGGATAGATAGTATAAGGATTAGTAAGGCGTACTGGTGAGAGCTGGACGACGAGGACAGCGAGGAGAGCGACGAGTGGACTCGGCGGAGATCAAGAGAGGTGTTATATATTCGAGAGAGGGAGGGAGAGACAATAAGTCGGCGGCCCTGTCACTTCCGTCCCCATCACGCCCGCTTTGACATGAGCCTAGGGAGGCAGTGCCTCGGCTCTCTCTCCCGGCCGTCCCAGGCGCTTCCCGCCCCCGCAACGGCGACGACGACGACAACCGCGAGCGCAGTGTGTCCTCGCCTCCTCTTCCTGGAACAACGTACTCTCCTCCATATCCGTCGTACAAAAGCAACATCCCCAGCGCAAGCCCTTTGTTGCGCGCGCTTGGGGGCATGCTTCTCGCGCCCGGTTCGCCTTGTACGGCGCGTGCAGATCTCGAGTCGCCCATTCCGTTACGGTCGGTGCATGTCTGCGCCCTTCCCAGGTCCGAGTCCACGCGCACCGTCCACTTCTCCGACCTGCCCCTGCTCTGCCTTGACTATCGTCTACCCCAATGGCAACGCCGGCTGTGTACCAAACGTTGGATTTCTTTGTACTGCTCTCGCATTTCGTCCATCTCGACATTCTATTAGGAATTACGGTGTCTACATCTGGCTACTCGCGTCCGTCTCAACATTCTTCGCTGGACACATGTAGTATACACTGGACAGGATCATCATCGCCGCCCTCGCAGCATCAAGTTCAAGTCAAGTCAAAACTCAGTTGGAGCGGCACGGCGGCACAACGGCCCCAGTGGCTCGAATGCATCACCTACCACTAACACCGAGCACTGATCAGCCATTCAAGCGCAAACTCTCAGCACCCAGCACTCTTTCCCGTCCACCCGCAGATAGTGCTCTCCCCGCCAGTGGCACCGTGTCACATCCCTATACAAATCTCTACACAGCATTCGAGGGTTTCGAGTCGCAGTGGCCCATCCCATCTGCGCATCCGCCTTCCAGGTTGATGTCCCGCCAGTCGAAGAACGCAAGCCGAACGGATCTCCGGCCCTGTGCCCCTCCCCATCCGCACTCTCGCGCAGTCGCCAGTCGCGCGACTCTCCTCCGTTCTGTCCGTACAATCCGTTCTGGGACCCACGCTCGACTGGATCGGCAAGGCGCAAGGGAATCCGAGGGAGGAAAGAGCGGTCAGCTGGTCGCGGGCGTCCGAGTCCTGTAGGCCTGAGGCCGTGCGGCGTGAGTACTTACCCTCGTCTGGACTGGTGGCTGCATGACTGGTGACTAGGAGCGTCGTGCGCATCTCCGGACCCTCCCCATCTGCCATGTTCCTCTTGTCATTCTGGACCCTGGTTCTATACTAGTCTGCCACTACGTACCCAGTGGCAGTACCGTACCCAAATACATCGGATCCGGGTTCCCTCCCTCCTTCTCTTCCTTTCCGTTCTACCAGCCAGAGCACCGGCTCCTCAATCTATGTAGCCCAGCCCGCCGGCAAGATATGGGGTCCTCATCCTCAACATGTACACGATCTTCCACGATCTTCCTCGATGCGCTTCGCCGTGCCTCTCTGCTCTCTGGACCTGCCGTCATCCGTGGACCGGACGCGTACCGCCAGCTATCAAGCTTTCGCGCGTTCCCCAGCCCCACGTCTCTCCGTGATCTCAGAACACAAGATACGATGGGGTATCAATAGCGATCGGCGAAACCGCCGTACCTCAAGGCTCACCGCGATCTCAGCACTCAGTCGCTTGTTGCAATCTCTCTCGCGCGCTCGCTTTCGCAAACTCTGCAGGCCTCGGACGTTTGAATCGCGGTTTCCGCTCGTGCTCCGCCGCCGCGGCGATCTGGCGGTGAGAATCGGCCCCATCGAACGACCCGCGTCGACCGCCCGCGGGTCCGCTTGCTGCTGGTTGCTGGTTGCTGGAGATCTCCAGTTTTTGGTTATTGCGCTGCGCGTGCGCGGTCTTTTGAACTTCTCTTCTCTTCTCTGTCCGAGGCTTTCTATCGCCGCGCGCCATCCTTGTACTCGTATTTGTTTTCGTCGCAATGTGTTTTATGTCATGGGCATCCTGTTGTTTTTTGTCCATTCCGTTCAGTCTCACGAGGGCGTTCTTGCACGCACGCAACGGGAGGCAGCGCATTGTGCATGTCTTGCGGGGAGCCATGGCCACATTACACCACCGCGCCCTGACTAGTGCCTGGTGACTGGTTGAAGGGATGTACCAGAGTCCATGTGTTCGCTACTTACCGTATCTATATTTCCTCAGGGCCTCGATCTGCCTCGTGCTACTCACGGTGACGTAGCGTTGATAGAGTACTTACCACACCCTTTACTATACCGACTTGCTTCCATCCGCGTCAACCCACCTGCACAGCCTCGCGCGCCGCGCGTGGCGGCGCCGCTGCTCTCAGACTCTCGAGTCTCGAGAACGTCATGCGATATCCACAGAGGACCCGCCTTCGGATTCCGTTCCACTACTATGATGCTCTTCCATCGCTCGCCGCTCAACGTGAACTTTCGATGATTGAATTTGTTGTGGGATGGCCAGGCCACCTCCGAGGAGTCGGCGAAGACACAGCCTCTGCTGCCGCTGGACGATTGCACGCAGGGACGAGGGTTCTAGGGTTCGCTCAGGTTGGGTGGGTTGCATGCACGTATACGCATACGCATACTCATATGATGCAGATGAAGCTTGTTGATATTCTGAAGGCACGTCCCTAGTTCTACGGTTGTCTCGCGCGCATAGTCCTGGTATTGGCATCCATTATGAACAAGTTAAGTATCTTCATCTTTACTATTCGCCTCCTTTTCTTCGTTAGCAGCCCTCCTTCGCTGTCAGCGTAATCTCGTACTCACGGCGGGCAGCACCACGGTCGAGTGGCAGTGGCTACCAGAAATCCATCCCAGGCCCTTTACCACACTCATAGCGCCTTGGACTCGAGTCCTTGGGGCAGCTGAACTTTGAGTTTATAGCACACAATCGGACGCAGGTGAGCGCTGCACTAATATATCATAACTTTGCCACCTCGTGGCCGAAAAGGGCGCTATAAGTGCCCCTCCCAAGTTACAGCCTTACAGGTACATGGCTCGAGTGGTAACCGTGACATGACACTAGTAGCAGTTGTTTCGATATTTGAGGTTTGACGCTCGCAGTGACCCGCGCGGCTCGCGGACGTACCTGTACATCACCTTCGGGTCATCATCGAAACCCTTCTACCTTCCAGGGAAGCCTGCGGGAGACTGACAAGCCTTCTTCCGTATGAGGGTTCCATGGACAGATACAGCAGGTTTCCGAACACTGCGTTCTCCAACAATTATATACCCGCCATCGAGCTCTATCTCACTGCTCAGGCACTTCACTAATCAGGCCAAGTGAGTATATGCGTTGCTTCACCTCTAGCGAAAGCCTGAGTATGTAGCTGATAGCCTAGAGAGTCACCGTCACGCTGCGCCGCATACCGTGCATACTGCCAGGGGGTTACCGTAACGGCGCTCTCCCACCGGTCGTGAACACTCTTTGTCCCCCTTCCCCCCCGAACTTCTTTCAGGCGCGTATGGCATTGTGCTCGCTCCCGATCCCCACTTGAAGATCGCAGCACGCTCTTGTGTGGTACTTGACTTGTTCTTTGTCCCTGTATACGTTCCTCCAGTGACGGTATGTGGTTCGCATGTACCAAGCTAGTCATGTACGTTGTGAGATTCGGATCCGTTGTGAGGCTCGAGCTCAGACTCAGGGCCACCTGTTCGTGTGGTCGCTACCACCGTCGTATACGTAACTGTCCTTGATTCGATGTTGGCCGGCGCGCTGAAGCGCTGACCGCCCATGCCCATGCTACATAGGCAGGTAGTAGGTAATCAGGTTGCCGTTGCTTGACAAACGGCGCCGGCGCCGGCGCCGGTGTCAAGGTCCATGTTCGCACGTCCAGCCTTCAAGTTGTCTCTAGTATGATGGCACAACTTGTTGCACACACCGACGTTATTCCTACTATAGGTACTTTGGCGTCCCTTGGGAAGCTCTCAACCCGCCCTCCGCCGATGATCATCAAATTTGGTAGAATGATGCATACTGCGTAGTATGAAGAGACTTGTATAAGGTTAAGTATCGAGGATTCAGATTCCGCAGAATGGTCACGTCCAGGTCACAACGCGAATATAAACTCCGACGTCTCCGAGGCATCACTGCTGTCACGGAGATTGGTCGGAGATTGAGGATTTACGGGCGCTATGGCACCAAAGTCACGCTCGAAGTGAGATCTAGAGTTAGTCCCCCTTGTTCAACACTCTTGCATCCTTACTGCTTCACTAAACACCTGCCCCACAGTTTGTCATGTCATAGAGCACTGGGTAACGCCAGTGGCGCGCTGCGTGTCGCCTGAGCTCTTCGTACACCGTTCGGTACAAGCGTAGTGCGGCGCCCGTGAACTGAGCCTGAGTGCCGGAGTGTGTACTTTTATGTAGGTATATAAATACATCTGTGCATATGGTGTCAATTCATGAGTCCATGTCATCAATATCAAGTCCATCCAACCTCTGGCAATAAGTAGTAGTACTTAAGAGTATGTCCAAGGTCCACGTCGTGTCTCCGATCTCCTCGTATCATAGAGCCTGCACCCTCAGCACCAGCTCCGGCTTCGTGCTCTCCTCGCCCATCGTGGGGTAGGAGACCGCGGAGTTATTCCACGCGACCGGCTTGTCGGTCAGTTCGAACTTGAACGCGGTCAGGAGCACCGCGAGTACGACCTCTGTGTACGCAGAGAGAGATGTGTCAGAAAGAGCACAGCAAGGAGGAATGGAAGGTTGCAGGGGCAGGTGACATGGCGCGGACGGCCGGTACTCACTCATCTCGAGCTGCGAGAACTTGAAACCACTGCGATAGTGCGCGCGAGGAGGAGTTAGCAGCGATCCCGAGTCGAACGAGGCAAGGTGGGGGTGGCTTACATGCACGAGCGGCCTCCGCCAGAGAACGACATCCTGCACGACAAGTCAAGAAGGGGAAGAGATGATTCGTCCCCGGTCAGACAACGAACGATAACCACCATCGACCTCGTCATGATGGTGCACTTACAGCTGCGAGTAAACTCCTGGGATGCGCGCCTCCTCCAGCTCTGTGGGAAGGGGACCGAGCCATCGCTCAGGCAGCCACTCCTTCGAGTCGTCTCCCCATAGGGCCTTGTTGGTGTTGCTGGCCTGGAGATGGAGAAGGACCAGGGTGCCTCGTGTAACCGGGACCTCGTTCATCATCGAGCCGTCGCGTCCCCGCACGGGAGTGTGCAGAGGCAGGGTGATGTCTCGCGCAGCGCTACGAGTAGTATGAGAGTGCATCCGGGTGAAGAAAGATCTATGGATGAGACGGGAGACGAGATACGGGATCGAGGACGTACCGACGGCCAATGATTATGACAGGCGCATATAGTCGCAAAGTCTCGCGGCAGACGGCGTCGAGGTAGGGAAGCTTGATGAGGTCGTCGTAGTCGATGTTCAGACCGCTGTCGGCGTCCGAGCTTCCTCTCGCTTCGATGATCTCTGCGCGAAGCTTCTCTTGCGCCTCGGGATGCTGAGCGAGGGTGTACAGGGTGCGGGAGAGGGCGTTCGAAGTGGTGTCCATGCCTGCGAGGATGAAGATGCTGTCGTCGACTCTTGAGTGAGAACTACCGCGAGTGCGACAAGGACATGGAAGAGCATATAGGCGACTTACGACATCTGTGCGACAAGCTCCGGGTCTGTGAGTTTCTCCTTGGCGGACGCCGCGGTATTCGCCTTGACTATACGGTGAGAGGTAAGATATGTCGCACACACAGAAAGAAACAGTTACGTACGGAGAATGCTCATGATATCCTTCCCCTCTCCCACCCGCCGGACCAGATCTTCGTCTCCCGCAGTCAAAGCAGCCTTCTTCTCCTCGACGATCTCCTCCGAGCGCCGATCCATCGTGTTCGCGATCTCGGTGAGCCGCCGGAGGTTGGCAATCGGAGACACCCCGAATATCGCCCGGATATAGCGCTCGGGCAGGATGTACGACATCGTAGGGATAACGTTTCTGAGGAGCGGAAGCCGGCCCAGCATAGGGCTTCACACGTAGTAACACGAGCACGAGCACAAGCACAAGCACAAGCACAAGGAGTGGTGTCAGTGTCGGTGTCAGTGTCGGTGTCGCGCGTGATGAGCGGGAGAAATGGGGACGTACAAGAACAACTTGAGTGATTCGCCGTAAGCGTCGGATGACTCCCCGGCGAAGTCGTCGAACGAGTATCCAAGCCCGGCTTGTCCGAGCATCTCAAGAGTGGTGCGCGACATCCATCCGTTCACGTCCACCTCGTGCGCGTCTTTGCCCAGGTTCCGCCCCATCGCGCCCCGCAGCTGGTGCGTTAACAAAATAACTATGATAAGCGGGAAGGACGCCAAACAGTGCATAAGGATGGACGGACCTTGTGCGCGAGCTCGTAGAAGATGTGGGTCATATTGCGTAGGTGGGCAGCGGAGAAGACGGGGTTGAGCATCTTGCGCTGCCGACGGTGCTGTGCGCCCTCCGTCGTAAGGAGTCCATCGCCTAGGAACAAATGGAAGTCGCTGATGTGTGCAAAAAGCGTTCAGCTTGATGGAGACGCGTCCACGCATTTGGTTGGTGCACGTACTCAGAGGGAGCTAGACTCTTCCGCCAGTGCTCGACGTCCTTGACGAGGATGCTATGCATGGCCTTAGGGTCGTAGGTCTGAAGTATCTTCTCCTGAATGAATGCGTCAGGGCGTTAGCAAATGCGGAGGAGAGGGATCACAACGAGAGACCAGACGCACCCCTGCAACACCAGTGACCATATACGTCGGGCCATAGGTGTCATTGAGATATTCCCATTGCCTCCAGCCTTGTGGCTTGAAGAGCTCGGCCATGCTCCCTAAAACAAGAGAGTCGGCCGATGATCAAGATACGTGAGTAATGGGAACACACCAAACAAGACGGAATCAGGCGCAGGGCCTGGAAGGTTGTCGAGAGTACTTCGTACAAAGAAAGAACGAAGTAGTCGCCATATATAATAAACGAGGGCAGTACCAAATATCACCGCTATCGCCATCTCGAAGTGTGCTAGGAAAGAGGAAGGAACTAGAGAAGTGGATGGGGATAGTGGCACGAAAGATCTCGTAGTATATATATATCAGTTCACAATTGACTTGCGCATCAAACACGGCTGCTGTCAGTGCTCGACTCCGAGTTGTGACCGTTCGGCTTGGAGGTATACGTATCATGATGGGCTCATTAGCACCGACTGATGTCAACTTAGTGAGAATCACACCGAGAGAGAGAGAGACTTGGGGATTACACATACCTGCGTGCGTCGGAACCGGAAGCAATCCCTGCTGGATTTGAATAACACGACACCCGCAGCCGAGGGTACACTACGCCGCGCCGTGAGCGCGAGGCTGCGGGAGGAGCACCTCGGACTGCGCATGAGTTGTTGATCCAGGCTGGTGAGCGCGGGATTAGAGTGGGTCTGCATCGATCCTGCCCGGATGCTATTGCGGCTCGCTGTTTGGGATGTATTACAAACTCGTAGAAGGGCGTTGCCAACTGCCAGCATCCGCAGCACTGCCACGCGTCTATCACGTGCGCAGCCTATCTCCGATGTCGGGACCGGGCCGGGAGCGCTCTGCTCCAGAACAACCTTGCATTCAGGACTCAGAAGCTATAGCACCCACTAGGAGCCAGTCTCGTCCGCATACTATCGGTCGCCTACGACGACAGAGCCCTAGTGGGCTGGCATTTCGCCATCTCGGACCAAAGCCTGTAAATGCTGCAGGACGTCTTCGACCGCGGTAGGCTGGCGTGGAACCTCTGGTTGTATCGGTACTTGGAGTTGGTGTTCTTCCTCCATACAGTATAAGCACTTGCGGAGGGCGAGACGTCCAGGGAGTATTGCGCGGCCTTTGGGTATGGCGCCGCTTACAACTGTCCGTTCGTCCTCTGAACTGACGGTTCTAGCCTCGTTGTGGGACACAGGATAGCTGCGATATCATGATCAGTCTCATAAGATCCACCCACTTGAGGATATGTGACGGAAGGAAGGAAGGAAGGAAGCAAGGAAGCAAGGAAGGAAAGGGTGGAGCAGGCTTCCATCTGTACAAACACCGCCGGGTGATGGCGGGTTCACCGACATCACCACCCCTCCTCGAGTGAGACCAGGAGCGATTCGCGATCCGCATTTCCCATTCCGCAAACTGAAACTGCTTGACGATTGACGCACCCGCAAACTTTCCTAGTGTTTCAAAGAACGGCGGCACGCAGCTCCAGGATGTGGAGGCGTGCACTGCGTTCGCCCGCTAGGAACCGGTGGGAGGTCCTGGTCCCGTCACGATCGTGCACGCGCCCACCGACGTTGTGCGGCATTAGGAAGTGAGGCTCATGATGACACCCACCGGATGCCAGTGGTCTGTTCCGACGGAGACTTGAGTAGTCCACGAAATGCAGAGATTGGTCAGAAACTGGACAGATAGTCGGCGAGGGATGGTTCGTGAAAGGGGAGACGAACTATGAGGAGCGGAGTGAGGGGTCATCGCGGAGAATTGCCCTACCAGTGATGTTGATGAGTCTTGGAGCAGAGCGGGCAACGAGGTATTCTTGAATACGCCTTCGCACTCAGTTTGGTTCCTCGGACTCGGGAACGTAAGAGGTGGGGGTAGAGAGGCTTCAAGTCACTGCGAACGGTCACTGAAGATCGTTAGGCCGTCGTGGCTGGCTCGATTTTGAAGCTTGAGTGAGTTGTGGAGGCTATCGCGGGATAAAGTACCTCTCAGGACTTGGCCAACGGAGTCACCGCGGTCATGCTTGCATCAGCAACGCACCTTTGCTCCAGCGGCACCATCCGGTACCAGCTGGAGTGATCGCCTCCCAAGATGAGTATATTCCAAGCATCGCTGCACCTCGAGTCATCCTGTCACGGTCCCGACCGCAACCCGCAAGCCTTCTCCTTCTGTTCAACGGCTCAACCTTCAACCTAGTTGAATGTCCGTGAGTCGAAGCAGCCCACCATTTCTTACTCCTGATTAATTCTCTTCACAGCCAGTATTAATCAGTACTACACAGGGCATTGGTTACGGCTTGAACATCATTGGACGCTGTCAAGTTCGAAGTAGTTCCTACGACACCCTCCCCGTCCCATGACCCAACGGGAAGGGTGAAGACTCACTGAGAAATTCGTTACGTGTCCGGATCGGAGCTTGGGTGTACACGACTGGGAAGAGCTCACCACCGACCATACTTACGTTGGGGCACTTGGGTACAATCGCGCCCGACTCGGAACCCTAAGGCTCCCCACTGTGGGCGGTCAAGACTCACCGGTGCTCTCGACACCGTCCTCACCGGTGCTCTCGATACCATCCTCACCGGTGCTCTCGATACCGTCCTCACCGATGCTCTCGATACCGTCCTACAGACTGCCTGGAACTCTTTTGATGTGTTTCATCACTGGCAGAAGTATGGGTCAAACCGTCTTCAGGAAGTACCGGTCTCTCAGGTCTCCAATGAAGACTCGGGAGCGCACTGCGTTCCGGCGGCGAGTCTATACGTTGGAGACATTTCGCGCGTTCAACATATCAATTGGCTCGACATACTCGCTTGGCAGAGACCAGTATAGACATACTTAGGTTCCACTCTGCAGGTCGGCAAAGTTCTGTCACTGCGTAACTCGGAGCTGACGAGTAAAATGATGTCATTTCAAGTTCGATAGTACAGGCTCAGGTTCGCCGGTAACTAGTGATGTCTGGCTGGGACTCTAAGCGTTGTGCACTGGCAGGAGGACTTCGGAGCGTCCGGGACGCTCTCTAAAATAAATCAATTGCATCAATGCTATTCGGCAACTCAGCAGTGGACGGTGTGTCTGCTTCGGTATGTACACGATCCCGGTCGGCTTCCCAAACTGCGGGGGCTGAAATCAACATCGCCATGGCAGGACTCCATTTTCAATGTATCGTGACAAAATAAAAGCACTCACAGGTATATATCCTGTCAATGCTCGCCGTGGTTAAGGATCGCAAGCTTGTCGATTTGTGAATCGTCCTCTTCTGTTGATCGCTCACTGTTCGATCCCTACGCGTCGCTGTCGTAAATAGCACTCCATCACCCCAGCCTTTCTTGCTATGACGTTCGTGTCTCGAATCTTTAGCTGTGACAGTGCGATTAACTGACTACAAAATCAACAGCTCGTTCATCATGATTTACTGTGTCTGCGTGAGTGGCATCAGTGAGTGTTACCATTCATACCGGATCATACCGGATATAATGTGTCAACAGTCATATTGACATCAATAGCTATTGTTGTATACGACCACATCATGACTATAGGTGATGAGATTCGGCTGTTTTGGAGGAGGCCGTTGTCCGGCGGTGCTGGAATGTATTTCTTCATCAAATACGTTCTTCTGCTCAGCAACCTTTACATCTTGTGTATACTTCCGATGAGATACAACTCTGTGCAGGTGAGGATCTAGTTTTGCTGATACTTCCCCATACTAGTAGCGCTCACCCCCGATATCTAGAGGCATGTCATAGCCAGCTCAAGAAGTTGTGAATTGGGCCTCTGACGTGTTTCAATTAATGTAGTTGCACTCAGGCGGAGAAATCCATCGTTAGATTGGTCCTAGTCGAAATATTTCTTCCAGGAGGTGGAACAATTGCTCATCATCTCCACTGTCTACTGTGTTTTTGACGCGGACTTTTAGTGTTTATGTCACTTCGAGCCTATGCTCTGAGCAAGACCAAGTGGCTTGGACTTGTCATTCTCCTCCTACACTTCGTTCCAGTTGGTGCCAATGTGGTATGTCACGGTGCAGCTGATGCGACTTAATGAGACCCGGCTCTCATGGAGTACCTCAGATGCATCACACACAGAGTCTCACTGTGCTAGTGGGCGACGGTCTTTGTTACATCTATGACGATGATAGCAATACACAGCGGTAAGAGCAGCCTCTGATTCTATGTCATCGTGTTTGCTGACATCACACATTGTACAGCAGTAGGTCCATCGCGTTATGAATAAGATCCGTCCACGCTGACGTCCGTTCATGACAGTCACTGTTGTATCACGGAGTTCCTTGATTTTAGCCGATCTCCTGGGAATTGCGACCATTTGGCATGTGCGGTCGACCACGCACCGCGTTCGTGGCAGTCTCCTCCTCACAGTCCTTCTACGAGATGGTGAGTCACATGTCACAGGCCTATTGCTCGGAAGTTGGACTATTGACCATCCCTGTACAATCATTACCTCAAGGAATCATGTGCTTTTGGTGATGCTCACTGTTGGCTCCAGAGGATTCGTTGGCTGACTTTTGCATCCAGCGGCGCTCTAGCATTGAACGTACTCCGTCTTGCATTGTCGGCATTTCCGGTGAGTTTCCTGATCGCAATCGCTCGGCCTCCATCAATCTCATTCATTTGACTTATCGCTCCCAGACAGATGGTTTTCTCAATGGATCAACTTACGTCTCGTTCATCGCATCACCGTAAGTACATACTAGCGCACGTGGGACGTTTGAACTCTAATATATCAGGGAACGCATATTAGTCTAGCATGTGTTCTCGTCACTCGGGGCCTCTTGAACCTACAAGCAGCTTATCAACGGACTACGGAGTGGGACACAGACAATATTCTGAGTGTCATCGACAAAGGAGCTGCTGTGAATGGCGATATCAACCTGACGAACGAGTCTCAGAGCGCAAGCTTTGCCCTTGCCTCGATAGATAGCCATGGGGATAGACCAACCGTGTAGTCGATTCACTCGACTTGGACCATGAACTATGATTGCGACGCTACTCTTACATACATTCCCTAAAGTTGCGCAACTCAGCCTTTACGATCTAACTATATACTTACACGCTTTTCCCATATGGCACTCCATTCATATCGGCGGCGACCGTCATCATCCAGTTCGAGAGTAAATCTTGAAGTACGATGCAACAGTGCCACCCAGTGATCTCCTCATATGGAAGGGAACACACCCCATTCACCTATGTCCCCTGGAGCTTCCTTTCATCCTACGCCAATCATTCTCCCCAGTATGTTCCGGTGCAACTACAGCGTGGCCTGACGGGATCGCCCCCGAGCCGCATGTGATGCATCCGTTGACGGAATTCAGCAAGCTCAGCAGACTCGATGCAAGATTGAACTAAGGTTGTGTTCAGATCACTGTCAACCCGGTCGAATTGTAACAATACAGATGTCAATTCGACAGGAATGGGCATTGCTTTAGGAAAGACGTGACGTTGTGAACAGAGTCTGCCCTCCACACCATAAACGAGCGCTAGCACAACCATTACAAGAGGGCAAGCTAGGATTATGTGACATGGAGGATTTTACTTACCAGTCTAGTGTATCTCACTCGTTGCACCGCAACCAAGTCTGCATACCACCCTCCTGGGATAGGACAGCTCCTGAGAGTCGCACTGTTTCATATTGTCAACACAGATCATCAGGCTGGTGTGTGGCATCACGGGTCTCATTTCCTAATGTCACCCAATGTCGGTGTTCCCAAGCTAGCCTAATTCTCAATGAACCGGATGCCCCTGCTATTACCGCGAAATTCTCTACACAGAGGTGAGTCAGTATGAGTCTGCGGGAGTCTTGTACCGATCGCATCTACTGGGAACCACACGTTTCCAGACTTCGACTTCAAGCTATGGTATCCACAACGCGAGAAGACACGATCTGCCTCCCTACCTCCGCGCTTTCCGAGCTTTCCTCCTCCAGACCCGTTTGAATCCGTCGCGCCGGGCCAGAAGAAGCGCCAGCGGTATTACTGTCACTGGCACTTTCCTCCGCGTAATCCACATCGTCCAAGATGTCGGCATCAGGGACGAGTCCGGAACCAAGCGAACCGATCACTCGTTCGAAGACCAGCGACTCGGTGCCAGGAGCTCCAGGCTGAGATAGCCTGCCGGAGCTTGAGGTGTGGTCGACCGCCTTGGCGTTCGCAGCCTGCAGGTTCAGGAGGAATCGGGATACCAAGATCGTAGTCAGCCTGGTCGAAGGTGACAAAGTTGAGCACGCGAGATAGTGGGAAGCGGCGAGCGATGCGTACGGTTGCGTGAAGCTCAGTACGTTGCTGTATGGGTCTTCAACCTGAAGATTTTGTGAGTCAAATCATGGCTAGGGTGCAAGAGTGACCTAGACTGACTTCTACCACCGTCAAGACGAGGTGCATGACGTTGAGGAGTAGTAAAGAACTAAGCGATGTCAAAATCGTATATCGTACTGCGGAAGAGCAACACTCACACGAAGTAGATGGTGCCTAGTACACGATGGGGACGCAGTCAGAGGCGGACATTGACCAGTAAGTAGATCCTCACCATCTCTGTAAAGAACATATCCAAAAGACTGCTCGGGCAGCCTGCTTCCTCTAGGAAACTTGATCCAGGTCACAAGGATGAGGAGTACGTCGGCAGTGATCACACTTATTCGGGTTGCGATCGTCACTGGAAAGGAGGCTCAACTTCGAAAGGTGCGCCAGCTAAATCAGAGTAGCTCACATCTACGGAATCGTCAGCTGAAATTGACGATGTGGAGATAGAGCATGCTAAGACATACATTTTGAACGTGTGTTCCGACTCGGTATCAAACCCGAGGCAACCGAACATGGGGTCGACCACCCCACCGATGTTGAAGCGAAACTCAGTCTGCATAGGGCCCGGTCATTTCCTAAATCGCGAAATGAGGAATGAGGTTGAGGCTCGTACCAGACTCCCACAGAATGGCACCATGGACAGGAGAAAGATGACCGAAGCGAGGATCCAGCTTCGGCTTAGTGCGAAGGCACGAAGGGATGAGAATGCTAAGTGCATACATGGAGTGAATCTCTCATTGATTCCCACCAGGAAGCATCGCGACAACGTACCTGCCCATGGCACATATGGTAGGAGGAAGGCCACAACCCCCACTTTGACGACCGCGTCGCAGCTAAGCTCGAGAATGAGTACAAGATGGCGTCAGAGACATTATACACCATCGACGTATGAGACAGACCTCTGCAGAGCACGTATAAGTGAGGTGCACCATGAAACGAAGAAGACAACCTCACCTTGTCTGCGATTGGACCGAAGGAAGTATACGTGCTGTAGACCAGGGTGAAAAGGAAGATAATCCTGTTCCAAAAGAACAAGACGTTCGCCCCAGTCCATTTCCCTCTCCAGAAGTAGTGGACTTCTTCTACGCCCGTGATGACACACTCGTACAGGTACAGACCTAGAGGTGCGGTCGTCAGCCTGCCGTCTCAATCACGCAGTGATGAGGGCTAGTGAGCCACCAATAGCTGCAACGGCACAATAGTTCGAAGTTATGCTGTAGTCGACAGATGTTCAAGTTGAATAAGCACGGTATGCGCCGAGAACCAACTGCACAGCACGTATACGTACAAGCTCTGGTATCCGATCACGATCTCACTGACGTCGGATTGGTTAGACATAGTAGTAGTGGTAGTGGGGTTTATGTCGGAAGTACTGAGGAGGAGACGAGGTGAATGGGTCCCGGCTGCATGCCTTATCACACCATATCGCGAAGCTCAAAGTTACGCCTCTATCTGAAACAGCCGTCGCAGATTGGCAGACGATCACGGACAATCAGAAGACGTCACGAACGAAGCGATTGAAGAACCTACAGACTGGCCCCTCGACGCCAGTCTGTCACTGGTAGGATATGTAATGTGGCTAGTATCTCGACATATCATCACCGCTCATGGGTGCTTCGGTGGGATCGACCGCCAAAGACCGCCTGAGATTCGATCACAGCGGGTGGCAGACGTTAGTACTGAGTCGGAATCAAGAGCATGAATCACAGTCAGTAGCAGTTGAGCCTGCTCCGCGACAGAGATAGAGAGAAATCCTAGTATTTTTGCAACGGTAGTCATCTCCGACGGAAGAGGGGGCTGAATAACATGTCCGCCCCGAGTGGAAGTGGAAGTCAGTCACCTTCTGTGTCTATATGCGCGTCAAAAGGCCACTTAGAGTCACGGAATCCCTTCTTTTGGCTGTGAGAAGGAGAAGCGGAGAGCATTGACAGTTGGAACAACGAGATGTCTTCGCTGGGGTCCAACTAATGCCGGTTTCCCTCCTGATAACGCAGTTCGTGGTGCACTCGGCGAATGAGTAGTTGAGCACTGTGCTGGGTATTAGCTAGCAGAGGAACACAGTTAGGGACCCACCGTTTGGCACTAAACGTTGAACTTGGAGATGGTGGTGAGGAGAGCCCATTCGGGAAACACCGAGAGACGTGTCGAGCAATACAGCCGCATGAATTCACTTACTAGTAGTGAGTGCAGTGCTCCAGGTTGCCGGGTGAGAAAACGCGTCCCGCGATGTCGACTAGTACCTGCACTCAGAACCTTTTGTATTCGTTCTCTATTCGTGGCGTTCGTGATTCGTGTCTAGTGTGCACCAAGCCCCAAAGGTTTTCCACGCAATGAAGCTGCTAGTTGTCGCGCACGGTGGAGTAGCCGACGTCCACCCACGCGCGCATCCGGTCTCCATACCGGATGGTCAGCAAGATCAACCCGAAGCCCGCCCATGCAAAGAGGGCGAACAGCGTATCCGTCGCAGTGACGCCAATCGTGTTGATGAGCGGCAACATGACAGCAGTGATCAGTGCGATGATCAGTGCGCGGAACGCTCTGCAAGGCAAGGGAAGTGAGTAGAATTATTCACGTCTGCGGACGTGGGCCATGTAACACTGACCCACTGGCAGCCATCGTCTCCGCGCTCTTTGAGTGTAGGATGTCGACATAGTACGCCGAGGCAGGAGTCAACGTCAGATCCACCTAGAGTGTGTGATGATATAGAGGCAGATCGTCAGAGGTTCAGCATCTTGATCAATGTGAGCAACGAAGAAGACTAGCACGTACGCCGATGCCGTTCATGAACATCCACATAAGGTTCAGTACAATCCCTGGTGTTCCCGGGACGTACTTGATAGTGAGTCCTGTGAGGAGGACGGACAAAGGGACACAGACACCCGCGCCCCAGAGGGATGCACGCAGGCGGTCCTCGGGTACCCAGACGCCACCACGGTGCTTGCGCCATTTCACAACCGTCCTATCCGACAGATGACCGGCGAGGGGTGCTCCGACTACAATGCGTACGCTTGGTGAGTAAGTTCAGCGGAGGTGGCTAGAGAGTGGAAGGGCGAACTGATGTTGCCGAGTCCTGCAGGGAGGAAGAACGCTCCAATGAGGGCCTCGTTTGTGATGTTGTATTGCTTTCCCTGTAGGCATCGTAAGCAACTATCGGGCGCACAACGCGCAAAATGTGGCTCACGATCGTGTAGGCAAGCGGAATCATGAGGACTAGCAAACTGTCAATATCGATCGCCTGGTATGTCTATTGTCATGGCTTACCAAAATCCGTTAAGAGTGCGGCGGTCCCCGCTATGGTCTACAAGGTGTGAAGGTCAGTCAGCTGCCGCTATACAAGCCTTTACTGTCAACTTCACTTACGATGATCAGAATGTTCGGGCTGCGTAAGAGCGAAAGACTAGCGAACGGGTTGATCCTGAAGAACTTGGGGCCATGACCGTTTCCCCTGTGACGTTCTAGAACCTCAGAACTGAGCGTCTCAGGGAGCCACAAAAACACTGGGATGAATGCCAAAAGGCCCATGACGAACAAGCCCCACTGCGCGTATCTCCATGACGCGTAGTGTGTGGCCAAGCCGCCGCATAATGGGGCGATCGCGGGACCAAATAGCGAAGCCTGCATGGTGAGACATGAGCACACTGGATGAGCTCTGTGTATTTGCAAGAGGAGGAGGGGACTCACGCCGAAGAAGATACCCATCGCACGCCCTCGTTCTTCAAGCCTGTAGATGTCTCCGATGACGCCGGCCCCGACGGACATGCCGCTCGAAGCGCCAAGTGCTTGTATGACTCGCCAGAGCATGAGCGCCGGAACACTGCGTGCAGTCGCAACGCCTGCTGAGCCTACTATGAGGCATGGCAGAGACCTCAGGAATACGGCACGTCGACCATCTGAAGGGATTGTGTCAGTGATGCTCAGTGGGTCGTCGAAGATGACTCGAGCGACACGACTTACATATCCCGAATATGTAGCCCAGCTGAGGCTACCGACAGATGCAGTGGCAAGTGAGAGACTCACAGCCAAGCTAGTCAAGTGGAAAGATCAGGCCATTACTCGATGGGTGCGAAAGGTATAGAAGCGAACGAACCTGATCACTGGTCCGTCGGATCCAAGGTCCCGCGCAATCTGCGGGATGGATGGGATGAACGAGCCAGACGCGAGGACTAGTTGGGTGGATACATCATACGTCAATACCGTTTCTAAAACGTGTGTCCACGAATCTTGAACTCACATGGAATGACTGCGGCCCATGATATCAGGCCGACGATGAACTGTTTTTTGCTTGGAGAGAAGCGCTGGTACAAGAGTTCGTGCTTCACAATCTCCGGATCTGTTGATGGTGGTGCGAGCAGCGGGCTCTCTTCGGAGGCCATCGTTGGAACGCTGCAGCGTCTTTGGTCTCCCGAGCTTCAAACCTCACGCAATTGCCAGGGATGGTCGTGGTAGGGGTCTGAGACGATGTTGCCTGAAGAAAGAGGAGTCATGTTGATAGAGGTCTTTCTTACGTGATACTTATTCGACCGCGAGAATATTGAGGACCCGTGGCCCTGGTCGGCAACATCAGCCCTAATCAAGGTCAATAGTACATATGAGGTCCGGGTTGAGCAATTAATCCGGAGATCAACCTAGTCACCGTGTGTAACGTAGTGTCACATAATGTATCAAGTAGTCACAACGGTCTGATCGCTTCATCATCATTGGCGCCGCCTCTACTTATGTACTTGCTGGTAATACAGATACGTAGTCACAACAGCCTGGTGTGCCTGGTGCGGCGAAGCCGATATCGATGTTGCGCCTGCGGCTAACTTGCCAGCACCCAGGCTTGGAGCAAGGCTGCAGATCCACTAGGACAGAGGGGAACTGAGGTACTGCCAGACGTGACACTGAGCCTCAACTCGAGTCTCGACCTGCTGCCGACCGGGTTGAGCTTGACCGCGTATCAACCCATACACCAACACTCTATCGACCGCCAAGATTGCGTAAGTATAGATCAACCCCAGGGGTTGAGGTTACCGACCAAGCCGTTATCTCTTCGCTTCAATCAATTCACCGTTGATAATCACTTTCCCCACTTGTTCTTCCACCGAGTCAGTACGTATAAGCTTCAACTTAACCGAACCCATCATATATACGTCGATGACCTGGAGAACCCAACATGCCCGCGCATCCCGAACAACGTCTACGATCGCTCCATTGGTGGCCCGCATTTGACTTATTGCGTGACCCCACTCACAGGCTGATCGCACTGAGCTATTCGATGATAAGTATACAGATAGAGAAAGGCTTCTGTTCCTCGATCGAACTATCCGCTTACCCGCAAGCCGGTTTTCTAGATCGTCTTGTGACACCACTAGTGGGGCACAGAACGTTATTAGAGTGAGTCCGCAATACCCATCTTCCACATATCGGACGTCTCGACTCTGCCTATCACAGACCTTGTCTTCCCGTGGTGGCTCCCTCCGGCGGTCCCAGATGTCTGGGAGAGCGGCCCTCCCCGGGTCATGAGAGACCCGCCAGATCATCTATTCATTCGCGGCCCAACGTTGCATCTCGGTACGACATTTCTCGATAGCTGCTGCTTCTGACTCGGACACCGAACTGACTCTGGACGCCGTCTCGCGGCGAAAGAAAAACCATGAGCGGCGTTGTACGACACCGAGAGGCCGCCTGCTCGCAATTTCCGCCCCAATGACGACGACATAGCATTCAGTACCTTACAGCATGGAGCGTCCAACCATCGAAAAGCCGGCGGCGTGGGTGTGAGTGACTAGTGAATGGCGGCGATTGCCGAGGGACGGACGATGTTTCGAAGTGCAAGGACAAGAACGGAAGCTGGCCGTTCCTGGTGTTGGACGGAGTGGAGACAGTGGCCTCGTCAGAATCCTTGGCTCTAGGCCGTTCGCAGGGCGCTATGTTGGCCCGACACCGAGCGGAGTGCCCGTGCGTCATGTTTCTTTCGCGGAACTCGACTTTCAGATTTCGAGAGGCTTATAGTCCACATAAACACGCCCCATGGCCCGTCCGCTTCTGCCGGAATCCCTCTTTGACCCTGTCTCTTCTCCCTGTCCAGCCGCGATGCATCGTCTCCCATACGATGTCCAGCTCGCCGTCCTCCGTTTGCTGAACACCATAGACCTCCTCATGCTCTGCGCGGTGGGTATTTGCCTGCTCTGTCCCATCGGAGACTCTGAACGCGACGGAGAGGTTTCACAGACATGCAAGGCTTTGCGCACTCTCATCAGCGACCGCTCTGTCTGGCATCACGCACTCCTCCGCATTCTCCTCCTTTTTCCCCAACCGCATGTCTCCCGACGCCTCGCCCTGATGACGATCGAAGAGCTCAAGGTACAGGTCCTGCTCTCCGCCCGCCTGGACAAAAAGTGGCATGGGACCGACTACCGCCCGCGCCTGATCAGGCATTTTCACTGCAGCAAAACCGTCGAGCACGTCAACCTCGTCGCCGGCGGAAACTGGTTCGTCATGGTCCTCTACGACGGCTCGCTGCAGCTGCACGAGCTCGGCGCGCCGTCCCCGGCCGTCACGCTCTCGCACGCGCTCACCGAGGACGAGTCTGTCTTCTACCTGAGCTCCTGCCTGTCTCTCACTAACGAGCACGAGGACCTCATCGTCCTCCAGATGGGCGTCCGCTACAAGTGGGTGTCCGCTCTCCCGTCCCTCCCCACGCGTGTCGCAGGCGTACTGACAGCAGATGTCCCTACCCCCCTGGCCGCCGCAGTCAATGCAACATCTACGTCTACCACATCGCCATCGTCGACTCCGCGCCTGCGTTCCTGCTCCTCGGCAAGTACACCGTGACGGGATCGATCTGGTGCTGCGCGTACGGCGGTCGGCTGCTCGTCTACGGCCTAGAGAGCGGCAGTGGAGATATGATCCTCCACGTCTGCCCCGCCGCCGATGGCACAGGGAGCGCGGAATTAGGCGTCCATGCGCCCCAAGTGTTGATGAACATCGGACCGTGGTCGGTGAGTAGCTTCAGTAGCCGTGCGCACAGCGTCATCGTCGCACAGAACTCTCACCCCGCCCCCGTCCGACGTCCCTATACAGGCAGACGAAGATTTCACCGTATCCGTGCTCTCGGAGAACCAGCTCATGCTCGCCTACCACGACGGCCTATCTCTGTATGAGATCCCCCGCCGTCGACCCCGTCGACGACGACGGAAGGCTCTCTGCCAGCAGAGCGCACAGCAGAAGACGTCTCCGCGGTACACTCTGTCCGGCCCATCTGGAAATACCGCTGCGCCATCGGGTCAGGCATCTACCGCATCAGCCCATACACCTGGACCGCCGGTCCAAGCACGGCACACAAGCCGCCCGCAGCAGTCCACCCGCTCGTCATCGCGGGCACCCGCGCGCTGCACGTCCTGCGCGTGTTCCCGGACTCGCAGGTCGACTACCGGGAGGTGCCCTACCCGCTCGCGCTGGGGGCCGAGATCGGGTACATGGGCCACGGCGCGGCGGGCCTGCGGCGGGCAATCTGGGACTGCACCGAGGCGCGGAACGGGTCGGCGCGTGTGCACTTCCGGACGTACTCCCTCCCGCGGTCGATCCTCAACCTCGCGGAGGACGACGCGGAGTTTGGTGCTGGCGACCTGGGCGTGAGGGGCAAGCTTGGCTCGTTCAGCGTCGCGCTCGACCCGGAGGAACATTTAGTGAGCCTGTGCATGGAAGAGAGCTCGGGGCGCGTGTGCTTGCTGCTTAATAACATCATCACTGGTGCAAGGCGGATCTGTGTCATCGATGCGGTTTGACTGCACTGACCTTCCTAAGTGCTTGTGACTGACGGCGACATATCCGCCAGTGCACCACAAAGCGAGGTAAAGTGAAATTATGCAGTGCCGCGGGCCTTGTCACCACGATGTTTGTGGGATAGAAGATGTCATTACTTTGGTGACTAAACAATACAATACAATCAGCACAGCAGAGAGAGCGAAAGCTATAGACACGCAGTCGGGTAACGATATGGAACGGCGCAGTCGGCGACAATCATCCTTGTACGAGGGAGGGCTTGTTCGCAGTCGTCCACTGGTCTAGTATTCTCCAGAAGTGTGCCACGACAGACTTGTCAACATGACGGCGGTTAGGATCGATCTTCCAAAGAGCCAACGATAAGCCATCTGGACCAGAAAGGAAACATTTTGCCCTACCTTGAGCTCCGTAACGTTCCAATCCTTGATTTTGGGGTTCGGCGGGTCGTTCGTCCAGGAAACGTAGATGCCTTTCACTACCGTAGGAGCTGAGTTGCACGTGTGAATGTCCTGATAAGGAAGATCGAGACCCACCGTGGTGAAACAAGGTTTTTGGTTCGGTCCACTTGTACGGTCGGAACTGCCATGCTTGTCCTGTGGTCATCACACATACCACTCGATCCCAGGCGTCAGCGCCGAACTTCGCGAGCGCTTCCGTACTGTCCACGACGAAGTACCTGCCAGGTGCGGAGATGAGTCCTGCCTTGCGGCATGTATGTTCGAAACCACATGGTGACATGCGCACCTCGTCTGCATCTCCGTCTCCCGGCCGGAAGAATCAATCGTTGTCCGTTTCCGGTAGATGGGAATCATGTCTTCCGGGCGCGCGTTACCCTCCGCGGCAGCGCGGGCACGTGCCTCCTGCGACGGCTCGAAGACCGCGTCTTGCAGAAACCGCCGCACGTTGTGCATGGTTATCAGGGACGTGGGCGAGGAGGAGATCATGATTATAGGGTATTGGTTGCCTGTGTTGGGAGTGCCGATAAGACCACGGGGTGAAACGGATACAAGCAGCGACAAATACTCACGGACTTTCCGGGGCTGCATTTTCGGGTCTGCGCGCGTGTTCGTGGCGTAAGCTCGAGGTATAGTACACGCAGGCGACGAACACACTGACCAGGCACAGGGGTAAGAGCGCTCGTTGAAGTGCCGCTTCTCCCACCTTCCTTCAGCTTTTTGAGCTTGTCTGCGAACGAGTCCTTCAGGGAGGTGAAGTTCTAGGTTGTATATGTCAGTACAGAATGAGATGCCAGGTTCATTGTGAGACGAACGTTCGGCTTGACGCCCCGTAGCACGGTATTGCGATCTTGCAGTTCTATCTCGTTCTGCTTGATCTTCTTCACGACGTCGATGTCGGAGGGGTCGGCGACGTATCTGCGTTTCAGCGGACTTGAGGTAGACTCTGCCCCTTTTGTGAATGACGAGATGGAAGGTAATGAGGCTGAACCTCGCAATTGTGGTGGTGTGCCTGGCGGTGTGGTTGACTCGGCTGTGTATCAACGTCAGCGGATGATTCATAGAAGGTGTGTGTGGCCATATGGTCAAAGACACGGAGTCCGGGGAAGCATAGAAGGTACACGAGCCAGATTGAGCAAATTCCGAGGGAAATAGATCACGTTGCACATTTGCTAGATGCAACAGTTATCATTGGGATTGACTGAAGTCCCAGACCATGCCAGGAATGAGTATTGCACCTGTGATATCGTGATGCCATTCCAATATATGCCAAGACACTCTCAGCAGCCAGACAAGGTATGGATGGTGCGTCATGGACCATGAGTTGGAACGGGAGCTCGTATAGGATAGGAATCCTTGGGCCGTTTGGTGTATCTGAAGTCCCAAGCGGGTCAATGGATTGAGTACTCACGTTCAACAGATATTAGTCCTGACAGTGTCTGCGTCTTATTGTGCAGCCACTCTACCACGTTCTTCCTCTCCGTGACACTCACGAAGCCGGCTGTGAGGCCATTCTCTCGGACCTGCTTCATGTACTCCGCACCAGGAGCATCTCGGAGGAGCCATGCGAGATAGACGGCGCCCAAGGGAAGAAAGTCGTGTGGGATGGCGTTAGGGTCAGTTGATGTTGCTCCCGGCTTTCGTAGTCGAGTCGGAGTCGACTTTGGCAGGGATAGCGTTGGTGAGAGAACAAGATGGGTAGCTTGTGAGAAGGAAGTGACCGTCGTAGATCCTTTCTTGTACCCTAACGGTCGTTTTGGTTTGAGAGATTGCTTGAGAGAGAGGAGAGGGTCTGAGTCGTTGCTCATGATGGTTATAGCCGAACCGCGTTGAATAAATGGCACGCGGAAGATGGAGAGGACGAGGATGAGGCGCGTCACGTCGCGCGCGCGACCGCGGGAGAGCGAGTGATGTGTCACGGTGTCTTACTGTGTGACATATGTGACCGAGCCCATTTTTTGGGCGATGCAGATTGATTGCGAGCTTAAGTCTCGACCACATCCTCCCTCCCCGTGTTCCCTTCGTTTGAAGCATTAGTTTGCTTCTCTCGCCCTCTCTTGTGCACAAAATGGCCTCGGTCCCTTCCCAGCAGTACGCCTGTCTGTTTCCCCAGCTTTTGCGGTCATTCTAGCTGTTTTTCTGACTGGTTCGCCGCACAGTTCGCGCACAGAAGAGCTTTGGCCTCGTCGGTGGCACGCCTAACTACGACTCCATCGACGCTTTGCAGTCACCCGAAGTGCCAGCAAGGACGTTCCAGTATAGCTCCGACGGCCGTCTCTTTGCCTACGTAATCCCTACAGGAGTCCGCATCTTCCAGGCCGAGAGCGCACAGCTCCTCCAGGAGCTCTCGCTCCCTAACATCCTAGAGATAAGCTTCTCCCCCCGCGGAACGTACCTCTCCATCTGGGAGAGGCCCCAAAAGATCGAGGACGGCGCCCAGCACAAGAACCTCCGTGTGTTCTCCGTCTCGACCGGCGAAGAACTCGTCGCCTTCTCGCAGAAGTCGCAGGAGGGATGGGAACTCCAGTACACCATCTCCGAGTCGCATGCCATTCGTCTCGTCGGCCAGGAGATCCAGGTGTTCAGGCCCGCAGAGTGGTCGAAGGGAGTAGTGGACAAGCTCAAGGTAGAGGGTGCGACATCCATCGCCCTCAGCCCGGGACTCAATCCCTCCGTCGCCGTGTTCATCGCGGAGAAAAAGGTATGTATCTGTGCTATCCCTTTTCTCAAGTATCTCTCGGCAACTTCACTATACCACCCATCCGCTATCCTTTCTCCTTCACTCTTCATTTACCGCGTGCAAACCGCGAGGTGTCCTTCCTACTTCCAGGGCCACGTTGTGCCCATTTTGCTACAGTCTGGACACACCGAGCACTCCTATGGATCACACGACGTGCATCCGCTGAGCAACGGTGTGATATGCCAGGACGACTAAAACTTCCACCATTGCGACGCCTCAGCGCTCGCGAGAAATGGGGAAAGCAACACCCATCCTGGACTCGGTCCGAGTTTCCTCCCTTTCATTCTATGTCGCTGGCGGCTAGATTCTGCATGGGGGGTAGGCAGGAGTTGCATGCCCATCTCGTGAGGAAGGTATCGCCTGCCGATACCCCTATCGCTCGACCTTCTGTCTCCCTGTTGAGGCTCCTAATGCGGGTTTCATGGTGGACGATATCAGAGGTCGCGCAATGTTCTGCTATTTTTGTCCTCAGTGTCGATCGGGGTGGACAAATTGTTCGCAGTCCTGTGAATATCAGCTGATACCGGACTTTAGGGACAACCGGCCAGCGTCAAGATCTTCAGCCTCACGTCACTTGCCGCTGCGCCTACCTGCCAAAAGACGTTCTTTAAGGCCCAGCGCTCGCAAATCAAGTGGAACACGCTCGGCACACAGGTGCTCATCCTCACGCAGACTGACGTAGACCAGGCGAACAAGAGTTACTATGGAGAGACGGGCGGTCTGTACTTACTCAGCGCTGTGGGCAACTTCGACTGTCGTGTGGCGCTCGACAAGGAGGGTCCCGTCCACGACTTTGCATGGAGCCCGAACTCGAAGGAGTTCGGTGTCGTATTTGGCTGTGAGTAATGTACATAACCCTATCTGTTGACATGCAAGTGACCATGTCTACAGACATGCCCGCGAAGACTGTGCTCTTTGACCAGCGTGCACGGAGCCTTCATGACTTCGGCACCGCGTTCGTCAACTTCATCGCCTTCAACCCGCAAGGCCGGCTGCTCGCCATTGCCGGCTTCGGTAACCTTGCGGGTAAGGTTGATATCTACGATCGTCGTACGCTCAATAAAGTCACGGACATCGACGCGTCCAACACATCCCACTGCGAGTGGTCGCCAGACGGTCGCTTCCTGCTCACGGCGACCCTCTCCCCACGCCTCCGCGTCGATAACGGCATCAAGATATGGCACTGCACAGGGCCGCTCGTGCACATCCAGCTCACCGACGAGCTCTACCAAACATCGTGGCGCCCAACACCCGTAGACGTCCTGCCTGCATTCCCACCAAACATACCACAGAGTCCTGCTCCGTCCTCGAGTGTTCTCGAACACGTCGCTGTTGCGAAGCCAACGCCGACGAAAGCTGCCGGGGCGTACCGACCGCCAGGTGCACGTGGTCTCGTGGCTTCATCTGCGTACAAGCGCGACGAGGGTACGCCGAGCGGACAGTCCACTCCGAACGGGCGGTACAGCAGGAGTCCCGCCCCTGGAAGGTACCAGAATGGGCGGAGACATGTTCCGGGAGCGCCTACGTCTCCTTCCCCTGTGAGGCAAAGCGGTGGTGACCAGGAGAAGCGTGGACGAAAGCGGAAGGGAGCGAAGGACAAAGACAAGGAGGCTGCGAAGAAGGATGGACAACAAGGTAGTGCGGCGCGGCCGTCACTTGATATCCAGGTGAACGGGAACGGTAACGCGGATCCCGCGGCGCCGCCCAGCGAGGGCGCATCTGTTCCCCCGACGCCCGGGGCTGACCTCGGACTGGATCCGATTGCGAAAAAGGTCCGCAATTTGAACAAGAAGGTATGTGATCTGCGCGTAGCTTTCGCGTTATGAGGCATGGATGTTGATGCGTTTTTGTGCGTGTAGCTCAAGGCTATCGACGAGCTCAAGGAGAAGCAGAAGAAGGGCGAGCGGCTGGAGGCGACGCAGCTCAAGAAGATCGACACGGAGGCGGAGATCCGGAAAGAGCTGTCTGCGCTCGAGGTCTCCTCATAGCGTTCATACTATGATACCTCCCGCGTTCGTGCCGCCATCTTGCATTGTCTCATTCACGCCAGTATTCACGACGCCCTATATGATCTACCTACCTATAGACTTCGAGCTCTGATTACGTTGATACACCTTGCTCTCCCCATCCCACGTCGAGTCTCCGCATCATCCTCCCGGACATTAACCATCATATCCATTTACTTATCGCGTGCTATGCCGCATCGCCGAGTCTGTCATCGCGTACCCATCTGTCACTGTCGCCTTTGGTGTGCCTGCTGTGTTTGAGTTATATTATGGGAAGACATCGATGTTGTATACGAACACATGATGAGATCTGCAGGCTCTAGTCGAAGAAGCGTTTGCGAACAAATGTCATGTCGGGGAAAGAGAGGCGAGCGAGAAGGGGATCAATAGACTACTCAACTCCGCCGATTGTTAACTGGCGGGGATTCGGGAGCTCGAGAGTCGACGCGGTGATCGTCACTCGGGGCGTCGAGTATGCGCCCAGTCACCCAGTGGAGAAACATGAAAACAAGAACAGGGGGGAGGCTTCGTAGAAGGGCTGTGTCTGGTACCGGCCATGCATACTCTGCTTGGGCAGTGATCTCGCTTACATTCGTCAAAATATAATCTCGTTCAATTCCAGAAAGCGCAATTCAATCTGATCCTGCTCATAAACGTACTAACACTTTCTCCGTGGCGTACGTCGCCTCAGGTAGCCAACAGGATCAACGCAGCGGAATACTAACTACTATGCTGCTGTCAAAAACCACCAACTCGTCCACCATCTCTCGGAGGTCCCTCAAGAGCGAAGAGAGGGCCGTCTCGCCTTCAACAACGCCCGCGGAGATCTCGCCTAGACCGTCTTGCAACGGCGGCTTCTTCGCGTCTGGCAGTCCGTAGATCTCCAACCGATGGACCCACACCTTCGCGCCTTCTTCCGTCGTGCCCGAAAGGATCTTCTTTAGACCAGAAAGCTCCCCAGCCGCCTCTGCGAGCTCACCAGGAAGCTCCCACGCAAGCGCGAGAGGCTTGCGCGGCGCCAGTACTACTTCTCCATCATCCTGCTGGCCGTCCGGGCCACCTCCTCTGGCTGGTTTGTAGCATTCGAGGAACCAACTCGCAAAGCCGACCTTGACTTGGAGCGACGACGAGCGAAGAAGCTCGAGTCGGGTGAGATCCCAAAGTGACCGTGTCAGGAAAAATAGCCATGCATTCCTCTGGTTCCACGAGTGAACCGAGTAAAGGGAAGAGCTCTTCCCGACGGTGAGGGTGGACAGCTCGGGGTTTCGTTCGAATGCAGATACGGATCCTTCAATGTCGTACACACTGTCCATATACATCCTGGCTTGGAAGCGCCTTTGGCCGCGGACATCGCCGGATAGTGTGCATCTGTTCCGATGTGGTGGGTTGTCTTCGACGATCGAAAGACGATCGATGAACGGTGGAGAGTGGAAGCCAGGAAAGTCTGGAGGGATGGCGTAATTCAAGCCCACTTGGCGTCGGGGAGTCTCGAGAACAATCGCGATGGGAGGTGGGGAGCGTAGGAGCATGAGGGTGTCCCAGAGTATGACCACGTTCTCCACAATGACCTTGTTCAGTTTAGGCAGATCCACGAATTCGCCAGGATGGACAGCAGGAGGTGGGCTAAACAACGGTTTCTTGAGCAGACTGAGCTTGCAAAGAGCCGGGCACTTGCTGAGTATCTCGGCGAGGTGTCTACAATTAAAGTGGGGGTCAAGGAGGATTTCAGGGGGATGCGAGGGGCGAGACGACGAACGAGGAGGAGCAGAGATAAGAGCAGTTGATTGTCAGATGGCGCAGAGCAGGGAGCGTGACCGCTTCTTTCCAGGTAAGTGGTCTCGTTTCGAACCCAGGACCCGGAGCACAAGGCCCATGGTGAAGTCGACTATTCTCCTATGATATGGAGCAAGCACGTCCAAAGCGGAGGGCGTCGCTTCCGCGATGTACAGCTTGATCGGAAGTGACCCAGAGCGTGCCAATGCCATGCGCAGGAACGACTTGTCGCGATCGGAAAACAGTTCGTGTAATCGGAGCGACCGAGCGTTCGCCCAGAACTCATATGTTGCGAAGAGGACCGCGTGCCAACGACTGCATACATACGCGGCCCGTACGTCCTCGCGCCTATCGAATGCGTATACAAAGATCCGCATGAGGAGCTCATTCGGGAGACGATGGATTGGGAGAGCGGCATTGTGGAGGCGGCGCAGATTGCTGATGTGTTTCTGTAGGACCTCTACTTGCGCAAGAGCCCATGATGTTATCTCGTTCTCCGGAAGTGTGCGCAACACTGTCTGCTCCTCTGGAGGTAGAGAGGCGGAGACGTCGGGAAATGGAAGAGGGAACCGACTGTCCGACTCGGTCATCAGTATCTGCGAGTACAGTGAGCAAAATTCGATCAAGGACTTATAAAACCAAACCCCCCCCCATCCCCAGAGACGCCACGTACCGACCACGACTATCCACAAGCTCCGAGGCCCAGTGTAGATGACAGACTGAGAGAAGAGGAAAAGGGGTCAATCACTTCAACGCCTCGCTCCAGCAGGCGGGAATACAAGGAGGTAGTCTCTAGCGGGCGTGAGCGAAGAAGGTGAGAAAAAGGTTTGCTGGCGAGGGCGAAGAAGGAAATTCTGCGAAGGCTTAAGCGGCAGAAGGTTGGGACTACTAGACCTGAGGCGATGTCCCCTGTCCGCCGTGTATTTGGGCGCTTGTCCCTATGTCCTGGGGTCCTCTTCGCCTTACCCGAAATTACCATGTTTAGGTAAACTTCCGGACCACGATATCCACGTCCTGCGGAGGTTGTTTATTGACTCGTTATTTAATCGTCTCAGCTCGCACCGAAGCAGTTTTTATGTTTCCGCGAGTTCAGAGTCAGAGATGAACGTGTTGGCAGTAATACATTCATCAAGTCGCGGGCGCTTCGCTTGTGTCCCGTTCGCCTCTGATCCCGTTTCCCACTCCCTAATCTAGGGTTAAATCGCTTCGCCTAAGGTCGGGACGTACAGTATAAGTACTTGCTCACCTGTACCTTTCACATGTGTTGCACCAGCGCGATCGACTTTACCAAGGCTATTTGCTGTAGAAGCTAGAGGCCACGCAGCTCAGGAATCTCGACACAGAGGCGGAGATCCGGAAAGAGCTACGTCAAGATGACTCCTCGAGAGACGCGACAGAGGTAGTCCCGTAGAGATAGCCAGGCGGGGTGCCGTTGAGATACTTAAGACGAGGCAAGTCCTCGTTGCGCGATTCCCCCTTGATTTCGCCTCGTGATAGGTCCACCACAATCTCGATCTGCAATGACTCGAGGTTGCTCCAGTCCTCGCTTGTGTTGCCCTCCTGGAATAGCGCAAAGTTCCCTGCATGGCTCACGCCCCATATGCGAAAATCTGAAATCCGCGCAGCGTACGGGCGAACGGCCTCCCACGCCTCGCGATGGTAGTCGAGCTCGAGAAGGACGGGCGGGAAGGTGAGTGGGGCCACGCGTGGCAGCAGCGCGGCCTGCGTGCGCATGTGGCTGGTACGCCAACGACAACAGACCTTGCCCTGGTGTAGCATCCATCTCAATTCAACCGTGTTGCGCCATTCAAGGCTCGATCCGTCGCTGTCGCCTGACTCTAAGCATTGCTCGGTCATCAGCTCGAATATATCAATGAGTGTATCGTCAGACAGACGATTTATTGGCGCGGGGGCATTACGCATCGTGAGGACTGTGAGGTGGTGCTTCTTGAATTCGTCCGCTTTCGCATCGAGCCATGCTTAGGCTCGTCTTCGGGGACTTGACTTGAAGCATCTCTGTCTGCCGCTGGGAGCGTAGACAAGAGCTTCGAGAAACCGAAGATATCGTTGGATGCGACGCTTTGCGCCATTGTTAGCAACTGTCAGGAATCTGAGACCTGTTATAGGGATGAGCGACGTGATCTCCGTGATACCCTAGCACATACTACACTCACAGTAACCCCTTTGAAGGATCACTGGTGTCGGACCAATCAAGGAACGTCGCCAGAGTCGAGAGTCTAACGAGGGCAAACGAATGCGGAAAAATCGTACTACTCCGCGTCTATCTCGTCCTCGGGAATAGCCGGGATCCCTCGCTCAAGACACAAACTTCCAACAACCGGTACTCACTGGGTTTTGGCGGAGCGAGCGGCACAAACAAGAAACGGGAGGGAGGCCTCGTGGAAGGCTGCCAGCCATACTTACTCTGCTTGGGATGGTAGTGATCTCGCTTCGGACGTTCGCCCAACATATACCCAAACTCAAGTCTCTCCAGATGGTACAATTTCTGATCGTTCTCATGAACACTTTCCCCTGGAGTACGTAACGTCAGGGAGCCGGCGGGATCACCGCGTCGGGATACTAGGTTCTATGCCACTATCAAGAACCACCAGCTCGTCCACCATCTCTCGGATGTCGCTCAAGAGCGAAGAGACCGTCTCGCCTTCAACGCCCGTGGAGATCTCGTCTAGGCCGTCTTGCAACGGCGGATTCTTGGAGTCTGGCAGCCCGTAGATCTCCAACCGATGGATGCGCACATTCCCGCCTTCTTGCATTGCGTCCCAAAGGATCTTCTTCAGATCAGAGAGGTCTCCAGCCGCCTCTGCGGGCTCACTAGGAAGCTCCCATGCAAGCGCGAGGTTGGGCGGCACCTGCACCACCGCTCCTCCATCCTCTTGGCCACCCTGGCCGCGTCTGACCCAGCGTTCGAGGAAACAATTCGCAAAGGCGATCTTGACTTCATGCGATGACGCGCGAAGAAGCTCGAGTCGGGTGAAGGACAGTATACACAGGCACAACAGCCATGTACTCATCGCATCCTTCGGAGGTTCATATCGTGAGTCACCCCAGTAAACGTGAGAGCCCATTCCGATGGTGAGGGTGCGCAGTTCTGGGTTTTGCGTAAATGGAGATATGAGTCCTAAGATGTCGTGGGCATTATGCCTATACATCTTGGCTTGAAATCGCGTTTGGCCGTTGACATTGCCAGATACTGTGCATCTGTCCGAATCTGGTGGGTTGTCTTCGACGATGGATATATGATCGATGAACGGTGGAGAGTAGAATCCAGGAAACTCCAGAGGTATGGCATCTTTCAGGGAAGCCATGTCATCTCGACGGTGAGTCTCGATAACGATCGCGATAGGAGGCGGGGAGCGTAGGAGTTTTAGGGTTTCCCCGAGCATGACTATATCATCTACGGTGATCTTGCGCAGTTTAGGCAGATGCACGGTTTGGCCAGGATGGTCATCATGGAGGAGCAGATGCACGATTCGGCCAAAGAGGAACAGGCGCCGAGTGACCAGACTGAGATCGCAAAGAGCGGCACACTTGCTGAGGATTTCGGCGAAGCGTGTCCAATTCATGTCTGAGTCGAGGAGGATACACAGGGATGTGAGGGGCGAGGCGACGAGCGATGAGGAGAGAAACCTGCTGGCGATTTCCAGACGACGCAGAGCAGGGAGCGTGTCTCCTTCTCCCCAAGTCAGTGGCCTCGTATCGGATGATCCCAACAAAGTGAGACTGCGTAGGTTCTGCATGCAACGCAATGTGGTGGGCAGTCGAAGGTCATCGTTGTCCCATTGTTTGTACCCGGGACCTTCAAGATCCATGGTGAATCCAACTATTCTCCTATGGTGGGGAGCAAGTACGTCCATAGCGGAGGGCGCCGCATCCGCAATGTCCAGCTTGATCGGAAGTGGCTCAGAGCGTGCCAACGCCATGCGCAGGAAGGAATCGTCGGAAGACAGGGGGTGTAATCGGAGCAACCGAGCGTTCGACAGAGCATTCGCCCAGAACTCAAGTGTTGCGAAGAGGACCGCGTGCCAATGACTGCATACATACGCGGCCCATACGTCCTCGCGACTATCAAATGCGTATACAAAGATCCGCATGAGGAGCTCATTTGGGAGACGATGGATTGGGAGAGCGGCGTTATGGACGCGGTGCAAATTGTGGATGCGTTTCTGTAATACCTCTACTTGCGCAAGAGTCCATGATGCTATCTCGTTCTCCGGGAGTGTACGCAACGCTATCTGCTCCTCTGGATGCAGAGAGGAGGACACATCGGAAAATGGGAGAGGGCTTTGTGAGTCTGAATGGAGGGACTCGGCCATCAGTATCTGCATATTCTGTGAGCACAGTTCGACCAATGACATATAGAAACAAGAACTCAGCGAGACGTTAGCTACGCACCGACTACTGACTAGCCACCAAATTGCTCTGAGGACCAGTGTACGAGGACAGAGAAGAGAGAGTGGGAGGAAATTTGTTGCTCCTCGCACCAGCAGGCTGCAGGCAGGAACAAAAGGACCTGCCCTCTTTCTGAGCCGACGGGTCCGCGGCACGTTCAGCCGGGCCGGTGCCTCGAACAGGCCTATGCTTTAAGCGAATGGTTTGACACGTTTATATTCATGAGGTGCATCTGAGGTGCATGTACATATGTCATTATAATTAATGAGCGTTGCCAAATCGGAGAGTTCGAAGGAGCAAAAGCAGAGCAAAATGCAAGTACGTCTAACAGTGGGGGAAGGGGGAAGTAAGTGCGAAACAGCACTAGACATCACCACGAGTTACAGTGGGTTCATAAGATCATGTACATGTAATGGTATGTGTCCGTGTTTCTTTTGAATGTCCATATGTCTGTAGAATGCAATCATGGGGCGTTCCCGCTCCTATCTCTCTGGATCTCTCGGAGTGGAGCACTAAGCGTCACAGCGAGGTACATGTGTTCATAAGATCATGTAAATGTATGTGTCCATGTGTCCATGTGTAGTACGTATTCATAGACGGTATCCTCTCCTATCTCTCTGGATCTCTCTCGGAGTGGACGCTCGCATAGAGCTGGTATTGATGAGCGGGCGCATCAAGCGGCGGCTCCAGTAATTTTGGCGACCCTCGTCACAGCATGCACAACCGGCGAGGCCGAACACGACCCAGGGAGCCCAAGGGCAGCGACGAGTGAGGTGCGAGGCTCGGCTCGGCAGATGGTAGAACGCATCGGCGGGCGCGGGTGGTATGGTAGTGGTGAATAGCTCGGAACATCGTCCGGATGCCTAGCGTAGGGGCCTACAGCCCGAAAAGCTTCTTCAGCCCGGACTTCGTCGCCTTGCGCTGCGCACTGTGCCCGTTCGTGGAACGGAACGCCTGCCGTGCGTCCTCGTACATGTGGTAAGTGTCGCGGGGGGACTGCGTGGAGGCGAAGAGCGCGAATGCGTTAGGCGATGCGGGGGCAGTGGCAAAGAACGCGCAGGAGGAGGAGTTGCTGGAGTACGACATGGTAGACAGGAACAGTCGAGTAGGTGTAAGGGTTGAGTGGGGCTGCGAGTGACTCTAAGTGAGAAGGACTCGGAAGTGTCTGGTCTGGTGGTCAAGAAGTCGATGCAAGACTTGGCTGATGGTGAGGCCGTCCTGTCGAGTCCCTCTTCCATATATACCGGCCATGTACTAGCGGATTGCCTCTCAAGCGAGCACGTTGAGATGGGCGTTGGAGTGAAGTGCCAATCGAGTTGTCCAGAGCATGGGTGCCCACAGAAAGTTTCTAATTCCGGCAAGTGTTTGTGTCAGAATACACATTTAAACATGGCTACACAGAGATACGTAAGCACCAAGCCGTCGTCAAGAAACCAGTCGCCCACAGAACGAGTTACCGACGAAATAGCCAATGAACAGGACGCACTCAGGCCGACAATGAGGAGCGCCAAAACAACTCGAGGGCGGTTGTTTGGCTCTCGCGCAGAACAAACAAAGCCATGTGGATCGTTTTAGCGTCTACTCACAATCTGGCTCAGACGCTTGTAAACTCATCTCAAGCCGTCTCATCGCGACGTCTGTTCATGCCAGATTATCTATCGAAAAAGGCCTCTGAAGTAGACTCACCGTTAGCACAGAGCTCGCTTTTCCCGGTTGGCGCTGACTAATTTAGGCAAGCGAGACGCCCGCCAGCGAGTCGCCGAGCGCACTGGTACCGTCCAGGTGCAGTTCATCGATGCATCTCTGCTCTCCATTCTTGACTACCTCAGACCCAGACGTCAACTCATTTAGCTATTTAGCAAAGTGCCAATAGAGCTTTGAGAGGATAACAGGTTCTGGCAGTATTTCTGACCCCATGCGCAGCTCTTCAAGGGTGCTGTATGAGTTCAGTCACACACTTTTCCTACTTTCTCCTAATCAGCTCTGACGAATGACATTCGGACAGGGTACAAGATGCCATTTTGCTTTTCTACCGAGAGCTCATTCCTCGGATAGAAGACCGAAAGGGGTTCACATGGAAAACGCTGCCACAAGCGTTTCTTTACCTCGTGCCATTTTTCTTCATGGCCTACCTAGTGCGAAGGAGGGAGACACACCTGATGAGGTTGCTACTATTGCCGACCGTGCTTGCGACGACGGTTTGGTGCACGTTTGGCTACAAGAGCCTGGATCCTCGCATGGCGTGGTACGAATGGGTCCGAGGTAAGCTCAACACGGAAGGCGTGGAGCTGTTAAGATCTGCTATGTTATGCGAGCGATGCTGATTCATCCATTTTTGTAGGTTTATTTGCACTTGTTGTGATAGCAAAGTCTCTCGACTATGCGTTTGCAAAGGAAGGAAGACGAAGACTTGGCGAGAGCGGCCCCTTGCCCCCCATATACGAACCGGAGCCAGATCCTGCAAGTCGTAGCCGTCCGACTGGAGAGCATCCAGCCTCTGATACAGCCACAGCGACCCGTCTTCCTCGCCCTCTTCTCGACGCGCTCGACGTCAGCTGTGCACTACGGGGCATCGGGTGGGACTTCGGGAAGGGCGTGTGGGTGCCCCGCCCACCGAGCGCACTACCTGCGGAGCGCAGTGCCTTCATCACTTCGACCGTGCGCAGGATCGTCCGAAACCAGCTCTACGTCGACGTTTTTGACACCATCGGGAAGCTCACACCTGGAGTCACCGCAACAGGCGGCACGATCTTCCTCCCGCAGCTTCCTCCGCTCCAGCGGTACGTGCTCTCGACGTGCCTGCACCTGGGACACGGGCTGCTCATCATCGCCGGCGTGGAACTCGTCTACGACTATCTCTCCCTCGCAGGGGTCGTGCTGTTAGGCCAGTCACCGGCCGCGTGGCCGCCCATCCATGGGCACCTGCGGCACGCCCGCTCGCTGCACCAGTTCTGGTCGAGAGGGTGGCACCAGGCGCTGCGCTACACGCTTCTGACGCTCGGAGGCTTCCCCGGGCGCTGGCTTGCGGGTGGTCCAGGGATGGTCTTCGGGACGTTCCTCGCCTCGGGGCTCTTTCATGAGATCGGTATCACTGTCGCGGGCCGAGATGTTGACCATCGGGTCACGGTTTTCTTCCTCTTGCAAGCCTTTGGGATCACGCTGGAGAAGGCGTTTAGGAAGGTCACCGGAAGGAGGGTGGGTGGCGTGCTTGGGACCGTGTGGGCCATGATCTTCGTCTTGGGCTTTGGACAGATGTGCAGTACGTTCATTCTGCATCTTCTTAACCTATGTCCTGCTGACGCGCCGTGTGCTCTACCCAGCCGACGCGTGGTTTGCTAGAGGTATCGGAGGAGCGTGGTCAATACCACCGTTCATCAGCGTGGTGAGACCTTTGCTGCAGCCGATCCTCCGGAGGGTTGGAATCACTCCTTGAGAATGTGAACATTGGTAACTTAGAACTTGTTGACATGCGCTCCTACATCACACACTCGTGCGTAAATACTACTAGCCACAGCTCTTATCAATCTAGTTCTCAGATGTAGTTACCCGATAGCCTTCCACCGGTTTTACTACATGCTTCATGTTAATCACTCGCATGTCTAATTTGAGAGTTGTATCTGAGCCGCACAGTCCCGCGCTCGCCCGCATGCTCGAGCAGAAGTTCACGCTGCCAGATCGGCGCGGTCGTGTGCAGCAGAAGCAGCGCGACCGAGGTGTGGCGCAAGAGCCTGTGCTGCTCGAGCTCGACGTGAATGAGGATGCCCAGCGGGAGCGAGCTCTACCTGATGACAGGATTTCTGACCTGGGGAGGAAAGTCGAAGGGCCGAACCAGAACGTGAACGAGCAATTGAGGGCATTGAGGAAGGGAGGCGGAGGGTAGCGTCACGGATCGCCCAGCGCGGTAATGCCTGAGTGTCGGTGGAAATGAGGAGACGTAGGATCAGTTTTTGGCATCCGGGCGATTCGGCGTCGCGAGGTTTTGCACTCACAGACGTCTTGTGTGACTGACTAACTTACATGTACACCACCAAGAATGCTAGTGCAGATGTAGTCGTATCAGTGTGTTGAACTGCACTGTTAGCCTTCGTGATCGATTCCAAGCACCAGTCACAGAGCGAGATATATAGCGTGATTATTGGCTCGGCAAGTCATAAGAGAATGTGTTGTGTACAAGTACAAGGACGGACGAGTCCATGATTCGAGTCTAAGAGGGTCCATGTGTCCGTTGGCGCCGTACGTATGTATACATGCGTGCAGCTCGGTACTCCAATCCATCTGGATCTCGCGGAGTCGGCTGGTTGGCAGAGGGGATGATTGCGAGTGTTCAGGACGAGCGGACGCATCAAGCGACGGCTCGCGCATGTCAAACTCCGTCACGGGCATGCGCGATCGGCGAGGCCGGAGTCGACGCAGTGTGATGGCATGTGAGCGTATCATGCTCTAAGACCAAATGGGTATGTTGCCTGGGGTATGATACGAGGCGGGAGTGGTAGTCTCGGTAGTTGATCGAGAACACCCGTGAACACGATTGTCGAGGGTGATCGCGGTGGTATGGTGAATGGCTCTGGACGTCCCCGAACGCCTGAGTGGAGGCGTCTACAGCCCAAAGATCTTCTTCAGGCCGGACTTTGTCGTCTTCCGCTGGCCAACGCGCCCGCTCGAGGGACGCAGCACCTGGCGTGCGTCCTCGTACAAGTTGTAGGTTTCGCGGGGCGACTGCGTGGAGGCGAAGAGTGCGAATGCATTGGGTGATGCGGGGGCAACAGAGAAGAAGCCGTAGGTGGTGGAGTTGCTGGAGTACGACATCTTGCAAGGGTGCTTGGACGGAGGCGAGAGGATATGTAGTGGATGCAGTTGCAAAGGATGGTGCAGTGGATGTCTTTGGTAGTCGAGAAGACGATGCGAGACTTGGATTCTGGCGGACTTGACGTCCAGCACCACAGGCCTATATAGGAGCGAAATACTGGCGGATTGCCCCACAAGCGAACATGGTAAGATGAGCGTGTAGGTGAAGTGGCAATCGAGCGTGTGCGCACACAGAAAGTTGCCATTCCTGGAAAGTGTTTGCAACGGAGTAAACATAGATCAACATGTGCACGCAGTGTCAGAGCCGTCGTCAAGATACAGGGTCGCCCACAGACGCATTCGCACAGCAGAAGGGTGTATAATGAGCGAGACATGGCAGCCGACAATGCGGAGGAGACAAGCGCCTGTACTAGCCGCCGTAGGGTCTATTTGGTTGACTTGCAGAACAAACAAATCCACGTGGCTCACGTACAGTAAGCGTGTTCAAGTTTGTGTGGGCTGCTAAGTACTCCAAGTTATCCCTGTTCGCGAGTCAAGTCAATATCAAAAGTGAGTATGTATCCTGTACTCGTGGAGGTACGAAGTTACTAGTCCATTAGTTTGAGTTCTAGCATCGCTAATTGGTTCCCATTGGTCTCCTTTTCCAGTTTCCCGAGTCCGATCGCGCCGACCTCCATGAGATCGAAGCCACTCACGATACCACAAAACTCATTGAATGAATTAATGAGAGAGCTTTTGAGACGCTTCTCACACGAGTTCTGGAACTCACTTGCGCCCATCCACACCCTCCTTGCAGAACTCCTCGCCGACATATTTGTTCTCTCCTGGGGCTCCTCCAGGCAGCCTACGCATTGCCCACGTGTGCTGTATATGGCGCTCCGTAGCGCTATCTAATTCTCGGCTCTGGCACGAGTCAGCTCGAAGGAGCGAGCTAAACAAGAAAGCTTTCACCTCAGGGTATCTCGAGGCACTCGTCACCCGTTCTGCTCCGAGGCTCATCGCATTTCAAACGACTTTCTTCGTATCATCAACTTACATGCGCATTCCTGAACCTGTCTCAGCTGCAAAGCCTCTCCATCAAGTATAGCGCTCCCAAGAGAGATGTCTATCGAGGCCCCGACTTCGCCAGACAACTTTTCTTCTTGCTGTCCGCATGCTTCCCTCTGCTGCGTCGTCTTGACCCTTTTCTCCGCTTCGAGCTATATTCATTCCCCTCCGCAGAACGTCCCCTTGCGCCTGTATAGGGGGACCTCCCTGACGGCGACGAGGGTGACTTGACCCCGTGATAAAGGCGCTGACCAAGTGCCCTGCCATCGAAACCCTCTCAATCGCATCCGCGCTCTCCTTGGAAAAGACAATCTCGGATCAACGCCATCACTCTGTGATCTCATCCTTGTCAGCCTTGGACAAGCTTCCTACTTCGTCCTGATTCACCTACGCATCCCAATGACCATTCGCGTTCACCTCGGCATTGGCCCTGGTCTCTATCGCCGAGGACCCCTTCTGTGACCCAGCCCGATGTTATTGCAGACCTCATTGCCACCTGTGGCTTCATGTCTGTAGGGATGCAATATCGCGACGAGCACGGTACTTCTGTGCATCTCATGGCGGATCAGCAGGAGCGTCTTCGGATCGACAAGGTTCACTTCTCGCGCATGTCGGCTCTTGCCGAGGCCTGAAGCCATGTCGTCCGTGCTGTGCCTATGACACACTTCGCGCTCATGGTCTTTTCTTAGAAAGTGGGACAGGCGCAATGCCACTTGGTGCGCCACCTGCCACATCTTGTTTCTCCAGAAGTGTGGGTATATGTTTAGATCGTGAATGCTGAGTTGCGCAACTTGAGGGATTGTATGTAAGAGTAGTGTCGCAATCATAGTCCATGGTCAAATTTGAGTGAGTCAACTACACAATTGGTCTATCCCCATGGCTATCTATCGAGGCAAGGGCAAAGCTTGCGCTCGGAGACTCGTTAGCCGGGTTGAAATTCACAGCAGCTCCTTCGCCGATGACACTCAGAATATTGTCTGTGTCCCACTCCGTAGTCCGTTGATAAGCTGCTTGTAGGTTCAAGAGGCTCCGAGTGACAAGGAGGCATGCTAGCCTAACATGGGTTCCCTGGTATATATATATCAGAGTTCAAACGTCGCACGTGCGCTATAGACTTACGGTGATGCGATAATTGAGACGTAAGTTGATCCATTGAGAAAGCCATCTGTCTGGGAGCGATAAGTCAAATGAATGACTATGATGGAGGTTGTGCATTGTGATCAGGAACTCACCGGAAATGCCGACAATGCAAGACGGAGTACGTTCAATGCTAGAGCGCCGCTGGATGCGAAAGTCAGCCAACGAATCCTCTGGAGCCAACAGTGAGCATCACCAAAAGCACATGATTCCTTGAGGTAATGATTGTACAGGGATGGTCAATAGTCCAACTTCCGAACAATAGGCCTGTGACATGTGACTCACCATCTCGTAGAAGGACCGTGAGGAGGAGAGTGCCACGAACGCGGTGCGTGGTCGACCGCGCACGCCAAATGGTCGCAATTCCGAGGAGATCGGCTAAAATCAAGGAAGTCCGTGATACAACAGTGACTGTCATGAACGGACGTCAGCGTGACCGTATCTTATTCATAACGCGATGGACCTACTGCTGTACAACTCGCGTTGTCAGCAAAAAATGGCAATGACAGAAACTCGGGAGACTGCTCTTACCGCTGTATACCGCTACTATAGTCAAAGAAGTCACAATGACTGTTCTCCACTAGCGCCGGAACCCCCCGTTTGTAATGCGCCTGAGGAATGATCACATGAGAGCCGTGTTTCATGAAGTCGCGTAATCTGTACATCAGTTGCATTCGTACATACCACAAGTACAGCAACTGAAACGAGGTGTAGAAGAAGAATTAGAAGGCCAAGGCATTTGGTCTTGCTCAGAGCGTAGGCTCGAAGTGACATGAACACTGAAAATTCTGGCGTCAAGAACATGGCAGGAGACGGAGATGATAGAAGTGGCTCCACCTCCCGGAAGTAACATCTCGACGATAACCAATCCAGTGACGGATTTCCCCACCTGAGCGCAACTACAATAATTCAGACATGTCAGAGGCGATTCACAATTTTTTGAGCTGGCTTTGACATGCCTCTAGATATCGGGGTCAGAGTGGGGAAGCATCACCAAAGAGGAGGTGCTCACTTGCACAGAAATGTATTTCTCCGGAATCATAAGCAAGAGGCAGAGGTTACTGAGCAGGAGGACGTATTTGATGAATAAATACATCCCAGCACCGCCGGACAACGGCCTCCTCCAAAACAGCCGAATTTCATCACTTATAGTCATGATGTGATCGTACACAACAATAGCTGTTGATGTCAACATGACTATTCACATATCATATCCGGTATGATCCGGATGAATGGTACACTCACTGATGCCACTCACGCAGACACAGTAGCTCATGATGAACGAGCTGTTGATTTTGTAGTCAGTTAATCGCACTGTCACAGCTAAAGATTCGAGACACGAACGTCATAGCAAGAAAGGCTAGGGTGGTGGAGTGCTATTTACGACAGCGACGCGTAGGAATCGAACAGTGAAGAGGACGATTCACAAATCAACAAGCTTGCCATCCTTGACCACGGCGAGCATTGACAGGATATATACCTGTGGGTGCGTTTATTTTGTCACGATACATTGAAAATTGAGTCCTGCCATGGCGATATTAATTTCAGTCCCCACAGGTTTGGAAAGCCGACCGGGACCGTGTACATACCGAGGCAGACGTGACGCCATTCATGAAGTCATTGTAAAGCAATGATGCAGTTGATTCATTTTAGAGAGCGCCCTGGACCCTCAGGCTCCGAAGTTTTCCTGCAGAAACGCTTAGAGCCCTGGCTGAAAATCACTGATGACCGGCGAACTTGAGCCAGTACTACCGAACTTGAAATGACATAGATCATTTATCAGCTCCGAGTTACGCGGTGACAGAACCTTACCGACCTGCAGAGTGGAGCCTAAGTATGATTATACCACTGGTCTCTGCCAGGTGAGTATGTCGAGCCAATTGATAAGTTGAACGCGCGAAAAGTCTCCAACGCAAACTCGCCGCAACGCAATGCGCTCCCGAGGGGTTCATTGGAGACCTGAGAGAACGGTACTTCCTGAAGACGGTTTGACCCATACCTGTGCCAGTGATGAAACACATCAATAGAGTTCCATGCAGTCTGTATGATGGTATCGAGAGTCTTGACCTGGCTCGGGCGGGATTGTACCCAAGTAACTCAACGTAAGTATGGTTTGGCGGTGAACACGCAGAGTTCAGTTCTTCGTCGTGTACACCCAAGCTCCGATCCGGACATGGTGCCGTGACGAATTCTTCAGCGAATCTTCACCCTTCCCGTTGGGTCATGGGACGGGAAGCGTGTTACAGGAACTACTTCGAAGACAGCGTCCAATGATGTTCAAGCCGTATCGATGCCCTGTGTACTGGCTGTGAAGAGGATTTAACAGGAGTAAGAGATGGTAGGCTGCTTCGGTTAAAGGTTGAGCCGTTAATCAGAACGTTTGCGGGTTGCGGTCGGGACCGTGACAGGATGCCAAGAGCGATGCTTGGAATATACTCATCATGGGAGGCGATTACTCCAGCTGGTACCGGATGGTGCCGCTGGAGCAAAGGTGCGTTGCTGATGCAAGCATGACCGCGGTGACTCAGTTGGCCAAGTCCCGAGAGGTACTTCGCCCCGCGATAGCCTCCGCAACTCACTCAAATCTCAAAATCGAGCCAGTCACGACGGCCTAACGATCCTCAACGTTCACTGCCCGCTCTGGGGCCTCTGAAACTGTATCATTGCTCAACCTCGTCTCGTAGGTGACTTTCCAACTCCGAGTCCAGTCCTTTGTGGTAATCACCAGTGGGCATCCCACTCCGCCGGTGGTGCCTTCCGAATCATGAGCATTTGTGAGTGGGCTGCACAGCGAGGCAAATCCTGAGTAGCGAAACAAAAGGTGCGTTGGACTCGTAGCATCACTGTGGTAGTGGATTTCGGTGACCCCGCTGCGCGTGAGTCGTGCAAGAACCTCTGGATGTGACATTCATTCATAACTCATGCATGCGTACTACTGTGACTGCGATACAATCAAACATGCCCGAAGACGGGGACTGGCTTGTACGGCTCTTCTAGGTACTTGATCTCTTCCTCCGATAACTGCACATCCAGGCCTCCTTCAGGGACACGAATAAGTGAGCACCACCGCCTTTCATCGTTGCGCAGATAGTTACGTACCGAGGATGTTCTCCAGGTGGGAAAGACTCGTCGTGCCAATGATTGGCGCGGTGACATGTGGCTTCGAGAGAACCCAGGCGAGAGCGACCTGTGCCATGTTCACGCCCTTGCGTTTGGCCAATTCTTCCACTCTGCAGAGATCGGACAGCACCACATCAGCTGACGCTGTGGGTACAAATGGTAGGCAGCTCACCGAGAAACGATGGAGGCAGTGGATTCGTTCTTATATCTTCCGATAGCCCTACAAGTCACGAACGACATTTTTTCAGCAAACTCTATGAAGGAGAACAGAGGATAATGGCTGACTCACCAGTCACTATTCCCTCTCCTCGACTCTTCATCTAGCGGTCTGGTGAGGAGCCCACGAGCGAGCGGCGACCAGGGGATGGAGCCGACACCAAACAGCTTCAGCGTCGGGAACATTTCGCGCTCTTCCTCGCGGTACGCAAGGCTGTAATGGTTCTGCATCGAGATGAAGGGTGTCAAATTGTGGGTGATCGCATAGTCTGCAACAGAGGGTGAGCTCTCGAGATGCTTCCAGCGAAAGCTCTCGGCGACTGACTTTGCATCTGGTGGACTGAGGGGCAGGTTGCTCAGTGGCGATGAAAAGCAACGAGGTGACAGGCGATACATACACTGGTAGGCGTAGCATGAGCTCATGCCTATGTAGCGGACGTACCCTGCTTGGACGACGTCATGAAGAGCTCGCATCTGTGAACACACAGTGCATCAGCTATACCCTGAGTGAGCAATTCCCAGCACTACACACCGTTTCCTCGATGGGAGTAGTGTAGTCGAAGCGATGGCCTGAGCTCCTCATCAGCGATTACTCAATCGACAAAGAGAGGTGAGGACACACATTGAAGTACGTCGATGTAATCCAACTGGAGGCGCTTCAGACTCGCTTTCACAGAGTCAAAGATATGCTGACAAGGATAGATCAGTCAGAGTGGCGTACGAGACCTTCGCAAGGGTACGAAATGAAATGTCATAATCGTGACAGTCACTGCGTACCTTGCGATTGAGTCCGTGCTGGTTGATGATCCCCGCTTCCTCCGGTTTCTTCCCCGAGGTGACGAGGTTTATTGATGGGTCGGGCGAAACAGGACTGTACAGCTGTCGTGGTGAGCGGGCATGAGTCCGAGAGATTCCCTGTGCGGCCAGTATACTAGCGGGATGGACTTGCCTTAGTCATGATAACAAGCTCTTCACGCGGAAGGTTGAGCTGCTTGATTGCTTTTCCGAGGATGACCTCAGAGAGACCGTTCGAGTAGACCTGTGACAGCGTGAGCTCCCGTCTCTACGTGACCAAGCTTGAGCTCACATTTGCGGTGTCGAACGTCTGGATGCCATGTTCGTAGCTGGAGACAAAAAGGAAGAGTAGGTCTCGGCGGTGATCCTTCGATGTTCGAAAGGGGCTAGGTACGTACGCATATTTGATATGCTTGATCGCCTCCTCTTGATCGTCGATAACCCAACCCGCCCAGGACGAGCTGCCGTAGGACATACACCCAAGGATGATCCTTGAGACCTTCAAGCCCGAGTTTCCGAGGCGAACTATGGCGTCAAAAACGGATCAATCAGTTCATAGTACTCTGCAGTGCGATAAAATAGTATAATGGGAGTTCGGCGGCGTAAGCGTACCATAAGACATTTTGTTCGGCGTCATAGTTGTTCGGAGTGCTGCACAGCGACGTGCAGATGATGACAAAGCTAGTTACGGTGCGGGTTGACAGAATAGAGCTGCGACATCTTCCATAGTTATGGGAGGCCGCCTTTATATACACAGTCATGGGGAAGCGCCCGTGCCAGTGACTCGGTTGAATTGCAGATCCTCACCCACTGTGAGTCCGAGGACAGTGTGTATAAGCTGTGTGGCTCCGTTGATTTATCAGCTTTATCAGTACAACTCCCAGTCATGAGAACAGTCACGAAAGCACTAGTTTTCCTCTCACCAATCGCCGATCGGAGACATCGCATGGCCCTGGCCCCTGTTCCGGTGCGAGTTACAACGGCGGGGTAGACCCAGTTCTCCACGAGTAAGAGCCTGAGACTCAGACTCGCCACTCCTCCCGCTTGAATTACCTTGCTTGACAAGGTTTCTCCACCGTCATTATTGAAGCCAGCTTCGACCTGTAGAGCGCTAATACAAGCAGACTTACTTCCTTTTCAGGCATGTAAGTAGGAGTTTGAAATGTTTCATATCTAAACAAGCGGGCGGCGGTAGCAAGCCGTGAGAAAGCCGGATTTGGGCTGCAAGTTCACCCTTCAGCATTCGAACAGCTGTGAGGATCGAGTAGATTTTTGAGAAATAAATCAGTACGGTATTTCCTATGATTTCCATTGGTTCATATATTGCTCCGATGGTGTGTCTGTGGTACAGAAAGATTCGCGTTCAGTACAGTGATATAGGCACCCCTAGACAGTGCCACAGACACTGTCAGAGGCGCCAGAAAGTTGGTCATCATGATTTTCATTCTCCTCATCTCTAGGTCTTATCCCCTAAGTAATCTAGTCATTTGTATCGGACATGCCTTCATGAACTTGAAGTTGTACGATCAATTCTCGTAGACTTTATGCTTCAAGATGAGAGTGCACGCCCACTGCATTTGGGTCTCCTCACGACTGATACAATGGTCTAATATACTGGTACATGTACTTATGCTAATTTCACGTCAAGCCAGCTTTCAGCCGGTGCAGCCGGGACTTCCGAGTTGTGCAATCTAATCCTATCAGATACAGACACTGACCACGGCTCATTATGTAATCACGAATGCAATCGGTCGCTGCAGCCATTCTCCAGTTGGTACTATACACCCATCTTCTTACCGAACACGAAAATGTCGAGCAACAGAGTGAGTATAGTATAGGTGTGAAAGCAGAACACAAAACGAACACACAGAACTTACTAACAGCCCGGCCCTATCAATTATGTTCTTGTTGGGAGAATGATCTTGGACCGCTACAAGCTCCAGTGGTCACTGGCAACGGGAGCTGGTAAGTACGTTGTTTACCCCTGAAGTGTCAAAGTTACGTCTTAGATGGCCGCCTTGAGAATTATTCGGACCGCATCAGAGCACGGACAAGTCGGATAGAATACAATTAAAGAGTGCCGTTTTGATATCCTTCCTGTGATCCTTCAAGACGGATTTCACGCCAGTACAATGGTCGTTCTTATGCGTTGTTACGATGCCTTCACGATATTTTATTCGCTACTTGGTACAACAACTAGACTGTTTTCCAACTGCCAGGTGCGTCAGGTACTCTTGCAGAGTCTGCCGGTGCCACTGCCATGGTCATGCCGGAAGCAGTACTCTGAGCCAATCCACCTAAAGCAAACCACGTCTGACTCTGACTTGGCATTTCCCATACAGTTGTCTGCTGATGAGCCGCTTGTAGATCAACCAGAAAGCGTGTGATAAGCACGCATGCGATCCTGGGTGCACACAAGGGGAAAGGTGAGCAGACCGGCGAGACGGAGAGAGTGATATGTTCAAACTAGATAAGTACTGGATACTCACTGCTGTGCGAACGATGAAACGTAGCTTTGGCCCGCATAAGGGATGAGAGGCTGTGTACGACCCAACTCATTCTCCATCTACATATCGTGCAATGACGGGAAGTACGTACAGCAGAGCCAGCAGACAGTACAATTTGTGTGAGCTCATATGCATTCTGTAGGAATTTTCCACTGGAATAAATGACCACGGAGTCAATAACGAGTTGGGCATGCGAAGAAATGCGCTCACACGAAGTATGCTGTCCCTGCATTGTGTTGTACGAAAGCAAATGTCAGTCATCTCGGAATAGTGTAACATAGTGGGGACTGACTGACCATCACGGAGAAGAACTGCGTGAAGAGGCGTGGTTCGGGTTCGTCGCACAGGGGCTAATGCACCCCAAGTGATGATCATCATGAGCACATCTGCCATCATAAGTGAACTTCGAGTCATGATTGCGACTGTTGTGTTCTCATTAGTATTATTCAAATATGAGCATACTTTGCGAGCTTACAACTGTATAAGTGACATCAGTCACTCAATACCATCAGGTCAGCAATCGAAAGACTCACGTCGGCGACATGTTCACGTAATTCACTTGTTGGCAGCCTAGATGGTTGGTGGGGAAATCACGAACATGGGCCTCCTGAATATTGATGTCAACGAAATCACAATGAGAACGCCTTGTTGTCGCGTACCAGAAATATTCCCAATGGTATAAGATAAAACAGAAGGATCACTAAGCTACTTGCTCTGCTCTGGCTCAAGGCAAATGCATGCAAAGCAGCAAATACTGAGACAACCCTTAGTTACGGTTGCAACAGGTGAATATTTGCTGAGGAGACACACCTCCAGAAAGGAGCACAAGCCCAATAGGCACCCAAATGATAGCTTTATCTGGATCACAGCTACGATCGTATCGCTAATTAGTAGGCGTTACTTGCGATACCGCTGTTCACAGTACCTCTAACACATGACGATCAGTCATGATGAGGGGCGCTGCCAAAAGTGTATGTTGATACTCACTTGCACAGGCCTTGACACGGCTGCGAAGAGGATGTACATGCTACTGAATAGGAGGAAATACTTGATGAAGAAGTACAGCGCTGCCGTGCTGGATAGTCTGCTTCGAGTCCAGAACAATCGCACTTCCTCGTCTATCGTGATGACGTGATCATATATGACCACAGCTAGGATCAAGTCAACTCCATTTCAGGTTGGTTGGCCTAGGCTAAAGGGTCGAGCGGACGTACTGCTAGTCACAATCATGGAACAAGTAGCCACTACGCTATCGTCATTTAAATCATAGATTAGTGTCTGATTTTGCCAGGAAACCGGGTAATAATGCTCACTTTCCGCTGAATATACTGATAAGGGAAACCATCTCGGGCGAGGGAAGTAAGACGCCTTCTTCAACAAAGCAGGACCGGGATTGAAAGTCGGCAGGCTCAGGTGGGCTCACTGTATTACTCATGCTGACCTTTATAAGAGAATACGGTACAGGTTTGAATCACAGAAACAACAGAGAAAATCCGGCCACATCAGTAGTAATGCTCCGATGCTACAGTGTCCGCGGATGCTACAATCATCCGTGCGCAAATTGAGAGTCTACCAGAGGCGATGAGGACCAATGCATGCTCCGGATCGAATACAGGAGTAGCTGAGGCCACGTACGCCGGCCAGAAAACAATCCATCCGGCAGAAGTACACCCGTAGTGTCCGGCGGCCAGTGGAGAGACGGACTAGAGGCGACGAAATGGAAATTATCTTGTAGGACATGGTAAGTATTGACAATTGCTGACAAGCTGCAGTGCAAGCGTGGGGCGGCTGACTAGAGTGTTTTCGATGAGTTGCGAAAAGACAAGGCGGCTGTGGCTCTATGATCAGCCTCTTCAGTACTGAACGTCGGCAATGGTGTCCCTCGTACCCGGGTGATACTATTTCAGTCATTACCAGGGCATGATACCATCCAGATTCGGCTCACGCCGGTTTCGGCGAAATGCTTCTCCCGTCCATGACCAAGGAATATCGCTCGAGCAGGCATTCGAGTGTCGTCGCCCGAACCGAAAGTGTCGATAAGGGTCGTTTCTGGCACTGCAAACGGCAATCCTAGCTGAGAATCAGACCACATGATAGCATCGCTGTGACGTGTATTACTACAAGCAAAACAAAGTCCAAGGTCCAAGCATGCGGGCACCAGAGCATGAACCGATCCACCCGGGGGTACCCGAAGCCCCGAGTAACCAACCGATACCAAAAGGCCGACGATGACCGGCTATTGTCCGACTGCATCTCACTTGCAGTTGGCGACAACGCCTTCACCAGCACTGGCGGCATCGCTCAGCTGCGTGGTGGCCTTCTCCAAGTTCGCACTAACATCCGCGTCGGTCCTGTCCAGACATAATTAGCCATGCCTTTCGCACATATCGTTCCCGGTCAAATATCGAGGGCTGACTTACGAGGTGATGTTGCCCAGCGCCGTTCCGGCAGCGACCAAGCCGTCTTTGACCTGGTCGCGCGCGTCGTCAGGCGCTTGCTGGCCGGTCAGGAGAGACTTGGCGATGGTGCCGATCGCAGACTGAGCACTCGAGATGCTGTCCTGCACGGGCTGGATGCTGGCGGCGGCATCGGCGTCACTGTGGAAGGAAGGGCGCACGAGGAAGATGGGCGTTAGATGGACCATCGAGCGAGAAGAACCACACTGGGACGACGACGTACTCGCCACCGGCAATGGCCGCCAGCGTCTTCTGCATCTTCGTGAGCGCACCGACGATCTTGAGGCGGTCGATGTTGCACTGCAAGTTACCGATCTGGCGCGCCGCGATCTCCTTGGTGGGTACTGAAGCCGCGTGGATGTGCGCATCAATACTGTACGCGACACGTATGGCTAGAATGCTGGCATGGAGAAGGCGACTCACCAGCGTGGATGGGCGAGACCACGAGGAGGAGGGCGAGGAATGCAACAAAGAGGGAGCGCAACATCGTGGCGGTGACTGAGGCTGGACGTAAGACGAACGGAGTGGAAGAGGACAGTGCTTGCACGGCAGATAGCGAAGTAAATCAGCACCAGGCTGGGAGGATTCAACAAGAGAAGTGGAATGTAGAACCATGCTGTCTGCAGGGGGTTTATATACGCAATACGTTCATATTTCGAGACTCCATGCACCCTCTGACGGTGACGGCTTCTTCGTGCTTGCTGGAACATATGGTTTGGGGTAAGAACCTGCAAGAAACGGAGACGGTGTGCGTCAAGTGTGAAAGATACCATGGCAACAAACACCTAGAAGGAGTGACAGTACCTCTTACATACCATCAGAACCAGTTCGAATTGAATGCCCTGACTAGCAGGCTGTGTCCGTAGTGATACTTCGACCTTCCTTCCACCCGGCAACACCGGCAAAATAGCGTTCTTGAGTCGATAGAATACAGTAGTCGATGACTTTACAGGCTGTGCTCTTGACATCCACAGTGATACTTCGACCCTTCCTCCGTTTGCAACTCACGGTGCGGTAACTCGTAGGCCGAGACGCAGCTTGGGAGTCCCATGCAGACACCCACATATTTAGAACGAGTACATCCACGCAACAACCCGATTCCCAAGCACCGCCATGAGCATCATCGCCGTCGCCGCGAGTTTGACAAAATAGGGACGGGCCCGTTCTCAAGTGCTGTCGGCTCTGGCGAAGGGTTCGGCTCGCAAGTTGCGGCTCACATCCATCATCATCCGTCTTGTCTAACGCGGCAGTCTCCCGAAGGGTGTGATCTCCCTTGCGAAAATCTACCATGCCGGCACAAACGGCCGCAGTGTTCCATTGAATGGTTCCTGCGAGAGGCTTCTAGCGTGTCACCGAAGAAGCGAATGACGAGTGTACGTAACATCCTGGGTGCATCAGTTCAAAGCAGTGTCTGATAGAATAGAAACAAGGTTGACGCACTCGCGGAGGTGAGGGCGACGCGACACATGTAACTCGTTCCTGTGTGAAATGGTTACCAGAGTTTAACTAGTGCCCACGACCGTCGGATCCTGCTGTTGAAAGCGTCATAGATTGTTTGTGAAGTATGTTGATCACGTACATCCAGAGTAGAAAACCTTATAGCAAATGACTGAATCAGAGGCGACGACGGTAGAGAGACCCACGTCGGACTTGACAGTACCCGGAGCCTACTTAGACGACACGATGTGACGGGAACAACGGGGATGAATATCAATACAGATAGTGAAGGTCAATTACATAGGAGCATAGGAAGTTAGTGCAAATTCATAGTGTTGACCGTCGTCAAAGTGAGCGCGTTCCACAGCCTAGCACAGAGGCATTCCGGTAATCCCCAAACTCCCAGTTGAAACAATCCTAGCGGACAGCGACGCGTGAGAGCAGTGCGCGAACACGTAACGATACCACACGCACCACACAATCCTCCTCGGTTGTCAACGCCGGGACCAGCCTCGCCTCACCATCTTCACCCCAATTCAAATCTTCCTTCGAGAGCACGCCGTCGATGAGGGCCTGTATGCCGTGATGTATGATGTTCGCGCTCCATCCCAGCTTCGAGACCGTGTCGTAGCGAATGACTTGACCGAGATGGCAGCGCGTCTCGAGAGCAATGCCGGCGAGAGCACAAGATGAAGAGACACCCGTGCATGTCCCCATAGGAATTGGGTCACCGGTGTTATAGACGTGTGTAACATGCTGTGTAGACGGCTGGGAAGACACACAGGATGAGAATGTCCGCAAACATGGTACGATCGGAGAACGAAAGACGTACAGGTGATGGTAGGTGTAGACGTTTCGCAGCAAGTCGCTCAGCCGGCGCTTCGAAAGCGACTACAGGGACCCCGAATGTCACACCGACGAGCGACGCAAGCGCGCCACCAAGGGAATGCCCTACACCCTTGCTCATGAGCGCGATATCATTCATTTTCATCAAAAACGAACGCACCGATAAACCAGATATTAGCATTCGGATACATGTATGTGACGTTATTATACAAGTTCTTCATGCACAGTAAGTATCAACCGGGAAATACACAAAGCTAGCGACTCACGGTTCCGATCGAGTAGAAGAGGCTTTCCTCTGTGAGACTCTTCTCTAGACACCCTTGATCACACTTGTATCCGCCTTCGTAGCAATCGCAAACAGTGCTCCAGGTCGGCCCGACACGAGCACAACAACACGAGAAAAGGAGGTTGTCGTTGAGCTTGTCCTTGCGTTGCGTAGGACCGCCGCCGCCAATAGGCCACATCAGAGATGTCCCCTTGACCGACACGACGACTGTAGAATTGTCCGGGGTTGCGAAAATATGGCCTCGGAAACCATCTGAATCTGGTTCCCACCCAAACGGATAGCTCTGTCGCACATGAATTCAATTCCCATTGCAATTCGTGTGATATGAGGAGACTCACCGTATTCCACTCCCAGCCAAGGTCATACCAATCCGTCTGACCAGGCTCGGTATATGCGTCGTTAGCCATCTTTGCTAACAAGAGCAGCACTTCTCGATTCTGAACATCCGGACCCTCCACCTCCGTTGTATCCCAAGGTGATTCGCCACCACGGAACCGAGCACTAGACAGCGACTTGGGCTTATGGACTGTCACCTTCTTGGTACCAACATTATATCTGCTGAAGTCCGAGGCTTTCGGTGACTTGTAGTCCGCGAACACGACCCGAGATGAATCGGAGAGGCCATGCTCATGTCGAAGCTCAAATTGCAAAGAACCTGGCTGAGACGATGGCGACCAAAGCCACGAAGTTAAAAGGAGTTGTAAGGCAGCAGGAAGGATATTGTATAGCATCTATGTCGGAGTTGACAAGCTAGAGGAATGGAAGCACAATCAGGAGCAAGTCGTGGGATGGTCGTGGTCAATGGGCAAGGAGTCGCCACCTCGCCCCAAATGGTAGTGGGTCCGCTTACGTCATCATCAGTGCCAGTGGCTGTTTCGCTCAGCTGGCTCTTTTCCTCTTCCATCGCTCGTTCATGTTGAGTCAGAACAGGTAAAAGCACATCACATATGCTTGTAATCTAGAAGTCTGACGCAGCATGCATTCTTTTAGCTAGCGATATGCGTTAAGCTGATCGTTCTGGGAGGTAAGCGACTTGTGTTCAGTGCAGTATGTCCGGTCCTAAGTGAACTCAGGCAACCTCGGGCTTGAGTTCATCATGCTCAGGTCATCTTTTTGCCACTATGAACCTATACTTAGGCTCCCAATCCCGAGCTAAGAAAACTCCGTTACTTGACTTCACATCGTAACAACGAATACTTTTTGTTGAGGCTTAGCGATCATGATCCTCTTGAGGTGGTCAAGAGGAGGTCGGATGGGAGGCATGGCTCTCTAGTTACGCATAACTATACCGGAACAGGAGAATCGCACCTCGCACCTCCTCCCAACTGCATGAATGTGGATACAGATTACTGACTAACTAATTCCGGGCCTTAGATACGTCGTCCTATTGCTGTCGAAGCGATCATGGCGTCTCAAAAGACCACCTCTCTGCTGTCCGCTACTCTTGCTTCTGGATCGAGTCTAGTTCTCCTTCAACTCTTCTCACGCGTTGTGACCTTTGTTCTCAATCAAGCTCTAGTACGACTCGTTTCGCCCCAGGTCTTTGGGACGACCTCCATTCAGTTTGAGCTGCTGCTTTCAACCATCCTATTCCTCTCCCGTGAAGGCGTTCGTAATGCCCTTCTTCGAGCTTCCTCGTCACCGACACAAGGGAAAGACCGCGATGCCAATAGCCCGCTCATCACCAACATCTCTTTGCTCCCAATTTTACTCGGAATACCTACGGCGCTGGGATCTGCACTACTCTATCTCACCACCAGCTCCTTCACCACATCCTCACAGCCTCACTTCCGCACCAGTGTCATACTATATGTCGTCGCGGCCTTCTTTGAACTTCTATCTGAGCCGATGTATATCCGCACTCAGAACGAGCTGCGGTTCCACGTCCGTGTACGGGCTGAAGGCACAGCCGTGATGCTGAAGACTATCACCACCTTCCTGGTACTTGTCGGCGCTCCCGAGGATTGGTCTCTCGTCGCATTCGCACTCGGTCAGACTGCTTATGGACTGACGATGCTAGTATCGTTTATCATCGCCTGCCGCGACAACCTCAACTTCCGTCCCAAACGAGTCTCGATGACGGTACATGAACAGTGAGTCCCAGCCATACGTGACGGCGAGCAATGGCTGACTAGTCGCCAGCACGGAACAGATATTCTTCGAGCCGGAATTGTTCAAGTTGTCTGTTGCAATGACCGGACAATCACTTATCAAGCACTTCCTGACCGAAGGCGACAAGTTTCTCGTATCACGTCTCAGCCCGCTGGCAGACCAGGGAGGCTACGCAGTCGCAGCGAACTACGGCTCCCTGGTGGCCCGGATCGTCTTCCAACCCATTGAGGAGACTACCCGGGTGTTCTTCTCCAAAACCTTGTCCGCCGCCGAGTCTTCGTCCACGTCCAAACAGCCCACTGCACAAACCAAAGAAGCACTGCAGACCGCATCCACCATCCTCCTAACGCTCCTCCTCGCATTCACCCACCTCTTTCTCCTCCTCACGACCTTCGCTCCCCCCTACCTTCCGCTCGCAACCTCGCTCGTCCTCCCCCGGAAGTACCTCGCGACCTCAGCCCCGGCGATCCTCAGCGTATACACCTACTACATCCCAGCGATGGCCTACAACGGCGTCCTCGAGGCCTTCTTCGCCTCCGCCGCCGCGCCCTCCGACCTGCGCGCACAGGCCCGCTGGATGCTCGTCTTCTCCGCCGCCTTCGTCGCCGGCGCCGCCGGGCTCGCGCGCGGGCTCGGGCTGGGCGACGCCGGGCTCGTGTGGGCCAACGTCGCGAACCTGGCGCTCCGGGCGGGCTATGCCGGCGCGTTCGTCCGCCGCTTCTTCCGCGCGCGGGGTGCGGGGGCGATGGTCGAGTGGAGGCGCGCGGCGCCGCCGTTCCCAGTCCTTGCTTCGTTTGCGGCCGCTGGCGTGGCCGTGCGCGTCAGTGCGCGGGCGCATGTGGGCGTCCCTGTGGAGTTGCTCGCGCAGAAGGGCCATGTCGCTGCGGGCGTGGTGGGTGTCCTGGGCTGTCTGGCGAGTTGGTGCGTGCCCTTGTGTTAGCTTTAGCTGTTCGATCACTGACACTATTGCTTGCAGTGTTGTGTTTGAAAGGCGGAATGTGATGCGGCTGGTCGATTCTCTTCGGAAAGCGCGCTGATATCCAGATCTGTTGTGTCTCAATATTTAAGGTTACGGAACCGTGCTGGTGATGCATTGGTTTCATTGTGCTCTCTGCCAGAACGAGAATAGCGAGACTGTGAGGCCGCGTACGAGGCTCTCCGGGCTCCATGGCGGACGAGCGGAGTCGGCGCAGAATGCAGCATGGTGGGGGCCGCTGTGGCTCGTCTTCGGGTATCATGCAGTCCCCAGGGAATCAAAAAGGGATCTTCGCTGTCATCGATGAGACAGGTCGGGGCACTGACTGGTATGCCCGGTCTGATCGCTACCGAGCTACGAACACCCGCGGTGGACGGGCGAAGGCAGGCTCCGTCATCAGCCGGTGACCTGACAAGTGCCCGAGTCCGGGAGATCCACGGGTTCAACCAACCCCAGTTCAGTTCTCAAGATTTCATGTGGGGAACAACCCCAGTTCATATGAGGACGGGCGCGATTTAGGAGAAAGATACATGCGCATGCGGTTTGGATGTCATGGGATGTGGGCGCACGTACTTGGATGCCGATTATCCAGCACTGCCAGTGGGGTGGCCCGCACCCTTGGGCCTTCAAGCCTGTGACGCCGACGATGCGATCCCCCAAGTACAGCGTTAACGACAATGAGATGCAGATATATTGCGGATGCTCCGATTCGGAAGGACTGCACGAAAGATGCGAAGATAGCGAGAACGTTAACTCAGAGAACGAGATGCAAAGCGGCTAATCGAGCGCTCCGGGGTGAGAACGAGGGGAACGAGATGCGAGGAGACGGTTCGGAGCGGCGTAACTGAGGAGATAAGCATGTAGAAGACTACGACTAGGGGCTATAGGTAGTGGATGAGGTCTGAGTAGGTTAGAGGACGACGTGTACGCATATGGGTACCCGGAGAATATGAACGTAAGGGAGATTCATTATAGGACCTCGAGGTCGGCGACCCAGATATTCGAATGCGCATACGAGACCCGCACGAGCCATAGGTTATCTATGGCGACGCGGCCTCTTCGTTTCGCGTTGCCGATACTCCACTCAGGGACATCGCAGTTTTTCTGAGCCGAGGAGGTCAGGAAAGACGATTCTGGTGCCAGGAAGGGCGACGGGGGACAACTCACTGGAGCTTTGTCTATGAACCGCGATATATACTCGCATATGAGCTTCGCGAACGCGGCCCGTGTGATGAACTGGCCGTCCTTCTGCACGATGATGTACGTCCCCATCTGCTTGTAGCCGGGCCACTGAAGAGAAAGGAGGTGCCGAGAGAGAGAGAGAAACTGCGAATGAGCTCGCGGGCAACAGCGGATTGCGGAGGCAGGGACTTACAGTAACGACCAGACGAATTTGGCGGACACCCGTCTTCTCGAGTACACGTTCGTCCGAGCCGTCCGGGATTACGGTACCGTCAAGTATGCCACGGACGGGCACTCCGGATGCGCCGTCGAGCTTAAAGTTCTCAACAAAGGACGCGTCGCGCTTGAACGATGCCTTGATTGACTGAGGGACGCGTCTCCTCCGGCGTACGCGGTGAGGCATCGGCCGTCTGGCCGGTTCTGTCGGGAGCGCAACTGGCCACTGGGCGGGAGACTCGGTAGGAGGTAATGGATGCACAGGTATCGCGGGAGAGTTGTTCTGGCTGATGCTCTGGAAGCTCGATGTCGATGCCATAGCACTGGGGGAGTTCATGCTATAGAAGCTCATAGGAGAAGCCATGACAGGAGAGTTGATGCTGAGGTTCTGATAGCCCTGCATGATCGGTAGTGTGGGTGACGGATAGTAAGGCTGCGGAAGACCTGCGGCAGAACCCATGGGAGAGAGTTGTACGTATGAGCTGCCGGCTGGCGAGGGTACTGGAAGATACGACGGAGCGTATGGAGATGTGGGGGAGGTAACTGGCGCAAGCGCCGCGGGACTCATTAGGGAGGTATATGGAGTATGGTAGGATGACGCGGGCGAGAGTTGACCGTAGTCCGAGGTATCGGGTGTAGGAGGAGTGATGATGTCCGTGTACGGGAAGAGCTGATCCATGCTCTGTAGCCCTTGTAAAGAATCTGATATGGGTGATAGGACCTGACAGCATAAAGTGAGTAGTCGACTCTCAATTGTATCAGAGAAGTTGTCTCACAGATCCATCTTGACTCGACGTCGACGAGATTTCTTGTGGGGGAACGTTGGGTAGGGGGTGGATGTGTTGTTGTCGAACCTCCGCAGAGACATTATTGAACGAGGAGTTGGGACCTGGCTGGGTACAGACGTTAGGTTGCTGATACCACTCAGGTGCAACATATTGCTACGAGTGGCGTCAGAACATCCCGCCTATTACGTCATAAAAATGGACAAAAACTTACTTGATCCCACGACCAAGAGAACGAGAAGGCAGAGAGGTCATCAGAGGGGCAAGCACTAACTTGTTGACGACGGGAGAAGTCTGGGGCCGGGAAGGGTTCGTCCTGATTCATAAATGGAAGTCGCGGCGAGCTGCCGGCGGGTGGGAGGTGAGTCCGACTCTGGACGGGAAAGTACTTATATCTAAACGCGCCGCGGCGGGAACGTGGGCCAGCTCTTTCCGACGAGGCGCAAGGCAGTGAGAGTTATCACGACCACCCACAGCTTCTGTCGAGTTGAAGAGGGCATAGTGAGCGACGTCCGAGCATTGCAATGGGCTGGTGATCATGGAATTCTGGTGGGAAGAGCCGCCATGCATGATACAGACACGACTGTTGGGGGAGGGCTGACAAGTTTGATGCACATACGACTTCCAGAATGAGCACAGCATAGGACTGGCCCCGACATATTCAGCCGTAGATGGGCAATAGAACGAGATATTACGAGATGAAGCCTGGGCGAACGGTGTGCTGGGCTGTGTGGGAGCGCCTAAGGGCTCGCAGAGAGGCAGTACGGGTGTGAGCGAAGAGTTCCGTCTCGAATTCGACGACGGGACGAGAACGCACCGTGGGCATACCGTCCGCGCTTTTCGCTGCACACATGTCCGACGGCATCCGTGCTGACATCAGAGCACAGAATTGGAAAGCAGAGCTTGATTTCCAGGAGAGGTCATGAGGCTGTGACCTTCCCGTACCTCTCCCCGCTATTGAACGCCTGGGCTGCCTTAGCGCCTGGGATTAGACCACAGCCGAGCTCAGATGTTGAGATGGTTCTGCGGGACAAGTGCGCAATAGTGTCCGTCTTGTATAGTCTTCCTGGAGCTAGAAGACACCGAGCTCGCTGTGGTCGCAAGGCAAACGCATGTCTACAGACGCGCACAATGATAGTGCATCGCAATCGCAGTGTCGGGCATAATTGCCGAGTCTCCGCTGTCATTTCCTGCGTCATACCTGATGCATATGCAGACGGGAGGATGACAGACAGTCAGACAGTCTACAGCGGAGAAAGCGCGGAGATCAAGGGCGAGTCGCGCAAGTATGCAGTCCTTGAAGTGTTGCAGAGCGCAGAAGTGGTAGTTACCTAGCAACTACAAGCCAGATTGAGTGCAACGAATACGCCAAACGGAGGAAACAGTGAAACCTGACTGAAAGGGGAATACCTGTTGGCCGACCCCGAGTCGGAGTGAGTAGTGGCCTCAGTTCCGTGTGCGCTTCAAGTGACCTAAGTAGTCGTACTTCCGTGAACCATGCCGGCTCAGCGCTCAGTACTCAGTGCACTGGCATATATCCAGGACAGCTCCATGCCCTGCCAGAGATGATGAGCGGAAAGTCCCAAGTGTGCGTTTACGGAAACCAATTGCACGCTGTACTTACCGATTCGACAAAGAACCGTCGATAAGTAACAGGGTAACAGGAAGATTAGAGTTGCAGTCCAGTCCAAATCGGAACTAGTGAGCCATAGTAAGGAATTTATTATCACCCCACTTTTGGTACCTTCCCCGCGCTTACCGCGACCTCGTCGACCCCGCCAACGACGACGACGACGACTACTTACGACTTGTTCAGGACTGCTCGGAAACATGCCTCGTGTACCCTCCGTCTCGCCCGCGACCGGTAGACCCGTTCCGTCTCACTTCATCCATACCACGGACGCACAATTCGTCGACAACGCTGGTCGGACGGTCCTTCTCCGAGGCATCAATCTTTCAGGTGCGGACAAGGCCCCTGTCGGTGCGCAGTCGCAAACTCTGGAGGGCTTCTGGGAGGCTGGAGAGAGTGGTGAGGCGAGCTTCGTTGGACGGCCGTTGAACCTCGACGATGGGTCCGCAGACGTGCATCTCACGCGCCTCAAGGGATGGGGGTTCAATATGCTGCGCTACGTCGTCACTTGGGAGTCATTAGAGCATGCAGGACCGTGAGTGTGTTGTTATCTGTACCAGTTGCAGAATCTCATGTGAGAGCAGTGGCAAGTACGACCACGAATTCATAGACTATACTATCCGTGTACTACGGAAGTGCAAGGAGTATGGGTTCCGGATATACATGGACCCTCACCAAGACATCGTGAGTGTTCTAACTTACTCCTATTCTTCCGTCCTTTGAAGTGTGGTCGGGGAGTGTGGACTCCATGACGTCGTATCCGGAAGTATTGTGCTGGTGGCTCGCTTCTAGGTCCAAACAGCCCAGTGCGCGAAAGGATGAACGCGACCTGCTCGATTTCTAGAGAGACAGGTTTTCAAGTCGAGCATTGGTTTCAATATATGCGCAATCATGAGTTCTTCATCTCTTCTGGACCTTGTCATATCTCCGCTGCCCTTTGCGCCAGTGATATGTACTGCAATGCTGTCTTAATTGTCGAAGGTCTGAGCCGTTTGGATGTGTTCTCACACGCTTCTCGTAGTGGTCCCGGTTCTCCGGAGGCTCCGGTGCGCCATACTGGACCATCCCCGCATGCGGAATCAACCCCCGCAGCTTCTCCGCGACACTGGCGGCCATCGTTCACTCTGAGTATCCCATTCCTTCGGAACCATCTCCTGCCGACCTTCCTGCAATGATCTGGAGCACGAACTACGGCCGTCTAGCGTCCCAGACGCTTTTCACGCTCTTCTTCGCCGGACGAGAGTTCGCGCCCAAGTGCATCATCGACGGGCAGAACATTCAGGAGTATCTTCAGTCGCACTACATCGCAGCATTCGCGCAGCTGGCCGAGCGAATACGCGACGCAGGCGACCTCCAAGACGACTGCATAATCGGGTGGGACAGTATGAATGAGCCGTATGAAGGCTTTTCCGGTTACCCGGACCTGAACACGGTCCCACGAAACAGGGCTCCACACTCAAGAAGGGTCCGTTCCCGTCCCCCGCGCAGTCGCTTCGTCTAGGTATGGGCAAGGCACAGACCGTTGACAACTGGACGTTCACGTCGATGGGGCCGAAGAAGGACGGGACAGTCACGATCGATCCACAAGGGCGCAAGTTATGGTCAGACCCGGCGACCGAGCCAGACGGGCTGCACCGGAAGTGGGGTTGGCGTCGCGATCCCGGCTGGAAACTGGGCACCTGCATATGGGCGCAGCATGGTGTGTGGGACATCGAGAGCGGTGCTGTGGTAGTGCCCGACTACTTCCGATACCTCGCGAACGGCGAAGAGGTCGACGCCATAGAGAACTTCTGGAGACCGCACTGGCAGGACTTCGCGACCCGTATCCGCGAGCTCCATCCTGAAGCGATCCTCTTCGTCGCTCCTCCCGTATTTGCTCCTCCGCCGCAAATAGACGAGCGGTACCTGAAGGGCCGGTGCTGCCTGTCGACGCACTACTACGACGGTCTAACACTCGTCACGCGTCATTGGAACTGGTTCAATGCAGACGCTCTCGGTCTCATCCGAGGAAAGTATTCGTCGACCTTACAAGCAGTTCGGGTCGGAGAGAGTGCAATACGCAAGTCGCTCCAGGATCAGCTTGGGTATTTGAAAGACGACGCGAAGATCCTCGGCGCATACCCGACGATTATCGGCGAGATCGGCATTCCGTACGACATGGACGGGAAGAAGGCGTATGGGTATACGGACGGCGGGAAATACAAGGGCGACTACTCGAGTCAGCAGAAAGCCCTTGACGCGAGTATGAACGCTGCAGACGGGCAGAACGCCCTCAACTACACGCTTTGGAACTATTGCCCGGATAACTCGCACGAGTGGGGCGACGGGTGGAACCTGGAGGACTTGAGCGTCTGGAGCCAAGACGACCTCAAGCCGCGGTCGCAGTTCAGGATGGGTGTAGACGATTCGTCTTCTGCTGTCCTCCTGAAGAAGGGCGAGGTGACCATCACTCAGTCCGCAGCTGCGTCGAGCGTATCGCTTGTGACTCTCACACCTGGCGTCGAGAGACCATCCGACGGAGACACCGTCGTGTCGGCGCAGACGCCCTCGCTCTCACCCTCAGACTGGGACAACGTCTACGATTTCCTCACGGACGGCGCGCGAGCTGTAAAGGCGTTCTGTCGGCCATTCCCAACCGCCATCGTCGGCGTCCCCGTCGATATCCAGTTCGACATCGCGAAGGCCACTTTCAAGCTCACGGTGCGCGTGAGCCCAGAGGACGAGCCACGGAGCGAGCGTCTCGGATTTCCCTCTCCAGATTCGGAGAGCCCGGACGAGGCAGAGCTGCCCACCGAGGTGTACGTGCCGTTGGTGCACTATGCCAGCGACAAGCTACTCTCGGACGTCGTCCAGCAGCTTCCGTCGCCCGTCTCTGGATCAGCAACGCCCGCCGCGCTGCGCAAATCCTCCGACGACCTCCTCTTGCGGTTCCCCACCGACCTTGCCGCCGATCCCCTCCGTCTTTCCTCGTTAGGCTCATCGCTGCTTTCTCTCGACGTCGAGGTTTCCGAGGGTCGGTGGAGCGTCTCGGGCCAGACACTGAAGTGGTGGTATCCCGTCCCTTCGAGTGGGCCCGCGCGTGAGTACACATTAACGATCAAGCGCGCGGGAGGGGTCATCAAGACAGCCGAGCAGGCATCGAGCTCGTCTTGCCCGTCATCGCTGTGGAGCTGCCTCGACGGATGCTGCAGTATCATGTAGACGCTCGTCGACCTACACGTTGTTGTCGAGATTCTTTTCATGACGGTTGGCCGTTGTGACATTGTTTTCTTGCAGATAGGATGGGACTTTATACAGACAGACATGCACGATTGTACTATAGACACACGCTCTCTGGGAATGCTTCACGACATGGCCTTGTTTAGTGTGTGCCCGAGCACCCTGAGTGGGCCCGGAAGGAACATGATTCCCCTCTCATGGTCTTCTCAGACTTGGTCTTCGGTGGACTTGCAAGAAGTGCCCCGTTATCGGATGTCTCGAATACCGGATCTTACAGTACTCGTGGTCATCGTATCGGAGTCGTGCCAGGTTCGGCGGCCGTAGCATCTGTCACAGATAAAGACATCTGATCGTACTTCCGTTCTTCAAGTCATAGCCCAAGTCGGAAGTGCCATGGCCCTCAGGCTGTTTCCCGAACAGTGGTCGTCGTCGTTGGAATGAAGTTTTACTGTGTCTCCTCCGATTTCCAGGACGTTTGACCAATCGTCGCGGTGTGCATGGTTGAGATCCCCTACTGCTGTTTGCACCTGTATGTCTGTTGACTCTGCATTCGGGCGTCACGGTACGTGTTCATGATCCTACACCGTTCGGAATCGCGCGCGTACGCGATCGTATGACTGACATATCCGAGTCGTGACATACCAGCCGTACACTGCATAGTAGGACTGTATCGCCGTTCATGGTCAGTGTGCTGAAAAACGTTTGCGCAACTATCCTGCGTTGTAGGGTGATGTTTCACGCTTCCGACTCAGGCTGACCAGCAAAGCCTCAGGCTGCTCCTTCATCCTCAACCTCAAGTTGAACCTTGTGCTATCCTGTCCTGTGGGTTCTGCCATGAGGCCTCTTCGTGAGCAACCGAACAGAACATCATTTATGTGTTTGTGGATTGACAGACTCTCACGGCAACATGGCAGATTTGCTCCAAGCTCGGCCTCTCCGGCTCAATTCGAACCTTCGTTGGAGTCGACAGCACTCAAGTGTGGCAAGGCTGTCCATGTCCAAGGGTAGTCACGCTTATGACAGTCTGGTATTCTGCTGAGTTCACTCGATTTGCATTGGCATTATCGTGGTCACTCCGGGTCCCTTCATGATCATTGATCCGATTACTTGCAATTGAATGTGCTACAGAGCTACAGATAGTGGTACCCCTTCAAAGGCATTGAATTCGGTGCAAGCTCGCGGACTCATGATGTACCATTCACGTTGTACTCGTGCGCGGTCCTCTCACCGGTGTCGTCGGGTGGAAGCAAGAATCAAGTCACAAGTATTGATAGAAGAAGCATAGCCTGCCTGTATAGCTGTGCTCTCAACTCTAGCACCGGATGGTGGTGAGAATGATGTATTATTATCGCTACGTCCCTGTCCCACCGCTGTCTATTACCATGGTACCTTGCATGCTTGACATACAGTAACTGACGCGCCGTTTCCATCCCCGCAAATCCATATGCATGCGTCAAAGGATATGCGGGAACAAGCGCGAAGGAACCGTCAGAGTCGAAGTGCACGTACGCTCTGGACATTCCGCCTATATAACACCGCACCCAGAGTCAGCAAGGCTCCAAGTCCCACTTTTCTTCCTCTTTCTTCCTTCAACCGACCCCTCTAGCCTGGCGCTGTCTTTTCCGTTCAAACACTAGCCTTTCACTCTCCTTCGTTGCTTGCACCTTCCAGTCATGATGTTCCGCTTCATCAACTTCATTACACTCCTCTTCCTCCTCGCGGGCTCTGGCATCTATGCTGGTGAGTAGCCTCCTCTATATCTATCCCCTCACGACGCACGGCACGTACCTACCTCCGCCTCTTCAGTACCCACCAAGGAGATCGCGGCGCGCCAGATCGGTAACTTGCAATGCAACATCGACCGCCTCAAGATCGTCGCCACGCTCGCGAAAATGCAGGGCACACTGGCGAGCATTGCCAGTGGCGGGTACGTCGCCCCAGTATGCATCCTATCACTCTACCTCATAACCAACACCTTCTTCCTGGTACGCCCCGCACAGTGACCCTACCGCCGCCGCCAGTATCAAGCCCGTGCAGGACAATGTCTCAGGCGCACAAGCCGCGATCGGCGTCATCGCGAAGGCTCTCCTGACCGGCCAGAAAGCGCCGGCCGAGGCGCGCGACCAGGTCCAAGACAACTTGGTCGCTGCTGGAACGACGCTTGGTAGCATCACCTCGTACGTCGAGCTTCGATTTGCGCGAAAGGCACTGCTGACCACGATTGGACAGGACCGACGAGGATGTTAGTGCGAAGCTCCAGAAGGCCACCACGCAGCTGAGCGACGCCGCCAGTGCTGGTGAGGGCGTTGTCGCCAATTGCAAGTGAAGCACAGCAGGCCTTTGCCTTTGTTGGGCGCGGTTATCTTTGGGATGGGTTCCTCTCGAGTGAGCGAGCGTGATCGGTTCATGGACTGGACTTGTACTTGGACCCTGGTACCTTGAATGTATCGCTTCGTGCTGTTGCGTGAGGACACAAATGTGGATGGCTCATTCGCGATATGCGCTCGAACGAGACAGCTTGCATTCGGACTTCGTAGTCTGCGCGATCTTCATTGTGATCGTCGTGGATCGCCCTAGTTGTTGAACATATCATCAAGATTCCATACAAGCTGACAAGTACTAGGTTCTACGTCAGCTGCAGTACCACAGATCATCCAGTGCATTCAAGAGCACTTCAACGCACCTCAATCTCATATCCTCCATCACAACTCGTCCCCACCCCTCTTTGCCCTTATCTTCGGGATTTCTTGCACGTCAATTCTCAAAACTCCCTGCAGCGCATTCAAGGAGTCCAGGACCTCGCGCTGCGCATGTGCCCAGCTATCTCGAGGGACGCCGAGCAATTGTACATCCTGTAGCTCGCCAACGCGCCCGAGACGGGTGATGAGCGGGTGGACAACAAGTCCGTCCGGGTCGGTATACAGTTCGGATGTCGGCGAGAGCGTCACAGCTAAGAAAACATTGTCGGTGTCGGTGGCCATGGTGATGATGGTGCTCGCAAGAAGTCGAAAGACGAGATCACCTCATGGTCGCAATATCGGACCGGAGCTCCGACCATAGCCGGCCGGGGTCGGAAAACCATAACTTTTTGCTCACACTGTGAGGCCCCATAAACTTCGAGGAGGGGATGATGTCCACGTGAATTATTATAATATGTGCAGCAGTCCTATGTCGGTGGAGGCATGTCAATGCTACACCTGACATCGTAAGAATCTCAGTAACTAGGGCCGTAGCACTCTGCCAGTATGAGTTTCGAAAAGCAAAGTGCGTGACTATTACTCCTAGTAAAGCACCCTTGAAGAGCCACGTATGCTATCAGAAGGGCCTTCAGAGCCTCAAATGTTCTCAAAACTCTTCTGATCAGTACAACAATCTTTAGTAGTGGCACAACTGAGCTCACCGGCACCGAACAAAAGACAACCTTCACCGACCCAGCAGATATCAAAGCACTCCCGTCTCAAGCACCGATCATGCAGGGAAAAATAGAGACCGTCAAAATTAGAGAGCAGAGGACTTGTTAGTAGGGGGGAGGACTTGTTAGTAGGGGGGGAGACCTCCGCGCCCGACCTTCTGCCAGTGAATAGAGAAGGGGCGCCTGTACCCTCCCGACGGTCTCCAGAGCCGCCCGTGACATTGCACCTCGGCAACACCCGTAACAAGCGAGCTCCTCCAGTGCGCGCTTGCGCGGAGGTCTCAACTTTGAGCCCCCCTACTAAGTGTGTGTTGTGTATCTGACAGGATTAGATTGCACAATTCAAGAGGGGCGACTCTCACTGGGCTCCTATGTACTCGTCGACAACTTGGTCTACCTTGACGTTAAAACTCGCACCGGAACACCAGGCCATGCGATCTCTCCGATCGGCGATTGGTGGGAGGAAAACTAGTGCTTTCATGACTGCGAGTTATACTGATAAAGCTGATAAACCAACGGAGCCACGCAACTCATGCACCCTGTCCTCGGACTCACAGTGGGTACTAGGTAGGGATCTGCAATTCAACCGAGTCACGCGCGCTTCCCCATGACGGTGTATATAAAGGCGGCCTCCCATAACTATGGAAGATGTCGCCGCTCTATTCTGTCCTGCCAGCAGCGTAATTAGCTTTGTCATCATCTGCACATCACTGCGCAGCACTCCGAACAACTATGACGCCGAACAAAATGTCTTATGGTACGCTTACGCCGCCGAGCTCCCATTATACTATTTTATCGCGCTGCACAGTACTATGAGCTGATTGATCCATTTTTCACGCCATAGTTCGCCTCGGAAACTCGGGCTTGAAGGTCTCAAGGATCATCCTTGGATGTATGTCCTACGGCAGCTCGTCCTGGGCGGATTGGGTTATCGACGATCAAGAGGAGGCGATCAATCATATCAAATATGCGTACGTACCAGCCCCACAAACCCCCTTGCGAACTTCGAAGGATTACCGAAGACCTAACCTTCCTTTTTGTCTCTAGCTACGAACATGGTATCCAGACGTTCGACACCGCAAACGTGAGCTCAAGCTTGGTCACGTAGAGACAGGAGCTCACGATAATATCACAGATCTACTCGAACGGTCTCTCTGAGGTCATCCTCGGGAAAGCAATCAAACAGCTCAACCTTCCGCGTGAAGAGCTTGTTATCATGACCAAGGCAAGTCCGTCCCGCTAGTATACTGGTCGCAAAGGGAATCTAATCTAGGACTCATGCCCGCTCAACATGATAGCTGTACAGTCCCGTTCCGCCCGACCCATCAACTGGCAACCTCGTTGCCCTGGGGAAGAAACCGGAGGATGTGGGGATCATCAACCAGCACGGGCTCAATCGCAAGGTACGCAGTGGCTGTCACGATAATGACATCTCGTACCCTTGCCAAAGTCTCATACACCACTCTGGCTGATCTGTTTTTGTCAGCATATCTTTGACTCTGTGAAAGCGAGTCTGAAGCGCCTCCAGCTGGATTACATCGACGTACTTCAATGTGTGTGATCACCTCTCTTTTTTCGATCAATCAATCGCTGATGAGGATCTCAGGCCATCGCTTCGACTACACTACTCCCATCGAGGAAACGGTGTGTAGTGCTGGGATTTGCTCACTCAGCGCATAGCTGATGCGCTGTCTGGCTCACAGATGCGAGCTCTCCATGACGTCGTCCAAGCAGGGTACGTCCGCTACATCGGCATGAGCTCATGCTACGCCTACCAGTGTATGTATCGCCTGTCACCTCGTTGCTTTTCATCGCCACTGAGCAACCTGCCCCTCAGTCCACCAGATGCAAAGTCAGTATTCGAAAGCTTCCGCTGGAAGCGGTATGAGAGCTCACCCTCTGCTACAGACTATGCGATCACCCACAATTTGACACCCTTCATCTCGATGCAGAACCAATACAGCCTTGCGTACCGCGAGGAAGAGCGGGAGATGTTCCCGACGCTGAAGCTGTTTGGTGTCGGCTCCATCCCCTGGTCGCCGCTCGCTCGTGGGCTCCTCACCAGACCGCTAGATGCGGAGTCGAGGAGAGGGAATACCGACTGGTGAGTCAGCCATGAACCTTTGTTCTCCTTCATGGAGTTTGCTCAAAAATGCCGTTTTCGCGACTTGTAGGGTTATCGGAAGATATAAGAACGAATCCACTGCCTCCATCGTTTCTCGGTGAGCTGCCTACCATCTGTACCCACAGCGTCAGCTGATGTGGTGCTGTCCGATCTCTGCAGAGTGGAAGAATTGGCCAAACGCAAGGGCGTGAACATGGCACAGGTCGCTCTCGCCTGGGTTCTCTCGAAGCCGCATGTCACCGCGCCAATCATTGGCACGACGAGTCTTTCCCACCTGGAGAACATCCTCGGTACGTAACTATCTGCGCGATGATTAAAGGCGGTGGTGCTCACTTACTCGTGTCCCTGAAGGAGGTCTGGACGTGCAGCTATCGGAGGAAGAGATCAAGTATCTAGAAGAGCCGTACCAGCCAGTCCCCGTTATCGGGCCCGTTTGATTGTATCGCAGTCGCAGAGTAGTACGCATTCACGAATTCTGATCCGTCACATTGAAATGTTCTTGCAAGTTCCTCCAGACCCACGCGCAGCTGGGTCACCGAATTTCACTACCACAGTGGTATGGCTGAGCTACGAGTCCGACGCACACCTTTTGTTTCTCCACTCAGGATCTACCTCGCTGTGCACCCCACTCAGATATGCTCGTGACTCGGCAGGTACCACCGGCGGAGTGGGATGCACACTGTCTGCCCGATTGTTACCAAAAGGCCCGAACTCGGAGTTGGAAAGTCACCTACGAGACGAGGTTGAGCAATGGTACAGTTTCAGAGGCTCCAGAGCGGGGGTCTCTTGTTTCACTCACAGGGCGGGACGTTGTATGGATCTTGCATGATCAACCAGCTCTGAAATGTTGACGTGACCGTGCTGCTGTCCCAGTCTCGTCCACACAACGATCGTTCCAGGAGAAGACGGTGAGTGCGAGGTGTGTGATAGGCGCACCACGGACGACATGATTCAGATCCTTGTCAAGGAGCAGACATGCGTGAGGAGGTGATCCGATCGCCCGAGCCTGTGAAAGGTTTCTTGTTTAGCTCGCTCCTTCGAGCTGACTCGTGCCAGAGCCGAGGAGTAGATAGCGCTACGGAGCACCATATACGGCACATGTGGGCAATGCGTAGGAGAGAACAAAAATGTCAGCGAGGAGTTTTGCAAGGAGGTGTGGATGGGCGCAAGTGAATTTCCAGAACTCGTGTAGGAGGCGTCTCAAACCCGGAGTGTCTAAAACTCTCTCATAATTCCATTCAATGAGTTCTGTGGTATCGCGAGTGGCTTCGATCTCACGGAGGTGGGCGCGATCGGACTCGGGAAACTGGAAAAGGAGACTAATAAGAACCATTTGTCGGAGCTACAACGCAAATTGATGGCCTAAATCACTTTGCACCTTCACGAGTATAGGAGACACACTCACTCCTGATATTGACTTGACTCGCAAACAGGGATAACTTGGAGAACTTACTTAGAAGGAGAAAGGACGCTACCCAAGCATGCTTACGTATGTGAGCCACGTGGATTTGTTTGTTCTACAAGTCAACCAAACATCCCTCCGGCGGCTAAGTACTGGCGCCTCTCTCTTCCTCATTGTCGGCTGCATGTCTCGCCCATTAAGTATACGCTCTTTGCTGTGCGAATGCGTCTGTGGGTGACCTGTATCTTGACGACGACCCTGCCACTGCGTGCGCTTGTTGAGTCTTATTTGCTCCGTTGCAAACACCTTCCAGGAATGGCAACTTTCTGTGTGTGCACACCCTCGATTGCCACTTCACCTACACGCCCATCTCAGCATGTTCGCTTGTGAGGCAATCCGCCAGTATCTCGCTCCTATATAGGCCTGCGGTGCTGGACGTCAGGTCCGCCAGAAATCCACTCTCGCATCGTCTTCTCGACTATCCACTGCACTGTCGATATCCCTCACAACCGCATCGAATTTATATTCTCTCGCATCCACCCAAGAACCCTTGCAAGATGTCGTACTCCAGCAACTCTTCTACCTCCGGCTTCTTTTCTGCTGCCCCCGCATCACCCAATGCATTTGCACTCTTCGCCTCCACGCAGTCGCCCCGCGATACATACATCTTGTACGAGGACGCGCGCCAGGTGCTGCGTCCCTCGAGCGGCCGCGTTGGCCAGCGGAAGACAACCAAGTCCGGCCTGAAGAAGATCTTCGGGCTGTAGACGCCTCCACTCAGGCTTTCGGGGACGTCCAGAGCCATTCACCATCCCACCGCGATCGCCCGCGACATGTTCACAAATGCTCTCGGTGATATACCGAGGCGACCACGCCCACTCCGTGTCATGTCACAGGCGACACACCCCATTGGTCTTAGAGCGCAATACGCTTACATGCCACCGCACTGCGCCTACTCCGACCTCGCCCATAGCGCATGCTTGTGCGACAGAGAGTTTGACATGCGCGAGCCATCGCTTGATGCGTCCGCTCGTCCTGAACACTCGCAATCATCCCCTCCGCCGACCAGCCGACTCCGCGAGATCCAGATGGATAGGAGTACCGAGCTGTACGCATGCATACGTACGCCGACAACGGACACACAGACCTTCTCACATGGACTCGGATAATGGACTCGTCTGTCCTTGTACACATTCTCTTATATGACTTGCCGGACCGATGATTGTATACTATTTACCTCGCTCTCTGATTGTGTCGTCAGATTCTATCACAAAGGCTGTCGACAAGGCAGTTTCACAAACCGATACGACTAGGTCTGCACTAGCTGATCCTCAGTAGTATACATGTAATCCAGTCATTCATGCAAGTCGTCTGTGAATGCAGAACCCCGTGGCACCTCCTCGCCGGGATCCCGAAGTGACTGAGCTATCCCGGTACTCAACGTCTCCTCGATTCCACCCACACTTAGGCTTTACGTGGGGCTGGGACGCTGCCCTCCGCCTCCCTCCCTCAACCCACTTGATTGCTCGTTCACGTTCTGCTCCCGCCCTTCGACTTTCCTTCCTAGAGAGAAATCCTCCCAGCGAGCTCCCGCTGGGCATCCTCCTTCACGTCGAGCTTGAGCACCGCCCAGAGGCTCTTGCGCCATGCGCCTCCCGGTCACGCTGTTTCTGATGCACACGACCGCGCCGATCTAGTAGCGTGAATTTCTGCTCGAGCATGTGGACCAGCGCAGGACTGTGCGGCTCAGACACAACCTTCGAAATAGGCAATGCGAGTGATTTAGAGCTGTGGCTAGTAGAGGTATACGCACGATGTGTGTGATGTAGGAGCGCATGTCACCAAGTTCTAAATTACCAATGTTCACATTCTCATGGAGTGATTCCAAGTCTCCGGAGAATCGGCAACAGCAAAGGTCTCTCGCCACGCTCATGAATGATGGTACCCACCACGCTCCTCCGATACCTCTAGCAAACCATGCGTCGGCTAGGTAGAGTACACGGCGCGTCAGCAGGACATATGTCAAGAAGATGCAGAATGAACGTACTGCACATCTGTCCAAAGCCCAAGACGAAGATCATAGCCCGCACGGTCCCAAGCACGCCACCCACCCTCCTTCCGGTGACCCTCCTGAACGCCCTCTCCAGCGTGATCCCAAAGGCTGCAAGAGGAAGAAAACCGTGACCCGATGGTCAACATCTCGGCCCGCGACAGTGATACCGATCTCATGAAAGAGCCCCGAGGCGAGGAACGTCCCGAAGACCATCCCTGGACCACCCGCAAGCCAGCACCCGGGGAAGCCTCCGAGCGTCAGAAACGGGTAGCGCAGTGCCTGGTGCCATCCTCTCGACCAAACTGGTGCAGCGAGCGCGCGTGCCGCAGGTCCCCATGGATTGGATGGGCGGCCACGCGCCCGGTGACTGGCCTAACAGTACGACCCCTGCGAGGGAGAGATAGTCGTAGACGAGTTCCACGCCGGCGATGATGAGCAGCCCGTGTCCCAGGTGCAGGCACGTCGAGAGCGCGTACTGCTAGACCGGAGGAAGCTGCGGGAGGAAGATCGTGCCGCCTGTTGCGGTGACTCCAGGTGTGAGCTTCCCGATGGTGTCGAACAAGTCGACGTAGAGCTGGTTTCGGACGATCCTGCGCACGGTCGAATTGATGAAGGCGCTGCGCTGCGCAGGTAGTGCGCTCGGTGGGCGGGGCACCCACACGCCCTTCCCGAAGTCCCACCCGATGCCCCGTAGTGCACAGCTGACGTCGGACGGCTACGACTTGCAGGATCTGGCTCCGGTTCGTGTATGAGGGGCAAGGGGCCGCTCTCGCCAAGTCTGCGTCTTCCTTCCGTTGCAAACGCATAGTCGAGAGACTTTGCTATCACAAAAAGCGCAAATAAACCTACAAGAAATGGATAAATCAGCATCGCTCGCATAACATAGCAGATCTGAACAGAACCACGCCTTCCGTCATTGGGCTTACCTCGGACCCATTCGTACCACGCCATGCGAGGATCCAGGCTCTTGTAGCCAAACGTGCACCATACCGTCGTCGCAAGCACGGTCGGCAATAGTAGCAACCTGATCAAGTGCGTCTCCCTCCTTCGCACTAGGTAGGCCATGAAGAAAAATGGCACGAGGTAAAGAAACGCTTGTGGCAGCGTCTTCCATGTGAGCACCTCTCGGTCTTCTATCCGAGGAACGAGCTCTCGGTAGAAGAGCAGGGTGGCATGTTTTACCCTGTCCGAATGTCATTCGTCATAACTGATTAGGAGATAGGAAAGTGTGTGACTGAACTCATACAGCCACCTTGGAGAGCTGCGCATGCCGTCAGAGATACCGCCAGAACCGGTTATCCTCTAGAAGCTCTATTAGCGATGTGCGAAATAGCTAGATGAGTAAAAGTCTGAGTCTGGGGTAGTCAACAATGGAGAGCAACCTGAGAGATGCATTATGAACACTGGACGGTCCGCTCGGTCGGACTCGCTGGCGGGCGCCTCGCTTCCCTAAATTAGTCAGTGCCAACCGGGAAAAGCAAGCTCTGCGCTAACGGTGAGTCTGCTTCACAGGCCTTGTTCGACAGATAATCCGGCATAAACAGACGTTGGGATGAGCATCGAGACGGCTCGAGATGATTTTACAAGCAGATTGTGAGTAGACGCTGAACTAATCCACGTGGCTTTCTTTGTTTGCTCTGCGCGGGAGCCAAACAACCGCCCTCGAGTTGTTTTGGCGCTCCTCATTGTCGGCCTGAGTGCGTCTTGCTCATTGGCTATATCGTCGGTAACTCGTTCTGTGGGCGACTGGTCTCTTGACGACGTCTTGGTGCTTACGTATCTCTGTGTAGCCATGTATATTCTGACGCAAACACTTGCCGGAATTAGGAACTTTCTGTGTGCACCCATGCTCTGGACAACTCGATTGGCACTTCACTTCAACGCCCATCCCAACGTGCTCGCTTGCGAGGCAATCCGCTAGTACATGGCCGGTATATATGGAAGAGGGACTCGACAGGACGGCCTCACCATCAGCCAAGTCTTGCATCAACTTCTTCACCACCAGACCAGACACTTCCGAGTCCTTCTCACTTAAAGTCGCTCGCAGCCCCACTCAACCCTTACACCTACCCGACTATTCCTGTCTACCTTGTCGTACTCCAGCAACTCCTCCTCCTGCGCGCTCTTTGCCGCTGGCCCCGCATCGCCCCACGCATTCGCGCTCTTCGCCTCCACGCAGTCCCCCCGCGACACTTACCACATGTACGAGGACGCACGGCAGGCGTTGCGTTCCACGAACGGGCACAGTGCGCAGCGCAAGGCCACGAAGTCCGGGCTGAAGAAGCTCTTCGGGCTGTAGGCTCCTACGCTAGGCATCCGGACGATGTTCCGAGCCATTCACCACTACCATACCACCCGCGCCCGCCGATGCGTTCCACCATCTGCCTCGCCTCGCCGCGTACCTCACTCGTCGCTGCCTTTGGGCTCCCTGCGTCGTGCTCGGCCTCGCCGGTTGTGCATGCTGTGACGAGGGTCGCCAAAACTACTGGAGCCGCCGCTTGATGCGCCCGCTCATCGATACCGATGTCAACCCAGCTCTATGCGAGCGTCCACTCCGAGAGATCCAGAGAGATAGGAGCAGATACGCCCCATGAATGCATTCTACAGACATATGGACATCCAAGACACATGGACACATACATGTACATGATCTTTTGAACACACTGTACCTCTTTGTGACGTCTAGTGCTATTTCGCACTTTCTTCATCTATCAGACGTACTTGATATTGCTCTGCTTTTGCTTCTCCGATTTAGCAAAGCCCATGATAATGACAGATGTACATGCACCTCATGAATGCACATGTCGAAACGTATTGACTTAGAACGTATAATTGGGGGCCTGTTCAAGTCACCGGCCCGGCTATACACGCCGCCGATCCGTCGGGCTGCTTTCCCATCCGAGCGCATCCGCGATGCCTTCAGAAGGAGGGTGCGACTCGGAGCCAACCTCGCCTGCTAGACCGCTAGACCGCTCTCGTGCTGACTACGTCCTTTTGTTACTGCCTGCTGGGACGAGGAGCTTCAAGTGATACCTTTCCCTTCTCTCTCTCCTCATACACTAGTCCTCGGAACTTGGTGGCTAGTCGGTACGTAGCCAGCGTCTCCAAGTCGTTGAGTCCTTATTTCTATATCATTGTCGAAATTTTGCTCACAGAATATGCAGATACTGATGGCCGAGTCCCTCGATGAGGACACACAAAGCCCTCTCCCATTTTCCGATGTGTCCTCCTCTCTGCATCCAGAAGAGCAGCTAGCGTTGCGTACACTTCCGAAGAATGAGATAGCATCATGGGCTCTTGCGCAAGTAGAGGCGCATCCACAATATGCACCGCCTCCATAACGCCGCTCTTACAATCCATCGTCTCCCGAATGAACTCCTCATGCGGATCTTTGTATACGCATTTGATAGTCGCGAGGACGTATGGGCCGCGTATGTATGCAGCCGTTGGCACGCGGTCCTCTTCGCAACACCTGAGTTCTGGGCGAACGCTCTGTCGAACGCTCGGTCCCTCCGATTGTAACCCCTATCTTCCGACGAGTCTTTCCTGCGCATGGTATTGGCACGCTCTGGACCACTTCCGATCAAGCTCAACATCGCGGATGCGACCCATTATGGGAGAATAGTCGAGTTCACCATGCATCTTGGGGGTACCGGGTACAAACAATGGGACAACGATGGCTTTCGACTGCCCACCACATTGCGTCGCTTGCAGAACCTCCACAGTCTCACTTTGATGGGATCATCCGAAACGACGCCACTGACTTGGGGAGAAGGAGACACGGCTCCCCAGTGCTCTGCGTCATCTGGAAATCGCCAGGAAATTTCTCTCCTCATCGCTCGTCGTCTCACCCCTCACATCCCTTTATATCCTCGTCGAAGAAGACATCTATTGGACACGCTTCGCCGAGATACTCAACAAGTGCACCGCTCTTTGCCATCTCAGTCTGGTCACTCGGCGCCTGCGAGTCCTCCATGATGACCATCCTGGCCAAACCGTGCATCTGCCTGAAATGCGCAAGATCACTGTAGATGATATAGTCATACTCAGAGAAACCCTCAAGCTCCTACGCTACCCGCATCCTATCGCGATCGTTCTCGAGACTCGCCGACGAGATGACATGGCTTCCCTGAAACACGCCATACCTCTGGAGTTTCCTGGATTCTACTCTCCACCGTTCATCGATCATATATCCATCGTGGAAGACAACCCACCAGATTCGGATAGATGCACAGTATCTGGCAATGTCAAAGGCCAAACGCGATTTCAAGCCAAGATGTATAGGCATAATGCCGACGACATCTTAGGACTCATATCTCCATTTACGCAAAACCCAGAGCTATGCACCGTCACCGTCGGGATGGGCTCTTACATTTACCGGGTTGACTCACGATATCAGCCTGAGGCTGGGATGAGTACATGGCTATTGTGCCTGTGGATACTGGCCTTCACCCGACTCGAGCTTCTTCGCGCGTCGTCGCGTGAAGTCAAGATCGGCTTTGCGCACTGTTTCCTCGAACGCTGGGCCGCCGACGGTCGCAGCCCGATTTGCCAGCAGGATGGAGGTGCGGTGCTGGTGCCGCCCAACCTCGCGCTTGCATGGGAGCTTCCTAGTGAGCCTGCAGAGGCGGCTGGAGAGCTCTCTGATCTGAAGAAGACCCTTTGGGACGCAATGGAAGAAGGCGGGAAGGTGCGCATCCATCGGTTGGAGATCTACGGGCTAGTACCAGACTCCAAGAAGCCGCCGCTGCAAGACGGCCTAGACGAGATCTCCACGGGCGTTGAAGGCGAGACGGTCTCTTCGCTCTTGAGGGACCTCCGAGAGATGGTGGACGAGCTGGTGATTTTTGATAGTGGCCTAGTACCTAGTATCCCGTTGCGGTGATCCCGCCGGCTCCCTGACTTTGGGTATATGTTGGGCGATCGATCGAAGCGAGTGATGTTCATGATCACTACCATCCCGAGCAGAGTAAGTATGGCTAGCAGCGGACATAGCTTTCGACGAGGCCACCCTCTTGTTTCTTTTTTGTGCCGCTGGCTCCTCCAAAACCCAGTGGGTACCGGTTGTCGGAAGTTTGTGTTTTATATATGAGCGAGCGAGTGGTTGCTCCCCGGCTATTCCCCAAGACGAGATAGACGCGGAGTAGTACGACTTTTTCCCCATCCGGCGTTTGCCCTCGACGCTGGCAACGTTCTTGGTTGCTCCAACACCAGTGATCCTACTAAAGGGGTTAAACGTGAGTGTGGTATGTCCTGGGGTATGACGGGAATCACATCACTCATCTCCGTTAATAATGGGCCTCTGGCAGTTATCAACAATTGCAATGTCCAACGACTCGGATACCTTCGGGTTCTCGAACCTCTTGTCTACGCTCCCAGCGGCAGACAGAGATGCTCTGAGTCAGGTCCCCGAAGACGCGCTCAATGCATGGCTTGAGGCGAAAGCGGAGGAATTCAAGAAGCACCGCTTCGTAGTCCTCACGATGCGTAATGCCCGCGCGCCAGTCAATCGCTTGTCCGACGATACACTCATCGACCTATTCACGCTGATGACTGAGCAATGTCTTGAATCGTGCGGCAGCGGTCATCGGAGATGGCCCTACCTATACCTTCAAGATGAATCGTGCAACACGGATGAATGGAGATGGATGGTCTACCAGGGCCAGGTCTGTCGTCGTTGGCGTACCATCCTCCGCGACATGCCCGCCTACTGGCGTGCGGCAGCACACAACTTCCTCGCCGATTACAGGAGCCATATACGCCCGCTGGCCGCGCTGTTGCCCCGCGTGGCACCACTCACCCTCCCGCCCGTCAATCTCGACTTCGCCGTCGAGCACAAGGCGTGGAAGGCCCTCAGCCCGTACGCCGCGCGAATTTCAGAGTTGCGCCTCTACGGCGTGAGCGATTCAGTGTCCTTTGCGGTACTTCAGGAGAGCATCACGAACGAGGACTGGAGCAACCTCGAGTCGTTGCGCGTCGAGGATATGTCGGACCCCCAGCAACGACGCGAACCCGTGGGATGGCGCGACGAGGACTTGCCCCGTCTCAAGCGTCTCACCATCAGGCCCGCCTATTTCTGCCGGGCTACCTCCGTTGCCTCTCGAGGAAGTCATCCTGATCCTTCATGACGATGACGAGGGCGTCTGGGACCTGGGCCGTTTGCTCGACGGCCTCGAACGATGCCCTCTGTTGACCTCATTGAGTCTCTACTGGCTGGATCATCGCTGACGCGAACCGAGTGAAGATCGCCGCGTCGAGCTCCCGAATCTCCGCCAGTTGACACTTGGCGGAACTGACGAGGCTATCGATTTCGTTCTCGCTCGCCTCTCTTTCCCCGACATAACACGTGTCGCAAGGGACTCAGGGAGCCGTATGCGACGAACGCTTCTTTTTGGCCAACTAGAAGTCTGAACCTCGAAATCTCCACACGTACAACATCGATGTCTTCCAAGAACATAACTCAAACACAACAGGCACGATCCTAGAGGCGAGACACGGAGGCGACAGTGATGGAGGGGTACGCAATGACAGACGGTAGATTCGATAATTCATGGAGTGATGGCCCTGGATGGCCCGATGTGGGATGAGGAGAGTAAGGCGTATCAACGTAACCAGAGCTCGAAGTCTATAGGGAGCTAGATCGCTCAAAGCGTCGTGAATACTGGGGTGAATGCGACAAAGTAATATAGCGGCACGAACGAGAATGTTAGGATATGAAGAGATCCCGAGCGCGGTGAGCTCTTTCCGGATCTCCGCCTCCGCGTCGATCTTCTTGAGCTGCGTCGCCTCCAGCTCGCCCTTCAGGAGCAAACGGCTTTGTCAAAGTCAATTGCGATGGTAGAACACGCGTGAAAGCAGCTCCACTGACAAGACTGTAGGGTTCTGCCACGCACCCTATACTATATTTGTGAACGTGTACTGTTCTACAGGTCATCTAGCGCTTCGCTGGGGCAGACGACTGGCGGATAAATGATGAGGAGGGTGGCATCATTAGAACTGCATTGAGGTTTACGGCAACAGAGCAAGGCAACAACACGAATATCCGTGAATGCATGTATCAACACACTATTGTGGAGAGGCCTCAGCGGAAGGTGGGCCACCTGCGGAAGAGGATGTCTCTTGTGAGGTGTTGGAGGACTCTGGGGGTACGATGGTGGTCGCTAAGGTCTCTTGGTGAGGTCGATACGTGGGAGCGGCAGCGGCGTACCCTCGAACTCTGCCCACCCGCCTCTCAACCCGATCTCCACGACGCGCTGCAGTATTCGCGCCAGCTCGTCGTGTCTGCGCAGGCACAGTCAGAGACTGCAGGAAGAGGCACTGCGGGGACATACGAGAATTGTAGCACGTACCGCATGGATTCCTCAGCCATACGCTCCTCGTGTTGTTTCGCAAGGGTGTCTAACCGCTTGTTCAGGCCGTTCACGCTCTCTTTGAGTTCCTCTAGCTGGTCATCCACCGCATCTCGCCGTTTTGTTGTACTTCGCGATGACCGCCATGCCTCTCCTAAGATGAGCCCAACAGCAACTGTGAATAGGAAGCCCTCCGCGAGCGCGTTTGCCCCATTCTCGATTGCCCTGAACACCTTCATAAATCAATGTTCTTGCTCACAAAGGAGGTGACATACCTAGTCTCCGAGAGCGGGCGAACATGCTTGGCAGGCTCTCCAAGGAGGTTGGTCCGCATCCTCACCTCCGTCTGGTACATTCCCTGTGCAAGCCCAACACAGACCGAGCGAAACCGCTCATGCCTTGATCACACAATGCGTTCAGAACGTGTCACCAATGCGCACGCGATCAGAGAGGTACTCACTGCTTCGCTTGGACCTTGATTTGGTTGCTTATGGGTTTCGCTAGCGTCTTGCACCGTTCAGAGACGAGAAGTGCGAGCTATCGCCTCGAACTCACTCGGATGAGAAGAGACGCGATCTTCGCCGTAGCCATTGTTGAGTGCGATATCCAAGAATATTGAGGTCAGAGGAGCACGGTGTAGAGCATAGCGAGCTGTCGAAGGACGTCCACCACGCAGCACGCTTGTCGTCGGTTCGGCCGAGCGGACACGTTCTCCCGGCGCAGTTGGGTCCCTCGAGCGCTCGAGCCTCTTGTCGTCTAACCACCACGAGCTTCATTTCTTGATATTTCTTGAGGCTTAGGCTGTAGCCAAGTTATTGTGGATTTACATTTCTGAACATTTAGGCTGAGAGCGAGATGGGTAATGGCGACTTGGTTAGTAGTTCTGTCGCGTCCGGATTGCCAGTATTGATGATCACCTCCAGCACGCCGAAGCTCCCTCTCCGGAGTATGACATGGTTTTACGGCTCGAGCGACTTCGACTGCGAGAAGCTCTGAATGCGCGGGACGTTGCGGTTGCTCGTCTCGAAGAGGCATGCGTTTCCGTACGCGAGAAAAGCGCCGCATTAGATACCGTGCGAGAGGAGAAACTACAACTTCAGAAGCAACTGGATGCATCAAAAGAGAACTCCAACGGAGTGGGACTGTTGCCTAGATCAACCGCAGTGGGAAAGTTGTCGAAACACGCGGACTTTATCAAGCCTTTGGATGTGAGATTTGGGTCGTTGACGGTCTCGGATGAAGCTGGCGGGTGGAAAGAACATATCGACGGGGGCAGCAAGGTGCGTACGTGATTTTATGCGCTCTGGAAGTCACTTGGAGACGTTGTTTGCTATAGGAAGTCAACGCGAGCAACGATTCAACTCCGAGCCGAGTATTCAGGACGATGTATCCAACAAACATTGGTGTGCCCATCCTGCGAGACGTCCCGAATCCTATTGTCAACGCACCTGTACCGTCGTCAAGCCCGTTGGCTCCATATGTAGTTCCTAATGTCGATACGCCCGAATCTCCTTGGACGCCTTTTGAAGGGGAACGAAGAGTACGCATATCTCTAATCCGTCTCGTAATCTCCTTCATCTTGTCCGTCCAGGTCGAGCTGCCCACCATCAGTACTGCCGAGAAGATCGATACCAGATATGCTATCCTTGCGTCGCTGCCGCTCCCGTCTGATATACCGGAGGATTCGCTTACTCCGATCCTGATCCCTCCTCCCCATACCCTTCACGACTTCATCGGAACAACATCAGGGGTACGTCATGCCATGATCTTGTAGGAACCAGGCTCATAGGCTCTTTGCAGCTGCTACGTTCGCAGTACGTCTTCAAGGCTCCCTACCGTGACTCAGTCACCTCATATATTGCAGGTTGGGAAACTATCGCATCTTCCAGCAATCGACTACGACGTGGTGTCCCGAGCGCGAGGAGCATGGCTACTACTTAACGCCCGTCTTCAAGTGCAGTACCAATCCGCGGGTCACTACCGCTCACAGGTGGTCTTCTGTCGACTTCGCACCCATACTGAACCATCCAACGGGTGAGCATGGTCTTCTCTCATGCATGGGACGCGTCACTGCATAGCATGCACAGAGTGTTTCTACAACAAGGACGGAAAGTGGTACTACGCTGGGATCTACAAGTTTTTCCGCCTTGAGGACTTGTGCACCCAAGAGTGGGAATGCCTTTCGACCGAGGTGAGCCCTACACTGTTCCACACGTGACTTCCGTATCACAACGGCTGGCTTCTCTCTCCCTCGCCCCTCAATCGTCTTTACTACACGGCAGACCTCCCAAGCACTGATCAAAGAGACCCTCGCCGCGCGCAAGAACACCTCACCACAGAACATCTACGAGACCAGCCAGCTCTACTCTGCCGGCGCACTCAAGGTTGCTTGTATCGGTCTTCAATGTATCGGCTTCAACAACACGCTGTACCGCAGTCTCCTGGAACACGCCGCTCTGTGCACACAGACGGGCAAGTGGCGTGCTCCCGCGGGTGGCTTTACTTCAGCTGGCCTCGGTCTCTCTCCTGGGCCCGGTCCTAGTCCTAGTCATGGCTCGGGTCCCAGTCATGGGCATGCAGCGACTTGGAGCCCTAACCTCAACCCTGGTGTGCATGGGCCCGGCAGCCCTGTAGCGCAGAGTAGTGCGGGCAATGTTGGCGTGATAGGACGTCCGTCTTCCTCTGGAGCTGGAGCTGGAGCTGGGCTCGTCCCTGGATTCGGATTTGGATCTACACTTGGGCAACTTCCGTCTCCTAACGTTCTTCTGCTTCAGCGCGGAACCCAGGATGTCTCGATGATCTCTGGCGAAGGAGCTATGACTTGAAAGCCTGCCTCGCATAGCTCGTTCTCCAGGCAACAGACTCGATTGGGCAAATGGACTGGACTGGGGACTGTCTCTCTGATGTTAGGCTATCACGACTCGTTCGTACGAAGGACTAATAGATGCGATGTGTTCATAGTTCCTACTCCGTCACTCGCCTGTAAAATGACTGAATAGATGTATACGTACTGCCTCGTCGAGCTTACTATAACAACACATTGGAGTGCGTGGTGCGCAGGACACTCGGGCCGGTTCGATTTCATCTATCGACAACGTCCCTTGGCAAGCTACCTCCTCCAGGCTGCATGACCATCCCGACACAAACATATAGTCCGCCACCACCTCGTCGTCGTGTTCGTCGTTGGACGGCTGGTACAGAAAGAAGAGCATGTACGGAGTTACCGGTTTCGGTGATCCGTCACGGTAGCGCTGAGCTACTAAATGCGGCGTTTCCCACGTGGCCACAACCGAGCAGACAAAACTCCACAAAACTTCTTCGTCCGGCGGGTTCTCCCTTCTCTTCTTGCCCTGCTTCCAGCATGCTACGCGTCAAGCTTCACTTCAGTGATTCGCTGTAGCTCCATTTTGTGAGTACTATCTCTCATTGCGATCTCTGATGAGAACGCTGCCGCCCCAGTCGTAGCCATGTGCTGTGACGAGAAGGCAGAGCATATAGCCAAACAATTTGCACTACTGAGCCTATCTCTTGTGTCGTGTCGCCAGTGAGGGTCGCACAGGATATTGATCATCTCTTCATATAGCATATATCTTTCCCGTCGCTCGTCACCTTCAAGTTTATACATTATCTGGTGAGTTTTGCACTCATTTCTTTTGGCTGTACGCAAGTCCAAGCTCCTCCGGATGATCCCCAACCGAATGCAATTAGGAAGTGCCGTCTGAGAGCCGTTTCCTCTGGAAGCTGGCAGCTGTCGAGACGCGGTTCTCTGATCCTGCTCTATGCCCTCACCCCCGTCGTTAGGTTGACTTATGATCTTCTCTCCTCATACAGGAAATGGAGCGGTGCCTCTACGATGAACCATCCGACTCCCTTGCGACTCCGTATAGCAAGGTGGGATCCCGCCCGTATGCTGCTTCACAGTGCAAACACCGAGCTTGCTACCCGACTCCTGCAATCGCAAGTAAACAACACCTGGGTCCGTGAGCATGGGGGCCTTTGGGCAGGCGGCTCGGTCAAGAGGCTGGAAATATGTTGGATTAGTATCAGTTCAACGGGAAGACGGTGAGCCCTTTGCCGGCTTGTACTGGTAGCTAGACATACCGGATGTCTGTCGTGCTCCCAAGAGCAATTCTTGTGTCGTCCTAGTAGGTCATGGTGGCAGAATCGCTTGTGACGCATAGTTTATGTACCCGGCGAAGTCGTACGGTAGTCTAGAGCATGTTAAAAGTCGTTCTATGAGTGTCAATCCGTGTATAGCACTAGTACTGTATCCCGTCAATCGAATAGACTAGTGACGTAACTCCATTCATCACTAAGATTGCTTATCATGTTACCAACGTTACTTAATTGGATTATTGACCCAAGATTGGAGAACCATGCGTAATAGGCGTCTATTACGCTATTCTGCTTGACCCTGGACCGCGACTCAGTCCGCTCATCACTGACGACGACGCCGACGACTCATGGCGCAATGGGGACAAGGGCAGGGTTATCAGTATCCCATGCAGACGGGGTATAACCCCCAACAATTCCAACAGATTCCGACGCAACCAACTGGCTTTCCTGGTCAGCGTCCTGGATTTCAGCAGCCTCAACCGACTGGATTCCCTGGTCAGCAAGGATTCCAGCAGCCTCAGCAATCTGGGTTCCCGCAGACCCAGGGGTTCCAACAACCCCAGCAGACTGGATTCCCCGCACAACAGCTACAGCCTCAGCCGACAGGATATCCTGGACAGCAGTTACAGTTACAACCCCAGCCGACAGGCTTTGCTGGCTCGGGCTTCCAGCAGCGCGCCCCACCGCCCCCCGTACCTCCTATTCCTTCACAATATCAACAGCATCCATCTCAACAGAATGTCCAGACGAGCAGCTTCCTCAGCGCGCAGCAGCCTGTCAATCGTTTCATGAGCAGCTCCCCTGGTCTGTCTCCACTCTCTGCGCAGCCGACAGGGTTCCCTGGAGGCGGAGGCTTGCGCCCCCTCGTACCGCAAGCGACGGGCTTTGTAGACCCGAGGTTGCAGATGATGACGAGCACCTTCCTACCTGCCAACACTTCCGCTCCTTACAACGCCGCAGGCCTGCCTCAGTTTCAGCAACAGCAGAGTGGCTTCAATCTCCAGCAATCGTTCCAACAGCACAATCAGGCCCAGCGCGGTAGCGCAGCCCCCAGGGTTCCTTGGGCACTGTCGAAAGCGGAGAAGAAGAATTACGATCAGATTTTCCGGGCTTGGGACTCGCAGGGCACAGGTTTCATCAATGGTCAGACTGCACTGGAGGTATTCGGGCAGAGTGGGCTGGATAGGAACGATCTTGCTAAGATATGGTGAGTGCACTCGTCTTGCGTGCCTGGACTAGTCATTTAATGCGTAATGCGGTACAAGGGCTCTCGCCGACGTGGACAATCGAGGAAAACTCAATCTGGCCGAGTTCCATGTCGCGATGGGTCTCATCTACCGCAGTATGTGCATCTTTCGTTGCCTTCGGATTTCGTCCTGAGCTCGATCGGCAGAGTTGAACGGGAACGAGATACCCGAGGTCCTCCCGCAAGAATTGGTCCCACCCTCTCACCGCGACCTTGAGTCCTCCGTTGACGTGCTCAAGGATATCCTGAAGAATGATACTCGCGCTCGTTCACCTGCTGGCCCAGATTCTGGTCCTATCTCGTACCAGCGGGAGCACTCCTTGTATAGCAATGCGGCTGGCGCAGGTGGACGGAAGGATGCAACTGTCTACAAGTTCAAAGATGACGAGGCTCCGGCTGGTGGTTTCTACCAGCCTCGCTCTCGACACGTGGACCGTTCTGCAATCCGTACTACGAGCGAGACTGCGAGTCCCGCTGCAGACCTTGACGATATCAAGCGTGAGCTGGACAACACCTCGAAGATGCTCGACCGGGTTGTGGAGGCAGATGCATCTCGTACGGCTGAAGACGACGCCCTTGCCCGAGAGATGGCGGACCTCCGTGCCCGCATCAGAAGAGTGAACGACGATCTTGCTCAAGTATCATCCGGTCCCCGCAGCGCGGCCAAGGATGAAGAGCGCCGTCGGCTTGACCGTGAGCTCATGGACCTCAGACACAGCAAATTGCCTGACCTCGAGCGAAGGATAGAGGACCGCGAAGCTCGTCGGGAGCGCGAGAAACGCGAATGGACGCGCGAGCGGGATCGTCGCAATGAACGCCATGGCCGTTACGATGACCGAGACGATCGTTACTCGTCCTCTCGCTACGACCGTGATCGCGATTACGACAGGCCGAGAAGTGCGTACGATCGCGACGACCGAGGCAGGGACGACCGCGACAGCTATCGTGACACAGACCGCAATTATGACCGCGACCGGCCATACTCAAGCAATCGGGATCGCGATTACGATCGTCCTCGCAGCCCGCCTGCTGCGCGCGAACCAGCCCCGCCACCACCGCCGCCGCCAGCTACTTCAAGTGCAAGTGCACGTTCTCCGCCCCCGCCGCCGTCGACCCAGAAGAAGGTACTGACTTCTGCGGAGCGCACTGCCCTTGCACAGCAGCGCATACGAGAGCGTATGGCCGCGCTTGGTGTTGTCGCACCTTCGCCTTCACCAACGATTGACACCACTGTCGAAGACCGGCTTGCGCAGGAGAAAAGGGAAGCGGAAGAGAAAGCTAGGCAGGCAGAGCTCGAGGTAGAGAACCGCGAGCGACTACGTAGAGAGCGTCTCGAGGGCGAGAAGGCGATCAAGGAGGGCAAGACTCCCACTTCTCCGAGCACAGCGTCGGCCCCAGCTGCGCCTGCTGTTCCTACGCCGGCCCCTGCTCCCCCACCTACTGCGAAGGCGAAACCACCTGCCCCACCTCCTCCAAGGAAAAGTGCTCCACCGCGTCCGCCCGCACACCGTGCCCCTCCAGCTGCTCCTGCGCCTCCTGTCTCCGCTCCAGCGCCCCCAGCTCCCCCCACCGTACCTGCCGTAGACCCTGAGGAAGAGGCCATCCGTGCTCGAGAAGAGCAGCTGCGGAAGACACGCGAGGAACGCCTTGCGCGGCTCAAGCAGCTGGAAAGGGAGGAAGAGGAAGCGCGTTTGGCGGAGCAGCAGTACGAGGCCCGCCGCCGCATGCTCTCGGAACAGGCCCAACAAAGGAACACCCCGCCTGTCTCTACTCCGCCAGTAGTTGCTGCACCTCCTCCTGCACCCCCTGCGCCTCCCGCTCACACGGCGCCGCAGCCTCCAGTTGTTCCAGCTGCACCTCCGCCGCCGCCCGCTCCGCCGGCCCCGCCCGTCGTTAGCCCTCCGGCCTCTACAGCGTCGTCCGACAAGTCGACGAATCCGTTCAGTCGGATGGTGAAGGAGGGTGCAAGTGTTGCATCTTCTCCTGCACCTGCACCCCCTGCAACGGGAAGTCACAATCCGTTCTTCAAGAGCCAGGCGGCGGCTTCCCCTGCCGCGCCTCCGTTCCCCCAGTCATCGGCTAGCCCAGCTCCTCCTGCAGTTAAGACGCTGTACCACACCGCCCCTGCAGACGACGACGATGATTGGGACGACGTCAAAGAGAAGGAAGACGAAGACAGTAGCGAGGACGAACTCGATTCATCCAGTCAAGCACGAAACAAGCTCGCTCAACAGCTCTTTGGCAGCCTTATTCCGCCCTCGAGGCCTCAGTCCGCGGCTGCGTCAGGTCCTGTGGCGAGGACGTCCGAGCCCTCTTCTCCGGCGCCCCCACCACCGCCGCCGCCGCCGTCTGCTCCGCCTATGACTATGAATACAAACACTTTCACTAACGACATCCCAGCGCCTCCACCACCACCACCTGCGCCTGGTGCGCCTCCAGCACCCCCAGCACCCGCTGCTATTGCCGTCACGCCAACTCCCAGTGGTGACCGCGGCGCATTGCTCAACGCCATCCAGGCAGGGAGGAAATTGAGGAAGGCCCAGACGAACGATCGCAGTGCCGCACCGGTATCTGGAAAAGTCATCGGGGACACTGCGCCCCCTGCACACATCAACGCTGCACCCCGCGCACCTTCTCCTCCCGCGCCGGCGCCTGAACCCGTGGCGCTGCCACCGTTGGAAACCCCGAGGAACAGCAATCGTGAGTCTGTCGATTGGTTTGCGGGCCTGGCTGCTGAGGGAGCAGCACTTCAACGTCACCCGTCGGAACCTTTGCCGCCTACAGTGGAGGAAGTCGAAGACATCCCCACTGCCGTTCCGGAGATTCAGGTTGAGGGTTCGGACGATAATGCGCTTGCGGATGTGGACCATGGTACCGGTGAGTGCGGGACAACATTGTTTAGTCAGAGTTCCGTGTTGATGATTCGCAGAGTATCGTGTGCGCTCGCTCTATGCGTACGAGGCCCAGCGTCCTGAAGAATTGAGTAAGTCTGCTGATGTTCAAAACCTAGCATTGGTCGCTGACCATCTGATACAGGCTTCGGTGAGAGCCTGGTTCTCACTGCCCACCCGTCGAAGTCTGGTGGCGATTGGTGGTACGGAACGGTCGTTCGCGACGGCAAGACCGGTTTCTTCCCCAAAACCTACGTGGAGCAAGTCACTCCAGGTTAGTAGACGCAGTCGGTGACCTTACCATGGCATGCTCACATTTCATTACAGCGATCGCTCACGCACTCTACGACTACAACGGAAGCAATGCTGATGAATTGCCGTTCTCGGAAGGAGACCAGTTGACAATCGTCGATAGATCAGATGCTGATTGGTGGAAAGCGGAACAAGGCGGGGTGGTGTTCATCGTGCCCGCTGCGTACCTCGCGCTTGCAGATGGTTAGTCCGTCATTCTGTCGTCTCTTCCCGGCCTGTTGTTCACGTTGCCGGCAGGCTGAAGTGTCTCATGTTTTTCTTTGCATGTATCTCTCGATTGAATCTCGAACAATAACAAACTCTCGAACCGTCGTCACATCCGATAGTAGTTGTGACCGCGCCCACACCTCAGACAGCAGATCTTCCCCGGCCCGTGGACATGACGAGTGCGAGCGGGGAAGTTCCCACTGCCAGCGCAAGTCATTCTCATGCCGATCCACAGAGCAAGGCACCAGAGAATGATGATGATGACGGCGATGAATCGGATTCCGACTATGTGACCGCGAGTGAATCAGAGTCTGATGATACTGATCAGGATGAACAGGATGAGGAGACTCGCCGTCGCGAACGGGAGGCTCGAGCTGCCGAACGTCAGAGAGTGCTTCAGGCAGCTGGACTCATCATCAAGGAAGAGTCTCAGCCTCCTCCACGCCCCGCTAGATCGCGGGGTCGTCGGAGACCGCCCGCACCAGCTGTGCCTGAACGTTCACCGAAGCTTCCGTCGTCCCCGCACAAGGAGCTCCCACCCGTGCCCGACTCTGAATCGCCGAACAACTCACTAAGGCTGGACGATGCGTTCGAACGCTATGAGGCCTTCAGACAGAGCCATCTCTCAATGAACCGGCTGTCGATGGCGTCCGTTGACAGCAGCCTGTCTGTGTCGACGAGCCCAACGGCACCGTCGTTTGTGGCTATGACTCCCACAACCTCGGAGCCTGGGGAATCTCGGTCGCATTCTTCGTCATTCCTGCATTTCTTCGGGAGGAGCCGAACGCCTGCGAATGACGGGGAGGCACCATCCACACGACCTGTCATCTCCGCTCCGATCTTGCAAAGGGAGCCGTCGCCCTCCCCGGAAGCGGACGCGGCTTTCGGATCGGTGCGTGCCCACTCAACGACGGCTATTGCTATGATTCACATCTGACCCGCGCTACCAGTCGTGGGCGAGCTTGGTCGACAAATCTGCGCTGGAGGAGATACCCTCTGGGGAGCGTCGTCGCCAAGAGGTGCGTGGTTGTGAAGACGTTGGCAGGTAGCGGGAGGATCCTCACCACGATCGAATGCATACAGGCCATCTTCGAGCTCATTGTCACGGAAGCTGCGTACATTCGAGACTTGCAGCTCATCGTAGAGGTACGGCGGTTCTGTTCTTCTGTCTGAGGCGCAGCGGTCACTGAGGGATGTGACCAGCATTTCTACGCGAATGTGTACTCGCTCCTCGATGAGAAAGCGAGGACGGTCGTCTTTGCGAACGTGGAGGATATCCTGCTGATGAACACCGTATGTGTTTCATTCATGTGCGGATACTCTATTTCTCATCTTGCGTTTCAACAGACCTTCTTGAGCTCTCTCGAAGAGAGACAGAAGGATTGTCGCTTGTACATTGACAGAATCGGTGACATCCTGAAGACCAGCATGGCAAATCTGGGCGTCTACATGGTCTGTTCGGATGTTCCTGATATCTCACATGCTCTCTTCAATCGTATCTCATCTACAGGACTACTGCGTCAATCAAGCCACTGCCATAAAGGTGCTTCAGTCTCTACGACAATCAAATCCCGAGTTGTCGGCCTGTCTCCAGGTATTCCTGTCCAGTCGCAATGTCTGATCGGCGGTGCTTACAGTCTACTAGCGTTTGCGAGATGATCCCACTGCGAGAAACCTAGATCTGTCGAGCTATCTGCTTGTTCCCAGTGCGTCACGGTCGTTTCCATGACCGTTTGAGCGTGTCTGACGTAGTGTGCAGTGCAACGAATTACCAGGTATCCTCTGCTGTACAAACAGGCAAGTTTGGCCCCAGTGACAGCTCTTCACCGTGGCAATACTGAAATCTCGTAGATCATTCACTACACCGAAGCTGGAGAGGATCGCGACGACATTGAACAGGCACAGCACATTGCTCAGAAGGTCCTTGAACATATCAACGAGACAATCCGCGAGCAAGAGGGCAGAGAGCGCCTCAAAGAGATCTCTAGGGATCTTTGGGTTGGGCAAGGGTAAGTCTTCAAACATCTATTCAAATAATGTAGGCTTCAACAACTTTCCCAGACGTCTGGATCTTACTGCGCCGACGAGGTACATGGGCTCAAGAAAGCTTCTGAAGGAAGGCGTCCTCTTGAAAGCGAAGAGCGGACGCAAACTACGCGCCTTCCTGTGCAACGACATATTGGTGCTAACAGAAGATGCCACCAAGTCGCTGTATCGCATGGTATGTCCTTGGCCAGTATCAAAAAAGCTCGCATTCGACTCAATTCTATCACATAGCCACTCTCGCTCGCCGAAGTAGAGGTTCGCGAAGCGTCAGGAGGGCGAGGTGCGTTTGGGTCTCTCGTCCATGACATATATTTCCACGTGCTGATCGACCGCCCCCAGATGATCTTGCGTTCCAACTCGCCGTGGCGTATCCGCGAGGTGGTGACGTTGTTGCCCTACGAGCGACAAGTGCTCGTGATTGCCAGCTATGGATGCAGGTCATCCACAACGCGAGCAAACGGTGTCGTGAAGCGCAGCGTCGGGCTACGAGAAGATCGCGTGGTTGAGGTGACTTCGAACACTGGCTTTCGTCCGGACATCTCGTTACTGCATCATCTAGGCATTGGCAGCTCGTAGTATCGTATGAAATCATATAATTCAATCCTTCTGAATGCACTTTTACCGGCCCCTTCCTCGCCTGTCGGCGTGTCGTGACCATCACCTCTTGCTTAAGGCCTTTGTGATAATGAGTATCAACGGCTTTGTATTGTTTGTGATAGATCACGGCTACGTACGGGTTGAGGAGTGCGTTTGAAATCCCTCGCCGAGGTCAGAGGTGTAAAGAGCCGCAAGACGCTCAATGTGTGTGGGCTGTCTGCGGTGAAACACATGTACTAGGTCGTTTGTTGTAGAGCTTGTAGGTGCATAGCAATGGCACAACCACTCTTGCACACCGAAAGGGACAACGGTCCGAAGCAACAGCACAAGAGTATTCGAAGCCGCGCACATATCCATCCATTGTGCACTGACACAATGGACGCTAAAGGTTCATGATCTCAGCCCATGCTGCATAAAAAGCTGAGGACCACATCAGGCACTCTACAGCTACTCCATCGTATTCACACTTCATCCCATTCCACACCAATCCAGCATCATCAGCATGAGCACCCTGCCCCCAGCGCGCCTCAGTCCAACGAGGCAGTAGAACGAGACGACGCAGGGTGAGCGAGACGAGTTTTGCTGCATGCGCGCGATGTACCGGGTGTCTGACTGAGGTACTGCAGACCGGTTATGTCCCAGAATATCACCGAAGGAAACACGGCGGACGGTGCTCCCGAAGCTCAGGCTGCTCAAGGCTCCAATGCCTCTGAGTGTGAGTGCTCAACAACATGATCTGTGCAGAGTCCAGCTAACGGTCCGTATAGTGGACATGTCCGTCGCCGATCTCGCGCGGTTTGCTCGAGAGATGCGAGAGGAGAGCGCGGCTCGGAACGCGGCTAGAATGGCGCGAGTCGAACAAATGGAGGCACGGCTCCAAGTGCTGGTGCGCAGTTGGGCGGCAATGACGAAGGAGTTGGACCTTCTCAAGGAGGTGGTCTGCGACCTGGTGTGTGATTCAGCGAATGGTAGCCTGAGCGGACTGTGTACGATTGCGATGTGAGAAGAGATGTATCAGTGGCGACGGATGCCCATGTCTTGCGCTTGTCGGTGACAATGCTAGAGGTCAATGTAAGAGCACGATCGAGAGCCAGGAGGTGGTATATGTGTCTCACTTAGTGTCCGAACACCAACGCCATGGCCACGGCGGCCTTACCTCAACTTTGCGGACGCGAGTGTCAGAAAACACGCGTTGGTCTCATACTCGGACCGTTCCACCTCCTCTGTCCAGGATATCGAGCGATAGTTGGTATGGGATACGCCTTGAAAACGGCCGCGTCAACACGCAGTCATCTAGAGGGACCCTTTCAGGTCATGTGCATCATGTACCAAACACGAAGACGTACCTAATATATACACTGCGATAGCAAGGGATAGAGAGAAACGGGCACCAGTCAATAGACAAAAGCAGGAAAGCATTGCGAACACCGAAAGCAAGCTCGAAGCACACCTGGAGCGTTGTAAAGTTAGGAGAAAGCGGAGACAAGTACATGCATCCGATAGCGCCTCACCTTGTCCCTCTCTGTTACTATCTGACATACTTCCTCAACCTCTGCCAGGCGTAGTCCACCGTGTCGTTGATCATCCTCTCCACCTGTGGCTCTGATTTCGGGGACAAACGCCAGCGATGCTTGTCAGCAGCGGTCTTCTTGATACTCTCCCATTGAATGATAACTTCTTCGACAGATGGTCGCATGCTTAGCGTCTCGTGCTTCATCTTATCGATCAAGGGTAGGAGGAATTCCGTATCCTTGTATTTCTACGGGTGTCATGAGTAACACGAGAACGTTTTCACACACGGCAGCGCACCTGTTCAAACTCCTTTGAATAGACATTGCCTAGAGAAAAGATATCGACCTTGTAGGCGTCGTATGGGATGTCATCAGACAGCTCCGGCACCTCTGTATCACGTCCGATTTCGCCGACAACGTATGAGGATGCACCAGGAGAGAAACACGTCGAGAGGCCAAAGTCGATGTAATAGTACCGGACGGGATGATCTGCTCGTGATAGAGGAGTGACTTTATATAGGGCATCTGGAGTATGGTCTGGTCGAGCGGGATGATATCCTTCCGGGTACAGCGGCTGAGCATCCATCATGATATTTGGTACGGATATATCACTACCCCAATTTGAGATGGATACTGAAAATATAAGACCGAAACACCTACCGATGAGCAACACGATGACTATGCATGAAGGCTAGCCCCTAGGTCGAAGTTAGGAGCAGTATGGTTGGCCTTGGTCTTCAGCGAACGCACCTCAAGAGTCTGGTCCATCATATCTACGATTTCGCCTAGGTAGTGGAAGTCCGGATCGTTGAACGGTCTAAGAAAAGGCATAGCAACGAGAGACCACTGGGAATTCAAGGGATCTGGGAAGACATCGAAAACAGGAACACAATGGTTCTGGGGGTCGGGTAAAGATGTGAAGAACTGTGCGATATGAAGCTCTTGAGAACTTTTTCGGATGCATTTGATCGCTATCAATGAGTTGTCCTCGATACGTCTAGCATCTATGACCCCGTCTTCCTATAAACAGGTACAGCAAAGGGGAGATATATGAGAAAATACGTCCGACAAACCGCGGTTTCTGCTGGCCTACGTGTGACATGATGGAATCCTCGCAGAAAGTGGGATCCCAATTGGTCCCAATCCAGGATGGCTGCCATCTTAGCGAATACCTTGGCCTCAACAGGTAACCATGTCGCTGCAAATGTTGCTGTCGCTCCTGCCAAAAGCGTTCGGTAGGAAGGAGATTGTAAGCGCCTTTCTGAGTAATCCGGGCATAACGTTCGACTGCGTCGTCGCTCAATATAGCATGTCGAGGGAGACGTTTTTGTTCAAGAGAAGTAAACATCGGCTGAGCGCAAGTTATGAGGGTGCGGAAGACGGGATTGTAAAGCGCCCAAACCAGGTCGCGAACAACGTGGATCGTCCCAGAATGGTAGGTACGTTTGAGCGCTCTGGTTCCACTGCCTTTACGCTTCAAGTCCGACGGCAGTGATGGAGGTCAGTGCACCAGTTTATTGATTCCCATGCTTTACGATGGGAAGAGAAGGAACACGCTGTTGTGCAGGTGCAACTACATGTCTGACAAAACTCGTGGACACCTCGCTCATGGTTTTCTCCTCCGACCCAACGTCATCTGCCTTGTGTCCCACTCTATTGTCCGCAGGCGGTTTGCCGCACAGTATACTCTGAGACTGCTCAACACTATTCATCCTACCCCTCTCCTGCTCCCGTCTCGCTTTCTCTTCCGTCGTCTTCCCCGTCCCACCGTGTACAATACCAAACCGACTTCGATGGTCCCTTGTGCAGTGTTTGCGTGTATATATAATGACGATGTCTGCGCGCATCATTGCTGTACATTACTCGAGGCGTGCTAGCTGTAGTGCCGGGTCGTAGACATTGGCGAATCGCGAGGCTGTGCAGCCATGCATCATGGAAACGCAATGTCAGAGTTCTCTCGGCGTGCCTTTCCACGCAAATCCGCTCCCGCGAGAACCTCTCTCAGTGCCCGCCACCGACTTCCAAGGCAAGCGTGATTGATCCTGGCTGCTTGAGTCTCAGGTTCTGTGGGTAGAAATTCAGTAGCACAGCGGAGACAACCGTCAGAAGGAATGCAAAACGGTATATTGTCCCGTGGGATCGCAATTCTGTCCTCCAAATAAGGGCTGCTCCTGGCCATATCGCATTTCCTGTCCACACTTTTACAGCTCGACAACCACTGGCCCCCTCCACATCCTTTCTTGTACACCCAAATTTCTACACGCCCTCTTCAATGGAAAATTTTCCTTTCTTCCCTAGGAGCTATGAGGCCCCCACAATCTCCATCGCAAGGTCCACATTTTTCTGGGCGCCAACACTCGCTTCCACCGGCGCTTCCATGACCTCCCCATTACCCGCAGTACGTCCAGCGGCTAACGTGACCGAATTTAGGTGGACATTCGTAAGCGGTTGGGCGCCTGTGTGGGCCACCCATAAAATCATGCCATACATTCAACATCAGGGACTGTGCAACGTCTGGAATAATTTTCCTGCACTATAAAGAGTACCATGAATGTGAGTTCCGATTCTCGGGGGTGGTAGGCTAGGAAGAGGAAGCTGGGTAAAAGTGCGGACAGGAAAGGTGAACCATAGGGACAGAATAGCGCCGGGATACTAGGACAGATTACCTCCGAAAAGCAGGACATAAACCAGTCCCCGAGGTTGACCGCATCGTTATTTGAGTGTTGACCACATACTGATAATTGATTCTGACTGAATCGGTGTTCCTATGGACAAGATATCGATCCCAGTGGACAATATTACCCCTTGCAGAAGGAATACAAGGAGGGTCTAGCGCCCGGATACGGTTGCGGACATTGCAGAACATACAGCGATGCAACGCAACATACAGCTCGGCGACACAGACGATCATTAACATCATCATCGAAGTCAACACCCACAAGACCTTCTGCGCCCAGTGGGACGTCGACGAAGCCGAGCTCGCAACCACGGCAGAATCCCCATCCACAACTGCATACGGGGCGTACCTGCTGGACGTCAAGCTCTCAGGTAGGCACGGAGACGCTGGCGATCTTCGCCGCGGAGATGTCTGCCAGACTAACCACTGACCAATGCAGGTGACAGCACGAAGCTCATCACGGCCCTCGCCGCGTACCTGCTCCGGTACGGCGAAATCGGGCTGTGGCTCAAGAAGGAGGCAGCGAAGCCGGACAGCTGGGGTCAAACTCGAGGGCAACCTGTAATGGATTGGATTGAGCGCCAGCACTCTGGGGAGATCTGCCCGAGTGCAGTGGCAGTTGGTATCCCTGCTTTTCTCAAACAACCTTGTGCACTCACCGGGATGTGGCGTTCACGAGGTGCCGTGCACGTTAGATACGATTGAGACGCTGGCCGCTGCGGACCCGCCGAGTGAGCACCGGTTCCGGGAATGTTGTGCTGTCTGGGAGAAGTGCACGAGGTTGGAAAAGGGCTTTTGGGGTGCGTCCCTGAGGTTTCTATAGTCCTGGCCGATCCCGAGCGCAATAAGGGGCAGCAAGAAGGAGAAGCAGCATGCTCCATGTCGAGATTACTGGGAAATTAAGATACGGGTATCGTAGCTAATGCGAAGAAGCAAGAAATGAAGGGACTGCCACGTATCGTTAGTCACTATAGAATCGGAACCGCATGCATCAGGTCCGCTACGACGTATCCTCCGCCTTCACATGGTCTGCTTCTTTGGGCGGGGTGAGCGCTGATGCTGGGCGAATCAGCACTTCGACCTTGTGCTCCTCCTCTTCAAACTTGACTTCTATCTCAGGGCCTGCCTTCATATCGCTCGTCGATGCCGATACCATGACCTTCTTGCTCCTGCTCTTACTGGCCGCGCCCTTGTTAACCTTGCGTGCGCTGGGACACAACCCGTCGCTCAATTCGCACTGGTCGCATTTCGGTCCGATTGGGGCGCATATGGTCTGAAGCGGAGATCGCCGGACCGGTCAGCATGCACCGTGGGACGCCACAACGCCGCGGAAAAGCCAAAGAGACAAGCCCGTCGAGGTACGCACTTGGCCAAACCCCACGAGCAGGTGGTTGATCTCTGGATGCAGCTCTTGAGGCAACCAAGACTGCAAGTTCAACCTGCCGGACATATGATCAAGCTTCAAGGATCAGCGCGAGCCGCGCCATACGAGGTGGCACGAAGAGTGACTGACCGCGTTTCCTCTGGTGTCTTGCTCGGTGGCTTGTGCCATCCGAGACGGTTTGTGATCCTGTGGACGTGCACGTCCACCCCAATTCCGGCGTTACTGTGGATACGATCAGGATGAGCGTGTTGTGCGGGCGATCATACGTAGGATCATACAGCTTCCATGCCACCTGTAGAGTCAAGAAGGCCATCTTTGGACCCACGCCAGGCAGGGAGCATAATTCGTCTACTGTCTTCGGCACATCACTGTCGAACTCGTCGCGCAGCCGCTCCGCAGCTTGTCTGATGTACCTGGCGGTGGAGTGAGAATGCGGCACATCATAGGCAGGGCCGGCCCCGCCCCGCCGCAACGATATGCTCACTGGGTCTTGCGTCGCCAGAAGCCAACTTTGCAGATGGACTCCGCGATTGCGCTTTCGTCGGCAGTGAGGATAGCATCTACGGACAGGGTTCCGCCAACGGCGGCACGCAGCCTAGCGACGGCGGCGTCTGTGACCTCATCCTTTGTCTGCGAAGAGAGCATGAGGGACACGAGCGTAGAGAAACGCTGGTTCTGAGAGAATTTTCTTCCGTCAGCTGAGGGTTCATGTGTCGGTCAGAAAGAGGGTATGTACCTTTGGCTCTGCTTCTTTCAGCTGCGCGCGGTCGCACCCCATCGTGTCGACCGGGGCAACGATGCGTCCGCGCATGCGCTTGATAGTATCATATGTCTCGCGCCAGCGCAGGGGTGCAGGGTGAGGCGTCTCCAAGGAGGTTGGAATCCGTTTCGTTTTGCGAGGAGATGGCACCGGTTTTGGTTTGGGCAGAATCTCTGACGGTGAGCTGGCTAGCTCTTCCTGGCGTTCTGTCTTCAGGCCCTTCGCAACTTTCACCCTTTTGCGGCTGGGTGAGGTCGTCGGTGAGCCAGTGCCAACACCTTTGGGAGATTGGGGTGCATTGTTGGGAGCATCCTCCGCGTCGGAAGTATTTCTCAGCCTCTTCGACCGCCGAGGAGTAGCTTCCCGAAGAAGATTGGTTGGTTCGTAAATGGTTACTCGAGTGCTGAACTGGCTAGGTCGACCTAGCAGACTTCCGCTCCTTGTCATCTGGAAATCGAGTTGAAGTTTCAAAGGCCGTGGTCAGTAATTACAAAAGGCAAGAGCGTGAGACATTTTAATACGAACAAGTACTAAAATATCCGGTAATTTATTGAGCATTCGTGGTGTAGCGGTAACATTGGGTCTTCCCATGGCCTAGCTCCGGGTTCGACTCCCGGCGGATGCATGAAATTGCGAATGGTCTCTTTTGATCACTGGCACTGATGTCACTCATCTTCATCTTCATCTTCATCTATTAGCTGACATGTCTACATCTGCCATCCCCCTCATCCTCGGAACAGATCGCCGTATTCAGCCATCCTAAGGATGCGAGTAAACAATAGCAAAGTTCAGGCGCTGCCAGTGATTCTGATTGTTATTATGCTTTCATACACTGCACAATCTTATGAAACGACTTCAGGTCCATTGCCTTGGGCTGAGCAATTTGCCGCCCCAGCACGTGTAGGGCCCCGTTCGCACTGCAAACAACTCATCATGCAATTGCAATCGCATGCAGTATCTCAACTGTTGAATCTGCACCGACACCCGCGGATTAACTCAAGCCGGTGCTTCAACTTTCTACGCCCAGAGTAATCTCGAGATCGGGGGATCTGCATTTCCTCCCTCGTGGAGTGAGTGTGCGAGTGCCGAGCTTTCTATATCCGCGATTCTGTGCGCCGTCCCTGGTATGCAAGTTACGGCGACATAGCAACAGCCTGCCTCGTTTGCTCCATGTAGCCATCTTCAAATCCACATCCGCACTATGCGAATGCGGCGACGATAACCTTCGACCTCCGCACTCACCCTCGTCGGAGCTCACCGGCGAGCAGCCACCAATCGCGTAGGCTTGTGTTGGCGGACGTCTACGTTACACCGCACAGGCAGAGACTGCCGCATTAATGTCAGGTAAGTTCATCGTCCCTCAAACCTTGTTTAGACTTGTCAGCGGACGACCGTGTGCTGCAACCTCATGGGACCCATAGGTTGCAGCACCGGACGACAACCACTGGCATGCGGTCTATACATCTGCCGTTCCTCCGGGCGCAACGCTACCGACGGAGGGTATATCGTCAAGTATAAAAGCCTGGTATGTTCACCAACATGAGCCCATCGAACGACAAGCACTCACACAACTCATCGGATTATACCCCGCTCTGTACCCATCGCAATGTTTTCGACCCTTGTCGCCGCTTTCCTCGCCTCCGCAGGCACACTCTCTCTCCCTGCGCTCGCCGCGCCTTCGTCGAACCTCACCGCACGCGCCAGCACCGTCAGCATCCTGTTCCCCGTCTCCCCACAGCTCAAGTCGTGGACTACGAACCCCAGCCTTCCCAGCCCGAGCCCCCTCTCCGACGCCACCTTCCGTCCGCACAACGAGATCACAGCGCTCTCGCACGACTACGTCACTGCGCCCGACGGGAAGAAGTCCATGCAGGCGCACTACCCCAAGGGCTCGTACACGTTCAGCCACGACCCGCAGGGCGGGTTTTCATTCTACGCCCCGGGCCCGTCAGGCATCGATCTCACTTCCGCCAAGGAGGCAACGTTCAGCTACGACGTGTACTTCCCTTCCGGCTTCAGCTTCGTCAAGGGGGGCAAGCTCCCAGGCCTGTGTAAGCCGCGCTCTCACATGTCACCCCCGCCTCCTCCGCGCGATCCTGATTGAGATTGACTTTGGTGCGTTCCGCAGACGGTGGCGACAGCGACAGCGAGGCGCTTTCGTGCTCTGGGGGCAGACGCGACAACGGCTGCTTCTCGGTCCGCTTCATGTGGCGCACGAACGGCGCGGGCGAGCTCTACACCTACCTCCCGCCCGACTACGACGCGAACCAGGCCGTGTGCGACGTCCCCCCGTTCTCGACCTGCAACGACGTCTACGGCGCGTCCGTCGGCCGCGGCGCGTTCACCTTCAAGACCGGCGCACGCACGACGATCGGCCAGCGCATCAAGCTGAACGACGCCGGCCAGGCCAACGGCGAGATCGAGCTCTTCGTCGCGGGCAAGAGCGTGTTCTCCGTCGGCGGTCTCGTGCTGCGCGACAGTTCCTCGGGGAGAATTCGGGGCATGCAGATGCAGACGTTCTTCGGTGGTGAGTAGGATGCGCTTCCTCGTCGTCCGGGGGGCTTCCGCTGGCACCCGCGGGGTAAAGGACGATCAACGTTCGGCTCGCACCTGCTGACCCCCCGCGGTGCCGCCGTCGACTTCAGGACCACCATCGTCCTCGTTTGGGCATTGTCAGAAGAATAGCGTGCTGACCCTCTTTCGTTGGTATTAGGTTCCGACTCCTCGTGGGCCTCACCGAAGGACCAGGACGTCTACTTTTCTGATTTCTCCATCGCTATCACGCAGCGTCTCTGAAGCCCGAAAGCAAATTTTTATGGGGTTCCCTGGTGGAGATGCGTACGATACGCTCATATCGCCAACCGAACGGGTCACTTTACCCCCGTCGGTCTTCTTTCGGAGTTCTAGTGTGGGTTTCCTTGACTTATCAGTTCGTCCGTCATATCGTAACGGTCGTGTTTTACTCCGGGTCTGGGCCTGCTTCTACTATCTCACCCATGTCGCTGTAGCTATACTTATTCAGAAATGACCATGTGCGTTCCTCGTGACTTGTGGTATGCTCGTGGGGAACTGTGGAGCACCCTCATCCGCAGCTGTCTTCGTCGATTCCACCTCGGAATCGAGAATTTTTATGGGAAAGAAGTCAGGAAAACAAGAGAAGCTTACGGCAGGTCTCCCAAGATCGAACTCGACCACAGGCAAAGTTCAGAACGGAAGAAAGACGGACCTGGGACTGGACGTATCCCTCTCCGACCTACATTCGAGCCTCGTAGTTACTCGGGAGTTGCCGTATGGCCGATTATCACTCATCCAACAATCGACGAATACTTCAAATTATATTATACTTGTGTGCAGATCTTGTGGTTACGCATCTTTCCCCCATGTCCCATCAATATCCCATTAGTCAATTAGAACACCCGCGATCTAAAGTCTACGGGGACACCACGGTAACAGTGGGGAACCAGGGATGTACGTCCGGAATCCACTGTAACGTCCTCAGGTTAAAGCTAGGTAATTCTACCATGGATGATGGTGCAGCTAGCTTGAGACGATCGCAGATATCGGCGAGATTGCGCACGTACTGTCAAACACGGCATAATCAGCGTTTCTCGCGTCGCCCAGGAACATGGCTGCTCACACTCTGACGATCTCCTGACCAGTGGCCGATCCACTCCTGTGAATTGGCGATGCCTAGTAATATATCCTGAGCCAGCTGGAAGGACGCCGAGGGAGAGTACAGCTCGTCCTAGAGCATCTCGCAAGTCAGTTGCACCTCCGCAGTTCATAGCGCCGGACGACATACCTGCAGGAGCTCGTCAAGCGCCGGAGGGAAGGCGTAGAGATCTGGGATAGGTTGCGCAGGGACTAGTTTGTCGAACTCGGGATCAAAGAGCCACTTGTACCGTCGAAGGAAGTTGAGCGATATCCTCCGCCACGGGGTGTTGATGTACCCTGCTGTAAGCTTCGCGCCTTGTCAGTGTCATCGCATATATCAATGAGAGAAAGGCCTACAGCAACGAGTGCGATGCATATCATCTGTAACGCGGCGAGATGATCGGCTTGAAATTTGAGTTCTCGATATGCTGGCATACCTAGAGGCAAGTCAGGGATGTCATGGGATCGAAAAGTAGTAGCAGACTGACCAGACGGTACTACAGGGAGCAGATCCTCTATGCATCCTATGTGGTAGTCGATGACGAGGGACAAGTACCAGTACGCTATCGGTTTCTCGTCTGGAGCATACAATTCCTGCTGGAAACCCGACAGGATGATTTCTCTGCACGCAGTCAGGCGCCATAGTTGAGCTGTGCGCGGGATCGCTGCTAGAATGGCAGCCGCCTCCGGATTCTGTCGAGTGATCAATGAGAAGAATAAGACGACGAGACAGATGGTACGCATACAGAAGGCTTGTGCTGCGCGATGTCCTTCGACATCATGTCGTACAGCATATGCCACTGCAAGACCTCCTTCATCAGACGCCGTCGCCGCCTTGGGGGATTATACCAGTGTGAGCGGATGCGCGGAACGACGAGCTGAAGCAGAGAAAATCAGCTACATTTCCGCAAGGATGGTGCGGAGTGCCTTGCCTTCGTGATTCGTCGTTCAATCACGTCCCGCATGGTTGCTTGTTGATTCGCGGGCGCACTCGCGACAAGGTGCTGCAGAATGGTGGAATACGACAGCCCGATTGTGTCGTAGAAGAACTGTCCAACAAGCCATATCGATCGATGGGTACCCAAGATGAGTCCTTGATCGAAGAAAAGGCTCTGGGTGGTTGGTAAATCATCAATCACGACGAAGGATTCAGTATGGACAGGTCTCGAACCTGCACGAGCGACCTATGAAACGAAGCTGCTGGCTTGCGGTGGAGTGCATATTGAAGCGAACCTGCAGTCTGAAGAAGATTGCATCCGCTGCCCCCAGAACAAAATCATTGCGCTTACCTCCCACCTCAGCAACGAGTGCGAGTTGACAAGGTGACCGACTTCTCCCCAATACTGCAGATATCGGTCGAGTGCATCCCAGGTCTCATCTGGAGGAGGTAAGTCGGTGACCCGTATTGGCATGAAGTTTGGGAGTCGACGGGCGATGTAAGGGTCCATCGCGAGAGTAACGGGGGAGCCAGGTGGTAACGAGGTTTGTTGTGATGCCCGTACTCGATGCAGGAGCCCGCGGGCGACAGCTATGTGAAACCCAAGGTCGGCCGACTCTTGAAGCAAGTCAAGCCTATACAGTTTGATTAGAGCCTGTCCCACTCGTCAGCCTAGGGCGACTAGTGCCAGGTGGCCATGATCCGTACCTTGCGTAGTAGTAGCCTATCGCACAATGCTTCTGTATGCGCGTCGGAAAGGTCGGCTTGTCGCAGCCAGTCGCATGCTGCATCTAGCATGTTGACTATGATCTCTGCGTTGATGCCCTCAAGCAGGGAGACGTCGCACTTCTCTCCGTGCCAATCCTCTACCTGCAATTGTCTTGAGCAGTGATATGTGCGCTCATCTCGGCAATACTGACGTCGTAAACTTTGTTCTTCGACAGCTCCCTCCAAGCCAGGTCGCAGCACTTCAGCAGTCCGAGAATGCCTGCTCTCACAATGACAGTGGTGAGCCACTTGGGCCGCGCAGGATCCTCATCTCCTTCCGGCGAGAGGTACTCAGGGTTGATGTCCGGCAGATGGTGCACAAAGAGAATGGTGAAGACGCTCTGCGAGAGCGTCTTCCCTGCATGCCATTCCATCTGTGATAGTACGAAACGACATGAAACTCTGAATACGGTACAGAGCAGCAACACCGTGGTCATTCACCTCGCACGCGAAACTGCGGTCCAGGAGCCAGCAGACCTCCTCGGGCAGGAGCGGCGTGAGCGGGTCGAATGGCGGCCGTCGCTGTTCCTCCAGAATCATCCCGCTGTCGAGACGCGGTTCGCCAATCTGGGGGCAGCCGCGGGAGATGAGGAGGACGTTGCAGACGACCCTAGGATCACGGCGCTGTTCCTTACCTCGAAAGCACTCATCGCGTCCATGAGCGTGAAGTTGTCCATGAGGATAACCTCCTCAGGTTCCATGTCTGTTCACGAACTCGAGTTGAACATCCTCGCCGACGCGCATATGCTCGTGCGACATACCTTCGCCCGCAGCGACGAACAAGCTTGTCACGTCCTCGAAGCTGTCTCCGCCTGGCACATCGAACCAGTCATCGTAGCTTGCGTTGTTCGCCATCGCTCCGTGATACGTAGACCAGGACGAGAGAGCAGAAAACACAGGAGGCCGCCTGAGCAGAGGCCCGGAAAGGATGATGACCGTTCCGGCGAAGAGCTATGCGCCGGTGACGGACGACGCGCTCAACGCGCTCTATAGGCGCTGCGGCCAATGTCTCTCCTCCGCCAGCAACTCCGACGTGCTCACTCCTCCCTCCCTGCACTATGTCTCGGCCCTCATAGCAGGACAACATGTGCGCGCGAGTTCAGCACAAGTCGCGCCGCACACGACGACGCTGCAAAGCCCCGCGCGCCGAGGGTAGTGTTCTCTGGCATACAGCCAACCGGTATACCCCACGTATGTGCAATCTTGCTTGGCAGAGCTCGACAATGTGTTGACCGCGACTTTAGCTAGGGAACCTGCTGGGTGCGCTCTTCAACTGGGTGAAGCTTCAGCGCGATGCTGCACCTGAAGACCGACTCATATACTCCATCGTCGGATGGCACGCGCTTACCTTGCCTCAAGACCCCAAGGTCCTAGCAGCGTCGCGGAGGGATATGCTCGCTGTCTTGCTCGCCGTGGGCCTTGACCCGGAGCGGTCGATCATCTTCCACCAGGACATGGTGAGTACTGCTACATGCGCAGACCGGACGATAGACCCTCAACTCTCCAAACTAGAATCAAGACCACGTAGAACTCGCATGGATCTTGAACTGCATCACGCCTATGGGCAAGCTGCGGAGGATGACGACGTGGAAGGTGCGTCTCTCGGTCGGTTTGTTGTGCTGGTGGCCCATAGACAAGCAGTCCAGGCTCGCCGCTTCGCGAAACGCTCGGGATGACTCGGAGGTCGACGAATCGCTCCTGAATGCGGGTCTATTTACGTATCCTGTCTTGCAGGCTGCTGACATTCTAGCTTACCGGTATGCTTATGCGTATATGAGTGCATGGCTAGCCTTACTGAGACCCCAACAGCGCAACTGAAGTCCCAGTAGGCGAGGACCAGCAGCAACATATTGAACTCTGCCGAGATATTGCAGAAAGCTTCAACCGGACATTCAAGGACAAGAAGAAGGCACCGCTTTTCCCGTTCCCTCAGCACGTCATCAGTACGTCTCAGAGCTGCGTTTAAATCACTCACTTCCCTCACCTCCCTCTAGCGCAGTCATGTCGCGTCCTCTCGCTAAAAGACCCATCATCGAAGATGTCGAAGTCCTCGCCTGATTTGAACTCGCGCATCCTTCTCACCGACACCGCATCCCAAGTGCGCAACAAAATCAAGGGCGCAGTGACCGACTCGACCCTCGGCATCACCTACGACCCTATCAACCGTCCTGGCGCAGCGAACCTGTTGGCTATCCTCGCAGCGTGCACCGGGGAAAAGGTTGAGGTTGTTGCGGCTCGCTATACCGACAAAGGTCATGGTCAGCTGAAAGCGGATGTCGGCGAGGCGGTCGAGGAGCTCATCAAGGGCCCGAGAGCCGAGTTCGAGCGGCTCCGTGGGGAGACTGCGTATCTCAAGAGGGTCGAAGAAGAAGGAATTGCGAAGGCGAGGGAGGTGTCTACAGCTACTATACAAGAGGTAAGGGGGCGCGTTGGTCTCATTTAACGTGATACAGTATGTACCGTATAATACACACACTGCTCGCCAACAACTACGTACATGCGGGAGGTTGGTCCTTGTCCTGCAGTGAATTGAAACGCATATAAGCAGCCCACAAGGCAGGCCCGTATATGCTCAGCACGTCCCTTCCATCTCCATCCCCGCGGGTCAGACCCAGCGAGGGACCCCATCTCCGCCAACGTCCCAGCGAACAGCTCATTGAACGACTGCTCCAACCCAACCCTTTCCAGTGCGATCTCGAACCCCTCTCCCTCCGTGTCCAACCTCTCCATCCACTCCTCAAGCGCATCCGTCCCGCCCAGAAGCAGGCTCCGCAGCCGCGTCCGCTCGGTCTGGCTCGTCGGCGAGACGCGCGCGTTCTCCTGCAGCTCCGCGTCAACGCCGACGCCCGCGTCCGCGTCCCACGCTTGCGAGCGGAGGACGGCGAGCCAGCCGCGGTCGAGGTCGTTGAGCCATGAGAGGAGGGTTGAGAGGGAGTCCATGTCGGGCCTGTAGCCCGGGATGGATAGGAGGACTTCGCCGGTGAGGCGGAGGAGCAGCGAGGTGCGGAGGGAAGCGGATGGGTCGACGGGAGGTATTTGGAGGATGAGGGAGAGCATGTGGTGTGTTGCTTCCAGGTAGGAGGAGAGGGTGGGTAACGTCGACGATGGGTCGGAGCTATACATGTACATGTGAACGTTGCGCTCAGCCCGGTATTCTCTAATAGGATCCAATGTAAGAGAACCAACCGCTTTTTGTAATTTCGGGTTATGTCCAGAAAGCGGTCTTCGAGGTAATCGACCAACTTGCGTTCCTGAGATGGAGATAATGCCCGAACGGTCCTGGGAGGTGGAGGGGTAGTAGGCGTGCTTTCAGTGAAAGATTCAGCATCGACCATTGTGTCTTTCTCGATGGCCACTGGCATATTTGTGTGGTGCTTGGGTGACTGCTCAGCCGTTCCACGTGGAATCGGAGGGAATCATCTACTAACTCTTTCGACAATGTTACTCAATTCGGAGCTGAACTTAGGGTCTGCAGTGGCTTTCTCAGATGTGACCGCGCGTACACTGCGTGTAGCGTTTTCCAAGGTGCGCAATGGCTGCACAACCAGTGATTTGCTAAGATATGGATTCTGCGATGTTCATTAACCGTCAACGAGCTAGTACTGCCGTGTTCCTATGATGCATCTTTACCCACCCTACTCCCAAGAATACCGTTGGTTTCGGCTTGTATACCCCTAGGCCTGCATGCGTTTGAATGTCAAGTCTCTGTTGCAGAGAACATACCAGAGATATATGTCTTGTCGATGTCCCAGAGTATATGCAACATGCGTCGCGTCGGCGAAGAAGAGCGGAGGTTGCCTCCAGTTCTTCAAGCTTGCAACCGTATACCGTGGATACTTACTGATGACGTCATCAGATTGACTTTGCTGGCCTCGCCCGTGTGTCAGAACATCGAGTGCGAAAGATTCATATGCCATCTATTGATACAACACGAGGAATGTAGAGTGGAGGTCGTGATCAAGACATTACTATTACTATGGTACTTTCCTGTTTCGACCCCGGCCCACGCCCACCACGCCTAACTCTTCCCGCCCTTCTTCCCGTCCTTGTGCGTCGTCTTCGACTTGCCCTTCGCCATCTTCGTCTGCTTCGGAGCCTCTGCAGGCAAAGACACCGACGCGGGGTTCAACTGCGCCGAAGGCGGTGAAGACGCAACAGGTGCAGTCGATGCAGCAGCGACAAAGGGGTTCGCAGGTCCTACAGGTCCGATAGGTTGCCCGGGGGGCATAGGCCCGACATGGGAGACGTAGTTCGGCGCTGGAGGCACATCGGATGAATCCGTCCGCAAGCCCCGCTCTGCGAGGTACTGGGCGAACGGTTTGACATGGCGTGGAGCTTCAGTAGTGTCGTACCCGGCGTACCGTGCGGAGGCGGCGCGCGGGAGACGAGTGGGCTCGCGATGTTCTTGAACGACGTAGCGCCTGCCGAGGAGGGTCCCAGGTTCGGCGGTAGGGCGACTCGAGTCCACAGATGAGGCGGGTGGGCGAGAGGGGCGGGCCTGCACCACCGAAGCGAACGCGACCGAGAGTGCGATGATTAGATATGATAGTAACATGGTGTTAGTAGTAAGGATGTGTTCTAAGCTTGCGAAATGAGGGATATTCTATGAGCGGGCGGACCAGCCTAGCCAAGCGTGAGGAGGTGGGGGGCGGACGACGCAGAACGCGATGGTTGAAAGTAGAGGTCTGTCGTTCGGCCGCGCGCACTTGATCAGTGTGACAGGCGGCCAAAGACGCGCAAATACTACTATCGCATGTGGCCCGATGTGAAGAGAGGTGACGAGCACCTCACCTCACGATGTTGTAGATGAATTGAGCTTCACATCAGATGGTCAACTAAAAACCTAGCAGCGGACAGGGAGGAAAAGACGTACTGCGGTCCAATCCATCGCGAGTGTAACAGGTCGGCATCGCGTTCAGCGTGTCGCCCGTCCCTGCGCTTGGTGGATCGACAGGCTTCACCAAAGGGCGTCGTTCCAGCACAACCCTACGCGCGGTAGCTGCAGGGTTCGGAGTCTTGAGACGCATCTGGTGTTGGACCTCCAAGCACCAATCCATCGCAAGCTCGGTGAGGTTGCGAAACTCGAACGCCTTAGCCTGGTCAGGAAACGCGACCGCATAGCGATAGCTAAACCACAGATACATCACGACAACCTTGTGCACCGTCTCGAGCTTTATCAAAATCTCGACGACATCCTTGTGGGACGAGATCGGGAGCTCCCCGTCCATCAGGAGGAGTGCCTTGTTCAGGCCAGTGAGCAGCTTCGCGCGATGGAGCATCGGCTCGATCGATACGCGGAGATCGTCACGATGGAGGTCCATTATCGACTTGGCACCAAATACCGAGTGGTCGTCGCGCCACGGGCAAGGAGAGTTCTGCACGAGAAGTCGACTCTCGAGGGTCAAGCAGTCTATGTAGGAATCTATAAACCGGAGGGCCAATTCGAGCTCGAACACCCCTTGGAACTCGAACAAAGGCGAAACCTTGGATACGTAGTGGTACACGTCCGCGATAGTAACGCCTGTGGATTTCCACGGAAGGGAACGTACGATCTTGCTGAAGGTCGACAGGTTCATCTGCAGTCGTGCGAGACGCAAGGGGGGTACCGGGGCCTTCAGGGCTTGGCGCACGATGTCCAAGTCAGCAGCGTGGAGTGTAGTCACGACGCCGACTGAGTCTTTGGCATGGAGTCCAAAACGACCGGCGCGACCGGCAATCTGCTTGATCTGGGAGACTGACATAGTTCGCATACTACCCCCGTCCCATTTCGCAACGGTTTCGAAGATGACACGCTTAATTTTCCTGCAGAGAAATAGGTCAATGGCCACAGTCAAGCGGAAAAATGACTCACAAGTTCAAGCCCATACCCACGGCATCACTTCCCACCAGGACGTGGTACTCGCTCTTAGGATCGTTGAAGAGCGCCGCTTGCTCACTGCGAATCTCCGGAGGAAGACGACCGTAAGCGAGCGCACAACGCATCTTCGTGGCCTCCTCGATGCTTTGCTTGAGTCCGAAGAGACCGGTTCTGGAGAAGGTGACAGCGCAATCGCCCTTCTGGACGCGGCCAAGATCCCCTTCAAGGCTCTTCTCCGCGACAACAAGAGGCGTAAGACGCGTGTAGCGGTTGATCTCGAGCGTGTCCCCAAGCTCGCGCACGATAGCCTCTATGAGCGGGATGGCTGCCTCCTCGCCACAGAGGTGAATCTCCTTGGCACAGAGCCCGAGTATCGCGTCCGTCCACGCTCCTCCGCGCTGCCTGTCCGCAATCAGCTGGATCTCGTCAATGACCGCAACGTCCCATTCGTTGGAGAGAGGCGTCATCTCAACCGTGCAGCTGACTAGCGGTGCTTCCGGGTCCACGATCTTCTGCTCCTCGCCCGTGACCATGTTGCACTTTCGCGCGTACTTGCTGTTTCCAGTCTTCGCCACAGCGACGTTCTTCCCCTTCCCAGAGGCCTCCCCGACGTCGAGGTCAACGTCGGGGTCAGGCTCCACCTGAGGATCAGGCTCGACGCCGAGGGGGATGATCTGCCCTTTATTGAGCCGGTCGAAGATCTCGTAGGCGAGTAGACGTAGGGGACCGGCGTATAGGCCGCGCTTGGCTGCGGCGAGGGCACGGAGAGCGTTGTGCGTCTTACCACTGTTCGTCGGTCCGACGTGCATGATGAACCTTCGCTTCGGCATGCGACGCGCGCAAGGGTATTCCCATGCTGAATTTGTAAGGTCGGCTGCGTGGAAGAGGGCCTGCATCTGAGAGATGACCTCCATAGGGACGAGCGGTTCAAGGATCTTCTGGCCCGCGGGATGGCTGACCCATTCGTACAGTATCTTGGTGAGGTACTGGTCCAGGATGTGCGCCGTACCTGAGGAGAGGTCATCGGCTATCCTCTCTAGTTGCTTGTGATCGTAGGTGAGAGCAGAGATGACGTTGTTGTCCTGCATCTCTTGCACAAATTTCTTCACTATGGGGCGTATTGCGTTCTTGGGTACGCCAAACCGAATTAACCTATCCGTCAGCCCGTTGCCATACCGGCTGTGCCATGTGGTGGCGTTCATAGCCAAGTATTGCGGTACGTCGGAAGCGGATACATGCTTCACGTGGGGGGCTCTTCAGCAGCGACGCTTCGGCGACGGGGCGGAGGGCCCAGGGGTCTATGATGACGCGGTGGAGGCCGGGAGGCTTTGGTACCCCGACCGCGAGCAAGAAGTGGGGTGGCATAAGGAGCCCGATGATGCAAGAGTAGTCGACATCGCGCGCCAACCAGTCGAGGAATATGAAGCATAGGCATAAGCAGCATAGTTTCAGAAAAAGTTGGCGCGAGGAGTATCTCGCGTTATTTGTACTTGTTAGGATCCAAAGCCTCCGCTTTCCATTTTGAGAACTTCGTCCACTACCACGACTGGCAGCTACCACCACTTCTTCATCATCGTCATGGCGGCCGTCGCACCCTCCAGACTCGCTGCCTTGACCCGTTTGCGATGCGAGATATTCCAAACATCATACAACCCAACATCTATACGCACGGGAGCAAAGTACTTGCGCGCTCGCCTACGTGGCCCGTCCATGATCCAATACTATCCCGAGGAGCTCACTGTCGCTCGCTTTAACCGCATGGGCGGTAACTTCAAAGTCCAGGACTGGGCCGAATACCAGCGGCTCGCGGACGTGGAGGAGAAAAAGAGGAGAGGCAAGGGCGCACCGAAGAAGGCCAAGTCACCAGGTACGTGGGCGTCGTGCTCGATAGCCACACTTCACTCATGTAACCTCTCATTCTAGCGGAGAGTCGGAGGATGTCCAGGAAGCGGTAGACTCAGCGGAATGCATTGTGATGTTCCCTCAACTTCTGCGTTCCATCGACTACCTGTATCTCCACGTAATGGACTCTCCTTCAGTGCCTCGTCATTCAACGGTGCCTGTCTCGTCTCAGGAACTTGTGCGTACTTGGACATCTGTATCCGGTGATGCTTGAACTCTCAAGACGAACCAGCATCTCTCAGCTACTACGTCAGCTCGATATACAACAAGTGAGAGGAATAACAGTGCAAGATATGCACGTAGCTTTCGGAGCTAGAGAGTAGCGGGAACTTCTTCGATAGCGTACCGCGGTCATCCACACGTCGAGCAAATATCACCTTTGCACAATTTACCGTCCGATGGATCGATCCCACTATAGCATATCCCGCATTGGCGGCAGGTGTCGGACGCATACGCAAAAGCACCTAGCATGAGCAAAATCCGTGAATAACAACGAGAGCGAGTGATCTGTTTCGTCAAAGTAGGTGCTTACAAGCATGCGTACGTAAAATGAGATATAGCTAACAAGTAACATGATGGTCTAGAAAACACGAATGCGAAGGTCAATCGTTGAGTAACCTGAAGCGGATAAAGGCTACCATGAAGCAGCATATTCAAGATAATGTGTTCAAAGCGCTTGGCGAATATCTCCCGCAGTTGGTCCGGCATCCATACGCCTTCCTTTTCCTCGCGGGCCTTTGGCACACGGATTGACAGCTTTCTCAACGGCTTCGCTTGGGCACCATTTCTGAGCATCTCAAGGACGAGATCCCCCAAAAGCTCACCACTGGGTATGAAGGATGCCAATCCTGAACCTCCCAAGCTTTGCGGTTGAGCTCCCAGCTGGGTGTGTAAAGCGCGGTGATTTTCTCCTTTCTCTCCATCCCTTCGGCAGCTGATTACGAGCGGTTCGACCATGCGCCTCCACTCCGCTGACCATAGTAGGAGTTGAGCGCGGCAGGAGGCATTTGCATCGCGGCCAACACTTCTCGGGTCCTCTTCGTACACTCCCATTCACCTCGCGAGGGAAACCAAATAGCAAAAGCCCCTAGCAAGCCCCCTAGCAACGAGCCAATCTTCCCTATTGGCCGCTCGATCCACAGGAGGGACATACTCGCGCACCGCGTCCGCGATGGCGGCAGCAAGGTCAGACGAAGGCATGCCCAACGCTGCAGCAAGCTCGGCGATCATATCCTCCCGCGTCGGCTTTCCCTCTTCCATTCCTCCGGTGCATCTTCCCGGTACATCTTCGCATTTGCCCCCAGCTGGGTGCGCGGAGTCTGCCCCTGGTTGACATTTGCCGAGGGCGAGGTTCCATCACCCGCCGACCGTATTCCATTGCATGATGTGCCATATTGCGAATGTTTTCGGACATGTCGAGTGGTTTGGGATGTGCTGCGTAAGCGAGAGGTGGAAGTAATTAGTAGAGAGTCAGGACTCGCATTAGGGACCACGGAGCGCTGACGTCACTCTGACGACCTTAATCCTATATCTGAGATTATCATATCTTAACTGCCAGGATAGCTCAGCTGGGAGAGCAACAGACCGAAGGCCCACTGGAACGAACGTATCCTTTCCTCCGCCCAGAAACCTGTGGAGAAACGATCAGGTTCTTCCGTTTCACAAGGTTCGTTGGGTTAGGCTTACAGGCGTAAATAAGCCTGGTTTACCTGCCCTGAAAAAGCGTTTCAGCTTATTCTGGCCTGTTTAAGGGATTTATCTCGCTGGGTGAAACTTTTTATTTCCATTTATCAATCCTCTTTGCGAAGGATGCGATCTCTGCAGGGAGGACTGGAAGTCGCGCAATCCACACCGCTGGCATCGCAGATTACAACCGACAAAGACTTTTCTTCCCGGCCATATGGACATGGGAACGAAAGTGGTGAGCCGTAAAATAATGCATCTCCTGCCCATATATCCGGCGGAATTGGGACCCTTTCCCGACGTGTCAATAGGTTGACCTCTTGTGGCTTGGCACGGCCAGTCTGGCAACGGCAATCATCAATGGATCCCTGACCACCCATTGGTCATTGGACGTGCCACGACCATTGTAGTCGGTTACTACCCGCGTCGGAGACTCGGAGGCATTGCCAGAGTGCTCCGTTGGCGAGTGTGTCGCGATAATGTATCCGTAAGTAGCGGGGAAGCATGGCGCAGCCTCGAACAAAGCGTTGCAGTACGGCATGTGGGAACATTCAAAGCAGTCGTGCTCCGGATCAAGGGTCATGGTGGCTGTGCCAATCTTTAACCACCTACTGAGATCTTCCCATTTACAGCCGCCATATCCTGTGGTGAGGTAGGTAATTCTTAAATCTTGACTATTTAAAAGTAGATAAGACTTCTCTTCGATGCCATACAAAGATCTACAAGAATGTTGCAGCAAGTCGTGGGCCGCGCGAGGGTCGCGTCAACAAAGCGGGTGCTTAAGCTCATCTCGCGTAAGGAATCTTGCCACGGGTCGTGAAGCGCGATTAACGTGTTGAACTTGATCCCCCACCACCCTTTCTCCGCCCTTGTGGCACAGCTCTATTGTTCCCCGCAATCATCCATCCCACTCGCGTACTTCTTCGTGACTCATAACCGACGGCCAGTTTGCGCACTCGGCCCTAGCACACCCTCCAACCACGCCTAATATAAACTCTCTACGATTTTCGTAAGTCGCTGGGCCCTCTCTCTTCCCAACCATGTCTGACTTGCTTCCTTCTAATACTTCAACAACCCCTGCCTCCCAAAAGTTTCACGCCAGCCGCCTGCAGTACGCAACCGTAGGCTCGAAGGCCCGACCGCAGGTTGAGGAACGACGTATCAAAGCCGCGTCCGACAACCAAACAAAGCTGTCGGTGAGATGACGGACGTGTTCTGCGACCAGTTCTTCCCCCTCCCGAGCGAGCCACGTCACCCACAACCAAATCTGAACGGAAATCCATTCGAGACCCTGAAGGATGCGAATAGTATGCTTGAAGCTGAACTAACTGACAAATTCGTGAGTGACCCAGTTCATAATTCTACCTGTTGCTCAAACATCCCACCACTGTTAGGTTGACATCCTCAACGACCACAATCTCATTCCTGGCCTGGTCTTTCGCTACTGTGGTGACCGACCCGACCCTGCGAACATCGATAGCGAGAGACAGAAGCCGGATGCCGCGTTCTATCGCGAGGACCTCGTCCCAAAAGAAAACAAGAATGACAAGAAATATCACCCTCTGTGGGGATGCCAGCTGTTCGGTGCTGAGTTCAAACGCCGGGGGATCGACCCGTTCCAGGACACCGCTACCGGTGAAGTTAAACCAGCCGAGAGCGGTGGTCGCACTAAGGCTCTCGGACAGCTCCTCACGTACGGGGAGCTCCTACTCGCCGTGCAACAACGTCTCTCCGTCTTCATCCTCTTCGTTATCGGGCGCCGCTGCCGCTTCATCCGATTTGACCGATCTGGCTCGATTGTCACTCGGCTTCTGGACTACTATGAAAACTATGAGCTCTTCTGTGAGATTCTCTGGCGGATCTCGCAATGTTCTGACGAGCAGCTGGGTAGTGACCCGAGCGCCGTACGCCTCCTTCCTGGTGATCCCGACTACGCCATCATGAACGAAGCCGCTATCCCACGTGACACCGACGTCGACCACGAGGAACGCATCCTTAAGGAGGGCGAGGCACCAGCAGGCGACTTCGTCTTCAAGTACGTGCGCGAGAAGTTTTGCGAATCCCTAGTCGACCTCTGGCCGCGGTACCGACTCCAAGTACCTAATGGCGAGGCAACCCGGGAGTTCCTGATTTGCAAGCCCGCCTTTCGCGCGAAGGGATTGGCTGGCCGTGGCACTCGCGGCTATGTTGCTTTGGACTGTGAAACGAAGCGCTTCGTCTGGCTCAAGGATGCGTGGCGAGCGCAATACTTGATGGTCGAGAAGGAGGGTGATGTGCTCGGCGAGCTCAACAAGAAGAGTGTCCCGCACGTGCCTACGCTTATATGCCACGGTGATATACTGGACCAAGACACATTCACGCCTACATGGTGGGAGAAGCATCACCCCGCACCACCCTCAGTGTCCTCCCAACCCCCTCCGGGTCCTTCCGGGCAGAGTACGAAGCAGCCGTCATCGACGTCACCAAGTTGCAAGCGCAAGAGGTCGGACCACGATGACGGTCCTAAGGCAGACACAGCACAACCCAAGGATGGCGAAGACGGTCCATCATCCAGCTCGGACTGTCCATTGCGTCTCCATCGGCATTATAGGCTTGTGGAGAAGGAGGTTGCACTCCCGTTGAAGGAGTTCAGGTGTGGGCGCCAGCTCTTGACAGTTGTGAGGGACTGTATGATCGGTGAGAGTCGAGCTCCATGATTGCGACAGAAGTGGTAATTGAGTTAAGTTCTCATGCAGCTCACTGGAAGGCCACGGAAGTCGGCATCCTCCATCGTGACGTGAGCGGTGGCAATATCCTCATCTTGCCTGTGTGGAAGGACACTGCCGACGGGCCCGAGATCAAATGGGTTGGTATCCTTGCAGATTGGGAGATGTCGAAACCTTTGGACAGTGTCGTGGTGTCTCTAAGACCTCGTCAACCGGAGCGAACGGTATGTATTGAGTCTCAAGAGTGTTTCGTACACACATTGATCACAATTACAGGGGACTTGGCAGTTCATGTCGGTGGCCCTACTTTCCGGTGACAAGACGGTCGAAGTTTGCGACGAGGTCGAAGCGTTCACCTACGTCATCATCTACTACGCGGTGCGCTACCTCGATTCCAACGTTGATGAAACTACGGTTGCGTCCTTCCTCGACAAATTTTTCGACACCTATGACGTTTGTAACGGGAAGTACGTGTGCGGAAGAGCGAAACGCGCGACAATTCAAACCGGGGAGTTGACCGTGAACTCCGACGTGATGCTGTTGTTCCATAGTCCCATGGACATAGTGCTATCGGAGCTTCTTCTTTGGTTCAAGTCACGCATGATCGTAGCAAAGTACGACGCTCGGCAGAAGAAGCAGAAACCTCTTTCTCGAGCCCCTTCCCCGACTCCATCAAAACCCTCTGTTTCCTCCAATGGCGTCACGCAAGAGCTCGTTTCTCTTGGTGTCCCACTCCGAAGGCGAATGTTTGTCACGGACAAGGGACCTACTGACGAGGCACGTGAACTTGCGGAGAAGGTCGTCGACCAGACGGACATGATTAATCTCCTTTCGGAGGAAATCTACTCGCCCGATTGGGAGCTGAACGACAAGGTCGGCGACAGGGTCCCAGAGACGTGGCATGTCGAACACAAGACTCGCATCCCCGCAGCAACCGTGACTTCCAGCAAGAAGCTTAAGGTGGACAGTGGTATGCCCGTACCTGCCACGGCGACACGCTCCCTCTCCGGCCCGCCACCAGTGACCCCCCTCGTTGAGTCCAGACTTCCAACCGAACGTCACCGGGATCCGGTGGCTAGGACGCGCCTGCCTTGATCCTTCATCTGAGGGTGCAACTACTGTTCGAAGCGCACGGTAGTCTTCATAATCCGCACCTGCCATGTAACAAACAATCCTGTTCAACCAACTCCATGGTTATATCTGTATACAAGCTTCGTTATTAGCTGGTTCAGTCGTGATGGATAAATTTTCGTACTAGGTACTTCGGCTACTTCATGGCCACCTGACGTTTTCCTGATGGACGACGTCCGTCAATGCTCCCATTGCGAACGTACTGAATATCATACCACAGCGGGAGGACCTTTCCTGTTCCTTCCTTTCCCAAAGTCTTTCCATCCGTGTACTTTGACTAAGACAATATCGTACACGTATGTCAAAACGAACAAGGAGATTGCGGCGCCCACCGCGCGGATATCACGGTCGCGGTAATCGCATTATCATAACATAATGATACACTGACAGTACGACGGGATTACAACTCAATACAGTATAGGTAAAACTTCAAACGTGACAGAACCGTTCATGGCAGTCCTGGAGGGCGAAGCCAAAATGGCACCATGACGGAAACACACAGTCTAGCCACTCACTTCCCCTCAATACACAGGAACTCTGGAGGTGAAGGATCTCATGCCGGAGGGACCCGTCGCGCCCAGCCTCGGCGACCTACTGCGCGACTCCGACCACCGCGGACAGCCCGAGTGTACCGGTTGGCCGGAGGAGTGGGTGGAAAGTCGGGGTCGGGGGTGAACTGCTCCTCGTCGCGTCCGCCATCGTTGCCGGTAGTGGCATCCTCGGGAGATCTATCGGGTCTGCTGGACGCAGCCACTTTGCGAAAGGTAGCCTGATCACCAACAAAGTCCTCGTCTGGCCAGTCCTCCAGATTCAGCATCTCCGAGAGCAAAAACATGAAAAAATCGTGCGTGTCGAGCTTCTGGGCCAGCTCATGAACGGCGGTGGGGAGTTCCGCAGGCTTCTTCATCTCCCGAAATCGACGCCATTGAGCAAAAGATCGCCGATAGCGCAGAGTCTCGTAGCGAGCTTTGAAAACTTCCATCATTCTCACGACCATATCGTTCAAGGGGTGGTCGGCGTATTCCACGGTAGAAGAGAGGGGAGACCGGAAGAAGCTGATTGCACCGCCGTGATAAACCAGAGCACCGATAGTCATTGCAAGTTGCTTGTAGACCCCACACTGATACCTGCCGTTCATCACCGTGTACGAGTCGAAGAAGAGGTTGAGGAACTCCTTCACTTCGACAACGGAGCTTCGTAGATACCGGACGCCGTCGTATATGACGAGGTAGAAAAGCGATTCGATCTCGTCAGGGATACCGGGACGCAGCCCCCAGTAGAGCAGTAAAGCCGCAGACGTGAATTGCCATGTGCCCTGGGTATCGTTTAGACACCACCCGACGTTGCCGACGCTGATATCTCCGTGGATGATGCGCGCCTTCTTAACGGCCTGCTGATGAGCTGGAGACGCGGTCAGCCAAATTCAAACAAGACGTACTACAATCACAAAAAGCACGTACCATCAGTAGCAGCGAACGCAACCTGGATCAACTGGCGTGGGGACTTGAGTTGGCTCAGAGGGAGGCAAACCTCGTTGACTACAAGGCGGTAATGCGAGAGATGTCGCATATAAGAGGATTGTTGCTGGCTGCTCTCCGAACGGGCTCCGGAATCTGATCCGCTCTTGTCCGGAAGGCCGCCAGTCGGAGGCTCCTCGTCATCTTGACCTTCAATCCCCTCATCTGTGGCATTTTCATCAGCCCGATGGAGACGCGTCCCCGTGTGATGCATCAGGTCGCCGCCACACAGCACAGTGGGAATCCTGGTCACGCCGGCTCGTTTTAGCGTCTGGAGGATATCGCCTTCAGCCTCGATGCCGACATAGTACGGTCGCCAGGTGTCCTTTAGCCAAACGAACAGAGACGTCTCGACGTCGACCACGATGTACCCTCGCGTACCCCGCCCGATCATGCCAGGCGCTCGAAAATTGGGCTTAGCAATGAGGAACGTCCGGTCGCCTTCATCACTAGGGACGGTGACCCGGTACCTCGGCCACCCATCCTCGAGAGATTCTGCAAACTTCTCTCGGACGTGGGTGAAGGTGCCGATTGGAGCCTCTTTGCCGTCCTGGTCACGAGCAGGCAGGGGGAGTGTATTGCCTTCGTAACTACTGACGTCGGGCGGTTGTCTCGCCAGAGGCGAGTGTTTGAGCGGCCCCTTCGCAAGCTGATCCATAAGTTTGTAATAGTCGTCTGACGTGTCGAGAAGTACTGCAGTGATGTCTATCCCCTGATTTTCATCGGACTGTAGGGAAAACCTCCAGAGGAATTCACAGAATAGGTCAGGGTTGTCGACATAGTCAAAAGCCTCAGTGAAGATGGTGCCGCCACGTTCCCAGCGTGTCACACGAGCCTTAGTGCCGTTGATGAGGAACATGAAGATGGCAGTACGCTGCTGGCGAGTGAAGGCGTGCACCACGTGCGAGACGTCCTGACCTCGAATCGCGGTGCGGGTCTGTGCACTCGCGTCGCCCGTGGCGTCGTCGAAGGGATCGTTGCTAGTCCCGCCGCATCTGAATTCGATCAAAGCGCGCATATGGGACCAGCGAGGACGCCCATCACTTGGTGTTTCTCTAGAGAGGTAAATCGCTCCGTCGACCTTTAGCTTCGAAGGGTCATCCGTCGCCGCACGGTCCTCGGAAAGCGCGACCTTATAACCAGGACAGAGGCTGAGCTTGTTGACAACGGCGCTCTATTGCATAACGTTGAGCTCCGCCCACGGACATAGGATCGTGTCACTTCACCCATTCCTTGGATATACTCTTCTCCGAGGTCATCTTGCTAATCATGGTGAAGTCGGGAGTCTTTGGTTTGGACTGTGAGGTGTTCAGAGGTATAGGAGAGAATTTGTCGAGCTACTTGGACGGGGGGAGGCAGAACGACATGTTGGCCGAGTCTTCCGCAAGATCTGCACGATGTTCAACAAGAGTAGAGCGTTGAGCAAACGGGTTTCCAGCCCTGACTTCCGCTGACGCCAGTTGAGATCACTTTGGTTCAAGTTGAAAAACCAGCACCGCCGGCGCGTGTGCTCAGCTATTCTAAACTCCGCTCTGGCGGCAACGTCTCGCGAGTTGATTCAGTCAATAAATAATAACCGCGGTCCCGACGGTCGCTTCCTCAAGCGATCTGCTGAACCCGCCGAATTCACACTTGAAGAAGTTGCACAAGTCTTCATGGATACCATGCCAGGCACCTCCGGGAGCACGTCCACCTCCAGTGGCGCAGCGAGCAGTGGTAACCACCCGCGCCTGTCGCGCAGGCTGACCCCGCGCTCGCCGCCACAGTCAGCACCGTCTCCCCGCCGGTCACCTTTACCCCGGACCAAATGCAGGCTATCTGAGCTAAGCAGACCATGTGAAGGCGGAGGATACGTCGTAGCGGACCTGATGCATGCGGTTCAGATTCTATCGTGGCTAACGATACATGGCATCCTCAGGCTCTTCATTTCTTGCTTCTTCGCATGAGCTACGATACCCGTCCCCAGTAATCTTGACATATGACATACTGCTTCTCGTTCTTGCTGCCCCTTATTCCGCTCGGGATCGGCCAGGACTACAGAAGCTTCAGGGACGCATCCCAGAAGCCCCTTTCCAGCCCAGTGCACTTCTCCCATACAACACACCATTCCCGGAACCGGTGCTCATTCGGCGGGTCCGCGGCGGCCAGCGTCTCAATCGTATCTAACGTGCACGCACGTCGTGAGCACCACATCCGGGTAAGTGCACAAGGGCCCTTGAGAAACGCACCGATGCCAAGTGCCACGGCGCTCTGGTAGCTCTCCCCAGAGTAGTCCTCGATCCACCTCAGGTACGGGTTGCCCTCGAGCTTGACCCAGCTGTCCGGCTTTGTCGATTCCTTCTTGAGCCACAGCCCGACCTCGCCGTACCCGAGTAGGCACGCGGCGAGGGCCATGATGAGCTTCGTGCTGTCACCTGCGCATGTGAGTCGGTCAGTGGTCAGTTTAGTAGACATCTCGGAGTGTCTCCGTACAGACCTGAGAGCCCGACGTCTAGCAGGTACGCGCCATATGCAGTCGTGGATGGGGATTCTGCCGTGGTCGCGAGCTCGGCTTCGTCGATGCCCCACTGGGCACAGAAGGTCTTGTGGGTGTTGACTTCGTTGATGATGTTGATGATCGTCTGTGTCGCCGACTGGATCGAGTCGTACGTTGATGACTTTGCGGCAAGGAGACTGTCTCGTGCAAGTCAGCAGACCACAGATCTGAGCTGTTGAGGAATCACGCACCCATATGCCCTAGCGTAGTATCTCAAGTACAGGTAGTCCTGTCTGTCCTGGCATGTCAGCGACGCTTGGGAATCAGATGCAGAAGAAACCAACTTGATAAAATGCAGGAAGCACTCTTTGGGAAGTGTCCCCTGTGCAAGCTGCTTCACGAAGTCGTGTTCGACGTATTCCTTCCATGTCTTCTTTGCAGACTGGATGAGGATACAAGTGCACGGATGCGGGTTGCTCGCGGTTGGTCTGTCAAATCTGGTCAATGGTCGCGGAGAGATAGTGTCAACATGAAATCCATACGGGGGGATAATCCTAGGGATAAAGGCATGCATGTGGTTCAGCGGACCGTGACCGCTGCCCGCTGGGAACGCAGTCTCGATTCCGACATGCGTGAATATCGTCGCCTGGCGCACAGCTTCGACCACTGCGTAGACAGTTTCAGGATTATCATTTTCCACCCAGGTGCGATCTACTCACAAGACTCGCCCTTGCTCAGCACCGAAGCGATCACAGCAGAGAGCGTGCACCCAGTGCCGTGCGTGCTCGTCGAGTCAATCCTCGGGCTGACGAACAGAGTGACCTTGTCGCCTTCTCGGAGAACGTCGACCACAGGCGGAGGCAAGGCGATGTCCTTCTCGTTGGCTCGCAGGATCTCCATGTTATCGTCTAGGAAGTTCTGCCGGACGACTGTGACCTCTGGCCGGGCGGCAGCGAGCTGTTCTACGTTCGCGAGCGTCAGATTGACATGACCGCCCTTGACAAGCACGGCCTTCGAGCCGTACCCTAGGAGCCGCTCTGACGCGGTGATCATGTCCTCGAGCGTCTCGATCGTCGTGGACTGGCCGTTACGTGAGAGCAGGAGCTCGCTCTCGGGCGTGTTGGGCGTAATCAGTGTCGCGAGGGGAAAGAGCTCTACAATCATGACATCGATGGCATCCGGATGGAGGAGAGTGTGCCCCGAGGTCGACACCGCTACTGGGTCGATGACTAGTGGCGGGACTCTGGATGGATCGCCGTAGTGCACCTTGAGTTTGCGCGCGACTCGTCGTGTGATCTCCGCATCGTACAACATCCCAGTCTTGATCCCGCGGATATCGATGTCATCGAGCACGGAGGTTAGCTATACACTTCGAGTCAGTCCAGGATCCGAAAATTGATGGGCGTATACCCTGATACGAACCTGCTCTTCTACAAAGTCCGGCGGTGTGGGGTACACACCCTGCACACCCTTCGTGTTTTGGGCCGTCAGAGCTGTTATCACAGAGTTCCCATAGCACTCAAACGCGGTGAATGCTTTTATATCAGCCTGGAACGTGGGGCTGAGTATTCGACGACGAAGAGTGACACATCGCGCACCTGAATGCCGGCTCCTCCGCTTGGATCAGAGCCGGCGATTGTTAGCACCGCTGGGTATCTCCCGTCGGTTGCCATCCGATAGATCTACCTTTCCTTCGATTGACTTGGAAGGCCACGCCTGAGTGATGGTTAATGGATCAATCTTCGCGTATGGCACATGGCTAGGTGGCGGTGCTTAAACACGAACATGTGTGAGGCGCTTACCAGAGACGCTTACCAGCAGTTAACGTTCGGCGCTCACGTCGCGAAATATTTTCAACCTACGCCCGTGGAGGAGGGAAGACAAAGGTAGACAAAGGTGGACGGGCGCCCACAAACACACGATCACATCAGTCACTCGTGCCTTTGGCTAGCAGCGATTCCGTCTTTGTTCGTCACACTGCACTTCTGGTTCGCTTTGGTGGTTGTCACTTCATCCACCTCCACAAAGGATCGCACCGCACAAAGAGGCGTTGTTGCACTGCCCATCAGCATCTCTTCCAGCCCAAACCACGTCCACAGATCGTGGCTACAAATCCACGCCTTTGGCTCACCTGTGGACGGCTCGTCTCTAACCAGCCAATTTCCTCGGATATATAACGCGCGCAAGGATTCCGGTATGTTTATCCAACATCTCGCCCTCTCATCATGCGATTATTTGCACCAACCGTCTTCAACAGTGATCTCAAGTCCACTCCTCGCGTCGACACGAGTCGTGCTTGGGAGACTCTTCTGCTCGACGCTCCTACTCTTGCTGAACTTCGCGTACATCTCGTGGAAGACTCGGCCAATATGTCGCTCTATATGCACTCCTCCAAGTTCCTCGACGAATTCCTTCCTATACCTTCGGACGCCTCACGGGACTCCAAACCAAAGACTCCCGACTTCACCAAGATCATTGGCATGACCTCGGAGAAGAGTATATCCAAAGAATGGGTGAGTGAACACTGACACCATCCTACGTCTGCGGGAGTAGCTCAACGTTTTGCGATAGACCGCCGTTGTCAACAAGCGACGCCTTTGTCCTGGTTACAAGGTCGCGCTTTCCGAGGACCGTGCGGCGGTGGGCGACCCTACTAAGTTGAAGGTCGACGGAGCGATCTACCTCTCTGGACAAACACCAAGCAACGGACGTCCTCTCTGGTCCCGTCTGCGCGCCTTGATCGAATTCAAACGTGGCGGGGCTGGCAATGATCCCTTCGACGACACCACTGGCGACGCGGGTGCACAGAGCCGCACCGCGAATCGAGGCCAGGACATCTCGTACTCTCTGCGCGCCTTCACTCGCCAACAGCGTACTGCTATCTTCATGTTCCTCATCAACGGCTCTAAGGCTCGTGTGACATGCTGGGAACGTGGCGGCACTATCTTCACCGAGGCCTTTGATTATGTCAAGAACCCCGACCTACTCTGTGAATTCCTCTGGAGGTTCTCCCTACAGACCGATGAAAATCAGGGGATCGACACCACCGCAGTACCTCTCAAGAAGAAAGACCATGACTACAGGCTCATGAATCGGCTTGCGAACGGGCCGCTCCACTACCCGAAAAAGGCGAACAAGGCGAACCAACCCCCGACGTCAGTAGCGTCGAAGGCACTACACTCCCACTGCCTGCTCGCGACAAGGACGGCGAAGAGACTCCAATCGGCACCTTCACTCACGTCCGAGAGAAGTTTGCAGAATCTCTCGAGAACGAGTGGCCGAGGTACCGGGTTACGGTCCCCAGCGGCAAGGGCAAAAAGACGTTCCTCATTGCTAAGCCCGTTTTCGAGGCGTCTGGCATGGTCGGGCGGGGTACGCGAGGGTACATCGCGGTCGACGTCGAGACGTCTCTGTTCGTCTGGCTAAAGGACACCTGGCGGCCGTACTATGAAGGCATGAAGGCTGAAGGCGAGATCCTCCAGACCCTCCAAGGAGCCGGCGTCACCAGAATTCCCACTGTGCTGTGTGGCGGCGACCTGGGGCATCAGACCCAGACGCATTTCTATCAGATTGATGACGATGTAGTCGCCACAGGTGAGGGGATGGAAGGACAAGATGGCGAACAGCAGGCTCCTACTACTGGCAGTGGCGTTCCCGCCGAAAGTGAGAGCAATCGTGGATCAAAGCGTGGCCATTCCGGAGACGTCAAGAATGTTTTCGCGAGCAAGAAGGAACCACACTCTCGTATGCGACATCTCTCGCATTACCGCCTTGTAGTGAACGAGGTTTGCCTCCCTCTGGATGAACTCAAGACCTCACGCCAGTTGATCCAGGTTACGCTCGACGCTACTGAGGGTACGTGATTTCGCGATTGTATTAGACCGCCCTTTCGCTGACCACGATCTTCAGCTCATCGGCAGGCCGTCACGAAGGCGCACATTATCCACGGAGATATCAGCATCGGCAATGTCCTCATTCTACCTACCATCTTCGAGGAAGATGGGAAGCGAGTCGTGAGGTGGAGGGGGATTCTTGCTGACTGGGAACTGTCTAAGGACATCCCGGAAGATGGTACGAAGGTGACTGCCCGTTTGCCCGAGAGAACTGTGGGTCCTTTCTAGTGGTATGATCGCGTTTTTCTGATTGATTATCAGGGTACATGGCAATTCACGTCCGCGGCTTTGCTGATCTACTTGGGGCAGCCTCCCCGTACCCCTGACGAGATCGAGTCCCTTTTCTACCTCGTGCTTTACAACTGCGTCCGGTATTTGCGAAGCTCTGTTACCGAGGTGAAGTGGTTCCTGAAGGAATTCTTCGACTCGTTCACAGTGGTCAGTAAAAAGTATCGGTGCGGTACCTACAAGCAGAACACCATGATAGCCGGTGCTCTGTTGTACCACGGCGGTGCCATTGAGTTCTTCGGCTCTTCCGCCTCTTCTGCCG
[truncated: 81,044,013 more chars]
