# Supplementary material for: Uncovering the transcriptional landscape of Fomes fomentarius during fungal-based material production through gene co-expression network analysis
Source: Fungal Biol Biotechnol. 2025 Feb 13;12:1. doi: 10.1186/s40694-024-00192-3 (PMC11827164; doi:10.1186/s40694-024-00192-3)
Supplement: Supplementary file 1 — Supplementary Material 1 [file 40694_2024_192_MOESM1_ESM.zip › regions.js]

var recordData = [
 {
  "length": 4918470,
  "seq_id": "scaffold_1",
  "regions": [
   {
    "start": 611883,
    "end": 633221,
    "idx": 1,
    "orfs": [
     {
      "start": 616144,
      "end": 617039,
      "strand": 1,
      "locus_tag": "jgi.p_Fomfom1_1362400",
      "type": "other",
      "description": "<div class=\"focus-intro\">\n <strong><span class=\"serif\">jgi.p_Fomfom1_1362400</span></strong><br>\n \n <br>\n Locus tag: <span class=\"serif\">None</span><br>\n Protein ID: <span class=\"serif\">None</span><br>\n Gene: <span class=\"serif\">jgi.p_Fomfom1_1362400</span><br>\n \n Location: 616,144 - 617,039,\n (total: 537 nt, excluding introns)<br>\n <br>\n \n</div>\n<div class=\"focus-info\">\n \n\n \n\n \n\n\n \n</div>\n<div class=\"focus-urls\">\n <a class=\"wildcard-container\" data-wildcard-attrs=\"href\" href=\"http://blast.ncbi.nlm.nih.gov/Blast.cgi?PAGE=Proteins&PROGRAM=blastp&BLAST_PROGRAMS=blastp&QUERY=@!translation!@&LINK_LOC=protein&PAGE_TYPE=BlastSearch\" target=\"_blank\" data-locus=\"jgi.p_Fomfom1_1362400\">NCBI BlastP on this gene</a><br>\n <span class=\"asdb-linkout link-like wildcard-container\" data-locus=\"jgi.p_Fomfom1_1362400\" data-wildcard-attrs=\"data-seq\" data-seq=\"@!translation!@\">Blast against antiSMASH-database</span><br>\n \n \n \n \n</div>\n<div class=\"focus-clipboard\">\n AA sequence: <span class=\"clipboard-copy wildcard-container\" data-locus=\"jgi.p_Fomfom1_1362400\" data-wildcard-attrs=\"data-seq\" data-seq=\"@!translation!@\">Copy to clipboard</span><br>\n Nucleotide sequence: <span class=\"clipboard-copy wildcard-container\" data-locus=\"jgi.p_Fomfom1_1362400\" data-wildcard-attrs=\"data-seq\" data-seq=\"@!dna!@\">Copy to clipboard</span><br>\n</div>",
      "dna": "ATGAAGGTCTTCAGCAACTTGTTCGTTACCGCTGCCGTCGTTGCCCTCGGCGTCGTCAACGTCTTCGCTTTGACTGGGGACCAGCTCGCCGACGAGATTGATGCAGTCACTGCCGAGTCGGGCAATTTGGCGACCGCCATTAACGCGCTCAACCTCACTAACTTCCCGATTCAGGGTAGCATCATTGCCCAAGGTTTGGGAAACATTACTACTACAGTCGCCCAAGCAAACTCTCAATTCGACCCTAACCAGACTCCCTTCGACTCTACAACGGCCGAGACAATCGCGGCTGTCTTCACCGACTTCGTCATTATTCATCAGAACCTATTGAGGGTCATCATCGGCAAGGAAAGCCTCGCCGGGCGGTTCGGTTTCACCGCCCCCATCGCTTTTGCCTTGAGGTCCCTGGAGGGAGTAGTTGACACATTCTGCTTCAGCGCCATAGCCCTCATCCCTACCTCGGCGACCGAAGCGAATGAACAGTTTGCTGCGTTGAACGAAACGTTTATGGACGCCAATGCCGCTTACGGCTTCTGA",
      "translation": "MKVFSNLFVTAAVVALGVVNVFALTGDQLADEIDAVTAESGNLATAINALNLTNFPIQGSIIAQGLGNITTTVAQANSQFDPNQTPFDSTTAETIAAVFTDFVIIHQNLLRVIIGKESLAGRFGFTAPIAFALRSLEGVVDTFCFSAIALIPTSATEANEQFAALNETFMDANAAYGF",
      "product": ""
     },
     {
      "start": 621883,
      "end": 623221,
      "strand": 1,
      "locus_tag": "jgi.p_Fomfom1_1375227",
      "type": "biosynthetic",
      "description": "<div class=\"focus-intro\">\n <strong><span class=\"serif\">jgi.p_Fomfom1_1375227</span></strong><br>\n \n <br>\n Locus tag: <span class=\"serif\">None</span><br>\n Protein ID: <span class=\"serif\">None</span><br>\n Gene: <span class=\"serif\">jgi.p_Fomfom1_1375227</span><br>\n \n Location: 621,883 - 623,221,\n (total: 1098 nt, excluding introns)<br>\n <br>\n \n  biosynthetic (rule-based-clusters) terpene: Terpene_synth_C<br>\n \n  biosynthetic-additional (smcogs) SMCOG1052:Terpene synthase/cyclase metal-binding domain protein (Score: 208.7; E-value: 2.4e-63)<br>\n \n</div>\n<div class=\"focus-info\">\n \n\n \n\n \n\n\n \n</div>\n<div class=\"focus-urls\">\n <a class=\"wildcard-container\" data-wildcard-attrs=\"href\" href=\"http://blast.ncbi.nlm.nih.gov/Blast.cgi?PAGE=Proteins&PROGRAM=blastp&BLAST_PROGRAMS=blastp&QUERY=@!translation!@&LINK_LOC=protein&PAGE_TYPE=BlastSearch\" target=\"_blank\" data-locus=\"jgi.p_Fomfom1_1375227\">NCBI BlastP on this gene</a><br>\n <span class=\"asdb-linkout link-like wildcard-container\" data-locus=\"jgi.p_Fomfom1_1375227\" data-wildcard-attrs=\"data-seq\" data-seq=\"@!translation!@\">Blast against antiSMASH-database</span><br>\n \n \n  <a href=\"knownclusterblast/region1/jgi.p_Fomfom1_1375227_mibig_hits.html\" target=\"_new\">MiBIG Hits</a><br>\n \n \n \n</div>\n<div class=\"focus-clipboard\">\n AA sequence: <span class=\"clipboard-copy wildcard-container\" data-locus=\"jgi.p_Fomfom1_1375227\" data-wildcard-attrs=\"data-seq\" data-seq=\"@!translation!@\">Copy to clipboard</span><br>\n Nucleotide sequence: <span class=\"clipboard-copy wildcard-container\" data-locus=\"jgi.p_Fomfom1_1375227\" data-wildcard-attrs=\"data-seq\" data-seq=\"@!dna!@\">Copy to clipboard</span><br>\n</div>",
      "dna": "ATGCCTTCTCACTCATCTGTTGCTGCTACCTTCCGCCTTCCCGATACCCTGGCTGACTGGCCATGGCATCGCCGCCTCAACACCCACTACCGAGAAGTGAAGGCCGCCTCGGCATCGTGGCTAGAGTCTTTCAAGGCGTTCAACCCCAAAGCCCAAAAAGCCTTCAACAAGTGCGATTTCAACCTCCTTGCCTCACTTGCCTACCCAGACGCAACCAAGGACCAACTACGGGCGGGATGCGATTTGATGAACGTCTTCTTCGTATTCGATGAATACTCAGATGTCGAAGACGAGAAGACCGTTCAGCGTTTCGCTGACATCATCATGGATGCGCTCCGCGACCCCCGCAAGCCACGGCCCGCGGGGGAGTGCCTCGTCGGGGAGATCACGAGACAGTTCTGGGAGCGCACGATCAGGGTCGCGAGCGCGCCGTCCCAACGGCGGTTCATCCAGACATTCGACGACTACTGCCAGTCTGTCGTCCAGCAGGCGGCAGATAGGGACACGAAGCACATCCGCGACGTCGAGAGCTACATGGTCATCCGGAGAGAAAACATCGGCGCGAAGCCATCGTTCGCCCTTCTCGAGCTCGACATGAACCTCCCCGACGAGGTGTTGGAGCATCCCGCGGTTGTTGACTTGACGACCTGGGCCATCGATATGATCATCATCGGAAACGACATCGTTTCGTACAACGTCGAGCAGTCTCGCGGCGACGACGGGTGCAACGTCGTCACCATCGTCATGCACCAGTTCGGCGTCGACGTGCACGGCGCAATGGACAGGATTGCCGAGTGGCACCAGGATCTTGCCGACAAGTTCCTCGCCCAGTACGACAATGTTCCGTCGTGGGGCGCGGAGATTGACGCGCAGCTCGCGCGCTATCTCGACGGCATCGGGAACTGGGTGCGCGCGAACGATACTTGGAGTTTCGAGAGCGAGCGGTATTTCGGTCGCAATGGCCCGGCGATCGAAGCAAGCCGCTGCGTGGAGCTGCTCCCTCGGGTCTCCGTTCCCGCGCCGAAGCCTCAAGCTTCGGAGACCCCACGAGACCGAAGCGGGTTGGACCGAAGTTCGCGGTCTTGCGGGCAGTACTAG",
      "translation": "MPSHSSVAATFRLPDTLADWPWHRRLNTHYREVKAASASWLESFKAFNPKAQKAFNKCDFNLLASLAYPDATKDQLRAGCDLMNVFFVFDEYSDVEDEKTVQRFADIIMDALRDPRKPRPAGECLVGEITRQFWERTIRVASAPSQRRFIQTFDDYCQSVVQQAADRDTKHIRDVESYMVIRRENIGAKPSFALLELDMNLPDEVLEHPAVVDLTTWAIDMIIIGNDIVSYNVEQSRGDDGCNVVTIVMHQFGVDVHGAMDRIAEWHQDLADKFLAQYDNVPSWGAEIDAQLARYLDGIGNWVRANDTWSFESERYFGRNGPAIEASRCVELLPRVSVPAPKPQASETPRDRSGLDRSSRSCGQY",
      "product": ""
     },
     {
      "start": 625123,
      "end": 625341,
      "strand": -1,
      "locus_tag": "jgi.p_Fomfom1_15152",
      "type": "other",
      "description": "<div class=\"focus-intro\">\n <strong><span class=\"serif\">jgi.p_Fomfom1_15152</span></strong><br>\n \n <br>\n Locus tag: <span class=\"serif\">None</span><br>\n Protein ID: <span class=\"serif\">None</span><br>\n Gene: <span class=\"serif\">jgi.p_Fomfom1_15152</span><br>\n \n Location: 625,123 - 625,341,\n (total: 219 nt)<br>\n <br>\n \n</div>\n<div class=\"focus-info\">\n \n\n \n\n \n\n\n \n</div>\n<div class=\"focus-urls\">\n <a class=\"wildcard-container\" data-wildcard-attrs=\"href\" href=\"http://blast.ncbi.nlm.nih.gov/Blast.cgi?PAGE=Proteins&PROGRAM=blastp&BLAST_PROGRAMS=blastp&QUERY=@!translation!@&LINK_LOC=protein&PAGE_TYPE=BlastSearch\" target=\"_blank\" data-locus=\"jgi.p_Fomfom1_15152\">NCBI BlastP on this gene</a><br>\n <span class=\"asdb-linkout link-like wildcard-container\" data-locus=\"jgi.p_Fomfom1_15152\" data-wildcard-attrs=\"data-seq\" data-seq=\"@!translation!@\">Blast against antiSMASH-database</span><br>\n \n \n \n \n</div>\n<div class=\"focus-clipboard\">\n AA sequence: <span class=\"clipboard-copy wildcard-container\" data-locus=\"jgi.p_Fomfom1_15152\" data-wildcard-attrs=\"data-seq\" data-seq=\"@!translation!@\">Copy to clipboard</span><br>\n Nucleotide sequence: <span class=\"clipboard-copy wildcard-container\" data-locus=\"jgi.p_Fomfom1_15152\" data-wildcard-attrs=\"data-seq\" data-seq=\"@!dna!@\">Copy to clipboard</span><br>\n</div>",
      "dna": "ATGCAGGTAAGGAACGGTCGATTCATTCATCTGTTATCAATTTTCTTTCGGTTCATTCCGTCCGTGAGTCTCGGGTCCGGCCACTGCAATGGGCCATGTGTATCCCACTGTCCACGGGGTTTACGCAGACCAACACGGGGGCGGATGCTGAAGAGAGTTATTGATCGCGGAAGCGCCAGTACTGAGGGAGCTACACGCTCCGACAGGATGCACGGTTAG",
      "translation": "MQVRNGRFIHLLSIFFRFIPSVSLGSGHCNGPCVSHCPRGLRRPTRGRMLKRVIDRGSASTEGATRSDRMHG",
      "product": ""
     },
     {
      "start": 627619,
      "end": 630037,
      "strand": 1,
      "locus_tag": "jgi.p_Fomfom1_1212942",
      "type": "biosynthetic-additional",
      "description": "<div class=\"focus-intro\">\n <strong><span class=\"serif\">jgi.p_Fomfom1_1212942</span></strong><br>\n \n <br>\n Locus tag: <span class=\"serif\">None</span><br>\n Protein ID: <span class=\"serif\">None</span><br>\n Gene: <span class=\"serif\">jgi.p_Fomfom1_1212942</span><br>\n \n Location: 627,619 - 630,037,\n (total: 1629 nt, excluding introns)<br>\n <br>\n \n  biosynthetic-additional (rule-based-clusters) p450<br>\n \n  biosynthetic-additional (smcogs) SMCOG1034:cytochrome P450 (Score: 213.1; E-value: 1.2e-64)<br>\n \n</div>\n<div class=\"focus-info\">\n \n\n \n\n \n\n\n \n</div>\n<div class=\"focus-urls\">\n <a class=\"wildcard-container\" data-wildcard-attrs=\"href\" href=\"http://blast.ncbi.nlm.nih.gov/Blast.cgi?PAGE=Proteins&PROGRAM=blastp&BLAST_PROGRAMS=blastp&QUERY=@!translation!@&LINK_LOC=protein&PAGE_TYPE=BlastSearch\" target=\"_blank\" data-locus=\"jgi.p_Fomfom1_1212942\">NCBI BlastP on this gene</a><br>\n <span class=\"asdb-linkout link-like wildcard-container\" data-locus=\"jgi.p_Fomfom1_1212942\" data-wildcard-attrs=\"data-seq\" data-seq=\"@!translation!@\">Blast against antiSMASH-database</span><br>\n \n \n  <a href=\"knownclusterblast/region1/jgi.p_Fomfom1_1212942_mibig_hits.html\" target=\"_new\">MiBIG Hits</a><br>\n \n \n \n</div>\n<div class=\"focus-clipboard\">\n AA sequence: <span class=\"clipboard-copy wildcard-container\" data-locus=\"jgi.p_Fomfom1_1212942\" data-wildcard-attrs=\"data-seq\" data-seq=\"@!translation!@\">Copy to clipboard</span><br>\n Nucleotide sequence: <span class=\"clipboard-copy wildcard-container\" data-locus=\"jgi.p_Fomfom1_1212942\" data-wildcard-attrs=\"data-seq\" data-seq=\"@!dna!@\">Copy to clipboard</span><br>\n</div>",
      "dna": "ATGTATGGACAATTCCACACCAGCAATGTCCTCTTCGAGTTCTACAACTTCCGCGGACGCACGCCGTCCCTCCCACCCCTCTTGACCGCCAATCCAACATCTGTTGTGATTACCATTGTATCCCTGGCGCTTCTCTACCACTTTTTCTCAACCTCCATATCACGCAAGAATTTGCCCCCAGGCCCGCGAGGGTTGCCTGTCGTCGGCAATGTCTTCCAGCTCTCGAACGACGTCTGGTTCAAGTTCACCGAATGGAAACAGACCTATGGTCCGATCGTGTACCTCAACCTCGCGGGACAGAACGTGATCGTACTGAACTCCTTGCAGACCGCAGCGGATCTCCTCGACAGGCGGTCGACGAACTACTCATCCCGCCCTAACTTTGTCGTCGCGTGCAATATGTTGACCGAGGGCCTGTTCTTCGTGTTCCAAGGGTATACCAACCTGTGGCGCCGCATGCGTCGCGCGGCGCACGAGGGCCTCCACCACGGCGCTGTGAAAGACTTTCTCCCGCTACAAACACAAGAAGCCGCAATCCTCATCAACGACATGATAGCTTCCCCCACCAAATGGGAAGAACATATGACTCGTAACGCTGGTTCCACCGTGCTCTCGGCGACATATGGCACACCGCTGTTGAAGAGCATCAACGATCCCGCAGCCAGAGACCTCATCGAGCTCACTTCCTATGTTCTGCGCGCAGGCACTGTCGACGGGTTCCTCGTCGAGTTTTTGCCTTTCCTCCAGCATCTACCCGCCGCGATTGCCCCCTGGAAGGCAGAAGCCCTCCGAGCTGCTCCCCGGTTCTCCAAGCGTTTTCAAGGGTTGTATGCTGCCGTTCAGGCTCGCGTGGCCGAAGGCGATACTCGACCGAGTGTCGCAGCTTCGATGATCGAGAAGCAGGGGGTCAAACACGATCTGACGGACAAGGAAACTTCCTGGTTGTTGGCGACGGTTGCGGCCGCGTTCGAGACCGTGTCAGGCACGATGATGTGGTTCATGCTCGCTATGGTGCTGAACCCAGAGGCGCAGCGCAAGGCGCAGGAGGAGCTCGATACCGTCGTGGGCCGCGATCGCCTCCCGACGTTCGACGATCTCGACCAGCTGGTGTACATTCGCGCTATCGTCAAGGAGACTCTCCGGTGGCACCCCGTCGGCCCCCTTGGTCTGCAACATCGCTCGGTCGAGGATGACTGGTACAAAGGCTACTTCATTCCCAAAGGCAGTGTCTGCATTCCGAACATCTGGGCTATCAACCGTGATCCAGAGCTCTGGGGCATGGATGCGGACTGCTTCCGGCCAGAACGACACATCGGGCCTGATGGCACGCTCGCAGCGTCCCCCGCGGACACGAAGGATGAGGGACACGTCACCTTTGGTTTCGGACGCAGGATCTGTGTGGGCCGCCATCTTGCGCACAACTCGCTTTTCCTCAACATGGCGTGCCTGCTGTGGATGTTCAACATCAAGGCGCCGCTGGGCCCTGATGGCGAGGAGATAGTGTGCACCGAGAAGAGTATCGACTTGGGTCTCGTCGTGCGACCCCAGGAGTACCAGTACCAGTTCGAGCTGCGCTCGCCTGATGCTCTTGCGGTCTTTGAGGGCCATAAAGAGCTTCTGGGCATCTGA",
      "translation": "MYGQFHTSNVLFEFYNFRGRTPSLPPLLTANPTSVVITIVSLALLYHFFSTSISRKNLPPGPRGLPVVGNVFQLSNDVWFKFTEWKQTYGPIVYLNLAGQNVIVLNSLQTAADLLDRRSTNYSSRPNFVVACNMLTEGLFFVFQGYTNLWRRMRRAAHEGLHHGAVKDFLPLQTQEAAILINDMIASPTKWEEHMTRNAGSTVLSATYGTPLLKSINDPAARDLIELTSYVLRAGTVDGFLVEFLPFLQHLPAAIAPWKAEALRAAPRFSKRFQGLYAAVQARVAEGDTRPSVAASMIEKQGVKHDLTDKETSWLLATVAAAFETVSGTMMWFMLAMVLNPEAQRKAQEELDTVVGRDRLPTFDDLDQLVYIRAIVKETLRWHPVGPLGLQHRSVEDDWYKGYFIPKGSVCIPNIWAINRDPELWGMDADCFRPERHIGPDGTLAASPADTKDEGHVTFGFGRRICVGRHLAHNSLFLNMACLLWMFNIKAPLGPDGEEIVCTEKSIDLGLVVRPQEYQYQFELRSPDALAVFEGHKELLGI",
      "product": ""
     },
     {
      "start": 631263,
      "end": 631682,
      "strand": 1,
      "locus_tag": "jgi.p_Fomfom1_1312853",
      "type": "other",
      "description": "<div class=\"focus-intro\">\n <strong><span class=\"serif\">jgi.p_Fomfom1_1312853</span></strong><br>\n \n <br>\n Locus tag: <span class=\"serif\">None</span><br>\n Protein ID: <span class=\"serif\">None</span><br>\n Gene: <span class=\"serif\">jgi.p_Fomfom1_1312853</span><br>\n \n Location: 631,263 - 631,682,\n (total: 420 nt)<br>\n <br>\n \n</div>\n<div class=\"focus-info\">\n \n\n \n\n \n\n\n \n</div>\n<div class=\"focus-urls\">\n <a class=\"wildcard-container\" data-wildcard-attrs=\"href\" href=\"http://blast.ncbi.nlm.nih.gov/Blast.cgi?PAGE=Proteins&PROGRAM=blastp&BLAST_PROGRAMS=blastp&QUERY=@!translation!@&LINK_LOC=protein&PAGE_TYPE=BlastSearch\" target=\"_blank\" data-locus=\"jgi.p_Fomfom1_1312853\">NCBI BlastP on this gene</a><br>\n <span class=\"asdb-linkout link-like wildcard-container\" data-locus=\"jgi.p_Fomfom1_1312853\" data-wildcard-attrs=\"data-seq\" data-seq=\"@!translation!@\">Blast against antiSMASH-database</span><br>\n \n \n \n \n</div>\n<div class=\"focus-clipboard\">\n AA sequence: <span class=\"clipboard-copy wildcard-container\" data-locus=\"jgi.p_Fomfom1_1312853\" data-wildcard-attrs=\"data-seq\" data-seq=\"@!translation!@\">Copy to clipboard</span><br>\n Nucleotide sequence: <span class=\"clipboard-copy wildcard-container\" data-locus=\"jgi.p_Fomfom1_1312853\" data-wildcard-attrs=\"data-seq\" data-seq=\"@!dna!@\">Copy to clipboard</span><br>\n</div>",
      "dna": "ATGCAGTTCAAGGCCATCGCCCTCGCCGCGCTCGCGCTCTTCGCCGCCCCCGCGCTCGGCGTGACGCTCTCGTACGACGAGGCGTACGACAACGGGTCCGCCAGCCTTGACACCGTCGCCTGCTCCGATGGCGAGAACGGGCTGATCACTAAAGGCTTCAGCAACTTCGGCTCGCTCCCGCACTTCCCCAACATTGGCGGCGCGGTCGCCGTCGGTGGCTGGAACTCGGATGCGTGCGGCACGTGCTGGCAGCTCACCTACAAGGGCAAGAGCATCAACGTCCTCGCGGTCGACCATGCTGCCGCGGGCTTCAACATCGCGCTTGGGGCGATGAATACGTTGACGAACAACCAGGCGAAGCAGCTGGGCAGGATCGATGTCGACGCGAAGCAGGTTGCCACGTCCGCGTGCGGTCTCTAA",
      "translation": "MQFKAIALAALALFAAPALGVTLSYDEAYDNGSASLDTVACSDGENGLITKGFSNFGSLPHFPNIGGAVAVGGWNSDACGTCWQLTYKGKSINVLAVDHAAAGFNIALGAMNTLTNNQAKQLGRIDVDAKQVATSACGL",
      "product": ""
     }
    ],
    "clusters": [
     {
      "start": 621882,
      "end": 623221,
      "tool": "rule-based-clusters",
      "neighbouring_start": 611882,
      "neighbouring_end": 633221,
      "product": "terpene",
      "category": "terpene",
      "height": 2,
      "kind": "protocluster",
      "prefix": ""
     }
    ],
    "sites": {
     "ttaCodons": [],
     "bindingSites": []
    },
    "type": "terpene",
    "products": [
     "terpene"
    ],
    "product_categories": [
     "terpene"
    ],
    "cssClass": "terpene terpene",
    "anchor": "r1c1"
   },
   {
    "start": 2535681,
    "end": 2583811,
    "idx": 2,
    "orfs": [
     {
      "start": 2537176,
      "end": 2539368,
      "strand": -1,
      "locus_tag": "jgi.p_Fomfom1_1228059",
      "type": "other",
      "description": "<div class=\"focus-intro\">\n <strong><span class=\"serif\">jgi.p_Fomfom1_1228059</span></strong><br>\n \n <br>\n Locus tag: <span class=\"serif\">None</span><br>\n Protein ID: <span class=\"serif\">None</span><br>\n Gene: <span class=\"serif\">jgi.p_Fomfom1_1228059</span><br>\n \n Location: 2,537,176 - 2,539,368,\n (total: 1746 nt, excluding introns)<br>\n <br>\n \n</div>\n<div class=\"focus-info\">\n \n\n \n\n \n\n\n \n</div>\n<div class=\"focus-urls\">\n <a class=\"wildcard-container\" data-wildcard-attrs=\"href\" href=\"http://blast.ncbi.nlm.nih.gov/Blast.cgi?PAGE=Proteins&PROGRAM=blastp&BLAST_PROGRAMS=blastp&QUERY=@!translation!@&LINK_LOC=protein&PAGE_TYPE=BlastSearch\" target=\"_blank\" data-locus=\"jgi.p_Fomfom1_1228059\">NCBI BlastP on this gene</a><br>\n <span class=\"asdb-linkout link-like wildcard-container\" data-locus=\"jgi.p_Fomfom1_1228059\" data-wildcard-attrs=\"data-seq\" data-seq=\"@!translation!@\">Blast against antiSMASH-database</span><br>\n \n \n  <a href=\"knownclusterblast/region2/jgi.p_Fomfom1_1228059_mibig_hits.html\" target=\"_new\">MiBIG Hits</a><br>\n \n \n \n</div>\n<div class=\"focus-clipboard\">\n AA sequence: <span class=\"clipboard-copy wildcard-container\" data-locus=\"jgi.p_Fomfom1_1228059\" data-wildcard-attrs=\"data-seq\" data-seq=\"@!translation!@\">Copy to clipboard</span><br>\n Nucleotide sequence: <span class=\"clipboard-copy wildcard-container\" data-locus=\"jgi.p_Fomfom1_1228059\" data-wildcard-attrs=\"data-seq\" data-seq=\"@!dna!@\">Copy to clipboard</span><br>\n</div>",
      "dna": "ATGGTGTTGGCCGACCTTGGCCGCAAGCTCAATGCAGCCCTTTCTTCGCTCAGTCGTGCTCCTATTATCGACGACAAGGTTCTTGATGCCCTGCTAAAGGAAGTGTGCGCTGCTCTTCTGGAGTCGGATGTGAACGTCAAGCTTGTCGCACAACTACGCCAAAAGGTCAAGACAAAGGTTAAGGCGGCTTTGGAGGGTGGCGCAGACAAGGGAAAGGAGCAAAATCGCCGATATGTTGTCCAGAAAGCTATCTTCGACGAGCTTGTTCAGCTGGTTGACCCTGGAGTAGAGCCCTATAAACCTAAGAAGGGACATCCGAATGTAATAATGGCTGTCGGTCTGCAGGGTAATGGAAAAACCACAACATGTACGAAGCTGGCCGTGTACTATCAGAAACGAGGCTTCAAGTCGTGTATTGTCTGTGCGGATACCTTCCGTGCCGGTGCTTTCGACCAGACTCGTCAATCCGCGACAAAGGCAAAGGTCGCGTACTTCGGTTCCTACACTGAGACGGATCCGGTCACCATCGCAGCGCAAGGTGTTGCCAAATTCAAGAAGGAACGGTTCGATGTCATCATCGTAGATACGTCTGGCCGACACAAGCAGGAGTCTGAACTCTTCGAGGAGATGGTGCAAATCGGCGAAGCCGTACAGCCAGATATGACGGTCATGATCCTTGACGCTAGCATTGGTCAGGCGGCCGAGGCACAATCTCGTGCATTCAAGGAGAGCGCGAACTTCGGCGCCATCATTGTCACCAAGATGGATGGCCATGCTAAGGGTGGAGGTGCTATATCCGCTGTCGCCACAACGAAGACACCTATCATCTTTCTTGGTGTCGGCGAGCATCTGCACGACCTCGACAAATTCTCACCACAACCGTTCATCTCGAAGCTGTTAGGTCTCGGAGATGTTCAAGGCCTCGTCGAACACATGCAGGACATCGCCACGCAGAATCCTGACAAGCAGAAGGAGATGGCCAAGAAGCTCGAGGAAGGCAAATTGAGCATCCGCGACTGGCGAGAACAGATACAAAACGTCATGAACATGGGCCCGTTGTCCAAGATCGCCTCTATGATCCCTGGACTGCCACAAGACCTGCTGCAGGGGTCCGACGAGGAGGGCTCCCTGCGCATGAAGCGCATGATCTACATCACGGACAGCATGACCGCCGCCGAGCTCGACTCGGACGGCGCGCTGTTCATGGAATGGGGCAAGGACGGCAAGCCCATCGGCCTCACATGGCGCGTCACACGCGTCGCCAAGGGCAGCGGGACGAGCGTGCGCGAAGTCGAGGACCTGCTCTGCCAGTATCGCATGATGGCGAACATGGCGAAGCAGGCCGGGGGCAAGAACGGCTGGCTGTCCGCCATCCAGAAGATGCAGGCTGCCGCTGGAGGGCGCGGACGTGGCGCGAACGGCATGCCCACACCAGCGCAGATACAGGCCATGCAGCGCGCTATGCCTCCGGGCATGCTCCAGCAACTACAACGGCAGATGCGGAGCGGCGGTGGTATGCAGGAGATGATGAAGGCCATGATGCAGGGCCAGGGCGGAGACCAACTCGACATGGAAGAGATGCAACGGATGATGCAGCAAATGGGCGGCGGCGGACTCGGAGGCCTGGGTGGGCTAGGCGGACTGGGTGGGTTGGGGGGCCTTGGTGGCGGCGCCGGTGGTATGCCCAACATGAGTGACATGTTCAAGATGATGGGCATGGGCGGCATGGGTCGGGGCGGTCGATGA",
      "translation": "MVLADLGRKLNAALSSLSRAPIIDDKVLDALLKEVCAALLESDVNVKLVAQLRQKVKTKVKAALEGGADKGKEQNRRYVVQKAIFDELVQLVDPGVEPYKPKKGHPNVIMAVGLQGNGKTTTCTKLAVYYQKRGFKSCIVCADTFRAGAFDQTRQSATKAKVAYFGSYTETDPVTIAAQGVAKFKKERFDVIIVDTSGRHKQESELFEEMVQIGEAVQPDMTVMILDASIGQAAEAQSRAFKESANFGAIIVTKMDGHAKGGGAISAVATTKTPIIFLGVGEHLHDLDKFSPQPFISKLLGLGDVQGLVEHMQDIATQNPDKQKEMAKKLEEGKLSIRDWREQIQNVMNMGPLSKIASMIPGLPQDLLQGSDEEGSLRMKRMIYITDSMTAAELDSDGALFMEWGKDGKPIGLTWRVTRVAKGSGTSVREVEDLLCQYRMMANMAKQAGGKNGWLSAIQKMQAAAGGRGRGANGMPTPAQIQAMQRAMPPGMLQQLQRQMRSGGGMQEMMKAMMQGQGGDQLDMEEMQRMMQQMGGGGLGGLGGLGGLGGLGGLGGGAGGMPNMSDMFKMMGMGGMGRGGR",
      "product": ""
     },
     {
      "start": 2539760,
      "end": 2541751,
      "strand": 1,
      "locus_tag": "jgi.p_Fomfom1_73677",
      "type": "other",
      "description": "<div class=\"focus-intro\">\n <strong><span class=\"serif\">jgi.p_Fomfom1_73677</span></strong><br>\n \n <br>\n Locus tag: <span class=\"serif\">None</span><br>\n Protein ID: <span class=\"serif\">None</span><br>\n Gene: <span class=\"serif\">jgi.p_Fomfom1_73677</span><br>\n \n Location: 2,539,760 - 2,541,751,\n (total: 1647 nt, excluding introns)<br>\n <br>\n \n  other (smcogs) SMCOG1173:WD-40 repeat-containing protein (Score: 51.3; E-value: 1.3e-15)<br>\n \n</div>\n<div class=\"focus-info\">\n \n\n \n\n \n\n\n \n</div>\n<div class=\"focus-urls\">\n <a class=\"wildcard-container\" data-wildcard-attrs=\"href\" href=\"http://blast.ncbi.nlm.nih.gov/Blast.cgi?PAGE=Proteins&PROGRAM=blastp&BLAST_PROGRAMS=blastp&QUERY=@!translation!@&LINK_LOC=protein&PAGE_TYPE=BlastSearch\" target=\"_blank\" data-locus=\"jgi.p_Fomfom1_73677\">NCBI BlastP on this gene</a><br>\n <span class=\"asdb-linkout link-like wildcard-container\" data-locus=\"jgi.p_Fomfom1_73677\" data-wildcard-attrs=\"data-seq\" data-seq=\"@!translation!@\">Blast against antiSMASH-database</span><br>\n \n \n \n \n</div>\n<div class=\"focus-clipboard\">\n AA sequence: <span class=\"clipboard-copy wildcard-container\" data-locus=\"jgi.p_Fomfom1_73677\" data-wildcard-attrs=\"data-seq\" data-seq=\"@!translation!@\">Copy to clipboard</span><br>\n Nucleotide sequence: <span class=\"clipboard-copy wildcard-container\" data-locus=\"jgi.p_Fomfom1_73677\" data-wildcard-attrs=\"data-seq\" data-seq=\"@!dna!@\">Copy to clipboard</span><br>\n</div>",
      "dna": "ATGCTCACGCAGACATTGCAAGAAACCACTCTGCCTAGCAAGCCTCCTTCTCCCGCTACAGAGTCCCCGCTAAGTGCCCAAGCCCAAATACGCCCACCTTCTCCTGCTCAGATCCGCAAAACGAAGATACTGTCGGACATTTCCTGGCCGAGGTCCTTTACAGTCGAGGCAATATGTGCTATTCCTCATCCCTGCGCAACCCATGCATTGGCCTCTTCCCTCTGCATGACCCACATGATCACCGGTTCGGACGACGGCTACATACGTGATTACGACGTCTTCGCCGCTGTCAACGGCAAGGTATTCTTGACTGCACCCCAAAGACAACACTGTGGTGTCATCGAGGGCATTATGAAGGCGGGACAGATTCGATGCTGGTGGGAGAATACGGTTCCGGTACTCAACCCGGACGGGACAGTCGCCGAGTCTCCTCTGTATCCAGTCTACAGTCTGGCCATGCAATCTGACGCGCTTTGGTCACTAGCCGGCTCAGATCAAGGACACGTTTGTTTGTACACCGTACGACATAGTCCCGGCCGTCTCTGTCACGTCATGCATGGTCACAGAGGGCCTGTTTCTGCAATGTCACTGCAACACGATGAGAAGGGCTTCTTCAGCGCTGGGTGGGATGGTGAGGCTATACACTGGGACCTCAATACAGGCTCCAGTGTTAGGAGGTTTTCCGCTCATGGCGCCCAACTTGCGGCGATCGCCGTACGTCCCCTGACCACGAACTTCATCCACAACCCATGGAGTACAGTCACAGCAGGCAGTGAATTTACTGTCTCGATGCGAGGCTCGCGTGACAACTCTCATCCGGCGTACGGGGGACCGTCCATGCCTCCTCCACCTCGCCCACAGGCGAACGGTCCACATGGCGGACACCATACTAAACAAGAGGAAGATGCACGATCGGATACCTCATACGACCCCTTGTTCGACGAGCCTGACGCAGATGGTGAGGGAGATGGTCTTGGAGCACATGCATCACAGGCACTCTTCGGACAACAGCCTAATGGCCAGAATCTCGGACGAGGTGCCATCGCGCCCAAGGGCGCGCCTCCCGTTCTTGACCATCAAACGTATGCGGCGTTCTCTCCCGACATGTTAATGACCGCACATGTCGACGGCCAGGTAATACTCTGGGATCGGAGGGTACATTCTCCTGGTAAAGGCGTGGGTCGCTTGTGGTTGAGCGAGAAGACGCCACCTTGGTGCATGTCGGCGTGCTGGTCGGCAGACGGTAGTCAGATCTATGTCGGACGACGGAACGGGGGTGTCGAGATCTACGACGTCAGACAGGCTGGGCGGGCAGGCACGCCGCGAATCTTGAAGACCCTGCGCAATCCAGTCAGTTCAGGCGTGGTGTCATGCGTAGTCGCATTTCCAGACGGGCGACACTTGGCATGCGCATCTACTGATAATATCCGTCTGTGGAACGTGGCGGAGGCCGGAGAACCAGACGCAACAGGTAAGATGAAGAGCGGCGTACAATTCAAGATCATTCCTGGACACCATGGAGGCTACGTCTCACAGATGTTGGTCGATCCGGCCGCGCGATTTTTGGTGAGTGCTAGCAGCAACCGTGGTTGGCATGGCGAGCACACCAAGACTGTTTTCGTCCACGAGGTCAAGCATCTGTTTTGA",
      "translation": "MLTQTLQETTLPSKPPSPATESPLSAQAQIRPPSPAQIRKTKILSDISWPRSFTVEAICAIPHPCATHALASSLCMTHMITGSDDGYIRDYDVFAAVNGKVFLTAPQRQHCGVIEGIMKAGQIRCWWENTVPVLNPDGTVAESPLYPVYSLAMQSDALWSLAGSDQGHVCLYTVRHSPGRLCHVMHGHRGPVSAMSLQHDEKGFFSAGWDGEAIHWDLNTGSSVRRFSAHGAQLAAIAVRPLTTNFIHNPWSTVTAGSEFTVSMRGSRDNSHPAYGGPSMPPPPRPQANGPHGGHHTKQEEDARSDTSYDPLFDEPDADGEGDGLGAHASQALFGQQPNGQNLGRGAIAPKGAPPVLDHQTYAAFSPDMLMTAHVDGQVILWDRRVHSPGKGVGRLWLSEKTPPWCMSACWSADGSQIYVGRRNGGVEIYDVRQAGRAGTPRILKTLRNPVSSGVVSCVVAFPDGRHLACASTDNIRLWNVAEAGEPDATGKMKSGVQFKIIPGHHGGYVSQMLVDPAARFLVSASSNRGWHGEHTKTVFVHEVKHLF",
      "product": ""
     },
     {
      "start": 2541953,
      "end": 2544294,
      "strand": -1,
      "locus_tag": "jgi.p_Fomfom1_73516",
      "type": "other",
      "description": "<div class=\"focus-intro\">\n <strong><span class=\"serif\">jgi.p_Fomfom1_73516</span></strong><br>\n \n <br>\n Locus tag: <span class=\"serif\">None</span><br>\n Protein ID: <span class=\"serif\">None</span><br>\n Gene: <span class=\"serif\">jgi.p_Fomfom1_73516</span><br>\n \n Location: 2,541,953 - 2,544,294,\n (total: 2037 nt, excluding introns)<br>\n <br>\n \n</div>\n<div class=\"focus-info\">\n \n\n \n\n \n\n\n \n</div>\n<div class=\"focus-urls\">\n <a class=\"wildcard-container\" data-wildcard-attrs=\"href\" href=\"http://blast.ncbi.nlm.nih.gov/Blast.cgi?PAGE=Proteins&PROGRAM=blastp&BLAST_PROGRAMS=blastp&QUERY=@!translation!@&LINK_LOC=protein&PAGE_TYPE=BlastSearch\" target=\"_blank\" data-locus=\"jgi.p_Fomfom1_73516\">NCBI BlastP on this gene</a><br>\n <span class=\"asdb-linkout link-like wildcard-container\" data-locus=\"jgi.p_Fomfom1_73516\" data-wildcard-attrs=\"data-seq\" data-seq=\"@!translation!@\">Blast against antiSMASH-database</span><br>\n \n \n \n \n</div>\n<div class=\"focus-clipboard\">\n AA sequence: <span class=\"clipboard-copy wildcard-container\" data-locus=\"jgi.p_Fomfom1_73516\" data-wildcard-attrs=\"data-seq\" data-seq=\"@!translation!@\">Copy to clipboard</span><br>\n Nucleotide sequence: <span class=\"clipboard-copy wildcard-container\" data-locus=\"jgi.p_Fomfom1_73516\" data-wildcard-attrs=\"data-seq\" data-seq=\"@!dna!@\">Copy to clipboard</span><br>\n</div>",
      "dna": "ATGGACTTCTCGATCCGCATCCAGAGTTCATCTCGGGTCAAGCATAGGTTCTCGTGTAGTGGTACTTATAGGCTACCACGCACCGCGGTTCCCATAGTCGCTGCTCTCAGTCCTGTCCTACAGTCGCTCAGTGCTGTCGACTCCGACGCTAGTTCTAATGAAGACCGTAAGATATCCTCTGTGGAAACTATGGGCCCCCCTCTCGAGGAACGTGAAAGCTGTCGCTGCACGCACATTTCCTGGCTCGCTCACCGTTGCCGGGCTCGGAGCCGGACGCGTGCTTTCGAAGCTCCAGGTACCCAGGAGCGTCATTCTTCCAATGTCATTGTCAATCACAACCCGACGGAGGACTACATGGTTGAGGCATGGTTCCAGACCCAAGGGCTCCCTGCAAAGGTCGAGCTCAAGCAGAACGGCAACCAGCGACTCCTCTGTGGCATGACCATCTACCTCATCCTCTACGCATTCGAGACGTTTATCAACTTCCAGAACGCGGCTACCGGTGCTGGCGTTCCCCTCGTCGCTCTACAGATCATCAGCGCCGTTTTCTGGGCCGTTCCAATATGTGTCTTGCATGTGGCTCGGGGGCAGGGAAAGCGATTCATCAACCTGAACCGTCTTGCGACCGCCGAGTACCGCTGCTTCCAGCTAGTCGTGTCTGGGAAGAACGTACACGCTGCGATGCTCAGCACCCATCTCAACAACGTCCGTGATTACAACCTCTTTCACTCGAAGTACGAGAGCAAGCGGCTGAAGGCGGTCGGCGGAGCGATGGTCTTCAGTGGTATTGTCGACATCTTCACGACGGTGCTGATCGTCGGTCTGAACGCATGGGCGTATGGCTGGCTCGGGCTACAGGTGCTCTTCATCATTGTCAAGGTCGTCTTCAGCCTGGAGCCGATCCGCAGGATCCCCATTGTCGACGTGCAACCGCTCGTCGGCGACACTCTGGACCAGGGCCCCCCACTTCCTGCTACGTCTTCGCTTCAGGGGCGCAACGCGAAGACACGCCTTCCCATCATCATCGAGTGCTCTCCCGAATACGCTTTCAGGGAAGTATGTGTGACGCACAACGTCGTGTTCGAGCATTCTGAAGAGACATATTGGCACTCCCGCACGCCTGGACTCTTCATTGGCCAGCCCTACTACCTGCAGCGGCCAGCATTCGCAGAGAAGCCGACTGCGGGCACCGAGGAGAACATACCGAAGCTGCCCCACCCACACGTGTTCCCGAGCACTGAGAAACGCGTATACGATTCTGAGAAGCCTCCCGTCGAGGCTGCCGACCCTGCCATGTTTCCCCTTCCCCCTTCTCCGCCAATTGGTCGCGCTGCCTCGCCGACGTCCTCCGAGTCAGGCTCGACGATCATAGCCTCCTTTAAACCACGTGTGGTTACGGAGGTCCCACGGATCATTGTCTCACCAGAGTCACCTGCCACATCCCCTGCTTCCCCGACATTTGCGGCACCTCCGGGCATTCCCGTCGCGCGGTCAACCTCAACACGGAGTGGGTCGACTCGGGCCCCGACCCCTCCAGCTAAACCTCTGCGCGCTGCCACTCTTCCACCTCAGAAACCACTTCCAGCCAGTATGGTTATTCGCAACGGCCCCCCACCCGTCTCCTACCCTCGTCGTCCCAAACCCATTCCTCGCACAACATCAGACACTATGGTAGCCCATCCGGTGCCGCTTATCACTTCTGCTGCTCCGAAACCGAAGCAGGAAACTTCACTCTCCGCTTCGTCCCAAGAACCCGTTCGCTACCTCACGCTGGGAAGAGATGAGCGACTCACGTTCTCGGAAACGGAGCCCGTACGCGAGGCGAACGAGGCGCTACAACGGGAGTTCCTTGCCTGTCTTGCGGAGATCGTCAAGGCCAACAAGGTGCCCAGTCTCGAGTTTCTGACGGCTATCGAGACTATGACAAAGGGCATCCAGAAGACGATGAACGACAACTGGTACATCTTTGGCACAACAGACCTCCTGCGCTACTCGCGCGCAGCGTATGTTGACCTCCTGTGGCGCCGGTCTGTATAA",
      "translation": "MDFSIRIQSSSRVKHRFSCSGTYRLPRTAVPIVAALSPVLQSLSAVDSDASSNEDRKISSVETMGPPLEERESCRCTHISWLAHRCRARSRTRAFEAPGTQERHSSNVIVNHNPTEDYMVEAWFQTQGLPAKVELKQNGNQRLLCGMTIYLILYAFETFINFQNAATGAGVPLVALQIISAVFWAVPICVLHVARGQGKRFINLNRLATAEYRCFQLVVSGKNVHAAMLSTHLNNVRDYNLFHSKYESKRLKAVGGAMVFSGIVDIFTTVLIVGLNAWAYGWLGLQVLFIIVKVVFSLEPIRRIPIVDVQPLVGDTLDQGPPLPATSSLQGRNAKTRLPIIIECSPEYAFREVCVTHNVVFEHSEETYWHSRTPGLFIGQPYYLQRPAFAEKPTAGTEENIPKLPHPHVFPSTEKRVYDSEKPPVEAADPAMFPLPPSPPIGRAASPTSSESGSTIIASFKPRVVTEVPRIIVSPESPATSPASPTFAAPPGIPVARSTSTRSGSTRAPTPPAKPLRAATLPPQKPLPASMVIRNGPPPVSYPRRPKPIPRTTSDTMVAHPVPLITSAAPKPKQETSLSASSQEPVRYLTLGRDERLTFSETEPVREANEALQREFLACLAEIVKANKVPSLEFLTAIETMTKGIQKTMNDNWYIFGTTDLLRYSRAAYVDLLWRRSV",
      "product": ""
     },
     {
      "start": 2544891,
      "end": 2546647,
      "strand": -1,
      "locus_tag": "jgi.p_Fomfom1_1363054",
      "type": "other",
      "description": "<div class=\"focus-intro\">\n <strong><span class=\"serif\">jgi.p_Fomfom1_1363054</span></strong><br>\n \n <br>\n Locus tag: <span class=\"serif\">None</span><br>\n Protein ID: <span class=\"serif\">None</span><br>\n Gene: <span class=\"serif\">jgi.p_Fomfom1_1363054</span><br>\n \n Location: 2,544,891 - 2,546,647,\n (total: 1338 nt, excluding introns)<br>\n <br>\n \n</div>\n<div class=\"focus-info\">\n \n\n \n\n \n\n\n \n</div>\n<div class=\"focus-urls\">\n <a class=\"wildcard-container\" data-wildcard-attrs=\"href\" href=\"http://blast.ncbi.nlm.nih.gov/Blast.cgi?PAGE=Proteins&PROGRAM=blastp&BLAST_PROGRAMS=blastp&QUERY=@!translation!@&LINK_LOC=protein&PAGE_TYPE=BlastSearch\" target=\"_blank\" data-locus=\"jgi.p_Fomfom1_1363054\">NCBI BlastP on this gene</a><br>\n <span class=\"asdb-linkout link-like wildcard-container\" data-locus=\"jgi.p_Fomfom1_1363054\" data-wildcard-attrs=\"data-seq\" data-seq=\"@!translation!@\">Blast against antiSMASH-database</span><br>\n \n \n  <a href=\"knownclusterblast/region2/jgi.p_Fomfom1_1363054_mibig_hits.html\" target=\"_new\">MiBIG Hits</a><br>\n \n \n \n</div>\n<div class=\"focus-clipboard\">\n AA sequence: <span class=\"clipboard-copy wildcard-container\" data-locus=\"jgi.p_Fomfom1_1363054\" data-wildcard-attrs=\"data-seq\" data-seq=\"@!translation!@\">Copy to clipboard</span><br>\n Nucleotide sequence: <span class=\"clipboard-copy wildcard-container\" data-locus=\"jgi.p_Fomfom1_1363054\" data-wildcard-attrs=\"data-seq\" data-seq=\"@!dna!@\">Copy to clipboard</span><br>\n</div>",
      "dna": "ATGTCTGCGAACGGCGAGACTGCTCCGCTTTTGGGCGAAGGCATCCCAAACCTCGCGCGTACCGGCGACTTCGAACGTGAGACTGCTGCTCAGCGTGTCCGACGCGTAGCCACAGCCCGCGGAATCGTCTCCGCCGTGTTAACGGCAGTCTTTGTGGTCGCGCTGGTGTCCGTACTGTTCTTCTGGGAGAAGGTATCGGGTGTCGTAGGACGGTTACCGAAGGATCCGCATAAGGCCGCTCATTACATCTTGCACAGTGCTCCTGTGATCGATGGACACATTGATCTTCCAATACTCGTGCGCTCGAGATATGCGAACAACGTCTCTGCTATTGACCTGACGAAGCCGTTCGACGGCCACGTCGACATTCCGCGGTTGAAGGAAGGGCAAGTGGGTGGCTTCTTCTGGTCGACGTATGTCGACTGTGTCAGCCAAGACGAAACAGGCAAAGATTATTTGAACGCGACATGGCGCGTCCGTGACACGTTAGAACAGATTGATATTGCGAAGCTGCTTATCCAGAAGTACCCTGATACATTCGCCTGGACTCTGTCCTCCCATGAGATAAAGGCCGCCATCAACAGGGGCAAGATTGCATCTTTGCTCGGTGTTGAAGGTGCTCATCAGCTTGGGAACTCGATCCAAGTCCTCCGGACATACTACGACCTCGGTGTGCGTTACCTCACGCTGACGCACACCTGCCACAACGCCTTCGCGGACTCGTGCGGCTTCCTCCCTGGGATTGAGCCGCGCTGGGGCGGCCTCAGCAAGTTTGGACTCTCGCTCATTGACGAGATGAACCGCATTGGCATGCTTGTGGACCTCAGTCACACCTCCGACGACACCGCAAAACAGGCCCTGAAGCACTCAAAGGCTCCAGTCATCTGGAGCCACTCGTCCGCGCGCGCTGTGCACGATGTGCCGCGGAACGTGCCTGACGATGTCCTCGAGCTGGTAGGGACCGGTGAACACAAGACGGACGGTGTCATTATGGTAAATTTCGCGCCGTTCTTCGTCGCAGACGAGGGCAAGGCAGATACCAAGGCTGTCGCGGACCATGTTGACCACATCGCCAAGGTGGCCGGGAAGCAGCACGTTGGTATCGGAAGCGATTATGACGGTATTGGAGACGTGCCTGCGGGTCTCGAAGACGTCTCGAAGTATCCCGCCCTGATCGCTGAACTTTATGAACGTGGATGGAATGCGTATGATCTCGCCGGATTGACCGGTGGGAACCTGCTGCGGGTGTTCCAGGGCGCGGAACGCGTTGCAAAGCAGCTGCAGGAGGCTGGCTTCCCGCCGATCACGGAGGTTTACGACAAGAGAACCGATCTTTGA",
      "translation": "MSANGETAPLLGEGIPNLARTGDFERETAAQRVRRVATARGIVSAVLTAVFVVALVSVLFFWEKVSGVVGRLPKDPHKAAHYILHSAPVIDGHIDLPILVRSRYANNVSAIDLTKPFDGHVDIPRLKEGQVGGFFWSTYVDCVSQDETGKDYLNATWRVRDTLEQIDIAKLLIQKYPDTFAWTLSSHEIKAAINRGKIASLLGVEGAHQLGNSIQVLRTYYDLGVRYLTLTHTCHNAFADSCGFLPGIEPRWGGLSKFGLSLIDEMNRIGMLVDLSHTSDDTAKQALKHSKAPVIWSHSSARAVHDVPRNVPDDVLELVGTGEHKTDGVIMVNFAPFFVADEGKADTKAVADHVDHIAKVAGKQHVGIGSDYDGIGDVPAGLEDVSKYPALIAELYERGWNAYDLAGLTGGNLLRVFQGAERVAKQLQEAGFPPITEVYDKRTDL",
      "product": ""
     },
     {
      "start": 2546880,
      "end": 2547704,
      "strand": -1,
      "locus_tag": "jgi.p_Fomfom1_1188685",
      "type": "other",
      "description": "<div class=\"focus-intro\">\n <strong><span class=\"serif\">jgi.p_Fomfom1_1188685</span></strong><br>\n \n <br>\n Locus tag: <span class=\"serif\">None</span><br>\n Protein ID: <span class=\"serif\">None</span><br>\n Gene: <span class=\"serif\">jgi.p_Fomfom1_1188685</span><br>\n \n Location: 2,546,880 - 2,547,704,\n (total: 648 nt, excluding introns)<br>\n <br>\n \n</div>\n<div class=\"focus-info\">\n \n\n \n\n \n\n\n \n</div>\n<div class=\"focus-urls\">\n <a class=\"wildcard-container\" data-wildcard-attrs=\"href\" href=\"http://blast.ncbi.nlm.nih.gov/Blast.cgi?PAGE=Proteins&PROGRAM=blastp&BLAST_PROGRAMS=blastp&QUERY=@!translation!@&LINK_LOC=protein&PAGE_TYPE=BlastSearch\" target=\"_blank\" data-locus=\"jgi.p_Fomfom1_1188685\">NCBI BlastP on this gene</a><br>\n <span class=\"asdb-linkout link-like wildcard-container\" data-locus=\"jgi.p_Fomfom1_1188685\" data-wildcard-attrs=\"data-seq\" data-seq=\"@!translation!@\">Blast against antiSMASH-database</span><br>\n \n \n \n \n</div>\n<div class=\"focus-clipboard\">\n AA sequence: <span class=\"clipboard-copy wildcard-container\" data-locus=\"jgi.p_Fomfom1_1188685\" data-wildcard-attrs=\"data-seq\" data-seq=\"@!translation!@\">Copy to clipboard</span><br>\n Nucleotide sequence: <span class=\"clipboard-copy wildcard-container\" data-locus=\"jgi.p_Fomfom1_1188685\" data-wildcard-attrs=\"data-seq\" data-seq=\"@!dna!@\">Copy to clipboard</span><br>\n</div>",
      "dna": "ATGCGTGTGACGGAACCTGCTGCGATTGAGCTCGAAGATCTCTCTAGTCGCAAGGCCGGCGCGCCTCAGGAGGACACACCGGAAGCGCATGAAACGACGGAGGACCATCCTAAAGATGACAGTGTGATCTCTAGCTGGGCTTGGGTATCGGCCGCGCTTCTACTTGTTGTCGCCGCTCCCCTCATCTTGTCTCCCAAGTTGCTGCTCTTCCTTTCCGAGACGGGTCTAGAACGGAGGGCCGCCCTCACGCCATTAGAGTCTTTCCTCGCGTGGAACACAGGGATATTGTTGAATGTGCTTGCTGTTGCTCTGATAATGAATATTCCCTCTGGTCCAGAAGACCTGACTGCGAAACGAGACGCCCCTGGCCATCCACTCTTGGAGTCCCTGTCCGCAGCGTGTCTCCTAATCTCCTTCATATCATACAACACAGCGTCCGTTGGCTCTCTCGGCTTATTGCTGTGTTTGGGATCCGGAACAATCGGTCTATGGGGGTTCTGGGCGATCTTGTTTGCGGGTTCTTCCAGGATTTCACGTAAGACAGGCGCAGACAAGAGAACATCCCGATTCCTATTTGGAAACAAGGCTGCTGCCTCTGCGCAGAAGAAGCAATGGAGGGAGGAAGCAGAGCGCGCAAAGAGACTATAG",
      "translation": "MRVTEPAAIELEDLSSRKAGAPQEDTPEAHETTEDHPKDDSVISSWAWVSAALLLVVAAPLILSPKLLLFLSETGLERRAALTPLESFLAWNTGILLNVLAVALIMNIPSGPEDLTAKRDAPGHPLLESLSAACLLISFISYNTASVGSLGLLLCLGSGTIGLWGFWAILFAGSSRISRKTGADKRTSRFLFGNKAAASAQKKQWREEAERAKRL",
      "product": ""
     },
     {
      "start": 2547930,
      "end": 2549368,
      "strand": 1,
      "locus_tag": "jgi.p_Fomfom1_1187483",
      "type": "other",
      "description": "<div class=\"focus-intro\">\n <strong><span class=\"serif\">jgi.p_Fomfom1_1187483</span></strong><br>\n \n <br>\n Locus tag: <span class=\"serif\">None</span><br>\n Protein ID: <span class=\"serif\">None</span><br>\n Gene: <span class=\"serif\">jgi.p_Fomfom1_1187483</span><br>\n \n Location: 2,547,930 - 2,549,368,\n (total: 1257 nt, excluding introns)<br>\n <br>\n \n</div>\n<div class=\"focus-info\">\n \n\n \n\n \n\n\n \n</div>\n<div class=\"focus-urls\">\n <a class=\"wildcard-container\" data-wildcard-attrs=\"href\" href=\"http://blast.ncbi.nlm.nih.gov/Blast.cgi?PAGE=Proteins&PROGRAM=blastp&BLAST_PROGRAMS=blastp&QUERY=@!translation!@&LINK_LOC=protein&PAGE_TYPE=BlastSearch\" target=\"_blank\" data-locus=\"jgi.p_Fomfom1_1187483\">NCBI BlastP on this gene</a><br>\n <span class=\"asdb-linkout link-like wildcard-container\" data-locus=\"jgi.p_Fomfom1_1187483\" data-wildcard-attrs=\"data-seq\" data-seq=\"@!translation!@\">Blast against antiSMASH-database</span><br>\n \n \n  <a href=\"knownclusterblast/region2/jgi.p_Fomfom1_1187483_mibig_hits.html\" target=\"_new\">MiBIG Hits</a><br>\n \n \n \n</div>\n<div class=\"focus-clipboard\">\n AA sequence: <span class=\"clipboard-copy wildcard-container\" data-locus=\"jgi.p_Fomfom1_1187483\" data-wildcard-attrs=\"data-seq\" data-seq=\"@!translation!@\">Copy to clipboard</span><br>\n Nucleotide sequence: <span class=\"clipboard-copy wildcard-container\" data-locus=\"jgi.p_Fomfom1_1187483\" data-wildcard-attrs=\"data-seq\" data-seq=\"@!dna!@\">Copy to clipboard</span><br>\n</div>",
      "dna": "ATGCCAGACCACGATCATATGGATATACATTATCTTGATACAGACGCAGCCCCATCCTATGCGGAGTTCCTGGATAAATATTTACTGCTCAACAGACCTGTCATCATCGGACGATCTCTCATCCCTTCGTGGCCAGCTCTAACACAATGGGTCACAGAAGATGGGTCCATCGACTGGGACTATCTAAGGGCCGCATATGGCGGGTGCGAAATCACCGTCGCCGACTGCGCCACGCGCGACTTCAGCGACCAAAAGCGCGAGGAGAAACACTTCCGCGACATCGTTTCCCTCTGGCAGGACGGCAAAGGCCAGACACTCTACGTGAAAGACTGGCATCTTGCGCGCGCACTTGCGACGCACGTCTCAAGCGAGCAGATGGCACCCCAAGCAGACAGTCGTGCCAGCGACTCGAACTCGTTCTACACGACCCCGGACATCTTCCGCGACGACTGGATGAACGCGTACTACTCCGCATGCACCGATGACGACTTCCGCTTCGTCTACGTCGGGGCCGCGGGTACGTTCACCCCGCTCCACCGCGACGTCTACACGTCTTACTCGTGGTCCACGAACGTCGCCGGGCGCAAGCGGTGGTGGCTCTTCCCTCCAGAACAGACCCGACTACTGTTCCGCACGGGAGGAGAGGAGCACCTGGAGGTCGCATTTGACGTGCGCGCCGTAGACTCAGCGGCATTTCCACTCTTCAACCAGGCCAGCCCGATCGTAGTCGAACAAGGACCAGGAGACACCATCTTCGTGCCAAGCGGATGGTACCACCAAGTCGAGAACCTCACAGCATGTATCTCGATCAACCACAACTGGTGCAACTCCGTTAACCTCCCCTCCCTGTACGATTCTATGTGCGCCAAAGTCACGGAGGTCGAGCACGCCCTTGAGGACGTCAAGCAACTTTTGACCGGATCAGACCCTGAGGAAGCCGGGAACAAGAGCTGGGAGCACGAATGGGTCGCGATCGTACAGGATCTTGTCGAGAAGGACGCAGGATGGAATTGGTTGACGTTCTGGAAGATGGTGCGACACGCCTTGTCTCTTGCTACTCGACAACAATGTCCCACCAACGACATACTCTGGTCTCCACCGCCGCCTGAACTGATGCCACACATTACCTTTATCAAAGAACGGGTACACGCATGCTATGACCGGTTCACAAAACGCTCGCAGCGAGAAGCTGAGCTCGTCCCTACCCTCAGCAAAGTATTGACGGAAGTGCAGACACTCCTAGAGAAGCCAAGTTAA",
      "translation": "MPDHDHMDIHYLDTDAAPSYAEFLDKYLLLNRPVIIGRSLIPSWPALTQWVTEDGSIDWDYLRAAYGGCEITVADCATRDFSDQKREEKHFRDIVSLWQDGKGQTLYVKDWHLARALATHVSSEQMAPQADSRASDSNSFYTTPDIFRDDWMNAYYSACTDDDFRFVYVGAAGTFTPLHRDVYTSYSWSTNVAGRKRWWLFPPEQTRLLFRTGGEEHLEVAFDVRAVDSAAFPLFNQASPIVVEQGPGDTIFVPSGWYHQVENLTACISINHNWCNSVNLPSLYDSMCAKVTEVEHALEDVKQLLTGSDPEEAGNKSWEHEWVAIVQDLVEKDAGWNWLTFWKMVRHALSLATRQQCPTNDILWSPPPPELMPHITFIKERVHACYDRFTKRSQREAELVPTLSKVLTEVQTLLEKPS",
      "product": ""
     },
     {
      "start": 2549535,
      "end": 2554897,
      "strand": -1,
      "locus_tag": "jgi.p_Fomfom1_73795",
      "type": "other",
      "description": "<div class=\"focus-intro\">\n <strong><span class=\"serif\">jgi.p_Fomfom1_73795</span></strong><br>\n \n <br>\n Locus tag: <span class=\"serif\">None</span><br>\n Protein ID: <span class=\"serif\">None</span><br>\n Gene: <span class=\"serif\">jgi.p_Fomfom1_73795</span><br>\n \n Location: 2,549,535 - 2,554,897,\n (total: 4728 nt, excluding introns)<br>\n <br>\n \n</div>\n<div class=\"focus-info\">\n \n\n \n\n \n\n\n \n</div>\n<div class=\"focus-urls\">\n <a class=\"wildcard-container\" data-wildcard-attrs=\"href\" href=\"http://blast.ncbi.nlm.nih.gov/Blast.cgi?PAGE=Proteins&PROGRAM=blastp&BLAST_PROGRAMS=blastp&QUERY=@!translation!@&LINK_LOC=protein&PAGE_TYPE=BlastSearch\" target=\"_blank\" data-locus=\"jgi.p_Fomfom1_73795\">NCBI BlastP on this gene</a><br>\n <span class=\"asdb-linkout link-like wildcard-container\" data-locus=\"jgi.p_Fomfom1_73795\" data-wildcard-attrs=\"data-seq\" data-seq=\"@!translation!@\">Blast against antiSMASH-database</span><br>\n \n \n \n \n</div>\n<div class=\"focus-clipboard\">\n AA sequence: <span class=\"clipboard-copy wildcard-container\" data-locus=\"jgi.p_Fomfom1_73795\" data-wildcard-attrs=\"data-seq\" data-seq=\"@!translation!@\">Copy to clipboard</span><br>\n Nucleotide sequence: <span class=\"clipboard-copy wildcard-container\" data-locus=\"jgi.p_Fomfom1_73795\" data-wildcard-attrs=\"data-seq\" data-seq=\"@!dna!@\">Copy to clipboard</span><br>\n</div>",
      "dna": "ATGTCCTCCCCAATCCGCGAAATCGAGCACAGGCCACGCGACGACCAAGACGATCCTATGCAAGGGAGTGGCCATGAGGAAGAAGAAGGTGATGAAGTCCCTCCACATGGCGCCTCCGACGACAGCTCGGAAGAGCCAGAGGAAGATGAGGAGGAGGAGAGGAGGATAAGGGAAGGCTTCATTGTGGATGAGGATGAGGAGGAAGAGCCGGAGGATGAGGAGGATGAGAGGCGAAGAAGGCGGAAGCGGCGCAAGAAGCGTCACCATCGCATGAGCGAAGACGAGGACGACGCTCTTGACGAAGATGACCTGGAGCTCCTTGAGGAGAACACGGGTGCGTCGTACCCTCGTCGGAGAATTACTCGCATTCGTCCCGGTCGCGAGTCGCCTCCCGCACCCTCGTCTTCCAAACACAGAAATGTGGTTGAGTCATCCGACGAGGACCTCGACGACGACAGCTTCCCACGGGTGCAAGATATCCACACTATCTGGGACGATGAGAGGGCTGCTGCAGGTCGGGACGACGATGATGATGTCGACATGGATGACATGGACAATTTCATCGAATATGAAGACGAGGACGATTTGGGTGGCGGTATGGACGAGCAGGAAAGGGAGGCGCGTCGTAAAGAGCGACGGAGATTGGAAAAGGCTCGGCGACGCGCAATGGGTTCACGGCCTGAACTCTCTGGTATCGACGCCAACGCGTGGGATGAGATACACGAGGTATTTGGTGACGGTCACGATTATGATTGGGCGTTGGCCGACGACGAGGAGCCTGCATATGAGGAGCAACAGGCGAAACCGGAGATGAAGTATCAGGATGTTTTCGAGCCATCAGAGATCCGAGCTCGTATGTTGACAGAAGACGACGACCTCATAAGGGCGCAAGACATTCCCGAGAGGATGCAGCTCGCCACTTCAGCTCTGTCCCTATCCGCCACACTGTCTATTCACAAGACCCTTTCTGAGAACGATCTTGACGACGCAGCTGCTTGGGTCATCACCCGCCTGTCAAGTGGGAAAGAGATGGACTTCTTCCGGCCCGACGGACAATATCACCAACACCTTCCTCAGCTAGTGGAAGCTATCACTTGCGCCCTGCGATATCTCTTCAACCAGTATTTCGAAATTCCTTACGTTTGGATGCACAAGCGGGACTACATCTCATACTTTGATCCTGACAACCCCAAGTTACAAGTGGAGCTCCTCTCTCTTGACGACCTGTGGAGGATTTACACTGTCGGACAAAAGTATCGGTCCCTTCAAGAAAGAAAATCCGCCTTGGACGCTCTCTACGCTCGCCTTGGCGTTTCGGACGAATACTTCGGAAATCATGTGCGCAAGCATATAGAGACTGCAGAAATGGCCGCGGACGCGACTGAGTGGCTCGGGATGAAGTACCGGGAGCAAAAGAAGAGTAGGTTCGAGGTAACTTTCCACGACGATGCAGAGCAGCTCGAAACCCCCAAACACAAGATGCCAAGTCGCGTATCTGCATATGAGCTTGCCAGGAAGACTGTAGTTGCGAAGCTTGCGGAGGGCTTCGGAATCCGAGCCCATGAGATTGTGCTGAACTTCATATCGGGCCACCACACCCATTTCGTCGAAGAGCAAGAGTTGAATCCGCTTGCCTATGCTGATCAGTTTGCGGATCCGGATGCGACGCGATCTCAGCCGGCGGTGGAGTTGCTTGCACGGGCGAGGATGATTATCGCTACCGAGCTCGGCAAGGATCCTCTCTTGCGTCAAGAGATGCGGAATACCTTCAAGAGAAACGCTCTTGTATCGGTGAAACCAACTGAGCGAGGTGTCTCGAAGATCGACGAGCATCATCCTTTCTTCAATTTCAAGTACCTGCACAACAAGAGCGCCAGCGAGATGTTGCAGTCGCCGCAGTTCCTGAACATCCTCACTGCGGAGACAGAGCACCTCGTAACGGTTACCATCACCCTTCGTCCAGAGGCTAAGGCAACCTTCGAGCGTAAACTCAACGAAGCCTTTGCATCAGATAGCTTCAGTGATACCGCACGTGCTTGGAACGAAGAACGTTCCCGTGTCGTGCAGGAGGCTCTTGAGCAACACTTACTGCCCGTCGGCGTCAAGTGGACTCGTGAATGGATCCGTGAGGAAGTTGAAGACTACCTTGCCCTACAATGCGCGCAGGCTCTCCGCGAGCGGATTGACGTAGCTCCTTATGTCGGACCGTCCTTGAAGCGCGGGGATACCCCTTCTGTGTTGGCCATGTCTTGGGGTAAGGGTGATCCACACAAGGACTCGATCGCCATCATATTTCTCGATGAGGCTGGACGGTTGCGAGAGCACACGAAGCTGGACAATCTCTTCGATTCCGAGAACCAAGACGAGTTCCTTGATATTATCAAGCGGCGCCGACCTGACGTCATCGGTATTGGCGGTTTCAGCCTCGCGACTACCAAGCTCTCGCGCCGGGTCAAGGAGCTCTTGGGTGTCACCAACAACTCCAATGAGAATGATGCGGCGAGCGGTTGGGGTGGAGAGCAGACGCGGTCTGACGAGTCGCTGAGCACCCCGGTCATCTATGTGCAGGACGAAGTGGCCAGACTATACCAACACAGTACTCGCGCCGATGAGGAGTTCAGTGCGCTCTCTCCTCTCAGCAAGTATTGCGTCGGCCTGGCGCGGTATGTGCAGAGTCCGTTGAACGAGTACGCCGCTTTGGGATCTGACATCACAGCGATCACCTTCGAGGATGAGTTCCAGCAATTGATCCCGAAGGAGAAGTTGCTAACTGCTATGGAGCGTGTCATCGTCGACGTGGTCAACAAAGTTGGCGTGGACATCAACCGAGCTGTTACGGATTCCTACTACCAACATCTGCTACAGTTCGTTGCTGGGCTCGGTCCCCGGAAGGCACAGCTTTTGGTAAAGAAGATCGCTTCCATGGGTGGCAATCTCGTCAACCGAGACCAATTCATCAAGAACGGTTTATTGACAACCAAAATCTTCATCAATGCGGCGGCCTTCCTGCGCATTCCCCAGGACTCCGAACCAAAGCCCGCAAAGAATCGTCATGGTGAAGAGATCGATGTTCCAGATCCGCTGGACAGCACCCGCGTCCATCCTGAGGATTACGAACTGGCTCGCAAGATGGCAACCGATGCCCTGGAACTAGATGAGGAGGACATTCACGATGAGCATCCTTCTCATGTAGTGGCGGTGATCATGCAGGACGACGACAATGAGAAGAAGCTCGATGAGCTGAACCTCGATGACTTCGCAGTGAATATGTACCGGACCAACCAGGACAAGAAGCGCCATACCCTGAACGTCATCCGCCAAGAGCTCCTCAGACCTTATGGCGAGTTGCGCGCTCAATACGTCCTCCCTGCCGACTGGGATGTTCTGACGATGCTCACTGGCGAGACGAAGACCACACTCCGCACGGGTCTCATCGTCTCGGTGCAGGCGGTCCGCGTAAAGGATAACTTCGTCACTGTACGGCTTGACTCGGGTGTTGAAGGTAGCATCGCCAAGAAGTATCTCACTGATGCTGGTCTCGCTCCACCGTCGGTCGTCAAACCAGGGCAGACATTATCCGGTGTCATTATCGAGGTCAGGCTAGACCTACCAAACGATACGTGCGGCGTCGAGCTCTCATCATGCGAGTCCGATGTTGGTTCAGGCGACAGCCAGTATCGCCGTGTCAAGCACGACGACGCTTGGGACCACACCCAGTTTGACCGTGACGCCGAGATGCAGGCGCGGAAGAAGCGGGCCGAGGTCGACCGGACGCGGCGTGTCATCAAACACCCTAACTTCCACAACTTCAACTCGCAGCAGGCCGAGGTTTACCTTGAGAAGCAGCAGCGCGGTGATGCTGTCATCCGTCCGTCCTCAAAAGGAGGCAATCATCTCGCTGTGACGTGGAAGGTGGACGACAAGCTGTACCAGCACATTGACGTCGTAGAGCCCAACGCAGATCCGACTGGTCAGACAGTCTCGAAGCTCATCGTCGATGGCACACATCAGTTCTCTGATCTCGATGAACTGATTGTCAATCACGTCCAAGCTATGGCGAGGAAGGTCGAGGAGCTGATGATGCACGAGAAGTTCAAGCCTGGAACGGAGGACGATCTTCATTTGTTCTTGAGAAATTTCGTGGCTGCTAACCCTTCGAAGAGTGCTTACGGCTTCACCCTTAACCGCAAGCGTCCTGGACACTTCAACCTCTGCTACCTCGCAAACAAAAACTCGACCGTGCAGACATGGCCTGTGCGGGTAACACCCGAGGCGTACTACCTGTTCGACACTCCTGCTGCAGGTGTTCCAGAGTTGTGTGACGCGTTCAAAGTCAGGCAAAAGTCCATGTCGCTCAGCAGCGGCCTGGGTGGTGCCGCCGGTGGCAAGACTCCCTTCGGCGCTCGCACACCTGGTCGGACTCCCGCTCCTGGACACGCAACGCCGGGCCACATGTCGGTTCGCCAGGTCGGCCGGACACCGAATCCCTATGGCGGCGCAGCTGGTATGCCGCCACCACCTATACCTGGTCATGGCGGTTTCACGCCCTCGTTCACTGGGTACCCCGGTGCCCAGCAATACGGAGCCGGTTTCCAGCCACCAGGATTCCCGCAACCGGGCCCCTCGGGGTTCGGCCAACCGCCACCACATGCTGCTGGTGGCCCGCCTGGAGTGCACCCTTCGCGCGCTGCGATGATACAAGGAAACGGATGGGGCGGTCCGTACTGA",
      "translation": "MSSPIREIEHRPRDDQDDPMQGSGHEEEEGDEVPPHGASDDSSEEPEEDEEEERRIREGFIVDEDEEEEPEDEEDERRRRRKRRKKRHHRMSEDEDDALDEDDLELLEENTGASYPRRRITRIRPGRESPPAPSSSKHRNVVESSDEDLDDDSFPRVQDIHTIWDDERAAAGRDDDDDVDMDDMDNFIEYEDEDDLGGGMDEQEREARRKERRRLEKARRRAMGSRPELSGIDANAWDEIHEVFGDGHDYDWALADDEEPAYEEQQAKPEMKYQDVFEPSEIRARMLTEDDDLIRAQDIPERMQLATSALSLSATLSIHKTLSENDLDDAAAWVITRLSSGKEMDFFRPDGQYHQHLPQLVEAITCALRYLFNQYFEIPYVWMHKRDYISYFDPDNPKLQVELLSLDDLWRIYTVGQKYRSLQERKSALDALYARLGVSDEYFGNHVRKHIETAEMAADATEWLGMKYREQKKSRFEVTFHDDAEQLETPKHKMPSRVSAYELARKTVVAKLAEGFGIRAHEIVLNFISGHHTHFVEEQELNPLAYADQFADPDATRSQPAVELLARARMIIATELGKDPLLRQEMRNTFKRNALVSVKPTERGVSKIDEHHPFFNFKYLHNKSASEMLQSPQFLNILTAETEHLVTVTITLRPEAKATFERKLNEAFASDSFSDTARAWNEERSRVVQEALEQHLLPVGVKWTREWIREEVEDYLALQCAQALRERIDVAPYVGPSLKRGDTPSVLAMSWGKGDPHKDSIAIIFLDEAGRLREHTKLDNLFDSENQDEFLDIIKRRRPDVIGIGGFSLATTKLSRRVKELLGVTNNSNENDAASGWGGEQTRSDESLSTPVIYVQDEVARLYQHSTRADEEFSALSPLSKYCVGLARYVQSPLNEYAALGSDITAITFEDEFQQLIPKEKLLTAMERVIVDVVNKVGVDINRAVTDSYYQHLLQFVAGLGPRKAQLLVKKIASMGGNLVNRDQFIKNGLLTTKIFINAAAFLRIPQDSEPKPAKNRHGEEIDVPDPLDSTRVHPEDYELARKMATDALELDEEDIHDEHPSHVVAVIMQDDDNEKKLDELNLDDFAVNMYRTNQDKKRHTLNVIRQELLRPYGELRAQYVLPADWDVLTMLTGETKTTLRTGLIVSVQAVRVKDNFVTVRLDSGVEGSIAKKYLTDAGLAPPSVVKPGQTLSGVIIEVRLDLPNDTCGVELSSCESDVGSGDSQYRRVKHDDAWDHTQFDRDAEMQARKKRAEVDRTRRVIKHPNFHNFNSQQAEVYLEKQQRGDAVIRPSSKGGNHLAVTWKVDDKLYQHIDVVEPNADPTGQTVSKLIVDGTHQFSDLDELIVNHVQAMARKVEELMMHEKFKPGTEDDLHLFLRNFVAANPSKSAYGFTLNRKRPGHFNLCYLANKNSTVQTWPVRVTPEAYYLFDTPAAGVPELCDAFKVRQKSMSLSSGLGGAAGGKTPFGARTPGRTPAPGHATPGHMSVRQVGRTPNPYGGAAGMPPPPIPGHGGFTPSFTGYPGAQQYGAGFQPPGFPQPGPSGFGQPPPHAAGGPPGVHPSRAAMIQGNGWGGPY",
      "product": ""
     },
     {
      "start": 2555162,
      "end": 2555662,
      "strand": 1,
      "locus_tag": "jgi.p_Fomfom1_1228077",
      "type": "other",
      "description": "<div class=\"focus-intro\">\n <strong><span class=\"serif\">jgi.p_Fomfom1_1228077</span></strong><br>\n \n <br>\n Locus tag: <span class=\"serif\">None</span><br>\n Protein ID: <span class=\"serif\">None</span><br>\n Gene: <span class=\"serif\">jgi.p_Fomfom1_1228077</span><br>\n \n Location: 2,555,162 - 2,555,662,\n (total: 501 nt)<br>\n <br>\n \n</div>\n<div class=\"focus-info\">\n \n\n \n\n \n\n\n \n</div>\n<div class=\"focus-urls\">\n <a class=\"wildcard-container\" data-wildcard-attrs=\"href\" href=\"http://blast.ncbi.nlm.nih.gov/Blast.cgi?PAGE=Proteins&PROGRAM=blastp&BLAST_PROGRAMS=blastp&QUERY=@!translation!@&LINK_LOC=protein&PAGE_TYPE=BlastSearch\" target=\"_blank\" data-locus=\"jgi.p_Fomfom1_1228077\">NCBI BlastP on this gene</a><br>\n <span class=\"asdb-linkout link-like wildcard-container\" data-locus=\"jgi.p_Fomfom1_1228077\" data-wildcard-attrs=\"data-seq\" data-seq=\"@!translation!@\">Blast against antiSMASH-database</span><br>\n \n \n  <a href=\"knownclusterblast/region2/jgi.p_Fomfom1_1228077_mibig_hits.html\" target=\"_new\">MiBIG Hits</a><br>\n \n \n \n</div>\n<div class=\"focus-clipboard\">\n AA sequence: <span class=\"clipboard-copy wildcard-container\" data-locus=\"jgi.p_Fomfom1_1228077\" data-wildcard-attrs=\"data-seq\" data-seq=\"@!translation!@\">Copy to clipboard</span><br>\n Nucleotide sequence: <span class=\"clipboard-copy wildcard-container\" data-locus=\"jgi.p_Fomfom1_1228077\" data-wildcard-attrs=\"data-seq\" data-seq=\"@!dna!@\">Copy to clipboard</span><br>\n</div>",
      "dna": "ATGGAGTTCCTCCGTCTTGCTCTCGACGAAGCGCGAAACTGCATTCCGTCGCCAACTGCCTTCTGTGTAGGTTGCGTTCTTACCGCAACATACCCACCTGGATCGCAGCCGGTCATACTCGCTCGCGGATACTCTCGAGAGCTCCCAGGCAACACGCACGCCGAAGCAAATGCCCTAGCAAAGGCACGGCAATTGTCCGAGGATCAGCTCCTCGAGCTCTTCCCCAATGCATCGCGTCCACTCAGCATCGATGTTGTTCTGTCGCACGCCGACATCTACACCACAATGGAACCTTGTTCTATCCGTACCTCCGGATTAGCCCCGTGCGCAGACGCGGTCATCGTTGCTGGGATCAAGCGGTGTTTCATAGGGGTCGGAGAACCTGATGACTTCGTCAATTGCGAAGGCGCACAAAAGCTCAAAGCGGCTGGAGTTGAGGTCGTCTGGCTGGAGGGATTGGAGCAGGAATGTCTCGAAGTTGCACGCATGGGCAGGGAGTAA",
      "translation": "MEFLRLALDEARNCIPSPTAFCVGCVLTATYPPGSQPVILARGYSRELPGNTHAEANALAKARQLSEDQLLELFPNASRPLSIDVVLSHADIYTTMEPCSIRTSGLAPCADAVIVAGIKRCFIGVGEPDDFVNCEGAQKLKAAGVEVVWLEGLEQECLEVARMGRE",
      "product": ""
     },
     {
      "start": 2555681,
      "end": 2563811,
      "strand": -1,
      "locus_tag": "jgi.p_Fomfom1_1187419",
      "type": "biosynthetic",
      "description": "<div class=\"focus-intro\">\n <strong><span class=\"serif\">jgi.p_Fomfom1_1187419</span></strong><br>\n \n <br>\n Locus tag: <span class=\"serif\">None</span><br>\n Protein ID: <span class=\"serif\">None</span><br>\n Gene: <span class=\"serif\">jgi.p_Fomfom1_1187419</span><br>\n \n Location: 2,555,681 - 2,563,811,\n (total: 7398 nt, excluding introns)<br>\n <br>\n \n  biosynthetic (rule-based-clusters) NRPS: Condensation<br>\n \n  biosynthetic (rule-based-clusters) NRPS: AMP-binding<br>\n \n  biosynthetic-additional (rule-based-clusters) PP-binding<br>\n \n  biosynthetic-additional (smcogs) SMCOG1002:AMP-dependent synthetase and ligase (Score: 242.6; E-value: 1.1e-73)<br>\n \n</div>\n<div class=\"focus-info\">\n \n\n \n\n \n\n\n \n</div>\n<div class=\"focus-urls\">\n <a class=\"wildcard-container\" data-wildcard-attrs=\"href\" href=\"http://blast.ncbi.nlm.nih.gov/Blast.cgi?PAGE=Proteins&PROGRAM=blastp&BLAST_PROGRAMS=blastp&QUERY=@!translation!@&LINK_LOC=protein&PAGE_TYPE=BlastSearch\" target=\"_blank\" data-locus=\"jgi.p_Fomfom1_1187419\">NCBI BlastP on this gene</a><br>\n <span class=\"asdb-linkout link-like wildcard-container\" data-locus=\"jgi.p_Fomfom1_1187419\" data-wildcard-attrs=\"data-seq\" data-seq=\"@!translation!@\">Blast against antiSMASH-database</span><br>\n \n \n  <a href=\"knownclusterblast/region2/jgi.p_Fomfom1_1187419_mibig_hits.html\" target=\"_new\">MiBIG Hits</a><br>\n \n \n \n</div>\n<div class=\"focus-clipboard\">\n AA sequence: <span class=\"clipboard-copy wildcard-container\" data-locus=\"jgi.p_Fomfom1_1187419\" data-wildcard-attrs=\"data-seq\" data-seq=\"@!translation!@\">Copy to clipboard</span><br>\n Nucleotide sequence: <span class=\"clipboard-copy wildcard-container\" data-locus=\"jgi.p_Fomfom1_1187419\" data-wildcard-attrs=\"data-seq\" data-seq=\"@!dna!@\">Copy to clipboard</span><br>\n</div>",
      "dna": "ATGGCGCCCCCTACTCCAGTGCCTGCTCACGTTCCCGGCGTTTCAGCTAACTATGAGCGGATCCTCGCGGGCTATAGGCACCACGACTTCCCTGATCTCTCCTCACGGCGCTTCGCTCCTGATCAATTTCAGTCCTTCTCGCTACCTTTACACGAGAACTTCAACCAGACCGCTCTTACAGATGGAGCCGCATCCTACCCACTCCTCGTTGCGGCCGTTGGGCGCGTCGTGGGCACATACAGTGCCTGTCAGGACGTTCTCCTGGCCCTCGCGGACGAAGACAAGGAAGAGGTAGTGCCTATCCGAGTCGTTTGGGAGGACGGCCAAAGCTGGGAGGAAGCTGCTGCCGGTGTTGCTGACGCACTGGCCGACCCCCATTGGCCCAGGGCCCATCCTGACCTTCTTCGACGTACTCTTGATTTAGCCCAGAAGCAAGCCCCCGCACTAGCTCTCATTGGCTCGGGCGCCCCTCTCCATCGTCATCTGGCCCCGCACTTTCCCCTCGCTGTCCAGATCGACTATCCGGGCAGGACCCTCTCAGTAACCGCCTCCGAACGTCTGTGCCACCCTTCACAGTGCAAGCTGTTCTTGTCACAAGTCCTTGCGCTTCTTGCCCACGCCTCCGCGAATCCCACATCTCCCATCGCTACAGCTCTCAACTTGCCCGAGGCGCTCATTTCTGCTTATGAGCGGCAGTCTATCGAAAAACGCCAGCAGACGTACTACTTGGTTCCTCCCACCAAGTTTGCCACCGATCACGTCACACTGCGAGCGACCGAGAATCCTAACGGCATCGCTGTGCGTTGGTATGCGGACCTTTCGACGGACGTCCCCATCTCGTCCTTCACACCAGAGGTCATCACCAACGAACAACTCGACAAGAGGGCGAATCAACTCGGCCGTTGGCTGCTACAGACCGGCCTTCAGAAGGGACGCTCGGTTGCCGTCTGCATGAAACGGGATGTCCTCTTCCACGTCGTCTTCATTGGCATCCTGAGAGCGGGCGGTTGTTATGTTCCGATAGACGCGGAGCTGCCTCTGGAAAGGCAACAGTACATCGCTCGAGATTCGGCTGCTCAATACATCCTATCGACTTCCGACATGCCTTGTTTTACCTCCTTGGGTGATATCGCCATCGACATGAACGAGTTAGCTATACAGAGCGCCATCGGGGAACAGAGCGTAGACCCTCTCATTATCCCCGGCCTCGACGATCCATCGTATATCCTGTACACATCTGGCACCACTGGCACGCCCAAAGGCTGCATATTGACGCACCGTGGTCTAGCGGAGGCCATATGGGCTTTGAGTCAATTCTGTGCTTCAGCCGAACTTGCGCCTCCTGGAAGGATCAACTACCTGTCCGTCGCATCTGTTGCCTTCGATGTTCACATTGCCGAGATCATGGTCGCGCTCGCGGTTGGCATCCCCATCCTTGCCGCTCCTCGGTCGCTTCTTCTTGAGGACCTTCCTTACTATATCAAGCACCTGCGTGTCTCCCATGTGGGTATCGTACCCAGTCTCATTGAGGCTACCATGGGAGTGGTGCAAGCGGACGACGAGTCAGGCGCTGCGACAACGCTTCGCTACATCGCTAGTGGAGGAGAGAAGATGAGCGACGCTATTTTGGACAAGTGGGCTAGCCATGCGAAAGTCCGCCTAGCGAATTTCTATGGACCGAGCGAGGTCACGATCGGCTGCGCTGCTCGCATGATGGACAAAGACACCCCACGAGCAAACATTGGTCATACCTTCGCGAACGTTTCTGCCTTCGTTGTGGATGAGGACATGAATATTGTGCTGCGTGGTGGGACAGGCGAGTTGGTTGTCGAGGGCCCCTTGGTCGGACTTGGCTACGTTGGCCGTCCAGATCTCACGCAGAAAGTCTTCCTCAAGTTCCCAGACGACGGCACTGACCGGTGGGCCTACCGCACCGGCGACCTCGTTCGCATGATGCCAGACGCGACTCTCGAGATCATCGGACGCATTGACACCCAGATCAAGCTGCGCGGCGTGCGCATCGAATCCGAAGGCATCTCATCTATCCTCCGCAATGCCGCCACGCCTTCTCATTCGCTCGACGTCATGACCATCCTCGCCAAGCACCCTGCCATTGGCGCCGACCAACTTGTATCGTTCGTAGCTTGGGACCCGTCGGTGCCGGTCGCAAGACGCAAAGGGGGAAAACCTGTTCTGATTCCGCCTCCGGGCGGACTTCTGCAGCGGCTACGCGCCGCGAGCGAGCGGGAGCTCGCGAGCTATATGCGTCCGAGCCATATCATCCCGCTCGACTTCATTCCGTTGAGCTCGAACGGAAAGGCCGATGCGAAGGTCCTCGCAGCGCTATTCTTGAGTTTGGACATGGAAGTCCTGGCTGGGCTGATGACGGGTGCGAAGGGCTCTTCCACCCCGGAGGGCGTTAACCGGGAGCCAACGGATATCGAGAGGAGGATCTATGCGATGCTGGAGCCTTACACCAACCTTCCCGTGGATAGACTCACTCCTTCCACCAACCTGTTCGAATGCGGGATGGACTCTCTGGCGGTCGCTCGCTTTGCTGCTGACCTCCGGAAGGCTTTCAACCTCAAGGTCTCCCCTGTACAGATTATGCAGGCGCCTGTAGTTAGTGGTGTCGCCGCTCTCTTGGAAGACGATGCGGCGCGGCTCGTCGCGCACGAATCGAATCCAATCGTGCAACAATTCACTGCCATCGTAAGGGGAGAAGTGGAAGATGCGTATAATCCAGAGTGCATCGCGGACATACTACCGCCCCTGCCCGTCCAAGAAGGTGTACTCTATCGGTCCGCGAACGCTCCCACGATGTATGTCCAACACGTCTTGCTGCGCTTGGGCTCCGACCTCTCGGTGTCGGGTATACGCGATGCATGGCAGGAGGTCGTCGGACGGCATGAGATGCTACGCACCGTCTTCCACTTCGGGACTGATCTCGCGCAAATTGTCCTCCGACATGAGACCTCGACTGTGCTTACTCCTGAGAAGGAAATTGTAGAACAGGACGACGTCAGCTTCCGCAACTACTTCACAGAGCGGGAGGCTGGGCTTATCGCGCGCGAACTGAACATTGATATTTCGAAGGTGCCTCCTGTCCGACTTTCCTTCTATACCGCGGACAGCTCGCGAACGACGTTCATGGTCCTGTCCATCCATCACGCTCTATACGATGGTATATCCCTCCCTGTCCTCTTGCAGGACCTCGAGCATGCATATAAGCATCAGCCTCAGATTCCATCAGCGAGTCTTCACGGTGTTCTGGAGTATCTTGCTGTCGTCGACCAAACCGCCGCCCAGACGTTCTGGTCGTCGTACCTCAAAGACTTCCCTTGGCGTACCCTTCTCAACAGAACCGCTTCCTCTTCCAATGCCGATATCACGTCGCGCACTTTCACGCGTTCGTTGTCGGAAATGCAGTTCAAAGCGTCGACACGGCACGTGACCTTGCAAGCACTCCTGATGTGCGCGTATGGGTCCCTTCTGGCGCAACATCTGTATAACCATAATGATATCATGTTCGGGGTCATCCGAGCCGGACGCTCAATACCGGTTGACCACATCGAGACCACCATCTGTCCGATGATCACCGTGATGCCCGCTCGCGTGCGCCTGAGTGATCCTTCAACAGCGCTTCAGACCGTGCAAGAAGACATCGCGCGCGTCAGCGAATATGAGCACGTCCCGCTGAGCCGGCTGCAAAAGTGGGTCCCGGACTGGGACGGGTCTCTATTCGACACGCTGTTCTCCGTGTCCTTCAAGGAGAAAGAGACGAGCGAGCTGTGGACAGTTCTAGAGAGCCAGAACCCTGAACCCGATTACATCCTTGCCGTCGAGGTCGTTTTGGACCCTGAGCAGAACAAGGCTGTTGTACATGCAGCATACACGTCGGCGGACATATCGCTCACCGTCGTGGATACTATTTTGAGCCGCTTGGAGGAAGAGGCCGTGCGTATATCGGAGTCTGGGGACTGGGGCGTGGCGTTGCCTGGTACCATCCGTCCGGTGCCTCCTTCCATTTCCTCTAGCAAGGACGTCTCTTCAGAGGAATCTCTCGACCTTGTCAATGTCGACCAAGAGAATGTCGTGCGGATCTGCGCCCTCGCAGCTCAGTTCCTTCGCATCGACCAGAGCTTTGTGAAAGCGGATACGTCTCTCCTCTCCCTCGGACTTGACTCGATCAAGTCGGTGGGCCTCAGTCGAAAGCTGTCAAAGGAAGGCTTTGCGTTGTCGTCTGCAGATATCATGAGGCTGTCGACACCGATGCGTTTCGCAGCATACATCCAGCGTCCAGCGTCGTCCCGCAACACAGAAGACCGCATAGAAGAGGCGCAGTTCGTGACAGAATGCGACAGTCTAGCGCAAGCCCTGGATGTAGACGCAATAAAACTCACTCCCGAAGATGCGGTCAAAGTTTTCCCCACGAGTGTCCTCCAAGCAGGCATGTTGTCGCAGACACTCAGCTCCCATGGCCGACTATATGTCCATCTCTTCCCTTTACGTCTGAACGGTCAGGTCAATGTCGACCGCTTACGAGAAGCTTGGACCACAGCTAATGGTATGTTCGATATTCTGCGGACGTCGTTCCACTTCCTCGCGACCCAAGGTCTGTGGGTCCAAGCCGTCCATACTACCGCGCCCATGCAGTGGGTAGAGTCGCCGTACGACGCAAACTCTAATCTTGCCGAGACCCTCAATCCCTTCCTGGATGTCACAAACGAGGACGAAATTTTCCGTCGACCGCCCGTGTTCTTCCACTTCCTGAAGGGTGCGACTGCAGATGACCCGCATCGCCTGGTGGTCGTGCTGCACCACGCGCTATACGACGGACTGTCTATCGCGACTCTTTTCCATGTGGTCGAGCAGCTGTACCGTGGTGCCGAAGTTGCCCCTCTGAGTCAGTATCACCAGCTGCTTCCGCGTCTGCTCTGGCAAGAGAAGAACGGAACCTCGTTTTGGGTCAACAACCTACACAGCCTCGCCCATGCATCCATACCGCGGCGTCCATCTGAGCACGAAGGCCCTACCACCGTTTACCAACACTCTCTGCCAATACACATCGCGGAGCAGGAACTTCAGAGAGCGTGTCGCGATGCTGAGGTGACTCCTCAATGCGTAGGACAGACTGCCTTTGCGAAGTTGCTTGCTGTGTTGACCGGTCGTCGGGACGTTGTTTTCGGTCGCGTTGTCTCTGGACGCGACTTGCCTGGTGCGGATGAAGTTGTAGGACCAATGCTAAATACCGTTCCTTGTCGCGTTCAGTTCCGTGACGGCCTATCGAACAAGTCGCTCCTCAAAGAGGTGCACAACCGGAACATTGCTGGTCTCGCATGGCAACATGCTTCCTTGCGTGCGATCCAGCGAGAGCTCGGCGTGTCCAGTCTCTGGGACAGCTTGTTCGTATATCAGCCGCGACAGGAGTCTCTGGAGTCTGGTGTGGACGCACCATGGGTCTTCGACGCTGGTGACATCGATGAGATCAATATCCACTATCCCTTGAACATTGAGCTTCATGAGGCCGAAGGCGGCTTCATCGTGGAGGCCGCGTGCATTTCAGATGTTGCCAGCGCTGAAGAGTTGCGCGAGTTGGTCGAGCGTTATGCAGCCATACTCTCTGATCTTGTTCGTGCTCCGGAGGAGTCATGGGAATTCGGCCTTCCAGACATAACCAAGAGTGAGGGCATCGCTAGCGACGCCGTATTGAAATACGAGGCAGAAGATGACTTACCAGACGACTGGGAGACTCGGTTCGCTGCCTTCAGGGAGATCCTTTCGTCTACGACGAAAGTGAATCTCTCGAAGATTCTGCCTGAGACCTACCTGGCAGCGCTTGGCGTCGATTCAATTACTGCAGTCCAGATTGTGGCCAGAGCCAGGCGAGTTGGCCTTCGGTTGACCGCCGCTGAAGTGGTTCAGAGCAGGACTGTTGGCGACTTGATGAAGAAGATCCAAGACGTCAAGGCTGCTGCCCCGACTAAGGCCGTCACTACCACCACTGTCGACGTGCCCCGTTCGGTGTGGTCGTCTTTGATTTCGCCTCCGTTGGTTGATCTGGTCGAGAGGGTGACATATGCCTCCCCCGGGATGGAGTGGATGATGGGCATGTGGCAACGTAGTAGGGGTTCCCGTTTCCAGCACGTCTTCGGGTATCGCGTAGCTTCCGACGTCGACCCTATCAGACTGCAGCGCGCTTGGGACGAGCTCCTGCGCAGACACGCCCTGCTCCGTTCCACCTTCGTCTACGATGTGGAAGCCGGCGCCCCGCGTGTCGTCGTGTTCAAAGCAGAAGCCCTCGCCAGTTCGTGGACGAGCGAAACGGTGCAAGACGATCACTTCGCGGCGGCCCAACAGCGGATGAAGGATCTCGTCTCACATCCACCTTCCATCAATCAGCCTATCACCCGAGCCGTGTTCCTCCAGTCGCAGGAAGCTCGCTACCTGCTCATACACTTGCACCACTTCCAGTACGATGCTTGGAGCCTGCAGCTGCTGGTCGACGACCTAACGCGCCTATACACCGGGGAGCCGCTGAGGAGCTCGAACGATCTGGATAGTTTCTTGCGTTTCACCTCGCCCAGGCTCGAGACTGAAATGGAGCAGACGAGATACTGGAGGGCGGCCATCTCGAACTCGCACACACTGTTCCCGTCTGTGTGCAAGAATCCGACACCAGGTGGCCGAGACGTCTACACAGACCACACGGCGATAACCGGTGCAGCGAAATTCGATCAACGTGCGAGAGAGCTTGCCCTTCCCTTGCAGAGCGTGTTCCTCGCGTGCTGGGCACAGGTTCAAGCCAAACGAGCCAACACCGACGTCCCGGTCTTCTCCATGTGGCACTCTGGAAGGACGGGGGATCTGAAGGACGTCGAACGTCTTGCGGTACCTTGCATCAACGTTCTGCCGTTTAGCGTCCCAGGTGTGCAGACCAAGGACACGCTCGCGCTCGCGAGACAGATACAGGATGACCTGCAGGCTCGTACCGCTACGGTGGAGCAGACGCGGTTGGCGAGCGTGCACGAATGGGTCGACTGGGGAGACGAACCTCTCTCAAACGTCTTCGTTAATGTCGTGAAGATCGCCCCAGATTTGGAGAAGACACATAATGGCCTCTTCGAGAGTCTCGATGTACCTTACTTCATCCCCAACATACCTACCAAAGAAGCGATTGCAGGAGTCAAGAATATGCACATCACAGACTTGGTTCAGGACGACATCATGATTGATATAATCGTACTGCAGGAGACGGACACCGTTGTCATGTCCATTGAGTTCTCTGAGAAAGTCTTGGATAAAGCCTTGGCGAAGCAGATGCTAGAGGATTGGGCTGCGTTGGTTAGGAGAACACTAGGGGAACAGAGAGAAGCACTTTGCTGCACATGCATGTAG",
      "translation": "MAPPTPVPAHVPGVSANYERILAGYRHHDFPDLSSRRFAPDQFQSFSLPLHENFNQTALTDGAASYPLLVAAVGRVVGTYSACQDVLLALADEDKEEVVPIRVVWEDGQSWEEAAAGVADALADPHWPRAHPDLLRRTLDLAQKQAPALALIGSGAPLHRHLAPHFPLAVQIDYPGRTLSVTASERLCHPSQCKLFLSQVLALLAHASANPTSPIATALNLPEALISAYERQSIEKRQQTYYLVPPTKFATDHVTLRATENPNGIAVRWYADLSTDVPISSFTPEVITNEQLDKRANQLGRWLLQTGLQKGRSVAVCMKRDVLFHVVFIGILRAGGCYVPIDAELPLERQQYIARDSAAQYILSTSDMPCFTSLGDIAIDMNELAIQSAIGEQSVDPLIIPGLDDPSYILYTSGTTGTPKGCILTHRGLAEAIWALSQFCASAELAPPGRINYLSVASVAFDVHIAEIMVALAVGIPILAAPRSLLLEDLPYYIKHLRVSHVGIVPSLIEATMGVVQADDESGAATTLRYIASGGEKMSDAILDKWASHAKVRLANFYGPSEVTIGCAARMMDKDTPRANIGHTFANVSAFVVDEDMNIVLRGGTGELVVEGPLVGLGYVGRPDLTQKVFLKFPDDGTDRWAYRTGDLVRMMPDATLEIIGRIDTQIKLRGVRIESEGISSILRNAATPSHSLDVMTILAKHPAIGADQLVSFVAWDPSVPVARRKGGKPVLIPPPGGLLQRLRAASERELASYMRPSHIIPLDFIPLSSNGKADAKVLAALFLSLDMEVLAGLMTGAKGSSTPEGVNREPTDIERRIYAMLEPYTNLPVDRLTPSTNLFECGMDSLAVARFAADLRKAFNLKVSPVQIMQAPVVSGVAALLEDDAARLVAHESNPIVQQFTAIVRGEVEDAYNPECIADILPPLPVQEGVLYRSANAPTMYVQHVLLRLGSDLSVSGIRDAWQEVVGRHEMLRTVFHFGTDLAQIVLRHETSTVLTPEKEIVEQDDVSFRNYFTEREAGLIARELNIDISKVPPVRLSFYTADSSRTTFMVLSIHHALYDGISLPVLLQDLEHAYKHQPQIPSASLHGVLEYLAVVDQTAAQTFWSSYLKDFPWRTLLNRTASSSNADITSRTFTRSLSEMQFKASTRHVTLQALLMCAYGSLLAQHLYNHNDIMFGVIRAGRSIPVDHIETTICPMITVMPARVRLSDPSTALQTVQEDIARVSEYEHVPLSRLQKWVPDWDGSLFDTLFSVSFKEKETSELWTVLESQNPEPDYILAVEVVLDPEQNKAVVHAAYTSADISLTVVDTILSRLEEEAVRISESGDWGVALPGTIRPVPPSISSSKDVSSEESLDLVNVDQENVVRICALAAQFLRIDQSFVKADTSLLSLGLDSIKSVGLSRKLSKEGFALSSADIMRLSTPMRFAAYIQRPASSRNTEDRIEEAQFVTECDSLAQALDVDAIKLTPEDAVKVFPTSVLQAGMLSQTLSSHGRLYVHLFPLRLNGQVNVDRLREAWTTANGMFDILRTSFHFLATQGLWVQAVHTTAPMQWVESPYDANSNLAETLNPFLDVTNEDEIFRRPPVFFHFLKGATADDPHRLVVVLHHALYDGLSIATLFHVVEQLYRGAEVAPLSQYHQLLPRLLWQEKNGTSFWVNNLHSLAHASIPRRPSEHEGPTTVYQHSLPIHIAEQELQRACRDAEVTPQCVGQTAFAKLLAVLTGRRDVVFGRVVSGRDLPGADEVVGPMLNTVPCRVQFRDGLSNKSLLKEVHNRNIAGLAWQHASLRAIQRELGVSSLWDSLFVYQPRQESLESGVDAPWVFDAGDIDEINIHYPLNIELHEAEGGFIVEAACISDVASAEELRELVERYAAILSDLVRAPEESWEFGLPDITKSEGIASDAVLKYEAEDDLPDDWETRFAAFREILSSTTKVNLSKILPETYLAALGVDSITAVQIVARARRVGLRLTAAEVVQSRTVGDLMKKIQDVKAAAPTKAVTTTTVDVPRSVWSSLISPPLVDLVERVTYASPGMEWMMGMWQRSRGSRFQHVFGYRVASDVDPIRLQRAWDELLRRHALLRSTFVYDVEAGAPRVVVFKAEALASSWTSETVQDDHFAAAQQRMKDLVSHPPSINQPITRAVFLQSQEARYLLIHLHHFQYDAWSLQLLVDDLTRLYTGEPLRSSNDLDSFLRFTSPRLETEMEQTRYWRAAISNSHTLFPSVCKNPTPGGRDVYTDHTAITGAAKFDQRARELALPLQSVFLACWAQVQAKRANTDVPVFSMWHSGRTGDLKDVERLAVPCINVLPFSVPGVQTKDTLALARQIQDDLQARTATVEQTRLASVHEWVDWGDEPLSNVFVNVVKIAPDLEKTHNGLFESLDVPYFIPNIPTKEAIAGVKNMHITDLVQDDIMIDIIVLQETDTVVMSIEFSEKVLDKALAKQMLEDWAALVRRTLGEQREALCCTCM",
      "product": ""
     },
     {
      "start": 2564806,
      "end": 2566761,
      "strand": 1,
      "locus_tag": "jgi.p_Fomfom1_73955",
      "type": "biosynthetic-additional",
      "description": "<div class=\"focus-intro\">\n <strong><span class=\"serif\">jgi.p_Fomfom1_73955</span></strong><br>\n \n <br>\n Locus tag: <span class=\"serif\">None</span><br>\n Protein ID: <span class=\"serif\">None</span><br>\n Gene: <span class=\"serif\">jgi.p_Fomfom1_73955</span><br>\n \n Location: 2,564,806 - 2,566,761,\n (total: 1644 nt, excluding introns)<br>\n <br>\n \n  biosynthetic-additional (smcogs) SMCOG1080:lysine/ornithine N-monooxygenase (Score: 343.8; E-value: 2e-104)<br>\n \n</div>\n<div class=\"focus-info\">\n \n\n \n\n \n\n\n \n</div>\n<div class=\"focus-urls\">\n <a class=\"wildcard-container\" data-wildcard-attrs=\"href\" href=\"http://blast.ncbi.nlm.nih.gov/Blast.cgi?PAGE=Proteins&PROGRAM=blastp&BLAST_PROGRAMS=blastp&QUERY=@!translation!@&LINK_LOC=protein&PAGE_TYPE=BlastSearch\" target=\"_blank\" data-locus=\"jgi.p_Fomfom1_73955\">NCBI BlastP on this gene</a><br>\n <span class=\"asdb-linkout link-like wildcard-container\" data-locus=\"jgi.p_Fomfom1_73955\" data-wildcard-attrs=\"data-seq\" data-seq=\"@!translation!@\">Blast against antiSMASH-database</span><br>\n \n \n  <a href=\"knownclusterblast/region2/jgi.p_Fomfom1_73955_mibig_hits.html\" target=\"_new\">MiBIG Hits</a><br>\n \n \n \n</div>\n<div class=\"focus-clipboard\">\n AA sequence: <span class=\"clipboard-copy wildcard-container\" data-locus=\"jgi.p_Fomfom1_73955\" data-wildcard-attrs=\"data-seq\" data-seq=\"@!translation!@\">Copy to clipboard</span><br>\n Nucleotide sequence: <span class=\"clipboard-copy wildcard-container\" data-locus=\"jgi.p_Fomfom1_73955\" data-wildcard-attrs=\"data-seq\" data-seq=\"@!dna!@\">Copy to clipboard</span><br>\n</div>",
      "dna": "ATGTCTCCGCTTACTACCCCCGCTCCTCTTTACGACTTGATCGGCCTGGGCTTCGGTCCCGCCAACGTCGCCATAGCTGGTGCTATTCTCGACAAGCGGGCCACTCCCGATTCTGCCTCGGGTCATGCACCTCTTCAGAACGTCCTATTCATCGAAAAGCAGTCAGAATTCCGATGGCACCCCGGCATGCTGCTTCCCAATTCACGCATGCAGATAAGCTTCCTCAAGGACCTAGCGACCTTGCGTTCACCCCAGTCACCCATAACCTTCCTCGCATACCTGCATTCTCAGGACAGGCTCCTCAACTTCATCAACCGTGGCAGCTTCACTCCGACCCGTCAGGAATACGCCGACTACTTGTCTTGGGCCGCAGGCTATGTTCAGACGCACGGCATTCCAGTGCGTTATGGAGAAGAGGTCGTTTCCGCCACCCGCTGTGATGACGGCACCATAGAGGTTCGCAGTCGCAGGGCTGACACCGGGGAGGTGTTCTGCGCAAAAACAAAGAATCTCATTGTGTCTCCCGGCGGGACGCCCAAGTTGCCTCCCGCGCTCGCCGCTCACTGGCCTCATCCCCGCATTTACCATTCTGCCTCATATATATCTTCTGCGGAGGCCTTCTTCTCTTCTGTAGCAGGTACCTCGAACCCTCTCCGTATTGCCGTTATCGGCGCCGGTCAATCGGCCACCGAGGTTCTCCTCGACCTGCACAGTCGCCTCAGCGCGCTCCCCACGTCAAACGGACGGAAGCATGAGCTTGACATGATCTTCCGTAAGGGATCGCTCAAGCCAAGCGACGATTCTCCATTCTCCAACGAGATCTTCGATCCGGCGTCTACCGAATTCATGTTCGGGCTGCCTACCCAGCGAGATCGTCAGCACGTCCTCCGCGAATACAACCCTACCAATTATAGCGTCGTCAACGTCAACACCATTGACTCGTTCTATGAGGTCATGTACCACCAAAAGCTGCTCGACGGCATCAAGGCGCGCACCGGGCGCGAAGACGAGTCAAATCGTACCCGCATCACCCTCCTCCCAAATACGTCCATCTACTCGGCCGACATCGTACCTGGCTCGTCCGAGACGCCTACCAGAAGCGAGTCCATCCGCCTCACTCTGCACGGTGTCCTCACCCGCGCCGTATCGCAGAAGACGTACGATGCCGTATTCTGCGGCACCGGCTACGACCGCGACTCGTGGATGCGCCTCCTCGCCTCCTCGAACCTCGCTTCCCAATTCGGCGTCAAGTCATCCTCCATCGAACTCGTCGCGGAGAGCGAAGCGGTCCGGCCGCCGCTCACCCTCTTCGCGGACCTCGAGGACGTGGAGTCGCGCACTTCCTCCTCGTCGACGGACGGCTTCTCGACGCCGCCGACTCCCGACACGCCCCATTCGCATCATGCGGCTCTTGGCGGAGACTCGCGGTGCTCCAAGGTGCGTATCACGCGGACGTACCGTCTGCTTTCCGAAAAGGAGAGCAAGGGGGAGGCCGTGGGCGCGGAGGAACCTCGCGTGTACCTGCAGGGCTGCACGCAATCCACACATGGGCTCAGCGAATCGTTGCTGAGCATCATGGGCGTCCGTGCTGGTCTTGTGGTAGATGATCTGTGGAACGCGCAGAAGGAGGGGGTTCCGGTCTAG",
      "translation": "MSPLTTPAPLYDLIGLGFGPANVAIAGAILDKRATPDSASGHAPLQNVLFIEKQSEFRWHPGMLLPNSRMQISFLKDLATLRSPQSPITFLAYLHSQDRLLNFINRGSFTPTRQEYADYLSWAAGYVQTHGIPVRYGEEVVSATRCDDGTIEVRSRRADTGEVFCAKTKNLIVSPGGTPKLPPALAAHWPHPRIYHSASYISSAEAFFSSVAGTSNPLRIAVIGAGQSATEVLLDLHSRLSALPTSNGRKHELDMIFRKGSLKPSDDSPFSNEIFDPASTEFMFGLPTQRDRQHVLREYNPTNYSVVNVNTIDSFYEVMYHQKLLDGIKARTGREDESNRTRITLLPNTSIYSADIVPGSSETPTRSESIRLTLHGVLTRAVSQKTYDAVFCGTGYDRDSWMRLLASSNLASQFGVKSSSIELVAESEAVRPPLTLFADLEDVESRTSSSSTDGFSTPPTPDTPHSHHAALGGDSRCSKVRITRTYRLLSEKESKGEAVGAEEPRVYLQGCTQSTHGLSESLLSIMGVRAGLVVDDLWNAQKEGVPV",
      "product": ""
     },
     {
      "start": 2567933,
      "end": 2568172,
      "strand": -1,
      "locus_tag": "jgi.p_Fomfom1_1228083",
      "type": "other",
      "description": "<div class=\"focus-intro\">\n <strong><span class=\"serif\">jgi.p_Fomfom1_1228083</span></strong><br>\n \n <br>\n Locus tag: <span class=\"serif\">None</span><br>\n Protein ID: <span class=\"serif\">None</span><br>\n Gene: <span class=\"serif\">jgi.p_Fomfom1_1228083</span><br>\n \n Location: 2,567,933 - 2,568,172,\n (total: 240 nt)<br>\n <br>\n \n</div>\n<div class=\"focus-info\">\n \n\n \n\n \n\n\n \n</div>\n<div class=\"focus-urls\">\n <a class=\"wildcard-container\" data-wildcard-attrs=\"href\" href=\"http://blast.ncbi.nlm.nih.gov/Blast.cgi?PAGE=Proteins&PROGRAM=blastp&BLAST_PROGRAMS=blastp&QUERY=@!translation!@&LINK_LOC=protein&PAGE_TYPE=BlastSearch\" target=\"_blank\" data-locus=\"jgi.p_Fomfom1_1228083\">NCBI BlastP on this gene</a><br>\n <span class=\"asdb-linkout link-like wildcard-container\" data-locus=\"jgi.p_Fomfom1_1228083\" data-wildcard-attrs=\"data-seq\" data-seq=\"@!translation!@\">Blast against antiSMASH-database</span><br>\n \n \n \n \n</div>\n<div class=\"focus-clipboard\">\n AA sequence: <span class=\"clipboard-copy wildcard-container\" data-locus=\"jgi.p_Fomfom1_1228083\" data-wildcard-attrs=\"data-seq\" data-seq=\"@!translation!@\">Copy to clipboard</span><br>\n Nucleotide sequence: <span class=\"clipboard-copy wildcard-container\" data-locus=\"jgi.p_Fomfom1_1228083\" data-wildcard-attrs=\"data-seq\" data-seq=\"@!dna!@\">Copy to clipboard</span><br>\n</div>",
      "dna": "ATGGGGAGCATCATTGTGATCAACGCATCCAACGAGGACATCTCCTCCTTCGTCTCCAAGTACAGCGACGGCGACGACAATTGGTTCAAGGTGACCGCAGGCGGCCGCGATTCGTGGAGCCGCAAAGGCTGGGAGCTCGTCGCTTTCAAGAATGCCAACGACACGAAACGCGCGGGGGTGTACGTTCCCGTGAACTCCACCGTCACCTTCCACAGCTTCACCAACATTGCGGTCGTCTGA",
      "translation": "MGSIIVINASNEDISSFVSKYSDGDDNWFKVTAGGRDSWSRKGWELVAFKNANDTKRAGVYVPVNSTVTFHSFTNIAVV",
      "product": ""
     },
     {
      "start": 2569171,
      "end": 2569503,
      "strand": -1,
      "locus_tag": "jgi.p_Fomfom1_74017",
      "type": "other",
      "description": "<div class=\"focus-intro\">\n <strong><span class=\"serif\">jgi.p_Fomfom1_74017</span></strong><br>\n \n <br>\n Locus tag: <span class=\"serif\">None</span><br>\n Protein ID: <span class=\"serif\">None</span><br>\n Gene: <span class=\"serif\">jgi.p_Fomfom1_74017</span><br>\n \n Location: 2,569,171 - 2,569,503,\n (total: 333 nt)<br>\n <br>\n \n</div>\n<div class=\"focus-info\">\n \n\n \n\n \n\n\n \n</div>\n<div class=\"focus-urls\">\n <a class=\"wildcard-container\" data-wildcard-attrs=\"href\" href=\"http://blast.ncbi.nlm.nih.gov/Blast.cgi?PAGE=Proteins&PROGRAM=blastp&BLAST_PROGRAMS=blastp&QUERY=@!translation!@&LINK_LOC=protein&PAGE_TYPE=BlastSearch\" target=\"_blank\" data-locus=\"jgi.p_Fomfom1_74017\">NCBI BlastP on this gene</a><br>\n <span class=\"asdb-linkout link-like wildcard-container\" data-locus=\"jgi.p_Fomfom1_74017\" data-wildcard-attrs=\"data-seq\" data-seq=\"@!translation!@\">Blast against antiSMASH-database</span><br>\n \n \n \n \n</div>\n<div class=\"focus-clipboard\">\n AA sequence: <span class=\"clipboard-copy wildcard-container\" data-locus=\"jgi.p_Fomfom1_74017\" data-wildcard-attrs=\"data-seq\" data-seq=\"@!translation!@\">Copy to clipboard</span><br>\n Nucleotide sequence: <span class=\"clipboard-copy wildcard-container\" data-locus=\"jgi.p_Fomfom1_74017\" data-wildcard-attrs=\"data-seq\" data-seq=\"@!dna!@\">Copy to clipboard</span><br>\n</div>",
      "dna": "ATGGATCTCGCCACTTTTCTCGCGTGGCTGAGCTTCCTTCGCCTCGTTAGGTTCAGACTTTCAATGACCACTGAACTCCAGGGCGAACCCATCACATTCACCCTCCTCCCCGTTGGCAGACACTCATCAACCTCGAAATCATCCTGGCAGCTGCGCAACAAACCAAACCAGCGCGGATGCAGACGAGGACCGCTTCGACCACGCGAAGTCGCCCCACCCCCAGCTATGGACCTTGAGCTCCGATCGCTCGTCTCGATCGATGCCTCTTCCTTGACGCCCTCACCCATCGATTGCACTCACACCGAGACTTCGAAGCGGTACAGACGTTCATGA",
      "translation": "MDLATFLAWLSFLRLVRFRLSMTTELQGEPITFTLLPVGRHSSTSKSSWQLRNKPNQRGCRRGPLRPREVAPPPAMDLELRSLVSIDASSLTPSPIDCTHTETSKRYRRS",
      "product": ""
     },
     {
      "start": 2572114,
      "end": 2572359,
      "strand": -1,
      "locus_tag": "jgi.p_Fomfom1_1228096",
      "type": "other",
      "description": "<div class=\"focus-intro\">\n <strong><span class=\"serif\">jgi.p_Fomfom1_1228096</span></strong><br>\n \n <br>\n Locus tag: <span class=\"serif\">None</span><br>\n Protein ID: <span class=\"serif\">None</span><br>\n Gene: <span class=\"serif\">jgi.p_Fomfom1_1228096</span><br>\n \n Location: 2,572,114 - 2,572,359,\n (total: 246 nt)<br>\n <br>\n \n</div>\n<div class=\"focus-info\">\n \n\n \n\n \n\n\n \n</div>\n<div class=\"focus-urls\">\n <a class=\"wildcard-container\" data-wildcard-attrs=\"href\" href=\"http://blast.ncbi.nlm.nih.gov/Blast.cgi?PAGE=Proteins&PROGRAM=blastp&BLAST_PROGRAMS=blastp&QUERY=@!translation!@&LINK_LOC=protein&PAGE_TYPE=BlastSearch\" target=\"_blank\" data-locus=\"jgi.p_Fomfom1_1228096\">NCBI BlastP on this gene</a><br>\n <span class=\"asdb-linkout link-like wildcard-container\" data-locus=\"jgi.p_Fomfom1_1228096\" data-wildcard-attrs=\"data-seq\" data-seq=\"@!translation!@\">Blast against antiSMASH-database</span><br>\n \n \n \n \n</div>\n<div class=\"focus-clipboard\">\n AA sequence: <span class=\"clipboard-copy wildcard-container\" data-locus=\"jgi.p_Fomfom1_1228096\" data-wildcard-attrs=\"data-seq\" data-seq=\"@!translation!@\">Copy to clipboard</span><br>\n Nucleotide sequence: <span class=\"clipboard-copy wildcard-container\" data-locus=\"jgi.p_Fomfom1_1228096\" data-wildcard-attrs=\"data-seq\" data-seq=\"@!dna!@\">Copy to clipboard</span><br>\n</div>",
      "dna": "ATGGGGAGCATCATCGTGATCAACGCATCCAACGAGGAAATTTCCTCCTTCATCTCCAAGTACTCCAACAGCAATGGCGACGACAATTGGTTCAAGGTGGCTGCAGGCGGCCGTGATTCCTGGGGCCGTGGCAGCTGGGAGCTCGTCGCTTTCAAGAATGCCAACAACACCTATCGTGCGGGAGTGTACGTTCCCGTGAATTCCACCGTCACCTTCCACAGCTTCACCAACATCGCGGTCGCCTGA",
      "translation": "MGSIIVINASNEEISSFISKYSNSNGDDNWFKVAAGGRDSWGRGSWELVAFKNANNTYRAGVYVPVNSTVTFHSFTNIAVA",
      "product": ""
     },
     {
      "start": 2573169,
      "end": 2576747,
      "strand": -1,
      "locus_tag": "jgi.p_Fomfom1_1313315",
      "type": "other",
      "description": "<div class=\"focus-intro\">\n <strong><span class=\"serif\">jgi.p_Fomfom1_1313315</span></strong><br>\n \n <br>\n Locus tag: <span class=\"serif\">None</span><br>\n Protein ID: <span class=\"serif\">None</span><br>\n Gene: <span class=\"serif\">jgi.p_Fomfom1_1313315</span><br>\n \n Location: 2,573,169 - 2,576,747,\n (total: 2847 nt, excluding introns)<br>\n <br>\n \n  other (smcogs) SMCOG1173:WD-40 repeat-containing protein (Score: 116.7; E-value: 1.9e-35)<br>\n \n</div>\n<div class=\"focus-info\">\n \n\n \n\n \n\n\n \n</div>\n<div class=\"focus-urls\">\n <a class=\"wildcard-container\" data-wildcard-attrs=\"href\" href=\"http://blast.ncbi.nlm.nih.gov/Blast.cgi?PAGE=Proteins&PROGRAM=blastp&BLAST_PROGRAMS=blastp&QUERY=@!translation!@&LINK_LOC=protein&PAGE_TYPE=BlastSearch\" target=\"_blank\" data-locus=\"jgi.p_Fomfom1_1313315\">NCBI BlastP on this gene</a><br>\n <span class=\"asdb-linkout link-like wildcard-container\" data-locus=\"jgi.p_Fomfom1_1313315\" data-wildcard-attrs=\"data-seq\" data-seq=\"@!translation!@\">Blast against antiSMASH-database</span><br>\n \n \n \n \n</div>\n<div class=\"focus-clipboard\">\n AA sequence: <span class=\"clipboard-copy wildcard-container\" data-locus=\"jgi.p_Fomfom1_1313315\" data-wildcard-attrs=\"data-seq\" data-seq=\"@!translation!@\">Copy to clipboard</span><br>\n Nucleotide sequence: <span class=\"clipboard-copy wildcard-container\" data-locus=\"jgi.p_Fomfom1_1313315\" data-wildcard-attrs=\"data-seq\" data-seq=\"@!dna!@\">Copy to clipboard</span><br>\n</div>",
      "dna": "ATGGGTGCCAATATCGAGATGCGCTCAAGTCCTCCTCCAAGAAAACGCGCCCGAGTAGAAACTACTGACTCTCAACTTTCGAAACTTGAACCCCGTCTATTCGCGCCCTTCCGTGCTCTCGGTCTCATCACCAACGGTGTCCCGTTTGTTCTCCAGACACGTTCCCACAAGGGAGCTACAGATGGGCTCAGGATACATCTGGTGACCTGCCTCGGAAAGGCTTGGGCTATGTGGGAAGGTGGTAAGATGGGCCTCTTATTTGTTGGTCCGGATGCGCCTGCCCCTATAACTTCAATGGCCATGGATGGGAATGCTGTGTGGGTATCTGCTGGGCCGTATGCCATAAAATATCTCCGAGGGAAAGAGGTAGATCGCCTCGCCAACCCTCTGGAGACTCCTTTAACACAAATACTTGTTTTTGGGACGCAATTGCTCGCGCTCACTGACGATGGGAGTCGACTACTTGTATGGGACACGGAGAGTGGAGATCTTCAAACAACTATCCAATTTGAGCCTGGCTTTACAGCCATCACGCTGCACCACCCCGCGACATACCTCAACAAGGTGTTAGTTGCGAGCAGCCAAGGCAGTATGCAATTGTGGAATATCCGTACCCAAACTCTCATCCACACATTTTCTGCGGCATCGTTGTTGACGTCGCCATCCAAAACTGCGTCTGCCGCCATCACGGCGCTCGCCCGCTCACCTGCCATAGATGTTATTGGCATCGGTTTCTCGTCGGGCGAGATATCAGTGTATGACATCCGCGCTGATGAACGATTGATGCGTATGGTCATGCAGGATGGCAGCATCAGAGCCATGTCCTTCCGCAGTGATGGACATCCAGTACTAGCTACAGCCTCGTCTACAGGACACATCGCGCTTTGGGATTTAAACGCAGGCGGACGGCTTTTACACATAGTACGTGGAGCGCATGACGGCGCTGTTACGGCGCTCGAGTGGGTTCCAGGTCAACCTGTGCTTGTCAGCTCAGGAGGGGACAACAGTGTCAAACAATGGTTATTCGACTCACCAACCGAAGCACCGAGGCTCCTCAAGTTCCGGTCAGGGCACCATGCACCGCCGCATATCATCAGATATTATGGTGAAGACGGGAAACAAATACTTACTGCTTCTCGTGATCGCAGCTTACGCTGTACGAGTGTCGTACGGGACTCACGAAGCTTTGAACTAAGTCAAGGTTCACTTGCAAAGAAGGCAACAAGTCTTTCGATCCCCATCACGTCATTGAAGTACCCGGCCATCACCGCCCTGTCGTACTCTACAACTCGTACGAAGGATTGGGATGATATTTTGACTGCTCATACAGACGAAGCCGTGGCACGAACATGGACCATGAAAGACAAGCGTGTCGGTAAGCACGTCTTTAACATAACGGGAGAGAAGAAAAAGGGAACGACGATGGGCTCCGTCAAGACTGTATGTGTTACAGCATGCGGAAATTTCGGTCTGACAGCCTCATCGACTGGCGTGATCAACATGTACAATATGCAATCAGGTATACTCCGGCGGACGTTCCACGTTGGTGCATGTCCGCCAAACGTCGCAAGTCGCTTCCGTCCTAGTGGGAACAAGAAGAAAGAGGAGCGATGTATCACGGGCCTGGCTAGCGATGCGCTCGACAGAATCGTGGTGGCTAGCACACTCGACGGCACACTCAATTTCTTCGACTTCCACACCGCTGTTCTAGACCACGCATTGGTCCTACCATCTGCGGCAGTGTCCATCACGCTTCATCGTGACAGTGGTTTGCTCGCCGTCATCTGTGATGACCTTGTTGTACGCATCGTTGACATCGAGACGCGCCGCATTGTCCGTGAGCTCGCTGGATTCCGCGGGCGCGTTCTCGACGTGACGTTCTCGCCAGACTCTAGATGGCTTGTAACAGCGTCTATGGATTCAGTCATCCGCACATTTGACGTACCCACGGGGCGACTGATCGACCTGTTCCGCACTTCGAGTGTCGCGACCAGCATATCGTTTTCCCCGACAAACGATTTCTTGGCCACGTCCCATGTCGACACTGTAGGCGTCTACCTATGGGCCAATCGCGCACAATATGCCGAAACTCCGTTCCAGAGCATATCAGAGGACGACATCGTCGATGTCTCTCTCCCATCGATGCAAGGCGTCGCAGAAGATGAAGCACTAGACGCGCTCTCCGCACTCACAGTCCAAGAGCAGCCTGCGGACATCTTCTCGACCCCTCCGCAGCTCAACGGCGAACTTGTCACATTCACCCTCCTCCCCCGCTCCCGCTGGCAAACGCTCCTCAACCTCGAAGTCATCCAGCAGCGCAACAAACCAAAAGAGCCGCCAAAGCAGCCTGATAAGGCACCATTCTTCCTGCCCACGCTTCCTGGGGTCGAGCACCGGTTCGCCCCCGAGGCGAAGATAGCGGAGGAAGCGAAGAAGCCGACGAAACGACTACAACGCGCGGCCGAGTCGACCGAGAGTGTGTTCTACCAGAAGCTTGCTGAGGCCCACGAGAGCGAGTCTGCAGATTACGAGGACTTCTTCAACCATGCGAAGTCACTCTCCCCCGCAGCTATGGACCTTGAGCTCCGATCGCTCGTCTCGCTCGATGCCATGCAAATCTTCCTTGACGCCCTCACCCATCGATTGCACTCACACCGAGACTTCGAAGCGGTACAGACGTTCATGAACGTGTTTCTCCGCATCCACGGAGACGTGCTTGCTTCCAACCCGGAGCTGCAGCAGGCCCTTGAGAACCTCGCTGAGGCACAGCGTCAGGAGAGTCAGCGGTTGTTGGAGCTGCTCGCGTCTTCATTAGGCACGTTGAGCTTCGTGCGGGTTACGATGTAG",
      "translation": "MGANIEMRSSPPPRKRARVETTDSQLSKLEPRLFAPFRALGLITNGVPFVLQTRSHKGATDGLRIHLVTCLGKAWAMWEGGKMGLLFVGPDAPAPITSMAMDGNAVWVSAGPYAIKYLRGKEVDRLANPLETPLTQILVFGTQLLALTDDGSRLLVWDTESGDLQTTIQFEPGFTAITLHHPATYLNKVLVASSQGSMQLWNIRTQTLIHTFSAASLLTSPSKTASAAITALARSPAIDVIGIGFSSGEISVYDIRADERLMRMVMQDGSIRAMSFRSDGHPVLATASSTGHIALWDLNAGGRLLHIVRGAHDGAVTALEWVPGQPVLVSSGGDNSVKQWLFDSPTEAPRLLKFRSGHHAPPHIIRYYGEDGKQILTASRDRSLRCTSVVRDSRSFELSQGSLAKKATSLSIPITSLKYPAITALSYSTTRTKDWDDILTAHTDEAVARTWTMKDKRVGKHVFNITGEKKKGTTMGSVKTVCVTACGNFGLTASSTGVINMYNMQSGILRRTFHVGACPPNVASRFRPSGNKKKEERCITGLASDALDRIVVASTLDGTLNFFDFHTAVLDHALVLPSAAVSITLHRDSGLLAVICDDLVVRIVDIETRRIVRELAGFRGRVLDVTFSPDSRWLVTASMDSVIRTFDVPTGRLIDLFRTSSVATSISFSPTNDFLATSHVDTVGVYLWANRAQYAETPFQSISEDDIVDVSLPSMQGVAEDEALDALSALTVQEQPADIFSTPPQLNGELVTFTLLPRSRWQTLLNLEVIQQRNKPKEPPKQPDKAPFFLPTLPGVEHRFAPEAKIAEEAKKPTKRLQRAAESTESVFYQKLAEAHESESADYEDFFNHAKSLSPAAMDLELRSLVSLDAMQIFLDALTHRLHSHRDFEAVQTFMNVFLRIHGDVLASNPELQQALENLAEAQRQESQRLLELLASSLGTLSFVRVTM",
      "product": ""
     },
     {
      "start": 2577018,
      "end": 2577393,
      "strand": -1,
      "locus_tag": "jgi.p_Fomfom1_74201",
      "type": "other",
      "description": "<div class=\"focus-intro\">\n <strong><span class=\"serif\">jgi.p_Fomfom1_74201</span></strong><br>\n \n <br>\n Locus tag: <span class=\"serif\">None</span><br>\n Protein ID: <span class=\"serif\">None</span><br>\n Gene: <span class=\"serif\">jgi.p_Fomfom1_74201</span><br>\n \n Location: 2,577,018 - 2,577,393,\n (total: 249 nt, excluding introns)<br>\n <br>\n \n</div>\n<div class=\"focus-info\">\n \n\n \n\n \n\n\n \n</div>\n<div class=\"focus-urls\">\n <a class=\"wildcard-container\" data-wildcard-attrs=\"href\" href=\"http://blast.ncbi.nlm.nih.gov/Blast.cgi?PAGE=Proteins&PROGRAM=blastp&BLAST_PROGRAMS=blastp&QUERY=@!translation!@&LINK_LOC=protein&PAGE_TYPE=BlastSearch\" target=\"_blank\" data-locus=\"jgi.p_Fomfom1_74201\">NCBI BlastP on this gene</a><br>\n <span class=\"asdb-linkout link-like wildcard-container\" data-locus=\"jgi.p_Fomfom1_74201\" data-wildcard-attrs=\"data-seq\" data-seq=\"@!translation!@\">Blast against antiSMASH-database</span><br>\n \n \n \n \n</div>\n<div class=\"focus-clipboard\">\n AA sequence: <span class=\"clipboard-copy wildcard-container\" data-locus=\"jgi.p_Fomfom1_74201\" data-wildcard-attrs=\"data-seq\" data-seq=\"@!translation!@\">Copy to clipboard</span><br>\n Nucleotide sequence: <span class=\"clipboard-copy wildcard-container\" data-locus=\"jgi.p_Fomfom1_74201\" data-wildcard-attrs=\"data-seq\" data-seq=\"@!dna!@\">Copy to clipboard</span><br>\n</div>",
      "dna": "ATGCGTGGACGGTCTTGGTTTGAGACTAGAGCATGTCCGTGTTGTCGTAATTACCAAGCTATACCAATTGAAGCGAATGAGTACAGACACCTTGAATCAGCAAAGCCATGGTCTTTGTGTCACTTCCTCGTCTTGACGCGAATCCACACAACCAATAGTCGAGACAAGAGGCTTGCGGTCGTGGTAGAATATGCCATGTTATCTCACCTGCATCTACTACTAAGAGCGCACACCGCCGACGCCTGGTAG",
      "translation": "MRGRSWFETRACPCCRNYQAIPIEANEYRHLESAKPWSLCHFLVLTRIHTTNSRDKRLAVVVEYAMLSHLHLLLRAHTADAW",
      "product": ""
     },
     {
      "start": 2579035,
      "end": 2579674,
      "strand": 1,
      "locus_tag": "jgi.p_Fomfom1_1363062",
      "type": "other",
      "description": "<div class=\"focus-intro\">\n <strong><span class=\"serif\">jgi.p_Fomfom1_1363062</span></strong><br>\n \n <br>\n Locus tag: <span class=\"serif\">None</span><br>\n Protein ID: <span class=\"serif\">None</span><br>\n Gene: <span class=\"serif\">jgi.p_Fomfom1_1363062</span><br>\n \n Location: 2,579,035 - 2,579,674,\n (total: 525 nt, excluding introns)<br>\n <br>\n \n</div>\n<div class=\"focus-info\">\n \n\n \n\n \n\n\n \n</div>\n<div class=\"focus-urls\">\n <a class=\"wildcard-container\" data-wildcard-attrs=\"href\" href=\"http://blast.ncbi.nlm.nih.gov/Blast.cgi?PAGE=Proteins&PROGRAM=blastp&BLAST_PROGRAMS=blastp&QUERY=@!translation!@&LINK_LOC=protein&PAGE_TYPE=BlastSearch\" target=\"_blank\" data-locus=\"jgi.p_Fomfom1_1363062\">NCBI BlastP on this gene</a><br>\n <span class=\"asdb-linkout link-like wildcard-container\" data-locus=\"jgi.p_Fomfom1_1363062\" data-wildcard-attrs=\"data-seq\" data-seq=\"@!translation!@\">Blast against antiSMASH-database</span><br>\n \n \n \n \n</div>\n<div class=\"focus-clipboard\">\n AA sequence: <span class=\"clipboard-copy wildcard-container\" data-locus=\"jgi.p_Fomfom1_1363062\" data-wildcard-attrs=\"data-seq\" data-seq=\"@!translation!@\">Copy to clipboard</span><br>\n Nucleotide sequence: <span class=\"clipboard-copy wildcard-container\" data-locus=\"jgi.p_Fomfom1_1363062\" data-wildcard-attrs=\"data-seq\" data-seq=\"@!dna!@\">Copy to clipboard</span><br>\n</div>",
      "dna": "ATGCCCCAGGAGCCCGGTTGCCCCCCCTTCACTTCGCCTTTGGCCTATTCCTTCTACGCCTGCTCGCCTCTCATTTCTCTTTCATCAATACCTCACAAGATCATGCACTTCTCCAACGTTCTCCTTCTCCCCCTCGCCCTCATCGGCGCGGTCGCTGCTGGTCCCATTGTCGAGAGGCGTGAGCCAGGGCATCTTGAGGCTCGCCAGGGCTTCGTGCTCGACAATGGTCGCCAGGCGCAGGCTCTGAACCGGAAGTTCCAGACGCTAAACGAAAACTCTCCCTGCACGTCTGGCGAGAACGCGTGTGTCAACGGCGGCTTCGCGCAGTGTGCGAACGGCAGATTCGTCGTGTTCCCTTGCAACACCGGCCTGCGGTGCTTCGCGCTTCCTCTCGTTCTCTCCCCTGGAACGAGCTTGGTGTGCGACACTGAGGCTGACGCTGCGGCTCGCATTGCTGCAACCGGTGCTGGTGGGCTCTTTGGGCGTGAATACCATGAGGATAAGAGGTACTTTGATGAAGAGTAG",
      "translation": "MPQEPGCPPFTSPLAYSFYACSPLISLSSIPHKIMHFSNVLLLPLALIGAVAAGPIVERREPGHLEARQGFVLDNGRQAQALNRKFQTLNENSPCTSGENACVNGGFAQCANGRFVVFPCNTGLRCFALPLVLSPGTSLVCDTEADAAARIAATGAGGLFGREYHEDKRYFDEE",
      "product": ""
     },
     {
      "start": 2580067,
      "end": 2581057,
      "strand": 1,
      "locus_tag": "jgi.p_Fomfom1_1187582",
      "type": "other",
      "description": "<div class=\"focus-intro\">\n <strong><span class=\"serif\">jgi.p_Fomfom1_1187582</span></strong><br>\n \n <br>\n Locus tag: <span class=\"serif\">None</span><br>\n Protein ID: <span class=\"serif\">None</span><br>\n Gene: <span class=\"serif\">jgi.p_Fomfom1_1187582</span><br>\n \n Location: 2,580,067 - 2,581,057,\n (total: 840 nt, excluding introns)<br>\n <br>\n \n</div>\n<div class=\"focus-info\">\n \n\n \n\n \n\n\n \n</div>\n<div class=\"focus-urls\">\n <a class=\"wildcard-container\" data-wildcard-attrs=\"href\" href=\"http://blast.ncbi.nlm.nih.gov/Blast.cgi?PAGE=Proteins&PROGRAM=blastp&BLAST_PROGRAMS=blastp&QUERY=@!translation!@&LINK_LOC=protein&PAGE_TYPE=BlastSearch\" target=\"_blank\" data-locus=\"jgi.p_Fomfom1_1187582\">NCBI BlastP on this gene</a><br>\n <span class=\"asdb-linkout link-like wildcard-container\" data-locus=\"jgi.p_Fomfom1_1187582\" data-wildcard-attrs=\"data-seq\" data-seq=\"@!translation!@\">Blast against antiSMASH-database</span><br>\n \n \n \n \n</div>\n<div class=\"focus-clipboard\">\n AA sequence: <span class=\"clipboard-copy wildcard-container\" data-locus=\"jgi.p_Fomfom1_1187582\" data-wildcard-attrs=\"data-seq\" data-seq=\"@!translation!@\">Copy to clipboard</span><br>\n Nucleotide sequence: <span class=\"clipboard-copy wildcard-container\" data-locus=\"jgi.p_Fomfom1_1187582\" data-wildcard-attrs=\"data-seq\" data-seq=\"@!dna!@\">Copy to clipboard</span><br>\n</div>",
      "dna": "ATGGATGATGCAAGTCCAGGTCCCGAGGTGCAATCACCCGCAACGGCATCGATGCCTCATTTGCAAGTAGTCGCTGCCCTGGTGCTTGCTGTAGTCCTCGTCATCATATATGTACTATTTGCACGGAGAAAGTCAAAACAGCGTGGAGATGCCGTAATTCTAGCGGGTTACTCGGATGCGGGGAAGACTGCGATACTGTCTACCCTCCTCTACAAGCAAACACTTCCTACAAATACTTCCATGCAGACAAATGCTGCACTCGTAGCGCTTCCTTCGACTCACCAAACGCTTCGTCTGATCGACGTTCCTGGGCATCCTCGCATCAGGAACCAGTTCCAGGAATATTTGCCTCATTCCAAAGCTATTGCGTTCGTGGTGGACTCGAGCACCGTCTCACGAAATGGCCCCGCTGTTGCTGAACATCTGCACTTGATCCTCAACGCTCTGACATCATTACCTCTCTCACGCGAGATTCCCGCACTTACTATCGTCGCGCACAAATGCGACTTGCTCAAGTCTACTGCGACCGCATCCTCAGAACAACTCGCGATCAACCGCGTAAGATCAATCCTCGAGCGAGAGCTGGAGAAGCGTAGAGCATCACATGCGAATGGCGTGGGGGTGGAGAGTCTTGGGGCTGAAGACGCGGACTCGCAGCTGGGTGGGCTTGAGTGCACGGGGAGCGGGGAGTTTAAGTTCGCCGAGTGGGAGGGCGGGGAGGTTGGATTCGTTGGAACCTCTGTGTCCGTCGGTAAGCATGTCGCTGCTGGTGCGGACGAAAAGTACCCTGAAGGTGATGGACTCTCTTCCCTTCGCGAATGGCTTGAAAACTTGTCGTGA",
      "translation": "MDDASPGPEVQSPATASMPHLQVVAALVLAVVLVIIYVLFARRKSKQRGDAVILAGYSDAGKTAILSTLLYKQTLPTNTSMQTNAALVALPSTHQTLRLIDVPGHPRIRNQFQEYLPHSKAIAFVVDSSTVSRNGPAVAEHLHLILNALTSLPLSREIPALTIVAHKCDLLKSTATASSEQLAINRVRSILERELEKRRASHANGVGVESLGAEDADSQLGGLECTGSGEFKFAEWEGGEVGFVGTSVSVGKHVAAGADEKYPEGDGLSSLREWLENLS",
      "product": ""
     },
     {
      "start": 2581856,
      "end": 2583421,
      "strand": 1,
      "locus_tag": "jgi.p_Fomfom1_1313317",
      "type": "other",
      "description": "<div class=\"focus-intro\">\n <strong><span class=\"serif\">jgi.p_Fomfom1_1313317</span></strong><br>\n \n <br>\n Locus tag: <span class=\"serif\">None</span><br>\n Protein ID: <span class=\"serif\">None</span><br>\n Gene: <span class=\"serif\">jgi.p_Fomfom1_1313317</span><br>\n \n Location: 2,581,856 - 2,583,421,\n (total: 1383 nt, excluding introns)<br>\n <br>\n \n</div>\n<div class=\"focus-info\">\n \n\n \n\n \n\n\n \n</div>\n<div class=\"focus-urls\">\n <a class=\"wildcard-container\" data-wildcard-attrs=\"href\" href=\"http://blast.ncbi.nlm.nih.gov/Blast.cgi?PAGE=Proteins&PROGRAM=blastp&BLAST_PROGRAMS=blastp&QUERY=@!translation!@&LINK_LOC=protein&PAGE_TYPE=BlastSearch\" target=\"_blank\" data-locus=\"jgi.p_Fomfom1_1313317\">NCBI BlastP on this gene</a><br>\n <span class=\"asdb-linkout link-like wildcard-container\" data-locus=\"jgi.p_Fomfom1_1313317\" data-wildcard-attrs=\"data-seq\" data-seq=\"@!translation!@\">Blast against antiSMASH-database</span><br>\n \n \n \n \n</div>\n<div class=\"focus-clipboard\">\n AA sequence: <span class=\"clipboard-copy wildcard-container\" data-locus=\"jgi.p_Fomfom1_1313317\" data-wildcard-attrs=\"data-seq\" data-seq=\"@!translation!@\">Copy to clipboard</span><br>\n Nucleotide sequence: <span class=\"clipboard-copy wildcard-container\" data-locus=\"jgi.p_Fomfom1_1313317\" data-wildcard-attrs=\"data-seq\" data-seq=\"@!dna!@\">Copy to clipboard</span><br>\n</div>",
      "dna": "ATGTCCTTGCACTCGAACTACATCCGACATGTACCCTCATTCTCTAACATCCTCCTGATATCGTCGGTCCTGCGCCTTGCTCTCATAGCCTACAGCGAATGGCATGATGCGCACTCAATTGTAAAATACACAGACGTCGACTACCGCGTGTTCAGTGACGCTGCTCGGTTTGTCCTCAACCCCTCCGAGAGCAATCGAGCAGAGGGACCGCTGGCTGAGCTCGTCAATGTCGGGAGTCCGTACACCCGCGCCACCTACCGTTACACCCCGTTACTCGCTGTCCTCCTCGCGCCGAACGAATGGCTGCATCCGTCGTTCGGGAAGTTTCTCTTCGCTGGCGCGGACATCCTCGCCGGAGTGTTGATGTACAAGCTCCTCGTGTCCGTCATACTTCCAAGCGCACCCCGCCACTCGTTGTCCTCTGACGGGGCAGGCAGGAGGACTGGGGGCGTGGAGCGGGATGCAGAGTCACAGAAGGAGAAGAGCGAAGCCATACGCCAGCAAGCTACGCTCCTTGTTTCTCTGCACCTCCTGAACCCGCTCGTCTTCACCATCTCGACACGCGGTTCGTCCGAGTCTGTCTTGTCCCTGTTCGTCCTCTCCGCCCTCTACTATGCGTTGAAGGGGCAATGGGACATCGCCGCAACCCTGCTTGGGCTGTCTACACACTGGAAGATTTACCCATTCATATATGGTGTCGCCTGTCTAGGCGTCATTGGGAGTCAGCATGGGGTCGCGCACGGCTGGAAGGGATGGCTGCAGTCCGTCGTGAATATGCGGACGGTCAGGTTCGCAGTCATAAGTGGTACGACGTTCGTCGTACTCGGTGCTACCATGTACGCTATCTGGGGCCAGCCCTTTCTCGAGGAGTCTTATCTTTACCACCTCCACCGGCTTGACCATCGGCACAACTTCTCGCCATACTTCTATCTAGTGTACCTCACCTACCCATCCGCGGACTCTATCCCGGCGACGACGTGGTGGCAGCAGCTGCTCAGATCTCCGCTTACGAGTTTCGTACCGCAGATGAGTCTTGCGCTGGGGACGGGCTTCTTGTTCGGTCGGAGGAAAGACAACTTGGTGTTCGCGTGGTTCGTGCAGACGTTCGTCTTCGTTGTGTTCAACAAAGTCTGCACCTCGCAGTACTTCCTGTGGTACATGCTGTTCCTGCCTTTGCTAGTGCCGCGCCTTGCCATGTCTTCCCGTCGTGCTCTTACGTACGGAGCGGTCTGGATTGGAACACAGGCGCTGTGGCTGAGCGAGGCATACAAGCTTGAGTTCCTTGGCCAGGACGTCTTCTTTGGGCTCTGGATCCGTGTCCTGGTCTACGTTTTTGGAAATTGCTGGGTTCTGGCGGGGATCATGGAGTCATACACACAATGA",
      "translation": "MSLHSNYIRHVPSFSNILLISSVLRLALIAYSEWHDAHSIVKYTDVDYRVFSDAARFVLNPSESNRAEGPLAELVNVGSPYTRATYRYTPLLAVLLAPNEWLHPSFGKFLFAGADILAGVLMYKLLVSVILPSAPRHSLSSDGAGRRTGGVERDAESQKEKSEAIRQQATLLVSLHLLNPLVFTISTRGSSESVLSLFVLSALYYALKGQWDIAATLLGLSTHWKIYPFIYGVACLGVIGSQHGVAHGWKGWLQSVVNMRTVRFAVISGTTFVVLGATMYAIWGQPFLEESYLYHLHRLDHRHNFSPYFYLVYLTYPSADSIPATTWWQQLLRSPLTSFVPQMSLALGTGFLFGRRKDNLVFAWFVQTFVFVVFNKVCTSQYFLWYMLFLPLLVPRLAMSSRRALTYGAVWIGTQALWLSEAYKLEFLGQDVFFGLWIRVLVYVFGNCWVLAGIMESYTQ",
      "product": ""
     }
    ],
    "clusters": [
     {
      "start": 2555680,
      "end": 2563811,
      "tool": "rule-based-clusters",
      "neighbouring_start": 2535680,
      "neighbouring_end": 2583811,
      "product": "NRPS",
      "category": "NRPS",
      "height": 2,
      "kind": "protocluster",
      "prefix": ""
     }
    ],
    "sites": {
     "ttaCodons": [],
     "bindingSites": []
    },
    "type": "NRPS",
    "products": [
     "NRPS"
    ],
    "product_categories": [
     "NRPS"
    ],
    "cssClass": "NRPS NRPS",
    "anchor": "r1c2"
   },
   {
    "start": 2699638,
    "end": 2720679,
    "idx": 3,
    "orfs": [
     {
      "start": 2701013,
      "end": 2703136,
      "strand": 1,
      "locus_tag": "jgi.p_Fomfom1_1228391",
      "type": "other",
      "description": "<div class=\"focus-intro\">\n <strong><span class=\"serif\">jgi.p_Fomfom1_1228391</span></strong><br>\n \n <br>\n Locus tag: <span class=\"serif\">None</span><br>\n Protein ID: <span class=\"serif\">None</span><br>\n Gene: <span class=\"serif\">jgi.p_Fomfom1_1228391</span><br>\n \n Location: 2,701,013 - 2,703,136,\n (total: 1980 nt, excluding introns)<br>\n <br>\n \n</div>\n<div class=\"focus-info\">\n \n\n \n\n \n\n\n \n</div>\n<div class=\"focus-urls\">\n <a class=\"wildcard-container\" data-wildcard-attrs=\"href\" href=\"http://blast.ncbi.nlm.nih.gov/Blast.cgi?PAGE=Proteins&PROGRAM=blastp&BLAST_PROGRAMS=blastp&QUERY=@!translation!@&LINK_LOC=protein&PAGE_TYPE=BlastSearch\" target=\"_blank\" data-locus=\"jgi.p_Fomfom1_1228391\">NCBI BlastP on this gene</a><br>\n <span class=\"asdb-linkout link-like wildcard-container\" data-locus=\"jgi.p_Fomfom1_1228391\" data-wildcard-attrs=\"data-seq\" data-seq=\"@!translation!@\">Blast against antiSMASH-database</span><br>\n \n \n  <a href=\"knownclusterblast/region3/jgi.p_Fomfom1_1228391_mibig_hits.html\" target=\"_new\">MiBIG Hits</a><br>\n \n \n \n</div>\n<div class=\"focus-clipboard\">\n AA sequence: <span class=\"clipboard-copy wildcard-container\" data-locus=\"jgi.p_Fomfom1_1228391\" data-wildcard-attrs=\"data-seq\" data-seq=\"@!translation!@\">Copy to clipboard</span><br>\n Nucleotide sequence: <span class=\"clipboard-copy wildcard-container\" data-locus=\"jgi.p_Fomfom1_1228391\" data-wildcard-attrs=\"data-seq\" data-seq=\"@!dna!@\">Copy to clipboard</span><br>\n</div>",
      "dna": "ATGAGCTGGTTCGCAAACCTTTTCTCTACCAAAAACAGCCGCAACTCCAATCGGAGGGCCATGACGTCCACACACGAGGCCTTCAGTCTCCCCACCTCCTCTCCCAGCCAATCCGTCCACCCAGACGCTTTCAACGGTGAGGCCCTCACAGCTGCCCAGTTCGCGTCGTCCTCTGCCCCCTATTCCTACCCACCTTCGTCGCCCTTGGGTCCCTATTACGACGTCCCCAGCTCTGCTATTGGTCCCAAACCGACGTCCATCCTGCCCCTTCATAACCCTGTAGCAAGTGCAGGGCATCCGTATCCTCCTCTCTCTCACACCTGGAACAGGCTCAGGCAGTGGCTCGAGCGCGAGTACCCGGAATTGGGCGACACTCTTAATTATGGCATGCTGCCGCAGGACCTCGCGCAAGTTGAAATGGCATTTGGATTTTCGCTGCCGCACCCTGTCCGGGAGTCGTATTTATGCGTCGACGGACAGGAGCCGGAAAGTGCGGCGGGGTGTTCCGAGGGACTCTTCTTCGGCCTCTACCTTCTCCCGCTCGAGGACGTGCTCGAGGAGTGGCGGTTCTGGCGCGAGGTTGACGACGATCCGCAGACGGGCGCGAACGCGACGCTCAGGGAGATCATGGACTCGATACCTGCCGGATGGGTCCGCAAGGAGTACTCGTGCAGGGGATGGATCCCGCTTATCGCTGACAAGGCGGGGAACTACCTGGGTATCGACATGAACCCCGGGGAGGGTGGCGCTGTCGGGCAAGTGATTGTGTTTGGCCGCGACTTTGACACCAAGGTTGTCATGTGGAGGGGTGATGGGCCGGGCGGCTGGGCAAAGTTCTTGGCAGGATTCGTTGAGGATTTGGAAAGTGGAGAGGGGTTCGAGCTGGGCGGCCAGGAAGGGAGCGATGGAAGCGAGGACTCTCTTGGGTATGAGGGTTACTTCTTCGACGGTGTCGGAGGCGGTCAGGGCGATACGGGCGGTGATAGGGGTACGGCAGGGCTGCGGTTGGCCGGGGAGTACAAGGGATGGAATGTCCTCGAGGCGTGGGCGGACAAGAGCGTGCGGCGATGGATAGATGCTGGCATTGTACCGGAGAGTATCCTCCAACATCCAGAAGAAAGGAGAAAGGAAAAGCCATCTTTGGACCTTCCTGTGGCTGGCACATCGTCGAGTGGCAGCGCGGGCGGATCGAAGGCGAATGGCGACGAGAAAGAGTCAAATATCATTGATGATGACTCGTCCCTCCCCACACCGTTAGGCAACGTCACGAACTTTTCTGCTGCGCGACAAATACCCACTATATCGATCACAAAGCCTCCCGCCCCCCTGCCCGTGGATCTTCCTTCTCCAAGCACCCTCACACCAGATGACGAAGTTGGCGGAAGCAGCTTCCCACTCCAGCACGATATCGAAGGGACTCCTGCTGTTCAGGGTGTCGTTTCCCCCCGTAAAGCGCGGTCACGTTCGCCATCCCCCAAACTCGCCCTAGACACCGCACCAGGACTGTCGGATTCACCCGATGCCATTCCCATCAATCTGGCGGAGCCGCCGGCCGTCACCGTGCCCGACCTTCTCGTCGATGATACAACGCTCGCAGGGCCGTCGCAGACGGAGGGTGCAGGCTCGTCCGGAACAGACTCGCCTGTATTGATCGACGCTGCGGACGTGTCATCAATTCAGGACCCCGATACCACGATCCGCCTTGTCGGAGGAGGAGGTGTGTCCGGCGTGACGGAGGATCCACTCCAAGCCGACGGCGTCCTTGTCGATGAGCCGGAGCCGGAGCCGGAACTCGAGCGTGCAGTTGACAGTGACGCCGTGGAGGTCGCATCTATCAAGTCTGTGGACTCCAAAGCATCAACAGCAAGCAAGAAGCATGGGCGGAAGAAGAGTAGCGTCTCCCTTGGCCTGAAGAAGCTCGGGCAGCTCGGTGGAAAGCGGAGAACAGACTCTGTGACATCGGTGGATTCAAAGCAGTAG",
      "translation": "MSWFANLFSTKNSRNSNRRAMTSTHEAFSLPTSSPSQSVHPDAFNGEALTAAQFASSSAPYSYPPSSPLGPYYDVPSSAIGPKPTSILPLHNPVASAGHPYPPLSHTWNRLRQWLEREYPELGDTLNYGMLPQDLAQVEMAFGFSLPHPVRESYLCVDGQEPESAAGCSEGLFFGLYLLPLEDVLEEWRFWREVDDDPQTGANATLREIMDSIPAGWVRKEYSCRGWIPLIADKAGNYLGIDMNPGEGGAVGQVIVFGRDFDTKVVMWRGDGPGGWAKFLAGFVEDLESGEGFELGGQEGSDGSEDSLGYEGYFFDGVGGGQGDTGGDRGTAGLRLAGEYKGWNVLEAWADKSVRRWIDAGIVPESILQHPEERRKEKPSLDLPVAGTSSSGSAGGSKANGDEKESNIIDDDSSLPTPLGNVTNFSAARQIPTISITKPPAPLPVDLPSPSTLTPDDEVGGSSFPLQHDIEGTPAVQGVVSPRKARSRSPSPKLALDTAPGLSDSPDAIPINLAEPPAVTVPDLLVDDTTLAGPSQTEGAGSSGTDSPVLIDAADVSSIQDPDTTIRLVGGGGVSGVTEDPLQADGVLVDEPEPEPELERAVDSDAVEVASIKSVDSKASTASKKHGRKKSSVSLGLKKLGQLGGKRRTDSVTSVDSKQ",
      "product": ""
     },
     {
      "start": 2703971,
      "end": 2708670,
      "strand": 1,
      "locus_tag": "jgi.p_Fomfom1_1228395",
      "type": "other",
      "description": "<div class=\"focus-intro\">\n <strong><span class=\"serif\">jgi.p_Fomfom1_1228395</span></strong><br>\n \n <br>\n Locus tag: <span class=\"serif\">None</span><br>\n Protein ID: <span class=\"serif\">None</span><br>\n Gene: <span class=\"serif\">jgi.p_Fomfom1_1228395</span><br>\n \n Location: 2,703,971 - 2,708,670,\n (total: 4242 nt, excluding introns)<br>\n <br>\n \n</div>\n<div class=\"focus-info\">\n \n\n \n\n \n\n\n \n</div>\n<div class=\"focus-urls\">\n <a class=\"wildcard-container\" data-wildcard-attrs=\"href\" href=\"http://blast.ncbi.nlm.nih.gov/Blast.cgi?PAGE=Proteins&PROGRAM=blastp&BLAST_PROGRAMS=blastp&QUERY=@!translation!@&LINK_LOC=protein&PAGE_TYPE=BlastSearch\" target=\"_blank\" data-locus=\"jgi.p_Fomfom1_1228395\">NCBI BlastP on this gene</a><br>\n <span class=\"asdb-linkout link-like wildcard-container\" data-locus=\"jgi.p_Fomfom1_1228395\" data-wildcard-attrs=\"data-seq\" data-seq=\"@!translation!@\">Blast against antiSMASH-database</span><br>\n \n \n \n \n</div>\n<div class=\"focus-clipboard\">\n AA sequence: <span class=\"clipboard-copy wildcard-container\" data-locus=\"jgi.p_Fomfom1_1228395\" data-wildcard-attrs=\"data-seq\" data-seq=\"@!translation!@\">Copy to clipboard</span><br>\n Nucleotide sequence: <span class=\"clipboard-copy wildcard-container\" data-locus=\"jgi.p_Fomfom1_1228395\" data-wildcard-attrs=\"data-seq\" data-seq=\"@!dna!@\">Copy to clipboard</span><br>\n</div>",
      "dna": "ATGGCTCAGTCCGCGGAGTCCCTTGTGGAGGAGCGTGTAACGCAGCTGCAAGAAATAAGTAAGCGGCGGAACGAGCTGCTCCGCGAGATGTACCATCTCATACAGAAGCGGGATAATCTCGGCTCTGTGATAGCTATTGACGAGGACGCGAATGATGGCCTGCAGGTGTTCCTGGATAGGTTTGACCTGGAGAAGTATCCCGACACTGGCCACATTGACACTTTGTTGGAGGACGAGATTGCCATTCCGGAGACTCCGCCGGCATACTCACCGGTCGGTGGGCCAGAGTTAGAGCTCAAATCAGAACCAGAACCTGGACCTGGACCAGAACCAGAACACCAGTCCGAACCTGAACCTGAATATGAACGTGAATCCGAAGCTCCCGCAGAAACTGACCCTGAGCCGGAACCGGAGAGCGTGGCCCATGACGTCTCTGAATCATCTATCTCCGAGCCTCCCGCCTCTCCGCCTCCCACGGACCAGGGTGAAGAGACAGAGACGCTGCAATACGCCGACTCTAGCCAGGCCGAAGTGCCTATGGATGTCGACGAAGGTGTACCTGCACCTACGGATCACCTGGAACAGCGCAGTGAAGAGCAAGAAGTCGTCGAGCAGGTGACGTCGCCTGAACCTTCTCAGGGTATGCATACAGCTCCGCAGTCTCCCGCTCCGCCCCCGGAGGACTTGCATCCCACGGAAGAGATGGCTCCTGAGAAAGTCCCTACCCCTGCACAAGAACGCCCGCTGACACCTGCTTCCTATAATGTGCCTGCGCGAGAGTCCCCTGTCGCTCAATCGCCAACCGTGTCCGCCGTCGCCACACGCGAACCCTCCGTTGCCAGAGTGTCGCCTCCACGAGAAGAGCGCGTACCATCCCCCGTCACGTGGGTCGTCCCTGATGAGGGTGTCGTTAAGGCAGAACCGTTGGACAACGAGGTCATGGAAGACATTGAAATGCAAGTACAGGAAGAAGCTCCCTCGTTGCCCGTTGTTGCTCAGGATGCATCCCAGTACACGCCGACGTTCATCGCACCTAGTCAACTCTCGAAGACACACAGCGAAGACCAGATCATGGCTATCTTGGGTCCCTCGCAAACCCGGATGTCACCCGTACCGTATGTGGATCATGCAGAGGCGCATCAAGCTCACGTTGACTACTCCATTCCATTGCCCACCCTCGAACCATCGGTGTCTTTCTCGTTCGCGGGCCGCGCGGACGAGTTGATGGAACTGGCGGAACCTGCCGCGCCTCCGGAGTTGTTCGGTCCCGAACCTCCTTATCCCCTTCCTCCCGCCAACTTGCTTCCACTCGAGTTTTCTCGCCGGAAAGCGTCGAAGCGTAAGCGGGACAAAGAGAAGGGAGAAGGCAAGGAGTGGCAGCCTATGCCTCTGAACAAATGGGCGGCTCTTTTGAAGACTAATCCGGTGCATACGAAGTTGACGAAAGCACCCAAGTGTCTGAACACTCGAGACTGGTCGGTGGGTATGCTCGAATTGCGTCTCGTTCGTGTCTTCGAGCGCATCGAGAGGCTGAAAGAGGCCAATGCATGGAGTTTCCGGCAACCCAGGAAACAGCGCGGCGTTGGCGGCTTGACGAAGACGCACTGGGACTACCTGATGGACGAGATGAAATGGATGCGAACAGACTTCCGCGAGGAGCGGAGATGGAAGCTCGCCCTTGCTTACAACCTCGCGCATGCGGTGGTTGAGTGGCATGAAGCAGGCTCGCTCGACGAGCGTATCCGCAGAGGAGTCGTCGTCCTCTGGAAGCCACCGCCACAGGAAGATACGGAAATGGTCGACGCGAGCGAAGAAGTCGATGGGCCGTTCCGAGACGCGCAGGACACGGATGAGAACGGCGTCGACTCCAGAGAGACTGAGACTCCTATGGACGGGTACGCGTCCGACGACGAAAGCGAGGACGACCAGGACAAGGACCAACAGGACGCAGTTGATACTCTGGCGCCAGCATCTGCGCTCCAGGAGGCACTCCAGCAGCTCGAAGATCAAACAAAGACGTCCAACGCCCAGCCGGACAGCCAGGAGAACGTATCTCTGAAGCCGAAGATCGAGGAAATCGAGGACTTGTCCGCGTTGGGCGAGAATCATAATACCGGTTCGCAGGATCCGAACGCGAACGCGATGGAGGTGGATGGCAAGAAAGCGGATGGTTCTGAAGGGCAGAAAGCTGCAGGTGCTGGTCCTTCCAAGCAAGCAGCTCCTGAAACCCATCACGGCTTGAAGTCGTCGTCCAAGAACCCCGTGCTCACTGCGCATGGGAAAGAGGGCGACGGCGCTCATGTGAAGTCGAAACACAAGGGCAACCAGTACGCGGCTCTTCGAGAGCGTATCCTACACTCAGCCGTGGACAAGCTCTTCATTGATCTGGACGACCTCGATCTCGTCAAGGGGATGTCGGAGCTCTCCACGGACGACCCTCAGGGGGCTGCTGCAGCACCACCTCCACCTCCACCTAACGACCTGGCTGCCATCTTCCCCGATCTAATACCATACGGCATGCTGGACATTGCGCCTCCACAGGAGATCCGTAAGAAGTCGGAGCGGAAGAGTGACAGGGACGATCCAAACAAGCGTGCGGAGGACACGACGTACACTAAGCTCGCGCCCGTGAGCAAGTTCATGCATGTGAAGCCCGTGCTTGTTGGTACTCTCAAGCCTGCGAGCCACTTCAAGGACAGAGAGTGGAGTCAGGTCGAGGAGACCCCTTGGTTTGCTGACGTCGACGTCCCGCCTGCCCGGCCACTTGAAGAGAACCCATGCAGTCTATTTGAAGGAGCCACCACTAAGTCTAATGCACCGAATCCATCGTTCATACCTGGTCCTCCTCGAGACGTGCGCAAGCGCAATGCCGACCACCATAACGATATCGTATGGACCCCGGCGGAGGACGCTCATCTCAAGCAAGCGGTCGAGAGATACGCGTTCAACTGGGCACTCATCGCGGAGTTTGTCAACTCGAATCGGGTCACGATCAAGACAGACAAGCGTACACGTTGGGAATGTCAAGAGCGCTGGAGGGAGAAGCTCAGTGCGCAGGCACGCGCCGATGCCGCAGAGGAGAACTCGTCCGCTGCTGCGTCGACGTCTGCGGCGGCATCGCATATGACCACAAGAGGATTGAAGCGATCCGCCAATCAGGCTGTCGCGTCTGGCAGCGGTTCTGGTGGCTCTTCGACGCTCACTGAGCCTCGGAAGCGCCGCAGACATGCTGCGATGCATGACACTCTGCGTAAGGCGGCAAAGAAGAGGGAGGCGCAACAGAAGAACAACGCTCCTCGCGCAAAGCCCTCTGTCGTCCACGACACCCACGGCCAGTACTCGAAGTTGCCAAAACTCACGCCTGCCGAGCTCAGTCGGATGAAGGCGGAGAAGGAGGCGAGAGAAGCCCATGAAATCGCTATGCGTCGTAGAAATGACGAACTTACCCGACAGCACTTAATACGCGAACAGCAGCAACGAGCGGCCGGTCTTCCTCCCGCTGCACCGCAAGCACCGCAGCAATCTGCGCAGCTGCTACCTCAAACGCCAGGTGCGAATGGCGTACCCAGACCTGCAAACGGCGTCCCGCAGGCTCCCGTCGTGCAGTCAATACGCAGCCAGGTCGGTATATCACAGCAACAACAACAATCGCGGTTAGCAGCTGCTGCTGCATTAGCCAACGCTGGAGCACGTATGTCGCCTTCTAATATGCAGGCAATGCGGGCACTAGCGCAGGCGCAGCTGCAGAACCAAGCGCAAGCGCAAACTCCTGTCCAGGCACAAGCTCCACAGGTCTCAAGTGCATCTGCGGCGCTGAACGCGGCGGCCCCAGCATTGAGTGCGGCGCACTTGTCGCCTTCGTTCGCTGCTCGGGCGACGAGCTCGTCCCCTGGGGTTCCACACCAGTCTCCACCGTTGCCCGCTGCGAGTCCCGCAAACGTTGCGCGACCGCCGCCGGTCCCTGGTCAGCCTGTTCAGAGTTCGGTCAACCCTTTGCTGCATAGTAGCATGTTGCAGTATGTGCAACAGCTCCAAGGACAATTTCAAGGGCAGTTTCAAGGGCGGTTGTCACAGGAGCAGCAGCTACAAATCCTTGCACAGGAGGCACAACAACATTTTCAACGACAGCAGCAGCAACATCAGCAACAGCAGCATCAGGCACAACAGCAACAACAGTATGCCGCACATGTTCAGCAGCCCCAAGCACAAAACTCTCCGAACGGCAACTTCCCGCATTCATAG",
      "translation": "MAQSAESLVEERVTQLQEISKRRNELLREMYHLIQKRDNLGSVIAIDEDANDGLQVFLDRFDLEKYPDTGHIDTLLEDEIAIPETPPAYSPVGGPELELKSEPEPGPGPEPEHQSEPEPEYERESEAPAETDPEPEPESVAHDVSESSISEPPASPPPTDQGEETETLQYADSSQAEVPMDVDEGVPAPTDHLEQRSEEQEVVEQVTSPEPSQGMHTAPQSPAPPPEDLHPTEEMAPEKVPTPAQERPLTPASYNVPARESPVAQSPTVSAVATREPSVARVSPPREERVPSPVTWVVPDEGVVKAEPLDNEVMEDIEMQVQEEAPSLPVVAQDASQYTPTFIAPSQLSKTHSEDQIMAILGPSQTRMSPVPYVDHAEAHQAHVDYSIPLPTLEPSVSFSFAGRADELMELAEPAAPPELFGPEPPYPLPPANLLPLEFSRRKASKRKRDKEKGEGKEWQPMPLNKWAALLKTNPVHTKLTKAPKCLNTRDWSVGMLELRLVRVFERIERLKEANAWSFRQPRKQRGVGGLTKTHWDYLMDEMKWMRTDFREERRWKLALAYNLAHAVVEWHEAGSLDERIRRGVVVLWKPPPQEDTEMVDASEEVDGPFRDAQDTDENGVDSRETETPMDGYASDDESEDDQDKDQQDAVDTLAPASALQEALQQLEDQTKTSNAQPDSQENVSLKPKIEEIEDLSALGENHNTGSQDPNANAMEVDGKKADGSEGQKAAGAGPSKQAAPETHHGLKSSSKNPVLTAHGKEGDGAHVKSKHKGNQYAALRERILHSAVDKLFIDLDDLDLVKGMSELSTDDPQGAAAAPPPPPPNDLAAIFPDLIPYGMLDIAPPQEIRKKSERKSDRDDPNKRAEDTTYTKLAPVSKFMHVKPVLVGTLKPASHFKDREWSQVEETPWFADVDVPPARPLEENPCSLFEGATTKSNAPNPSFIPGPPRDVRKRNADHHNDIVWTPAEDAHLKQAVERYAFNWALIAEFVNSNRVTIKTDKRTRWECQERWREKLSAQARADAAEENSSAAASTSAAASHMTTRGLKRSANQAVASGSGSGGSSTLTEPRKRRRHAAMHDTLRKAAKKREAQQKNNAPRAKPSVVHDTHGQYSKLPKLTPAELSRMKAEKEAREAHEIAMRRRNDELTRQHLIREQQQRAAGLPPAAPQAPQQSAQLLPQTPGANGVPRPANGVPQAPVVQSIRSQVGISQQQQQSRLAAAAALANAGARMSPSNMQAMRALAQAQLQNQAQAQTPVQAQAPQVSSASAALNAAAPALSAAHLSPSFAARATSSSPGVPHQSPPLPAASPANVARPPPVPGQPVQSSVNPLLHSSMLQYVQQLQGQFQGQFQGRLSQEQQLQILAQEAQQHFQRQQQQHQQQQHQAQQQQQYAAHVQQPQAQNSPNGNFPHS",
      "product": ""
     },
     {
      "start": 2709638,
      "end": 2710679,
      "strand": 1,
      "locus_tag": "jgi.p_Fomfom1_1213495",
      "type": "biosynthetic",
      "description": "<div class=\"focus-intro\">\n <strong><span class=\"serif\">jgi.p_Fomfom1_1213495</span></strong><br>\n \n <br>\n Locus tag: <span class=\"serif\">None</span><br>\n Protein ID: <span class=\"serif\">None</span><br>\n Gene: <span class=\"serif\">jgi.p_Fomfom1_1213495</span><br>\n \n Location: 2,709,638 - 2,710,679,\n (total: 576 nt, excluding introns)<br>\n <br>\n \n  biosynthetic (rule-based-clusters) terpene: Terpene_synth_C<br>\n \n  biosynthetic-additional (smcogs) SMCOG1052:Terpene synthase/cyclase metal-binding domain protein (Score: 88.9; E-value: 7e-27)<br>\n \n</div>\n<div class=\"focus-info\">\n \n\n \n\n \n\n\n \n</div>\n<div class=\"focus-urls\">\n <a class=\"wildcard-container\" data-wildcard-attrs=\"href\" href=\"http://blast.ncbi.nlm.nih.gov/Blast.cgi?PAGE=Proteins&PROGRAM=blastp&BLAST_PROGRAMS=blastp&QUERY=@!translation!@&LINK_LOC=protein&PAGE_TYPE=BlastSearch\" target=\"_blank\" data-locus=\"jgi.p_Fomfom1_1213495\">NCBI BlastP on this gene</a><br>\n <span class=\"asdb-linkout link-like wildcard-container\" data-locus=\"jgi.p_Fomfom1_1213495\" data-wildcard-attrs=\"data-seq\" data-seq=\"@!translation!@\">Blast against antiSMASH-database</span><br>\n \n \n \n \n</div>\n<div class=\"focus-clipboard\">\n AA sequence: <span class=\"clipboard-copy wildcard-container\" data-locus=\"jgi.p_Fomfom1_1213495\" data-wildcard-attrs=\"data-seq\" data-seq=\"@!translation!@\">Copy to clipboard</span><br>\n Nucleotide sequence: <span class=\"clipboard-copy wildcard-container\" data-locus=\"jgi.p_Fomfom1_1213495\" data-wildcard-attrs=\"data-seq\" data-seq=\"@!dna!@\">Copy to clipboard</span><br>\n</div>",
      "dna": "ATGTCCGTAGCCGTTAATGCTCAGGATGCTGGTTGGATGGCCGATCAAGCTCGCAACCGTTCGACGGATGAGATACCCTCGGTCGCGAAGTATATCAAACTTCGCCGCCGCGCATATGCGTGGGCGGCCTTATCAGCTTTGGTGGAGTACTCGGTCGACGCGCTGCCCGACGCTGTCTTTGAAGATCCGGTGCTACGGAAGATGTTTGAGGCGCTGGGCGACTTGGGTGCCTGGGCGAATGACATTTGCTCGTTCAACAAAGAGCAAGCAGACGACGACTACCAAGACCTCGTCTTCAGCATCATGGTGGAACGTGACTGCGACCTCCAGACGGCGATCGACGTCAGCACGGACATGATGAGGACATGTGTGGAGGAATACCTCGGCTACAAGGCGAAGCTGCCCGACAAAGTTGACGCGGAGGGCTGCATCGTGTTCAACTATCATAGTCCTCGCTACTTCCCTGGCTTGGGCGTGTTTGGCAAGGAGGAAGTCGTTCTCCCCGTTCGCCAGAGGAAATCCGTCGCAGTCATCGAGTCGCACGAGCACACGGGGAACCATCCGGCCTCTGCTTAG",
      "translation": "MSVAVNAQDAGWMADQARNRSTDEIPSVAKYIKLRRRAYAWAALSALVEYSVDALPDAVFEDPVLRKMFEALGDLGAWANDICSFNKEQADDDYQDLVFSIMVERDCDLQTAIDVSTDMMRTCVEEYLGYKAKLPDKVDAEGCIVFNYHSPRYFPGLGVFGKEEVVLPVRQRKSVAVIESHEHTGNHPASA",
      "product": ""
     },
     {
      "start": 2710905,
      "end": 2711382,
      "strand": -1,
      "locus_tag": "jgi.p_Fomfom1_1228406",
      "type": "other",
      "description": "<div class=\"focus-intro\">\n <strong><span class=\"serif\">jgi.p_Fomfom1_1228406</span></strong><br>\n \n <br>\n Locus tag: <span class=\"serif\">None</span><br>\n Protein ID: <span class=\"serif\">None</span><br>\n Gene: <span class=\"serif\">jgi.p_Fomfom1_1228406</span><br>\n \n Location: 2,710,905 - 2,711,382,\n (total: 363 nt, excluding introns)<br>\n <br>\n \n</div>\n<div class=\"focus-info\">\n \n\n \n\n \n\n\n \n</div>\n<div class=\"focus-urls\">\n <a class=\"wildcard-container\" data-wildcard-attrs=\"href\" href=\"http://blast.ncbi.nlm.nih.gov/Blast.cgi?PAGE=Proteins&PROGRAM=blastp&BLAST_PROGRAMS=blastp&QUERY=@!translation!@&LINK_LOC=protein&PAGE_TYPE=BlastSearch\" target=\"_blank\" data-locus=\"jgi.p_Fomfom1_1228406\">NCBI BlastP on this gene</a><br>\n <span class=\"asdb-linkout link-like wildcard-container\" data-locus=\"jgi.p_Fomfom1_1228406\" data-wildcard-attrs=\"data-seq\" data-seq=\"@!translation!@\">Blast against antiSMASH-database</span><br>\n \n \n \n \n</div>\n<div class=\"focus-clipboard\">\n AA sequence: <span class=\"clipboard-copy wildcard-container\" data-locus=\"jgi.p_Fomfom1_1228406\" data-wildcard-attrs=\"data-seq\" data-seq=\"@!translation!@\">Copy to clipboard</span><br>\n Nucleotide sequence: <span class=\"clipboard-copy wildcard-container\" data-locus=\"jgi.p_Fomfom1_1228406\" data-wildcard-attrs=\"data-seq\" data-seq=\"@!dna!@\">Copy to clipboard</span><br>\n</div>",
      "dna": "ATGTCATCGACCGGAAGTTGCCTTCGCATCGGATTGTTGAAGAGGTCAAGACGATCTCTGGCGGTTCGGTCGACCTCACATTCGACGCAGTCTCTGAATTGGACACGCTTCAAGAGCTTGCTGCTCCTGTGCTCCGTCAAGCTTGCCTCGGAGAAGGGCATTGAAGCGGTCTGCTCGCGAGCGTTCCAGTCGTCCGAGCGGAACCGTTCTGCGCTTGTCGAACTGCTTCAGCAGGGGTTGATCAAACCTACGCCGTATGAAGTACTTCCCGGTGGACTGAAAGCCGTGCCAGCTGGCCTCGAACGGCTGCAGAACAATCAGGTCAGCGGCATCAAGTTGGTTGTACTTCCTCACGAGAATTAG",
      "translation": "MSSTGSCLRIGLLKRSRRSLAVRSTSHSTQSLNWTRFKSLLLLCSVKLASEKGIEAVCSRAFQSSERNRSALVELLQQGLIKPTPYEVLPGGLKAVPAGLERLQNNQVSGIKLVVLPHEN",
      "product": ""
     },
     {
      "start": 2712174,
      "end": 2713431,
      "strand": -1,
      "locus_tag": "jgi.p_Fomfom1_78215",
      "type": "biosynthetic-additional",
      "description": "<div class=\"focus-intro\">\n <strong><span class=\"serif\">jgi.p_Fomfom1_78215</span></strong><br>\n \n <br>\n Locus tag: <span class=\"serif\">None</span><br>\n Protein ID: <span class=\"serif\">None</span><br>\n Gene: <span class=\"serif\">jgi.p_Fomfom1_78215</span><br>\n \n Location: 2,712,174 - 2,713,431,\n (total: 1032 nt, excluding introns)<br>\n <br>\n \n  biosynthetic-additional (smcogs) SMCOG1010:NAD-dependent epimerase/dehydratase (Score: 126.3; E-value: 2.8e-38)<br>\n \n</div>\n<div class=\"focus-info\">\n \n\n \n\n \n\n\n \n</div>\n<div class=\"focus-urls\">\n <a class=\"wildcard-container\" data-wildcard-attrs=\"href\" href=\"http://blast.ncbi.nlm.nih.gov/Blast.cgi?PAGE=Proteins&PROGRAM=blastp&BLAST_PROGRAMS=blastp&QUERY=@!translation!@&LINK_LOC=protein&PAGE_TYPE=BlastSearch\" target=\"_blank\" data-locus=\"jgi.p_Fomfom1_78215\">NCBI BlastP on this gene</a><br>\n <span class=\"asdb-linkout link-like wildcard-container\" data-locus=\"jgi.p_Fomfom1_78215\" data-wildcard-attrs=\"data-seq\" data-seq=\"@!translation!@\">Blast against antiSMASH-database</span><br>\n \n \n  <a href=\"knownclusterblast/region3/jgi.p_Fomfom1_78215_mibig_hits.html\" target=\"_new\">MiBIG Hits</a><br>\n \n \n \n</div>\n<div class=\"focus-clipboard\">\n AA sequence: <span class=\"clipboard-copy wildcard-container\" data-locus=\"jgi.p_Fomfom1_78215\" data-wildcard-attrs=\"data-seq\" data-seq=\"@!translation!@\">Copy to clipboard</span><br>\n Nucleotide sequence: <span class=\"clipboard-copy wildcard-container\" data-locus=\"jgi.p_Fomfom1_78215\" data-wildcard-attrs=\"data-seq\" data-seq=\"@!dna!@\">Copy to clipboard</span><br>\n</div>",
      "dna": "ATGCCTGCAGTCAACTCTGGGAAGGTGCTCGTCACCGGCGCGAACGGCTACGTCGCCATGTGGATCGTGAAGGCTCTCCTCGACCAGGGATTCGCCGTGCGGGGCACAGTACGCGCGGAGGAGAAAGCTGCGCACCTCCGCTCGTTGTTCAAGAGCTTCGGTGACAAGTTTGAGATTGTTATCGTTGAGGACATCACCAAGGACGGCGCTTTTGACGATGCAGTCAAGGGCATCGACGTCATCGCGCACACCGCATCGCCATTCCATTTCAAGGCAGACGACCCAGCCGAGCTCATCGGACCCGCCGTGCACGGTACGACTGGAATCCTGCTCTCTGTGCTCAAGCACGGCTCCTCCGTCAAGCGCGTCGTCATCACCTCCTCATGTGCATCCGTTCAACTCACGCAGTCAACTGACCCGCGCATCTTCTCCGAGGAGGACTGGAACGAAGCCTGTATCGCGGAGGTCAAGGAGAAGGGGCGCGACGCGAGCGCGCCGATCAAGTACTACGCGAGCAAGACGCTCGCGGAGCGCGCGGCCTGGGAGTTCTACGAGCAGAAGAAGAGCGAGGTCGCTTGGGACCTCGTTGTAGTTAACCCGGCCTACGTGTACGGGCCCTTCATACATGAAGTGGACCGTCCCGAAAACTTGAACGAGAGTGTGGGCGGCTGGTATGACACAGTTGTGAAGGGCAAGAAGGACAACGACACGCTTGCGAACCTTGGCGCGTGTTATGTCGACGTGCGCGATTTCGCCCTTGCACATGCACTCGCTGTAACAAAGCCTGAGGCGGCGGGAAACCGCATCCTCATCAGTGCCAGGCCATTTAAGTGGCAAGACTTTGTAATGGTCGCACACCGCCTATACCCGCAGCTCCCTGCTGGCAACACCGCGTATGACCCTGCAAAGGCGACACACTACATCCAGTACATGCCCGACAAGCAGCAGAGGCTGTTGGGCGTGCCCTTCCGAACGCTTGAGGAAACGACAAAGGACACGCTTGAGGACTTCAAGGCGCGGGGCTGGCTGTGA",
      "translation": "MPAVNSGKVLVTGANGYVAMWIVKALLDQGFAVRGTVRAEEKAAHLRSLFKSFGDKFEIVIVEDITKDGAFDDAVKGIDVIAHTASPFHFKADDPAELIGPAVHGTTGILLSVLKHGSSVKRVVITSSCASVQLTQSTDPRIFSEEDWNEACIAEVKEKGRDASAPIKYYASKTLAERAAWEFYEQKKSEVAWDLVVVNPAYVYGPFIHEVDRPENLNESVGGWYDTVVKGKKDNDTLANLGACYVDVRDFALAHALAVTKPEAAGNRILISARPFKWQDFVMVAHRLYPQLPAGNTAYDPAKATHYIQYMPDKQQRLLGVPFRTLEETTKDTLEDFKARGWL",
      "product": ""
     },
     {
      "start": 2714713,
      "end": 2715696,
      "strand": -1,
      "locus_tag": "jgi.p_Fomfom1_1228419",
      "type": "other",
      "description": "<div class=\"focus-intro\">\n <strong><span class=\"serif\">jgi.p_Fomfom1_1228419</span></strong><br>\n \n <br>\n Locus tag: <span class=\"serif\">None</span><br>\n Protein ID: <span class=\"serif\">None</span><br>\n Gene: <span class=\"serif\">jgi.p_Fomfom1_1228419</span><br>\n \n Location: 2,714,713 - 2,715,696,\n (total: 795 nt, excluding introns)<br>\n <br>\n \n</div>\n<div class=\"focus-info\">\n \n\n \n\n \n\n\n \n</div>\n<div class=\"focus-urls\">\n <a class=\"wildcard-container\" data-wildcard-attrs=\"href\" href=\"http://blast.ncbi.nlm.nih.gov/Blast.cgi?PAGE=Proteins&PROGRAM=blastp&BLAST_PROGRAMS=blastp&QUERY=@!translation!@&LINK_LOC=protein&PAGE_TYPE=BlastSearch\" target=\"_blank\" data-locus=\"jgi.p_Fomfom1_1228419\">NCBI BlastP on this gene</a><br>\n <span class=\"asdb-linkout link-like wildcard-container\" data-locus=\"jgi.p_Fomfom1_1228419\" data-wildcard-attrs=\"data-seq\" data-seq=\"@!translation!@\">Blast against antiSMASH-database</span><br>\n \n \n \n \n</div>\n<div class=\"focus-clipboard\">\n AA sequence: <span class=\"clipboard-copy wildcard-container\" data-locus=\"jgi.p_Fomfom1_1228419\" data-wildcard-attrs=\"data-seq\" data-seq=\"@!translation!@\">Copy to clipboard</span><br>\n Nucleotide sequence: <span class=\"clipboard-copy wildcard-container\" data-locus=\"jgi.p_Fomfom1_1228419\" data-wildcard-attrs=\"data-seq\" data-seq=\"@!dna!@\">Copy to clipboard</span><br>\n</div>",
      "dna": "CGCAAGGACTGGGCAGCCGTCCACCGTGCTCTGTGCTCTAACAACCCACTCCCAGAGCTCAAGCCAATATTCGACCCCGCTCTCGTCGACAATGCCGCTGCAGGAGACATCAAGGGCTCCGCACCGGACCCCGCCCTCGTGAGCATTGAGAACGCGCTCCCGATCGTCCGCTCGTGGCCGTCCACAGCCGCGATCGTTCTTGGTGCACCCAATGTCCCAGAGGAGCTCCAAGGCACACCCTCTGGGCCGCCGGGCTTGGATGTCTCTGCGCCCATCACACACTATCTCCTCTATTTCTCGCCAAGGGAGGTCCAGCGTATCTACGAGGCCGCGACTCACAGCAGTGGCGGGCATGATCAGGGACTTTTCAACCTTGCAGTCGCCACCAACTTCCGCTCACGACTCTCCCCTCCCCTCCCGGACGGGTTCCTTGGGTCTCCGATTACCCTTGCCAATGTTTCACTGACGGGCGAACAAATCGCGTCAACGTTGGCCCCAGCTGCATCTGGAATCCAACGACAATCACTCGTGAAATCGTGGCAACACCTGAATGCCTACGGGATGGACTTCGGTGGAGGGAAGCCGCCTAGATATGTCGACGCGGTGACGCCGAGCGTGGACGGATGGATCCAGGTCATGGAGGCTGGTCCTCCTGGGGTAATGTCGGAGAAAACTGGCAGTGGGAGTTGGTACGACGAACCAGTATGCTTGTCCGTGCGCCTGAAGGCGGACGTGATGGAGAGACTGCTCAAGGACCTAGAACTTCAAAAGTATAGAGACGGCTCCCTTTGGTAG",
      "translation": "MKDWAAVHRALCSNNPLPELKPIFDPALVDNAAAGDIKGSAPDPALVSIENALPIVRSWPSTAAIVLGAPNVPEELQGTPSGPPGLDVSAPITHYLLYFSPREVQRIYEAATHSSGGHDQGLFNLAVATNFRSRLSPPLPDGFLGSPITLANVSLTGEQIASTLAPAASGIQRQSLVKSWQHLNAYGMDFGGGKPPRYVDAVTPSVDGWIQVMEAGPPGVMSEKTGSGSWYDEPVCLSVRLKADVMERLLKDLELQKYRDGSLW",
      "product": ""
     },
     {
      "start": 2716803,
      "end": 2718922,
      "strand": 1,
      "locus_tag": "jgi.p_Fomfom1_1313385",
      "type": "biosynthetic-additional",
      "description": "<div class=\"focus-intro\">\n <strong><span class=\"serif\">jgi.p_Fomfom1_1313385</span></strong><br>\n \n <br>\n Locus tag: <span class=\"serif\">None</span><br>\n Protein ID: <span class=\"serif\">None</span><br>\n Gene: <span class=\"serif\">jgi.p_Fomfom1_1313385</span><br>\n \n Location: 2,716,803 - 2,718,922,\n (total: 1272 nt, excluding introns)<br>\n <br>\n \n  biosynthetic-additional (rule-based-clusters) p450<br>\n \n  biosynthetic-additional (smcogs) SMCOG1034:cytochrome P450 (Score: 60.3; E-value: 2.8e-18)<br>\n \n</div>\n<div class=\"focus-info\">\n \n\n \n\n \n\n\n \n</div>\n<div class=\"focus-urls\">\n <a class=\"wildcard-container\" data-wildcard-attrs=\"href\" href=\"http://blast.ncbi.nlm.nih.gov/Blast.cgi?PAGE=Proteins&PROGRAM=blastp&BLAST_PROGRAMS=blastp&QUERY=@!translation!@&LINK_LOC=protein&PAGE_TYPE=BlastSearch\" target=\"_blank\" data-locus=\"jgi.p_Fomfom1_1313385\">NCBI BlastP on this gene</a><br>\n <span class=\"asdb-linkout link-like wildcard-container\" data-locus=\"jgi.p_Fomfom1_1313385\" data-wildcard-attrs=\"data-seq\" data-seq=\"@!translation!@\">Blast against antiSMASH-database</span><br>\n \n \n  <a href=\"knownclusterblast/region3/jgi.p_Fomfom1_1313385_mibig_hits.html\" target=\"_new\">MiBIG Hits</a><br>\n \n \n \n</div>\n<div class=\"focus-clipboard\">\n AA sequence: <span class=\"clipboard-copy wildcard-container\" data-locus=\"jgi.p_Fomfom1_1313385\" data-wildcard-attrs=\"data-seq\" data-seq=\"@!translation!@\">Copy to clipboard</span><br>\n Nucleotide sequence: <span class=\"clipboard-copy wildcard-container\" data-locus=\"jgi.p_Fomfom1_1313385\" data-wildcard-attrs=\"data-seq\" data-seq=\"@!dna!@\">Copy to clipboard</span><br>\n</div>",
      "dna": "ATGGACCTGTACCCCTCGTTGTGGTACTTGACTATCGCTGCTGTTTTTGTCATTCTCCTGCACAGAACGCAGAGCTTCAGGTGTCGGTCGAATGGCTTACCGCTGCCGCCAGGTCCTCGTCCCCTCCCTATCATAGGCAATACCCTGGATATACCGAGTACATCTATGGCTGCCAAATTCCGCGACATCAGTGCAACGTATGGCGATATCATATATTTGAGTGCTTTTGGACGGCCCATGATCGTCCTCGGCTCGCACGAGGCCGCTATAGATTTGCTTGGAAAACGTTCTGTAAACTACTCTAGTAGGCCTCACAATCCCATGCTCGACATGGCCGGCATCTCGTGGGCACTCACCCTGCAGCCCTTGGAACCCATACACCAATACTTCAACCCGAACGCCATACATCGATACGAGCTCTCTATGGAACTGGAGGCACATCGCCTCACCGGACGCCTTCTCGAGCATCCGGCAGACTTTTTGAGCCCTTTGGACGAAGAGAGAATAGATTACCTCAAGATAGCTGAGCACTCTCTCGTTACGTTCCTGATCTTGCGCCATGTGCCTGATTGGATGCCGGGTGCGGCGTTCAAGCCACAGCATGGAAGAGGGCCAATAGCCGACTTTATATGGTACCGAATAGTATCAAAGGGCAAGCGTATAGCGACTGAGGGCATTGCGGAACCTTCGATGGCTGCGGGTCTCATGGAGAACGCTTCACGGACGCAAACGAGGAGGAAGGCGACACTCTCAACGGTCGAATCTTTCTTCCTCGCCATGGATTCCTACCCCGAACTCGAAGCGGTGTTCGGCCCTTACCGTCTCCCTGAATTCTCAGACAGGAACTCGCTACCCTCCCGCTGGCGCTCCGTGGTCCCCGTGGGTGTCCCGCACTGCTCCCTTGAGGACGACGAGTACCGGGGATACTTCATCAAGGGCTCTGTCGTCATTGCGAATATCTGGGCCATATCCAACGACCCAAAGATCTACGCCGACCCGGAGATGGTCAAGCCGGAACGCTTCCTCACTCAGGATGGCCAGCTGCGCTCTGACGTGCGCGACCCCGCGACGATCTCGTTCGGCTATGGTCGTAGGATTTGCCCCGGACGACATTTCGCGGACTCGGCGCTTTTCATCGTCTTTGAAAGGCTGGTGAAACTCTCCGGCAAGATGACCCACGGCCTGCTATCGTACCCAGAGCCATTCGAGTGTACAATCAAGCCGCTCTCTCCTGAGGCTGAAGTGTTGATTCGGGCAAGCTTGCAATCTTGA",
      "translation": "MDLYPSLWYLTIAAVFVILLHRTQSFRCRSNGLPLPPGPRPLPIIGNTLDIPSTSMAAKFRDISATYGDIIYLSAFGRPMIVLGSHEAAIDLLGKRSVNYSSRPHNPMLDMAGISWALTLQPLEPIHQYFNPNAIHRYELSMELEAHRLTGRLLEHPADFLSPLDEERIDYLKIAEHSLVTFLILRHVPDWMPGAAFKPQHGRGPIADFIWYRIVSKGKRIATEGIAEPSMAAGLMENASRTQTRRKATLSTVESFFLAMDSYPELEAVFGPYRLPEFSDRNSLPSRWRSVVPVGVPHCSLEDDEYRGYFIKGSVVIANIWAISNDPKIYADPEMVKPERFLTQDGQLRSDVRDPATISFGYGRRICPGRHFADSALFIVFERLVKLSGKMTHGLLSYPEPFECTIKPLSPEAEVLIRASLQS",
      "product": ""
     }
    ],
    "clusters": [
     {
      "start": 2709637,
      "end": 2710679,
      "tool": "rule-based-clusters",
      "neighbouring_start": 2699637,
      "neighbouring_end": 2720679,
      "product": "terpene",
      "category": "terpene",
      "height": 2,
      "kind": "protocluster",
      "prefix": ""
     }
    ],
    "sites": {
     "ttaCodons": [],
     "bindingSites": []
    },
    "type": "terpene",
    "products": [
     "terpene"
    ],
    "product_categories": [
     "terpene"
    ],
    "cssClass": "terpene terpene",
    "anchor": "r1c3"
   },
   {
    "start": 3475416,
    "end": 3496977,
    "idx": 4,
    "orfs": [
     {
      "start": 3477681,
      "end": 3479548,
      "strand": 1,
      "locus_tag": "jgi.p_Fomfom1_1322654",
      "type": "other",
      "description": "<div class=\"focus-intro\">\n <strong><span class=\"serif\">jgi.p_Fomfom1_1322654</span></strong><br>\n \n <br>\n Locus tag: <span class=\"serif\">None</span><br>\n Protein ID: <span class=\"serif\">None</span><br>\n Gene: <span class=\"serif\">jgi.p_Fomfom1_1322654</span><br>\n \n Location: 3,477,681 - 3,479,548,\n (total: 1626 nt, excluding introns)<br>\n <br>\n \n</div>\n<div class=\"focus-info\">\n \n\n \n\n \n\n\n \n</div>\n<div class=\"focus-urls\">\n <a class=\"wildcard-container\" data-wildcard-attrs=\"href\" href=\"http://blast.ncbi.nlm.nih.gov/Blast.cgi?PAGE=Proteins&PROGRAM=blastp&BLAST_PROGRAMS=blastp&QUERY=@!translation!@&LINK_LOC=protein&PAGE_TYPE=BlastSearch\" target=\"_blank\" data-locus=\"jgi.p_Fomfom1_1322654\">NCBI BlastP on this gene</a><br>\n <span class=\"asdb-linkout link-like wildcard-container\" data-locus=\"jgi.p_Fomfom1_1322654\" data-wildcard-attrs=\"data-seq\" data-seq=\"@!translation!@\">Blast against antiSMASH-database</span><br>\n \n \n  <a href=\"knownclusterblast/region4/jgi.p_Fomfom1_1322654_mibig_hits.html\" target=\"_new\">MiBIG Hits</a><br>\n \n \n \n</div>\n<div class=\"focus-clipboard\">\n AA sequence: <span class=\"clipboard-copy wildcard-container\" data-locus=\"jgi.p_Fomfom1_1322654\" data-wildcard-attrs=\"data-seq\" data-seq=\"@!translation!@\">Copy to clipboard</span><br>\n Nucleotide sequence: <span class=\"clipboard-copy wildcard-container\" data-locus=\"jgi.p_Fomfom1_1322654\" data-wildcard-attrs=\"data-seq\" data-seq=\"@!dna!@\">Copy to clipboard</span><br>\n</div>",
      "dna": "ATGCTTACTTCGCGCGGCGTACACCGTCTTTCACGCAGAGCGCTGAACAGCGCGAAGAGGACGAATGCCTTCTTCTCCACTGCTGTTGCCGCGCCCATGCTTGCGCGGGCTGCGTCCGCTCCTTCATCATCACAACGCGCTGTCCCTCGTCCTTCTCGTGCATCTCAGTCCGCACGCTCATATGCGACTGAGGCATCCGTGACGAGCGGCCACGTCAAGACCGTCATCGGTGCCGTTGTTGACGTCCAGTTTGAGAGTGAAAACCTTCCCCCCATTCTCAACGCGCTCGAGGTTGTTGACTTCCACGGTGGTCGTCTCGTCCTCGAGGTTGCGGCTCACCTCGGTGAGAACTCGGTCCGCACCATTGCCATGGACGGTACCGAGGGTCTTGTCCGCGGCCAGAAGGTCATCGACACTGGTGCCCCCATCAAGATCCCCGTTGGAACCGCCACCCTCGGTCGTATCATGAACGTCATTGGTGAGCCCATTGATGAGCGTGGTGAAATCAAGGGCGTCAAGCTTTTGCCCATCCACGCCGACCCCCCTGCGTTCGTCGAGCAGTCGACTACTGCTGAGGTCCTGGAGACCGGTATCAAGGTCGTCGACCTCCTTGCCCCCTACGCGCGTGGTGGAAAGATTGGCCTGTTCGGTGGTGCTGGTGTCGGCAAGACTGTGTTGATCCAGGAGCTCATCAACAACGTCGCAAAGGCACACGGTGGTTTCTCCATTTTCTGCGGTGTCGGTGAGCGTACCCGTGAGGGTAACGATTTGTACCACGAAATGATTGAGACCGGTGTCATCAACCTCGAGGGTGACTCCAAGGTCGCTCTTGTCTTCGGTCAGATGAACGAGCCCCCTGGTGCCCGTGCCCGTGTAGCGCTCACTGGTCTCACCATTGCGGAATACTTCCGTGACGAGGAGGGCCAGGATGTGCTTCTCTTCATCGACAACATCTTCCGTTTCACCCAGGCTGGTTCGGAGGTGTCTGCCCTGCTCGGTCGTATCCCCTCTGCTGTCGGTTACCAGCCCACGCTGTCGACTGACATGGGTGGCATGCAGGAGCGTATCACCACGACTAAGAAGGGTTCCATCACTTCCGTGCAGGCTGTATACGTGCCCGCCGATGATTTGACAGATCCCGCCCCGGCCACGACCTTCGCGCACTTGGACGCCACCACTGTCTTGTCGCGTTCAATTGCGGAGCTTGGTATTTACCCCGCCGTTGATCCCCTTGACTCGAAGTCGCGTATGCTCGACCCTCGTATTGTCGGTACCGAGCACTACGAGGTTGCGACCGCTGTCCAGAAGATTCTCCAGGACTACAAGTCGCTCCAGGATATCATTGCTATCCTGGGTATGGATGAATTGTCCGAGGAAGACAAGCTGACTGTCGAGCGTGCTCGTAAGATCCAGCGTTTCATGTCCCAGCCCTTCGCTGTCGCCCAGGTCTTCACTGGTTACGAGGGCAAGCTCGTCCCGCTCAAGGACACGGTTCGCTCCTTCAAGGAGATCCTCTCCGGCACACATGACAACCTCCCTGAGTCGGCGTTCTACATGGTCGGCACAATTGAGGACGTGAAGACGAAGGCGGAGCAGCTCGCGAAGGAGATCGGCGAGTCCTCGTAG",
      "translation": "MLTSRGVHRLSRRALNSAKRTNAFFSTAVAAPMLARAASAPSSSQRAVPRPSRASQSARSYATEASVTSGHVKTVIGAVVDVQFESENLPPILNALEVVDFHGGRLVLEVAAHLGENSVRTIAMDGTEGLVRGQKVIDTGAPIKIPVGTATLGRIMNVIGEPIDERGEIKGVKLLPIHADPPAFVEQSTTAEVLETGIKVVDLLAPYARGGKIGLFGGAGVGKTVLIQELINNVAKAHGGFSIFCGVGERTREGNDLYHEMIETGVINLEGDSKVALVFGQMNEPPGARARVALTGLTIAEYFRDEEGQDVLLFIDNIFRFTQAGSEVSALLGRIPSAVGYQPTLSTDMGGMQERITTTKKGSITSVQAVYVPADDLTDPAPATTFAHLDATTVLSRSIAELGIYPAVDPLDSKSRMLDPRIVGTEHYEVATAVQKILQDYKSLQDIIAILGMDELSEEDKLTVERARKIQRFMSQPFAVAQVFTGYEGKLVPLKDTVRSFKEILSGTHDNLPESAFYMVGTIEDVKTKAEQLAKEIGESS",
      "product": ""
     },
     {
      "start": 3480577,
      "end": 3484881,
      "strand": 1,
      "locus_tag": "jgi.p_Fomfom1_1190310",
      "type": "other",
      "description": "<div class=\"focus-intro\">\n <strong><span class=\"serif\">jgi.p_Fomfom1_1190310</span></strong><br>\n \n <br>\n Locus tag: <span class=\"serif\">None</span><br>\n Protein ID: <span class=\"serif\">None</span><br>\n Gene: <span class=\"serif\">jgi.p_Fomfom1_1190310</span><br>\n \n Location: 3,480,577 - 3,484,881,\n (total: 3507 nt, excluding introns)<br>\n <br>\n \n</div>\n<div class=\"focus-info\">\n \n\n \n\n \n\n\n \n</div>\n<div class=\"focus-urls\">\n <a class=\"wildcard-container\" data-wildcard-attrs=\"href\" href=\"http://blast.ncbi.nlm.nih.gov/Blast.cgi?PAGE=Proteins&PROGRAM=blastp&BLAST_PROGRAMS=blastp&QUERY=@!translation!@&LINK_LOC=protein&PAGE_TYPE=BlastSearch\" target=\"_blank\" data-locus=\"jgi.p_Fomfom1_1190310\">NCBI BlastP on this gene</a><br>\n <span class=\"asdb-linkout link-like wildcard-container\" data-locus=\"jgi.p_Fomfom1_1190310\" data-wildcard-attrs=\"data-seq\" data-seq=\"@!translation!@\">Blast against antiSMASH-database</span><br>\n \n \n \n \n</div>\n<div class=\"focus-clipboard\">\n AA sequence: <span class=\"clipboard-copy wildcard-container\" data-locus=\"jgi.p_Fomfom1_1190310\" data-wildcard-attrs=\"data-seq\" data-seq=\"@!translation!@\">Copy to clipboard</span><br>\n Nucleotide sequence: <span class=\"clipboard-copy wildcard-container\" data-locus=\"jgi.p_Fomfom1_1190310\" data-wildcard-attrs=\"data-seq\" data-seq=\"@!dna!@\">Copy to clipboard</span><br>\n</div>",
      "dna": "ATGCACGACTCGGACCTCTTCACAAGGCTCGACAATTTCCTGGCAGCAGGAGCTCTCGCCTTGTCGATAAAAAGAACTAGTGTCTTTGACGGCAACCACGAGCAGGCCGATGATGGATGGGCACTCCTGCCATCGCGCATCGCTACCGCCTCCGAATCGGGCGTCCAGGACGCCGACGCGGAAACGTTCGACTCATTGCTTTTCCTCGTCCGGCATCGCTTCATCGCTGCCACTTATCTCGTCCATCTCAGTACCTCTCTGTTGTTTGTCCGAGTCTATCTTATTCCTTGGGATCTCCCTGGGTCAAAAGGAGTGCTGCGGCTGCGGGATGACGACGCGGTGCTTCGGCCGGGGCGCAAGCGCCTGAGGTCGCTTTTTCTGCGCATTCGACAAGATAGGTCATTGTGGGAGGGCGACGGGGCATCGTCCTCGACTCCTCATCACTTCTGGGAGAGCGCAGTCGACAACCGGAGTCTTCTGGAAATCTACAATGACTTACCATCGCCGGAGCCCGACACTCTCCTTGAGCACATCCCAGAGCTCAATTGTACGCTGTACGGCTATCAGCGTCGAACTGTGTCTACGATGGTTGCGCGGGAGACGCACCGCGGGTCCATCGCGGACCCGCTGTACCTCCCGGCTCGAGGAGTCGATGGGAAGACCTTCTACATACTACCCGCAACCATGGAGTTGGTGTCAGAGCGCCCACGCATTTCATCGGTACCCGGAGGTATTCTCTGCGAAGAGCTGGGGACGGGCAAGACCGTCATGATGCTGTCGCTCATCCTTGCGACGATAGACCAGCTTGCAGCGCCGGAGGAAGCCTTTCACGAGGAGCGCATTCCCATCACCCCACTCGCTCTTCGACACTTCCAGACACGCACCGCAATCGCCGACCGTGCCAAACTGGCGAATAATAAGGTGCTCAAGGACACGGGCGTGCCATCGCTGGTCGAGATCATGCTACATCAATGCCGCCTTGCTCCTGATAGGAATGCGTTTCGCAAGTATGAGGATCAACTCGACCAGCTCAGGCTATTGCAGCCGCTACGAGAAAATGCTCCGTTTTATCTCCACACTGACCCTCCGAGGGACGTCGGGTATGGCGCGGCACGTGGAGGGAACAACGACATGCCGAAGGTTATGTATCTGACCTCAGCCACGCTCGTGGTTGTTCCTGAAAACTTGCAGCTACAATGGATGAGGGAGATCTCGTTGCATATCACCAACGAGGTGCGCGTCCTCTTCGTCCGTCACCAGGACGAGCTGCCTGATGCTCCCGTACTCGCGACCAACTATGATATCGTTTTGATGTCACATTCACGATTCTCCAAGGAAGCAAAGAAGAGATGCATGGACGACTTGCTGACGAGAACACCTTGTCAGTGCAAGACTGTGCATAGATCCCGGGTGCCCCGCTGTCGATGTAGCAGGCGCGAAACGGCCTCACCCTTGCTTCAAATCAGGTGGAAGCGGCTTGCCATAGACGAAGGCCACAACGCTGGTGAGAAGCGCACGGACTACGCACTATTCACCAAGCTCCTTAGTGTCGAACGACGCTGGATCATGACAGGAACCCCGACGACGAATTTGTTGGGCCTAAATTTCGGCGCCGGCAGCGATCTACAGTATCCAGAAGAGGACGAGGACGAGGACCCTGCAGGCACTAGCCAACAGCGACGATGGCATAATAGCGAACGACCGGACCTTCATAAACTCGGGCTCATGTTCTCTGAGTACCTGTTGATGATGCCTTTTGCATCAGACCCGAAAGCATTCGCGACACTTGTCACAAATCCTCTTTTCAGTGCGAAAGGGCCATGGCCCGGAGACATCCAGGTCCTTACCCAGGTTATGTCATCAGTCATGATACGACATAGAACCGAGGACGTCGAACAAGATATCCGATTGCCTTTCTTGGCCCATGAAACTGTTTTGCTAGATCTCGATCCGTATGCAGTGAAGGCATACAACGTGATCCAAGCAAGGATTGCTGTCAACGCAGTTGATTCTGAGCGGAAGGACCAAGATTACATGTTCCATCCTAGGAACGCCGCTTCTCTAAAGGAAACCCTCTCAAACATCTCTCAAGTGATGTTCTGGCACGCTCTGGACAGCAGGCTTGAAGAGCCCATAGCGAATGCAAAGCGCTGCTTGGAAAAGCTGGAGGAATGTAACGGAAGTCAGGAGGACTTCGAGCTCATCAGACAGTCTATCTTTCATCTTCAGTCCGCAATGGACGACCAGATCTGGATAGAAATACAGAAACATTTCCAAGTATGGCACCGGGTCGAGAACATGCCCCCCGAGGTATTCAACGCATGGAGTACATTTAAGTCACCTCCGGAAGCGTTTACGGAGCATCTTCTGCCCCCGGCGTTGCTTCTCGCGATGCGTGATTACGTCACGAGTCATCCTCTTCGGTCCGTTGCTGGCATCGCCGATATGGGTGCTGTCATAGTCGAAGAGGATCGGAAGTGGCGAAATTTTGAAGCTCTGCAGAACCACCTCAAGAAGAAGCGCCCGAAAGAACGGCGCCCGAGAGACGACACTGCCAAGGGGTCACTGAAACGCGAAGCTGCGGAGAAAAAGCTCGAGGAGATGCGGACTGAGTATCAGGCTGTATCAGCGCGGTTGACTGCTGCCTCGACGGGCGAAGCTGCGCCAGTCAAGACAGAGGAGGCCTCACGCAAAGTCTCGTCGACCCTTCTCCGGCTCTCCCCCGTTGCACGCGTGCAGATCAAACACTCGGTTTCGACCAAGTTGGACTACATTTTGAACGAGGTTCTCCTGTATAGCGCCGACGAGAAGTTCCTGATTTTTTCGGATTCCCCCTCAACGCTCTCATTCATCGCCGCGTCGCTCGAACTCATCAGAGTCAAGCACCTGGAGTTCAGTGGCCAGTTGAAGCGCGATGACCGGCAGGCAACCATCACAACATTCGAGACATCGGATCTATACCGCGTGCTGTTAATGGAGTTGAAGCACGGCGCTCGTGGCTTGAATCTGGTGTCAGCCTCGAGAGTCATATTCTGCGAGCCTGTCTGGAAGGCCGACGTGGAATCCCAAGCTATCAAGCGAGTGCATCGTATTGGTCAGTCACGGCGAGTAATAGTCAAGACACTCGCCATCCGCGGAACGTCTGAAGAAGTCATGGTCGCCCGAAGCAAGGCGCTCAAAGAGAACAAGCAAGAGTTCACGAAAGAATTCACCGACGACAGGACTATGAGAGACTTCATAGAGCATCCGACGTTCCTGCCAATTCCTACGGAACGCGAGGTCCATCTGGATGTCCCTCTCTTCGAGCTCGAGTCTCCAGGACCCACGACCACGACCACCACGACCGATATCGTTGACCCGTGCGACCCGCCCGCGGCCCCACGGACCTCCGAAGTTCGTGTGGTGACAGGAACCCCACCGCCTTTACCACGCCGCACCACTGTCTACGTTGAAATTGCCACGGAGCATCCGCGGAAGAAACGGAAGACAGTGTCTTTTGCTGATTGA",
      "translation": "MHDSDLFTRLDNFLAAGALALSIKRTSVFDGNHEQADDGWALLPSRIATASESGVQDADAETFDSLLFLVRHRFIAATYLVHLSTSLLFVRVYLIPWDLPGSKGVLRLRDDDAVLRPGRKRLRSLFLRIRQDRSLWEGDGASSSTPHHFWESAVDNRSLLEIYNDLPSPEPDTLLEHIPELNCTLYGYQRRTVSTMVARETHRGSIADPLYLPARGVDGKTFYILPATMELVSERPRISSVPGGILCEELGTGKTVMMLSLILATIDQLAAPEEAFHEERIPITPLALRHFQTRTAIADRAKLANNKVLKDTGVPSLVEIMLHQCRLAPDRNAFRKYEDQLDQLRLLQPLRENAPFYLHTDPPRDVGYGAARGGNNDMPKVMYLTSATLVVVPENLQLQWMREISLHITNEVRVLFVRHQDELPDAPVLATNYDIVLMSHSRFSKEAKKRCMDDLLTRTPCQCKTVHRSRVPRCRCSRRETASPLLQIRWKRLAIDEGHNAGEKRTDYALFTKLLSVERRWIMTGTPTTNLLGLNFGAGSDLQYPEEDEDEDPAGTSQQRRWHNSERPDLHKLGLMFSEYLLMMPFASDPKAFATLVTNPLFSAKGPWPGDIQVLTQVMSSVMIRHRTEDVEQDIRLPFLAHETVLLDLDPYAVKAYNVIQARIAVNAVDSERKDQDYMFHPRNAASLKETLSNISQVMFWHALDSRLEEPIANAKRCLEKLEECNGSQEDFELIRQSIFHLQSAMDDQIWIEIQKHFQVWHRVENMPPEVFNAWSTFKSPPEAFTEHLLPPALLLAMRDYVTSHPLRSVAGIADMGAVIVEEDRKWRNFEALQNHLKKKRPKERRPRDDTAKGSLKREAAEKKLEEMRTEYQAVSARLTAASTGEAAPVKTEEASRKVSSTLLRLSPVARVQIKHSVSTKLDYILNEVLLYSADEKFLIFSDSPSTLSFIAASLELIRVKHLEFSGQLKRDDRQATITTFETSDLYRVLLMELKHGARGLNLVSASRVIFCEPVWKADVESQAIKRVHRIGQSRRVIVKTLAIRGTSEEVMVARSKALKENKQEFTKEFTDDRTMRDFIEHPTFLPIPTEREVHLDVPLFELESPGPTTTTTTTDIVDPCDPPAAPRTSEVRVVTGTPPPLPRRTTVYVEIATEHPRKKRKTVSFAD",
      "product": ""
     },
     {
      "start": 3485416,
      "end": 3486977,
      "strand": -1,
      "locus_tag": "jgi.p_Fomfom1_1190301",
      "type": "biosynthetic",
      "description": "<div class=\"focus-intro\">\n <strong><span class=\"serif\">jgi.p_Fomfom1_1190301</span></strong><br>\n \n <br>\n Locus tag: <span class=\"serif\">None</span><br>\n Protein ID: <span class=\"serif\">None</span><br>\n Gene: <span class=\"serif\">jgi.p_Fomfom1_1190301</span><br>\n \n Location: 3,485,416 - 3,486,977,\n (total: 1188 nt, excluding introns)<br>\n <br>\n \n  biosynthetic (rule-based-clusters) terpene: Terpene_synth_C<br>\n \n  biosynthetic-additional (smcogs) SMCOG1052:Terpene synthase/cyclase metal-binding domain protein (Score: 203.4; E-value: 9.3e-62)<br>\n \n</div>\n<div class=\"focus-info\">\n \n\n \n\n \n\n\n \n</div>\n<div class=\"focus-urls\">\n <a class=\"wildcard-container\" data-wildcard-attrs=\"href\" href=\"http://blast.ncbi.nlm.nih.gov/Blast.cgi?PAGE=Proteins&PROGRAM=blastp&BLAST_PROGRAMS=blastp&QUERY=@!translation!@&LINK_LOC=protein&PAGE_TYPE=BlastSearch\" target=\"_blank\" data-locus=\"jgi.p_Fomfom1_1190301\">NCBI BlastP on this gene</a><br>\n <span class=\"asdb-linkout link-like wildcard-container\" data-locus=\"jgi.p_Fomfom1_1190301\" data-wildcard-attrs=\"data-seq\" data-seq=\"@!translation!@\">Blast against antiSMASH-database</span><br>\n \n \n  <a href=\"knownclusterblast/region4/jgi.p_Fomfom1_1190301_mibig_hits.html\" target=\"_new\">MiBIG Hits</a><br>\n \n \n \n</div>\n<div class=\"focus-clipboard\">\n AA sequence: <span class=\"clipboard-copy wildcard-container\" data-locus=\"jgi.p_Fomfom1_1190301\" data-wildcard-attrs=\"data-seq\" data-seq=\"@!translation!@\">Copy to clipboard</span><br>\n Nucleotide sequence: <span class=\"clipboard-copy wildcard-container\" data-locus=\"jgi.p_Fomfom1_1190301\" data-wildcard-attrs=\"data-seq\" data-seq=\"@!dna!@\">Copy to clipboard</span><br>\n</div>",
      "dna": "ATGACCGTCATTGTTCCCGCCCCCTCTCCTTCGATTTCCAAGTCTCCAGACCACTTCATCCTCCCCGACCTCGTCGGACACTGCAATTTCCCCCTCTTCTACCACCCACATGGCGACGCCGTCGCCACCGAGTCCGTCCAGTGGCTGGACAGCGGCTGCCCTGAGCTCTCGCCCAAGGGGCGCAAGGCCCTCTACGGACTGCGAGCGGGCGAGTTGACGGCGTTCTGCTACCCCTACTGCAGCACGGATCGGCTACGGGTCGTGAGCGACTTCATGAACTATCTCTTCCACCTTGACAACATCTCGGACGGCATGATGCGCAAGGGCACGGAGGAGCTTGCCGACACCGTGATGAACGCGCTCTGGTTCCCCGACCGGTACATGCCGACAGAGTGCCCTGGGAAGGAGCAGCCCCTTGTGGAGGCCAGCTCGGGCAGGCTTGCAAGGGATTATTGGACGCGGTGCACAAAAGATGCCAAGCCCGGTCCCCAGGCTCGCTTCAAGGAGAACCTAGGGCTGTACTTCGACGCTGTGAACCAGCAGGCGAGGGACCGTGACGCGAACCTCATTCCTGACCTCGAGTCGTATATCAGCATGAGGCGAGACAACAGTGGGTGCAAACCTGTATTCGACCTCATTGAATACGCAATGGACATCGACCTCCCCGAGTTCGTCATTCGGCATCCAATCATCCAGGCACTGAACCAGGGGGCAAATGATGTTGTCACAGCCTGGAATTCCAGTACTCACACGATTCCCCGCACCCAGGACATATTTTCATATGCTGTCGAACAAGCTCGAGGCGACACACATAACATGATCGTCATCCTCATGCACGTCCGCGGCTTCGACCTGCAAACCGCCGTCGACTTTGTAGGCGAGCTCTGCCGACAAACCATCGACGCCTTCACAGAAAACCAGCGCGAGCTGCCGTCGTTCGGCCCGCGCCTCGACCGCGATGTCGCGTTGTACGTCCAGGGCCTCCAGGACTGGATCGTCGGCTCGCTGCACTGGAGCTTCATGTCAGAGCGCTACTTTGGCAAGGAGGGCGCCGAGGTCAAAAAGCACCGAGTCGTCAAGCTGCTTCCGCGGCGTCCGCCGCGTTCACAGGCACATGAACGTGCACATGCGCACGGACTCACACAACGTGCTTGTGGCGTTGAAGCTGGCATTGCCGTGCACGCGTAG",
      "translation": "MTVIVPAPSPSISKSPDHFILPDLVGHCNFPLFYHPHGDAVATESVQWLDSGCPELSPKGRKALYGLRAGELTAFCYPYCSTDRLRVVSDFMNYLFHLDNISDGMMRKGTEELADTVMNALWFPDRYMPTECPGKEQPLVEASSGRLARDYWTRCTKDAKPGPQARFKENLGLYFDAVNQQARDRDANLIPDLESYISMRRDNSGCKPVFDLIEYAMDIDLPEFVIRHPIIQALNQGANDVVTAWNSSTHTIPRTQDIFSYAVEQARGDTHNMIVILMHVRGFDLQTAVDFVGELCRQTIDAFTENQRELPSFGPRLDRDVALYVQGLQDWIVGSLHWSFMSERYFGKEGAEVKKHRVVKLLPRRPPRSQAHERAHAHGLTQRACGVEAGIAVHA",
      "product": ""
     },
     {
      "start": 3487685,
      "end": 3489926,
      "strand": -1,
      "locus_tag": "jgi.p_Fomfom1_101870",
      "type": "other",
      "description": "<div class=\"focus-intro\">\n <strong><span class=\"serif\">jgi.p_Fomfom1_101870</span></strong><br>\n \n <br>\n Locus tag: <span class=\"serif\">None</span><br>\n Protein ID: <span class=\"serif\">None</span><br>\n Gene: <span class=\"serif\">jgi.p_Fomfom1_101870</span><br>\n \n Location: 3,487,685 - 3,489,926,\n (total: 1809 nt, excluding introns)<br>\n <br>\n \n  other (smcogs) SMCOG1173:WD-40 repeat-containing protein (Score: 138.6; E-value: 4.2e-42)<br>\n \n</div>\n<div class=\"focus-info\">\n \n\n \n\n \n\n\n \n</div>\n<div class=\"focus-urls\">\n <a class=\"wildcard-container\" data-wildcard-attrs=\"href\" href=\"http://blast.ncbi.nlm.nih.gov/Blast.cgi?PAGE=Proteins&PROGRAM=blastp&BLAST_PROGRAMS=blastp&QUERY=@!translation!@&LINK_LOC=protein&PAGE_TYPE=BlastSearch\" target=\"_blank\" data-locus=\"jgi.p_Fomfom1_101870\">NCBI BlastP on this gene</a><br>\n <span class=\"asdb-linkout link-like wildcard-container\" data-locus=\"jgi.p_Fomfom1_101870\" data-wildcard-attrs=\"data-seq\" data-seq=\"@!translation!@\">Blast against antiSMASH-database</span><br>\n \n \n \n \n</div>\n<div class=\"focus-clipboard\">\n AA sequence: <span class=\"clipboard-copy wildcard-container\" data-locus=\"jgi.p_Fomfom1_101870\" data-wildcard-attrs=\"data-seq\" data-seq=\"@!translation!@\">Copy to clipboard</span><br>\n Nucleotide sequence: <span class=\"clipboard-copy wildcard-container\" data-locus=\"jgi.p_Fomfom1_101870\" data-wildcard-attrs=\"data-seq\" data-seq=\"@!dna!@\">Copy to clipboard</span><br>\n</div>",
      "dna": "ATGCCCACTATGTTCTCTACAGACGAAGGCTACATCGACGAGGAGATGTTCAGTCCTGTGGCCAGCAGCGGTGAACAAAGGCAGATGTCTGTCCGGGAGCGGGAAGAAATCGCATACAGGATCCTCGCGTCGTTGCCGAGGTCAAGTCTCGCTGTGCTGCAGAGCAGGATCGCGCCGCTCCTCAAGCTAGACATTGTTGGGCTGCTCCCGACAGAAGTTGCGCTTCACGTATTCTCCTACCTTCCGTACCAGTCACTCCTCACCTGCGCCCTTGTCAGCAGACGGTGGCGCGCGCTCGCGGACGACCAGTCACTTTGGAAGAGCCTCTGCCTTGAGCGGAAGTGGGAGTGGCGCGCACCTCCCGACGCGTTTCAACTGGAATTCGCCAACTGCCATGGCCAGCACCCTGCCGACGGAGCTCTGGGCTCCGACGACGAGGGTATGGGGGACGAGGAGGACGATGACGATAGCATGCAGGTGGATGATTCAGGGTTCGCATCCATGGACGTAGACGAAGACGACTCTATGCATCCTCCGCTCCCATCCCCCTCCGCGACGGCTACGGCCATGCGTCTGTCTATCCCCACCCACATACTCACGCCCGCGATTCAGTCACAATCGTCACCGTCCTCGTCCTCGACTCATCGACCGATGCGATCCCCTCGTACGCGTCATTCTGCCCCATCAATCCTCCAGCTACCGGCTGCCGCACGCCATCCTTACCTGAAACCAAACTACAAACTCCTCCACCAAACACACGTCAGACTGCGCAATCGATTTTCCGCAGGCTCGTACACGCTATCCAACCTCCAAACCCGTGGCGCCCCCAATTCCCACTCCAACACCATATATTGTTTGCAGCTATACACCTACCCTGAGACGGGCACCCAAGTCCTGTTTACGGGTTCCAAAGATCGCACGATTCGCGAGTGGGATCTCTCGACCGGATCGGCCATCCGCGTCCTGGAAGGTGTCCACGAAAGCAGTGTGTTGAGTATATGTGTCCATGGAGGCTTGCTCGCGAGTGCCAGCAGCGACCGGCGGGTCGTCGTATGGGATCTCGCCAAGGACCAGCCGATCAAGATTATTCGGGAGCACGAAGACAGCGTGCTGTGTGTTCGTTTCGATGACAAAAGACTCGTGTCTTGTTCGAAGGACCGGACGGTCAGGACGTACCTTTTCCCAGACTTGACTCGGCAACATGTGCTGAATGCGCACCGCGCAGCCGTGAACGCGGTCTCCATCTCGAATAACCACATCATTTCCGTTTCGGGTGACCGGTCTCTCCGGCTGTGGGACGCGGACACGGGGGGTTTGCTCCGGACGTTCGAGAACCACCACCGTCGCGGGATCGCTTCCATCGACTTCAGGCATCCATTCGTGGTGTCAGGCTCTTCGGATAAGCACATCCGCCTTGTGGACGTCATCACTCGACAAGGCTGGTCAACATCTCCAACGGCTGACCCTAAGCCCGCAGCGTCTTCAACGACGGTTGTCTGCGAAGCCTGCGGGAGGAACCCTTCTTCAGGAGAGGCACTGCAGCCGCAGCCTCGGCGCCGGGCACACGAAGATCTCGTGCGCAGTGTGGCTCTGAGCTCGGATCTGGTCGTCAGTGGCAGTTATGATTTCACTGTTAAGGTTTGGGACCGTCAAACAGGCGCATTAATCGCGGACCTGGCTGGCGGACACACGGGTAGGATCTTTTGCGTGGGCTTTGATTACACCAAGATCGTCTCGTGCGGCGAGGACCAGCGGATATGCATATGGGACTTCTCGAATGGAATTGAGACGTCATTCATCAAACTCTGA",
      "translation": "MPTMFSTDEGYIDEEMFSPVASSGEQRQMSVREREEIAYRILASLPRSSLAVLQSRIAPLLKLDIVGLLPTEVALHVFSYLPYQSLLTCALVSRRWRALADDQSLWKSLCLERKWEWRAPPDAFQLEFANCHGQHPADGALGSDDEGMGDEEDDDDSMQVDDSGFASMDVDEDDSMHPPLPSPSATATAMRLSIPTHILTPAIQSQSSPSSSSTHRPMRSPRTRHSAPSILQLPAAARHPYLKPNYKLLHQTHVRLRNRFSAGSYTLSNLQTRGAPNSHSNTIYCLQLYTYPETGTQVLFTGSKDRTIREWDLSTGSAIRVLEGVHESSVLSICVHGGLLASASSDRRVVVWDLAKDQPIKIIREHEDSVLCVRFDDKRLVSCSKDRTVRTYLFPDLTRQHVLNAHRAAVNAVSISNNHIISVSGDRSLRLWDADTGGLLRTFENHHRRGIASIDFRHPFVVSGSSDKHIRLVDVITRQGWSTSPTADPKPAASSTTVVCEACGRNPSSGEALQPQPRRRAHEDLVRSVALSSDLVVSGSYDFTVKVWDRQTGALIADLAGGHTGRIFCVGFDYTKIVSCGEDQRICIWDFSNGIETSFIKL",
      "product": ""
     },
     {
      "start": 3490359,
      "end": 3491572,
      "strand": -1,
      "locus_tag": "jgi.p_Fomfom1_1188092",
      "type": "other",
      "description": "<div class=\"focus-intro\">\n <strong><span class=\"serif\">jgi.p_Fomfom1_1188092</span></strong><br>\n \n <br>\n Locus tag: <span class=\"serif\">None</span><br>\n Protein ID: <span class=\"serif\">None</span><br>\n Gene: <span class=\"serif\">jgi.p_Fomfom1_1188092</span><br>\n \n Location: 3,490,359 - 3,491,572,\n (total: 1152 nt, excluding introns)<br>\n <br>\n \n</div>\n<div class=\"focus-info\">\n \n\n \n\n \n\n\n \n</div>\n<div class=\"focus-urls\">\n <a class=\"wildcard-container\" data-wildcard-attrs=\"href\" href=\"http://blast.ncbi.nlm.nih.gov/Blast.cgi?PAGE=Proteins&PROGRAM=blastp&BLAST_PROGRAMS=blastp&QUERY=@!translation!@&LINK_LOC=protein&PAGE_TYPE=BlastSearch\" target=\"_blank\" data-locus=\"jgi.p_Fomfom1_1188092\">NCBI BlastP on this gene</a><br>\n <span class=\"asdb-linkout link-like wildcard-container\" data-locus=\"jgi.p_Fomfom1_1188092\" data-wildcard-attrs=\"data-seq\" data-seq=\"@!translation!@\">Blast against antiSMASH-database</span><br>\n \n \n \n \n</div>\n<div class=\"focus-clipboard\">\n AA sequence: <span class=\"clipboard-copy wildcard-container\" data-locus=\"jgi.p_Fomfom1_1188092\" data-wildcard-attrs=\"data-seq\" data-seq=\"@!translation!@\">Copy to clipboard</span><br>\n Nucleotide sequence: <span class=\"clipboard-copy wildcard-container\" data-locus=\"jgi.p_Fomfom1_1188092\" data-wildcard-attrs=\"data-seq\" data-seq=\"@!dna!@\">Copy to clipboard</span><br>\n</div>",
      "dna": "ATGGAAGCTCGGGTGGAGGTGGACGAAGGACATTCTTACAATCCAAAAGTCCCGCAGGAGCTCCTCGACCAGGCCATCGACCATCTCTGGAACGATGTCAAATCTCTCGCAGCCTGTGCACTCACATGTCACGCATTCCTGTCCTCCGCGCGCACGCACCTCTTCCATGACCAACGTCTCACCGGTGCGAAATGCTGCGCTCGCTTCGAGCTCTTCCTCGAGACCTGCCCGGACGTGACACCATACATCCGGCGACTGTCTGTCACCGAGCCGATGAGCACCGCGTATGCCCAGAATTGGGTCAATCGAATCCCCGCGCTAGTCGCCAGGTTGGAGAGGCTCGAGACACTCGAGCTCGTCGGCTTGCACTATGTTTCGCTACAGCGGTGTACCCCGGACGTACTTGCCGCATTTGCGAGGCTCACGAAGCTCGTCTTCGCCGACGTGTACTTTGACCATTTCTTGGACGTGCACACCATCCTCGCCGCAGCGTGCAACTCCAAGGACCTCCGGTTCTATCGCATCGGATGGGGAAACAACACCCCGCCAGCGTATAACACGCCTCCCAGTCCATCGAGGCTTCAATTGCAGAAGCTCGTAGTTGACTCGTGGGCGACGTCCGCGATACTCCGAGCGTGGCTCTTACCCTGTGCGGAGCTGGGCGAAGTCGACATCCGCACGCTCATGATTCGCTGGAGAGAGCGCGACAGTACGGATCTCCTCAAGTCGCTCTTCGCCGTCTGCGGACCGGCTCTGCAGCATCTATACGTAGAGCTGCCGACTACGATAGAGGGTGCACAAGAGGTCCCGACGCTGTACCATAACACCAACCTCCGCACGCTGGAGATTGATGGACTTGTGCTTCCTGGGAGCGTAGCGTGGACGTCGGGCCTGCTCGAGAAACTGCGCTCAACGCAGCTGCAGAAACTGTCGATATCGATGCTCGTCCTCCGGAACGACGACCTGCCATCGTTCGAGTGGGACCAGCTGGACGCCTTCCTGGCTCAACCCTCCTTCGTCGACGTCGCGCTCGTAATTACCGTTAACCGCGCCCTACATCCGCAAAATGACCCCACGGTGATTCGGGCGGCGGTTATGGAGTATCTTCCCAGAGTGGTGAAGAGGGGGAAGCTGGCCATCAACTGTTCGTGA",
      "translation": "MEARVEVDEGHSYNPKVPQELLDQAIDHLWNDVKSLAACALTCHAFLSSARTHLFHDQRLTGAKCCARFELFLETCPDVTPYIRRLSVTEPMSTAYAQNWVNRIPALVARLERLETLELVGLHYVSLQRCTPDVLAAFARLTKLVFADVYFDHFLDVHTILAAACNSKDLRFYRIGWGNNTPPAYNTPPSPSRLQLQKLVVDSWATSAILRAWLLPCAELGEVDIRTLMIRWRERDSTDLLKSLFAVCGPALQHLYVELPTTIEGAQEVPTLYHNTNLRTLEIDGLVLPGSVAWTSGLLEKLRSTQLQKLSISMLVLRNDDLPSFEWDQLDAFLAQPSFVDVALVITVNRALHPQNDPTVIRAAVMEYLPRVVKRGKLAINCS",
      "product": ""
     },
     {
      "start": 3492086,
      "end": 3493420,
      "strand": 1,
      "locus_tag": "jgi.p_Fomfom1_1189549",
      "type": "other",
      "description": "<div class=\"focus-intro\">\n <strong><span class=\"serif\">jgi.p_Fomfom1_1189549</span></strong><br>\n \n <br>\n Locus tag: <span class=\"serif\">None</span><br>\n Protein ID: <span class=\"serif\">None</span><br>\n Gene: <span class=\"serif\">jgi.p_Fomfom1_1189549</span><br>\n \n Location: 3,492,086 - 3,493,420,\n (total: 951 nt, excluding introns)<br>\n <br>\n \n</div>\n<div class=\"focus-info\">\n \n\n \n\n \n\n\n \n</div>\n<div class=\"focus-urls\">\n <a class=\"wildcard-container\" data-wildcard-attrs=\"href\" href=\"http://blast.ncbi.nlm.nih.gov/Blast.cgi?PAGE=Proteins&PROGRAM=blastp&BLAST_PROGRAMS=blastp&QUERY=@!translation!@&LINK_LOC=protein&PAGE_TYPE=BlastSearch\" target=\"_blank\" data-locus=\"jgi.p_Fomfom1_1189549\">NCBI BlastP on this gene</a><br>\n <span class=\"asdb-linkout link-like wildcard-container\" data-locus=\"jgi.p_Fomfom1_1189549\" data-wildcard-attrs=\"data-seq\" data-seq=\"@!translation!@\">Blast against antiSMASH-database</span><br>\n \n \n \n \n</div>\n<div class=\"focus-clipboard\">\n AA sequence: <span class=\"clipboard-copy wildcard-container\" data-locus=\"jgi.p_Fomfom1_1189549\" data-wildcard-attrs=\"data-seq\" data-seq=\"@!translation!@\">Copy to clipboard</span><br>\n Nucleotide sequence: <span class=\"clipboard-copy wildcard-container\" data-locus=\"jgi.p_Fomfom1_1189549\" data-wildcard-attrs=\"data-seq\" data-seq=\"@!dna!@\">Copy to clipboard</span><br>\n</div>",
      "dna": "ATGGCTGCCGCTGCTGAAGAGATTCGTGCCAACTCCTATGTTGGTTTTGACACCATTACCCAGCAGATTGAGCACAAGCTCCTGAAGCGCGGTTTCCAGTTCAACGTTATAGTCGTTGGTCAGACCGGTCTTGGAAAGTCGACCCTCATCAACACCATCTTCGCGTCGCACCTCATTGACTCCAAGGGCCGCTTCGACTCGGATGAGCCTGTGAGGCAGACGACGGAGATTCATCCCGTCTCGCACGTCATTGTCGAGAATGGCGTGAAGCTCCGTCTCAACATTGTCGACACCCCCGGCTACGGCGACCAGGTCAACAACGAAAACTGCTGGGACCCGATAATCAAGTACATCAAGGACCAGCACAGTGCGTACCTGCGTAAGGAGCTCACCGCGCAGCGCGACCGGCACATTCAGGACACGCGCATTCATTGCGCCCTGTTCTTCATCAACCCGACGGGCCACTCCCTCCGCCCGATCGACGTCATTGTGATGAAGAAGCTGAGCGAGGTCGTCAACGTTGTCCCTGTCATTGCTAAGTCCGACAGTTTGACACTTGAGGAGCGGGATTCATTCAAGCAGAAAATTCGGGAAGAGCTGGTTTACCACAACATCCGCCTCTACCCCTTCGACACGGAGGAGAACGACGAGGAGGAGATCCAGCTCAACGAGAGCATCAGGAGCATGATTCCCTTTGCTGTTGTCGGCTCGGAGCGCACCGTTATCATCGACGGCAAGCCCGTGCGCGGCCGCAAGAACCGCTGGGGTGTCGTCAACGTGGAGGACGAGAGGCACAGCGAGTTCGTCTACCTCCGCAACTTCCTCACCAGGACACACCTCCAGGACCTCATCGAGACAACGGCACAGATTCACTACGAGGCCTTCCGGTCAAAACAACTACTCGCACTCAAGGAGCAGACCAATGCCCGCCCGTCGGCTGCTGCGCAGTAG",
      "translation": "MAAAAEEIRANSYVGFDTITQQIEHKLLKRGFQFNVIVVGQTGLGKSTLINTIFASHLIDSKGRFDSDEPVRQTTEIHPVSHVIVENGVKLRLNIVDTPGYGDQVNNENCWDPIIKYIKDQHSAYLRKELTAQRDRHIQDTRIHCALFFINPTGHSLRPIDVIVMKKLSEVVNVVPVIAKSDSLTLEERDSFKQKIREELVYHNIRLYPFDTEENDEEEIQLNESIRSMIPFAVVGSERTVIIDGKPVRGRKNRWGVVNVEDERHSEFVYLRNFLTRTHLQDLIETTAQIHYEAFRSKQLLALKEQTNARPSAAAQ",
      "product": ""
     },
     {
      "start": 3493583,
      "end": 3493798,
      "strand": 1,
      "locus_tag": "jgi.p_Fomfom1_101709",
      "type": "other",
      "description": "<div class=\"focus-intro\">\n <strong><span class=\"serif\">jgi.p_Fomfom1_101709</span></strong><br>\n \n <br>\n Locus tag: <span class=\"serif\">None</span><br>\n Protein ID: <span class=\"serif\">None</span><br>\n Gene: <span class=\"serif\">jgi.p_Fomfom1_101709</span><br>\n \n Location: 3,493,583 - 3,493,798,\n (total: 216 nt)<br>\n <br>\n \n</div>\n<div class=\"focus-info\">\n \n\n \n\n \n\n\n \n</div>\n<div class=\"focus-urls\">\n <a class=\"wildcard-container\" data-wildcard-attrs=\"href\" href=\"http://blast.ncbi.nlm.nih.gov/Blast.cgi?PAGE=Proteins&PROGRAM=blastp&BLAST_PROGRAMS=blastp&QUERY=@!translation!@&LINK_LOC=protein&PAGE_TYPE=BlastSearch\" target=\"_blank\" data-locus=\"jgi.p_Fomfom1_101709\">NCBI BlastP on this gene</a><br>\n <span class=\"asdb-linkout link-like wildcard-container\" data-locus=\"jgi.p_Fomfom1_101709\" data-wildcard-attrs=\"data-seq\" data-seq=\"@!translation!@\">Blast against antiSMASH-database</span><br>\n \n \n \n \n</div>\n<div class=\"focus-clipboard\">\n AA sequence: <span class=\"clipboard-copy wildcard-container\" data-locus=\"jgi.p_Fomfom1_101709\" data-wildcard-attrs=\"data-seq\" data-seq=\"@!translation!@\">Copy to clipboard</span><br>\n Nucleotide sequence: <span class=\"clipboard-copy wildcard-container\" data-locus=\"jgi.p_Fomfom1_101709\" data-wildcard-attrs=\"data-seq\" data-seq=\"@!dna!@\">Copy to clipboard</span><br>\n</div>",
      "dna": "ATGTTAGTCGTGATCGTTGTGGTCGCTAGTATAGTGCCTCTCTCTCCCTTGCTCCTAGTTGTTGTCTCCTGTTGCCTATGTGCCTCTACGCTCGTTTATAATAGCATATCCTACGGCTATCATGTCTTGCACATATCAAACCGAACGAACGTGCGCTCGAAGTCGACAGTTGTGTGTCAAACGTCGACGTCTTACTACCCTCGCGCGTTTGATTGA",
      "translation": "MLVVIVVVASIVPLSPLLLVVVSCCLCASTLVYNSISYGYHVLHISNRTNVRSKSTVVCQTSTSYYPRAFD",
      "product": ""
     },
     {
      "start": 3495407,
      "end": 3496442,
      "strand": -1,
      "locus_tag": "jgi.p_Fomfom1_101419",
      "type": "other",
      "description": "<div class=\"focus-intro\">\n <strong><span class=\"serif\">jgi.p_Fomfom1_101419</span></strong><br>\n \n <br>\n Locus tag: <span class=\"serif\">None</span><br>\n Protein ID: <span class=\"serif\">None</span><br>\n Gene: <span class=\"serif\">jgi.p_Fomfom1_101419</span><br>\n \n Location: 3,495,407 - 3,496,442,\n (total: 981 nt, excluding introns)<br>\n <br>\n \n</div>\n<div class=\"focus-info\">\n \n\n \n\n \n\n\n \n</div>\n<div class=\"focus-urls\">\n <a class=\"wildcard-container\" data-wildcard-attrs=\"href\" href=\"http://blast.ncbi.nlm.nih.gov/Blast.cgi?PAGE=Proteins&PROGRAM=blastp&BLAST_PROGRAMS=blastp&QUERY=@!translation!@&LINK_LOC=protein&PAGE_TYPE=BlastSearch\" target=\"_blank\" data-locus=\"jgi.p_Fomfom1_101419\">NCBI BlastP on this gene</a><br>\n <span class=\"asdb-linkout link-like wildcard-container\" data-locus=\"jgi.p_Fomfom1_101419\" data-wildcard-attrs=\"data-seq\" data-seq=\"@!translation!@\">Blast against antiSMASH-database</span><br>\n \n \n \n \n</div>\n<div class=\"focus-clipboard\">\n AA sequence: <span class=\"clipboard-copy wildcard-container\" data-locus=\"jgi.p_Fomfom1_101419\" data-wildcard-attrs=\"data-seq\" data-seq=\"@!translation!@\">Copy to clipboard</span><br>\n Nucleotide sequence: <span class=\"clipboard-copy wildcard-container\" data-locus=\"jgi.p_Fomfom1_101419\" data-wildcard-attrs=\"data-seq\" data-seq=\"@!dna!@\">Copy to clipboard</span><br>\n</div>",
      "dna": "ATGGCCATTATCAACCTTCCTCACGTCCGCGCAATTCAGCGGAAGAACACCGAGGCCCTCAAGATCGCCCGCAACATCGTTGCCCGTGACATCCCGAAGACGGAAAATGGTACTCCGGTCGTAGAGTCGCTTCCTGTCTCTGTCAAGGTGTTGATCGCGTTCTTTGTGATCCTTGGTATATTGATTTTGGGCATCATTACATGGCGAATTGTTGTGTGGAGGCGCCGTAAGGTGATCCCTGCCTCCCAGAAGTACCGTCAAGGCAGCTTCCTGCCTCGCGAGAAGATCAGACCGATTGTGGAGGGAACTCCCATGGAGAAGCAAGAGGTGCTCGTGATCCTTCCTATCGGTGTTCCTCCGACCGCGCATGCGTCAGAGACCAAGTGGAAGCCTCAAATCCCTGCGTCTTACAACGGCGGGAAGGTCATGGACATCAAGACTGCTCCTGCTCCTGAGGTCATCATGTCCCCTCCTCCGACATACACGGCCTCCAACTCTCCATCGACCACTTCCTCCCCCTCGAGCACGCCCTCTTCCTCGCCCCGCCCGCCCGCACTTAACCTTCCTACCGTTACGGTAACGCAAGATTACAACCACCTCTCTATCCCGGCCATCCCCTCGCCCGTCCCCAGTCCCCGCCGCACGTCCTCGTTCGGTCTGGAGGGCATGGGAGAGGGCGCGAACCTGAAAGCGAAGCCATCAGTCAAGTCAGTGAAGGGCCAGAAGGTCCCGCGCAAGATGCTCGTGGAGCACACCTTCGTCCCTTCGCTCGCTGACGAGCTGAGCATCAAGGTGGGCGAGGTCCTGAACATGCTCGAGGAGTACGAGGACGAGTGGTGCCTCGTCGAGCGTATCGGCAGCCGCTCCAGCGAGCGCGGTGTTGTGCCGCGGTTCTGCCTCAAGGAGCGCCCCCGCGGCCACAAGCGCGGCCAGTCCTCCGTATCGTCTTCGAAGACGGCTGTGAGCACGCGCACGCAGTGA",
      "translation": "MAIINLPHVRAIQRKNTEALKIARNIVARDIPKTENGTPVVESLPVSVKVLIAFFVILGILILGIITWRIVVWRRRKVIPASQKYRQGSFLPREKIRPIVEGTPMEKQEVLVILPIGVPPTAHASETKWKPQIPASYNGGKVMDIKTAPAPEVIMSPPPTYTASNSPSTTSSPSSTPSSSPRPPALNLPTVTVTQDYNHLSIPAIPSPVPSPRRTSSFGLEGMGEGANLKAKPSVKSVKGQKVPRKMLVEHTFVPSLADELSIKVGEVLNMLEEYEDEWCLVERIGSRSSERGVVPRFCLKERPRGHKRGQSSVSSSKTAVSTRTQ",
      "product": ""
     }
    ],
    "clusters": [
     {
      "start": 3485415,
      "end": 3486977,
      "tool": "rule-based-clusters",
      "neighbouring_start": 3475415,
      "neighbouring_end": 3496977,
      "product": "terpene",
      "category": "terpene",
      "height": 2,
      "kind": "protocluster",
      "prefix": ""
     }
    ],
    "sites": {
     "ttaCodons": [],
     "bindingSites": []
    },
    "type": "terpene",
    "products": [
     "terpene"
    ],
    "product_categories": [
     "terpene"
    ],
    "cssClass": "terpene terpene",
    "anchor": "r1c4"
   },
   {
    "start": 3769170,
    "end": 3813302,
    "idx": 5,
    "orfs": [
     {
      "start": 3770626,
      "end": 3774265,
      "strand": -1,
      "locus_tag": "jgi.p_Fomfom1_1230685",
      "type": "other",
      "description": "<div class=\"focus-intro\">\n <strong><span class=\"serif\">jgi.p_Fomfom1_1230685</span></strong><br>\n \n <br>\n Locus tag: <span class=\"serif\">None</span><br>\n Protein ID: <span class=\"serif\">None</span><br>\n Gene: <span class=\"serif\">jgi.p_Fomfom1_1230685</span><br>\n \n Location: 3,770,626 - 3,774,265,\n (total: 2688 nt, excluding introns)<br>\n <br>\n \n  other (smcogs) SMCOG1273:hypothetical protein (Score: 59.7; E-value: 4.3e-18)<br>\n \n</div>\n<div class=\"focus-info\">\n \n\n \n\n \n\n\n \n</div>\n<div class=\"focus-urls\">\n <a class=\"wildcard-container\" data-wildcard-attrs=\"href\" href=\"http://blast.ncbi.nlm.nih.gov/Blast.cgi?PAGE=Proteins&PROGRAM=blastp&BLAST_PROGRAMS=blastp&QUERY=@!translation!@&LINK_LOC=protein&PAGE_TYPE=BlastSearch\" target=\"_blank\" data-locus=\"jgi.p_Fomfom1_1230685\">NCBI BlastP on this gene</a><br>\n <span class=\"asdb-linkout link-like wildcard-container\" data-locus=\"jgi.p_Fomfom1_1230685\" data-wildcard-attrs=\"data-seq\" data-seq=\"@!translation!@\">Blast against antiSMASH-database</span><br>\n \n \n \n \n</div>\n<div class=\"focus-clipboard\">\n AA sequence: <span class=\"clipboard-copy wildcard-container\" data-locus=\"jgi.p_Fomfom1_1230685\" data-wildcard-attrs=\"data-seq\" data-seq=\"@!translation!@\">Copy to clipboard</span><br>\n Nucleotide sequence: <span class=\"clipboard-copy wildcard-container\" data-locus=\"jgi.p_Fomfom1_1230685\" data-wildcard-attrs=\"data-seq\" data-seq=\"@!dna!@\">Copy to clipboard</span><br>\n</div>",
      "dna": "ATGGTCGCGCCTCTGCTCAAGGCTTCCCTCTCAAGGCTGCTTCACACTCTAGGGTCTGCTGTATATACACAAGATGTTCCACCTTCACGCAACTCTCCTGGTCCCGAGCTCAACGCGCACGCGTTCGTGCGCCGAGACATGCACGACCCTGATGAGCGAGCCAAGTTCATCATCTTCTCATGCCTCATCCCCGTTCTTGTCCTCTTGTCGGGTCTGTTTGCCGGTCTGACGCTCGGATACATGAGCTTGGACTCGACGCAGCTGAACGTGCTGAGCGTCAGTGGAACGCCAAAGCAAAAGCTGTACGCGAACAAGATCAAACCTATTCGCAAGAATGGACACCTGCTGCTCGTCACCCTGCTACTCGCGAACATGATCGTCAACGAGACGCTGCCCGTCATTTCTGACCCAATCCTGGGCGGAGGGGTGCAGAGCGTCGTCGTGAGCACCGTCCTCATCGTGATCTTCTCGGAGATCATTCCGCAATCCCTGTGCACGCGTTATGGGTTGTACTTCGGGGCAAAGATGGCAGGGTTTGTACAAGTTCTCATCTGGACGTTGGGCATCGTGGCCTGGCCCGTTGCAAAACTTCTCGAGATCATACTCGGCCCGCATCACGGCATCATCTACCGACGTACCGAGTTAAAGGAGTTGATAGCGATGCATTCAAACATCGGCGAGCTGGGGGGAGATCTCAAGACAGACACTGTTACCATTATCGGAGGTGCTCTTGACCTCCAGGAGAAGGTGGTGAGGCAAGCGATGACCCCCATTAAGGACGTTTTCATGCTCAGCATTGATGCCAAACTGGATTACGAGACATTGCGCAAAGTTTGTCTTACCGGTCACTCACGCATACCCGTCTACGAGGAAGTCGAGATCCCGGTTCCGAGGCTCGTGGCGAAGGTGAACATCTCTGAAGCAGACTTGTTCGACGGGTCTGCTTCTCGTCTCAGCCTTGACGGCCGTCAACCCAAGACGCAGAAAGTGAAGAAGATCATCGGGGTCCTCCTTGTGAAGCAATGCGTCTTACTAGACCCTAATGACGCGACCCCCGTGCGGAAGATCCCGTTGAACAAGGTTCCCTTTGTTCCGAACAATGAGCCGCTCCTGGGCATCCTGGACAAGTTCCAAGAGGGACGTTCGCATATGGCTATAGTGTCACGCTTCAGTGTCGAGCGTGCTGCTAGCGTGAAGAAGGCGGTCAAACGAGGACTGACCCAACGGCTGCGTGATCGCGTCCTCATGGGCGACAGTGACTCGAGCTCCAGCTCGGATGAGGAGGAGGGTCCTCGCACGCAACATCGTCAGAAACGGCATCGCGACAAGAAGCCCAAACGGAGTAGCAGTGAGAATGATGAGACGTTGAATAGCTATTCCGCTGATGCCGAGGCCGAGGGATCTTCCGAGAAAAGCAACCGTGTTCGCGGTCGTGGTAAGCGGAAACGGAGTGTTGATGTCGAAATGGGGCTCGTTGACGACCAAGAGGCCGCCGGCGGAAAGAAGCGGGGTCTCGCGTTGCCAAAAGTTGGAGCATGGGGCCGTTGGGAGCAGAGTATGCCCGCCGATGCCGTCCTCACAAAGGAGGGTGTGGAGGAATTTCTTCAGAGCGTCGACCCGGCTGTCATGCCGCTTGGTATCATCACATTGGAAGACGTACTCGAAGAGCTCATCGGCGAGGAGATTTACGACGAATTCGATCCTCAAGGTCATCCGGACCTTTCGTCTTACGCCCAAGCGGACGTGAAGGTTGCGCCATCTCTCAAGCGCACGCCATCTGCTCCGCAGCTTGCTGCTCAGTCGTCTGACACCCGCGCGAACACCGCCGTTCCCTCCGATTCTTCGAAACAAACTCCCGTGTCGTCTGTCGTGAAGCCGAAGGCGTTGCCCGCGCTGAGAAGTCTGAACTTCAAGGTTCCAGGCTTCCAGCGATCCAGGAGCGCTCCGCCTATGCCGCCTGATGCTGAAGGCGCCTCGGAGAAGAAGGCTGCGCAAGACGGGACTCCGCCTCCCCCTGCCTTGCCCGAAGGTATAGAGGTACCGCCGAATACCGTATCGGTTGTGACGTCTGACCCAACCACTGGTGCGGGTGATGACCGCGATGTGCCTATTCGCATTGTCTTGAATGACGAATCTCTTGCCAATCCTATTTCGCCTGCGCCCGTGCCCGTGAAACCTGGCCCGCTGGCTGTCACGCCCAACGTGGTCATCCCTACGGACAGTGTCCTCGCTGCGACCAGCATTGGTCGTGCGCGCACCGGTGGCGGCGGAAGCAGTGGCGGTACCCCTGTTATTCCGGTGCCTCCCACGCTGAATGCGGCATACGCGCCGCCATCTCGAAGCGCATCTCCTGCGCCGTCGCTCGAGCAGGCGATACTTGTCGAGCGCAAGCGCCGTGCGCAGTCTGCCTCCGGGAGTCAGTACGCGATCAAGGGCGGCTGGTTCAAGAGCAGCCCCCTGAATGGCGGGGATCGAGCGGGCGTTATTGTTGCCGAGCGCGTGAAGCGCGACATGCAGGTGGGTAGTGGGCCGAGTAAGGAGAGCTGCGACGAACTCGCAGCGGGTGTCAAGGACGTAGGTGGCGACCGGCAGCAGCGCCAAGGTGCTGTTGGCGCAGTGTCGTCAAATCAGTCCGTCGCTGAAGACGTTCGTAAGGCTGATGAGAATCCGGACGGGAAGGAGGAATGA",
      "translation": "MVAPLLKASLSRLLHTLGSAVYTQDVPPSRNSPGPELNAHAFVRRDMHDPDERAKFIIFSCLIPVLVLLSGLFAGLTLGYMSLDSTQLNVLSVSGTPKQKLYANKIKPIRKNGHLLLVTLLLANMIVNETLPVISDPILGGGVQSVVVSTVLIVIFSEIIPQSLCTRYGLYFGAKMAGFVQVLIWTLGIVAWPVAKLLEIILGPHHGIIYRRTELKELIAMHSNIGELGGDLKTDTVTIIGGALDLQEKVVRQAMTPIKDVFMLSIDAKLDYETLRKVCLTGHSRIPVYEEVEIPVPRLVAKVNISEADLFDGSASRLSLDGRQPKTQKVKKIIGVLLVKQCVLLDPNDATPVRKIPLNKVPFVPNNEPLLGILDKFQEGRSHMAIVSRFSVERAASVKKAVKRGLTQRLRDRVLMGDSDSSSSSDEEEGPRTQHRQKRHRDKKPKRSSSENDETLNSYSADAEAEGSSEKSNRVRGRGKRKRSVDVEMGLVDDQEAAGGKKRGLALPKVGAWGRWEQSMPADAVLTKEGVEEFLQSVDPAVMPLGIITLEDVLEELIGEEIYDEFDPQGHPDLSSYAQADVKVAPSLKRTPSAPQLAAQSSDTRANTAVPSDSSKQTPVSSVVKPKALPALRSLNFKVPGFQRSRSAPPMPPDAEGASEKKAAQDGTPPPPALPEGIEVPPNTVSVVTSDPTTGAGDDRDVPIRIVLNDESLANPISPAPVPVKPGPLAVTPNVVIPTDSVLAATSIGRARTGGGGSSGGTPVIPVPPTLNAAYAPPSRSASPAPSLEQAILVERKRRAQSASGSQYAIKGGWFKSSPLNGGDRAGVIVAERVKRDMQVGSGPSKESCDELAAGVKDVGGDRQQRQGAVGAVSSNQSVAEDVRKADENPDGKEE",
      "product": ""
     },
     {
      "start": 3774796,
      "end": 3776445,
      "strand": -1,
      "locus_tag": "jgi.p_Fomfom1_1230690",
      "type": "other",
      "description": "<div class=\"focus-intro\">\n <strong><span class=\"serif\">jgi.p_Fomfom1_1230690</span></strong><br>\n \n <br>\n Locus tag: <span class=\"serif\">None</span><br>\n Protein ID: <span class=\"serif\">None</span><br>\n Gene: <span class=\"serif\">jgi.p_Fomfom1_1230690</span><br>\n \n Location: 3,774,796 - 3,776,445,\n (total: 969 nt, excluding introns)<br>\n <br>\n \n</div>\n<div class=\"focus-info\">\n \n\n \n\n \n\n\n \n</div>\n<div class=\"focus-urls\">\n <a class=\"wildcard-container\" data-wildcard-attrs=\"href\" href=\"http://blast.ncbi.nlm.nih.gov/Blast.cgi?PAGE=Proteins&PROGRAM=blastp&BLAST_PROGRAMS=blastp&QUERY=@!translation!@&LINK_LOC=protein&PAGE_TYPE=BlastSearch\" target=\"_blank\" data-locus=\"jgi.p_Fomfom1_1230690\">NCBI BlastP on this gene</a><br>\n <span class=\"asdb-linkout link-like wildcard-container\" data-locus=\"jgi.p_Fomfom1_1230690\" data-wildcard-attrs=\"data-seq\" data-seq=\"@!translation!@\">Blast against antiSMASH-database</span><br>\n \n \n \n \n</div>\n<div class=\"focus-clipboard\">\n AA sequence: <span class=\"clipboard-copy wildcard-container\" data-locus=\"jgi.p_Fomfom1_1230690\" data-wildcard-attrs=\"data-seq\" data-seq=\"@!translation!@\">Copy to clipboard</span><br>\n Nucleotide sequence: <span class=\"clipboard-copy wildcard-container\" data-locus=\"jgi.p_Fomfom1_1230690\" data-wildcard-attrs=\"data-seq\" data-seq=\"@!dna!@\">Copy to clipboard</span><br>\n</div>",
      "dna": "ATGGTAGCAGACGATGTAGAGATGGAGGACGTTTACGACCCCGACCAGAATCAAGAAACGACGCGCGATATTAGGAGGAGATATCGCCGTCAGATTCAGGAGCTCACAGAGACGCAAGACATAAGCACAGAAGAAGTGACAAACAGGTTGCGCGAAGCCAACCGCCTGTTCGGTGAAGTGCGCGCAATCCAAGAAGCGACCAATGACTCAGGCCTACTCCTGCAAATCTCGCAAATCGGCGCGGCCAAAGCGCGCGCAATGAAGTCAGGGTCGGGGGCGTTCGACGTCGATGACTTTGTCGCGCGTCTCATCACGTATATGGGCGGGCGCAAGCCGGTCTCGCCTGTGGGAGATGGAGACGAGGAAGAAGATGAGAGCGAGTACGATGCGGCTGGCGCACCACTGGATTGGGAACGCATAGCACGCCGTGCACTCTCGAAGAGCAGGCGGGTACCTGCAATGGACTTCATGTTAGGTCCTCTCTCAATCGAGCAAAAGAAGCGTACCGCGGCAAAACGTGCCAAACTTGAGAAGAACAAGGAGGACATGAAGAAGCCGCAGGAGATAACGGAGGATGACATCACGCGATCCGAGAACGAAACGACCAAGAACGTCGCAACGCTGGAACGATTACTGTCCAACATTGAAGGAACCGTGAACATCTTCAAGTTCATCATCAATCCTGACGACTTTGGACAGTCCGTGGAGAATCTGTTCTACCTGTCGTTCCTCATCCGTGACGGCAAATGCGCCTTCCAAACGGATGAAGATACGGGCGAGCCCACTATCATGCTGTGTGAACAACCCACGCATCAAGATTACGACGAGGGCTTGGTAAAACATCAACTCGTTATGGAGTTCGATATGAACACGTGGAAGCGTGCGATAGAGGTTTTCAACATCACGGAGCCTATGATCCCGCAACGGCCGAAGTCCGAGATGCGTATCGGCCAGAAGTGGTACGGCTAA",
      "translation": "MVADDVEMEDVYDPDQNQETTRDIRRRYRRQIQELTETQDISTEEVTNRLREANRLFGEVRAIQEATNDSGLLLQISQIGAAKARAMKSGSGAFDVDDFVARLITYMGGRKPVSPVGDGDEEEDESEYDAAGAPLDWERIARRALSKSRRVPAMDFMLGPLSIEQKKRTAAKRAKLEKNKEDMKKPQEITEDDITRSENETTKNVATLERLLSNIEGTVNIFKFIINPDDFGQSVENLFYLSFLIRDGKCAFQTDEDTGEPTIMLCEQPTHQDYDEGLVKHQLVMEFDMNTWKRAIEVFNITEPMIPQRPKSEMRIGQKWYG",
      "product": ""
     },
     {
      "start": 3777200,
      "end": 3778072,
      "strand": 1,
      "locus_tag": "jgi.p_Fomfom1_109210",
      "type": "other",
      "description": "<div class=\"focus-intro\">\n <strong><span class=\"serif\">jgi.p_Fomfom1_109210</span></strong><br>\n \n <br>\n Locus tag: <span class=\"serif\">None</span><br>\n Protein ID: <span class=\"serif\">None</span><br>\n Gene: <span class=\"serif\">jgi.p_Fomfom1_109210</span><br>\n \n Location: 3,777,200 - 3,778,072,\n (total: 654 nt, excluding introns)<br>\n <br>\n \n</div>\n<div class=\"focus-info\">\n \n\n \n\n \n\n\n \n</div>\n<div class=\"focus-urls\">\n <a class=\"wildcard-container\" data-wildcard-attrs=\"href\" href=\"http://blast.ncbi.nlm.nih.gov/Blast.cgi?PAGE=Proteins&PROGRAM=blastp&BLAST_PROGRAMS=blastp&QUERY=@!translation!@&LINK_LOC=protein&PAGE_TYPE=BlastSearch\" target=\"_blank\" data-locus=\"jgi.p_Fomfom1_109210\">NCBI BlastP on this gene</a><br>\n <span class=\"asdb-linkout link-like wildcard-container\" data-locus=\"jgi.p_Fomfom1_109210\" data-wildcard-attrs=\"data-seq\" data-seq=\"@!translation!@\">Blast against antiSMASH-database</span><br>\n \n \n \n \n</div>\n<div class=\"focus-clipboard\">\n AA sequence: <span class=\"clipboard-copy wildcard-container\" data-locus=\"jgi.p_Fomfom1_109210\" data-wildcard-attrs=\"data-seq\" data-seq=\"@!translation!@\">Copy to clipboard</span><br>\n Nucleotide sequence: <span class=\"clipboard-copy wildcard-container\" data-locus=\"jgi.p_Fomfom1_109210\" data-wildcard-attrs=\"data-seq\" data-seq=\"@!dna!@\">Copy to clipboard</span><br>\n</div>",
      "dna": "ATGACCGCAAACAGTGCCTTTTTAACTGCCGATATTTTTGATGCCTTGTACGACACTATAGTGCACCATGTCTCAGCATTACTCGGTCTCGTATGCTCATCGCATCCTTCCTACTTCGTGTCGCCGCTATCTCAGACGACCCTCTGCTCACGGGAGCGGTATGCTGCCTCTCTCCTGGAGAACCCGAGCGATATCAATCATGAATACATTGCGATTATGAAAGCCAAGTCTTCGTCTTCTCAATACATCTCTTTGGGTGCTGTAGTACTACAAACAGTCCTGCAGGTCGCGGCCATCGCAAAAACGCTCATGCATGGTGCGGTCACGAATGGAGTGGAGTGGATGTTCTTCACATTCATATCCGGTCCTGAGTACCTTGGAGGCACCTATGTACCATCCACACGGGAGACCGTGTTGTCGGTGAATATGAGGGCCGATCTCTGGCGTTCTCAAGAACATGATTACAAATCACGGCCTGTCCGCCACGCTTGCGGTTTAAGGAGGAGTTTGACTAATTTGCGATCATCTTCTGGTACATGCGTATCCACTTGTCACGTTCACCTCGGTGGGCAGTGGAGTGCAGGAGGCAATGGACACGAGCTACATTCATTGCATGAAGCAGAGGGTTGGAGGGCCGGACGATGTAACTTGTAG",
      "translation": "MTANSAFLTADIFDALYDTIVHHVSALLGLVCSSHPSYFVSPLSQTTLCSRERYAASLLENPSDINHEYIAIMKAKSSSSQYISLGAVVLQTVLQVAAIAKTLMHGAVTNGVEWMFFTFISGPEYLGGTYVPSTRETVLSVNMRADLWRSQEHDYKSRPVRHACGLRRSLTNLRSSSGTCVSTCHVHLGGQWSAGGNGHELHSLHEAEGWRAGRCNL",
      "product": ""
     },
     {
      "start": 3778607,
      "end": 3780569,
      "strand": 1,
      "locus_tag": "jgi.p_Fomfom1_109342",
      "type": "other",
      "description": "<div class=\"focus-intro\">\n <strong><span class=\"serif\">jgi.p_Fomfom1_109342</span></strong><br>\n \n <br>\n Locus tag: <span class=\"serif\">None</span><br>\n Protein ID: <span class=\"serif\">None</span><br>\n Gene: <span class=\"serif\">jgi.p_Fomfom1_109342</span><br>\n \n Location: 3,778,607 - 3,780,569,\n (total: 1650 nt, excluding introns)<br>\n <br>\n \n</div>\n<div class=\"focus-info\">\n \n\n \n\n \n\n\n \n</div>\n<div class=\"focus-urls\">\n <a class=\"wildcard-container\" data-wildcard-attrs=\"href\" href=\"http://blast.ncbi.nlm.nih.gov/Blast.cgi?PAGE=Proteins&PROGRAM=blastp&BLAST_PROGRAMS=blastp&QUERY=@!translation!@&LINK_LOC=protein&PAGE_TYPE=BlastSearch\" target=\"_blank\" data-locus=\"jgi.p_Fomfom1_109342\">NCBI BlastP on this gene</a><br>\n <span class=\"asdb-linkout link-like wildcard-container\" data-locus=\"jgi.p_Fomfom1_109342\" data-wildcard-attrs=\"data-seq\" data-seq=\"@!translation!@\">Blast against antiSMASH-database</span><br>\n \n \n \n \n</div>\n<div class=\"focus-clipboard\">\n AA sequence: <span class=\"clipboard-copy wildcard-container\" data-locus=\"jgi.p_Fomfom1_109342\" data-wildcard-attrs=\"data-seq\" data-seq=\"@!translation!@\">Copy to clipboard</span><br>\n Nucleotide sequence: <span class=\"clipboard-copy wildcard-container\" data-locus=\"jgi.p_Fomfom1_109342\" data-wildcard-attrs=\"data-seq\" data-seq=\"@!dna!@\">Copy to clipboard</span><br>\n</div>",
      "dna": "ATGCCAACATTGAATCACCTTGGCACAAACCTTCCGTGGAAGTTCGTATTCGCGAGCATCTTGGAAGACGCTGTACCAGGTGTTACTACATACTTCGACTGTGAATTTGTGAGATCCAGGCCAGACAGCCCATACGCGACAGTGTATGGTGGCGCCGAGTCGGTCAGAGGGACGGCTTCATTGCTTGTCCTCCTCCCAGTTGAACTGACACGGGATGATTCATTAGACGGAGACCTTGCACCATATGAATTGAGGGGCAGGTCTGTATGCCACTGCGCGACTCATTCCGAGGAAGCAGTGGATAGTAGCAGCGAAGGGACATCGAATGGGGACGCGGGCTCGTCGCGCCTGGTTCTCTTCAATCTATCTGACGCTTCTTCAGATGCCACCTTGTACGACGTAGAGGACGCCGACGACGACTCCGAGATCAGCATCGAAGTTGAAATACACGACGACAATGGGGAGCGACATCTGCAGCTCCCCGAGCTCTTCAAACTGCCAGGACGCCTACAGCCTGAGGTATCCTCGAATTATGCTTCGATGAACACCGAGTACTCCAGTGCAGCCCCCTCCCTGTCGCCTTCGGCCTTCTCCTGCTCTCACACAAGTCCAAGAAGTCCGACTCGGAGTTGCCAATCCCACTCCTCGTCCACAAGCTCGTCATCATCCTCTGCTGAGCGTCCTCCGATTCCTTGGACACGTTTTGACAGTACATCCACGCACGCGCTCCAAAGGCACATCCTCCCCTCGCCGTTCTATCCACGCCCCCTCGTGCCCCTGCTCTGTGTCGCAGACGAGGGGGAGATCGTGCCGCTCATGTGCAGCGCGCTGCATCAGCGGCATGCACTCGGGCTGGATGATTCGCCCATTGTTGGGCTACTGATCCCGCGACTTGGAGGGAACGGGTCGTCATGCGAGGTGTTGTTCGGGTGGATCGAGCGTCAGGTGCAGGTGGGGCATACTCTGCCCAGGACACATATCGTCGCTTCCAAGCACAATACGATGAGTACTCGCAGCCACATAGTCACGTCCACGGTGTTCAACCTGCAACACACGGAAAGCATCCGGCAGCTCGCAGGCTACCTCTCGAGGCTCGGTATGCATCTTGCGTCAACGTCATCTCCTTCAAGTGGCACAAACTGTCCGCGTAGTCTCATGTGGCGGGCGGACAGCTTTCTTGCCCAGTTGGCGCCATGCAGCAGTCTTTGTGATGAACGCATCGTGCTCTGGGCACACCAAGTCCGTTGTGCGAATGAGACCGACGACGATGACCTGGGCCCTGGCAAGGCCCAAGTCCCGCATCCGGAGTCGAGAAGAAACCAGCCTCGAGACGACCTTGCAGCAATGCTCAAGCTCCTACACCTTAGCATCGCCCAGACACTGCCCACCCTCGATAGCCATACATCCGAGTGCGAACGTACATCCGTGTGCACGAATGAAGGCCCCGAGTCTCCAAGCACCTCGCGCACTTCTGAGACAGCATGGGCGCGAGTCTGCGCGGCATTTAGTGGATGGACTTCTGTATCCGACGCCTCCAACACATCCAGCACTGCGGGCACTTTGATTGCAGACGAAGATGGCACGGAGGTGTCCACTGTTACTGTGCATCCGCTCCTCGCATTCCTCCCAACCTTCGTGTTGAGCCACTGA",
      "translation": "MPTLNHLGTNLPWKFVFASILEDAVPGVTTYFDCEFVRSRPDSPYATVYGGAESVRGTASLLVLLPVELTRDDSLDGDLAPYELRGRSVCHCATHSEEAVDSSSEGTSNGDAGSSRLVLFNLSDASSDATLYDVEDADDDSEISIEVEIHDDNGERHLQLPELFKLPGRLQPEVSSNYASMNTEYSSAAPSLSPSAFSCSHTSPRSPTRSCQSHSSSTSSSSSSAERPPIPWTRFDSTSTHALQRHILPSPFYPRPLVPLLCVADEGEIVPLMCSALHQRHALGLDDSPIVGLLIPRLGGNGSSCEVLFGWIERQVQVGHTLPRTHIVASKHNTMSTRSHIVTSTVFNLQHTESIRQLAGYLSRLGMHLASTSSPSSGTNCPRSLMWRADSFLAQLAPCSSLCDERIVLWAHQVRCANETDDDDLGPGKAQVPHPESRRNQPRDDLAAMLKLLHLSIAQTLPTLDSHTSECERTSVCTNEGPESPSTSRTSETAWARVCAAFSGWTSVSDASNTSSTAGTLIADEDGTEVSTVTVHPLLAFLPTFVLSH",
      "product": ""
     },
     {
      "start": 3780685,
      "end": 3781452,
      "strand": -1,
      "locus_tag": "jgi.p_Fomfom1_1230693",
      "type": "other",
      "description": "<div class=\"focus-intro\">\n <strong><span class=\"serif\">jgi.p_Fomfom1_1230693</span></strong><br>\n \n <br>\n Locus tag: <span class=\"serif\">None</span><br>\n Protein ID: <span class=\"serif\">None</span><br>\n Gene: <span class=\"serif\">jgi.p_Fomfom1_1230693</span><br>\n \n Location: 3,780,685 - 3,781,452,\n (total: 768 nt)<br>\n <br>\n \n</div>\n<div class=\"focus-info\">\n \n\n \n\n \n\n\n \n</div>\n<div class=\"focus-urls\">\n <a class=\"wildcard-container\" data-wildcard-attrs=\"href\" href=\"http://blast.ncbi.nlm.nih.gov/Blast.cgi?PAGE=Proteins&PROGRAM=blastp&BLAST_PROGRAMS=blastp&QUERY=@!translation!@&LINK_LOC=protein&PAGE_TYPE=BlastSearch\" target=\"_blank\" data-locus=\"jgi.p_Fomfom1_1230693\">NCBI BlastP on this gene</a><br>\n <span class=\"asdb-linkout link-like wildcard-container\" data-locus=\"jgi.p_Fomfom1_1230693\" data-wildcard-attrs=\"data-seq\" data-seq=\"@!translation!@\">Blast against antiSMASH-database</span><br>\n \n \n \n \n</div>\n<div class=\"focus-clipboard\">\n AA sequence: <span class=\"clipboard-copy wildcard-container\" data-locus=\"jgi.p_Fomfom1_1230693\" data-wildcard-attrs=\"data-seq\" data-seq=\"@!translation!@\">Copy to clipboard</span><br>\n Nucleotide sequence: <span class=\"clipboard-copy wildcard-container\" data-locus=\"jgi.p_Fomfom1_1230693\" data-wildcard-attrs=\"data-seq\" data-seq=\"@!dna!@\">Copy to clipboard</span><br>\n</div>",
      "dna": "ATGCCTCCCAGACTACTTTCCCGCCGCTCACTACTCTTTGGTGCAGCACTTTTCGCTCCTCCGCTCGCCTGGACATATCACACAGTCAGACGGCTCGAGGCCAAGTACCCGCCTTGCCCGCCACAAACGGCTTCCACGACAGCGTTCCGCACCCCGACTAGAGCCACTTCCGGCGCCGGACTCAGACTGCACTCGCCCTATGCCGACGTATACGCCACGCGCGTGCCCGTCGCGGGGCTAGAGACCATCGCGCGCGATGATCCTACGTACACGAAGACGGGCAGCATCGAGGAAGCGTGGGCGCGCACCTTCTTGGAGAACGTCTTGCTCAGAGCCGAAGGGCGGGCCATTGGCCTAGCAACGGCTGGGGACTGCGGCGAGAACGGGTTCTACGAGGGGCAGAAGCTCTTGAACGGGCTGTTCGTCGTCCTGCGTCCGCCCTCGCACGGCCGGCCACTGCTTGTGGGGTGGACGGTGCCGGAGGGCGCGCTCGCGTTCTTTAGACGCATCGCGGCGTGGGGGTATCCCTGGCGGCTCATGTCTGGCGGCAGGCATGAATGGAACGTGGGCGAGGTGGACGCGGAGGGCATGGTCGAGGTGGCGTTCTCGGCGGTGCATGATTATGAGTTTGTAGAGGCGGAGGGGACGAGTCAAAAGACGATCCCGGAGTGGATCAAGAGGCTGCATAAGGCGTATGCGATGTATCTATTGGACGAGCGCGCGGAGGAGATCAGGAGGAGGGCTAAGGAAGTGGGGAACCGGCGGTGA",
      "translation": "MPPRLLSRRSLLFGAALFAPPLAWTYHTVRRLEAKYPPCPPQTASTTAFRTPTRATSGAGLRLHSPYADVYATRVPVAGLETIARDDPTYTKTGSIEEAWARTFLENVLLRAEGRAIGLATAGDCGENGFYEGQKLLNGLFVVLRPPSHGRPLLVGWTVPEGALAFFRRIAAWGYPWRLMSGGRHEWNVGEVDAEGMVEVAFSAVHDYEFVEAEGTSQKTIPEWIKRLHKAYAMYLLDERAEEIRRRAKEVGNRR",
      "product": ""
     },
     {
      "start": 3781940,
      "end": 3783558,
      "strand": -1,
      "locus_tag": "jgi.p_Fomfom1_1380462",
      "type": "other",
      "description": "<div class=\"focus-intro\">\n <strong><span class=\"serif\">jgi.p_Fomfom1_1380462</span></strong><br>\n \n <br>\n Locus tag: <span class=\"serif\">None</span><br>\n Protein ID: <span class=\"serif\">None</span><br>\n Gene: <span class=\"serif\">jgi.p_Fomfom1_1380462</span><br>\n \n Location: 3,781,940 - 3,783,558,\n (total: 1503 nt, excluding introns)<br>\n <br>\n \n</div>\n<div class=\"focus-info\">\n \n\n \n\n \n\n\n \n</div>\n<div class=\"focus-urls\">\n <a class=\"wildcard-container\" data-wildcard-attrs=\"href\" href=\"http://blast.ncbi.nlm.nih.gov/Blast.cgi?PAGE=Proteins&PROGRAM=blastp&BLAST_PROGRAMS=blastp&QUERY=@!translation!@&LINK_LOC=protein&PAGE_TYPE=BlastSearch\" target=\"_blank\" data-locus=\"jgi.p_Fomfom1_1380462\">NCBI BlastP on this gene</a><br>\n <span class=\"asdb-linkout link-like wildcard-container\" data-locus=\"jgi.p_Fomfom1_1380462\" data-wildcard-attrs=\"data-seq\" data-seq=\"@!translation!@\">Blast against antiSMASH-database</span><br>\n \n \n \n \n</div>\n<div class=\"focus-clipboard\">\n AA sequence: <span class=\"clipboard-copy wildcard-container\" data-locus=\"jgi.p_Fomfom1_1380462\" data-wildcard-attrs=\"data-seq\" data-seq=\"@!translation!@\">Copy to clipboard</span><br>\n Nucleotide sequence: <span class=\"clipboard-copy wildcard-container\" data-locus=\"jgi.p_Fomfom1_1380462\" data-wildcard-attrs=\"data-seq\" data-seq=\"@!dna!@\">Copy to clipboard</span><br>\n</div>",
      "dna": "ATGCTTCTGCCCGCGTCCCTTCTTGTCCTGGTCCAATCATTCCTTCTATCTGTCGAAGCACAGCAGCAACTCTCCCTGGACACTGTCCTCGCCGGCAACACAACAACTCTTCCGAATCCCCCAATATTCATCTTACCATCAAGTGTTGACCCTCTTTATGTCTCTGTCTCGCTATGCGCAAGTTCAGACAGCCCGCCGCTCTTCTTCGTGACGAATGACACAACAATCTCGCAACCGGGTCCGGACAACGTGGATCTGTTCAGGGTGTTTCAAGTTAAGCTAGGCGAAGAGGGATTTGGGAGCTGGCAGGGAATGTTCCCGAGTGGGGGAAGGCTGCAGGTGGTCAAGGGCAGCACGACAACGCCGTTCGAGTTGTTGGTCTCGTCAAGCAGTGAGGATGAATGGCGAGCTGAACTTGCGAAAGACGCGACGTCCGAACTAGACTACCCGTATGTCGGTGACACGACGTCGAACCAAGCCCTGGTATTCTCTCCGCCGTTTAACCCGGAACCCTTACCCCAGCCGACTTATCCCAACTACACGCTCCCTGCTGCGAACCTGACTTTCCCTTCGGAACCGTCCAATCCGCGCAACTACTCATTGGTGTTCACGACCACGGACTCTTCGACACTAAAGACGCTCCCGCGGACGACATGCGCCATCCGTACGGCAGCTCAGCGAGACACGACGTCTGCTGTGACTATGCTGAGTGCGAACCAGAGTGAAGGACTGTGGCTGCGCGACCCGGAGGGGTGGAGGTGGCAATGGTTGGTGGGCGGGCTCACCCCACGCACAAATTACACGGCGTATATGTTGCAGTCTGGGAAGCTGGCTGCGACATCGCCGCTATACTTCGTTACGAAATCAGCCTCGTTCAACTGCCCCTTGGTGCACAACCTCCCATTCTGTCCTTCAATATCGTACGCCGCCCCTCTCCCACCTCCTCGCGCGCCCGCCACGGCACACACAGCAGGCACGCTCCCATCCGGCGTCGCAGAGAACATCATCTCCGTCCTCACCAATTTCACCAAGACTCTCACCACGCTAGCGTGCGGGCGCGACTTGTACAGCCCGCTTGTAACGTGCGCGGACTGCCAGCACGCGTACCGCACCTGGCTCTGCACGGTATCTTTCCCGCGGTGCGCCGAGGCGTTGCCATCGCAGGGCGCGCAGGACGCGCAGGACACACAGGACGCGCAGGGCACGCAGGTGCCTCTGCAGCCGGCGCTGACGAACGTCAAGGCGGGTACGACACCGAGGAATCCCGTCTTGCCTGCGTACTCCAGCGACTATCAGACGCTTCTGCCGTGCCTGGAGACGTGCAATGCGGCGGATAGGGCGTGTCCGACGTTCCTCGGGTTCAAATGCCCGTTGCCCAAGTTTAATGCTGCGAACAGTTATGGGCAGGGTTTCATTGACAGTGGGGACGATGGGGAGCTAGGCGGCGGGTCGACGGGTGTCGCTCAGGATGTTTATGGGAATGTTTGGTGTAATGCGGGGTGA",
      "translation": "MLLPASLLVLVQSFLLSVEAQQQLSLDTVLAGNTTTLPNPPIFILPSSVDPLYVSVSLCASSDSPPLFFVTNDTTISQPGPDNVDLFRVFQVKLGEEGFGSWQGMFPSGGRLQVVKGSTTTPFELLVSSSSEDEWRAELAKDATSELDYPYVGDTTSNQALVFSPPFNPEPLPQPTYPNYTLPAANLTFPSEPSNPRNYSLVFTTTDSSTLKTLPRTTCAIRTAAQRDTTSAVTMLSANQSEGLWLRDPEGWRWQWLVGGLTPRTNYTAYMLQSGKLAATSPLYFVTKSASFNCPLVHNLPFCPSISYAAPLPPPRAPATAHTAGTLPSGVAENIISVLTNFTKTLTTLACGRDLYSPLVTCADCQHAYRTWLCTVSFPRCAEALPSQGAQDAQDTQDAQGTQVPLQPALTNVKAGTTPRNPVLPAYSSDYQTLLPCLETCNAADRACPTFLGFKCPLPKFNAANSYGQGFIDSGDDGELGGGSTGVAQDVYGNVWCNAG",
      "product": ""
     },
     {
      "start": 3784251,
      "end": 3785479,
      "strand": 1,
      "locus_tag": "jgi.p_Fomfom1_1189171",
      "type": "other",
      "description": "<div class=\"focus-intro\">\n <strong><span class=\"serif\">jgi.p_Fomfom1_1189171</span></strong><br>\n \n <br>\n Locus tag: <span class=\"serif\">None</span><br>\n Protein ID: <span class=\"serif\">None</span><br>\n Gene: <span class=\"serif\">jgi.p_Fomfom1_1189171</span><br>\n \n Location: 3,784,251 - 3,785,479,\n (total: 1053 nt, excluding introns)<br>\n <br>\n \n</div>\n<div class=\"focus-info\">\n \n\n \n\n \n\n\n \n</div>\n<div class=\"focus-urls\">\n <a class=\"wildcard-container\" data-wildcard-attrs=\"href\" href=\"http://blast.ncbi.nlm.nih.gov/Blast.cgi?PAGE=Proteins&PROGRAM=blastp&BLAST_PROGRAMS=blastp&QUERY=@!translation!@&LINK_LOC=protein&PAGE_TYPE=BlastSearch\" target=\"_blank\" data-locus=\"jgi.p_Fomfom1_1189171\">NCBI BlastP on this gene</a><br>\n <span class=\"asdb-linkout link-like wildcard-container\" data-locus=\"jgi.p_Fomfom1_1189171\" data-wildcard-attrs=\"data-seq\" data-seq=\"@!translation!@\">Blast against antiSMASH-database</span><br>\n \n \n \n \n</div>\n<div class=\"focus-clipboard\">\n AA sequence: <span class=\"clipboard-copy wildcard-container\" data-locus=\"jgi.p_Fomfom1_1189171\" data-wildcard-attrs=\"data-seq\" data-seq=\"@!translation!@\">Copy to clipboard</span><br>\n Nucleotide sequence: <span class=\"clipboard-copy wildcard-container\" data-locus=\"jgi.p_Fomfom1_1189171\" data-wildcard-attrs=\"data-seq\" data-seq=\"@!dna!@\">Copy to clipboard</span><br>\n</div>",
      "dna": "ATGCCTATCAAAGCCATCGCCCTAGAATCACCAGCGCAGGGCAAGCGGAAACCGCGAGACACGGACAAGAGCCCTGCAGAGGTGCTGGAATACCTATTAACCAACTCGAAGAGTAAAATGACCTCCATTGATCTCTCGAATCTCATCAACTACAATAACTTTCTGGAGCTCTCTGAAGAGTCCCAACTGCGTCTCTGTGCCTTGCTCCCGCCCACAGCATTCTCCACTTACATCCCCACAGTATGCGATACTCATCCAGATATCCAGCCACAACCTTCTAACCAGATGGACATCGACCACACGCCCGCCACATTAAATCCAACGGTCTTCACATCTTCATTCTTCCTGCCCGCCCAACATACATGGCAGGATCATCTCTTCTCGTCGTGGCTGACGAAGAAAGCTGCAGACGAGCTAGAAGAGTTTACGCGAGGCGCCAAGGATGGTACGCTCCACGCAGACTGGAAAGACGAAGCGTGGGAGCGAGACCATTCTGCGCAGCCTCGGCCAAAGACCCTGAAAAATACGGTGCCCTCCTTGGATCTAGCAGCTCTCGCGAAGAACGGACTGCTCCAGGCTGGTGACGTTCTTGCTTACAAACGGTCCTTTGATAGTCTCGACACCATCGTTGAGAAGGACCTGTTGATCGATACGGTCGATCCTCAGTCACACTCTATCTCCTTCCTCTTCTCCCCAGGTACGGAACCAGCGTTACCCCCGTCACTTCTCGCGTTCGGGGAGCGGGAGTATGATGGCAAACTTCTGTCAATGGACGAGATCTTCGACCCCGTCGCGCTGGAACGAGGCATCCTGGACGTTGACGGGCGCGTGAACTCTTCTGCCAAATTTGCCCACGACACCGCCATGTGTATCACTCCTTACACCCAGACAGGCGCGCCATCAGATGGGCTGAAGAACCTAGTCGCAGTGCGTGCATGGAAGGCGTTCACTGTATGGCGTCTGAGCGACGAAGTGCGCGAGGAGCAGTCTGGTCGGGAACGAGGAGGCAGGGAGAAGGTTGCAACATTGTTCTACCTTCGTGGTACCCTATGA",
      "translation": "MPIKAIALESPAQGKRKPRDTDKSPAEVLEYLLTNSKSKMTSIDLSNLINYNNFLELSEESQLRLCALLPPTAFSTYIPTVCDTHPDIQPQPSNQMDIDHTPATLNPTVFTSSFFLPAQHTWQDHLFSSWLTKKAADELEEFTRGAKDGTLHADWKDEAWERDHSAQPRPKTLKNTVPSLDLAALAKNGLLQAGDVLAYKRSFDSLDTIVEKDLLIDTVDPQSHSISFLFSPGTEPALPPSLLAFGEREYDGKLLSMDEIFDPVALERGILDVDGRVNSSAKFAHDTAMCITPYTQTGAPSDGLKNLVAVRAWKAFTVWRLSDEVREEQSGRERGGREKVATLFYLRGTL",
      "product": ""
     },
     {
      "start": 3786173,
      "end": 3786919,
      "strand": 1,
      "locus_tag": "jgi.p_Fomfom1_1363467",
      "type": "other",
      "description": "<div class=\"focus-intro\">\n <strong><span class=\"serif\">jgi.p_Fomfom1_1363467</span></strong><br>\n \n <br>\n Locus tag: <span class=\"serif\">None</span><br>\n Protein ID: <span class=\"serif\">None</span><br>\n Gene: <span class=\"serif\">jgi.p_Fomfom1_1363467</span><br>\n \n Location: 3,786,173 - 3,786,919,\n (total: 618 nt, excluding introns)<br>\n <br>\n \n</div>\n<div class=\"focus-info\">\n \n\n \n\n \n\n\n \n</div>\n<div class=\"focus-urls\">\n <a class=\"wildcard-container\" data-wildcard-attrs=\"href\" href=\"http://blast.ncbi.nlm.nih.gov/Blast.cgi?PAGE=Proteins&PROGRAM=blastp&BLAST_PROGRAMS=blastp&QUERY=@!translation!@&LINK_LOC=protein&PAGE_TYPE=BlastSearch\" target=\"_blank\" data-locus=\"jgi.p_Fomfom1_1363467\">NCBI BlastP on this gene</a><br>\n <span class=\"asdb-linkout link-like wildcard-container\" data-locus=\"jgi.p_Fomfom1_1363467\" data-wildcard-attrs=\"data-seq\" data-seq=\"@!translation!@\">Blast against antiSMASH-database</span><br>\n \n \n \n \n</div>\n<div class=\"focus-clipboard\">\n AA sequence: <span class=\"clipboard-copy wildcard-container\" data-locus=\"jgi.p_Fomfom1_1363467\" data-wildcard-attrs=\"data-seq\" data-seq=\"@!translation!@\">Copy to clipboard</span><br>\n Nucleotide sequence: <span class=\"clipboard-copy wildcard-container\" data-locus=\"jgi.p_Fomfom1_1363467\" data-wildcard-attrs=\"data-seq\" data-seq=\"@!dna!@\">Copy to clipboard</span><br>\n</div>",
      "dna": "ATGTCTGCTGCCCTCCTAGCGTTTTCTTTCGCCGCGATGCTCCAGTCGACCTCTGCGATCCCGGCGTCAGCGAACAGTAGCGCGCCAGGACCTTGGTGCGACGGCCTCGGGCCCTCCGTATTCGATACCTCGCCCGACTTCAGGCTAACGGCTTTCAACAAGACGGGACCCGACACCACTGGGACGCCCCTTGTCCTGGGTTTCACAGGCACAGGTGAAGATGTGGACGGCGCCATCATTACGTTTACTGTGCTCTCCACCGTGCAGTCGCATCCAGGCAGCGAGCCTGGAACCTACAGGCTCATTCATGGCCACGTCTCCGCCGAGGCGGAGCAGCCGACGGTGAACAACCTGATTGGACCCGGTGAACAGCTCAAGTTCCTCGCACGCGACTCCCTCGACCCCGCCACTTTCCCATCCCAACAGTATTGCGCTGTGGCTCCAACATCTCCGCATGGGAGCGGTGATCCCTTCCCGCACCTGGCGGTTAGGGGCGAGACAGAGCTGTTCTCCATCTGCGACTTTTTTGGTCAGCAGGCAGTGACGTTCAACGCTAGCAGCGGCCTGGCCTATGACATCTCGACGTGCTACAACGTTACCATCAAGTTCGTCCCTTAA",
      "translation": "MSAALLAFSFAAMLQSTSAIPASANSSAPGPWCDGLGPSVFDTSPDFRLTAFNKTGPDTTGTPLVLGFTGTGEDVDGAIITFTVLSTVQSHPGSEPGTYRLIHGHVSAEAEQPTVNNLIGPGEQLKFLARDSLDPATFPSQQYCAVAPTSPHGSGDPFPHLAVRGETELFSICDFFGQQAVTFNASSGLAYDISTCYNVTIKFVP",
      "product": ""
     },
     {
      "start": 3787386,
      "end": 3788610,
      "strand": -1,
      "locus_tag": "jgi.p_Fomfom1_1187847",
      "type": "other",
      "description": "<div class=\"focus-intro\">\n <strong><span class=\"serif\">jgi.p_Fomfom1_1187847</span></strong><br>\n \n <br>\n Locus tag: <span class=\"serif\">None</span><br>\n Protein ID: <span class=\"serif\">None</span><br>\n Gene: <span class=\"serif\">jgi.p_Fomfom1_1187847</span><br>\n \n Location: 3,787,386 - 3,788,610,\n (total: 897 nt, excluding introns)<br>\n <br>\n \n</div>\n<div class=\"focus-info\">\n \n\n \n\n \n\n\n \n</div>\n<div class=\"focus-urls\">\n <a class=\"wildcard-container\" data-wildcard-attrs=\"href\" href=\"http://blast.ncbi.nlm.nih.gov/Blast.cgi?PAGE=Proteins&PROGRAM=blastp&BLAST_PROGRAMS=blastp&QUERY=@!translation!@&LINK_LOC=protein&PAGE_TYPE=BlastSearch\" target=\"_blank\" data-locus=\"jgi.p_Fomfom1_1187847\">NCBI BlastP on this gene</a><br>\n <span class=\"asdb-linkout link-like wildcard-container\" data-locus=\"jgi.p_Fomfom1_1187847\" data-wildcard-attrs=\"data-seq\" data-seq=\"@!translation!@\">Blast against antiSMASH-database</span><br>\n \n \n \n \n</div>\n<div class=\"focus-clipboard\">\n AA sequence: <span class=\"clipboard-copy wildcard-container\" data-locus=\"jgi.p_Fomfom1_1187847\" data-wildcard-attrs=\"data-seq\" data-seq=\"@!translation!@\">Copy to clipboard</span><br>\n Nucleotide sequence: <span class=\"clipboard-copy wildcard-container\" data-locus=\"jgi.p_Fomfom1_1187847\" data-wildcard-attrs=\"data-seq\" data-seq=\"@!dna!@\">Copy to clipboard</span><br>\n</div>",
      "dna": "ATGTCACGACTCACTCTCTTGCTCTTCTCAATCGCCTACGTAGTCCCTCACGTCACGGCTCACGGCTTCGTATCGAAGGTCGTCATTGACGGGAAGGAATACAAGGGTAATCAACCTTCAGGAAATAACGCTGCCCTCATCGACAGCCCTATACGGCAGATATCCTCATTTGATCCCATCTATGGAGCAGATAGTAGGGACCTGAATTGTGGCCGGAACGCCAAGAAGGCAGCCTTGGTTGTCAATGCCGACCCGGGGAGCCAAGTATCCTTCTTTTGGGTGGCTAGTTGGCCCCATAACACCGGCCCGGTCATAACGTACATGACTCCTTGCGGGAAGACGTCTTGCAAGGACTTTGACCCGTCTGGGGCGGAATGGTTCAAAATAGATGAAGCGGGAAAGCGGAACAAGGACTCGGCCCAGTGGGTGCAACAAGATTTGTTCGATGGGAAGCCATACACCCTGACGCTTCCAAAGAACATCGCACCTGGAGAATACCTCATCAGACACGAGGTAATTGGCTTGCATATCGCCAACGACTTCAGGAAAGCGGAATTCTACCCTTCGTGTGTTCAAGCGCGCATCACTGGCAATGGGAATGGTGCGCCTCTTCCGAACGAGTCTGTCACCTTCCCAGGCACCGGGTACCAGGACAATGACCCTGGGCTCTTTGGCAACAACTTCTTTACGCCAGACTCTCAGTTGCAGCAGCCATATGAATTCCCTGGCCCTAACGTCGCGCAGTTCGTCAACAACAAGGCGGATCTCAAGGCCAATGCAGTCGAAGATCCAGTCAAGGCCTCCTCTGCCACATCCGCGCCGAGTGCTACGCCCGATGGAGCGGGTTGTCATGGTCATGGGAAGAAGATGAAACGTTCTTTCCATAAGTCCCATTGA",
      "translation": "MSRLTLLLFSIAYVVPHVTAHGFVSKVVIDGKEYKGNQPSGNNAALIDSPIRQISSFDPIYGADSRDLNCGRNAKKAALVVNADPGSQVSFFWVASWPHNTGPVITYMTPCGKTSCKDFDPSGAEWFKIDEAGKRNKDSAQWVQQDLFDGKPYTLTLPKNIAPGEYLIRHEVIGLHIANDFRKAEFYPSCVQARITGNGNGAPLPNESVTFPGTGYQDNDPGLFGNNFFTPDSQLQQPYEFPGPNVAQFVNNKADLKANAVEDPVKASSATSAPSATPDGAGCHGHGKKMKRSFHKSH",
      "product": ""
     },
     {
      "start": 3789170,
      "end": 3793302,
      "strand": -1,
      "locus_tag": "jgi.p_Fomfom1_1188506",
      "type": "biosynthetic",
      "description": "<div class=\"focus-intro\">\n <strong><span class=\"serif\">jgi.p_Fomfom1_1188506</span></strong><br>\n \n <br>\n Locus tag: <span class=\"serif\">None</span><br>\n Protein ID: <span class=\"serif\">None</span><br>\n Gene: <span class=\"serif\">jgi.p_Fomfom1_1188506</span><br>\n \n Location: 3,789,170 - 3,793,302,\n (total: 3117 nt, excluding introns)<br>\n <br>\n \n  biosynthetic (rule-based-clusters) NRPS-like: AMP-binding<br>\n \n  biosynthetic (rule-based-clusters) NRPS-like: NAD_binding_4<br>\n \n  biosynthetic-additional (smcogs) SMCOG1002:AMP-dependent synthetase and ligase (Score: 113.9; E-value: 1.1e-34)<br>\n \n</div>\n<div class=\"focus-info\">\n \n\n \n\n \n\n\n \n</div>\n<div class=\"focus-urls\">\n <a class=\"wildcard-container\" data-wildcard-attrs=\"href\" href=\"http://blast.ncbi.nlm.nih.gov/Blast.cgi?PAGE=Proteins&PROGRAM=blastp&BLAST_PROGRAMS=blastp&QUERY=@!translation!@&LINK_LOC=protein&PAGE_TYPE=BlastSearch\" target=\"_blank\" data-locus=\"jgi.p_Fomfom1_1188506\">NCBI BlastP on this gene</a><br>\n <span class=\"asdb-linkout link-like wildcard-container\" data-locus=\"jgi.p_Fomfom1_1188506\" data-wildcard-attrs=\"data-seq\" data-seq=\"@!translation!@\">Blast against antiSMASH-database</span><br>\n \n \n  <a href=\"knownclusterblast/region5/jgi.p_Fomfom1_1188506_mibig_hits.html\" target=\"_new\">MiBIG Hits</a><br>\n \n \n \n</div>\n<div class=\"focus-clipboard\">\n AA sequence: <span class=\"clipboard-copy wildcard-container\" data-locus=\"jgi.p_Fomfom1_1188506\" data-wildcard-attrs=\"data-seq\" data-seq=\"@!translation!@\">Copy to clipboard</span><br>\n Nucleotide sequence: <span class=\"clipboard-copy wildcard-container\" data-locus=\"jgi.p_Fomfom1_1188506\" data-wildcard-attrs=\"data-seq\" data-seq=\"@!dna!@\">Copy to clipboard</span><br>\n</div>",
      "dna": "ATGGCCACGGTCACCAGTTTTCGTTCTCCACGGACGCTCATCGAGACGGGGCGCACCACGATTCCGGAGCTGTTTGAGTGGCATGCGAAGGAGAATCCCGACTACCCGCTCTTCCGCTTCCACGATGGCAGTTCGCTGAAAGACATATCGTATTCTCAGGCGATCCGAGGGGTCCGACACGTCGCGCGGTATGTGCGGTCCTTCGCCGGCGTGGCCGAGCGTGTTCCAGTGGCTATCCTGGCCAACACCGATTCTATCACTTATGTCTTGACATCTGTCGGGATACTGCGCGCTGGGCACATCAAGTTCCCCATTTCCGTTCGGAATGGGTCGGCGGCCGTGGCGGAACTCATGCGTCGCACGAACTGCCGGCATATCCTGGTATCTGAGGACGAACACATGCGCGGGTTGGCTGAAGAAGTCACGCAGGAGCTTAATGGAGTCGTATTGCATCCGATGCCCACCGATGAAGAACTACTCTCGGAGATTGATACTGGAACGCTGAATGATGACGATGGGTCTGGCGTCGAATACAACCCAGATGATGTGGCGATGATTCTTCACTCGTCCGGCTCCACGAGCCACCCCAAACCGATATTCTGGACTCACAAGAGGATGGTCAGTAGAGGTACCGTGCCTTGGTACGGAGAAGTCGACCTCACTGGTGATGTCCTGGGTGTGCACGGAGCACCCATGTTCCATGCGCTCGGAGTGTTCCTCTACTTCACGGCCGTAACTGTCGGGATTGTGCTTGGCGTGTTTCCTCCGACACGTCCATTGGTACATCCCTCGCCAGAGAACGTCTTCGCGGGGGCTGTTGCGATATCTGCAAATTATATTGTTACCTTTCCTCCCTTTATTGAGGAATGGGCTCGAGATCCGGCTAAGGTTGCACACATGAAGCGCATCAAAGGGGTGTGGTTTGGAGGCGGCGAAGTGAACAAAGAAGCTGGAGACGCGTTATCGTCACAGGGTATCTCTCTGATCATCGTTTACGGATGTACTGAGGTTGGCGCAGTGGCCAACGTGATACCAGTGAAACCGGGCATGGACTATGCCTACTTCACCATCAGCCGGTGGATCGAGACCATTCAAGTGGATGCGGGAGATGGAAAGTATGAGATCATCGTGTTGTCTCCCCCTGAGTGCCCTCTTGCCGCCACGAATACGAAGGTCAACGACAGAGACGCTTATGCCACGAATGACCTCGTCATCCCACATCCAACAAGACCAGGGCTCTGGAAGCTGTATGGCCGGCGAGATGATCAGATTGTGTTAGCAAATGGCGAGAAGACTAATCCTCTGCCACTCGAACGCATCATAAACGAAGACCCGCTTGTAGAAGACTGCCTCATCTTCGGGAATGGCAGGGTTCAGAATGGGGTGCTGGTCCAACCTACCGCAGAGTTCGCGTTCGATCCTACGGATGAGCAGGCACTTGCGAGCTTCAGGAACAAAATATGGCCAACGATCGAGCGCGTGAACGCCTTCGCGCCTCAGCAATCGCGTATCTTCAAAGAGATGGTACTAGTGACCTCTCCATCCAAGCCCTTTGACTATAATGCGAAAGGCAACGTCCGCCGCAACCCCCTTCTCCAGCGCTACGCCACAGAGATCGACACTTTATACTCGGAAGTAGAGCGTACCGCGCAGGGAGATGTCACTCCACCGCGCATATGGGATGCTCTCTCTACCAAACTCTTCGTTCGCGACGTCGTCAACAAGGTACTGGTCCGTCCAGTGCCGGACCATGCGGATCTTTTCCGCAATGGTTGCGACAGCCTACAAGCCACATGGCTACGCAACACGATCCTACGTGCACTTCGTGAATCCTCGCCTTCGAACGCCGACCTGCTACCTATGGATATCGTGTTCAAGTCGCCATCCATCGACGCGCTCAGTGATGTGATCTTAGGTGGCTTCCCAGCGGGGGAACCGTCCACCGTTGATCTCCTGGCTTTGGCGGATGAGTACTCCAGCGGTTTGCCTCCACGCCCTTCAACGCTGAGGAGGCGGGAGCAGGGCAAGGATGTCGTCCTGATAACTGGGACAACAAGAGGGTTTGGCTGCGACGTATTGGAGCACCTGCTCCGTGACGAGACGATCGAAACGGTATACGCGTTCAACAGGAGAAACTCAGAGGCCATGGCCAGGCAGCGAGACCGCTTCCGGGAAAGGGGGTTGCAAGTGGAACTACTTGACTTGCCCAAGTTCAGGATGGTCGAGGTGGATCTGGAACTTCCCGGCTTTGCCATAGATCCCAAGCTGCTGGATGAGATACGTTGTTCTGTGACTCATATAATGCACAACGCGTGGAAGGTGGACTACAATATGGCCCTCCGGTCATTCCTTCCAGAGTTGAAGGCAGTCAAGAACCTCGTCGAGCTAGCCCTCGCTTCGCCCTATGTCGATCCGCCGAAGATCCAATTTGTCAGCTCCATTGGGGTTTTACGAAACTGTACATTGAAACTCCCTGTTCCCGAGGTCCACCTTAACCCTTCTTCTGCACTTGGAACTGGCTACGCAGAAGCAAAATGGGTCGTTGAACGCACCCTTGACAACGTCATGAAGAGTGCGAACATCCCTGTCCTCATCATTCGACTCGGTCAGATATGCGGAGATCGGCGGGGCCATTGGAACGAGAAGGAGTGGTTCCCGGCTCTAGTCAGGTCGTCCATGTTCACTGGTTGCTTGCCAGATCTCGATGGTGACATCGCTTTCATCCCCAGCTACCCTGCGGCGCGTGCGTTCGTTGAGATGCGGAATTCACAGGCGGGAGCAATCCTTCACCTCGTTCATCCCCGCCGCACCCCCTGGCATACACTTATTGCCGCTATCGCCGAGGAGCTTGGCGTACCTGGTGTTCCGTACACAGAATGGATGAATGCGCTGGAACGATGCGCTGTCGACAGCGCGCAAGACGAGGTCAAAGCCATGCAGGAGAATCCAGCTCTGCGCCTCATGGAGTTCTTCAAGAGGGGACCCATCAGCCTTCTTCCGATCTCTTCGGAGAATGCACAGAAAGCATCCACTACTCTTGCAAGTTTACCTGAACTTGGGCCGCAGATAGTTCGGGAGTGGTTGACGGCCTGGCGTAGTTCCGGCTTTCTCACCTAG",
      "translation": "MATVTSFRSPRTLIETGRTTIPELFEWHAKENPDYPLFRFHDGSSLKDISYSQAIRGVRHVARYVRSFAGVAERVPVAILANTDSITYVLTSVGILRAGHIKFPISVRNGSAAVAELMRRTNCRHILVSEDEHMRGLAEEVTQELNGVVLHPMPTDEELLSEIDTGTLNDDDGSGVEYNPDDVAMILHSSGSTSHPKPIFWTHKRMVSRGTVPWYGEVDLTGDVLGVHGAPMFHALGVFLYFTAVTVGIVLGVFPPTRPLVHPSPENVFAGAVAISANYIVTFPPFIEEWARDPAKVAHMKRIKGVWFGGGEVNKEAGDALSSQGISLIIVYGCTEVGAVANVIPVKPGMDYAYFTISRWIETIQVDAGDGKYEIIVLSPPECPLAATNTKVNDRDAYATNDLVIPHPTRPGLWKLYGRRDDQIVLANGEKTNPLPLERIINEDPLVEDCLIFGNGRVQNGVLVQPTAEFAFDPTDEQALASFRNKIWPTIERVNAFAPQQSRIFKEMVLVTSPSKPFDYNAKGNVRRNPLLQRYATEIDTLYSEVERTAQGDVTPPRIWDALSTKLFVRDVVNKVLVRPVPDHADLFRNGCDSLQATWLRNTILRALRESSPSNADLLPMDIVFKSPSIDALSDVILGGFPAGEPSTVDLLALADEYSSGLPPRPSTLRRREQGKDVVLITGTTRGFGCDVLEHLLRDETIETVYAFNRRNSEAMARQRDRFRERGLQVELLDLPKFRMVEVDLELPGFAIDPKLLDEIRCSVTHIMHNAWKVDYNMALRSFLPELKAVKNLVELALASPYVDPPKIQFVSSIGVLRNCTLKLPVPEVHLNPSSALGTGYAEAKWVVERTLDNVMKSANIPVLIIRLGQICGDRRGHWNEKEWFPALVRSSMFTGCLPDLDGDIAFIPSYPAARAFVEMRNSQAGAILHLVHPRRTPWHTLIAAIAEELGVPGVPYTEWMNALERCAVDSAQDEVKAMQENPALRLMEFFKRGPISLLPISSENAQKASTTLASLPELGPQIVREWLTAWRSSGFLT",
      "product": ""
     },
     {
      "start": 3794319,
      "end": 3797060,
      "strand": -1,
      "locus_tag": "jgi.p_Fomfom1_1188582",
      "type": "other",
      "description": "<div class=\"focus-intro\">\n <strong><span class=\"serif\">jgi.p_Fomfom1_1188582</span></strong><br>\n \n <br>\n Locus tag: <span class=\"serif\">None</span><br>\n Protein ID: <span class=\"serif\">None</span><br>\n Gene: <span class=\"serif\">jgi.p_Fomfom1_1188582</span><br>\n \n Location: 3,794,319 - 3,797,060,\n (total: 2673 nt, excluding introns)<br>\n <br>\n \n</div>\n<div class=\"focus-info\">\n \n\n \n\n \n\n\n \n</div>\n<div class=\"focus-urls\">\n <a class=\"wildcard-container\" data-wildcard-attrs=\"href\" href=\"http://blast.ncbi.nlm.nih.gov/Blast.cgi?PAGE=Proteins&PROGRAM=blastp&BLAST_PROGRAMS=blastp&QUERY=@!translation!@&LINK_LOC=protein&PAGE_TYPE=BlastSearch\" target=\"_blank\" data-locus=\"jgi.p_Fomfom1_1188582\">NCBI BlastP on this gene</a><br>\n <span class=\"asdb-linkout link-like wildcard-container\" data-locus=\"jgi.p_Fomfom1_1188582\" data-wildcard-attrs=\"data-seq\" data-seq=\"@!translation!@\">Blast against antiSMASH-database</span><br>\n \n \n \n \n</div>\n<div class=\"focus-clipboard\">\n AA sequence: <span class=\"clipboard-copy wildcard-container\" data-locus=\"jgi.p_Fomfom1_1188582\" data-wildcard-attrs=\"data-seq\" data-seq=\"@!translation!@\">Copy to clipboard</span><br>\n Nucleotide sequence: <span class=\"clipboard-copy wildcard-container\" data-locus=\"jgi.p_Fomfom1_1188582\" data-wildcard-attrs=\"data-seq\" data-seq=\"@!dna!@\">Copy to clipboard</span><br>\n</div>",
      "dna": "ATGGCTTCGGCAAACTCACCGTCCTTTGCGCGCCCGCCGCGCCCTCAGCAGCAGACCGACCCCGAGAACCGGGGTTCCATGCTGCGCGCATCCATTCTAGAGAGCGCGCTCGAGCTTGGTATAGGTTCGAGTCGTACCGTCCAAAATTGGATGTTTAACCCCGCGGACGGGATCGTAGAGGAAGAGGAGGAAGAGAGTCAGGGTATTGTCTCTCCAAGTCTTACTTATGCGTCTACCGCAACGTCGGAAGAGTCGAATCTCTCCGCTGGACTCGCGCAACGCTCCCAGCCCGGCGCTGGGATACTCCTCCTCAATAGCAAGGGCTCACCCCCGCTCACCCTTGACACCTCCGTGCAGTACTCCCCCCGCAACGGTCTTTCACCAGGAGGCGCAAACACAGATCGATCTTTGCAATTCGACCTAAGAGCGACGCCGGAGCCTCGCGCGGTCTCTCCGGCCCCCTCTCCGCAACCCTCCTTGCTGAAGAACAAACTCCGCAAGGCCAAGCCGGATGGATATGAGAGTGACGGTGGATATGTCAGTGAAGGGGGAAAGGCAAAGAAAGAGAAGAAGGAGAAGAAGGAGAGGAAGGAGAAAGAAAAACAGGAGAAGAAAGACAAGAAGAATAAGAAGAAGGAGAAGGATAAGAATGGGGAGGGCGGTGGCGGGGCGACGGATTATGAGAGCGACGGTGGGTACCTATCTGAGGCCGCGCTCAAGAAGAAGAAGAGCAAGAAGGAGAAGAAAGACAAGAAGGAGAAACATGCGGACTCTCCGGGTACCGACTACGAGACCGACAAGGGCTACGCCTCCGCGTTCTCCAGGTCTCGGTCGCGCAAGCAGTCGGTCACCTCTCCTGTCAGCGGCGACGAGTCTGATGGCGGTTACCTCTCGGAGGCGTCCAGTAAGACGAAACGCTTCTTCAGGTTAAACTCGAAGTCGCGCAAGAAGCAGGATTCAGTCGATTCCTCTCAGGACCAACCACCTCCTGTCCCTGCGCTTCCCGCTATGAACACCATGACTCCGCCCATCTACGAGATGTTCAGTCGCGCAAATAGTCCCCTTCCCCCCGATTTCCGCAATACCACCCCAGTTCCCGGCCAAGTGCGCCCGAGTGTGGATACGTTCACTAGTATGGATACGACCACCACCGCCGATACTTCTGTCACGACCACCGACACATCATCGACCGCCGCGGACTCTGATGAGCGGCCAGACTCAATGCTCTCAACAGACGGTCTCACGAAGGCCTTCAGAGACGCGGAATCCGTACGTTCACCCAGCATCGACTTCCTTTCCACCTTCCGCAGCGCGAACGCCGGCAGCCCACGCTCAGCCTCAAGGTTTGCGGCCTATTTTCAGGGAGAGAGTCCAGAAAGCCCCACCTCACCAAAGTCTCCTGTCGCTGCTGTATCGGCCTCCAAGTCTGTTCGCGCGCGCCCGAAGATATCTGCCCCGAATACTTCTGCGCTCACTCTTGAGCAAAAACATGTGCCCGTTCCGCTCACGCTCACACCCCCTACGCCCACCCTGTCCTCATATCCCGCAGGCCATATCCCGCCATCTCCAGACCCGGACTACGTCCTTGTGACTCCTAATCCCTCCACACCGACGCCCACAAGCCCAGGACATCAGACAAGTTCGAGCGTTGGCTCTAATGGAGGGCCACCAAGTCCGTCACTACAGCGCCCGAAGGTTCTCGCATATTACGACCTTCCACCGCCCAGTCCACCACCCAGGGGTCCCTTACCTGACGTGCCGATAGATATCTCACGAAGCACCAGCCCATCTTGGAGCATGATGGATTCGTCGCCGCGCGGTCCACCGCCGCGTCCTGCCGTGTCTTCCGCGGACCGCGCCAGCCCTGCAGGGTCTCCTCTTTCCAGGCAGCTCTCGCGTGAGGTACCCACGATCACGCAGCCTGTCCCCCCTGTACAACGCGGACGCATGTCCCCATTCCCAACCGCCCCTGTCCTGCCGCGCGAGCAGACTGCGCCGCTCGTGCGCCAGACATCGAGGCTTACGAAGGAGGCCGTAACCCGCCATGTGCTGAAGACCGGTGGCCCGGCATCTGCCAGCCCGTACACTAACGGACACAGCAGATGGCCATCGAACGAGCCGATAAAGGTCACACCGGGTCCGGCCTCTGCACAGCCGTACCTCAATGGCAAGGGACCTGCGTGGCCACCGCGCGACCAGCTCGCGGTGCCGTCTGAGCAGCCTCGATCGGCATCCGCGCTTGACACACGGAGAAGGGTCGATCACGGGCACTCGTGGCTCGCGTACGACGACGACGAGCAGGACGACGCCAGTGACCGCTCGCTGTCGGCACCGTACACACGCCCCGGGTCCACGGAACCTCCCGAACCCTCGCCCGACGTCAACGCGATCCTTGCTGGGTTCCGCAAGCAGCGCGAGGCACAGCGTGCCGTGCGTGACGATCGAGCACGCGACACAGTTGCGGGCATCGTCGCGGGGTACGAGCGCGACACGATGTACCTCGATGCGGAGGACGGTGGCGGGGACCGGTCGAGCGTGTGGAGCGATGCGGACAGCCGGTATAGCTTCCTGGACGACGAGAAGAGCGCGGCGATCCGCGCAAAGTTTGTCCACAGGGTGGAGGCGATGTACGGGAAGGAGCTCATCCCGCCTGTGCCGCAGTTGCCCAGCTGA",
      "translation": "MASANSPSFARPPRPQQQTDPENRGSMLRASILESALELGIGSSRTVQNWMFNPADGIVEEEEEESQGIVSPSLTYASTATSEESNLSAGLAQRSQPGAGILLLNSKGSPPLTLDTSVQYSPRNGLSPGGANTDRSLQFDLRATPEPRAVSPAPSPQPSLLKNKLRKAKPDGYESDGGYVSEGGKAKKEKKEKKERKEKEKQEKKDKKNKKKEKDKNGEGGGGATDYESDGGYLSEAALKKKKSKKEKKDKKEKHADSPGTDYETDKGYASAFSRSRSRKQSVTSPVSGDESDGGYLSEASSKTKRFFRLNSKSRKKQDSVDSSQDQPPPVPALPAMNTMTPPIYEMFSRANSPLPPDFRNTTPVPGQVRPSVDTFTSMDTTTTADTSVTTTDTSSTAADSDERPDSMLSTDGLTKAFRDAESVRSPSIDFLSTFRSANAGSPRSASRFAAYFQGESPESPTSPKSPVAAVSASKSVRARPKISAPNTSALTLEQKHVPVPLTLTPPTPTLSSYPAGHIPPSPDPDYVLVTPNPSTPTPTSPGHQTSSSVGSNGGPPSPSLQRPKVLAYYDLPPPSPPPRGPLPDVPIDISRSTSPSWSMMDSSPRGPPPRPAVSSADRASPAGSPLSRQLSREVPTITQPVPPVQRGRMSPFPTAPVLPREQTAPLVRQTSRLTKEAVTRHVLKTGGPASASPYTNGHSRWPSNEPIKVTPGPASAQPYLNGKGPAWPPRDQLAVPSEQPRSASALDTRRRVDHGHSWLAYDDDEQDDASDRSLSAPYTRPGSTEPPEPSPDVNAILAGFRKQREAQRAVRDDRARDTVAGIVAGYERDTMYLDAEDGGGDRSSVWSDADSRYSFLDDEKSAAIRAKFVHRVEAMYGKELIPPVPQLPS",
      "product": ""
     },
     {
      "start": 3799095,
      "end": 3800812,
      "strand": -1,
      "locus_tag": "jgi.p_Fomfom1_1190186",
      "type": "other",
      "description": "<div class=\"focus-intro\">\n <strong><span class=\"serif\">jgi.p_Fomfom1_1190186</span></strong><br>\n \n <br>\n Locus tag: <span class=\"serif\">None</span><br>\n Protein ID: <span class=\"serif\">None</span><br>\n Gene: <span class=\"serif\">jgi.p_Fomfom1_1190186</span><br>\n \n Location: 3,799,095 - 3,800,812,\n (total: 1428 nt, excluding introns)<br>\n <br>\n \n</div>\n<div class=\"focus-info\">\n \n\n \n\n \n\n\n \n</div>\n<div class=\"focus-urls\">\n <a class=\"wildcard-container\" data-wildcard-attrs=\"href\" href=\"http://blast.ncbi.nlm.nih.gov/Blast.cgi?PAGE=Proteins&PROGRAM=blastp&BLAST_PROGRAMS=blastp&QUERY=@!translation!@&LINK_LOC=protein&PAGE_TYPE=BlastSearch\" target=\"_blank\" data-locus=\"jgi.p_Fomfom1_1190186\">NCBI BlastP on this gene</a><br>\n <span class=\"asdb-linkout link-like wildcard-container\" data-locus=\"jgi.p_Fomfom1_1190186\" data-wildcard-attrs=\"data-seq\" data-seq=\"@!translation!@\">Blast against antiSMASH-database</span><br>\n \n \n \n \n</div>\n<div class=\"focus-clipboard\">\n AA sequence: <span class=\"clipboard-copy wildcard-container\" data-locus=\"jgi.p_Fomfom1_1190186\" data-wildcard-attrs=\"data-seq\" data-seq=\"@!translation!@\">Copy to clipboard</span><br>\n Nucleotide sequence: <span class=\"clipboard-copy wildcard-container\" data-locus=\"jgi.p_Fomfom1_1190186\" data-wildcard-attrs=\"data-seq\" data-seq=\"@!dna!@\">Copy to clipboard</span><br>\n</div>",
      "dna": "ATGCAGACAAATAGCGATCGGCATGACTTGGTCGGTGGACCATTCGCAGTAATTGAATCTGACCCTGGCGTCTTTACAACACTCCTACGCAAGCTGGGCGTGTCCGGACTGGAAGTAACGGAACTCTACAGCGTGGAACCGTTTGCAACAGACCATCTGAACCCGTACGGCCTGGTCTTCTGCTACCTCTGCGAGGACGACTCCGCTCTGAAGGACGAGTACGAAGGCAGCAGTGACCTCGATGATCCGGATGCTCGCTCGATATGGTTCGCGAACCAGCTCAGCGACGACGCCTGTGCTTCCCAGGCCATCTTGAACGTCCTCTTCAATTGTAAGGGCGTAAACCTCGGCCGCCAACTCCGCGAATTCGCCGCGGACACGGAGAAGATGTCGCCAGTGATGAGAGGACTCGCCATTTCCAACTCGTCCCACATCCGCGAAGCACATAACTCCCTTGCGCGCCCGGCAGACATCCGCGGCGCATATCACGCACTGACCACTGCCGCGCTCGAGTCTGCCAAAGTGAGGGCCAAAGAAGCCAAGGCGGCGAGCTCGCCGCCAGCGAAGAAGCGCAAGACCTCCGTGAGCTCGTCACGCACGAAGCGCAAGGCCGCCTCCGCGCGCGAGACGGAGAAACTAGACGCGTACCACTACATCGGATACGTCCCCGCCCACGGCAGAGTATGGGAACTCGATGGGTTGCGCGCAGCTGGGCCCTTGGACGTCGGCGAGATTCACTCTGATGACGCGGCTTCGGAGTCCCGTGCGGGGTGGATGGATGTCGTAAGGCCGGTGCTGCAAAGGCGCATGCAGCGAGTGCTGGAAGGCGGCGGCGAAGGACACATTCAGTACAACTTGCTCGCGATCGTGGACGATCTATACCTCGGTGCAAGCGACGAACTCGAGTTGCTGAAACGGGAACGCGCGGCGCTGGAGCGGAGGCTGGGAGGATGCTTCCCTGACGGATGGGCAGACAAGGTGCGTGCCGCCCCTCATTTCCCCCTCTTTCCCGCAGTCGATCCGGCGTTGCTAGCATCCGCGGCGCAGACGTTCGCGACGACGCTGCGGCCGGCCGCGGGGGAGCCTGGGAAGGTATTCGCGCAGGACTTCGGGTCGCGCAAGATGTCAAAGGAGCTCGCGATCCTCGACATGCCCGAGTGCAACCTCGTGCCGGCATGGGAGCGCTGCGTGCGGGATGCGCTCTCGGCGAAGGTCGCCGTCGAGGAGGAGATCGAAAAGTCACAAAGAGCGCAGACGGACAATGTGAGAAGAACGTTCGACTACGAGCCGTTCATCAGGGAGTTTGTGACGTGTCTCCACAACGAGGGCCTGCTGGAGGGCGCGCTTGGAGACCGTGCGCCGCACACCGATCCAGAGCCGGCGGGAGGCGTGTCCTCGAAGGCGAAGGGGAAAGGGAAAAGGAAGTAA",
      "translation": "MQTNSDRHDLVGGPFAVIESDPGVFTTLLRKLGVSGLEVTELYSVEPFATDHLNPYGLVFCYLCEDDSALKDEYEGSSDLDDPDARSIWFANQLSDDACASQAILNVLFNCKGVNLGRQLREFAADTEKMSPVMRGLAISNSSHIREAHNSLARPADIRGAYHALTTAALESAKVRAKEAKAASSPPAKKRKTSVSSSRTKRKAASARETEKLDAYHYIGYVPAHGRVWELDGLRAAGPLDVGEIHSDDAASESRAGWMDVVRPVLQRRMQRVLEGGGEGHIQYNLLAIVDDLYLGASDELELLKRERAALERRLGGCFPDGWADKVRAAPHFPLFPAVDPALLASAAQTFATTLRPAAGEPGKVFAQDFGSRKMSKELAILDMPECNLVPAWERCVRDALSAKVAVEEEIEKSQRAQTDNVRRTFDYEPFIREFVTCLHNEGLLEGALGDRAPHTDPEPAGGVSSKAKGKGKRK",
      "product": ""
     },
     {
      "start": 3801582,
      "end": 3802293,
      "strand": -1,
      "locus_tag": "jgi.p_Fomfom1_1230740",
      "type": "other",
      "description": "<div class=\"focus-intro\">\n <strong><span class=\"serif\">jgi.p_Fomfom1_1230740</span></strong><br>\n \n <br>\n Locus tag: <span class=\"serif\">None</span><br>\n Protein ID: <span class=\"serif\">None</span><br>\n Gene: <span class=\"serif\">jgi.p_Fomfom1_1230740</span><br>\n \n Location: 3,801,582 - 3,802,293,\n (total: 579 nt, excluding introns)<br>\n <br>\n \n</div>\n<div class=\"focus-info\">\n \n\n \n\n \n\n\n \n</div>\n<div class=\"focus-urls\">\n <a class=\"wildcard-container\" data-wildcard-attrs=\"href\" href=\"http://blast.ncbi.nlm.nih.gov/Blast.cgi?PAGE=Proteins&PROGRAM=blastp&BLAST_PROGRAMS=blastp&QUERY=@!translation!@&LINK_LOC=protein&PAGE_TYPE=BlastSearch\" target=\"_blank\" data-locus=\"jgi.p_Fomfom1_1230740\">NCBI BlastP on this gene</a><br>\n <span class=\"asdb-linkout link-like wildcard-container\" data-locus=\"jgi.p_Fomfom1_1230740\" data-wildcard-attrs=\"data-seq\" data-seq=\"@!translation!@\">Blast against antiSMASH-database</span><br>\n \n \n \n \n</div>\n<div class=\"focus-clipboard\">\n AA sequence: <span class=\"clipboard-copy wildcard-container\" data-locus=\"jgi.p_Fomfom1_1230740\" data-wildcard-attrs=\"data-seq\" data-seq=\"@!translation!@\">Copy to clipboard</span><br>\n Nucleotide sequence: <span class=\"clipboard-copy wildcard-container\" data-locus=\"jgi.p_Fomfom1_1230740\" data-wildcard-attrs=\"data-seq\" data-seq=\"@!dna!@\">Copy to clipboard</span><br>\n</div>",
      "dna": "ATGGGCCTCTCCGATCTTTCTAATGGCCGTAGACTCCCACCAACGAAGAGGAGGAAAATTGTACACCCCGACAGCACTGTGGTTTCCTCACCCGTACTCTCCATCCCCTACAGTCCCAGGGGGCTCATGTGTGTCTCCTGCCATCGTGCATTCGCCGGAGCGAAGCAGAACCAACTCATCCAATGTGATCGATGCCACGCCCCGACCTGTGCCATATGCTCTCGGACGTGTAACGGCTGTCCCCCTTCTACGCCACCCACGCCGGTACTCACCTCATCCCCGAGTCTGCCTGATACGCCTTTGGTCTCCCCATTCCCGGCCTTGAGACGTCCTGTGCTCGCTATGAACACCAATACTGCGCTGGGCCCCACTCCGCCACCAATTGCGGGCCGACGAAGGAAGGCGCGTGATCGTGAAGAGGAGGAGGGCGGAAAGGCGGACGGTCTTCTGGCTGAAACGGAGGAAGGCGTTTTGCCAGGATGTGGGAGGACAGTGTGTCGGAACTGTGCGACCGAGAGCACTCAAAGTGAACTCATAACGTGCTACGACTGTGCTGGTCGCTCTTCTGCAGCGCCTTGA",
      "translation": "MGLSDLSNGRRLPPTKRRKIVHPDSTVVSSPVLSIPYSPRGLMCVSCHRAFAGAKQNQLIQCDRCHAPTCAICSRTCNGCPPSTPPTPVLTSSPSLPDTPLVSPFPALRRPVLAMNTNTALGPTPPPIAGRRRKARDREEEEGGKADGLLAETEEGVLPGCGRTVCRNCATESTQSELITCYDCAGRSSAAP",
      "product": ""
     },
     {
      "start": 3802679,
      "end": 3803528,
      "strand": 1,
      "locus_tag": "jgi.p_Fomfom1_1230744",
      "type": "other",
      "description": "<div class=\"focus-intro\">\n <strong><span class=\"serif\">jgi.p_Fomfom1_1230744</span></strong><br>\n \n <br>\n Locus tag: <span class=\"serif\">None</span><br>\n Protein ID: <span class=\"serif\">None</span><br>\n Gene: <span class=\"serif\">jgi.p_Fomfom1_1230744</span><br>\n \n Location: 3,802,679 - 3,803,528,\n (total: 543 nt, excluding introns)<br>\n <br>\n \n</div>\n<div class=\"focus-info\">\n \n\n \n\n \n\n\n \n</div>\n<div class=\"focus-urls\">\n <a class=\"wildcard-container\" data-wildcard-attrs=\"href\" href=\"http://blast.ncbi.nlm.nih.gov/Blast.cgi?PAGE=Proteins&PROGRAM=blastp&BLAST_PROGRAMS=blastp&QUERY=@!translation!@&LINK_LOC=protein&PAGE_TYPE=BlastSearch\" target=\"_blank\" data-locus=\"jgi.p_Fomfom1_1230744\">NCBI BlastP on this gene</a><br>\n <span class=\"asdb-linkout link-like wildcard-container\" data-locus=\"jgi.p_Fomfom1_1230744\" data-wildcard-attrs=\"data-seq\" data-seq=\"@!translation!@\">Blast against antiSMASH-database</span><br>\n \n \n \n \n</div>\n<div class=\"focus-clipboard\">\n AA sequence: <span class=\"clipboard-copy wildcard-container\" data-locus=\"jgi.p_Fomfom1_1230744\" data-wildcard-attrs=\"data-seq\" data-seq=\"@!translation!@\">Copy to clipboard</span><br>\n Nucleotide sequence: <span class=\"clipboard-copy wildcard-container\" data-locus=\"jgi.p_Fomfom1_1230744\" data-wildcard-attrs=\"data-seq\" data-seq=\"@!dna!@\">Copy to clipboard</span><br>\n</div>",
      "dna": "ATGAAGAACAAGAACAAAGCTACTAAATTCCCGGTGGCGCGAATCAAGCGCATAATGCAGAAGGATGAGGAGGTTGGGAAAGTGGCTCAAGCTACTCCAGTCGTTATATCAAAGGCCCTGGAGTTATTCCTTGCCATGATTGTGGAGGAGGCGAGCAATGTTACGGTTGAGAGAGGATCGAGGAGGGTTGAGGCATACCATCTCAAGCATGCTATTGATACGGTTGACATGCTTGACTTCCTGAAGGAGATTGTAGAAGCTGTCCCCGACCCATCCGCGGGTGGCACCATCGACGTAGAGGCTGAGAACGCTGAAGCGCGGAGCAGGAAGCGCGGGAAGGGCAAGGAAAAGAAGGGAGCTGGGGACGCGAATGGCGGAGACAAGCCCGCTCCTAGGCGCAGGAGGAAGAAAGCCGGTGCGAAGGACAAAGAGGAAGAGGATGGGGAGGAAGAACGCGAGATGGACGTCGAGGAGGACGAGGAGGAGGGCGGGAACGTTCGTCGGTCGCGACGAGATGAGGACGACGACGACTGGGAGGGCTAG",
      "translation": "MKNKNKATKFPVARIKRIMQKDEEVGKVAQATPVVISKALELFLAMIVEEASNVTVERGSRRVEAYHLKHAIDTVDMLDFLKEIVEAVPDPSAGGTIDVEAENAEARSRKRGKGKEKKGAGDANGGDKPAPRRRRKKAGAKDKEEEDGEEEREMDVEEDEEEGGNVRRSRRDEDDDDWEG",
      "product": ""
     },
     {
      "start": 3803923,
      "end": 3804929,
      "strand": 1,
      "locus_tag": "jgi.p_Fomfom1_1313633",
      "type": "other",
      "description": "<div class=\"focus-intro\">\n <strong><span class=\"serif\">jgi.p_Fomfom1_1313633</span></strong><br>\n \n <br>\n Locus tag: <span class=\"serif\">None</span><br>\n Protein ID: <span class=\"serif\">None</span><br>\n Gene: <span class=\"serif\">jgi.p_Fomfom1_1313633</span><br>\n \n Location: 3,803,923 - 3,804,929,\n (total: 723 nt, excluding introns)<br>\n <br>\n \n</div>\n<div class=\"focus-info\">\n \n\n \n\n \n\n\n \n</div>\n<div class=\"focus-urls\">\n <a class=\"wildcard-container\" data-wildcard-attrs=\"href\" href=\"http://blast.ncbi.nlm.nih.gov/Blast.cgi?PAGE=Proteins&PROGRAM=blastp&BLAST_PROGRAMS=blastp&QUERY=@!translation!@&LINK_LOC=protein&PAGE_TYPE=BlastSearch\" target=\"_blank\" data-locus=\"jgi.p_Fomfom1_1313633\">NCBI BlastP on this gene</a><br>\n <span class=\"asdb-linkout link-like wildcard-container\" data-locus=\"jgi.p_Fomfom1_1313633\" data-wildcard-attrs=\"data-seq\" data-seq=\"@!translation!@\">Blast against antiSMASH-database</span><br>\n \n \n \n \n</div>\n<div class=\"focus-clipboard\">\n AA sequence: <span class=\"clipboard-copy wildcard-container\" data-locus=\"jgi.p_Fomfom1_1313633\" data-wildcard-attrs=\"data-seq\" data-seq=\"@!translation!@\">Copy to clipboard</span><br>\n Nucleotide sequence: <span class=\"clipboard-copy wildcard-container\" data-locus=\"jgi.p_Fomfom1_1313633\" data-wildcard-attrs=\"data-seq\" data-seq=\"@!dna!@\">Copy to clipboard</span><br>\n</div>",
      "dna": "ATGGCGGGCCCCTCATTCATCGATCGCGCTCGCAACGCTCCCGAAGACGACGATTTCACGATCACAGACGACTTTTCTGGCGGTCGTGCGGCGCCTCTCCCACAGGATCTGGCGGAAGAGACGCCATTTCAGCAGCTCATACGCCATTGGATGAACGAACGACACGCTCCGGACATCCTGCCCGGCCAGGAAATGCTGTTGGGACGGTTGCTCGATCATATTCGGAAACAGTCCAGCGATGTCGAGCTGCTCCGTGCCGACCCAGACTCCTCAGAGGAGGAACATTTTCGCATAATGCTCGTACAGACCGAGATTGAACGGGTCAAGTTTGTCATTCGGTCGTATGTCAGGACTCGATTGCACAAGATCGAGAAGTACGCGAAGTATATCACCAGAACCCCTGAAATACACCAGAGGCTATCAAAAGCTGAACTGGAGCACGCGCAACGGTATGCGCGGTTGGTAGAATACCATTTTACACAAGCTGTTCTCCAGAGCCTACCGCCACAGCAACGGTCACTAGACGAGGATGTAGCGTTCATGCCACCTATGATACCAGCACCGAACACGCTGCGACCAGTCTTCGCGCATGCCTTGGTCGACTGTCCACCTATGCGCTTGCCCGATGGCTCTTCGACAGAAATGCAGAAAGGACAGACCTCCCTCACGCCTTACTATGTCATCGAACAACTACTACTTCGTGGCGAAGTCGAACTTGTGTAG",
      "translation": "MAGPSFIDRARNAPEDDDFTITDDFSGGRAAPLPQDLAEETPFQQLIRHWMNERHAPDILPGQEMLLGRLLDHIRKQSSDVELLRADPDSSEEEHFRIMLVQTEIERVKFVIRSYVRTRLHKIEKYAKYITRTPEIHQRLSKAELEHAQRYARLVEYHFTQAVLQSLPPQQRSLDEDVAFMPPMIPAPNTLRPVFAHALVDCPPMRLPDGSSTEMQKGQTSLTPYYVIEQLLLRGEVELV",
      "product": ""
     },
     {
      "start": 3805272,
      "end": 3806362,
      "strand": 1,
      "locus_tag": "jgi.p_Fomfom1_110258",
      "type": "other",
      "description": "<div class=\"focus-intro\">\n <strong><span class=\"serif\">jgi.p_Fomfom1_110258</span></strong><br>\n \n <br>\n Locus tag: <span class=\"serif\">None</span><br>\n Protein ID: <span class=\"serif\">None</span><br>\n Gene: <span class=\"serif\">jgi.p_Fomfom1_110258</span><br>\n \n Location: 3,805,272 - 3,806,362,\n (total: 660 nt, excluding introns)<br>\n <br>\n \n</div>\n<div class=\"focus-info\">\n \n\n \n\n \n\n\n \n</div>\n<div class=\"focus-urls\">\n <a class=\"wildcard-container\" data-wildcard-attrs=\"href\" href=\"http://blast.ncbi.nlm.nih.gov/Blast.cgi?PAGE=Proteins&PROGRAM=blastp&BLAST_PROGRAMS=blastp&QUERY=@!translation!@&LINK_LOC=protein&PAGE_TYPE=BlastSearch\" target=\"_blank\" data-locus=\"jgi.p_Fomfom1_110258\">NCBI BlastP on this gene</a><br>\n <span class=\"asdb-linkout link-like wildcard-container\" data-locus=\"jgi.p_Fomfom1_110258\" data-wildcard-attrs=\"data-seq\" data-seq=\"@!translation!@\">Blast against antiSMASH-database</span><br>\n \n \n \n \n</div>\n<div class=\"focus-clipboard\">\n AA sequence: <span class=\"clipboard-copy wildcard-container\" data-locus=\"jgi.p_Fomfom1_110258\" data-wildcard-attrs=\"data-seq\" data-seq=\"@!translation!@\">Copy to clipboard</span><br>\n Nucleotide sequence: <span class=\"clipboard-copy wildcard-container\" data-locus=\"jgi.p_Fomfom1_110258\" data-wildcard-attrs=\"data-seq\" data-seq=\"@!dna!@\">Copy to clipboard</span><br>\n</div>",
      "dna": "ATGCGTCCCCACCTTTCAAGTCTCGCTCTGTCAGTCATGCCGCTCTTCGGTTTGGTGGCATGTCATGGGTCTCTTCAAACGCTTGTCGCCAACGGCAAGAGCTACCAGGGAGACAATCCCACGAATCCCCAGAATTTAACAACTCCCATCCGGCTCAGAGGCGATGAAGACGTGGGCCCCGTGCTAGTTGCCACCAATCCCGCCCTGCTGTGTGGCCTGAAGGCGGCTGTCGCAAAGGAGACTGCACTGGCCGATCCGGGGAGCGAATTGAGCTTCAGTTGGAAATCAGGCGGTTTGGAGGGCAATTGGCCACATGAAGCCGGCCCTATGATGGCCTATATGACCGATTGCCAAGGACCGTGCACCGAGTCCCAACCAACCATGAACACTCCTTGGTTCATGATTGACGAAGCCGGGCTCAAGCCAGGGACCGCTAACGATTGGGTTCAAAAGGACATCCATGGTGGCTCGCCCTATAACCTCGTCCTTCCGAAAAACATCAAATCAAGCGAATACCTTCTCAGGATCGAGATCATCGCCCTACATCGCGCGTCTGAGAGAAACGGCGCAGAGTTCTATAGCCGGGTGGGGAGTCTCTGCGGCTCGGAGGATATCGTGGAGCCGACCTTCCTCATTCTCTGCCGTCCCAACTGCGACTGA",
      "translation": "MRPHLSSLALSVMPLFGLVACHGSLQTLVANGKSYQGDNPTNPQNLTTPIRLRGDEDVGPVLVATNPALLCGLKAAVAKETALADPGSELSFSWKSGGLEGNWPHEAGPMMAYMTDCQGPCTESQPTMNTPWFMIDEAGLKPGTANDWVQKDIHGGSPYNLVLPKNIKSSEYLLRIEIIALHRASERNGAEFYSRVGSLCGSEDIVEPTFLILCRPNCD",
      "product": ""
     },
     {
      "start": 3808223,
      "end": 3809440,
      "strand": -1,
      "locus_tag": "jgi.p_Fomfom1_1363475",
      "type": "other",
      "description": "<div class=\"focus-intro\">\n <strong><span class=\"serif\">jgi.p_Fomfom1_1363475</span></strong><br>\n \n <br>\n Locus tag: <span class=\"serif\">None</span><br>\n Protein ID: <span class=\"serif\">None</span><br>\n Gene: <span class=\"serif\">jgi.p_Fomfom1_1363475</span><br>\n \n Location: 3,808,223 - 3,809,440,\n (total: 1218 nt)<br>\n <br>\n \n</div>\n<div class=\"focus-info\">\n \n\n \n\n \n\n\n \n</div>\n<div class=\"focus-urls\">\n <a class=\"wildcard-container\" data-wildcard-attrs=\"href\" href=\"http://blast.ncbi.nlm.nih.gov/Blast.cgi?PAGE=Proteins&PROGRAM=blastp&BLAST_PROGRAMS=blastp&QUERY=@!translation!@&LINK_LOC=protein&PAGE_TYPE=BlastSearch\" target=\"_blank\" data-locus=\"jgi.p_Fomfom1_1363475\">NCBI BlastP on this gene</a><br>\n <span class=\"asdb-linkout link-like wildcard-container\" data-locus=\"jgi.p_Fomfom1_1363475\" data-wildcard-attrs=\"data-seq\" data-seq=\"@!translation!@\">Blast against antiSMASH-database</span><br>\n \n \n \n \n</div>\n<div class=\"focus-clipboard\">\n AA sequence: <span class=\"clipboard-copy wildcard-container\" data-locus=\"jgi.p_Fomfom1_1363475\" data-wildcard-attrs=\"data-seq\" data-seq=\"@!translation!@\">Copy to clipboard</span><br>\n Nucleotide sequence: <span class=\"clipboard-copy wildcard-container\" data-locus=\"jgi.p_Fomfom1_1363475\" data-wildcard-attrs=\"data-seq\" data-seq=\"@!dna!@\">Copy to clipboard</span><br>\n</div>",
      "dna": "ATGCCCAGAGTACGAGCGGCGATCAGACCAGCCCCCGGCCGTCTTCCGTACGCTCATGGAGGGTCTACGTTGGCAAAGAAACCGCACACCGTTCGTTCAGCATCGGTTGTGCCGATCCTCCCGCCATCGCCACCTCAGAGTAGACACAAGCGCAAGCGACGCTCGCGGTCGCGCGTAACTGACTCCTCATCCGAGGACGAAGACGAGTACGATGTTCCAGCTCTGGAGCCAGACAAGGAGGAGGAAGGACAGTCGAGCCAGGACGGTGCGGTAGCTATTGGCTACAACAAGCGGAAGATGTCTTCTCATTCGCCCGAGGGATCCGCGCAAGACTGCGTAGAAGACGAGTTCTGGTTGGGGACGTCGCAGGGCTCGTCGACTACGGTGGCGAGCACTAGTCAGCTCAAAGTGGTCAAGAACAGAGCACCTACTCGACATTCACCCCGCTCTCGTATTCGTCTCCCATCGTCTTCCCCCCCTCCGGCAACCCATCTCTCACGACGCGGTCATACCGGTTTGTTATCCCCACCCCCATCCCGCCGTGCACCCGTATTCGTTCCTCGGCCAGCCACCCCTCCTCGCACTGAATCGGGCAACAGGCGGGGTCTTCCCGAGCGTGACTCTCCTAACAACCCCTTCCTCGAGCCACCTGCGAACACTATCATCCATGTCTCCGAAGATTGGAGTCTCCGGGAGCCGCGCACACCACCACCCAAAATGGTCGAACGCCCAACCATCAGCGTGTTGTTCCGTGGTGTCAAGGCGGAGGTCTCGAACCCGCACTACGTTCCCGAGCACATCGCCGCCGACAACGAGGCACGCGCACGACTGCCAGTATGGCACCCCGAATACTCCCCGTCCCAAGCATGCGTCCCGACACTCCTCTTCCCCGGGGCGCAGGCACGGGCTGAGCGTGTTGCATCCAGACGTGCAGACCGTGTTGTGTCCATCCCGACCTCCCCTACCCCAGCCTATCGAGTAAGGGCCAGTCCTTCTGCCGTCAATGACACGTCATCTACAACGGAAGACGAGGGCAAGATGATATCAGCCGTGAAAGCTGCCAAGGTGGCGCAACGCACGGCACACAAAGACAAAATTGTGGATAGCGACACTTTAGTCACACGACCGAGCAGCAGAATCGACTCGCTCGCGGGGCTACCAGAGAAGGGCCACAAAGATCCAGTAGTGCGAGCTATTGGCCCAGCCCGCTGTGCATAA",
      "translation": "MPRVRAAIRPAPGRLPYAHGGSTLAKKPHTVRSASVVPILPPSPPQSRHKRKRRSRSRVTDSSSEDEDEYDVPALEPDKEEEGQSSQDGAVAIGYNKRKMSSHSPEGSAQDCVEDEFWLGTSQGSSTTVASTSQLKVVKNRAPTRHSPRSRIRLPSSSPPPATHLSRRGHTGLLSPPPSRRAPVFVPRPATPPRTESGNRRGLPERDSPNNPFLEPPANTIIHVSEDWSLREPRTPPPKMVERPTISVLFRGVKAEVSNPHYVPEHIAADNEARARLPVWHPEYSPSQACVPTLLFPGAQARAERVASRRADRVVSIPTSPTPAYRVRASPSAVNDTSSTTEDEGKMISAVKAAKVAQRTAHKDKIVDSDTLVTRPSSRIDSLAGLPEKGHKDPVVRAIGPARCA",
      "product": ""
     },
     {
      "start": 3809629,
      "end": 3811711,
      "strand": 1,
      "locus_tag": "jgi.p_Fomfom1_1189961",
      "type": "biosynthetic-additional",
      "description": "<div class=\"focus-intro\">\n <strong><span class=\"serif\">jgi.p_Fomfom1_1189961</span></strong><br>\n \n <br>\n Locus tag: <span class=\"serif\">None</span><br>\n Protein ID: <span class=\"serif\">None</span><br>\n Gene: <span class=\"serif\">jgi.p_Fomfom1_1189961</span><br>\n \n Location: 3,809,629 - 3,811,711,\n (total: 1470 nt, excluding introns)<br>\n <br>\n \n  biosynthetic-additional (rule-based-clusters) Aldedh<br>\n \n  biosynthetic-additional (smcogs) SMCOG1017:aldehyde dehydrogenase (Score: 382; E-value: 5.5e-116)<br>\n \n</div>\n<div class=\"focus-info\">\n \n\n \n\n \n\n\n \n</div>\n<div class=\"focus-urls\">\n <a class=\"wildcard-container\" data-wildcard-attrs=\"href\" href=\"http://blast.ncbi.nlm.nih.gov/Blast.cgi?PAGE=Proteins&PROGRAM=blastp&BLAST_PROGRAMS=blastp&QUERY=@!translation!@&LINK_LOC=protein&PAGE_TYPE=BlastSearch\" target=\"_blank\" data-locus=\"jgi.p_Fomfom1_1189961\">NCBI BlastP on this gene</a><br>\n <span class=\"asdb-linkout link-like wildcard-container\" data-locus=\"jgi.p_Fomfom1_1189961\" data-wildcard-attrs=\"data-seq\" data-seq=\"@!translation!@\">Blast against antiSMASH-database</span><br>\n \n \n  <a href=\"knownclusterblast/region5/jgi.p_Fomfom1_1189961_mibig_hits.html\" target=\"_new\">MiBIG Hits</a><br>\n \n \n \n</div>\n<div class=\"focus-clipboard\">\n AA sequence: <span class=\"clipboard-copy wildcard-container\" data-locus=\"jgi.p_Fomfom1_1189961\" data-wildcard-attrs=\"data-seq\" data-seq=\"@!translation!@\">Copy to clipboard</span><br>\n Nucleotide sequence: <span class=\"clipboard-copy wildcard-container\" data-locus=\"jgi.p_Fomfom1_1189961\" data-wildcard-attrs=\"data-seq\" data-seq=\"@!dna!@\">Copy to clipboard</span><br>\n</div>",
      "dna": "ATGTCTCTCAACCCAGCTGGAACAATCATTCAGCTCGAAGGTGACGCACAGTCGCAAACCACCCTCGTTCCGCACAACCAGCAGCCGCTCGTGGTCCGCACCTACCCGTTGGAGACTCAACTAAACAAAGCCATCGAGCGTGCGGCCGCTGCTCAGGAGAAATGGGAACGCACGCCTCTGCAACAGCGTATTGCAATTGGCCATAAATTTATTGAAGAATTTGAGAAGATGCGCGAGGAGATTCCTTTGGAACTTACGCTCCAAATGGGCAGACCCGTGTCACAGGGTGCCGGTGAAGTCCGGGGCACAGTTGATCGTGCAAAGTACATGCTCTCCATCGCCCCGAAAGCACTCGCGGACGTGTCGCTCGTTGACACAGACAAGCCTGGCTTCAAGCGATACATCAAACGCACTCCGTTGGGCGTTGTATTGGTCATCGCACCTTGGAATTATCCTTATCTCGTCATGGTCAATTCCGTTCTTCCCGCGCTCATTGCAGGCAATTCTGTCGTCCTCAAACCATCCCCACAAACGCCACTCGCGGCGGAGCGATTCGCGCTCGCCTTCCACAACGCTGGCGTGCCCAAGGATGCGCTCCAGGTTATTCACCTCAGTCCGGAGCTTACAACGAAGGCCGTCCAGAACCCTCTTGTCGACTTCGTGGCGTTCACAGGTAGTGTGGCGGGAGGTCGTGCCGTCGATATTGCGGCAGCGCAAGCTCCAGGGTTCAAGGGCGTCGGTCTCGAGCTCGGAGGAAAAGACCCCGCCTACGTGCGTGAAGACGTAGACCTAGATTATACAGTACCGGAGCTTGTTGACGGTGCCTTCTTCAACTCCGGGCAGAGTTGCTGTGCCATCGAGCGTATCTATGTTCACGAGTCGATCTATGACGAGTTTGTGAAGCGGTTCGTGGAGCTCACAAAGAAATACCGGCTTGGAGACCCGACGGAACCCGAATACAATCTTGGGCCTGTGTGCAGTGTGGCAAGCGCGGAGAGGATACGCAAACAAGTTGCCGCAGCGGTGGCGGCTGGCGCAAAGGCGTTGATCCCGGAAGATCTCTTCCCTGCTGCCCAATCTGGTACTGCCTTCGTTGCACCACAGGTGTTGGTCGATGTTGACCACACCATGGAGGTCATGAAGGAAGAGACATTCGGGCCTGTCATCGGCATCCAGAAAGTCGCCTCAGACGTGGAAGCGATCGCACTCATGAATGACTCGCCGTACGGTCTCACCGCGTCGGTATGGACGAACGCTGAGAAGAACCCCGAGTCGCAGGAGGCGTTCCTTCACATTGTCGACGAGCTGCAGACTGGCACTGTGTTCTTGAACCGCTGCGACTACCTCGACCCTGCGCTCGCGTGGACGGGCGTGAAGAACAGTGGCCGGGGCGTTAGTCTGAGTGTGTTTGGGTACGATCAACTGACGAGGGCGAAGTCGGTGCATATGAAGATCAAGACGTCGCAGTAG",
      "translation": "MSLNPAGTIIQLEGDAQSQTTLVPHNQQPLVVRTYPLETQLNKAIERAAAAQEKWERTPLQQRIAIGHKFIEEFEKMREEIPLELTLQMGRPVSQGAGEVRGTVDRAKYMLSIAPKALADVSLVDTDKPGFKRYIKRTPLGVVLVIAPWNYPYLVMVNSVLPALIAGNSVVLKPSPQTPLAAERFALAFHNAGVPKDALQVIHLSPELTTKAVQNPLVDFVAFTGSVAGGRAVDIAAAQAPGFKGVGLELGGKDPAYVREDVDLDYTVPELVDGAFFNSGQSCCAIERIYVHESIYDEFVKRFVELTKKYRLGDPTEPEYNLGPVCSVASAERIRKQVAAAVAAGAKALIPEDLFPAAQSGTAFVAPQVLVDVDHTMEVMKEETFGPVIGIQKVASDVEAIALMNDSPYGLTASVWTNAEKNPESQEAFLHIVDELQTGTVFLNRCDYLDPALAWTGVKNSGRGVSLSVFGYDQLTRAKSVHMKIKTSQ",
      "product": ""
     },
     {
      "start": 3811935,
      "end": 3813172,
      "strand": -1,
      "locus_tag": "jgi.p_Fomfom1_110009",
      "type": "biosynthetic-additional",
      "description": "<div class=\"focus-intro\">\n <strong><span class=\"serif\">jgi.p_Fomfom1_110009</span></strong><br>\n \n <br>\n Locus tag: <span class=\"serif\">None</span><br>\n Protein ID: <span class=\"serif\">None</span><br>\n Gene: <span class=\"serif\">jgi.p_Fomfom1_110009</span><br>\n \n Location: 3,811,935 - 3,813,172,\n (total: 804 nt, excluding introns)<br>\n <br>\n \n  biosynthetic-additional (smcogs) SMCOG1001:short-chain dehydrogenase/reductase SDR (Score: 108.9; E-value: 4.8e-33)<br>\n \n</div>\n<div class=\"focus-info\">\n \n\n \n\n \n\n\n \n</div>\n<div class=\"focus-urls\">\n <a class=\"wildcard-container\" data-wildcard-attrs=\"href\" href=\"http://blast.ncbi.nlm.nih.gov/Blast.cgi?PAGE=Proteins&PROGRAM=blastp&BLAST_PROGRAMS=blastp&QUERY=@!translation!@&LINK_LOC=protein&PAGE_TYPE=BlastSearch\" target=\"_blank\" data-locus=\"jgi.p_Fomfom1_110009\">NCBI BlastP on this gene</a><br>\n <span class=\"asdb-linkout link-like wildcard-container\" data-locus=\"jgi.p_Fomfom1_110009\" data-wildcard-attrs=\"data-seq\" data-seq=\"@!translation!@\">Blast against antiSMASH-database</span><br>\n \n \n  <a href=\"knownclusterblast/region5/jgi.p_Fomfom1_110009_mibig_hits.html\" target=\"_new\">MiBIG Hits</a><br>\n \n \n \n</div>\n<div class=\"focus-clipboard\">\n AA sequence: <span class=\"clipboard-copy wildcard-container\" data-locus=\"jgi.p_Fomfom1_110009\" data-wildcard-attrs=\"data-seq\" data-seq=\"@!translation!@\">Copy to clipboard</span><br>\n Nucleotide sequence: <span class=\"clipboard-copy wildcard-container\" data-locus=\"jgi.p_Fomfom1_110009\" data-wildcard-attrs=\"data-seq\" data-seq=\"@!dna!@\">Copy to clipboard</span><br>\n</div>",
      "dna": "ATGCCTTCCTACGTGGTCACCGGAGCTTCGCGCGGTCTTGGGTTCGAATTCGTCCGCCAACTGAGCCAGGACAAAGCGAATGCCGTCTTCGCGGCGGTTCGCAATCCTCAAGGCGCCTCGAAGCTCAACGAGCTCGCGAAGTCTTCCTCAAACGTACACATCGTCAAGGCGGACCTGAGCGATGTCGGATCCATAAAGGCCGCCGCGGCCGAAGTAGCGAAAGTGACCGGCGGGTCGCTCGACTACCTGATCAACAACGCCGTCTTCGTCGATGGAGAGCACGCCAAGTCGCAGATCACAGAGTTCCCTGACGAGAAGACGCTCGAGGACCAGCTGGTGCTCTCCTTCCGCACCAACGTCGCTGGCGTCGCCCACATGATCAACGCCTTCCTGCCCCTCCTCCGCGCCGGGTCGGTCAAGAAGGTCATCACGCTCTCGACCGGGCTCGCCGACCCCGACTTTGTCCGGGGCACCGGGTTCACGAACAACCCGCAGTACGCGATCGCGAAGGGCGCGCTGAACGTCCTCGTCGCAGAATACGCCACCGCGCTCGCCGACGAGGGTTTCGTCTTCCTCGCGATCAGCCCTGGGGTCGTCAACACCGCCGAGAAGCCGCCGACGCCTGAGGATGTGGAAGGATTTTTGCGGATGGTGGAGAAATTCAAGAGGCTCTACCCTGCCTGGGAGGGAGTGCCACTCACGCCTGAGACGTCTGTCCGCCTGGTACGCGAAGTGATTGACAAGGTCGGACCCAAGGAGTCTGGCGCATTTGTCTCGCACTTCGGCAGCCAGCAGTGGCTATAG",
      "translation": "MPSYVVTGASRGLGFEFVRQLSQDKANAVFAAVRNPQGASKLNELAKSSSNVHIVKADLSDVGSIKAAAAEVAKVTGGSLDYLINNAVFVDGEHAKSQITEFPDEKTLEDQLVLSFRTNVAGVAHMINAFLPLLRAGSVKKVITLSTGLADPDFVRGTGFTNNPQYAIAKGALNVLVAEYATALADEGFVFLAISPGVVNTAEKPPTPEDVEGFLRMVEKFKRLYPAWEGVPLTPETSVRLVREVIDKVGPKESGAFVSHFGSQQWL",
      "product": ""
     }
    ],
    "clusters": [
     {
      "start": 3789169,
      "end": 3793302,
      "tool": "rule-based-clusters",
      "neighbouring_start": 3769169,
      "neighbouring_end": 3813302,
      "product": "NRPS-like",
      "category": "NRPS",
      "height": 2,
      "kind": "protocluster",
      "prefix": ""
     }
    ],
    "sites": {
     "ttaCodons": [],
     "bindingSites": []
    },
    "type": "NRPS-like",
    "products": [
     "NRPS-like"
    ],
    "product_categories": [
     "NRPS"
    ],
    "cssClass": "NRPS NRPS-like",
    "anchor": "r1c5"
   },
   {
    "start": 4715014,
    "end": 4736157,
    "idx": 6,
    "orfs": [
     {
      "start": 4716347,
      "end": 4716610,
      "strand": -1,
      "locus_tag": "jgi.p_Fomfom1_130983",
      "type": "other",
      "description": "<div class=\"focus-intro\">\n <strong><span class=\"serif\">jgi.p_Fomfom1_130983</span></strong><br>\n \n <br>\n Locus tag: <span class=\"serif\">None</span><br>\n Protein ID: <span class=\"serif\">None</span><br>\n Gene: <span class=\"serif\">jgi.p_Fomfom1_130983</span><br>\n \n Location: 4,716,347 - 4,716,610,\n (total: 264 nt)<br>\n <br>\n \n</div>\n<div class=\"focus-info\">\n \n\n \n\n \n\n\n \n</div>\n<div class=\"focus-urls\">\n <a class=\"wildcard-container\" data-wildcard-attrs=\"href\" href=\"http://blast.ncbi.nlm.nih.gov/Blast.cgi?PAGE=Proteins&PROGRAM=blastp&BLAST_PROGRAMS=blastp&QUERY=@!translation!@&LINK_LOC=protein&PAGE_TYPE=BlastSearch\" target=\"_blank\" data-locus=\"jgi.p_Fomfom1_130983\">NCBI BlastP on this gene</a><br>\n <span class=\"asdb-linkout link-like wildcard-container\" data-locus=\"jgi.p_Fomfom1_130983\" data-wildcard-attrs=\"data-seq\" data-seq=\"@!translation!@\">Blast against antiSMASH-database</span><br>\n \n \n \n \n</div>\n<div class=\"focus-clipboard\">\n AA sequence: <span class=\"clipboard-copy wildcard-container\" data-locus=\"jgi.p_Fomfom1_130983\" data-wildcard-attrs=\"data-seq\" data-seq=\"@!translation!@\">Copy to clipboard</span><br>\n Nucleotide sequence: <span class=\"clipboard-copy wildcard-container\" data-locus=\"jgi.p_Fomfom1_130983\" data-wildcard-attrs=\"data-seq\" data-seq=\"@!dna!@\">Copy to clipboard</span><br>\n</div>",
      "dna": "ATGTATCCGACGCTCGTCATTATCGTATCAGCACTGAGCAAAGCCTCGACTGGGGATAATGCCGGATGGACCCCTCCCAAATCGGTGATGGGCGATTCCAGCTACGTCCGCAACCTCCGAAGTTTCCCTCTACCGTGGAGGCCATCTTGGTCGACTTGCGGGCCAAACAACCAGATGGGCCCTCTACTGCGCCCACGATGGCACATCCAATGGACTGGTCAAGTACTAACAATCTGCAAGGGGCCGCGGGTGTCTACCCGATGA",
      "translation": "MYPTLVIIVSALSKASTGDNAGWTPPKSVMGDSSYVRNLRSFPLPWRPSWSTCGPNNQMGPLLRPRWHIQWTGQVLTICKGPRVSTR",
      "product": ""
     },
     {
      "start": 4716781,
      "end": 4717363,
      "strand": -1,
      "locus_tag": "jgi.p_Fomfom1_1187806",
      "type": "other",
      "description": "<div class=\"focus-intro\">\n <strong><span class=\"serif\">jgi.p_Fomfom1_1187806</span></strong><br>\n \n <br>\n Locus tag: <span class=\"serif\">None</span><br>\n Protein ID: <span class=\"serif\">None</span><br>\n Gene: <span class=\"serif\">jgi.p_Fomfom1_1187806</span><br>\n \n Location: 4,716,781 - 4,717,363,\n (total: 426 nt, excluding introns)<br>\n <br>\n \n</div>\n<div class=\"focus-info\">\n \n\n \n\n \n\n\n \n</div>\n<div class=\"focus-urls\">\n <a class=\"wildcard-container\" data-wildcard-attrs=\"href\" href=\"http://blast.ncbi.nlm.nih.gov/Blast.cgi?PAGE=Proteins&PROGRAM=blastp&BLAST_PROGRAMS=blastp&QUERY=@!translation!@&LINK_LOC=protein&PAGE_TYPE=BlastSearch\" target=\"_blank\" data-locus=\"jgi.p_Fomfom1_1187806\">NCBI BlastP on this gene</a><br>\n <span class=\"asdb-linkout link-like wildcard-container\" data-locus=\"jgi.p_Fomfom1_1187806\" data-wildcard-attrs=\"data-seq\" data-seq=\"@!translation!@\">Blast against antiSMASH-database</span><br>\n \n \n \n \n</div>\n<div class=\"focus-clipboard\">\n AA sequence: <span class=\"clipboard-copy wildcard-container\" data-locus=\"jgi.p_Fomfom1_1187806\" data-wildcard-attrs=\"data-seq\" data-seq=\"@!translation!@\">Copy to clipboard</span><br>\n Nucleotide sequence: <span class=\"clipboard-copy wildcard-container\" data-locus=\"jgi.p_Fomfom1_1187806\" data-wildcard-attrs=\"data-seq\" data-seq=\"@!dna!@\">Copy to clipboard</span><br>\n</div>",
      "dna": "GGAGACGCTATCGTATGGTGGCGAGCTTGGGTACTCTGGAAAAATCGAAGAGCCGTGCAGGTTCTGGGCGTGATCATGCTACTCGCCACCGCTGCATCTGCTATATTCCTTTCCAATTCTGCTTCGTCTACGTTCGACGAAACCATCACCACATACGCAGGCGCTCTCTTCGGTGGAGATGGATGGGGGACAGCTGCGGCAATCCTGTCTCTTGTCACCAATCTCGTCGCGACGTCCCTCATTGGATTGAAGGCATGGCAACATAGACGTCTTGTCCGGGCTCATCTCACGCAAGGCACCATGCGGACGCAGGTCGAGCGTACACTCCTGCTTCTAGTGGAGTCAGGTCTGTTGTATTGTACTCTATGGGTGAGGACGTCCACATCTTTGTCGAAGCAGGTGACGACTCATGTAAGAACATCCTAG",
      "translation": "MDAIVWWRAWVLWKNRRAVQVLGVIMLLATAASAIFLSNSASSTFDETITTYAGALFGGDGWGTAAAILSLVTNLVATSLIGLKAWQHRRLVRAHLTQGTMRTQVERTLLLLVESGLLYCTLWVRTSTSLSKQVTTHVRTS",
      "product": ""
     },
     {
      "start": 4719733,
      "end": 4720285,
      "strand": -1,
      "locus_tag": "jgi.p_Fomfom1_1188102",
      "type": "other",
      "description": "<div class=\"focus-intro\">\n <strong><span class=\"serif\">jgi.p_Fomfom1_1188102</span></strong><br>\n \n <br>\n Locus tag: <span class=\"serif\">None</span><br>\n Protein ID: <span class=\"serif\">None</span><br>\n Gene: <span class=\"serif\">jgi.p_Fomfom1_1188102</span><br>\n \n Location: 4,719,733 - 4,720,285,\n (total: 402 nt, excluding introns)<br>\n <br>\n \n</div>\n<div class=\"focus-info\">\n \n\n \n\n \n\n\n \n</div>\n<div class=\"focus-urls\">\n <a class=\"wildcard-container\" data-wildcard-attrs=\"href\" href=\"http://blast.ncbi.nlm.nih.gov/Blast.cgi?PAGE=Proteins&PROGRAM=blastp&BLAST_PROGRAMS=blastp&QUERY=@!translation!@&LINK_LOC=protein&PAGE_TYPE=BlastSearch\" target=\"_blank\" data-locus=\"jgi.p_Fomfom1_1188102\">NCBI BlastP on this gene</a><br>\n <span class=\"asdb-linkout link-like wildcard-container\" data-locus=\"jgi.p_Fomfom1_1188102\" data-wildcard-attrs=\"data-seq\" data-seq=\"@!translation!@\">Blast against antiSMASH-database</span><br>\n \n \n \n \n</div>\n<div class=\"focus-clipboard\">\n AA sequence: <span class=\"clipboard-copy wildcard-container\" data-locus=\"jgi.p_Fomfom1_1188102\" data-wildcard-attrs=\"data-seq\" data-seq=\"@!translation!@\">Copy to clipboard</span><br>\n Nucleotide sequence: <span class=\"clipboard-copy wildcard-container\" data-locus=\"jgi.p_Fomfom1_1188102\" data-wildcard-attrs=\"data-seq\" data-seq=\"@!dna!@\">Copy to clipboard</span><br>\n</div>",
      "dna": "ATCGTATGGTGGCGTGCATGGAATTTATGGAGGAGTAGTCGTGGTGTTCTCCTCCTATATGTTGCATTAGCACTGGCTACTTTTGGTACTTACGATATGGTGCTATCGACCGATAGGTTCAATGAACAAGCAACAACAACCTCAGGAACACTCTTCTCAGGAAACCAGGCAGGATCGGCAGCATCAGTACTCACACTAGTGACGAATATATCTGCCACCATTCTTGTTGGAATGAAAGCATTGGAGCACAGGGACTCAGTACGGAGATACCTGAAAGTTGGAAGCAGACGTACTCGGGCAGAGAAAATCCTGGCAATACTCTTGGAGTCCGGGATTGTTTACTGCGTCATCTGGGTATGCTCCCAATTGAGTTTCCTTGTGTATACTCACTGCATGATATGA",
      "translation": "MVWWRAWNLWRSSRGVLLLYVALALATFGTYDMVLSTDRFNEQATTTSGTLFSGNQAGSAASVLTLVTNISATILVGMKALEHRDSVRRYLKVGSRRTRAEKILAILLESGIVYCVIWVCSQLSFLVYTHCMI",
      "product": ""
     },
     {
      "start": 4721593,
      "end": 4721947,
      "strand": -1,
      "locus_tag": "jgi.p_Fomfom1_130990",
      "type": "other",
      "description": "<div class=\"focus-intro\">\n <strong><span class=\"serif\">jgi.p_Fomfom1_130990</span></strong><br>\n \n <br>\n Locus tag: <span class=\"serif\">None</span><br>\n Protein ID: <span class=\"serif\">None</span><br>\n Gene: <span class=\"serif\">jgi.p_Fomfom1_130990</span><br>\n \n Location: 4,721,593 - 4,721,947,\n (total: 300 nt, excluding introns)<br>\n <br>\n \n</div>\n<div class=\"focus-info\">\n \n\n \n\n \n\n\n \n</div>\n<div class=\"focus-urls\">\n <a class=\"wildcard-container\" data-wildcard-attrs=\"href\" href=\"http://blast.ncbi.nlm.nih.gov/Blast.cgi?PAGE=Proteins&PROGRAM=blastp&BLAST_PROGRAMS=blastp&QUERY=@!translation!@&LINK_LOC=protein&PAGE_TYPE=BlastSearch\" target=\"_blank\" data-locus=\"jgi.p_Fomfom1_130990\">NCBI BlastP on this gene</a><br>\n <span class=\"asdb-linkout link-like wildcard-container\" data-locus=\"jgi.p_Fomfom1_130990\" data-wildcard-attrs=\"data-seq\" data-seq=\"@!translation!@\">Blast against antiSMASH-database</span><br>\n \n \n \n \n</div>\n<div class=\"focus-clipboard\">\n AA sequence: <span class=\"clipboard-copy wildcard-container\" data-locus=\"jgi.p_Fomfom1_130990\" data-wildcard-attrs=\"data-seq\" data-seq=\"@!translation!@\">Copy to clipboard</span><br>\n Nucleotide sequence: <span class=\"clipboard-copy wildcard-container\" data-locus=\"jgi.p_Fomfom1_130990\" data-wildcard-attrs=\"data-seq\" data-seq=\"@!dna!@\">Copy to clipboard</span><br>\n</div>",
      "dna": "ATGCGTTCTCATGGTTCGGCTGGCAGATGGCTGTGTGGTACAGAGACACATGATCTATTCTCCTACCTGAACAAGGAAGACCATCCAAGGACAGCCCCGTTTCTAATGGAGCATCTCATAAGTGATGCCATCCTTGCCATCTTTGCGCAGACACTGCATTCACGGCACAGAGGGGTGCAATGTACTGCCTTCTGGCCCACCCGAGGCGCTACAAGGTGCTACGGAGAGGGGTCAATGAATTCTATCTACCTCGAGAGAAGACTCGTATCCAAGGCAAAGTTCACTCCTGACATACTCTAG",
      "translation": "MRSHGSAGRWLCGTETHDLFSYLNKEDHPRTAPFLMEHLISDAILAIFAQTLHSRHRGVQCTAFWPTRGATRCYGEGSMNSIYLERRLVSKAKFTPDIL",
      "product": ""
     },
     {
      "start": 4722341,
      "end": 4722640,
      "strand": 1,
      "locus_tag": "jgi.p_Fomfom1_1233019",
      "type": "other",
      "description": "<div class=\"focus-intro\">\n <strong><span class=\"serif\">jgi.p_Fomfom1_1233019</span></strong><br>\n \n <br>\n Locus tag: <span class=\"serif\">None</span><br>\n Protein ID: <span class=\"serif\">None</span><br>\n Gene: <span class=\"serif\">jgi.p_Fomfom1_1233019</span><br>\n \n Location: 4,722,341 - 4,722,640,\n (total: 234 nt, excluding introns)<br>\n <br>\n \n</div>\n<div class=\"focus-info\">\n \n\n \n\n \n\n\n \n</div>\n<div class=\"focus-urls\">\n <a class=\"wildcard-container\" data-wildcard-attrs=\"href\" href=\"http://blast.ncbi.nlm.nih.gov/Blast.cgi?PAGE=Proteins&PROGRAM=blastp&BLAST_PROGRAMS=blastp&QUERY=@!translation!@&LINK_LOC=protein&PAGE_TYPE=BlastSearch\" target=\"_blank\" data-locus=\"jgi.p_Fomfom1_1233019\">NCBI BlastP on this gene</a><br>\n <span class=\"asdb-linkout link-like wildcard-container\" data-locus=\"jgi.p_Fomfom1_1233019\" data-wildcard-attrs=\"data-seq\" data-seq=\"@!translation!@\">Blast against antiSMASH-database</span><br>\n \n \n \n \n</div>\n<div class=\"focus-clipboard\">\n AA sequence: <span class=\"clipboard-copy wildcard-container\" data-locus=\"jgi.p_Fomfom1_1233019\" data-wildcard-attrs=\"data-seq\" data-seq=\"@!translation!@\">Copy to clipboard</span><br>\n Nucleotide sequence: <span class=\"clipboard-copy wildcard-container\" data-locus=\"jgi.p_Fomfom1_1233019\" data-wildcard-attrs=\"data-seq\" data-seq=\"@!dna!@\">Copy to clipboard</span><br>\n</div>",
      "dna": "ATGCTGCTCGTTCGGTTGGATTCGGGACTCGTGTGTGCACGCAGAAAAGAGTTATCCTCAAAGGAAGAGCATGGTGTTGTGATGGTGCCGATGCATGCGATCGTCGACTCCAAGTCCTCTGTAACTTACCCTAGACCCATCAAAGCTGTCGGCACGACGGAGAAGGTTCTCACAGTGAGGTTTGAAATGTTCAAGTTGAGTGTTCGAGAGCTTGCGCAGTATGTCTCTATCTGA",
      "translation": "MLLVRLDSGLVCARRKELSSKEEHGVVMVPMHAIVDSKSSVTYPRPIKAVGTTEKVLTVRFEMFKLSVRELAQYVSI",
      "product": ""
     },
     {
      "start": 4723357,
      "end": 4723653,
      "strand": -1,
      "locus_tag": "jgi.p_Fomfom1_1233020",
      "type": "other",
      "description": "<div class=\"focus-intro\">\n <strong><span class=\"serif\">jgi.p_Fomfom1_1233020</span></strong><br>\n \n <br>\n Locus tag: <span class=\"serif\">None</span><br>\n Protein ID: <span class=\"serif\">None</span><br>\n Gene: <span class=\"serif\">jgi.p_Fomfom1_1233020</span><br>\n \n Location: 4,723,357 - 4,723,653,\n (total: 297 nt)<br>\n <br>\n \n</div>\n<div class=\"focus-info\">\n \n\n \n\n \n\n\n \n</div>\n<div class=\"focus-urls\">\n <a class=\"wildcard-container\" data-wildcard-attrs=\"href\" href=\"http://blast.ncbi.nlm.nih.gov/Blast.cgi?PAGE=Proteins&PROGRAM=blastp&BLAST_PROGRAMS=blastp&QUERY=@!translation!@&LINK_LOC=protein&PAGE_TYPE=BlastSearch\" target=\"_blank\" data-locus=\"jgi.p_Fomfom1_1233020\">NCBI BlastP on this gene</a><br>\n <span class=\"asdb-linkout link-like wildcard-container\" data-locus=\"jgi.p_Fomfom1_1233020\" data-wildcard-attrs=\"data-seq\" data-seq=\"@!translation!@\">Blast against antiSMASH-database</span><br>\n \n \n \n \n</div>\n<div class=\"focus-clipboard\">\n AA sequence: <span class=\"clipboard-copy wildcard-container\" data-locus=\"jgi.p_Fomfom1_1233020\" data-wildcard-attrs=\"data-seq\" data-seq=\"@!translation!@\">Copy to clipboard</span><br>\n Nucleotide sequence: <span class=\"clipboard-copy wildcard-container\" data-locus=\"jgi.p_Fomfom1_1233020\" data-wildcard-attrs=\"data-seq\" data-seq=\"@!dna!@\">Copy to clipboard</span><br>\n</div>",
      "dna": "ATGACCTTGACTAGATCACTTGCTATCTCTGCTCTTACTGCGCATATGTTAACGGCTTCACTCTGCTGCTGCTGGTCACTTCAACAATCACCACGACAGACTGCCTGGCCGTTACAATCTTACATCGGCAGGAAGGTCGATCGGAGTAGACAGGAGATGAGGGCGAGGGGTGCCGGTGAGCATATGGTTACGCAGAGGTTCATTTCAATAGATAAGCACGAGATCCTGTCATGCACGCATACACGCAAACCTTCATTACTTGGTTCTGCTGTTGCTCTATGTTACTTCCTGCTATAA",
      "translation": "MTLTRSLAISALTAHMLTASLCCCWSLQQSPRQTAWPLQSYIGRKVDRSRQEMRARGAGEHMVTQRFISIDKHEILSCTHTRKPSLLGSAVALCYFLL",
      "product": ""
     },
     {
      "start": 4725014,
      "end": 4726157,
      "strand": -1,
      "locus_tag": "jgi.p_Fomfom1_130999",
      "type": "biosynthetic",
      "description": "<div class=\"focus-intro\">\n <strong><span class=\"serif\">jgi.p_Fomfom1_130999</span></strong><br>\n \n <br>\n Locus tag: <span class=\"serif\">None</span><br>\n Protein ID: <span class=\"serif\">None</span><br>\n Gene: <span class=\"serif\">jgi.p_Fomfom1_130999</span><br>\n \n Location: 4,725,014 - 4,726,157,\n (total: 1002 nt, excluding introns)<br>\n <br>\n \n  biosynthetic (rule-based-clusters) terpene: Terpene_synth_C<br>\n \n  biosynthetic-additional (smcogs) SMCOG1052:Terpene synthase/cyclase metal-binding domain protein (Score: 183.7; E-value: 9.3e-56)<br>\n \n</div>\n<div class=\"focus-info\">\n \n\n \n\n \n\n\n \n</div>\n<div class=\"focus-urls\">\n <a class=\"wildcard-container\" data-wildcard-attrs=\"href\" href=\"http://blast.ncbi.nlm.nih.gov/Blast.cgi?PAGE=Proteins&PROGRAM=blastp&BLAST_PROGRAMS=blastp&QUERY=@!translation!@&LINK_LOC=protein&PAGE_TYPE=BlastSearch\" target=\"_blank\" data-locus=\"jgi.p_Fomfom1_130999\">NCBI BlastP on this gene</a><br>\n <span class=\"asdb-linkout link-like wildcard-container\" data-locus=\"jgi.p_Fomfom1_130999\" data-wildcard-attrs=\"data-seq\" data-seq=\"@!translation!@\">Blast against antiSMASH-database</span><br>\n \n \n  <a href=\"knownclusterblast/region6/jgi.p_Fomfom1_130999_mibig_hits.html\" target=\"_new\">MiBIG Hits</a><br>\n \n \n \n</div>\n<div class=\"focus-clipboard\">\n AA sequence: <span class=\"clipboard-copy wildcard-container\" data-locus=\"jgi.p_Fomfom1_130999\" data-wildcard-attrs=\"data-seq\" data-seq=\"@!translation!@\">Copy to clipboard</span><br>\n Nucleotide sequence: <span class=\"clipboard-copy wildcard-container\" data-locus=\"jgi.p_Fomfom1_130999\" data-wildcard-attrs=\"data-seq\" data-seq=\"@!dna!@\">Copy to clipboard</span><br>\n</div>",
      "dna": "ATGTCCACGCCGCAACAATTCACTCTTCCTGACCTCTTCGCATTGTGCCCGTTCGAAGGATGCACCAACCCAAACTACACCAAAGCCGCCGCTGAATCCCGTGCATGGATCAACAGCTACCACCTCTTCCAAGGCCATAAGCTTGCGCTCTTCAACGAAGGAAGCAACGAGCTCCTCGCCTCGCACACTAATCCCTATGCTCAATATGATCAGTTCCGGACGTGCTGTGACTTTATCAATGTGCTCTTCGTCATCGACGAGGTCAGCGACGACCAGGATGGCAAAGGGGCCCGCCACACTGGTAAAGTATTCCTGAGCGCCATGCGCTACGCCGATTGGGATGATGGGTCCGCACTGGCTAAGATGACGCGGGAGTTCAAGCAACGCCTCCTCGAGCACGCCGGGCCGCGCTGCTACCAACGCTTTCTCACCCACTGCGCGGCATATGTCAACGCGGTGGCACGAGAAGCTGAGCTCAGAGAGCGCGGCGAGATTCTCGACACGGCCTCATTCCAAATGTTGCGCCGCGAGAATAGCGCCGCCCGACTGTGCTTTGGTCTCTTCGAGTTCGTTTTCGGTTCCGACTTGCCGGATGCAGTGTTCCAGGATGAGTATTTCATGAAGATGTACTGGGCCGCTATAGACATGATTTGCTGGTCCAATGACGTCTACTCGTACAACATGGAGCAAGCCAAGGGTCACATGGGCGCCAACATCGTCACCGTCCTCATGAACGAGAAGAACATCGGGCTCCAGGCCGCGTCGGACCTGGTCGGCGAGCACTTCCAGCAGCTTGTGGGTCAATTTGTGGACACTAAGCGACACCTGCCGTCGTTTGGTGGGAGCGTCGACAGCGCCGTTGCCAAGTACGTTGCGGCGATGGAGCACTGGGTCATCGGAAATCTCGTATGGAGTTTCGAGACTCAGCGATATTTTGGGGGGGAGCACCAGCGTGTAAAAGATACTCGAGTCGTTGTGCTCAGCCCACGCGAGCAATCATGA",
      "translation": "MSTPQQFTLPDLFALCPFEGCTNPNYTKAAAESRAWINSYHLFQGHKLALFNEGSNELLASHTNPYAQYDQFRTCCDFINVLFVIDEVSDDQDGKGARHTGKVFLSAMRYADWDDGSALAKMTREFKQRLLEHAGPRCYQRFLTHCAAYVNAVAREAELRERGEILDTASFQMLRRENSAARLCFGLFEFVFGSDLPDAVFQDEYFMKMYWAAIDMICWSNDVYSYNMEQAKGHMGANIVTVLMNEKNIGLQAASDLVGEHFQQLVGQFVDTKRHLPSFGGSVDSAVAKYVAAMEHWVIGNLVWSFETQRYFGGEHQRVKDTRVVVLSPREQS",
      "product": ""
     },
     {
      "start": 4726833,
      "end": 4728456,
      "strand": 1,
      "locus_tag": "jgi.p_Fomfom1_1213996",
      "type": "other",
      "description": "<div class=\"focus-intro\">\n <strong><span class=\"serif\">jgi.p_Fomfom1_1213996</span></strong><br>\n \n <br>\n Locus tag: <span class=\"serif\">None</span><br>\n Protein ID: <span class=\"serif\">None</span><br>\n Gene: <span class=\"serif\">jgi.p_Fomfom1_1213996</span><br>\n \n Location: 4,726,833 - 4,728,456,\n (total: 975 nt, excluding introns)<br>\n <br>\n \n</div>\n<div class=\"focus-info\">\n \n\n \n\n \n\n\n \n</div>\n<div class=\"focus-urls\">\n <a class=\"wildcard-container\" data-wildcard-attrs=\"href\" href=\"http://blast.ncbi.nlm.nih.gov/Blast.cgi?PAGE=Proteins&PROGRAM=blastp&BLAST_PROGRAMS=blastp&QUERY=@!translation!@&LINK_LOC=protein&PAGE_TYPE=BlastSearch\" target=\"_blank\" data-locus=\"jgi.p_Fomfom1_1213996\">NCBI BlastP on this gene</a><br>\n <span class=\"asdb-linkout link-like wildcard-container\" data-locus=\"jgi.p_Fomfom1_1213996\" data-wildcard-attrs=\"data-seq\" data-seq=\"@!translation!@\">Blast against antiSMASH-database</span><br>\n \n \n \n \n</div>\n<div class=\"focus-clipboard\">\n AA sequence: <span class=\"clipboard-copy wildcard-container\" data-locus=\"jgi.p_Fomfom1_1213996\" data-wildcard-attrs=\"data-seq\" data-seq=\"@!translation!@\">Copy to clipboard</span><br>\n Nucleotide sequence: <span class=\"clipboard-copy wildcard-container\" data-locus=\"jgi.p_Fomfom1_1213996\" data-wildcard-attrs=\"data-seq\" data-seq=\"@!dna!@\">Copy to clipboard</span><br>\n</div>",
      "dna": "ATGAGCACAAGCCGACGAAGTCCCGTGGAAAAGCAAGCTGGTATCCTGGTAACCAGTCAAGCGCGGCCCGTCACAGTCGCCCAACTATACTCGTTTCACTACAATGAACCTGGGAAGATTTCCAAAGGGCATGGTCAGGGTGGTTTGACATCCAAGCGCGGCGCAGCCTCAAGGCCTGGGCACCGCACCGTCAAGGATGACGTTGGAGACGATCTCCCAATTTGGCTGCAAGGGCACTTTTCGGTGGATAAATCGCTGGCGATGGAGAGACCTGCAACGATATACTTGACAAAGGGCGATAAGGAGGATCAATTGTACGGGGGAAAAGGCTGCTCGCCGCCCACAGCACACAGCGTGACCCGAGCGCAACAGCGGGCCGTACGCGGGCATAGTATACGGAAGGAAGAGTTCCAAAACGCGGCCCGACAACAGCGGAACCAACGGACGGGCGGGATCGGACCCGATACCGATGCTTGGAAACACAACCTCATTAATTCGTCGCGGGAGCGACCAGTGGACAACCGCTTCATCCGATATGACAATTATGTGGTTAACAGCCGCGTCGTATTACAAGGACTAACCCACATATTATACTACGGAGGCGATGATACGCTTTATGGGCGTATCGTGGACCAGGCATGCATCGAAGCAACGCCATTTCCTGAGGTGGCTAGCGTGTCAGTGTCAGGCATAGCCACCTTTCCACCTTGGGAGATACTTGGCGAGTGGGCGGCGCGCGGTGTCGACTACAGGGAGGACAAGGATGAGAGGATGATGACGTCGGACGAGCTACTCACCTCCATGAGCGCTCAACACGTCCGCATCCCGCGTCCGCGTAACTTTGAATTAGGGACACAGGGCATGAAGATGACAGATGGCTACGTCACAGCAGGCAACCATCGGACAAGAAGTGATACAACACCAGTCAACGACCAATCCTGGGAACGACGGGAGCGAGGACGAAGGACGGGTTAA",
      "translation": "MSTSRRSPVEKQAGILVTSQARPVTVAQLYSFHYNEPGKISKGHGQGGLTSKRGAASRPGHRTVKDDVGDDLPIWLQGHFSVDKSLAMERPATIYLTKGDKEDQLYGGKGCSPPTAHSVTRAQQRAVRGHSIRKEEFQNAARQQRNQRTGGIGPDTDAWKHNLINSSRERPVDNRFIRYDNYVVNSRVVLQGLTHILYYGGDDTLYGRIVDQACIEATPFPEVASVSVSGIATFPPWEILGEWAARGVDYREDKDERMMTSDELLTSMSAQHVRIPRPRNFELGTQGMKMTDGYVTAGNHRTRSDTTPVNDQSWERRERGRRTG",
      "product": ""
     },
     {
      "start": 4728663,
      "end": 4729281,
      "strand": -1,
      "locus_tag": "jgi.p_Fomfom1_1233030",
      "type": "other",
      "description": "<div class=\"focus-intro\">\n <strong><span class=\"serif\">jgi.p_Fomfom1_1233030</span></strong><br>\n \n <br>\n Locus tag: <span class=\"serif\">None</span><br>\n Protein ID: <span class=\"serif\">None</span><br>\n Gene: <span class=\"serif\">jgi.p_Fomfom1_1233030</span><br>\n \n Location: 4,728,663 - 4,729,281,\n (total: 345 nt, excluding introns)<br>\n <br>\n \n</div>\n<div class=\"focus-info\">\n \n\n \n\n \n\n\n \n</div>\n<div class=\"focus-urls\">\n <a class=\"wildcard-container\" data-wildcard-attrs=\"href\" href=\"http://blast.ncbi.nlm.nih.gov/Blast.cgi?PAGE=Proteins&PROGRAM=blastp&BLAST_PROGRAMS=blastp&QUERY=@!translation!@&LINK_LOC=protein&PAGE_TYPE=BlastSearch\" target=\"_blank\" data-locus=\"jgi.p_Fomfom1_1233030\">NCBI BlastP on this gene</a><br>\n <span class=\"asdb-linkout link-like wildcard-container\" data-locus=\"jgi.p_Fomfom1_1233030\" data-wildcard-attrs=\"data-seq\" data-seq=\"@!translation!@\">Blast against antiSMASH-database</span><br>\n \n \n \n \n</div>\n<div class=\"focus-clipboard\">\n AA sequence: <span class=\"clipboard-copy wildcard-container\" data-locus=\"jgi.p_Fomfom1_1233030\" data-wildcard-attrs=\"data-seq\" data-seq=\"@!translation!@\">Copy to clipboard</span><br>\n Nucleotide sequence: <span class=\"clipboard-copy wildcard-container\" data-locus=\"jgi.p_Fomfom1_1233030\" data-wildcard-attrs=\"data-seq\" data-seq=\"@!dna!@\">Copy to clipboard</span><br>\n</div>",
      "dna": "ATGCGGAAGGTGAACCGCACGATTCATGAGCTACTCAAAGACAGGGTTCGGACGACTCGGAGACTAACGGAGCTGTCCTCTTCCCGTGCGCACTATGCGAGTCAGACTGGGGGTGTAATCAAGCTTCTCATCTCTGCCCCTGGACTGCTCGAGTTCTGGAAGAAAAGAATATCCAATAGGACATCCCGGCATTATCGTCTTCCCTGGCGATATGATGCCGTCTGCCAGGATTCTTCAACATTCCCCTGGTTTGTCATTATTTCGCGCACAGTATCATACATCACACTCTATTACCGAGACACCAGCTTCTCACTAGAACAGAAAAGGGAGCTGCTGGAGACCTAG",
      "translation": "MRKVNRTIHELLKDRVRTTRRLTELSSSRAHYASQTGGVIKLLISAPGLLEFWKKRISNRTSRHYRLPWRYDAVCQDSSTFPWFVIISRTVSYITLYYRDTSFSLEQKRELLET",
      "product": ""
     },
     {
      "start": 4729653,
      "end": 4731011,
      "strand": -1,
      "locus_tag": "jgi.p_Fomfom1_131080",
      "type": "biosynthetic-additional",
      "description": "<div class=\"focus-intro\">\n <strong><span class=\"serif\">jgi.p_Fomfom1_131080</span></strong><br>\n \n <br>\n Locus tag: <span class=\"serif\">None</span><br>\n Protein ID: <span class=\"serif\">None</span><br>\n Gene: <span class=\"serif\">jgi.p_Fomfom1_131080</span><br>\n \n Location: 4,729,653 - 4,731,011,\n (total: 1185 nt, excluding introns)<br>\n <br>\n \n  biosynthetic-additional (rule-based-clusters) APH<br>\n \n</div>\n<div class=\"focus-info\">\n \n\n \n\n \n\n\n \n</div>\n<div class=\"focus-urls\">\n <a class=\"wildcard-container\" data-wildcard-attrs=\"href\" href=\"http://blast.ncbi.nlm.nih.gov/Blast.cgi?PAGE=Proteins&PROGRAM=blastp&BLAST_PROGRAMS=blastp&QUERY=@!translation!@&LINK_LOC=protein&PAGE_TYPE=BlastSearch\" target=\"_blank\" data-locus=\"jgi.p_Fomfom1_131080\">NCBI BlastP on this gene</a><br>\n <span class=\"asdb-linkout link-like wildcard-container\" data-locus=\"jgi.p_Fomfom1_131080\" data-wildcard-attrs=\"data-seq\" data-seq=\"@!translation!@\">Blast against antiSMASH-database</span><br>\n \n \n  <a href=\"knownclusterblast/region6/jgi.p_Fomfom1_131080_mibig_hits.html\" target=\"_new\">MiBIG Hits</a><br>\n \n \n \n</div>\n<div class=\"focus-clipboard\">\n AA sequence: <span class=\"clipboard-copy wildcard-container\" data-locus=\"jgi.p_Fomfom1_131080\" data-wildcard-attrs=\"data-seq\" data-seq=\"@!translation!@\">Copy to clipboard</span><br>\n Nucleotide sequence: <span class=\"clipboard-copy wildcard-container\" data-locus=\"jgi.p_Fomfom1_131080\" data-wildcard-attrs=\"data-seq\" data-seq=\"@!dna!@\">Copy to clipboard</span><br>\n</div>",
      "dna": "ATGTCGCCATCCTCATTCTGGGATAGAGACGGGAACCATACTCTGCTAGACCCATACCCAGACTCCTTCGCTCACTGGCAGCGTGGTCAACCTCTCGATGGAGCTCGTCAGGCTCTATTGACCCGTCTCGAAACTCTGCTGGGAGCAACCATAGTACGAACCGAAGACCGCTCGCTGAGTGTCACTAATTTGACACTTGAGATTGAGCTCGAAGGCGGCGAACAGGCAATCATTCGCATGCCCGTGTTTCAGTCTTCTGACGACACAACGAGCGTCTACGTTTCTCGTAGCCCGGAGAAGTTCGACAGTGAGATCGGACTCATGGGATGGTTGGCCCAGCGTACGACCCTGCCAGTTCCTCGTATTCGTCGACTTGTTTGTGTCCCGGAGGAGTCACAACCCTTGGCTGTGATCGAGAAGCTACCAGGCGATTGCCTTCTAAACGTCTACGGGGGCTTGCCCTTGGCGTCCAAGGAGTTGATCACGCGGGAGATTGCGAATGCGATGCTAGAGATTGCCAGCTTGGAAGTCCCTCAGGGCATCGGTACAGTCACCTTCCGCAATGGAGTAGCCGAAACGATACCTCTCATTGTGGCGGAGCCTGCGATTACCCCCGAACGAGTATTCGCCACGCTTGAGGAGTACCTTTACTCTCTGGTCGATGTCCTTCGACATTCGGACCGTATCGGCTCCGACTCCGCTTCGAAAGCGACCGCAAACGGAGTGCTCGATCGCCTTACGCACGAACTGTCAGGCATTCTCGGGAAGCTTTCCGGGGCCACATACCGGCGTTGCGTGCTCAGTCATGACGATCTGAGGGAGACGAACGTTCTCGTAGACGAGCAGGGTCATCTGACTGGGATCGTGGACTGGGAGTTTCACTCCACAAAGCCAATCGTGCTGGCAGCCAGGTATCCTGTCTGGATTCAGTACAGTGGTATACACGATCCGCGTTTCGCGAATGAATACGCCTGCTGGGTATCTAGCCCAGATGATGCGGCGAGATTGAAAGCGCTGTACTCCCAGGTCATTAAGGAACGCGATGAGGAGTATTGGCATGCCCTCGTTGACGGAGAGGTGCTCCGCCACATTGAGGAATGGCTTACCGAGACATGTCCTGACCCTGGCTGCCAAAGGCTGTCGTGGTGGATGGATACCATGTTCATTCAAGGCTCTCATGCATAA",
      "translation": "MSPSSFWDRDGNHTLLDPYPDSFAHWQRGQPLDGARQALLTRLETLLGATIVRTEDRSLSVTNLTLEIELEGGEQAIIRMPVFQSSDDTTSVYVSRSPEKFDSEIGLMGWLAQRTTLPVPRIRRLVCVPEESQPLAVIEKLPGDCLLNVYGGLPLASKELITREIANAMLEIASLEVPQGIGTVTFRNGVAETIPLIVAEPAITPERVFATLEEYLYSLVDVLRHSDRIGSDSASKATANGVLDRLTHELSGILGKLSGATYRRCVLSHDDLRETNVLVDEQGHLTGIVDWEFHSTKPIVLAARYPVWIQYSGIHDPRFANEYACWVSSPDDAARLKALYSQVIKERDEEYWHALVDGEVLRHIEEWLTETCPDPGCQRLSWWMDTMFIQGSHA",
      "product": ""
     },
     {
      "start": 4731582,
      "end": 4736089,
      "strand": -1,
      "locus_tag": "jgi.p_Fomfom1_1381494",
      "type": "other",
      "description": "<div class=\"focus-intro\">\n <strong><span class=\"serif\">jgi.p_Fomfom1_1381494</span></strong><br>\n \n <br>\n Locus tag: <span class=\"serif\">None</span><br>\n Protein ID: <span class=\"serif\">None</span><br>\n Gene: <span class=\"serif\">jgi.p_Fomfom1_1381494</span><br>\n \n Location: 4,731,582 - 4,736,089,\n (total: 3864 nt, excluding introns)<br>\n <br>\n \n  other (smcogs) SMCOG1173:WD-40 repeat-containing protein (Score: 104.6; E-value: 8.6e-32)<br>\n \n</div>\n<div class=\"focus-info\">\n \n\n \n\n \n\n\n \n</div>\n<div class=\"focus-urls\">\n <a class=\"wildcard-container\" data-wildcard-attrs=\"href\" href=\"http://blast.ncbi.nlm.nih.gov/Blast.cgi?PAGE=Proteins&PROGRAM=blastp&BLAST_PROGRAMS=blastp&QUERY=@!translation!@&LINK_LOC=protein&PAGE_TYPE=BlastSearch\" target=\"_blank\" data-locus=\"jgi.p_Fomfom1_1381494\">NCBI BlastP on this gene</a><br>\n <span class=\"asdb-linkout link-like wildcard-container\" data-locus=\"jgi.p_Fomfom1_1381494\" data-wildcard-attrs=\"data-seq\" data-seq=\"@!translation!@\">Blast against antiSMASH-database</span><br>\n \n \n \n \n</div>\n<div class=\"focus-clipboard\">\n AA sequence: <span class=\"clipboard-copy wildcard-container\" data-locus=\"jgi.p_Fomfom1_1381494\" data-wildcard-attrs=\"data-seq\" data-seq=\"@!translation!@\">Copy to clipboard</span><br>\n Nucleotide sequence: <span class=\"clipboard-copy wildcard-container\" data-locus=\"jgi.p_Fomfom1_1381494\" data-wildcard-attrs=\"data-seq\" data-seq=\"@!dna!@\">Copy to clipboard</span><br>\n</div>",
      "dna": "ATGGCACCAACGCGCCGTAGGATCTCGTACGTTATCCCTCCGCCCGCTGAGCTGCCGCCTCGCCTACAGCTACCTCCTCATGGTATTCCTCGCAATGGCTCTATCGGACCCTTGCTTGTCCCCGTTCAATCCAAATCCACCTCGCCGCCGCCACTGACGATGCCTAAATTGGCACATCATCCTCGGCATCGACTCGGGGTCTCTTGCCTCGCTCTGGACACGTCTACACAGCTTGTCGGGCGCACCTCTCCCGAGGGTATCTTGTACAGTGGTGGGCGCGACGGCCTCGTTATCTCGTGGGACTTGGGCGTGCCTATGAAGCGACGCGCGCAACAATATGGACTCGCTGGCAGGAGCCTAAGGCGGTGGGAGGTTATGACGAACTGGGCAGACGATGTAATAGAGGAGGAGGCGGAGGAGGGCGACGAGCATCGCAGCGACGGCGATGTGCTCGGCGAGGTCACTGGCAAAGCGCGGCGGCGAATACCCCAAGACAATACTATACCCTACGAGGAGCAGTGGGAATCAGATATGGATACCCTTCCTGGGCTCAAGGCACCTCCTCCAACCACACACTTCCGACAAGCCGTCCAGATGCATTCTGACTGGGTGAACGATATCCTACTTTGTAATTATAATCAAACCCGCACACACACAGATTATGTCCGCTGTCTTGCGTCCTGCCGTGAGCAACAGTGGTTTGCATCGGGCTCTTTCGACCGCACGATCAAGCTATGGGATCTTGCATCAGCATCAAGTAAGGCTGAGCCACTGCTCACACTTCATCCTCCAGACGCTGCAGGCCCGAAGGCGTCCATTTACGCTTTGACGACCGACCCGTATGGTTCGGTCATTGCGTCAGGCTCTCCTGAACGCGTTGTCCGAATGTGGGACCCTCGCTCGGGCAAACGCATAGCCAAGCTCGTAGGTCATACGGACAACATACGCGCTATCCTCATTTCGGACGATGCGAAATACTTGCTGACCGGCTCTGCGGATGCGTCGATCAAGCTTTGGTCGCTCTCGTCTCAACGCTGTCTGCATACATTCACGCATCACACCGAGTCTGTATGGTCTCTGTTCTCCTCTCACCCTGCCCTTGAGGTGTTCTACTCTGGCGATCGCTCTGGATTGGTCTGCAAAGTCGACGTTGAAGGCTGCGCGGATGTCTCCGAAGGCGAGTGCATAGTTCTATGCCAGGACACAGGGACGGACCGTCCAGGCACATCTGGCTCTGAGGGAATTAATAAGATTGCCGCCATGGACGACGACTTGCTCTGGACCGCGTCTGGGAGCTCTAGCATCAAACGCTGGCGCGTGCCTTCTCGCAGGGCTGTGAGGGCAACCGCTCTCAGTGCGGAAGGCGCTATCGACAGCCCACTGTCTTCACCGCCACCTCTGGAGTCTACACGAGACTATTACCTGCAGCGCTCCAGTCAACGGAATTCACTTGATCTGTCTGGATCCCGCGCCAAGTCACCTCATCGCTCGCTATCCCAGGACCCACACTCAAGGAGTAGCAGCCCTCTGGCTTCGCGATCACACAGAGCGTCTCTTGTCCCCTCCGTGACGTCCGTTCATGCGAGCGCGTGTGTCGACCTAGATATCGATCCCGAGCGCGAAGGGGAGGCGACGTGGTATGGCATTCCCTTCGAGAGTCTCGTGCGATTAACTTCTCCCAACGACACCGGATTCAGTTTGTCTGGCCCCTCACTTCGTGGGCACGATCCAGAGATAGCCACCCTTTACTCTGCTGCCTCAGTTCTCAGCGTGCCTCGCATGGTGCGTTCCCCAGTGCAGAACATCTTTTCCCAATCGGGCGGTCCTGGTTCTAGTAGTCCTCTGCGCAGCGATACGATTCAATCCCGCAGCCGTCTGGCGGAAGAGAGCCACACCATTCAGGTGACACCCCGCTCGCGCGCTGCTTTTGACGTCCGCGAAGTCGCTGCAGATGCGATCCCTCTGCGTCTGGAGCCCGATGAGGTCATCGACGGCGAACATGGTCTCGTTCGCTGTATCATGTTGAACGATCGGGTGCATGCACTCACGGTCGACACTGCTGGCGAAGTTGCCGTCTGGGACGTTGTACGCGGTGCGTGCCTCGGGCGATTCACCAGCGAGGAAGTGGCGGCCGCGAGCTTCTGTGGGAGTGACAGGAGCGCGAGTCTCGCTGGTGAAAGTGACGGCCGGAGCACGACCGAGAAGCATCGCAGTCCTCGGGAGGCCCTCGAGACTGTCAGGGAGCGCATCGAGGGCGAGGCCGTCGTCTCGTCGTGGTCGTCACTGGACACCAAGACGGGCGTGCTCACGGTGCACCTTAATGAGAGGTGTTTTGAGGCGGAGGTCTATGCTGATGAGGTTGGGTATGGGCCGGAACGACAGTTCGGCGAGGAGACGCGCTTGAACATCGGCAAGTGGGTACTTCGGAACTTGTTCTACGGCTTCATCCGGGAAGAGCAGCGACTTGCGGCACGTCGCGCACGCGAAGGGGGTATCCATGAACCTTCCCAACATCGACTTCAGCGCGGGAGCGCTCCAACGCACATCGAGTTCAATCCGCCTCATCATCATCCACCATCGAGAAGTCGAACGTCGTCAGACGTCTCTGCCCGCAGTTCGACGTCAGGGATCCCCGCCCCACGAAGTGCCTCTATCATCCTCTCCCCGAACATGCTTCCTGCCGTCTCTCCGTCAATATCCCTTACTACGCGCTCGTCGCCGCTCATGACGCCTATGATTCCGCTGCAGGGCGGCGTACGCGAGTCGGGTCTGTCGCCGATACCGCAATCGCCCGGTACGTTCGAGACGACTCCTCTTCCTCGCGGTAGCGGCAAGGACGCGCAGAAGACAGATACCGCAGCCACGTCTGCCAACCCGCCTTCAGCCTTCCCTGCCTCGGGAAGCAGCGACTACTTCTCGTTACGCGCGAGGAGGCCGTCTCTCTCGGCGGCGCCTGCTCCGGATGACTTCTCTGGGTGGGGCGGTAAGTCGACGACGAGTTCGACCTCGGGTTCGGAGATGGGACTACAGACGCCGAGTACACCAACGATGGGCAGTCTCATGGGCCGGATCAAGGCGTTTGGTAAGAGCGCGAAGCGTCAGGCGAGCGAGTCTACCGGTGCCACATCCTCCGGCGAGACTACAGCCGCCACACCGGCGGGCGCAACCACAGGGGAGGCTGTTGTGCAGCCAGCGGCCAAAACGCCCGCCCAGGTGCTGCTCTCCGGTCCTATCACCCCGCCTTCGTCTAGCGAGACACCGAGCCTGCCTATCCCACCGCACACTGTCATACTCATCTCCGAAGAGGCGCCATCGAGCTGGCTCACGCTTTACCGCGGACAGGTCTCGAGCACCGCAAGCGACGCGCGTTTGCTGGAGGAGACTATGCCGCTGTGGCTCCTCGAGTGTCTGCTGCAGAACAAGGTGCCAAGCATCCCGATCACGAAGATCAGCTTCGTGCTTTTGCCGTACAAGGAACCAGATGGGGAGCAGTTGCCGGAATTGCTGAACACTCAACAATCCAAACTTACTGCCAGTCGCTTCTTGCGGGTGCGCAAATTGACTCTACATGTACAAGACAAGCTGGAGAAGATATCTGGCGGAGGCTCGCCCGTATCCACCGTCGCTACACCCCGCTCCTCCATCGAGCGTCGATCACTCTCCTCTGCGCGAACGCACGACTCGCGGCCACGAGCGGACGAACACTACGAAATTCTGTGCAACGACGTGGTCCTCCCGCTCGACATGACCCTTGCCGCGGTTCGACAGTATGTCTGGCGCCGGCAGTCGGCGGAGCTCGTTATGCACTACCGGCGCAAGCACCCGCATGCGGCGCACCCTCCGCATCCGACACACGCCCATTAA",
      "translation": "MAPTRRRISYVIPPPAELPPRLQLPPHGIPRNGSIGPLLVPVQSKSTSPPPLTMPKLAHHPRHRLGVSCLALDTSTQLVGRTSPEGILYSGGRDGLVISWDLGVPMKRRAQQYGLAGRSLRRWEVMTNWADDVIEEEAEEGDEHRSDGDVLGEVTGKARRRIPQDNTIPYEEQWESDMDTLPGLKAPPPTTHFRQAVQMHSDWVNDILLCNYNQTRTHTDYVRCLASCREQQWFASGSFDRTIKLWDLASASSKAEPLLTLHPPDAAGPKASIYALTTDPYGSVIASGSPERVVRMWDPRSGKRIAKLVGHTDNIRAILISDDAKYLLTGSADASIKLWSLSSQRCLHTFTHHTESVWSLFSSHPALEVFYSGDRSGLVCKVDVEGCADVSEGECIVLCQDTGTDRPGTSGSEGINKIAAMDDDLLWTASGSSSIKRWRVPSRRAVRATALSAEGAIDSPLSSPPPLESTRDYYLQRSSQRNSLDLSGSRAKSPHRSLSQDPHSRSSSPLASRSHRASLVPSVTSVHASACVDLDIDPEREGEATWYGIPFESLVRLTSPNDTGFSLSGPSLRGHDPEIATLYSAASVLSVPRMVRSPVQNIFSQSGGPGSSSPLRSDTIQSRSRLAEESHTIQVTPRSRAAFDVREVAADAIPLRLEPDEVIDGEHGLVRCIMLNDRVHALTVDTAGEVAVWDVVRGACLGRFTSEEVAAASFCGSDRSASLAGESDGRSTTEKHRSPREALETVRERIEGEAVVSSWSSLDTKTGVLTVHLNERCFEAEVYADEVGYGPERQFGEETRLNIGKWVLRNLFYGFIREEQRLAARRAREGGIHEPSQHRLQRGSAPTHIEFNPPHHHPPSRSRTSSDVSARSSTSGIPAPRSASIILSPNMLPAVSPSISLTTRSSPLMTPMIPLQGGVRESGLSPIPQSPGTFETTPLPRGSGKDAQKTDTAATSANPPSAFPASGSSDYFSLRARRPSLSAAPAPDDFSGWGGKSTTSSTSGSEMGLQTPSTPTMGSLMGRIKAFGKSAKRQASESTGATSSGETTAATPAGATTGEAVVQPAAKTPAQVLLSGPITPPSSSETPSLPIPPHTVILISEEAPSSWLTLYRGQVSSTASDARLLEETMPLWLLECLLQNKVPSIPITKISFVLLPYKEPDGEQLPELLNTQQSKLTASRFLRVRKLTLHVQDKLEKISGGGSPVSTVATPRSSIERRSLSSARTHDSRPRADEHYEILCNDVVLPLDMTLAAVRQYVWRRQSAELVMHYRRKHPHAAHPPHPTHAH",
      "product": ""
     }
    ],
    "clusters": [
     {
      "start": 4725013,
      "end": 4726157,
      "tool": "rule-based-clusters",
      "neighbouring_start": 4715013,
      "neighbouring_end": 4736157,
      "product": "terpene",
      "category": "terpene",
      "height": 2,
      "kind": "protocluster",
      "prefix": ""
     }
    ],
    "sites": {
     "ttaCodons": [],
     "bindingSites": []
    },
    "type": "terpene",
    "products": [
     "terpene"
    ],
    "product_categories": [
     "terpene"
    ],
    "cssClass": "terpene terpene",
    "anchor": "r1c6"
   }
  ]
 },
 {
  "length": 4289795,
  "seq_id": "scaffold_2",
  "regions": [
   {
    "start": 2085108,
    "end": 2129960,
    "idx": 1,
    "orfs": [
     {
      "start": 2085752,
      "end": 2088282,
      "strand": -1,
      "locus_tag": "jgi.p_Fomfom1_1191004",
      "type": "other",
      "description": "<div class=\"focus-intro\">\n <strong><span class=\"serif\">jgi.p_Fomfom1_1191004</span></strong><br>\n \n <br>\n Locus tag: <span class=\"serif\">None</span><br>\n Protein ID: <span class=\"serif\">None</span><br>\n Gene: <span class=\"serif\">jgi.p_Fomfom1_1191004</span><br>\n \n Location: 2,085,752 - 2,088,282,\n (total: 1899 nt, excluding introns)<br>\n <br>\n \n</div>\n<div class=\"focus-info\">\n \n\n \n\n \n\n\n \n</div>\n<div class=\"focus-urls\">\n <a class=\"wildcard-container\" data-wildcard-attrs=\"href\" href=\"http://blast.ncbi.nlm.nih.gov/Blast.cgi?PAGE=Proteins&PROGRAM=blastp&BLAST_PROGRAMS=blastp&QUERY=@!translation!@&LINK_LOC=protein&PAGE_TYPE=BlastSearch\" target=\"_blank\" data-locus=\"jgi.p_Fomfom1_1191004\">NCBI BlastP on this gene</a><br>\n <span class=\"asdb-linkout link-like wildcard-container\" data-locus=\"jgi.p_Fomfom1_1191004\" data-wildcard-attrs=\"data-seq\" data-seq=\"@!translation!@\">Blast against antiSMASH-database</span><br>\n \n \n \n \n</div>\n<div class=\"focus-clipboard\">\n AA sequence: <span class=\"clipboard-copy wildcard-container\" data-locus=\"jgi.p_Fomfom1_1191004\" data-wildcard-attrs=\"data-seq\" data-seq=\"@!translation!@\">Copy to clipboard</span><br>\n Nucleotide sequence: <span class=\"clipboard-copy wildcard-container\" data-locus=\"jgi.p_Fomfom1_1191004\" data-wildcard-attrs=\"data-seq\" data-seq=\"@!dna!@\">Copy to clipboard</span><br>\n</div>",
      "dna": "ATGTCGCAAGGAGGAGAACCCACTCAACCGCCCCAGTATCGCGTCGTCGGCGTGGTACTTGCCATTGGCTCGGGCTTGTTGATTGGCTCGTCCTTCGTATTCAAGAAGAAAGGACTCCTCAGTTCGCAGAAGGGTCAAGTTGCGGGCGAAGGGGTGGCTTATCTCAAGTCGCCCATGTGGTGGACCGGGATGATTATCATGATCCTCGGTGAACTCTGTAACTTCGGTGCATATGCATTTGTGGAAGCGATCGTGGTAACACCCATGGGTGCCCTGTCCGTGGTCATCTCAGGTATACTGTCGCACTTCATCCTTCACGAGAAGCTGTCTCTGTTCGGCTGGATATCTTCCATCCAATGTCTGCTCGGGGCGGCCATCCTCGCGCTCAACGGTCCAGAAGAACAGAGTGTGTCGACTATCGAAGGCTTCAAGCACCTCTTCGTTACGCCCTGGTTCTTAGCCTACGGCGGGGTGGTCATCGCCATCTCCGTCTTCCTCGCCGTGTACGCTGCGCCAAAGTGGGGGCAGAAGAGTATGATGCCATACTTGGGCGTGTGCAGTCTGATTGGCGGGCTTAGTGTCAGTTGCACTCAGGGTCTAGGGGCGTGTATTGTCACATCCATCCGAGGCGACAACCAGTTCAAGAATTGGTTCATCTACTTCCTGCTCGTATTCGTGATAGTCACGCTACTGACCGAGATCTACTATCTCAACGTCGCCCTGGCAATGTTCAACACCGGTGATGATCCTTGTTCAGTCACACCCACCTACTACGTTACCTTCACCTTCTGCACTCTGGTCACCTCTGTGATCTTGTACCAAGGTCTGAAGGCTCCCGCGAGTCAGATCATCACCGTCGTGCTTGGCTTCGCTGTAATCTGCACGGGTATCACCATCCTTCAGATGACCAAAGTTGACCCCCGCGCTCTCACCAATGTTGACGAACACACCACTCTGCTCCTTGAAGCCGCCCGGCAAGAAGTCGACCCACACGCCGCCCGCGAAGTTGAACTTGCGCGCGGTGGGACGATGCGTTCGCGCCGTTCACGTCAGTCCCGCCGTATACGCTCGCGCACGACTACGCCGGACCTAGACCCCGACGCCGCGCGTTTAACAGACGACCTCGAAGCCGGGCCCGTGTCCGACGTCGATTCCGAAATCGACTTTGCTGAGGAGAAGCGTGCAATCCTCGTGAAGACAGAAGAGCCTGGCATCGACTCGCTCCGCATGACTGGAGGCACCATCGGCACCATCATCCGCGCACGCCGGCGAGCGACCGCCCTCTCCGCCGCGAACGCGTCCCGCAGCCATCTTTCTGTCTCGACGGCTGGAAACAGTCTGCGTAGCCAGGACATCGGACGGACAGGGACACGCAGGAGCTCCCTTTCACCCCACCCTCGTCCGAGCTGGTTCAAGGCACTCACGGGGCGCAGAGCCGACCAGTCGCGCTCCCCTGCCCGTACTGCGTCCAACCTCCCAGATGTGTCAGAGAAGCCACAAGCGTCGGAGTCGGAGGTCTCTGGGCTGCCCACCACGATAGTGGAGAGCCCACTATCAGGATCGCCTCCTGGATCTGAGGGTTTGCCCGTAACCCCTAGTCCGAGCGCAGATGGAGCTCTCTCTGGACGATTCTTCACCAGTGGTGACCTCGTCTCGTCGCCCCTGACTACTTCCCCCGAACACACCGCAAGCATGCGACGGCCAAGCGTGCGGTTCCAACCCGACACACGGGGCACTGTGTCTGCTCCAGACGTTCGCCCGCAGGCGGCAGCAGAGGGGGCGCCAGTGCGGCTGAGTATATCAGTGGACGGCGATACGGTGCGTGCGCGCACGGTACCTGTGGTGTTCACAGAGGCAGATCGCGTACGTGCAGAGGAGATTGCGCGAGAGGAGTCATGA",
      "translation": "MSQGGEPTQPPQYRVVGVVLAIGSGLLIGSSFVFKKKGLLSSQKGQVAGEGVAYLKSPMWWTGMIIMILGELCNFGAYAFVEAIVVTPMGALSVVISGILSHFILHEKLSLFGWISSIQCLLGAAILALNGPEEQSVSTIEGFKHLFVTPWFLAYGGVVIAISVFLAVYAAPKWGQKSMMPYLGVCSLIGGLSVSCTQGLGACIVTSIRGDNQFKNWFIYFLLVFVIVTLLTEIYYLNVALAMFNTGDDPCSVTPTYYVTFTFCTLVTSVILYQGLKAPASQIITVVLGFAVICTGITILQMTKVDPRALTNVDEHTTLLLEAARQEVDPHAAREVELARGGTMRSRRSRQSRRIRSRTTTPDLDPDAARLTDDLEAGPVSDVDSEIDFAEEKRAILVKTEEPGIDSLRMTGGTIGTIIRARRRATALSAANASRSHLSVSTAGNSLRSQDIGRTGTRRSSLSPHPRPSWFKALTGRRADQSRSPARTASNLPDVSEKPQASESEVSGLPTTIVESPLSGSPPGSEGLPVTPSPSADGALSGRFFTSGDLVSSPLTTSPEHTASMRRPSVRFQPDTRGTVSAPDVRPQAAAEGAPVRLSISVDGDTVRARTVPVVFTEADRVRAEEIAREES",
      "product": ""
     },
     {
      "start": 2088890,
      "end": 2090644,
      "strand": 1,
      "locus_tag": "jgi.p_Fomfom1_435865",
      "type": "other",
      "description": "<div class=\"focus-intro\">\n <strong><span class=\"serif\">jgi.p_Fomfom1_435865</span></strong><br>\n \n <br>\n Locus tag: <span class=\"serif\">None</span><br>\n Protein ID: <span class=\"serif\">None</span><br>\n Gene: <span class=\"serif\">jgi.p_Fomfom1_435865</span><br>\n \n Location: 2,088,890 - 2,090,644,\n (total: 1755 nt)<br>\n <br>\n \n</div>\n<div class=\"focus-info\">\n \n\n \n\n \n\n\n \n</div>\n<div class=\"focus-urls\">\n <a class=\"wildcard-container\" data-wildcard-attrs=\"href\" href=\"http://blast.ncbi.nlm.nih.gov/Blast.cgi?PAGE=Proteins&PROGRAM=blastp&BLAST_PROGRAMS=blastp&QUERY=@!translation!@&LINK_LOC=protein&PAGE_TYPE=BlastSearch\" target=\"_blank\" data-locus=\"jgi.p_Fomfom1_435865\">NCBI BlastP on this gene</a><br>\n <span class=\"asdb-linkout link-like wildcard-container\" data-locus=\"jgi.p_Fomfom1_435865\" data-wildcard-attrs=\"data-seq\" data-seq=\"@!translation!@\">Blast against antiSMASH-database</span><br>\n \n \n \n \n</div>\n<div class=\"focus-clipboard\">\n AA sequence: <span class=\"clipboard-copy wildcard-container\" data-locus=\"jgi.p_Fomfom1_435865\" data-wildcard-attrs=\"data-seq\" data-seq=\"@!translation!@\">Copy to clipboard</span><br>\n Nucleotide sequence: <span class=\"clipboard-copy wildcard-container\" data-locus=\"jgi.p_Fomfom1_435865\" data-wildcard-attrs=\"data-seq\" data-seq=\"@!dna!@\">Copy to clipboard</span><br>\n</div>",
      "dna": "ATGTCATCGTATTCTCTTGGTCGACACCCGACCTTCTGTGCTTTTGAAGCAGTTCCCTTTGCATCTCTCGACGAAGGACGACATACACGACTTGCGCCGCTCCTCGACGCGCCCAATAATGGCTCAATGTCGTGCGGCTTTGTCCTGTCCAAGACCAAGATGGGTCAAGCTTGCCACAAAGTAGGTCTCCACGAAACTGGTGGTCATGCACCTATCAAAGCGGCTTCGGGATGCTTGGGCGAGACATACTCATATATATTGCATCTCTCCTTGGACTGTCACTTAGCACTTTTTTCCTATCTTTCTCGCAGGCAAGTTTGTTGCATGGTGTGCTGGCCTCGACTGACCCGAACGATGCCAGATCCCATCATGCAGGCACAACGTCATATGTTACCAGTTGAGGTCACCTTGGGCGTCCCCGGTCTTCCCGCTGGAGAGAAGATCCTCCGTATGAACGTCGGGAGGGCTGTTGCAGAATTGAAAACCTGTACTGCCTCCATTCTGAAATTGTCCATTCACCTTTCTGGCCCTGATATTCCTTCACGAGATCTCTCTGCCTTGTTCTCGATCCCGATGCCAGAGTTGAAGGAATTACACCTCCTAGCGACGCCGCCTGCGGAACCAAACTATGATCATTACTTCCTGCACTCGACCGTAGATCACTACAACAATCTGTTGCTGGGTGGCACCTTCATCCCGCCTCCTCCATTTCTCTACGACGACTTCTTGAACGGGCTCTACATGATGCGCGCCCTGGAGCATCTCGAGATTCGTCATTTCTTGCACATCCCCATGATCATCCCAGATGCCATTCCACCGGCGTTTCCTGGACCGCACGTATTCAAGGATCTCAAGACATGCACTGTGCAAGACCTCCCGAGTCGGATCAAATTCTTCACCGCCTACTTCGTCATTGGATCGACCATAAAAACTCAATTAGGCACTTCCTATGGCGATCGACCACTTGAAGTCGACATCCTACACGAGATGCTTCCGCCCCTACATCCTCTGTACAAGAGAACTATCACTGCTCTCCACATGGCGACACATTTGACCGTCAAAGTCACCCCCAACGGATCATTCCTTGTTGGCACCTGTGGGGACGAGGGCAAAGTGCCTGAAGGAGAAGACCCGGAGGGTCACCTGGCTCTTTACGCCGGTGCAAGTCACGCCGAGCTCTCTACACAGGACGCTCGCACGGAATTCCTCAAGTTACTCCTTCATAAGGTCCGAGATATCTTCAATGTGGACGCCTTGACGTGCCTCCGCATCTCTGGAGACGTTGCATCTATTCGCGGGCCGGAAACTTGGGCTGGTCTAATCGGATCATTCTCCCAACTCGACACACTCCATATCGACAATGCACCCGCGAGCGTCCATGGTTCCGTTACTGCGCTCAACGCGATCCTTCAAGGGAGTATCTTGAATAGTTATACCGGGTGTAGTGTCCCTATCTGCCCGAGACTTACCACAGTCCGGACTTCCGAGATACCGTACTCGAAGAGCGGCATTGATAACCTGTGCACGTCGCTGGCTTGGAGGAAACGAGCAGGACGCCCCATCCGCAACTGTATTGTTGTGTGCCGCAAGGACGCCGCCGTTTTGTGGGCTGAAATCAAACAGATGGCGGAGGAGTTGTTGACGGTGGTGGAAGGGAGGGTGATGATCCAAGACCTGAACACGGACGCGTTGGTGAATGTTGGTCACAGCAGCCAGCGCAAACTCGATGCTCGCCATCGCCGCCGCCTCGTTTAA",
      "translation": "MSSYSLGRHPTFCAFEAVPFASLDEGRHTRLAPLLDAPNNGSMSCGFVLSKTKMGQACHKVGLHETGGHAPIKAASGCLGETYSYILHLSLDCHLALFSYLSRRQVCCMVCWPRLTRTMPDPIMQAQRHMLPVEVTLGVPGLPAGEKILRMNVGRAVAELKTCTASILKLSIHLSGPDIPSRDLSALFSIPMPELKELHLLATPPAEPNYDHYFLHSTVDHYNNLLLGGTFIPPPPFLYDDFLNGLYMMRALEHLEIRHFLHIPMIIPDAIPPAFPGPHVFKDLKTCTVQDLPSRIKFFTAYFVIGSTIKTQLGTSYGDRPLEVDILHEMLPPLHPLYKRTITALHMATHLTVKVTPNGSFLVGTCGDEGKVPEGEDPEGHLALYAGASHAELSTQDARTEFLKLLLHKVRDIFNVDALTCLRISGDVASIRGPETWAGLIGSFSQLDTLHIDNAPASVHGSVTALNAILQGSILNSYTGCSVPICPRLTTVRTSEIPYSKSGIDNLCTSLAWRKRAGRPIRNCIVVCRKDAAVLWAEIKQMAEELLTVVEGRVMIQDLNTDALVNVGHSSQRKLDARHRRRLV",
      "product": ""
     },
     {
      "start": 2091095,
      "end": 2092877,
      "strand": 1,
      "locus_tag": "jgi.p_Fomfom1_1190804",
      "type": "biosynthetic-additional",
      "description": "<div class=\"focus-intro\">\n <strong><span class=\"serif\">jgi.p_Fomfom1_1190804</span></strong><br>\n \n <br>\n Locus tag: <span class=\"serif\">None</span><br>\n Protein ID: <span class=\"serif\">None</span><br>\n Gene: <span class=\"serif\">jgi.p_Fomfom1_1190804</span><br>\n \n Location: 2,091,095 - 2,092,877,\n (total: 1425 nt, excluding introns)<br>\n <br>\n \n  biosynthetic-additional (rule-based-clusters) HMGL-like<br>\n \n  biosynthetic-additional (smcogs) SMCOG1271:2-isopropylmalate synthase (Score: 331.6; E-value: 1.4e-100)<br>\n \n</div>\n<div class=\"focus-info\">\n \n\n \n\n \n\n\n \n</div>\n<div class=\"focus-urls\">\n <a class=\"wildcard-container\" data-wildcard-attrs=\"href\" href=\"http://blast.ncbi.nlm.nih.gov/Blast.cgi?PAGE=Proteins&PROGRAM=blastp&BLAST_PROGRAMS=blastp&QUERY=@!translation!@&LINK_LOC=protein&PAGE_TYPE=BlastSearch\" target=\"_blank\" data-locus=\"jgi.p_Fomfom1_1190804\">NCBI BlastP on this gene</a><br>\n <span class=\"asdb-linkout link-like wildcard-container\" data-locus=\"jgi.p_Fomfom1_1190804\" data-wildcard-attrs=\"data-seq\" data-seq=\"@!translation!@\">Blast against antiSMASH-database</span><br>\n \n \n  <a href=\"knownclusterblast/region1/jgi.p_Fomfom1_1190804_mibig_hits.html\" target=\"_new\">MiBIG Hits</a><br>\n \n \n \n</div>\n<div class=\"focus-clipboard\">\n AA sequence: <span class=\"clipboard-copy wildcard-container\" data-locus=\"jgi.p_Fomfom1_1190804\" data-wildcard-attrs=\"data-seq\" data-seq=\"@!translation!@\">Copy to clipboard</span><br>\n Nucleotide sequence: <span class=\"clipboard-copy wildcard-container\" data-locus=\"jgi.p_Fomfom1_1190804\" data-wildcard-attrs=\"data-seq\" data-seq=\"@!dna!@\">Copy to clipboard</span><br>\n</div>",
      "dna": "ATGTGCCCCTGCCAAAACGGTGCCTCCCAGCCTGCCGATGCCTCCGAAATGGTCCAGGTGCCCCTCAACGGCTCGACCTCCTCACACTCCATTGCAGCCAACGGCGCGAATGGCCATGCGGGCCACGGGAACGGCGTGAACGGTGCACGCCAGCAGCGCCCAATCAATCCCTATGCACCGCGCGCCTCGGACTTCCTCAGTAACGTCTCCAACTTCAAGATCATTGAAAGCACGCTGCGGGAGGGCGAGCAGTTCGCGAACGCGTTCTTCGATACCAAGACCAAGATTGCAATTGCGAAGGCGCTCGATGCGTTCGGCGTTGAGTACATTGAACTCACCAGCCCCGCGGCATCTGAGCAATCAAGAAAGGATTGTGAGGCCATCTGCAAGCTCGGCCTCAAGGCTAAGATCCTCACCCACATCCGGTGTCATATGGACGATGCCCGGATAGCTGTTGAGACGGGTGTCGACGGTGTCGATGTTGTCATCGGTACCTCTTCTTTCCTACGCGAGTTTTCGCATGGGAAGGATATGGCATACATAACCAAGACCGCCATCGAAGTCATCAACTTCGTGAAGAGCAAGGGCATTGAGGTCAGGTTCTCGTCGGAGGATTCCTTCCGCTCAGATCTCGTCGACCTCCTCTCCATCTACCAGACAGTTGACCGCATCGGTGTCAACCGTGTCGGTATCGCTGACACTGTCGGCTGTGCGAATCCCCGTCAAGTGTACGACCTCGTCCGTACCCTTCGCGGTGTCGTGTCGTGTGACATTGAGGTCCACCTCCACAATGACACTGGTATGGCCATCGCGAACGCATACTGCGCTCTCGAGGCCGGTGCTACCCACATTGACACTTCCGTCCTCGGTATTGGCGAGCGTGTCGGTATCACCCCCTTGGGTGGTCTTGTCGCATGCTTGTACGCTGCGGACCCTGACTACGTCAAGAGCAAGTACAATCTCCCCATGCTCCGTGAGATTGAGAACTTGGTTGCCGAGGCCGTCGAGGTCAATGTGCCTTTCATGAACCCCATTACTGGTTACTGTGCGTTTACGCACAAGGCTGGTATCCACGCCAAGGCCATTCTTAACAATCCCTCAACATACGAGATCCTCAAGCCCGAGGACTTCGGTCTCACCCGCTACGTATCGATTGGCCACCGTCTCACCGGCTGGAATGCTGTCAAGAGCCGTGTCGAGCAGCTCGGCCTTAAGCTCACGGACGATGAGGTCAAGGACGTCACCGCCAAGATCAAGGAGCTTGCGGATGTCCGCACTCAGTCTATGGACGACGTTGACACGCTCCTGCGTGTGTATCACTCTGGGATTCAATCCGGCGAGCTCGCCGTCGGCCAGAAGGAGGCGCTCGACCGCTTACTCCGCAAGCACCGCGAAGGCGAGGCGTCACCAGAGCGTAGCGCATAA",
      "translation": "MCPCQNGASQPADASEMVQVPLNGSTSSHSIAANGANGHAGHGNGVNGARQQRPINPYAPRASDFLSNVSNFKIIESTLREGEQFANAFFDTKTKIAIAKALDAFGVEYIELTSPAASEQSRKDCEAICKLGLKAKILTHIRCHMDDARIAVETGVDGVDVVIGTSSFLREFSHGKDMAYITKTAIEVINFVKSKGIEVRFSSEDSFRSDLVDLLSIYQTVDRIGVNRVGIADTVGCANPRQVYDLVRTLRGVVSCDIEVHLHNDTGMAIANAYCALEAGATHIDTSVLGIGERVGITPLGGLVACLYAADPDYVKSKYNLPMLREIENLVAEAVEVNVPFMNPITGYCAFTHKAGIHAKAILNNPSTYEILKPEDFGLTRYVSIGHRLTGWNAVKSRVEQLGLKLTDDEVKDVTAKIKELADVRTQSMDDVDTLLRVYHSGIQSGELAVGQKEALDRLLRKHREGEASPERSA",
      "product": ""
     },
     {
      "start": 2093555,
      "end": 2094424,
      "strand": -1,
      "locus_tag": "jgi.p_Fomfom1_436749",
      "type": "other",
      "description": "<div class=\"focus-intro\">\n <strong><span class=\"serif\">jgi.p_Fomfom1_436749</span></strong><br>\n \n <br>\n Locus tag: <span class=\"serif\">None</span><br>\n Protein ID: <span class=\"serif\">None</span><br>\n Gene: <span class=\"serif\">jgi.p_Fomfom1_436749</span><br>\n \n Location: 2,093,555 - 2,094,424,\n (total: 678 nt, excluding introns)<br>\n <br>\n \n</div>\n<div class=\"focus-info\">\n \n\n \n\n \n\n\n \n</div>\n<div class=\"focus-urls\">\n <a class=\"wildcard-container\" data-wildcard-attrs=\"href\" href=\"http://blast.ncbi.nlm.nih.gov/Blast.cgi?PAGE=Proteins&PROGRAM=blastp&BLAST_PROGRAMS=blastp&QUERY=@!translation!@&LINK_LOC=protein&PAGE_TYPE=BlastSearch\" target=\"_blank\" data-locus=\"jgi.p_Fomfom1_436749\">NCBI BlastP on this gene</a><br>\n <span class=\"asdb-linkout link-like wildcard-container\" data-locus=\"jgi.p_Fomfom1_436749\" data-wildcard-attrs=\"data-seq\" data-seq=\"@!translation!@\">Blast against antiSMASH-database</span><br>\n \n \n \n \n</div>\n<div class=\"focus-clipboard\">\n AA sequence: <span class=\"clipboard-copy wildcard-container\" data-locus=\"jgi.p_Fomfom1_436749\" data-wildcard-attrs=\"data-seq\" data-seq=\"@!translation!@\">Copy to clipboard</span><br>\n Nucleotide sequence: <span class=\"clipboard-copy wildcard-container\" data-locus=\"jgi.p_Fomfom1_436749\" data-wildcard-attrs=\"data-seq\" data-seq=\"@!dna!@\">Copy to clipboard</span><br>\n</div>",
      "dna": "ATGGCTCACACTGACGGCAACTACACATCCATCCCGTCGACCCAATCAATGCATAGTGTACCCGTTTTTGGGTCTGGGGTCGTCAGGTCTACAAATGATTTGACCCGCAAGACCTGGTCCGCTATCGTGAACAGATCCGGGTCAAGCGGGACGGCTGCCCATTATAGTCACCTTATACCGATCCCATCCCAGGGCGAGTTCAAGGAATTGGAACAGGTGCCTTACACCATTGGGAACTGGACGAAGATGAGCACTGGTGGTGCCTCAGAATGTGTTGACTATGGCCCCACCGGCTACAGGCTTGATCTGCTGCTCCAGCCCGACAACGGCAACGTCACCATGCCTGACTGTGATGAAAAGGCGTTTACTGCAGTAAAATGCGGACAGAAAACATCTTTTCGATATCACTACAAGGACTATCCGTCGTATGACCGTCAAGTGAATGTGCTCAAATCGAAGGACGGGAAGTTGATACAGCCGAGCAAAGGACGACTTGCGTTACTTGCGGCGCAAGAGATGAAACATTACCTCGAGAATCACCCGGATTTCCCGTTTGCGTTGAGCGACCTTTGGTTGCGCTCTATCGATAAACCGTCTCAAGGTACCTTGCAACCTCACCTCTGGACGACCAAGGTCGTTACCCAACCAGGCTATCCTCGACGGTCCGGCACCATGTGA",
      "translation": "MAHTDGNYTSIPSTQSMHSVPVFGSGVVRSTNDLTRKTWSAIVNRSGSSGTAAHYSHLIPIPSQGEFKELEQVPYTIGNWTKMSTGGASECVDYGPTGYRLDLLLQPDNGNVTMPDCDEKAFTAVKCGQKTSFRYHYKDYPSYDRQVNVLKSKDGKLIQPSKGRLALLAAQEMKHYLENHPDFPFALSDLWLRSIDKPSQGTLQPHLWTTKVVTQPGYPRRSGTM",
      "product": ""
     },
     {
      "start": 2098166,
      "end": 2099519,
      "strand": 1,
      "locus_tag": "jgi.p_Fomfom1_1314160",
      "type": "other",
      "description": "<div class=\"focus-intro\">\n <strong><span class=\"serif\">jgi.p_Fomfom1_1314160</span></strong><br>\n \n <br>\n Locus tag: <span class=\"serif\">None</span><br>\n Protein ID: <span class=\"serif\">None</span><br>\n Gene: <span class=\"serif\">jgi.p_Fomfom1_1314160</span><br>\n \n Location: 2,098,166 - 2,099,519,\n (total: 888 nt, excluding introns)<br>\n <br>\n \n</div>\n<div class=\"focus-info\">\n \n\n \n\n \n\n\n \n</div>\n<div class=\"focus-urls\">\n <a class=\"wildcard-container\" data-wildcard-attrs=\"href\" href=\"http://blast.ncbi.nlm.nih.gov/Blast.cgi?PAGE=Proteins&PROGRAM=blastp&BLAST_PROGRAMS=blastp&QUERY=@!translation!@&LINK_LOC=protein&PAGE_TYPE=BlastSearch\" target=\"_blank\" data-locus=\"jgi.p_Fomfom1_1314160\">NCBI BlastP on this gene</a><br>\n <span class=\"asdb-linkout link-like wildcard-container\" data-locus=\"jgi.p_Fomfom1_1314160\" data-wildcard-attrs=\"data-seq\" data-seq=\"@!translation!@\">Blast against antiSMASH-database</span><br>\n \n \n \n \n</div>\n<div class=\"focus-clipboard\">\n AA sequence: <span class=\"clipboard-copy wildcard-container\" data-locus=\"jgi.p_Fomfom1_1314160\" data-wildcard-attrs=\"data-seq\" data-seq=\"@!translation!@\">Copy to clipboard</span><br>\n Nucleotide sequence: <span class=\"clipboard-copy wildcard-container\" data-locus=\"jgi.p_Fomfom1_1314160\" data-wildcard-attrs=\"data-seq\" data-seq=\"@!dna!@\">Copy to clipboard</span><br>\n</div>",
      "dna": "ATGGCCCAATACTCCACCCGCCTCATCGGTGCACCCAACACCCTCGAGCATCGCGTGTATCTCGAGCAGAACGGCAGCGTCGTCTCGTCCTTCCACGATATCCCCCTATTCGCCGACCAAAACAATGGCATCCTCAACATGATTGTGGAGGTCCCCCGTTGGACCAACGCAAAGATGGAGATCTCCAAGGAGGAGCCATTCAACCCCATCAAGCAGGACGTCAAGAAGGGCCGTTTGCGCTTCGTCCGTAACTGTTTCCCTCACCACGGTTACATCTGGAACTACGGCGCGTTCCCCCAGACCTGGGAGGACCCGCAGCAGACGCACCCGGAGACCAAGGCACAGGGCGACAACGACCCGCTCGACGTGTGCGAGATCGGCGAACAAGTCGGCTACGTCGGCCAAGTCAAGCAGGTCAAGGTCCTCGGCATCATGGCCCTCCTCGACGAGGGCGAGACGGACTGGAAGGTGATCGTCATCGATGTGCGCGACCCGCTCGCGAGCCGCATGAACGACATCGAGGACGTTGAACGCCAGCTGCCCGGCCTCATCCGCGCGACGAACGAGTGGTTCCGGATCTACAAGATCCCCGACGGCAAGCCCGAGAACAACTTTGCGTTCTCGGGCGAGGCCAAGAACAAGAAGTACGCAACCGAGATCATCCATGAGTGCCACGAGGCGTGGCGCCGCCTTGTGTCCGGCGAGAGCCCCGCGAAGACGGCCTCGTACGACCTCTCTATCCGCAACATCTCCGTCCACAACTCACCTGGCTACACTCGCAAGGACGATCCGACTTACACGAGCCTCCCACCCGATTCGCGCAAGCCGGCTGCACCCATCGACCCTTCAATCTCCAAGTGGTTCTACATTGCATCTGCTCAGGTATAG",
      "translation": "MAQYSTRLIGAPNTLEHRVYLEQNGSVVSSFHDIPLFADQNNGILNMIVEVPRWTNAKMEISKEEPFNPIKQDVKKGRLRFVRNCFPHHGYIWNYGAFPQTWEDPQQTHPETKAQGDNDPLDVCEIGEQVGYVGQVKQVKVLGIMALLDEGETDWKVIVIDVRDPLASRMNDIEDVERQLPGLIRATNEWFRIYKIPDGKPENNFAFSGEAKNKKYATEIIHECHEAWRRLVSGESPAKTASYDLSIRNISVHNSPGYTRKDDPTYTSLPPDSRKPAAPIDPSISKWFYIASAQV",
      "product": ""
     },
     {
      "start": 2099811,
      "end": 2104340,
      "strand": -1,
      "locus_tag": "jgi.p_Fomfom1_1191711",
      "type": "other",
      "description": "<div class=\"focus-intro\">\n <strong><span class=\"serif\">jgi.p_Fomfom1_1191711</span></strong><br>\n \n <br>\n Locus tag: <span class=\"serif\">None</span><br>\n Protein ID: <span class=\"serif\">None</span><br>\n Gene: <span class=\"serif\">jgi.p_Fomfom1_1191711</span><br>\n \n Location: 2,099,811 - 2,104,340,\n (total: 3912 nt, excluding introns)<br>\n <br>\n \n</div>\n<div class=\"focus-info\">\n \n\n \n\n \n\n\n \n</div>\n<div class=\"focus-urls\">\n <a class=\"wildcard-container\" data-wildcard-attrs=\"href\" href=\"http://blast.ncbi.nlm.nih.gov/Blast.cgi?PAGE=Proteins&PROGRAM=blastp&BLAST_PROGRAMS=blastp&QUERY=@!translation!@&LINK_LOC=protein&PAGE_TYPE=BlastSearch\" target=\"_blank\" data-locus=\"jgi.p_Fomfom1_1191711\">NCBI BlastP on this gene</a><br>\n <span class=\"asdb-linkout link-like wildcard-container\" data-locus=\"jgi.p_Fomfom1_1191711\" data-wildcard-attrs=\"data-seq\" data-seq=\"@!translation!@\">Blast against antiSMASH-database</span><br>\n \n \n \n \n</div>\n<div class=\"focus-clipboard\">\n AA sequence: <span class=\"clipboard-copy wildcard-container\" data-locus=\"jgi.p_Fomfom1_1191711\" data-wildcard-attrs=\"data-seq\" data-seq=\"@!translation!@\">Copy to clipboard</span><br>\n Nucleotide sequence: <span class=\"clipboard-copy wildcard-container\" data-locus=\"jgi.p_Fomfom1_1191711\" data-wildcard-attrs=\"data-seq\" data-seq=\"@!dna!@\">Copy to clipboard</span><br>\n</div>",
      "dna": "ATGTCCACCGCAAAGCCTGCCTCAGGCAGCGCACCACCGACCCCGGCTTCGCGTCCTCGTATTCCAGAGCGCATCATAGAAGTTCACGATCAGAGGTACTATGTTTTGAGCCTTGGTGCGGCATGTCTGGCAGCCAAGGCATACGACCTTTTCCAATATTGGGTCTTATCATATGATGGTCCGCAACACTTCGCAAGGAAGTGGATGTTCGTGGACTTCCTTTACTGCACCTTTCTCTCGTGGCTACGAATACCGCGTCTAAGATATACCAAGGCCGTGGTCGCTCTCCAAATCATCTCCCTATGGCTACTAGATGGGCTGCTGTTTCGAGGGATATCTGTAAATGTTGGTGTTGGTTCATTGGGCCGCTCGGGCCAGTCTTCAGAGGTTACTAGCAAGTCATCTGCACTATGGGATTACCTTCCCGACCTTGGCATCCCCATCTTCAACGGGGGTAAGGATGCCCATCTGCTAGGGCAGCATACCGTCAGGATGTCTCCAATTGGCACTGCGCAACTGAACCCCAACGCTGAGACTTTCTGCCTACCATCTCCCGGATCGCACATTCTCATACCCCTCCTTCTGAACAATACCAACCCGACTAGCGTCAAGTACATTTTGACACCCCTCGCCTATTCAGAATCATCGAGAAGCTCAGGCAAGATTGAGCATGTCGACTTGTCAGCGAAGGATCTCAGGAGTATAGAGCAGAGCCGCGTTGACCAATTGCAATTGGTTCGCGCAGCGGCCAGGAAGGACTCGGATGAGTACGAATACGACGACGACGAAGAGGACGACAACACCTACAACGCAGGGCAGAACTCGCTGCAGAAGACACAACACCTGACCTACATCCGTCTCAGCAAGCCTGGTACACTCCGTCTTGACCGCGTTGTGGACCAGTCAGATGTCGATGCAAGGCTGCTCTACCCTGGCGAAGTCACCGTCGCCCCATGCCCTCGTGCGGAGTTCACCGCAGAAAGCGCGGAGCTTGTGAAGGACGTTCGCTGTGCGACTCCCAAGATTGTCAGCGGCGCAGGTGACGAGCTACAGCTCGAGATTGACATCTATGGCGTTCCACCGCTGAGCCTACGTTGGCAACGCGAACTCGGACACAAACGCGAATCGTTCATGGTCGAGGGTATTGAAGGCTTGGACCATGAGCATCAGTCTTCGGACGAGCGGAGGGTGTCCAGCATAATCGGCCAGCGCGCGCCCACCCAAGTGAGGGTACCTCTCACTGTTGTTCTAGACGCGCTCGGCACACACAAATACACCCTCGAATCGGTCACGGATGCCCTAGGGAATGTTGCACAAGCGGGACAGTATGTCGACAGTAATGCCCTATCGCGCAAGCTGTCGTTGGAGGATTATCGTGCTCTAGTGACCTCGCGTTCCGTCACCGTCCTCCGTCGGCCCTCCGTCTCGTTCAAGCACTGTGGCCCTGGACAACCCGCGTCGCTTCTCATTGGAGCGGAAGCACCTCTTTCCATAGCTGCCGTTGACGCTGACACCGAGGATGCCCCTTGGGATATCACTGTACGGTATGAGCCTCCACCGGCGGAGGATGGCACAAAGTCCAACAAGCGGTACAAGAGCTGGACAAAGCCATTCGAGACTCAAGGACAACGACGCGAGTTGACTCTGCGAGCAAGCGCTCCTGGCGAATACACTATCTTGGGCGTCAAGGGCCAGTATTGCGAAGGCGATGTGCTTAGCCCCGAGACGTGCAGAGTCGTTGAGAGGCCACTCCCGTCTGCGGAGATAGAGTGGAAGAAAATTCACGAATGCTCTGGTGATATCGGGGTCTCTGCCTCACTCGTTCTCCACGGAACGCCGCCCTTCCAGGTCTATTATCGCTCGCAGCGGGACACGGAGCCTCCCAGAGAACTGTCAAAGACGTTCTCGACATCGCGCGGAGAGCTCACCGTCCAGCCAGATCGCAGTGGCCATTACAACTTCCAGATCTATCAAGTTAGCGACGCGAACTACAAGAAAGTCGACCTCAAGGGATCTGCTATTGAGCTCGACGTGCATCCGCCGCCGTCTGCCGACTTCGTGGGCAACGTGCATGGAGCAAGAAGCAAGAAGAGCATCAGTAGTTGTTCTGGCAGCAATGTTGAAGTGGAGATCGAGCTGAGGGGTACTGCACCTTGGAACATCGAGGTCCAGATCGTTGGCCCCAAGGGTTCTGAGAACATCCCGTTCCGCGACATCAAGACTGCCAAGAAGAAGTTGTCCTTGCCTATTCCCAAGGCTATCGATAAGGACGGCGGGTCCTTTGAGGTGGAGCTGGTGAGCGTGGAGGATGCCTACGGCTGCAAGCGCTCTTTGAGTGTGCCGGGCATTGCAGTGAACGTCCGCCGCATCTTGCCGACTGTGAAGTTTTATGGAAAGGCCAACCAACGGCACATCACAGTACTCGACCACGAGCAGGCCATTCTTCCCCTCCGTTTGACCGGCGATGGGCCCTGGCGCGTCAAGTATCGTCGGCAGGATGAACCTGACCGAATGCAGACGGTCACGCTCAGGTCTCTGAACGATGAGCTCCGCGTCAATGCGAAGGGCACTTATGAGCTTGTCGGGGTGTCGGACTCGCAATGCCCAGGCACTGTCGTTCACGGTGAAGAGACTTACCGAGTGGATCATGTACCCAGACCATCTGCGAAGCTCTCTCCGGACGTACAGTCCACCTATGAACGATTCAACGGCTCTCATATCCTTTCAGCGATCTGCGAAGGCATGAACGATCATGTCGATCTTGACCTGACTGGCCGTCCTCCATTCCAGATCATGTACAATATCGCCAAGGATGACGGACTAGGCGGGACAAAGCTCCTCGACCAACCAAGCTTCAGCAGCATTCAGCCTCGCACCCGGTTCCAACTTCGCACCTCTGAGCCTGCGCGCATCTACTACGAGGTAAAGCAGATTGGTGATGCCGCCTACCCTCTTGCGAAGAACAAGGACGCAATCATCCCTCGCTCAGAGCGCTTGCTCTTCGAGCAGCAGGTCCTCATGCGGCCGTTCGCACGGTTCAAGAACCACAACAGGCTATCCTACTGCTTCAACGACGCCCTCACCGCACAGGAGTACGGCAACGACGGCCTGGTCGTTCTCGAAGGCACGCCTCCCTTCCAACTTCAACTCTCAATTCGCAACCTCGCCGCGAGCGAAGTGCACACGGAAACGATCGAGCTCCACGACTACTCTTGGCGCGTCCACCTCCCGGACTACTCCTTCCGCTCCATCGGCCCGCACCAGGTCACCATCGACTCCGTCAAGGACGCGTCGCACTGCGAGCAAGTCGCCCCAGACCCGCTCTTCCGCACCATCTGGGTCGACGTCGCGGAGACGGCCGCGATCATCCCCTTCAGCCGGCGCGAGGACTACTGCGTCGGGGACGCGATCCCCTTCCAGCTCGAGGGCACCCCGCCGTGGACGATCGGCTTCCGCGCGAACGGCAAGGCGCACACGCAAGAGGCCAAGATCTCGCCCTGGTCCGTCCCGCAGCACGCCCCGGGCGAGTTCGCCATCACCTCCGTCGCCCACCAGCAGAAGATGTGCAAGACCGCGGTGACCGATCTCCGGTACACGGTGCACCCGCTGCCCAGCGCGCAGGTCGGCCACGGCAGGCGCATCGTGCAGGATATCCACGAGGGCGACCAGGCGGAGATCGTGTTCACGCTCATTGGCGAGCCGCCGTTCACGTTCACGTATCAGCGTGCGGAGCTCAGCCCGCGCAAGGGCGCGCACGGCAAGGTGCTCGAGACGCACACTGTCTCGGGCGTGACGACGAAGGAGTACTCGATTTTCTCTGCGTTGGAAGGAACCTGGACTATCACTTCCATCTCCGACAGGTACTGCAGGTATCCCCCTGCCCAGCAGGACAGCGGGGACAAGTCTAGGTGA",
      "translation": "MSTAKPASGSAPPTPASRPRIPERIIEVHDQRYYVLSLGAACLAAKAYDLFQYWVLSYDGPQHFARKWMFVDFLYCTFLSWLRIPRLRYTKAVVALQIISLWLLDGLLFRGISVNVGVGSLGRSGQSSEVTSKSSALWDYLPDLGIPIFNGGKDAHLLGQHTVRMSPIGTAQLNPNAETFCLPSPGSHILIPLLLNNTNPTSVKYILTPLAYSESSRSSGKIEHVDLSAKDLRSIEQSRVDQLQLVRAAARKDSDEYEYDDDEEDDNTYNAGQNSLQKTQHLTYIRLSKPGTLRLDRVVDQSDVDARLLYPGEVTVAPCPRAEFTAESAELVKDVRCATPKIVSGAGDELQLEIDIYGVPPLSLRWQRELGHKRESFMVEGIEGLDHEHQSSDERRVSSIIGQRAPTQVRVPLTVVLDALGTHKYTLESVTDALGNVAQAGQYVDSNALSRKLSLEDYRALVTSRSVTVLRRPSVSFKHCGPGQPASLLIGAEAPLSIAAVDADTEDAPWDITVRYEPPPAEDGTKSNKRYKSWTKPFETQGQRRELTLRASAPGEYTILGVKGQYCEGDVLSPETCRVVERPLPSAEIEWKKIHECSGDIGVSASLVLHGTPPFQVYYRSQRDTEPPRELSKTFSTSRGELTVQPDRSGHYNFQIYQVSDANYKKVDLKGSAIELDVHPPPSADFVGNVHGARSKKSISSCSGSNVEVEIELRGTAPWNIEVQIVGPKGSENIPFRDIKTAKKKLSLPIPKAIDKDGGSFEVELVSVEDAYGCKRSLSVPGIAVNVRRILPTVKFYGKANQRHITVLDHEQAILPLRLTGDGPWRVKYRRQDEPDRMQTVTLRSLNDELRVNAKGTYELVGVSDSQCPGTVVHGEETYRVDHVPRPSAKLSPDVQSTYERFNGSHILSAICEGMNDHVDLDLTGRPPFQIMYNIAKDDGLGGTKLLDQPSFSSIQPRTRFQLRTSEPARIYYEVKQIGDAAYPLAKNKDAIIPRSERLLFEQQVLMRPFARFKNHNRLSYCFNDALTAQEYGNDGLVVLEGTPPFQLQLSIRNLAASEVHTETIELHDYSWRVHLPDYSFRSIGPHQVTIDSVKDASHCEQVAPDPLFRTIWVDVAETAAIIPFSRREDYCVGDAIPFQLEGTPPWTIGFRANGKAHTQEAKISPWSVPQHAPGEFAITSVAHQQKMCKTAVTDLRYTVHPLPSAQVGHGRRIVQDIHEGDQAEIVFTLIGEPPFTFTYQRAELSPRKGAHGKVLETHTVSGVTTKEYSIFSALEGTWTITSISDRYCRYPPAQQDSGDKSR",
      "product": ""
     },
     {
      "start": 2105108,
      "end": 2109960,
      "strand": -1,
      "locus_tag": "jgi.p_Fomfom1_1364407",
      "type": "biosynthetic",
      "description": "<div class=\"focus-intro\">\n <strong><span class=\"serif\">jgi.p_Fomfom1_1364407</span></strong><br>\n \n <br>\n Locus tag: <span class=\"serif\">None</span><br>\n Protein ID: <span class=\"serif\">None</span><br>\n Gene: <span class=\"serif\">jgi.p_Fomfom1_1364407</span><br>\n \n Location: 2,105,108 - 2,109,960,\n (total: 4617 nt, excluding introns)<br>\n <br>\n \n  biosynthetic (rule-based-clusters) NRPS-like: AMP-binding<br>\n \n  biosynthetic (rule-based-clusters) NRPS-like: PP-binding<br>\n \n  biosynthetic-additional (smcogs) SMCOG1002:AMP-dependent synthetase and ligase (Score: 206.2; E-value: 1.2e-62)<br>\n \n</div>\n<div class=\"focus-info\">\n \n\n \n\n \n\n\n \n</div>\n<div class=\"focus-urls\">\n <a class=\"wildcard-container\" data-wildcard-attrs=\"href\" href=\"http://blast.ncbi.nlm.nih.gov/Blast.cgi?PAGE=Proteins&PROGRAM=blastp&BLAST_PROGRAMS=blastp&QUERY=@!translation!@&LINK_LOC=protein&PAGE_TYPE=BlastSearch\" target=\"_blank\" data-locus=\"jgi.p_Fomfom1_1364407\">NCBI BlastP on this gene</a><br>\n <span class=\"asdb-linkout link-like wildcard-container\" data-locus=\"jgi.p_Fomfom1_1364407\" data-wildcard-attrs=\"data-seq\" data-seq=\"@!translation!@\">Blast against antiSMASH-database</span><br>\n \n \n  <a href=\"knownclusterblast/region1/jgi.p_Fomfom1_1364407_mibig_hits.html\" target=\"_new\">MiBIG Hits</a><br>\n \n \n \n</div>\n<div class=\"focus-clipboard\">\n AA sequence: <span class=\"clipboard-copy wildcard-container\" data-locus=\"jgi.p_Fomfom1_1364407\" data-wildcard-attrs=\"data-seq\" data-seq=\"@!translation!@\">Copy to clipboard</span><br>\n Nucleotide sequence: <span class=\"clipboard-copy wildcard-container\" data-locus=\"jgi.p_Fomfom1_1364407\" data-wildcard-attrs=\"data-seq\" data-seq=\"@!dna!@\">Copy to clipboard</span><br>\n</div>",
      "dna": "ATGGTCGTGCTCCCCACCAGTCCCGAGAACGCGGTCGCCCTTCTCGCAGTCTCAACCTATCACACCTGTGCGCCAGTAAATTCGGGGTGCACTGCGGGAGAACTTGCGGAAGATGCTGCCCGTCTTCGCGCCAAGGCGATCCTAACTACCCCCGACGCAATTGACAGATTGGACCTTAACCGACTGAGGGACGAGCTGAGGTGCGAGTTGATACTTGTCCGACCTCGCTCGGACGGCCCGGCAGGACTGTTCGACATGTCTGTCAAAGACGAAAGCGACGACGATGACAGTTGGGTGGTCGCGCCATCCTCTACTCGTCCACAAACGCGGCCGCACGGGCTTGGCGACCAATCCCTCGTGTTGCACACGTCAGGAACGAGTGGAAGGAAGAAGGTTGTGCCCTACACTCTGCGCTCTCTTATCGTTGGCACATGCGCTGTTATGCGCTCATGGGACTTGAGACCTGAAGATGTCAATATGAACATGATGCCTCTGTTCCATGTCGGTGGTATTGTGCGGAACCTCTGGGCACCGATCTTCTCCGGTGGAAGCGCAATAATGTGTCCAGGCTTTGATAGTACCGCATTCTGGCAGATTGCAGTCGCATGCGGGGCGACATGGTACTATGCAGCGCCCACGATGCACCACGCTATTCTTAGTTCGAAGCCCGAGTCAATCGTGCCCGCCCGCGACACGCGTATCCGCATGGTTGCGAACGCAGCAGGGGGCCTTCTCCCTTCTCTGGCTCACCAATTGAAAGAAACGTTCGGAGCAGCCGTCCTACCTTCGTACGGGATGACGGAGTGCATGCCGATCGCTTCTCCTCCCACAAGCTATCAGCTTGAACGCCCGGGCTGCTCCGGTATCGCTTGTGGTCCTCATCTTTCCATCCGCGACCCTTCGAACCTAGAGTGCGAGCTGCCGCGGGGGGCAACCGGGGCGGTCTCCGTTCGTGGGGTTCCGACGTTCGATGGCTATGAAACGAGCCCAGACGCACCCCTGGACACGTCCGCCTTCTCGTCGGAAGGATGGTTCGACTCGGGAGACGTTGGGTACCTGGACGATGACGGATACCTCTTCATCACCGGACGGTCCAAGGAGATCATCAACAAGGGCGGTGAGGTCATCTCCCCGTTCGAGATCGAGGAGGCCATTGTCTCAGTCGCCAAACACCGCGTGAAAGCTACGATCGCGTTCTCTATCCCTCACGACGTCCTCCAGGAGACGATCGGAGTCGTCGTCGTACCTGTGCCCGGTGCTCCTCGGATCGGTCTGTCCGAGCTGCTCGACTTGCTCAAGTCGCAGCTCCATCCTTCGAAGTGGCCGTATGCTGTCATCTACATGGACGACCTTCCGAAGAACAGTGCGGGGAAGCCACTGCGGATCAGACTGGCACAGCGTCTGGGGATCGAGTGCCTTACGGACGAGACTCCTGCCTTCCTCCGACACTTCCAGGCTTCCGTTCCAGACAAGAACGCGGCGCTATCAGAGCCCATTCCTTGCACTTCCGTTTCCTTGGACGTCGCTGCTGTCCAACAAGCTCTCTCCGCTCTCCGGGAGGTGACCGACGTTGCAGTCCGCGTGCGAAGGGACGGCAGTCCCGAGGCCTTCCTCGCCCTCCATCCGTCCAGTCTTCTTACTTCTGACGCCATCACCGACGCACTCTTGGGCAGCCTTCCCGGCTATGCCGTCCCGTCCCCCATCTCCATCGTCTCTCAACTTCCCAAAAGGCCTGACCATACCTTCGACTGGGCCGTGATAGAAGCGGAAGTCGCTCGTCGCAATGCGGCCAGCCTCTCCCCACGTGCGATCGTCGTCCGGAACATCGTCGCGGAGCTGCTGGACAAGGACCCATCCTCCTTGAATGGTGACAGTGACTTCTTCCTGCTTGGCGGCAACTCCCTGCTCCTAGGACGCCTCGCTCATCTCGTCAGGAAGGAAACTGGGGTTACCGTACGTGTACACTCTGTCTTCACCCATCCCACCATTGCGGGTATCGCCTCCCTCATCGAGGCCGAGGAGCAGTCTGCTGCAGACAACACCGCGGTCAATTCCCCCATCTACTCTCCTCCGTCCTCCAGTCACTCGCTCTCTAGCACTTTGGACCTTCCTTCCCTCGAACTTGGTGGCTCTGTGAAAGACAACGGTCGCAGCCAGACACATCTCCTTCCACTCATCGTACAAGCTATACCCTTCATGTTCTTCTACCCCCTCAAAGTTGCCTTCACATGGGCTGGCATCGTATACATTCTTTCGCTCTTCACTCGCTTTATCTCCGGCAACTATTGGGAACGTATCGGCTCGTTGCTCACTGCTGTCATTGGTGCTCGTCTCTGCTGCCGCATCGTGCTGCCGCTGTTCGCTATCGCATTCAAGTGGATCGTCATCGGTCGCTACAAGCCCGGGACCTACCGCTTCTGGAGTAACTATCACCTACGGTGGTGGATCACCAATCAAGTACTCCGCACTATGGGTCGTGGTATCTTTTCGCTGAATCCCTCGCTCGAGATCCAGTATTATCGCCTTCTCGGGGCCCGCATTGGACGCGACGTACACATTGATCCGAAAGCGAAACTCGCGGAATACGACCTCCTCACGCTGAACGACGGGTGCCGGATTGACAACGCGCTTGTACGAGGCTTCTGCGTGGAGCGGGATGGCTGCTTCCGCCTGGAACCGATCGTCGTCGGCCGCGGTGCGACCATTAACACGTACACCCAGCTTGCCCCCGGTGCCGTTATTCCCAACGGCGCAACATACGGTCCTCATGCGTCTTCGCACGACCACCCTTCGCCTGATGGCTATGCCCAGTACAGTTTCACGACTGTTCCCCAACCGCACTGGGCGCTCAAGGTATTCTTCGCTGGACCGGTCATCTTGCTCGTCAAGTTCGCCGCCTATGTTCCCTGGTTCGCTGCCCTCTTTATCCTCCTGTCTCAGCCAGCCCCCAAGGGTGACCTCGACGCGCTTGAGCGTGTCATTGTCTGGTTCTCGTCCCCCAACCGAGTGGCATGGCACAGTCTCGCACGTATCGTTCGAGTCATCTTCCCTCCCGTCCTGCAGCTGATATTCGGCATCATCCTCAAACGTATCATGGGGTTCAACCGTGAGAGGCTCACCGCTGACGCGTCACAGTGGGACCTTGTTCGCGGGTATATCAACCGTAACCTTCTCAGCCAGGAGGCCATGAAGCGCGCGCAAGATATCATCGGTTCCCACTACGAGGTGACATCCATCGTCTGGCGTTGCATGGGTGCGAAGGTGGGGAAGCGTGTGTACTGGCCGGGATCAGGTGTGTACTGCCCGGATCCGGAGTTATTCGAGGTCGGGGACGACGTCGTCTTCGGGTCCCGGTCCGAGGTGTACACCACAGATGGGATCGGCTCTGCGAAGGTCGTTGTTAAAGCCGGAGCAATGATCGCAGACCGTGTCGTCCTTCTCCCAGGGACCACGGTTGGGAAGCGCACGGTCATGGGCTCGGGCGCCCTCAGCCGCAGGGCGGCAACTTACGAGGACGGTTCGGTTTGGATGGGCTCGGAACACGGCGAGGCTGTTTGTTTCAAGACGGGCAGCAAGGAAGAAGGCGATACTTCGACACTCACCCCTTTCGGTCGCGCGTTCTACAAGCGCGAAGCGCCGTTCTTCGTCTTCCCTTACCCCTTGCTCGTGTTAATCAATCTCTTCGTCGCCATTCTATCCGCGGGCTACTGGTCGATCGGCGCCGTCGTCGGTACACAGATCCTGAACCAGCTCAGGTTGCATCTTCCCTACCTTCACTTGTTCCAACCCGGCTCACGCCAAATCTTCGTCCTCTTTGGACTTATCGCTACCTGGTTCATTATCGTGCTCAACCTCCAGGCCGTCATCGCGCTCTTGTGGGTGATTGGGACCAAGTGGGCCATCATCGGCCGCCGCGCCGAAGGCAGCTACGACTGGGACAAGAGCTCGTACTGCCAGCGCTGGCAACTCCATCTCGTCCTTTCGAAGCCGATGTACCGAGGATACGGGATTGGCGGCATCCTAGGGACGCTCAGCGGCTCTGCGTACATGGTATGGTACCAGCGCGCCCTGGGAGCCACGATCGGAAAGGATTGTGCGATATTCGCTGGTGGTCGCGTCGGATTGATGACCGAGCCCGACCTCGTCGAGCTCGGAGACAACGTCGCCCTCGATGACTGCTCAGTTGTCGCACACATTAACTCCCGCGGCAATTTCTCTCTCAACAAGCTGTCGATCGGTTCCTGTTCCGCGATGCGCTCAGGCTCCCGTCTCCTCTCCGGCGCGTCCATGGAAGAGGGCTCTATGCTACTCGAGCACACCCTCCTCACCTCCGGAGAGACCGCCGAGTCCGACTGCGTTTACGCAGGATGGCCCGCACGTCGTCTAGGGCAGAAGGCATCCATGCGCAGACCATCCTCGTGTCGCCTCTCGGTGGGTGCTGGTCCCGCAGGGATCCAGTACCGGAAACTCCACCGCGTACACCTGCAGCTCCAAGAAGAGAAGCGGAGGCTTGACAGGAAGATCGAAGACTACCAGCGCGAACTGCGCGAGGCAAAACGGAAGCTAGAGTCGCTGGACTCCAAGCGGGGCTCAGGCTCTATCCGATCTGACCATTAG",
      "translation": "MVVLPTSPENAVALLAVSTYHTCAPVNSGCTAGELAEDAARLRAKAILTTPDAIDRLDLNRLRDELRCELILVRPRSDGPAGLFDMSVKDESDDDDSWVVAPSSTRPQTRPHGLGDQSLVLHTSGTSGRKKVVPYTLRSLIVGTCAVMRSWDLRPEDVNMNMMPLFHVGGIVRNLWAPIFSGGSAIMCPGFDSTAFWQIAVACGATWYYAAPTMHHAILSSKPESIVPARDTRIRMVANAAGGLLPSLAHQLKETFGAAVLPSYGMTECMPIASPPTSYQLERPGCSGIACGPHLSIRDPSNLECELPRGATGAVSVRGVPTFDGYETSPDAPLDTSAFSSEGWFDSGDVGYLDDDGYLFITGRSKEIINKGGEVISPFEIEEAIVSVAKHRVKATIAFSIPHDVLQETIGVVVVPVPGAPRIGLSELLDLLKSQLHPSKWPYAVIYMDDLPKNSAGKPLRIRLAQRLGIECLTDETPAFLRHFQASVPDKNAALSEPIPCTSVSLDVAAVQQALSALREVTDVAVRVRRDGSPEAFLALHPSSLLTSDAITDALLGSLPGYAVPSPISIVSQLPKRPDHTFDWAVIEAEVARRNAASLSPRAIVVRNIVAELLDKDPSSLNGDSDFFLLGGNSLLLGRLAHLVRKETGVTVRVHSVFTHPTIAGIASLIEAEEQSAADNTAVNSPIYSPPSSSHSLSSTLDLPSLELGGSVKDNGRSQTHLLPLIVQAIPFMFFYPLKVAFTWAGIVYILSLFTRFISGNYWERIGSLLTAVIGARLCCRIVLPLFAIAFKWIVIGRYKPGTYRFWSNYHLRWWITNQVLRTMGRGIFSLNPSLEIQYYRLLGARIGRDVHIDPKAKLAEYDLLTLNDGCRIDNALVRGFCVERDGCFRLEPIVVGRGATINTYTQLAPGAVIPNGATYGPHASSHDHPSPDGYAQYSFTTVPQPHWALKVFFAGPVILLVKFAAYVPWFAALFILLSQPAPKGDLDALERVIVWFSSPNRVAWHSLARIVRVIFPPVLQLIFGIILKRIMGFNRERLTADASQWDLVRGYINRNLLSQEAMKRAQDIIGSHYEVTSIVWRCMGAKVGKRVYWPGSGVYCPDPELFEVGDDVVFGSRSEVYTTDGIGSAKVVVKAGAMIADRVVLLPGTTVGKRTVMGSGALSRRAATYEDGSVWMGSEHGEAVCFKTGSKEEGDTSTLTPFGRAFYKREAPFFVFPYPLLVLINLFVAILSAGYWSIGAVVGTQILNQLRLHLPYLHLFQPGSRQIFVLFGLIATWFIIVLNLQAVIALLWVIGTKWAIIGRRAEGSYDWDKSSYCQRWQLHLVLSKPMYRGYGIGGILGTLSGSAYMVWYQRALGATIGKDCAIFAGGRVGLMTEPDLVELGDNVALDDCSVVAHINSRGNFSLNKLSIGSCSAMRSGSRLLSGASMEEGSMLLEHTLLTSGETAESDCVYAGWPARRLGQKASMRRPSSCRLSVGAGPAGIQYRKLHRVHLQLQEEKRRLDRKIEDYQRELREAKRKLESLDSKRGSGSIRSDH",
      "product": ""
     },
     {
      "start": 2112952,
      "end": 2113721,
      "strand": -1,
      "locus_tag": "jgi.p_Fomfom1_1238287",
      "type": "other",
      "description": "<div class=\"focus-intro\">\n <strong><span class=\"serif\">jgi.p_Fomfom1_1238287</span></strong><br>\n \n <br>\n Locus tag: <span class=\"serif\">None</span><br>\n Protein ID: <span class=\"serif\">None</span><br>\n Gene: <span class=\"serif\">jgi.p_Fomfom1_1238287</span><br>\n \n Location: 2,112,952 - 2,113,721,\n (total: 567 nt, excluding introns)<br>\n <br>\n \n</div>\n<div class=\"focus-info\">\n \n\n \n\n \n\n\n \n</div>\n<div class=\"focus-urls\">\n <a class=\"wildcard-container\" data-wildcard-attrs=\"href\" href=\"http://blast.ncbi.nlm.nih.gov/Blast.cgi?PAGE=Proteins&PROGRAM=blastp&BLAST_PROGRAMS=blastp&QUERY=@!translation!@&LINK_LOC=protein&PAGE_TYPE=BlastSearch\" target=\"_blank\" data-locus=\"jgi.p_Fomfom1_1238287\">NCBI BlastP on this gene</a><br>\n <span class=\"asdb-linkout link-like wildcard-container\" data-locus=\"jgi.p_Fomfom1_1238287\" data-wildcard-attrs=\"data-seq\" data-seq=\"@!translation!@\">Blast against antiSMASH-database</span><br>\n \n \n \n \n</div>\n<div class=\"focus-clipboard\">\n AA sequence: <span class=\"clipboard-copy wildcard-container\" data-locus=\"jgi.p_Fomfom1_1238287\" data-wildcard-attrs=\"data-seq\" data-seq=\"@!translation!@\">Copy to clipboard</span><br>\n Nucleotide sequence: <span class=\"clipboard-copy wildcard-container\" data-locus=\"jgi.p_Fomfom1_1238287\" data-wildcard-attrs=\"data-seq\" data-seq=\"@!dna!@\">Copy to clipboard</span><br>\n</div>",
      "dna": "ATGCTCCTCCGTACTCTGACTCGTCCAGCTTTCATTTCTCGCCAGCTCCCCCGCCAATCGACTATTTGGTCAAGAGCCATGTCTATCACGCACGTAGAGAACACTACCCAACTCGATGGTATCTTGTCCAAGTCGAAGGACAAGCTCTCGGTTATTGATTTCCATGCTACTTGGTGTGGGCCCTGCCATATGATTGCCCCTACCTTCGAAGCCTTGTCCAAGCAATACCCCAAGGTTAACTTCATCAAATGTGATGTCGACCAAGCGAAGGACGTTGCGGGCAGGTATCGCATCAGCGCTATGCCTACCTTTGTCTTTCTGAAGGGCTCGGATGAAGTGGACAGGATTCGCGGGGCAAATAAGGCGGGACTCGAGGACGCTCTGCGTCGGCATTCGTCAGGTGGATCCTCTGGCTCGTTCACTGGTAAAGGTCAAACCCTCAGCGGTGGGTCAACGACAAGCGGCTCCGGAGGTGGAGGCGTAGTGGCATTCCAGGCCCTCGACCCTCAGGTCAAGGTCCTGTTCTGTCTTATGGGAGGCTACCTTCTCTTCTGGTATCTCAGCTAG",
      "translation": "MLLRTLTRPAFISRQLPRQSTIWSRAMSITHVENTTQLDGILSKSKDKLSVIDFHATWCGPCHMIAPTFEALSKQYPKVNFIKCDVDQAKDVAGRYRISAMPTFVFLKGSDEVDRIRGANKAGLEDALRRHSSGGSSGSFTGKGQTLSGGSTTSGSGGGGVVAFQALDPQVKVLFCLMGGYLLFWYLS",
      "product": ""
     },
     {
      "start": 2113962,
      "end": 2114445,
      "strand": 1,
      "locus_tag": "jgi.p_Fomfom1_1192268",
      "type": "other",
      "description": "<div class=\"focus-intro\">\n <strong><span class=\"serif\">jgi.p_Fomfom1_1192268</span></strong><br>\n \n <br>\n Locus tag: <span class=\"serif\">None</span><br>\n Protein ID: <span class=\"serif\">None</span><br>\n Gene: <span class=\"serif\">jgi.p_Fomfom1_1192268</span><br>\n \n Location: 2,113,962 - 2,114,445,\n (total: 336 nt, excluding introns)<br>\n <br>\n \n</div>\n<div class=\"focus-info\">\n \n\n \n\n \n\n\n \n</div>\n<div class=\"focus-urls\">\n <a class=\"wildcard-container\" data-wildcard-attrs=\"href\" href=\"http://blast.ncbi.nlm.nih.gov/Blast.cgi?PAGE=Proteins&PROGRAM=blastp&BLAST_PROGRAMS=blastp&QUERY=@!translation!@&LINK_LOC=protein&PAGE_TYPE=BlastSearch\" target=\"_blank\" data-locus=\"jgi.p_Fomfom1_1192268\">NCBI BlastP on this gene</a><br>\n <span class=\"asdb-linkout link-like wildcard-container\" data-locus=\"jgi.p_Fomfom1_1192268\" data-wildcard-attrs=\"data-seq\" data-seq=\"@!translation!@\">Blast against antiSMASH-database</span><br>\n \n \n \n \n</div>\n<div class=\"focus-clipboard\">\n AA sequence: <span class=\"clipboard-copy wildcard-container\" data-locus=\"jgi.p_Fomfom1_1192268\" data-wildcard-attrs=\"data-seq\" data-seq=\"@!translation!@\">Copy to clipboard</span><br>\n Nucleotide sequence: <span class=\"clipboard-copy wildcard-container\" data-locus=\"jgi.p_Fomfom1_1192268\" data-wildcard-attrs=\"data-seq\" data-seq=\"@!dna!@\">Copy to clipboard</span><br>\n</div>",
      "dna": "ATGTCTGGACGCGGAAAGGGTGGCAAGGGTCTCGGAAAGGGCGGCGCCAAGCGACACCGTAAGATCCTTCGTGACAACATCCAGGGTATCACCAAGCCGGCAAGTCACTTATATATCACCTTCGCTATCCGCCGTCTTGCTCGCCGTGGCGGTGTCAAGCGTATCTCGGGCTTGATCTACGAGGAGACTCGTGGTGTCCTTAAGATCTTCCTCGAGAATGTCATTCGTGACTCCGTCACGTACACTGAACACGCGAAGAGAAAAACCGTCACAGCACTGGATGTTGTCTATGCTCTCAAGCGCTCCGGTCGCACTCTCTACGGTTTCGGTGCTTGA",
      "translation": "MSGRGKGGKGLGKGGAKRHRKILRDNIQGITKPASHLYITFAIRRLARRGGVKRISGLIYEETRGVLKIFLENVIRDSVTYTEHAKRKTVTALDVVYALKRSGRTLYGFGA",
      "product": ""
     },
     {
      "start": 2114911,
      "end": 2116750,
      "strand": -1,
      "locus_tag": "jgi.p_Fomfom1_1191794",
      "type": "other",
      "description": "<div class=\"focus-intro\">\n <strong><span class=\"serif\">jgi.p_Fomfom1_1191794</span></strong><br>\n \n <br>\n Locus tag: <span class=\"serif\">None</span><br>\n Protein ID: <span class=\"serif\">None</span><br>\n Gene: <span class=\"serif\">jgi.p_Fomfom1_1191794</span><br>\n \n Location: 2,114,911 - 2,116,750,\n (total: 1275 nt, excluding introns)<br>\n <br>\n \n  other (smcogs) SMCOG1087:hypothetical protein (Score: 252.8; E-value: 1.1e-76)<br>\n \n</div>\n<div class=\"focus-info\">\n \n\n \n\n \n\n\n \n</div>\n<div class=\"focus-urls\">\n <a class=\"wildcard-container\" data-wildcard-attrs=\"href\" href=\"http://blast.ncbi.nlm.nih.gov/Blast.cgi?PAGE=Proteins&PROGRAM=blastp&BLAST_PROGRAMS=blastp&QUERY=@!translation!@&LINK_LOC=protein&PAGE_TYPE=BlastSearch\" target=\"_blank\" data-locus=\"jgi.p_Fomfom1_1191794\">NCBI BlastP on this gene</a><br>\n <span class=\"asdb-linkout link-like wildcard-container\" data-locus=\"jgi.p_Fomfom1_1191794\" data-wildcard-attrs=\"data-seq\" data-seq=\"@!translation!@\">Blast against antiSMASH-database</span><br>\n \n \n  <a href=\"knownclusterblast/region1/jgi.p_Fomfom1_1191794_mibig_hits.html\" target=\"_new\">MiBIG Hits</a><br>\n \n \n \n</div>\n<div class=\"focus-clipboard\">\n AA sequence: <span class=\"clipboard-copy wildcard-container\" data-locus=\"jgi.p_Fomfom1_1191794\" data-wildcard-attrs=\"data-seq\" data-seq=\"@!translation!@\">Copy to clipboard</span><br>\n Nucleotide sequence: <span class=\"clipboard-copy wildcard-container\" data-locus=\"jgi.p_Fomfom1_1191794\" data-wildcard-attrs=\"data-seq\" data-seq=\"@!dna!@\">Copy to clipboard</span><br>\n</div>",
      "dna": "ATGTCTCGGTCTGCCAAGAACTTTGAGATAGCTATCATCGGCGGAGGTGTCTGTGGCTTGGCGGCCGCAGTCGCGCTGCAGAAGGCTGGGTTGAATGTGGAAGTATTCGAAGCGGCGGCCGCCTTTGGCGAGATTGGAGCAGGCATAGGACTGGGCCCCAACGCTGTGCGTGCACTCGAGGCCCTGGGTCTGTTGGATGCCGTGCGCCAGAAGCTCCCTCCTGGGGATCTGAGTTCGAGAGGTTTCTTATTCTACAACGGAGTGGGAGAGCACGACCTAGTCTACGATTACCCCCCTGCACCGGAAGACATTAGCATCAGTATGCACCGGGCCGCCTTCCTCGACGCGCTGGTCGGTCTCGTGGACCCACGGCGGACGCACTTCAACAAACGGTGCACCTTAATCTCGGAACCCAATAATTCAGACCGCCTCGTTATCCATTTCGCAGACGGAAGCACGCATGAGACCGACGTCGTTCTTGGCGCGGATGGTATCAAGAGTGTCGTTCGCACCTTCGTCCTCGGTGGAACTGAAGCTGCGGTGGGAGCGGACCAACGTGTCGCATTCGCCAACACGGCTGCGTATCGCGGCTTGATCCCGTATGCCGTGCTCAAAGCCGCCGGGTTCAAGACACAGTTGACAGATCGCCCGGCGTGCTTCCTCGGCCCTAGCAAGCATGTCATCGTGGTTCCAATCAAGAATGGCGAGATTATCAATGTCGCGGCCTTCTCCGCGCAATACGACGTCCCTATCGGCTCTCAGAACCTCCCTGAGGGCACACCATGGGTCGACGGTATTGCCCGTGAAGATTTGCAAAAGGAATTCGAGGGCTGGGGCAACGATGTGGCAACCCTGCTTCGGTTCATGCCGGAGAGGACCAGCCGGTGGTCTGTCCATGTCGTCGACCCTCCTCTCCAAAGCTACGCGAGAGGCCGTGTAGCGTTACTCGGAGATGCCGCCCATGCCATGCTTCCACATCTCGGAGCTGGCGCATCGCAAGGTATCGAGGACGCCCTACTCCTCGTTCGTCTTCTGACTCGGCCGGAAATAAACCTGAACAGTGTAGAGGCCGCGTTCAAAGCCTACTCTGAGGTCAGGAAGCCCAGATGCGAGTCGGTCTGGACCGCCAGCTACCACGCTGGAAGCACCTATGACCATCACGGACCCCATGGACCCACGTCAGAGGGTCTCAGTGAGGATTTGAAAGATCTGTGGAAGCCAATTTGGCGGTACAATGTGGATGGCGATATCGATTCAGCGGTTGCCCTACTCTAG",
      "translation": "MSRSAKNFEIAIIGGGVCGLAAAVALQKAGLNVEVFEAAAAFGEIGAGIGLGPNAVRALEALGLLDAVRQKLPPGDLSSRGFLFYNGVGEHDLVYDYPPAPEDISISMHRAAFLDALVGLVDPRRTHFNKRCTLISEPNNSDRLVIHFADGSTHETDVVLGADGIKSVVRTFVLGGTEAAVGADQRVAFANTAAYRGLIPYAVLKAAGFKTQLTDRPACFLGPSKHVIVVPIKNGEIINVAAFSAQYDVPIGSQNLPEGTPWVDGIAREDLQKEFEGWGNDVATLLRFMPERTSRWSVHVVDPPLQSYARGRVALLGDAAHAMLPHLGAGASQGIEDALLLVRLLTRPEINLNSVEAAFKAYSEVRKPRCESVWTASYHAGSTYDHHGPHGPTSEGLSEDLKDLWKPIWRYNVDGDIDSAVALL",
      "product": ""
     },
     {
      "start": 2117825,
      "end": 2118259,
      "strand": -1,
      "locus_tag": "jgi.p_Fomfom1_437324",
      "type": "other",
      "description": "<div class=\"focus-intro\">\n <strong><span class=\"serif\">jgi.p_Fomfom1_437324</span></strong><br>\n \n <br>\n Locus tag: <span class=\"serif\">None</span><br>\n Protein ID: <span class=\"serif\">None</span><br>\n Gene: <span class=\"serif\">jgi.p_Fomfom1_437324</span><br>\n \n Location: 2,117,825 - 2,118,259,\n (total: 207 nt, excluding introns)<br>\n <br>\n \n</div>\n<div class=\"focus-info\">\n \n\n \n\n \n\n\n \n</div>\n<div class=\"focus-urls\">\n <a class=\"wildcard-container\" data-wildcard-attrs=\"href\" href=\"http://blast.ncbi.nlm.nih.gov/Blast.cgi?PAGE=Proteins&PROGRAM=blastp&BLAST_PROGRAMS=blastp&QUERY=@!translation!@&LINK_LOC=protein&PAGE_TYPE=BlastSearch\" target=\"_blank\" data-locus=\"jgi.p_Fomfom1_437324\">NCBI BlastP on this gene</a><br>\n <span class=\"asdb-linkout link-like wildcard-container\" data-locus=\"jgi.p_Fomfom1_437324\" data-wildcard-attrs=\"data-seq\" data-seq=\"@!translation!@\">Blast against antiSMASH-database</span><br>\n \n \n \n \n</div>\n<div class=\"focus-clipboard\">\n AA sequence: <span class=\"clipboard-copy wildcard-container\" data-locus=\"jgi.p_Fomfom1_437324\" data-wildcard-attrs=\"data-seq\" data-seq=\"@!translation!@\">Copy to clipboard</span><br>\n Nucleotide sequence: <span class=\"clipboard-copy wildcard-container\" data-locus=\"jgi.p_Fomfom1_437324\" data-wildcard-attrs=\"data-seq\" data-seq=\"@!dna!@\">Copy to clipboard</span><br>\n</div>",
      "dna": "ATGTACTCAACGGTCGCCGCTCGCGACCAGGGCCCCTTGGGCACTATGCTTGAGTCGATTCCGCCAGTGACGTTAAGTGTACACCGATTTTCAGCGGATCACCTAGTAGTGGCAGAATCACCAAATACTCCTGAGAAATCGCTGCACGACGCTGTTGGACAATCTGACATGCTTACGCAGACGGTAGGCCAAACACAACCAGCTTGA",
      "translation": "MYSTVAARDQGPLGTMLESIPPVTLSVHRFSADHLVVAESPNTPEKSLHDAVGQSDMLTQTVGQTQPA",
      "product": ""
     },
     {
      "start": 2118712,
      "end": 2120462,
      "strand": -1,
      "locus_tag": "jgi.p_Fomfom1_1238327",
      "type": "other",
      "description": "<div class=\"focus-intro\">\n <strong><span class=\"serif\">jgi.p_Fomfom1_1238327</span></strong><br>\n \n <br>\n Locus tag: <span class=\"serif\">None</span><br>\n Protein ID: <span class=\"serif\">None</span><br>\n Gene: <span class=\"serif\">jgi.p_Fomfom1_1238327</span><br>\n \n Location: 2,118,712 - 2,120,462,\n (total: 1296 nt, excluding introns)<br>\n <br>\n \n  other (smcogs) SMCOG1087:hypothetical protein (Score: 232.9; E-value: 1.2e-70)<br>\n \n</div>\n<div class=\"focus-info\">\n \n\n \n\n \n\n\n \n</div>\n<div class=\"focus-urls\">\n <a class=\"wildcard-container\" data-wildcard-attrs=\"href\" href=\"http://blast.ncbi.nlm.nih.gov/Blast.cgi?PAGE=Proteins&PROGRAM=blastp&BLAST_PROGRAMS=blastp&QUERY=@!translation!@&LINK_LOC=protein&PAGE_TYPE=BlastSearch\" target=\"_blank\" data-locus=\"jgi.p_Fomfom1_1238327\">NCBI BlastP on this gene</a><br>\n <span class=\"asdb-linkout link-like wildcard-container\" data-locus=\"jgi.p_Fomfom1_1238327\" data-wildcard-attrs=\"data-seq\" data-seq=\"@!translation!@\">Blast against antiSMASH-database</span><br>\n \n \n  <a href=\"knownclusterblast/region1/jgi.p_Fomfom1_1238327_mibig_hits.html\" target=\"_new\">MiBIG Hits</a><br>\n \n \n \n</div>\n<div class=\"focus-clipboard\">\n AA sequence: <span class=\"clipboard-copy wildcard-container\" data-locus=\"jgi.p_Fomfom1_1238327\" data-wildcard-attrs=\"data-seq\" data-seq=\"@!translation!@\">Copy to clipboard</span><br>\n Nucleotide sequence: <span class=\"clipboard-copy wildcard-container\" data-locus=\"jgi.p_Fomfom1_1238327\" data-wildcard-attrs=\"data-seq\" data-seq=\"@!dna!@\">Copy to clipboard</span><br>\n</div>",
      "dna": "ATGGCCCAGAATTTGCAAGTAGCCATCGTCGGCGGGGGAGTCTGCGGACTCGCCTGTGCGGTTGCCTTACAGAATGCAGGAGTTGACGTGCAAGTCTTTGAGGCCGCGTCAGCCTTTGAAGCCATTGGTGGGGGCATTGGGCTAGGTCCCAACGCTGTGCGCGCGCTGGAGAGTTTGGGTGTTCTTGACGAGTTGCTCAAGAAACTACCTCCGTTCGGCCGCACCGTCAAGGGCTTCCTCTTTTACTCAGGGCTCGGCGACCATGAGTTGCTATACGAAGTTCCTCCTCGTCCAGAACTACCGAATGTCAGCATGCAACGCTTCGTCTTCCTCGATGCTCTTATCGCTCTTGTCGATCCGCAACGGACGCACTTGAACAAGCGCTGCACCTCAATCACCCAATCGCCTGCCGATCCCGACCGTGTGATCATTGGGTTCCTCGACGGCAGCACTCACGAAACGGATGTTGTTCTCGGAGCTGACGGCATCAAGAGCACAGTTCGCGACCTCGTCCTGAATCCAGATGGAGCGGATCTGGGAACTGCCAAGCGTATCGCAGCGGCGTTCAGCAACTCAAAGAATTACCGGGGAATGGTTCCGTACTCCGCTATCAAAGCAGCAGGGTTCAAGACGAAGTTATCCGACCGACCGGTATGCTTCTTCGGGCCACACAAACACGTCATCGCAATCCCCATCCTAACCAGAGACATGGTCGTAATCTCCGCGTCGTCCACCAATTACGATGTAGCTCTAGGATCGCAGACTCTGCCGAACGAAAAATCTTGGTCCGACGAAGTCTCACGGGACGAATTGCAGAAGGAGTTCGAGGGTCTCGGACATGACATAACCACGATCATGCGGTACATGCCAGAAAAGACGCCACGGTGGTTTTTGCATGTCGTGCATCCTCCGCTCGAGAGCTACGCCAGAGGTCGAATAGCTTTGCTCGGAGATGCAGCTCACGGCATGATGCCTCACCTGGGAGCAGGTGCAGGGCAGGGTCTCGAGGACGCACTGCTCCTCGCGCGCTTGTTATCCAATCCGAGTGTGAGAAAAGGCGCTGTCGAGGCCGTCTTGCAAGCATACTCTCAAGTGCGACGTCCAAGGGCACAGACAGTCTGGGAGCTCAGCTACCGCGCAGGACGCGTGTATGAACATCATGGCGCGCACGAACCTACGCCGGAAGGAGTGAAGGAGGATTTGCAGAATATCAACGACCCGATCTGGCACCACGACCTGGATGACGACCTCAAAGCCGCGCTTCAGATCCTCGCCGACAACGGATCGCTTGCGTGA",
      "translation": "MAQNLQVAIVGGGVCGLACAVALQNAGVDVQVFEAASAFEAIGGGIGLGPNAVRALESLGVLDELLKKLPPFGRTVKGFLFYSGLGDHELLYEVPPRPELPNVSMQRFVFLDALIALVDPQRTHLNKRCTSITQSPADPDRVIIGFLDGSTHETDVVLGADGIKSTVRDLVLNPDGADLGTAKRIAAAFSNSKNYRGMVPYSAIKAAGFKTKLSDRPVCFFGPHKHVIAIPILTRDMVVISASSTNYDVALGSQTLPNEKSWSDEVSRDELQKEFEGLGHDITTIMRYMPEKTPRWFLHVVHPPLESYARGRIALLGDAAHGMMPHLGAGAGQGLEDALLLARLLSNPSVRKGAVEAVLQAYSQVRRPRAQTVWELSYRAGRVYEHHGAHEPTPEGVKEDLQNINDPIWHHDLDDDLKAALQILADNGSLA",
      "product": ""
     },
     {
      "start": 2120926,
      "end": 2122184,
      "strand": 1,
      "locus_tag": "jgi.p_Fomfom1_1364411",
      "type": "other",
      "description": "<div class=\"focus-intro\">\n <strong><span class=\"serif\">jgi.p_Fomfom1_1364411</span></strong><br>\n \n <br>\n Locus tag: <span class=\"serif\">None</span><br>\n Protein ID: <span class=\"serif\">None</span><br>\n Gene: <span class=\"serif\">jgi.p_Fomfom1_1364411</span><br>\n \n Location: 2,120,926 - 2,122,184,\n (total: 1143 nt, excluding introns)<br>\n <br>\n \n</div>\n<div class=\"focus-info\">\n \n\n \n\n \n\n\n \n</div>\n<div class=\"focus-urls\">\n <a class=\"wildcard-container\" data-wildcard-attrs=\"href\" href=\"http://blast.ncbi.nlm.nih.gov/Blast.cgi?PAGE=Proteins&PROGRAM=blastp&BLAST_PROGRAMS=blastp&QUERY=@!translation!@&LINK_LOC=protein&PAGE_TYPE=BlastSearch\" target=\"_blank\" data-locus=\"jgi.p_Fomfom1_1364411\">NCBI BlastP on this gene</a><br>\n <span class=\"asdb-linkout link-like wildcard-container\" data-locus=\"jgi.p_Fomfom1_1364411\" data-wildcard-attrs=\"data-seq\" data-seq=\"@!translation!@\">Blast against antiSMASH-database</span><br>\n \n \n  <a href=\"knownclusterblast/region1/jgi.p_Fomfom1_1364411_mibig_hits.html\" target=\"_new\">MiBIG Hits</a><br>\n \n \n \n</div>\n<div class=\"focus-clipboard\">\n AA sequence: <span class=\"clipboard-copy wildcard-container\" data-locus=\"jgi.p_Fomfom1_1364411\" data-wildcard-attrs=\"data-seq\" data-seq=\"@!translation!@\">Copy to clipboard</span><br>\n Nucleotide sequence: <span class=\"clipboard-copy wildcard-container\" data-locus=\"jgi.p_Fomfom1_1364411\" data-wildcard-attrs=\"data-seq\" data-seq=\"@!dna!@\">Copy to clipboard</span><br>\n</div>",
      "dna": "ATGTCGCAAGCTCACTGGTTTTCTCTCTCGAAAACGCCCTTCCTCGCGCGTTCCTCCCACTCTATCGCCGCCTCCAAGTCCGGTATTATCATCGTGTACGGGGGCGAGCTCAGGCCGAACGTTCCAATAGATAATGGCTCGAAGTTGGATGCCACTCCGAAGGGCTCGCTCCACATCTTCGATCTCGCGAAGAGCCTACTCTCGCAGGGATGGCGGATGCTTACGCCAGATACGAAGAATATAATCGGAGATGCGTCTAAGGCAATACCTGATCCGCGTATCGGTGCGACTACCGTATGGGACGGCGATGCGCTCTACCTTTGGGGAGGGCGAGGGGCGGACAATGCGCTGCTAGACCCTTACCAGACTGGTGTGTGGAAGGCTACAATCAATTTGGGGCAGGGTACTCGGCAGTCTGTGCGATGGGAGAGGATATCCGCTGTGAACGAAGACGAAGCACCCTCGCTCCGCAATTACCATGCTGCCGTGGCTCATGGTGATAACATCTACGTGCACGCAGGCTATCCCGAAAGCGGAGAGCTGCATGCGTTCAACATCAAGACTCTGCAATGGAAAACCCTCGCTTACGCCCCCGAACCCGGTCGCGGTGGTACTGCACTCGTAGCGGCCTCGCTAGCAGGCAAGAAGGACGTCTTGTTACGTTACGGCGGCTTCTCCGACCAGGAGCTTCCCGCGAATGGCGAAGTCGACATCTACATCATCTCTGAGGACAAGTGGGTGACCGTCGAGCCTAACGCCGATCCCTCGCACGGAAGCCCGGGGCCCCGTTCGGTCCATGGTTTGGCTTCATACCGTTCGCCTCTTCCAGAACTCGCCAATGCCGTCGCTATTGTCTATCACGGAGAGCGCGAACCTCCCGTTCAGGGTTCCAACAGTGCCGGCACGTTCTGGGATGACGTATGGTTGCTCTCGAAGGAGCCAGGAGACTCGGAGGACTTGTTGTCGGGTTGGGCGTGGCGGCGGCTGGATGTCATTGCCGACGACCACCTGCCTGAGGGTCGGGGGTTCTTCCCGCCGGTGTCTTGGGTTGACCCGCATGGAGATACGAAAGTCGTCATGTTCGGCGGGCTGCTGGCGGATCACACACGATCGGATGAGTTGTGGGAGCTCGAGATCAACTGA",
      "translation": "MSQAHWFSLSKTPFLARSSHSIAASKSGIIIVYGGELRPNVPIDNGSKLDATPKGSLHIFDLAKSLLSQGWRMLTPDTKNIIGDASKAIPDPRIGATTVWDGDALYLWGGRGADNALLDPYQTGVWKATINLGQGTRQSVRWERISAVNEDEAPSLRNYHAAVAHGDNIYVHAGYPESGELHAFNIKTLQWKTLAYAPEPGRGGTALVAASLAGKKDVLLRYGGFSDQELPANGEVDIYIISEDKWVTVEPNADPSHGSPGPRSVHGLASYRSPLPELANAVAIVYHGEREPPVQGSNSAGTFWDDVWLLSKEPGDSEDLLSGWAWRRLDVIADDHLPEGRGFFPPVSWVDPHGDTKVVMFGGLLADHTRSDELWELEIN",
      "product": ""
     },
     {
      "start": 2122299,
      "end": 2126245,
      "strand": -1,
      "locus_tag": "jgi.p_Fomfom1_1364412",
      "type": "other",
      "description": "<div class=\"focus-intro\">\n <strong><span class=\"serif\">jgi.p_Fomfom1_1364412</span></strong><br>\n \n <br>\n Locus tag: <span class=\"serif\">None</span><br>\n Protein ID: <span class=\"serif\">None</span><br>\n Gene: <span class=\"serif\">jgi.p_Fomfom1_1364412</span><br>\n \n Location: 2,122,299 - 2,126,245,\n (total: 3441 nt, excluding introns)<br>\n <br>\n \n</div>\n<div class=\"focus-info\">\n \n\n \n\n \n\n\n \n</div>\n<div class=\"focus-urls\">\n <a class=\"wildcard-container\" data-wildcard-attrs=\"href\" href=\"http://blast.ncbi.nlm.nih.gov/Blast.cgi?PAGE=Proteins&PROGRAM=blastp&BLAST_PROGRAMS=blastp&QUERY=@!translation!@&LINK_LOC=protein&PAGE_TYPE=BlastSearch\" target=\"_blank\" data-locus=\"jgi.p_Fomfom1_1364412\">NCBI BlastP on this gene</a><br>\n <span class=\"asdb-linkout link-like wildcard-container\" data-locus=\"jgi.p_Fomfom1_1364412\" data-wildcard-attrs=\"data-seq\" data-seq=\"@!translation!@\">Blast against antiSMASH-database</span><br>\n \n \n \n \n</div>\n<div class=\"focus-clipboard\">\n AA sequence: <span class=\"clipboard-copy wildcard-container\" data-locus=\"jgi.p_Fomfom1_1364412\" data-wildcard-attrs=\"data-seq\" data-seq=\"@!translation!@\">Copy to clipboard</span><br>\n Nucleotide sequence: <span class=\"clipboard-copy wildcard-container\" data-locus=\"jgi.p_Fomfom1_1364412\" data-wildcard-attrs=\"data-seq\" data-seq=\"@!dna!@\">Copy to clipboard</span><br>\n</div>",
      "dna": "ATGGCTGAACAGCACTGGCGTAGTGCAGCTGACGTTGACTACGATACTTTCTTGCTCACGCGTCCGCTATCACCGATTCTGACCATCCGAGCGACGCGGGAGACGCCTCACTTGGGGAAGGAGCCAGTATCAGTACCTCGAACGGGCATACAGCTGCTCCAGTCTTACCAAATTGCCACCGTAGACAATCAGTTCCCTTCAAGCCCTTCGATACGTGAGGATGAAGTGCTGGGCAACAAACCAGCCTTAGACCCAGATACCCACCGTAGCATCACGGAGCTCATCCAGTCTGTGCCAAGCATGTCTGGACGTGACCCATCGTCTTCTTTCACGAAGCCGTTTGATGACCTGCTCCGCTCCGACTCACCTCCCATCGAGCTGCCTGAACCTGAAGCTCTCCCTGTTTTCTCTCGAGCTCAGCGGCCAGGTCGTAGTGTCGAGGTGTCACAACAGGAGAGAATCTCCCTCGCAACATCCCTGGCAAGTACAGCTAATCTTCCGTGGTTGACACCCGTGGCAATGAAGGAAGAGGATGAAGATGACATCGCCAACGAGAACCTCGTTCTGATGGATGGCTGGCACGCATTCAAGACCCCTTCGTCACCGTTGATACTTGGGACACCATCGCTGGCCAACACCTCCAGTGACATCGACGAAACCTTCATGCCATCTTCGCCAGTCCCTGGTTTAGGGGAAGAGTTTATGCCGATGGAGGATTATCAGATCCCGAGAACAGAGCGGATGGGAGGTCTCCACAGAAGACCTTCACTTCCAGGCGAAGGAAAGAAGTTATCATCATTCCTATCACCATTCCTCCGCCCAGTGCAGAACGTCCCCAAGGTCGTTCTTTCACCCAAGTCGCAACCCTCGTCTCCTCACATGGAAGTTACGATGTCGATGCTCGGACAACCGCCGACCGCCTTGGATGCACCTTCGCGGGAACGAGGCGACATACCGAGCAGCGACGACACAGTCGTGTTTGCTATCAAGACGATTGAGGATGCGTGCGGCGTCAAACTTGAAGATGACAATCCCAGCAGCTTTGTTCTTAAGGAAAAGCTTGATGAGAAGGACAGTATGCTCATGGATGTACCGAACATGCGCCCACCGAACATGCGCCGATCGAAAGAGCATTCGTCTGATGATCTTAAGATGCCCGTCTCCTTGGCGGACTTGCTCGCACCATGCAAAACAAATGGGGCCCAAGCCGAGGGCGCGAAGTCATGTCCGGCAACGTACACCAGTTTTTTGAAAAAAGTCAAAGGGCTTCAGCCGCTGCAAATCGAACTCAGCTGGATACCGTTCAAGTATGGTCGTACAGTACCAACCGACGAGCAAGTTGCCGACGTCGCAAACGATCCCTGCCCTGAACTTACAAAATGCATCGACCTACCGCAAGATGTGATCGTTTCGAAGCTCGCTTCACTGCTGGACGAAAGCATGGCCTTCAGCTCTCAACCCAAACTCGATAGTGTGTCACCCTCGATGACTTCCTGGCTTCTAGATCGACAATTTGACGAAGACCCGAAGGCTCCTACGCTCGACGATGACTTAGGTCTCATACTTCCAATGGGAGATCGCTGTCGCCTGGCGGGACTCCCAAACTACACCTGGGAAGGGGAAGACACTGGAAACAGCGACAAGGAGAACGAATTCAATCAAGGGAGTTTCGACCTACAACACTCAGAGCACGAGCATGAACGTCCAATCAAGAGGGTGCGCTTCCACGGGCCCACCAGCCACTATGACGACTCTGAGGATACTACTGCCGCCATGCCCTGTTCGGCCGACATCACATGTGCCGATACTTCCTACCAGCCTGAGGACCGAGCTGCTGTCGTTCCCCGACCCCAATCTATGGATATCCCGCACGACGACTCGGGAGTCTTCCTGACGAAAGAGATACTCATGCCCGACCACCCTGAAGTTGAAGGAGTGCACAGTGGCAGCTCGTTTGTTCAGCTGACATTCGAAGCGGAGGGTTTCGACGGTCCCATCGGCGACGGTAATCTATTTCCCGACATGCATCCAGTTTTTCACTACGAAGATTATGCCTTCAATGACCCACTTCAGTTCAACACCCTGTCTACCGCTCAGATGCAGCCTATGGCCACTATTCCTATTCCTCCTGACGGCCGCACCTTTGGCGATGGATGGGATCACGACGACGTGACGACTCAAGATCCAGTCACAATTACGGATTCCTTCGACACCCACATTGCTTCAGGCCAACTCTCAGACCATGTTCCGTCTGCCGCTCCAGATGAACGCGTTTTTACTGACTTGACCCCGCAACTTGTGAGGGCTATGCCTGCTACTGCCAACTTGAGGACGGACGCTCGCGATTCTGGGGTCATCCCTTCGGCTGGGGACGCGACCGTGCCGTCCTTCACTGCCCGACAATCTCTTGTCCAGTTCTTCACCTTATGCGGAAAGGTCCTTGCGCCTCACTCGGATGTCGCTCCTGTGCTTGAACACTTCCCTGAGACCAATGCGCATGGACAACCCGCATACGCCCCCGTCTCCGCCGTGCGCTGGAACACTCCGGCAGAGCTGATCGATGACCGGACGTTAGTCCTACCGGAAGACTACGAGCCACCAAGCACCGTACACCGCTACATGGCGTCAATGGGCATGGCGCAGAAGCGCACACTTATACGAACCCTTTCGTCTTACTGTTCCGTCAACTGTGCCATGCGGGAGAACCTAGGCCAAGGAGTGGACGCGACGGACGTGCAGCTCATCCTCGACTGTGACACTGCAGTTCTGTTCTTCTCGGTGGAGATGCTTCCTTCGCGTGGAGACGACCTCTGCACTTTGCTCGCCCGTCTCTCATGGCAGTACACTAGGCTACTGGTCGTCTTGGAGTGCTACCCCTCGTCCTGGGACTACAGAGGCGATAAGGACAGCTTTGACAGACCCTCTGCGAGCGCGTGGAGTCCTCCTGTGGTCAAGGCCGTGCAGAAGCTCCGGAGAGCCTTGTCGATCGCGGAGGGAATGCAGGCCAAGCGTGTGCAGACAGTTGTCGAGTATGCGTTCGCGAACTCGGTGGAGGAGGCCGCTGCGCTCGCAAGGAGCTATGGGGATGCTGCCGAAGCCAGGGACACGACGTGCGGTGCGGTATGGGGAGATCGTCTATGGCTTACAGACGAAGAGCACGACGGAGAGTACGACTTGTGCGGCGTCCCAGGCATGAACTACTTCGCTGCTTCGTTGCTGCTATCTCGGATATCTCTGGAGGACTTCCTGGAGAAGTCCGCGGATGCAAGGCTGAGCGAATTCGGGGAGCTCATCGGTATGGACAGGATTACGCGATTCAACGACGAGATGGTGCGGCGTCTGGAAATCATGCAACTTCCGCCATCCTCTCCGCTTGTCGGTGACAGCTCATCGTTAAACTCTGTGCCGTATATCGGAGACAGCGATATGGACCTGGTCTAA",
      "translation": "MAEQHWRSAADVDYDTFLLTRPLSPILTIRATRETPHLGKEPVSVPRTGIQLLQSYQIATVDNQFPSSPSIREDEVLGNKPALDPDTHRSITELIQSVPSMSGRDPSSSFTKPFDDLLRSDSPPIELPEPEALPVFSRAQRPGRSVEVSQQERISLATSLASTANLPWLTPVAMKEEDEDDIANENLVLMDGWHAFKTPSSPLILGTPSLANTSSDIDETFMPSSPVPGLGEEFMPMEDYQIPRTERMGGLHRRPSLPGEGKKLSSFLSPFLRPVQNVPKVVLSPKSQPSSPHMEVTMSMLGQPPTALDAPSRERGDIPSSDDTVVFAIKTIEDACGVKLEDDNPSSFVLKEKLDEKDSMLMDVPNMRPPNMRRSKEHSSDDLKMPVSLADLLAPCKTNGAQAEGAKSCPATYTSFLKKVKGLQPLQIELSWIPFKYGRTVPTDEQVADVANDPCPELTKCIDLPQDVIVSKLASLLDESMAFSSQPKLDSVSPSMTSWLLDRQFDEDPKAPTLDDDLGLILPMGDRCRLAGLPNYTWEGEDTGNSDKENEFNQGSFDLQHSEHEHERPIKRVRFHGPTSHYDDSEDTTAAMPCSADITCADTSYQPEDRAAVVPRPQSMDIPHDDSGVFLTKEILMPDHPEVEGVHSGSSFVQLTFEAEGFDGPIGDGNLFPDMHPVFHYEDYAFNDPLQFNTLSTAQMQPMATIPIPPDGRTFGDGWDHDDVTTQDPVTITDSFDTHIASGQLSDHVPSAAPDERVFTDLTPQLVRAMPATANLRTDARDSGVIPSAGDATVPSFTARQSLVQFFTLCGKVLAPHSDVAPVLEHFPETNAHGQPAYAPVSAVRWNTPAELIDDRTLVLPEDYEPPSTVHRYMASMGMAQKRTLIRTLSSYCSVNCAMRENLGQGVDATDVQLILDCDTAVLFFSVEMLPSRGDDLCTLLARLSWQYTRLLVVLECYPSSWDYRGDKDSFDRPSASAWSPPVVKAVQKLRRALSIAEGMQAKRVQTVVEYAFANSVEEAAALARSYGDAAEARDTTCGAVWGDRLWLTDEEHDGEYDLCGVPGMNYFAASLLLSRISLEDFLEKSADARLSEFGELIGMDRITRFNDEMVRRLEIMQLPPSSPLVGDSSSLNSVPYIGDSDMDLV",
      "product": ""
     }
    ],
    "clusters": [
     {
      "start": 2105107,
      "end": 2109960,
      "tool": "rule-based-clusters",
      "neighbouring_start": 2085107,
      "neighbouring_end": 2129960,
      "product": "NRPS-like",
      "category": "NRPS",
      "height": 2,
      "kind": "protocluster",
      "prefix": ""
     }
    ],
    "sites": {
     "ttaCodons": [],
     "bindingSites": []
    },
    "type": "NRPS-like",
    "products": [
     "NRPS-like"
    ],
    "product_categories": [
     "NRPS"
    ],
    "cssClass": "NRPS NRPS-like",
    "anchor": "r2c1"
   }
  ]
 },
 {
  "length": 3501534,
  "seq_id": "scaffold_3",
  "regions": [
   {
    "start": 566520,
    "end": 588565,
    "idx": 1,
    "orfs": [
     {
      "start": 573541,
      "end": 576045,
      "strand": 1,
      "locus_tag": "jgi.p_Fomfom1_1244521",
      "type": "other",
      "description": "<div class=\"focus-intro\">\n <strong><span class=\"serif\">jgi.p_Fomfom1_1244521</span></strong><br>\n \n <br>\n Locus tag: <span class=\"serif\">None</span><br>\n Protein ID: <span class=\"serif\">None</span><br>\n Gene: <span class=\"serif\">jgi.p_Fomfom1_1244521</span><br>\n \n Location: 573,541 - 576,045,\n (total: 1620 nt, excluding introns)<br>\n <br>\n \n</div>\n<div class=\"focus-info\">\n \n\n \n\n \n\n\n \n</div>\n<div class=\"focus-urls\">\n <a class=\"wildcard-container\" data-wildcard-attrs=\"href\" href=\"http://blast.ncbi.nlm.nih.gov/Blast.cgi?PAGE=Proteins&PROGRAM=blastp&BLAST_PROGRAMS=blastp&QUERY=@!translation!@&LINK_LOC=protein&PAGE_TYPE=BlastSearch\" target=\"_blank\" data-locus=\"jgi.p_Fomfom1_1244521\">NCBI BlastP on this gene</a><br>\n <span class=\"asdb-linkout link-like wildcard-container\" data-locus=\"jgi.p_Fomfom1_1244521\" data-wildcard-attrs=\"data-seq\" data-seq=\"@!translation!@\">Blast against antiSMASH-database</span><br>\n \n \n \n \n</div>\n<div class=\"focus-clipboard\">\n AA sequence: <span class=\"clipboard-copy wildcard-container\" data-locus=\"jgi.p_Fomfom1_1244521\" data-wildcard-attrs=\"data-seq\" data-seq=\"@!translation!@\">Copy to clipboard</span><br>\n Nucleotide sequence: <span class=\"clipboard-copy wildcard-container\" data-locus=\"jgi.p_Fomfom1_1244521\" data-wildcard-attrs=\"data-seq\" data-seq=\"@!dna!@\">Copy to clipboard</span><br>\n</div>",
      "dna": "ATGTCCAACCCTACCAGCCCCGCCGCCACCAGTGCCCAGCCAGTCCACAAGTGGGGCAGAGTGCTGCTATGCGGAGGAACAGACTGGCCGCGACTAGGCAAGAAAGATAAAGGAGGGAAAAAGAGTCAGGAGGATGGTACCTCTACCGACCTACCGGAACCCCACATCCTGCGCTCGTTGAGCAATGTCAAGGCGGTCTCGATCCACACCTCGTGCGCTGGTTGCCATTGCGTCGTCCTTGACATTGACGGCGTCGCATGGATCTTTGGGCGCAACGACAAGTCCTGCCTCGGTGTACCCGACGTCGACGCGATTTCTGAGAACGAGCCGAGGCGGGTCACTGCCCAGGACCTAGGTGCGCCCAAGGATACGCGTTTCGTTCATGCGGCGTGTGGGCGAAATCATACGTTGCTCGTGGGAAGCGACGGTCACTTGTGGACGGCTGGGGCGAACCACGCGGGCCAGTGCGGCCATCCCGCTTGCCCGGAAATCCCGTCGTTCAGACTGGTGAATGGTCCTAAGCTGAACGGCGCGAAGGAGAAGGTCGTCACGGCTGCAGCAGGCACCACGTTCTCACTCGTGCTTACCGAGAGCGGGAGAGTGTTCGCATTCGGAAGCGAGGAGAAAGGACAGCTCGGGAACGGCTCTGCAGGAGAGCGCATAGTATCCGCTGGCAAGTCAGCGTTCGATTACGAGACCGAACCAATCCTTGTCAAGGGTCTCGCTGAGCGCAAAATAGTCCAAATCTCGTGCGGTCCCCAACACTCAATCGCGCGCGACGAAGCTGGGCGTGTATTTGTCTGGGGTTACAACGGATACTGCCGTCTGGGACTGGGCGACCAGAAGGATGTGCTCGTTCCGAAGCAGGTTCCCCAGTTCGCAGGGCCGAACGAGATCAGCATGGCTGCTCACGTCAGCGCAGGCCCGTCAAATTCGGTCGTGATCGACAAGCAGAGCATGTATTGGATTGCCGGCAAGTGGAAGAACACCGGAGATGGCTCTGGCGGGCAGCCGTTCTCTACCTTCAAGTGGCTCCAGGACATGCAAGGCTGCAAGATCATCCATGCAGCGTGCGGTGGCGTGACCCACTGGGCCCTCGCTCAAGAGGAGACTGGCGTCATGACCATCGCGTTCGGCCAAGGGGCGCTGAATGGCGAGCTTGGCCACGGCCCTGACCAACCGAAGAGTGCGACGAAGCCCATCCAGAACATGCCACTCAATGGGATCGACGTGATCCAGATCGCCGCCGGACAGAACACGACCTTCATACTGGCCCACCCGAACGAGCAGTTCTCGGACCTTCCGCGTCACCCCCTAAACATCGAAGCACCCGACTTTTGTGTAGTCTGCAACGAGGACCACGGTGACGACGACGCTCCGCTCGAGTGCGACAAGTGCGACTACCCGTACCACCTCGGGTGTCTGGACCCTCCCTTGGACGCCATCCCAGATGGCGAATGGCTCTGCCCAGGGTGCGAAGACGACCCGGGCGCACCCGTCACACTGAACGGCGTTCGCAGAAGGCCTAAGAAGAAGGCCGCCGCGGGCGATGAGTCGCCCAAGCCTGGCCAGAAGCGCAAGGCTCCCGCGCAATCCACCGCGTCCAAACGCAAGAAATAG",
      "translation": "MSNPTSPAATSAQPVHKWGRVLLCGGTDWPRLGKKDKGGKKSQEDGTSTDLPEPHILRSLSNVKAVSIHTSCAGCHCVVLDIDGVAWIFGRNDKSCLGVPDVDAISENEPRRVTAQDLGAPKDTRFVHAACGRNHTLLVGSDGHLWTAGANHAGQCGHPACPEIPSFRLVNGPKLNGAKEKVVTAAAGTTFSLVLTESGRVFAFGSEEKGQLGNGSAGERIVSAGKSAFDYETEPILVKGLAERKIVQISCGPQHSIARDEAGRVFVWGYNGYCRLGLGDQKDVLVPKQVPQFAGPNEISMAAHVSAGPSNSVVIDKQSMYWIAGKWKNTGDGSGGQPFSTFKWLQDMQGCKIIHAACGGVTHWALAQEETGVMTIAFGQGALNGELGHGPDQPKSATKPIQNMPLNGIDVIQIAAGQNTTFILAHPNEQFSDLPRHPLNIEAPDFCVVCNEDHGDDDAPLECDKCDYPYHLGCLDPPLDAIPDGEWLCPGCEDDPGAPVTLNGVRRRPKKKAAAGDESPKPGQKRKAPAQSTASKRKK",
      "product": ""
     },
     {
      "start": 576520,
      "end": 578565,
      "strand": -1,
      "locus_tag": "jgi.p_Fomfom1_1244525",
      "type": "biosynthetic",
      "description": "<div class=\"focus-intro\">\n <strong><span class=\"serif\">jgi.p_Fomfom1_1244525</span></strong><br>\n \n <br>\n Locus tag: <span class=\"serif\">None</span><br>\n Protein ID: <span class=\"serif\">None</span><br>\n Gene: <span class=\"serif\">jgi.p_Fomfom1_1244525</span><br>\n \n Location: 576,520 - 578,565,\n (total: 1509 nt, excluding introns)<br>\n <br>\n \n  biosynthetic (rule-based-clusters) terpene: phytoene_synt<br>\n \n</div>\n<div class=\"focus-info\">\n \n\n \n\n \n\n\n \n</div>\n<div class=\"focus-urls\">\n <a class=\"wildcard-container\" data-wildcard-attrs=\"href\" href=\"http://blast.ncbi.nlm.nih.gov/Blast.cgi?PAGE=Proteins&PROGRAM=blastp&BLAST_PROGRAMS=blastp&QUERY=@!translation!@&LINK_LOC=protein&PAGE_TYPE=BlastSearch\" target=\"_blank\" data-locus=\"jgi.p_Fomfom1_1244525\">NCBI BlastP on this gene</a><br>\n <span class=\"asdb-linkout link-like wildcard-container\" data-locus=\"jgi.p_Fomfom1_1244525\" data-wildcard-attrs=\"data-seq\" data-seq=\"@!translation!@\">Blast against antiSMASH-database</span><br>\n \n \n  <a href=\"knownclusterblast/region1/jgi.p_Fomfom1_1244525_mibig_hits.html\" target=\"_new\">MiBIG Hits</a><br>\n \n \n \n</div>\n<div class=\"focus-clipboard\">\n AA sequence: <span class=\"clipboard-copy wildcard-container\" data-locus=\"jgi.p_Fomfom1_1244525\" data-wildcard-attrs=\"data-seq\" data-seq=\"@!translation!@\">Copy to clipboard</span><br>\n Nucleotide sequence: <span class=\"clipboard-copy wildcard-container\" data-locus=\"jgi.p_Fomfom1_1244525\" data-wildcard-attrs=\"data-seq\" data-seq=\"@!dna!@\">Copy to clipboard</span><br>\n</div>",
      "dna": "ATGGGTGCCGCGTCTATGCTCGTCCTCCTGCTCACCCACCCCCTCGAGTTCCGCACCCTCATCCAATACAAGGTCTGGCACGAACCCAAGCGCGACATCACACAACCCTCAGAACATGCCACCTCGGGATGGGACCGCCCGTCGATGCGCAGGTGTTGGGAGTTCCTCGACCAGACAAGTCGTAGTTTTTCGGGTGTCATAAAGGAGCTCGAGGGCGATCTGGCAAGAGTGGTGTGCCTATTCTATCTTGTACTACGAGGCCTCGACACGATTGAAGACGACATGACGCTTCCTGACGAGAAAAAACAACCTATCCTCCGCCAATTCCATAAACTAGCCGTAAAGCCCGACTGGACCTTCGACGAATGCGGGCCATTGGAAAAAGACAGGCAAGTACTCGTAGAGTGGACCGTCGTCAGCTCGGAGCTTAACCGGTTAGATTCTCGGTATCGCGACATCATAATTGACGTCACTGAGAAGATGCAAACCGGCATGGCAGACTACGCACATAAAGCAGCAACGACAAATTCCATATACGTCGAGACCATCGACGAGTACAACCTCTACTGCCACTACGTCGCCGGGCTCGTCGGCGAGGGACTTACGCGCTTCTGGTCCGCGTCCGGCAAGGAGGCGGACTGGCTCGGGCAGCAGCTCGAGCTCTCGAACGCAATGGGCATCATGCTCCAGAAGACGAACATCATCCGCGACTTCCGCGAGGACGCCGAGGAGCGCCGCTTCTTCTGGCCGCGCGAGATCTGGGGCCGCGCCGAGTACGGGCAGGCGGCGGGCGGAAAGCCCGGCTTCAAGGACCTTGTCGAGATCTACCAGCCGGGGAACGAGAAGCAGGCGCTGTGGGTGCAGACGGGCATGGTCGTCGACGTTCTCTCGCATGCGTGTGACTCGCTCGACTACCTCCGCCTACTGTCGAAGCAGAGCGTGTTCTCATTCTGCGCGATCCCGCAGACGATGGCGATGGCGACGCTTTCGCTGTGCTTCATGAACTACGACATGTTCCAGAGGCATATCAAGATCCGCAAGGCAGAGGCGGCTTCGCTCATCATGAAGTCGACGAACCCCCGAGACGTCGCATACATGTTCCGCGACTACTCGCGGAAAATGCACGCCCGTGCGCTCCCAGCAGACCCCAGCTTCCTCCGGCTCTCAGTAGCCTGCGGCAAGATCGAACAATGGTGCGAGCGGCACTACCCGACCTTCGTCCAGCTCAAGGCCATGTCGGGCGGCGTGATGTACGATGCGGCGGACATGCGCTCCAAGGTCGTCGAGGCCTCGATGGTGCGCGACCGCGAGATCCAGCGCGAGAAGCGCATGTCTGAGTTCCGCGCGAAGCACCCGCAGGCGGCGGAGAAGCTCGACGCGCGCGCCAACGGCAATGCCGCCCAGGAGGGCTCCTACGTCGAGATGTTCCTGTACCTCGGCGCCGCGTTCGTCATCATTCTCGCTATCAGTCTCGGTGCTGCGTGGGTGCTCATGAAGTACTTTGCCTGA",
      "translation": "MGAASMLVLLLTHPLEFRTLIQYKVWHEPKRDITQPSEHATSGWDRPSMRRCWEFLDQTSRSFSGVIKELEGDLARVVCLFYLVLRGLDTIEDDMTLPDEKKQPILRQFHKLAVKPDWTFDECGPLEKDRQVLVEWTVVSSELNRLDSRYRDIIIDVTEKMQTGMADYAHKAATTNSIYVETIDEYNLYCHYVAGLVGEGLTRFWSASGKEADWLGQQLELSNAMGIMLQKTNIIRDFREDAEERRFFWPREIWGRAEYGQAAGGKPGFKDLVEIYQPGNEKQALWVQTGMVVDVLSHACDSLDYLRLLSKQSVFSFCAIPQTMAMATLSLCFMNYDMFQRHIKIRKAEAASLIMKSTNPRDVAYMFRDYSRKMHARALPADPSFLRLSVACGKIEQWCERHYPTFVQLKAMSGGVMYDAADMRSKVVEASMVRDREIQREKRMSEFRAKHPQAAEKLDARANGNAAQEGSYVEMFLYLGAAFVIILAISLGAAWVLMKYFA",
      "product": ""
     },
     {
      "start": 580331,
      "end": 581577,
      "strand": 1,
      "locus_tag": "jgi.p_Fomfom1_1215258",
      "type": "other",
      "description": "<div class=\"focus-intro\">\n <strong><span class=\"serif\">jgi.p_Fomfom1_1215258</span></strong><br>\n \n <br>\n Locus tag: <span class=\"serif\">None</span><br>\n Protein ID: <span class=\"serif\">None</span><br>\n Gene: <span class=\"serif\">jgi.p_Fomfom1_1215258</span><br>\n \n Location: 580,331 - 581,577,\n (total: 891 nt, excluding introns)<br>\n <br>\n \n</div>\n<div class=\"focus-info\">\n \n\n \n\n \n\n\n \n</div>\n<div class=\"focus-urls\">\n <a class=\"wildcard-container\" data-wildcard-attrs=\"href\" href=\"http://blast.ncbi.nlm.nih.gov/Blast.cgi?PAGE=Proteins&PROGRAM=blastp&BLAST_PROGRAMS=blastp&QUERY=@!translation!@&LINK_LOC=protein&PAGE_TYPE=BlastSearch\" target=\"_blank\" data-locus=\"jgi.p_Fomfom1_1215258\">NCBI BlastP on this gene</a><br>\n <span class=\"asdb-linkout link-like wildcard-container\" data-locus=\"jgi.p_Fomfom1_1215258\" data-wildcard-attrs=\"data-seq\" data-seq=\"@!translation!@\">Blast against antiSMASH-database</span><br>\n \n \n \n \n</div>\n<div class=\"focus-clipboard\">\n AA sequence: <span class=\"clipboard-copy wildcard-container\" data-locus=\"jgi.p_Fomfom1_1215258\" data-wildcard-attrs=\"data-seq\" data-seq=\"@!translation!@\">Copy to clipboard</span><br>\n Nucleotide sequence: <span class=\"clipboard-copy wildcard-container\" data-locus=\"jgi.p_Fomfom1_1215258\" data-wildcard-attrs=\"data-seq\" data-seq=\"@!dna!@\">Copy to clipboard</span><br>\n</div>",
      "dna": "ATGACAGGCGCGACATTCGGACTTTGTATGGTCTGCTTTCAATCCACGTTCGGCGTGTGCTGCGTTACTTGCCGGAACCTACTGCAATGCATTGGTCCTGATCCCAGTACTGACCTTCTCCTGCATGATAACAAGACCCCAGCCAAAGCCTATGCGTATTCAGTATCCTCGTCTTCCTCTACCAACTCCGAGTTTGGGTCTGAGAAAGTCAAGGCAATGGACATTGATTCGGACACAGACGTAGACTCCGAACTGGACTCGGAAACAGATGTAGAGGCAGACGCAGACAAGGGAGCAGACATCACGATAATCGCACAAGATCCGTACCGCAACGGCGCCTCGCTTATTACATCCGGCATCCAATCACAATCCCCTTTCCGCTCGCCATCCGCTCGCAACCATGTCACGTTCGGCCCCCTCCGCCTCGACCGCGCAACTACGGTCTTTTCATCTAGCTCTCGCTCTTACCGCGACCGAGGAGAGCATTTAGACGCGGATGCGGATGCGGAATTGAACACGGAGTCTGACCTCAATGGTACGGCTGCGGGTACACTGCGTTTCCCGGGTTGCGATGAGCCCGCCTTCCCGGCAGACGTCGCGCTCAACTCCGTCCGGATTCTCGTCAAGGGCCACGAGCCATACTCGCACGAGCACCGGGCAAACACCCCTTGCGAGAGCGGGAAGACAACACGCCTCACGCGCGGGGAGCTCGCTGCGACCCTTGCGGAGGACGTTCAACGCTTTCTCGTTCGAGAGGCGCAGAGCGGGAACCCGCTTCACCATGGGGGCAAGGAAGCCGCCCTCGACCGGTTATTCTTGCTCGGCGTCGACCACGACGTCTCCACAGGCATCCTTCAACCCGTCATCGGTATCTCAACGATCTCGGACTGA",
      "translation": "MTGATFGLCMVCFQSTFGVCCVTCRNLLQCIGPDPSTDLLLHDNKTPAKAYAYSVSSSSSTNSEFGSEKVKAMDIDSDTDVDSELDSETDVEADADKGADITIIAQDPYRNGASLITSGIQSQSPFRSPSARNHVTFGPLRLDRATTVFSSSSRSYRDRGEHLDADADAELNTESDLNGTAAGTLRFPGCDEPAFPADVALNSVRILVKGHEPYSHEHRANTPCESGKTTRLTRGELAATLAEDVQRFLVREAQSGNPLHHGGKEAALDRLFLLGVDHDVSTGILQPVIGISTISD",
      "product": ""
     },
     {
      "start": 582557,
      "end": 583568,
      "strand": 1,
      "locus_tag": "jgi.p_Fomfom1_1215259",
      "type": "other",
      "description": "<div class=\"focus-intro\">\n <strong><span class=\"serif\">jgi.p_Fomfom1_1215259</span></strong><br>\n \n <br>\n Locus tag: <span class=\"serif\">None</span><br>\n Protein ID: <span class=\"serif\">None</span><br>\n Gene: <span class=\"serif\">jgi.p_Fomfom1_1215259</span><br>\n \n Location: 582,557 - 583,568,\n (total: 528 nt, excluding introns)<br>\n <br>\n \n</div>\n<div class=\"focus-info\">\n \n\n \n\n \n\n\n \n</div>\n<div class=\"focus-urls\">\n <a class=\"wildcard-container\" data-wildcard-attrs=\"href\" href=\"http://blast.ncbi.nlm.nih.gov/Blast.cgi?PAGE=Proteins&PROGRAM=blastp&BLAST_PROGRAMS=blastp&QUERY=@!translation!@&LINK_LOC=protein&PAGE_TYPE=BlastSearch\" target=\"_blank\" data-locus=\"jgi.p_Fomfom1_1215259\">NCBI BlastP on this gene</a><br>\n <span class=\"asdb-linkout link-like wildcard-container\" data-locus=\"jgi.p_Fomfom1_1215259\" data-wildcard-attrs=\"data-seq\" data-seq=\"@!translation!@\">Blast against antiSMASH-database</span><br>\n \n \n \n \n</div>\n<div class=\"focus-clipboard\">\n AA sequence: <span class=\"clipboard-copy wildcard-container\" data-locus=\"jgi.p_Fomfom1_1215259\" data-wildcard-attrs=\"data-seq\" data-seq=\"@!translation!@\">Copy to clipboard</span><br>\n Nucleotide sequence: <span class=\"clipboard-copy wildcard-container\" data-locus=\"jgi.p_Fomfom1_1215259\" data-wildcard-attrs=\"data-seq\" data-seq=\"@!dna!@\">Copy to clipboard</span><br>\n</div>",
      "dna": "ATGACTGCGGTGGTCCTCACAGCTCAGGGTTCTGACCGTGCGGGTACTTTGACAAGAGCCTTATATGCTCCTACCTGGCACAATGATAGGTGCGAGAGGGAGGAGCTGTACTACCATACCACAACGCTGCTCTACGTCCATCCTGAGCTCTACACTGTCTGGAAGCGCTTCAGGAGCGCCACGCTCCGAGCTATGAGTGTTTGGGCGAAGCAGCACCGGAAGTTGTACCGAGAGTTCAAGATAATCGACGCAGCTCCGCCTCTTCAAGAAATCCGAATGATCATATGGATCTGCGGGCATTGTCGCTTCGGGTCTCTACGCGGCAATCGAACCGTCGTTGAGCGCGAGGTGGTATTTGTCAAGCAGTCGCGTGTTGCACAAGTTGACTCGGATGGCGATTCTGTCTGGCCAGATGGACCGTCGCTCGTCTCTGACGATTTCCAGGGTGCACACCGGAAGGCTCTTCGCTCCACCGTCGGCTTCTTCTGCAACGACAGGGGATTCTATATGCGCCGAGGGACCAAATAA",
      "translation": "MTAVVLTAQGSDRAGTLTRALYAPTWHNDRCEREELYYHTTTLLYVHPELYTVWKRFRSATLRAMSVWAKQHRKLYREFKIIDAAPPLQEIRMIIWICGHCRFGSLRGNRTVVEREVVFVKQSRVAQVDSDGDSVWPDGPSLVSDDFQGAHRKALRSTVGFFCNDRGFYMRRGTK",
      "product": ""
     },
     {
      "start": 583861,
      "end": 584520,
      "strand": 1,
      "locus_tag": "jgi.p_Fomfom1_529522",
      "type": "other",
      "description": "<div class=\"focus-intro\">\n <strong><span class=\"serif\">jgi.p_Fomfom1_529522</span></strong><br>\n \n <br>\n Locus tag: <span class=\"serif\">None</span><br>\n Protein ID: <span class=\"serif\">None</span><br>\n Gene: <span class=\"serif\">jgi.p_Fomfom1_529522</span><br>\n \n Location: 583,861 - 584,520,\n (total: 444 nt, excluding introns)<br>\n <br>\n \n</div>\n<div class=\"focus-info\">\n \n\n \n\n \n\n\n \n</div>\n<div class=\"focus-urls\">\n <a class=\"wildcard-container\" data-wildcard-attrs=\"href\" href=\"http://blast.ncbi.nlm.nih.gov/Blast.cgi?PAGE=Proteins&PROGRAM=blastp&BLAST_PROGRAMS=blastp&QUERY=@!translation!@&LINK_LOC=protein&PAGE_TYPE=BlastSearch\" target=\"_blank\" data-locus=\"jgi.p_Fomfom1_529522\">NCBI BlastP on this gene</a><br>\n <span class=\"asdb-linkout link-like wildcard-container\" data-locus=\"jgi.p_Fomfom1_529522\" data-wildcard-attrs=\"data-seq\" data-seq=\"@!translation!@\">Blast against antiSMASH-database</span><br>\n \n \n \n \n</div>\n<div class=\"focus-clipboard\">\n AA sequence: <span class=\"clipboard-copy wildcard-container\" data-locus=\"jgi.p_Fomfom1_529522\" data-wildcard-attrs=\"data-seq\" data-seq=\"@!translation!@\">Copy to clipboard</span><br>\n Nucleotide sequence: <span class=\"clipboard-copy wildcard-container\" data-locus=\"jgi.p_Fomfom1_529522\" data-wildcard-attrs=\"data-seq\" data-seq=\"@!dna!@\">Copy to clipboard</span><br>\n</div>",
      "dna": "ATGGGGTTCAACGGTCAGCGACTCAGAACGGGCGTGGGAAAGGGTAGGGACGACGAGCGTTCAGTGGCACTTGCACTCGCCCTCCTTGCAGCCGCAGCTAGGTTCGCGATTGCAGGTGGTGGAACCGCAGGCGGCGTTCTTGGGAACGTCAAAAGTGGTCTACGAGGGTCACGGCGGTCAGCGTGTAGTTGCGAAGGTGGGCGACGCCGGACGACGGACACTCACGGCGTACATGGCGACAGAGGGCCCTCAGCGTCGCGTCTTTTATCCACTTGGCCGAAGCGTTCACGTGCCGCAGTGGATCCTCGGAACAGGCAACCCAGTAGGTTCGCGCCCTTCAGACATCAGTCACTTCGCGAACACAGCCTGGACCTCTCAACACGAGCCACCTCTCCACACGCTTCCTCATATGTGAGGCTGTGGACACAGAAGGATATGGCGTAA",
      "translation": "MGFNGQRLRTGVGKGRDDERSVALALALLAAAARFAIAGGGTAGGVLGNVKSGLRGSRRSACSCEGGRRRTTDTHGVHGDRGPSASRLLSTWPKRSRAAVDPRNRQPSRFAPFRHQSLREHSLDLSTRATSPHASSYVRLWTQKDMA",
      "product": ""
     },
     {
      "start": 584695,
      "end": 585668,
      "strand": 1,
      "locus_tag": "jgi.p_Fomfom1_529845",
      "type": "other",
      "description": "<div class=\"focus-intro\">\n <strong><span class=\"serif\">jgi.p_Fomfom1_529845</span></strong><br>\n \n <br>\n Locus tag: <span class=\"serif\">None</span><br>\n Protein ID: <span class=\"serif\">None</span><br>\n Gene: <span class=\"serif\">jgi.p_Fomfom1_529845</span><br>\n \n Location: 584,695 - 585,668,\n (total: 615 nt, excluding introns)<br>\n <br>\n \n</div>\n<div class=\"focus-info\">\n \n\n \n\n \n\n\n \n</div>\n<div class=\"focus-urls\">\n <a class=\"wildcard-container\" data-wildcard-attrs=\"href\" href=\"http://blast.ncbi.nlm.nih.gov/Blast.cgi?PAGE=Proteins&PROGRAM=blastp&BLAST_PROGRAMS=blastp&QUERY=@!translation!@&LINK_LOC=protein&PAGE_TYPE=BlastSearch\" target=\"_blank\" data-locus=\"jgi.p_Fomfom1_529845\">NCBI BlastP on this gene</a><br>\n <span class=\"asdb-linkout link-like wildcard-container\" data-locus=\"jgi.p_Fomfom1_529845\" data-wildcard-attrs=\"data-seq\" data-seq=\"@!translation!@\">Blast against antiSMASH-database</span><br>\n \n \n \n \n</div>\n<div class=\"focus-clipboard\">\n AA sequence: <span class=\"clipboard-copy wildcard-container\" data-locus=\"jgi.p_Fomfom1_529845\" data-wildcard-attrs=\"data-seq\" data-seq=\"@!translation!@\">Copy to clipboard</span><br>\n Nucleotide sequence: <span class=\"clipboard-copy wildcard-container\" data-locus=\"jgi.p_Fomfom1_529845\" data-wildcard-attrs=\"data-seq\" data-seq=\"@!dna!@\">Copy to clipboard</span><br>\n</div>",
      "dna": "ATGCTGCGCTATGCGTGGAGGCACATCAACGGAACGAGTCTAGTAGCTGCGCCTCAAGTCTGGTACAAGCTATCGCCCATATCCGCCGCCGCCAGAGGCGCGAACCAAGCCAAGGTTGGTGAGCGGTGCCATGGCGCTAGTAGGGCCGCTGTGAACTCTGCTTGCCGTTGTCTGACAATTTGTCACGTCATAACAAGGGACCGGCAATGCGCTCAAGCTGTCTCGGGCGACTCTGCTCTTCTTGAAATACGATATCCCGCCCAGTCCCAGGTGCTCGTACGGCTGTTCACGAAGCGTTCGAAGGTGCACGGTGCTATGGGACCGGCACGAGCATCACAAAGCGTCGAACGTGCGATAGCAGCTCGGCTCACAGGCCGAATTGGCCCCGCTCATGAAGCATGCCCAAGGACGACGAAGCTGGATCAAACGTTCGGGATCCTTCCCATGCGGAGTAGGAGCTGTCTGGATGAGTGGCGATGGCAGAGGAGGGAGAAGATGGGACAGTACGGGGGAACGCAGACGGTCATGGTGGTTATACACGGGCCCGCAGGTAGAGTAGTAATGCAGAATACTATATGCTGCATTCATCGACGCGTTTATACGAAACACTGTTAG",
      "translation": "MLRYAWRHINGTSLVAAPQVWYKLSPISAAARGANQAKVGERCHGASRAAVNSACRCLTICHVITRDRQCAQAVSGDSALLEIRYPAQSQVLVRLFTKRSKVHGAMGPARASQSVERAIAARLTGRIGPAHEACPRTTKLDQTFGILPMRSRSCLDEWRWQRREKMGQYGGTQTVMVVIHGPAGRVVMQNTICCIHRRVYTKHC",
      "product": ""
     },
     {
      "start": 585922,
      "end": 587636,
      "strand": -1,
      "locus_tag": "jgi.p_Fomfom1_529940",
      "type": "other",
      "description": "<div class=\"focus-intro\">\n <strong><span class=\"serif\">jgi.p_Fomfom1_529940</span></strong><br>\n \n <br>\n Locus tag: <span class=\"serif\">None</span><br>\n Protein ID: <span class=\"serif\">None</span><br>\n Gene: <span class=\"serif\">jgi.p_Fomfom1_529940</span><br>\n \n Location: 585,922 - 587,636,\n (total: 1536 nt, excluding introns)<br>\n <br>\n \n</div>\n<div class=\"focus-info\">\n \n\n \n\n \n\n\n \n</div>\n<div class=\"focus-urls\">\n <a class=\"wildcard-container\" data-wildcard-attrs=\"href\" href=\"http://blast.ncbi.nlm.nih.gov/Blast.cgi?PAGE=Proteins&PROGRAM=blastp&BLAST_PROGRAMS=blastp&QUERY=@!translation!@&LINK_LOC=protein&PAGE_TYPE=BlastSearch\" target=\"_blank\" data-locus=\"jgi.p_Fomfom1_529940\">NCBI BlastP on this gene</a><br>\n <span class=\"asdb-linkout link-like wildcard-container\" data-locus=\"jgi.p_Fomfom1_529940\" data-wildcard-attrs=\"data-seq\" data-seq=\"@!translation!@\">Blast against antiSMASH-database</span><br>\n \n \n \n \n</div>\n<div class=\"focus-clipboard\">\n AA sequence: <span class=\"clipboard-copy wildcard-container\" data-locus=\"jgi.p_Fomfom1_529940\" data-wildcard-attrs=\"data-seq\" data-seq=\"@!translation!@\">Copy to clipboard</span><br>\n Nucleotide sequence: <span class=\"clipboard-copy wildcard-container\" data-locus=\"jgi.p_Fomfom1_529940\" data-wildcard-attrs=\"data-seq\" data-seq=\"@!dna!@\">Copy to clipboard</span><br>\n</div>",
      "dna": "ATGCCCGCTCATTTGCCCCCATCGAAGGACACCTTCGATGTCCTTCTACCCGACTCCGTAGGCCTGGATGCCAGGCCAGTAGGGATAGACGGCAACCTCGCCCCTGACGTCCAGCCCACTCCTGCTGCTTTGGCACTCCCGCCCGATAATGCACCACTAGATATTGGCGCGTTACTCCTCGCCTGTGAGTCACACCTCCCTGTTAGTGTCATTTTATGCCGTAGTGCAAGCTTGGCACCCTTTGGCCTCCCTGCCGATCGTGGGTGTGTATTCCTAGGTTTCTTCTTCGTTTCAGATGTCGACGTGACGTCGACAGTCGAATTACGCGAAGAATCTACCGAGGGATGGACCACCTGTGGGCGTAGAACCTGGATCTTTGACTTTGAGTGGACACCAGGGGGAGAAGACGCGGACGCTCCTCTCGCTGGAAGCATGATACCATGGTGGATGACGAAGCCGGAACTTTCCGCCAAGTTCGGAGAGAGTGCTTCGGAGGCAACGGAGGCAACGGAGAGCACTGCCGAAGGCGCACAACTAGGACACGGTTTCACGCTGCTCCCGCTGCACTTCCTCGCGTCTTCTCAATTTGGCGACGAGATCAGAGGTTGGCATTGCAAGGCGTGTGGCAAAATCAACGTCCAACGAAACTTGTGCATACAACATTGTAGCGCATGTTCAACATCCAACGCCCTCGCTGCTGTGTCCATAGAATATGTCCGACAGGTCCACGGGATGGACCCTGTAACCTTTCCCATGGACCGGGCTACCGCGAGCGTCGTACGCTCGTCCTCGGAAGCACTCGATGGCCTCCGTGACTTTGCTTACGCCTTCTCGACGACTGCTTGTATCCATCACCTCTTTACAAAAAATCATGCCGGCGTTCAAGAGGAGCCAAACCGCCTCTTCCACGACCTGCAGACGGACATCGAGATATCGTCATCATCGCCTACGAATGGGACGAGAAACGGTGCAAGGAAAAGCCATGCGGTATACGTTGCCGAGTTCTCCGCATCACATCGGTCTGCAGGAGGGCGGCTGGCGTGGCCGACGAGCACACCGGAGTGCGTGTCGCGCGCCCGGGGGCTCATGCTCCGTCGCAGCAGACTTGAGACGTACGCCGCCGACCTGACGATCAACTGCATCGCGATTAATGCGTGGCGGCGCGCCGGGAAGAAAAGGGGGAGTCTCATGGCAAAGGACGCGCCTGTGGTGATCCTTGCCCTGGGCGCCGACATTGACGTGTCTTTTGTGCGTGACTCGGTGGCACCAGCGCCGTCCGGATGGGCTGCGCCACCGAAGTCTTCGCGCTTGTCACTCCCCACCGCACCCGCGGGCGTGGACGTGTCTCAGGGAAACATATCCGATTCTGACAGCGAAGCTCAGGACGTATCATGGTCCACCGGGCCGATCACCAAGAAGAGGAAAACCCCGAAGGGTAAGAGCGAAGAGATCCTGACGGTGACACTTGTGCACGGTGATATGCTCGTTGTCGAAGGTGGTGTGTTTGAGGTTCGTGCGTCCATACCCCAACAATGA",
      "translation": "MPAHLPPSKDTFDVLLPDSVGLDARPVGIDGNLAPDVQPTPAALALPPDNAPLDIGALLLACESHLPVSVILCRSASLAPFGLPADRGCVFLGFFFVSDVDVTSTVELREESTEGWTTCGRRTWIFDFEWTPGGEDADAPLAGSMIPWWMTKPELSAKFGESASEATEATESTAEGAQLGHGFTLLPLHFLASSQFGDEIRGWHCKACGKINVQRNLCIQHCSACSTSNALAAVSIEYVRQVHGMDPVTFPMDRATASVVRSSSEALDGLRDFAYAFSTTACIHHLFTKNHAGVQEEPNRLFHDLQTDIEISSSSPTNGTRNGARKSHAVYVAEFSASHRSAGGRLAWPTSTPECVSRARGLMLRRSRLETYAADLTINCIAINAWRRAGKKRGSLMAKDAPVVILALGADIDVSFVRDSVAPAPSGWAAPPKSSRLSLPTAPAGVDVSQGNISDSDSEAQDVSWSTGPITKKRKTPKGKSEEILTVTLVHGDMLVVEGGVFEVRASIPQQ",
      "product": ""
     }
    ],
    "clusters": [
     {
      "start": 576519,
      "end": 578565,
      "tool": "rule-based-clusters",
      "neighbouring_start": 566519,
      "neighbouring_end": 588565,
      "product": "terpene",
      "category": "terpene",
      "height": 2,
      "kind": "protocluster",
      "prefix": ""
     }
    ],
    "sites": {
     "ttaCodons": [],
     "bindingSites": []
    },
    "type": "terpene",
    "products": [
     "terpene"
    ],
    "product_categories": [
     "terpene"
    ],
    "cssClass": "terpene terpene",
    "anchor": "r3c1"
   },
   {
    "start": 2291633,
    "end": 2314747,
    "idx": 2,
    "orfs": [
     {
      "start": 2295193,
      "end": 2295387,
      "strand": 1,
      "locus_tag": "jgi.p_Fomfom1_1248404",
      "type": "other",
      "description": "<div class=\"focus-intro\">\n <strong><span class=\"serif\">jgi.p_Fomfom1_1248404</span></strong><br>\n \n <br>\n Locus tag: <span class=\"serif\">None</span><br>\n Protein ID: <span class=\"serif\">None</span><br>\n Gene: <span class=\"serif\">jgi.p_Fomfom1_1248404</span><br>\n \n Location: 2,295,193 - 2,295,387,\n (total: 195 nt)<br>\n <br>\n \n</div>\n<div class=\"focus-info\">\n \n\n \n\n \n\n\n \n</div>\n<div class=\"focus-urls\">\n <a class=\"wildcard-container\" data-wildcard-attrs=\"href\" href=\"http://blast.ncbi.nlm.nih.gov/Blast.cgi?PAGE=Proteins&PROGRAM=blastp&BLAST_PROGRAMS=blastp&QUERY=@!translation!@&LINK_LOC=protein&PAGE_TYPE=BlastSearch\" target=\"_blank\" data-locus=\"jgi.p_Fomfom1_1248404\">NCBI BlastP on this gene</a><br>\n <span class=\"asdb-linkout link-like wildcard-container\" data-locus=\"jgi.p_Fomfom1_1248404\" data-wildcard-attrs=\"data-seq\" data-seq=\"@!translation!@\">Blast against antiSMASH-database</span><br>\n \n \n \n \n</div>\n<div class=\"focus-clipboard\">\n AA sequence: <span class=\"clipboard-copy wildcard-container\" data-locus=\"jgi.p_Fomfom1_1248404\" data-wildcard-attrs=\"data-seq\" data-seq=\"@!translation!@\">Copy to clipboard</span><br>\n Nucleotide sequence: <span class=\"clipboard-copy wildcard-container\" data-locus=\"jgi.p_Fomfom1_1248404\" data-wildcard-attrs=\"data-seq\" data-seq=\"@!dna!@\">Copy to clipboard</span><br>\n</div>",
      "dna": "ATGTCTCAGAATCGCGAAACGGAAGGCTTGCAGATACTAGCCGAGAAGCTGCGTTCGACACTCACCGAAACCCTCCCCTATTGCAGCGGCACCGTCCCAGTCAAGCCTCGAGACATCCTTCTCTACTACGGCAAGAAAGATGACGAGCTTGGGTTGGTACCTAGACCATTCATTGTTGAGAAAAAAGCCGTCTAA",
      "translation": "MSQNRETEGLQILAEKLRSTLTETLPYCSGTVPVKPRDILLYYGKKDDELGLVPRPFIVEKKAV",
      "product": ""
     },
     {
      "start": 2295432,
      "end": 2296274,
      "strand": 1,
      "locus_tag": "jgi.p_Fomfom1_573484",
      "type": "other",
      "description": "<div class=\"focus-intro\">\n <strong><span class=\"serif\">jgi.p_Fomfom1_573484</span></strong><br>\n \n <br>\n Locus tag: <span class=\"serif\">None</span><br>\n Protein ID: <span class=\"serif\">None</span><br>\n Gene: <span class=\"serif\">jgi.p_Fomfom1_573484</span><br>\n \n Location: 2,295,432 - 2,296,274,\n (total: 747 nt, excluding introns)<br>\n <br>\n \n</div>\n<div class=\"focus-info\">\n \n\n \n\n \n\n\n \n</div>\n<div class=\"focus-urls\">\n <a class=\"wildcard-container\" data-wildcard-attrs=\"href\" href=\"http://blast.ncbi.nlm.nih.gov/Blast.cgi?PAGE=Proteins&PROGRAM=blastp&BLAST_PROGRAMS=blastp&QUERY=@!translation!@&LINK_LOC=protein&PAGE_TYPE=BlastSearch\" target=\"_blank\" data-locus=\"jgi.p_Fomfom1_573484\">NCBI BlastP on this gene</a><br>\n <span class=\"asdb-linkout link-like wildcard-container\" data-locus=\"jgi.p_Fomfom1_573484\" data-wildcard-attrs=\"data-seq\" data-seq=\"@!translation!@\">Blast against antiSMASH-database</span><br>\n \n \n \n \n</div>\n<div class=\"focus-clipboard\">\n AA sequence: <span class=\"clipboard-copy wildcard-container\" data-locus=\"jgi.p_Fomfom1_573484\" data-wildcard-attrs=\"data-seq\" data-seq=\"@!translation!@\">Copy to clipboard</span><br>\n Nucleotide sequence: <span class=\"clipboard-copy wildcard-container\" data-locus=\"jgi.p_Fomfom1_573484\" data-wildcard-attrs=\"data-seq\" data-seq=\"@!dna!@\">Copy to clipboard</span><br>\n</div>",
      "dna": "ATGAACCCTACCCTTGATGCTTTGAATCGCCTCGAGAAAGTATGCCAGCCGGCTAGATTTGGGCTCAATGACAAGGACGTCCTCGACGAGTCGTATCGCAAAGCTGGAAAGCTCGACATTGATTCATTTGTGCTTTGCTTCAACGCGGAACGCACAGGACTCCTCGATGCTGTCCGCATGGCACTCTTCCCCGGCAGGGAAGAAACTCGGTCGATCGATGCTGAGCTGTACAAATTGAACATATATGGAAAAGACGCGTTCTTCAAACCGCACAAAGATACTCCGCGCGCGCCGCACATGTTCGGCTCACTCGTGATTGTCTTTCCGACTCCGCACACAGGCGGCGCACTCAATCTCCGCCACGAAGACAAGGTGTACACGTTCGATGCTCCACAACTCCTTCACAAAGCCAATCTCGTTTCATCGGAGGGGGACAACAAGCCAAAGCAGTCCTCGCACGTTGCGTTCGTCGCTTTCTTCAGCGACGTCGAACACGAGGTGATGCCAGTTACATCGGGACATCGCATCACCATCACATACAACCTCTACTTCGCTATGGGCACTCCGTCCGCGTACCTTCGCGCACGCACACACGCAGTTCAGCTTGCCCAACCAAGGGCGCTGCATGCGGATGGCATCGCCGATGCACTTCGCACTCTCATCAATGATCCAAGTTGTCTCGGGAGCGGAGGGATGCTCGGTTTTGGGTTACGCCATCAATACCCCCTCCCACAATCATGGACGTGA",
      "translation": "MNPTLDALNRLEKVCQPARFGLNDKDVLDESYRKAGKLDIDSFVLCFNAERTGLLDAVRMALFPGREETRSIDAELYKLNIYGKDAFFKPHKDTPRAPHMFGSLVIVFPTPHTGGALNLRHEDKVYTFDAPQLLHKANLVSSEGDNKPKQSSHVAFVAFFSDVEHEVMPVTSGHRITITYNLYFAMGTPSAYLRARTHAVQLAQPRALHADGIADALRTLINDPSCLGSGGMLGFGLRHQYPLPQSWT",
      "product": ""
     },
     {
      "start": 2296566,
      "end": 2296769,
      "strand": 1,
      "locus_tag": "jgi.p_Fomfom1_1248406",
      "type": "other",
      "description": "<div class=\"focus-intro\">\n <strong><span class=\"serif\">jgi.p_Fomfom1_1248406</span></strong><br>\n \n <br>\n Locus tag: <span class=\"serif\">None</span><br>\n Protein ID: <span class=\"serif\">None</span><br>\n Gene: <span class=\"serif\">jgi.p_Fomfom1_1248406</span><br>\n \n Location: 2,296,566 - 2,296,769,\n (total: 204 nt)<br>\n <br>\n \n</div>\n<div class=\"focus-info\">\n \n\n \n\n \n\n\n \n</div>\n<div class=\"focus-urls\">\n <a class=\"wildcard-container\" data-wildcard-attrs=\"href\" href=\"http://blast.ncbi.nlm.nih.gov/Blast.cgi?PAGE=Proteins&PROGRAM=blastp&BLAST_PROGRAMS=blastp&QUERY=@!translation!@&LINK_LOC=protein&PAGE_TYPE=BlastSearch\" target=\"_blank\" data-locus=\"jgi.p_Fomfom1_1248406\">NCBI BlastP on this gene</a><br>\n <span class=\"asdb-linkout link-like wildcard-container\" data-locus=\"jgi.p_Fomfom1_1248406\" data-wildcard-attrs=\"data-seq\" data-seq=\"@!translation!@\">Blast against antiSMASH-database</span><br>\n \n \n \n \n</div>\n<div class=\"focus-clipboard\">\n AA sequence: <span class=\"clipboard-copy wildcard-container\" data-locus=\"jgi.p_Fomfom1_1248406\" data-wildcard-attrs=\"data-seq\" data-seq=\"@!translation!@\">Copy to clipboard</span><br>\n Nucleotide sequence: <span class=\"clipboard-copy wildcard-container\" data-locus=\"jgi.p_Fomfom1_1248406\" data-wildcard-attrs=\"data-seq\" data-seq=\"@!dna!@\">Copy to clipboard</span><br>\n</div>",
      "dna": "ATGACTAGGTGGAACGGGGTAAAGGCAGCGTGCATGGCATACGGCAACGAGGTCACCCTCGGGCTGGCTTACGGGAACCTGTGCTTGGTCGTGGATCTGCCAGGGCCCGGTCGGGTCGGGTTGTTGGAGGAGAACAAACGTGGCAAGTTCTTCAGGAACACCTTTGATGAGCACAAGCAATCCGAGTCGACAGGTCCGTTTTAG",
      "translation": "MTRWNGVKAACMAYGNEVTLGLAYGNLCLVVDLPGPGRVGLLEENKRGKFFRNTFDEHKQSESTGPF",
      "product": ""
     },
     {
      "start": 2297659,
      "end": 2298364,
      "strand": 1,
      "locus_tag": "jgi.p_Fomfom1_1248412",
      "type": "other",
      "description": "<div class=\"focus-intro\">\n <strong><span class=\"serif\">jgi.p_Fomfom1_1248412</span></strong><br>\n \n <br>\n Locus tag: <span class=\"serif\">None</span><br>\n Protein ID: <span class=\"serif\">None</span><br>\n Gene: <span class=\"serif\">jgi.p_Fomfom1_1248412</span><br>\n \n Location: 2,297,659 - 2,298,364,\n (total: 651 nt, excluding introns)<br>\n <br>\n \n</div>\n<div class=\"focus-info\">\n \n\n \n\n \n\n\n \n</div>\n<div class=\"focus-urls\">\n <a class=\"wildcard-container\" data-wildcard-attrs=\"href\" href=\"http://blast.ncbi.nlm.nih.gov/Blast.cgi?PAGE=Proteins&PROGRAM=blastp&BLAST_PROGRAMS=blastp&QUERY=@!translation!@&LINK_LOC=protein&PAGE_TYPE=BlastSearch\" target=\"_blank\" data-locus=\"jgi.p_Fomfom1_1248412\">NCBI BlastP on this gene</a><br>\n <span class=\"asdb-linkout link-like wildcard-container\" data-locus=\"jgi.p_Fomfom1_1248412\" data-wildcard-attrs=\"data-seq\" data-seq=\"@!translation!@\">Blast against antiSMASH-database</span><br>\n \n \n \n \n</div>\n<div class=\"focus-clipboard\">\n AA sequence: <span class=\"clipboard-copy wildcard-container\" data-locus=\"jgi.p_Fomfom1_1248412\" data-wildcard-attrs=\"data-seq\" data-seq=\"@!translation!@\">Copy to clipboard</span><br>\n Nucleotide sequence: <span class=\"clipboard-copy wildcard-container\" data-locus=\"jgi.p_Fomfom1_1248412\" data-wildcard-attrs=\"data-seq\" data-seq=\"@!dna!@\">Copy to clipboard</span><br>\n</div>",
      "dna": "ATGTCTTCATATGCGACGCTCGCGGACCTGCCTATTGAGCTCCTTGTCAAAATCGTGAAGCTCGTTCCTCAAGACGATCTATGCACCCACATCTGGTTCTACCAATCCAGCCCTGCGGCTGCCGCAACATACGACTTCGTGGGCGACGGGTTCTGGAAGGATGCGTGCTTGGACTCGGGTCTGGGATTTGTTCCTCAACTCGATAAGGAGGATTCGGAAACCTGCTGGCGCGATATTGTCATGGATTGTGTGAAGCACGATGCCGCTTGCAAGCGTTCGGAATGCGGACTGTCGCTCCTGCGCACTAACCGGAAACTAGTAGCTCTGCCACGCAGACATGATCAGGTCAAGACGCATGATGCATTGCAAGGCATCACGTTCGAAGACGTGCCGTGGATCAAGGACATCCTGCGCGACACTAGGCTGCGCATGGATACCCGTGCGCATCGTGCATATGCAATCAACAACCCCGTTCATCTGGGATGCCATCCGATGGCTTACAGGAGCTTTGCAACATTCCCGCCCCAAGAGCAGCTGCGAGTCGAAAGGATTGGCTTTAAATTTTACAAGGAGTCTAATCGCATGATCCCCGTGGAGAACAAGTTCGGGGTGACTGTGTATGATGTTATACGTACCATCTATGATTGGTGA",
      "translation": "MSSYATLADLPIELLVKIVKLVPQDDLCTHIWFYQSSPAAAATYDFVGDGFWKDACLDSGLGFVPQLDKEDSETCWRDIVMDCVKHDAACKRSECGLSLLRTNRKLVALPRRHDQVKTHDALQGITFEDVPWIKDILRDTRLRMDTRAHRAYAINNPVHLGCHPMAYRSFATFPPQEQLRVERIGFKFYKESNRMIPVENKFGVTVYDVIRTIYDW",
      "product": ""
     },
     {
      "start": 2298782,
      "end": 2298991,
      "strand": 1,
      "locus_tag": "jgi.p_Fomfom1_1248419",
      "type": "other",
      "description": "<div class=\"focus-intro\">\n <strong><span class=\"serif\">jgi.p_Fomfom1_1248419</span></strong><br>\n \n <br>\n Locus tag: <span class=\"serif\">None</span><br>\n Protein ID: <span class=\"serif\">None</span><br>\n Gene: <span class=\"serif\">jgi.p_Fomfom1_1248419</span><br>\n \n Location: 2,298,782 - 2,298,991,\n (total: 210 nt)<br>\n <br>\n \n</div>\n<div class=\"focus-info\">\n \n\n \n\n \n\n\n \n</div>\n<div class=\"focus-urls\">\n <a class=\"wildcard-container\" data-wildcard-attrs=\"href\" href=\"http://blast.ncbi.nlm.nih.gov/Blast.cgi?PAGE=Proteins&PROGRAM=blastp&BLAST_PROGRAMS=blastp&QUERY=@!translation!@&LINK_LOC=protein&PAGE_TYPE=BlastSearch\" target=\"_blank\" data-locus=\"jgi.p_Fomfom1_1248419\">NCBI BlastP on this gene</a><br>\n <span class=\"asdb-linkout link-like wildcard-container\" data-locus=\"jgi.p_Fomfom1_1248419\" data-wildcard-attrs=\"data-seq\" data-seq=\"@!translation!@\">Blast against antiSMASH-database</span><br>\n \n \n \n \n</div>\n<div class=\"focus-clipboard\">\n AA sequence: <span class=\"clipboard-copy wildcard-container\" data-locus=\"jgi.p_Fomfom1_1248419\" data-wildcard-attrs=\"data-seq\" data-seq=\"@!translation!@\">Copy to clipboard</span><br>\n Nucleotide sequence: <span class=\"clipboard-copy wildcard-container\" data-locus=\"jgi.p_Fomfom1_1248419\" data-wildcard-attrs=\"data-seq\" data-seq=\"@!dna!@\">Copy to clipboard</span><br>\n</div>",
      "dna": "ATGTTCGGCACTTCACTCATTCATGATGAATCAGCGAAGTCAATGTATCCCCAACGCTCTGCAGACGATCCTTTGCCAGCTACTAGCGAGATCATCTTCGTGCGTCTTTTGCATGTTCCACGCCCCGGTGCTTATTACCAACACAGAGCTCGACTCGTGCCAGATCCATACATAAGAACTCTAGGGTGGCAAGGGGGTTGTGTACCGTGA",
      "translation": "MFGTSLIHDESAKSMYPQRSADDPLPATSEIIFVRLLHVPRPGAYYQHRARLVPDPYIRTLGWQGGCVP",
      "product": ""
     },
     {
      "start": 2299302,
      "end": 2300385,
      "strand": 1,
      "locus_tag": "jgi.p_Fomfom1_1365840",
      "type": "other",
      "description": "<div class=\"focus-intro\">\n <strong><span class=\"serif\">jgi.p_Fomfom1_1365840</span></strong><br>\n \n <br>\n Locus tag: <span class=\"serif\">None</span><br>\n Protein ID: <span class=\"serif\">None</span><br>\n Gene: <span class=\"serif\">jgi.p_Fomfom1_1365840</span><br>\n \n Location: 2,299,302 - 2,300,385,\n (total: 924 nt, excluding introns)<br>\n <br>\n \n</div>\n<div class=\"focus-info\">\n \n\n \n\n \n\n\n \n</div>\n<div class=\"focus-urls\">\n <a class=\"wildcard-container\" data-wildcard-attrs=\"href\" href=\"http://blast.ncbi.nlm.nih.gov/Blast.cgi?PAGE=Proteins&PROGRAM=blastp&BLAST_PROGRAMS=blastp&QUERY=@!translation!@&LINK_LOC=protein&PAGE_TYPE=BlastSearch\" target=\"_blank\" data-locus=\"jgi.p_Fomfom1_1365840\">NCBI BlastP on this gene</a><br>\n <span class=\"asdb-linkout link-like wildcard-container\" data-locus=\"jgi.p_Fomfom1_1365840\" data-wildcard-attrs=\"data-seq\" data-seq=\"@!translation!@\">Blast against antiSMASH-database</span><br>\n \n \n \n \n</div>\n<div class=\"focus-clipboard\">\n AA sequence: <span class=\"clipboard-copy wildcard-container\" data-locus=\"jgi.p_Fomfom1_1365840\" data-wildcard-attrs=\"data-seq\" data-seq=\"@!translation!@\">Copy to clipboard</span><br>\n Nucleotide sequence: <span class=\"clipboard-copy wildcard-container\" data-locus=\"jgi.p_Fomfom1_1365840\" data-wildcard-attrs=\"data-seq\" data-seq=\"@!dna!@\">Copy to clipboard</span><br>\n</div>",
      "dna": "ATGATGTGCGCCGCGTTCCCCGCAGAGATCTTCCTCGCAATCAAGACCTGCATTCCCCTCGCCGACCTCCGCACTCATGTCTGCTACTACACCTGTAGCTCTCGCATTGCCGCCTTATACGACTCGGAGCCAAACCCCGATTCTTTCTGGCATCACGCTTGTTGGTCCTGCGGTATCGGATGTTCAAAGCAGATGGACGGCAAGCTTCGTCAACTCACCTTTTGGAGAGACCTTGCGATCAAGATCATCCGATGTTGTGGGTTCTGCGTTCATCCACAGTGCGGCGAGGCGTTGTTGGAGGTACAATACATTAAACAAGATTGGAGCATAGATGACCTTGACATCGAGATTGCGGGCTTCACGCACGCAGTTCTGCCTCAACTTGCATTCCTATCTCGTTATGTGCCCCGCGGACCCCTTGCTGCCCTTCGCCAGGCCTATGTCCGCGATGCTGGCGTGAAGGGCATCCCCAGCAACCCTGCCATGCTTGAAGACCATGCTCTGCTCCTCAGGAGCTTTGCAACGGAGATTCCAACGGACATGATAGAGTTGGGACTAGGGGATGGCCAGATCCGTTCCAGAGTCCCCTCGTGCAATCCTAGGGGCGTGACGGTACTTGACGTGGTCCTCACTATATATGCAGAGTGCGTATCTCTAGTCCACCCTTTCCGCCCACGACCTAATGCCTCGGCCGGCGTCATCAGGTTGGACGTGCCGCTCGCGTACGAAAATGTGTGGGACTTTGTCAGAGGCCACCAGGAGCATTTTACCGACGCTCTATGGGCGCAGGAATCCCGCGAAGTTTTTGGATATCTCCGCACTCTACGCGCCGTGCACAATACATGTCCTGTGTCGCGATTTGGCTACAACTGGCCCATGGCGATGCGTGTACGACATCCGTACTTCATGATCTACCTAAAGTAG",
      "translation": "MMCAAFPAEIFLAIKTCIPLADLRTHVCYYTCSSRIAALYDSEPNPDSFWHHACWSCGIGCSKQMDGKLRQLTFWRDLAIKIIRCCGFCVHPQCGEALLEVQYIKQDWSIDDLDIEIAGFTHAVLPQLAFLSRYVPRGPLAALRQAYVRDAGVKGIPSNPAMLEDHALLLRSFATEIPTDMIELGLGDGQIRSRVPSCNPRGVTVLDVVLTIYAECVSLVHPFRPRPNASAGVIRLDVPLAYENVWDFVRGHQEHFTDALWAQESREVFGYLRTLRAVHNTCPVSRFGYNWPMAMRVRHPYFMIYLK",
      "product": ""
     },
     {
      "start": 2301633,
      "end": 2304747,
      "strand": -1,
      "locus_tag": "jgi.p_Fomfom1_1193235",
      "type": "biosynthetic",
      "description": "<div class=\"focus-intro\">\n <strong><span class=\"serif\">jgi.p_Fomfom1_1193235</span></strong><br>\n \n <br>\n Locus tag: <span class=\"serif\">None</span><br>\n Protein ID: <span class=\"serif\">None</span><br>\n Gene: <span class=\"serif\">jgi.p_Fomfom1_1193235</span><br>\n \n Location: 2,301,633 - 2,304,747,\n (total: 2184 nt, excluding introns)<br>\n <br>\n \n  biosynthetic (rule-based-clusters) terpene: terpene_cyclase<br>\n \n</div>\n<div class=\"focus-info\">\n \n\n \n\n \n\n\n \n</div>\n<div class=\"focus-urls\">\n <a class=\"wildcard-container\" data-wildcard-attrs=\"href\" href=\"http://blast.ncbi.nlm.nih.gov/Blast.cgi?PAGE=Proteins&PROGRAM=blastp&BLAST_PROGRAMS=blastp&QUERY=@!translation!@&LINK_LOC=protein&PAGE_TYPE=BlastSearch\" target=\"_blank\" data-locus=\"jgi.p_Fomfom1_1193235\">NCBI BlastP on this gene</a><br>\n <span class=\"asdb-linkout link-like wildcard-container\" data-locus=\"jgi.p_Fomfom1_1193235\" data-wildcard-attrs=\"data-seq\" data-seq=\"@!translation!@\">Blast against antiSMASH-database</span><br>\n \n \n  <a href=\"knownclusterblast/region2/jgi.p_Fomfom1_1193235_mibig_hits.html\" target=\"_new\">MiBIG Hits</a><br>\n \n \n \n</div>\n<div class=\"focus-clipboard\">\n AA sequence: <span class=\"clipboard-copy wildcard-container\" data-locus=\"jgi.p_Fomfom1_1193235\" data-wildcard-attrs=\"data-seq\" data-seq=\"@!translation!@\">Copy to clipboard</span><br>\n Nucleotide sequence: <span class=\"clipboard-copy wildcard-container\" data-locus=\"jgi.p_Fomfom1_1193235\" data-wildcard-attrs=\"data-seq\" data-seq=\"@!dna!@\">Copy to clipboard</span><br>\n</div>",
      "dna": "ATGTCCGCATACACGCCTCTTGACATTCCCGCGTCGGGCAAGCTCCCATTCACGGATTACTCCCGCTGGCGACTGCGCATCTCGGACGAGGGCGACCACACGTGGCACTATCTGCGCACTGACGAAGAGTGCGCGGCGTGGCCCCAGAAGGACTACGACAAGTATTGGCTCGGCCAGCCGCTTGACCTTCCTGAGCTCCCGAAGCCGACGAACGCGCTCGAGGCCGCGCGGAATGGCTATCGGTACTTCAAGCATCTGCAGGCGGAGGACGGGCATTGGGCGGGAGAGTATGGGGGCCCGATGTTCCTCATCCCGGGCTTGGTCATCGGGTCGTACGTCACTGGTATGCCGTTCAAGGAGGAGGAGAGGCTGGAGATCATCCGCTATCTCTTCAACCATGCGAACGAGGATGGTGGCTGGGGAATTCATACTGAGGGTCCAAGCACGGTCTTCGGCACTGCGTTGAACTACTGCGCGATCCGCATCCTCGGCGTGAAAGCAGATCACCCAGTTGCTGTCAAAGCCCGCGTGTGCTTGCACAAGTTTGGCGGCGCTCTTGGTGCACCGTCGTGGGGCAAGTTCTGGCTCTCGGTTCTCAACGTATATGACTGGGAAGGCAATCACCCCGTTCCCGCGGAGCTATGGTTGCTGCCTGACTGGGTTCCCATCCACCCGCACAGGTGGTGGATTCATACACGAGCGGTGTACATCCCGATGGGATATTTGTACGGTGTCCGCTTCAAAATGGAGGAGACCGACCTTGTGCTGGCTCTACGTGAAGAACTCTACACCCAAAACTACTACTCGATCGACTGGCCCGCTCAGCGCAGCTACGTGCACGCAATCGACCTCTACACCCCGCATTCGCACATCCTCGAGGGGCTCTACAAGATCCTCGGCGTGTACGAGAGCTGCGCCCTCCCGCCTCTCCGGCGCGCGGCGATCAAGCGCTCGTACGAGCTCGTCGTGCTCGAGGACGAGAACACGGACTGCCAGGACCTCGGGCCAGTGAACAAGATGATGAACCAAATCGTGCGCATGCACGCCGAGGGCCGGGACAGCGCAGCGTACAAGAAGCACTACGAGCGCCGGCACGACTTCATGTGGATGGGCGCGGAGGGCATGATGATGTGCGGCACGAACGGCTCGCAGCTGTGGGACATCGTCTTTACCGCCCAGGCGCTCATTGAGACGGGCTTGGGCCAGGAGGAGGAGTTCAGGGATAGTGTCGGAAGGATTCTGGAGTGGTTGGATAAGTGCCAGATTAGGGAAAACCCGAAGCATCATGCGAGTGCGTATCGCCATGCGACTAAGGGAGCGTGGCCGTTCAGCACGAAGACGCAGGGGTACACGGTCAGCGACTGCACGGGAGAGGGCCTGAAGGCCGTGCTGTACCTCCAGGAGCACGTCAAGGATGCACCGAAGCTGATCTCGGAGAGGAGGTTGTGCGACGCTGTCGACATCCTGCTCAGTCTGCAGAACACAGACGGCGGATTCGCGAGCTACGAGCTCATCCGCGCGCCACAGTGGATGGAATACCTGAACCCGGCTGAGGTTTTCGGTAACATCATGACCGAGTTTAACTACCCCGAGTGCACGACGTCCGTCATCACCGCGCTTTCCATCTTCCGGAAGTACTACCCCAAGTACCGTGCGCGAGACATCCAGCGGACGATCACGCAGGCCGTCGACTACCTGCATAAGATCCAGCGACCGGAAGGCACCTGGTTCGGCTCGTGGGGGATTTGCTTCACTTACGCGACGCAGTTCGCACTCGAGTCGCTTTCGCTCGTCGGCGAGACATACGAGAACAGCAAGCACGCGCGCAAGGCGTGCGACTTCCTCATCAGCAAGCAGCGCGCCGACGGCGGCTGGGGCGAGAGCTACAAGAGCTGCGAGGTCGCCGCGTGGGTTGAGCACGAGCAGACTCAGGTTGTCCAGACGTGCTGGGCGGCGATGGCGCTCATGTATGCGCGGTACCCGCACCCGGAACCGATTGAGCGTGCGGTCAAATTCGTCATGTCCCGCCAGCGGCCGGACGGCTCGTGGCCGCAGGAGGCGATCGAGGGCGTGTTCAACAAAAACGTCGCAATTTCGTACCCGAACTTCAAGTTCGAGTTCACGATCTGGATGCTTGGGCGTGCACATCAGTATCTCGAGGGGCTCAAGGGTAACAAAAATTGA",
      "translation": "MSAYTPLDIPASGKLPFTDYSRWRLRISDEGDHTWHYLRTDEECAAWPQKDYDKYWLGQPLDLPELPKPTNALEAARNGYRYFKHLQAEDGHWAGEYGGPMFLIPGLVIGSYVTGMPFKEEERLEIIRYLFNHANEDGGWGIHTEGPSTVFGTALNYCAIRILGVKADHPVAVKARVCLHKFGGALGAPSWGKFWLSVLNVYDWEGNHPVPAELWLLPDWVPIHPHRWWIHTRAVYIPMGYLYGVRFKMEETDLVLALREELYTQNYYSIDWPAQRSYVHAIDLYTPHSHILEGLYKILGVYESCALPPLRRAAIKRSYELVVLEDENTDCQDLGPVNKMMNQIVRMHAEGRDSAAYKKHYERRHDFMWMGAEGMMMCGTNGSQLWDIVFTAQALIETGLGQEEEFRDSVGRILEWLDKCQIRENPKHHASAYRHATKGAWPFSTKTQGYTVSDCTGEGLKAVLYLQEHVKDAPKLISERRLCDAVDILLSLQNTDGGFASYELIRAPQWMEYLNPAEVFGNIMTEFNYPECTTSVITALSIFRKYYPKYRARDIQRTITQAVDYLHKIQRPEGTWFGSWGICFTYATQFALESLSLVGETYENSKHARKACDFLISKQRADGGWGESYKSCEVAAWVEHEQTQVVQTCWAAMALMYARYPHPEPIERAVKFVMSRQRPDGSWPQEAIEGVFNKNVAISYPNFKFEFTIWMLGRAHQYLEGLKGNKN",
      "product": ""
     },
     {
      "start": 2306463,
      "end": 2306820,
      "strand": -1,
      "locus_tag": "jgi.p_Fomfom1_1248441",
      "type": "other",
      "description": "<div class=\"focus-intro\">\n <strong><span class=\"serif\">jgi.p_Fomfom1_1248441</span></strong><br>\n \n <br>\n Locus tag: <span class=\"serif\">None</span><br>\n Protein ID: <span class=\"serif\">None</span><br>\n Gene: <span class=\"serif\">jgi.p_Fomfom1_1248441</span><br>\n \n Location: 2,306,463 - 2,306,820,\n (total: 358 nt)<br>\n <br>\n \n</div>\n<div class=\"focus-info\">\n \n\n \n\n \n\n\n \n</div>\n<div class=\"focus-urls\">\n <a class=\"wildcard-container\" data-wildcard-attrs=\"href\" href=\"http://blast.ncbi.nlm.nih.gov/Blast.cgi?PAGE=Proteins&PROGRAM=blastp&BLAST_PROGRAMS=blastp&QUERY=@!translation!@&LINK_LOC=protein&PAGE_TYPE=BlastSearch\" target=\"_blank\" data-locus=\"jgi.p_Fomfom1_1248441\">NCBI BlastP on this gene</a><br>\n <span class=\"asdb-linkout link-like wildcard-container\" data-locus=\"jgi.p_Fomfom1_1248441\" data-wildcard-attrs=\"data-seq\" data-seq=\"@!translation!@\">Blast against antiSMASH-database</span><br>\n \n \n \n \n</div>\n<div class=\"focus-clipboard\">\n AA sequence: <span class=\"clipboard-copy wildcard-container\" data-locus=\"jgi.p_Fomfom1_1248441\" data-wildcard-attrs=\"data-seq\" data-seq=\"@!translation!@\">Copy to clipboard</span><br>\n Nucleotide sequence: <span class=\"clipboard-copy wildcard-container\" data-locus=\"jgi.p_Fomfom1_1248441\" data-wildcard-attrs=\"data-seq\" data-seq=\"@!dna!@\">Copy to clipboard</span><br>\n</div>",
      "dna": "ATGGGCACAGCATTTTCTTTGGCTATGTTTCCTTCTTACCTGATATGGTACACTCAATACTGTATTTATATGGTTATCTGTTCTCACTTTGTCCAGTCCATTCCGGTGTGTTCTACACTGCTCCGGATAGTTCTAGATAGTCTTGGATGCGTCCATGTGACCATCTCTAGCACTTTCTACACCTTTCTCTTTGTTCTGTCTGAGTCATCACTCCACCTTTCTTACTCAGTGTTGGTTCACTCTGACTCAGACATATCACATGCTCTCCTTTCTGTTGCTTACTCATGCAGCTCCTGTACAGTATATCAGGAGGGACTTTCAGGGCTTTGTCTCCTCAGTCTTTGCTCACTGACTGAGG",
      "translation": "MGTAFSLAMFPSYLIWYTQYCIYMVICSHFVQSIPVCSTLLRIVLDSLGCVHVTISSTFYTFLFVLSESSLHLSYSVLVHSDSDISHALLSVAYSCSSCTVYQEGLSGLCLLSLCSLTE",
      "product": ""
     }
    ],
    "clusters": [
     {
      "start": 2301632,
      "end": 2304747,
      "tool": "rule-based-clusters",
      "neighbouring_start": 2291632,
      "neighbouring_end": 2314747,
      "product": "terpene",
      "category": "terpene",
      "height": 2,
      "kind": "protocluster",
      "prefix": ""
     }
    ],
    "sites": {
     "ttaCodons": [],
     "bindingSites": []
    },
    "type": "terpene",
    "products": [
     "terpene"
    ],
    "product_categories": [
     "terpene"
    ],
    "cssClass": "terpene terpene",
    "anchor": "r3c2"
   },
   {
    "start": 2401713,
    "end": 2424823,
    "idx": 3,
    "orfs": [
     {
      "start": 2408867,
      "end": 2409076,
      "strand": 1,
      "locus_tag": "jgi.p_Fomfom1_1248514",
      "type": "other",
      "description": "<div class=\"focus-intro\">\n <strong><span class=\"serif\">jgi.p_Fomfom1_1248514</span></strong><br>\n \n <br>\n Locus tag: <span class=\"serif\">None</span><br>\n Protein ID: <span class=\"serif\">None</span><br>\n Gene: <span class=\"serif\">jgi.p_Fomfom1_1248514</span><br>\n \n Location: 2,408,867 - 2,409,076,\n (total: 210 nt)<br>\n <br>\n \n</div>\n<div class=\"focus-info\">\n \n\n \n\n \n\n\n \n</div>\n<div class=\"focus-urls\">\n <a class=\"wildcard-container\" data-wildcard-attrs=\"href\" href=\"http://blast.ncbi.nlm.nih.gov/Blast.cgi?PAGE=Proteins&PROGRAM=blastp&BLAST_PROGRAMS=blastp&QUERY=@!translation!@&LINK_LOC=protein&PAGE_TYPE=BlastSearch\" target=\"_blank\" data-locus=\"jgi.p_Fomfom1_1248514\">NCBI BlastP on this gene</a><br>\n <span class=\"asdb-linkout link-like wildcard-container\" data-locus=\"jgi.p_Fomfom1_1248514\" data-wildcard-attrs=\"data-seq\" data-seq=\"@!translation!@\">Blast against antiSMASH-database</span><br>\n \n \n \n \n</div>\n<div class=\"focus-clipboard\">\n AA sequence: <span class=\"clipboard-copy wildcard-container\" data-locus=\"jgi.p_Fomfom1_1248514\" data-wildcard-attrs=\"data-seq\" data-seq=\"@!translation!@\">Copy to clipboard</span><br>\n Nucleotide sequence: <span class=\"clipboard-copy wildcard-container\" data-locus=\"jgi.p_Fomfom1_1248514\" data-wildcard-attrs=\"data-seq\" data-seq=\"@!dna!@\">Copy to clipboard</span><br>\n</div>",
      "dna": "ATGTTCGGCACTTCACTCATTCATGGTGAATCAGCGAAGTCAATGTATCCCCAACGCTCTGCAGACGATCCTTTGCCAGCTACTAGCGAGATCATCTTCGTGCGTCTCTTGCATGTTCCACGCCCCGGTGCTTATTACCAACACAGAGCTCGACTCGTGCCAGATCCATACATAAGAACTCTAGGGTGGCAAGGGGGTTGTGTACCGTGA",
      "translation": "MFGTSLIHGESAKSMYPQRSADDPLPATSEIIFVRLLHVPRPGAYYQHRARLVPDPYIRTLGWQGGCVP",
      "product": ""
     },
     {
      "start": 2409384,
      "end": 2410466,
      "strand": 1,
      "locus_tag": "jgi.p_Fomfom1_1445786",
      "type": "other",
      "description": "<div class=\"focus-intro\">\n <strong><span class=\"serif\">jgi.p_Fomfom1_1445786</span></strong><br>\n \n <br>\n Locus tag: <span class=\"serif\">None</span><br>\n Protein ID: <span class=\"serif\">None</span><br>\n Gene: <span class=\"serif\">jgi.p_Fomfom1_1445786</span><br>\n \n Location: 2,409,384 - 2,410,466,\n (total: 906 nt, excluding introns)<br>\n <br>\n \n</div>\n<div class=\"focus-info\">\n \n\n \n\n \n\n\n \n</div>\n<div class=\"focus-urls\">\n <a class=\"wildcard-container\" data-wildcard-attrs=\"href\" href=\"http://blast.ncbi.nlm.nih.gov/Blast.cgi?PAGE=Proteins&PROGRAM=blastp&BLAST_PROGRAMS=blastp&QUERY=@!translation!@&LINK_LOC=protein&PAGE_TYPE=BlastSearch\" target=\"_blank\" data-locus=\"jgi.p_Fomfom1_1445786\">NCBI BlastP on this gene</a><br>\n <span class=\"asdb-linkout link-like wildcard-container\" data-locus=\"jgi.p_Fomfom1_1445786\" data-wildcard-attrs=\"data-seq\" data-seq=\"@!translation!@\">Blast against antiSMASH-database</span><br>\n \n \n \n \n</div>\n<div class=\"focus-clipboard\">\n AA sequence: <span class=\"clipboard-copy wildcard-container\" data-locus=\"jgi.p_Fomfom1_1445786\" data-wildcard-attrs=\"data-seq\" data-seq=\"@!translation!@\">Copy to clipboard</span><br>\n Nucleotide sequence: <span class=\"clipboard-copy wildcard-container\" data-locus=\"jgi.p_Fomfom1_1445786\" data-wildcard-attrs=\"data-seq\" data-seq=\"@!dna!@\">Copy to clipboard</span><br>\n</div>",
      "dna": "ATGATGTGCGCCGCGTTCCCCGCAGAGATCTTCCTCGCAATCAAGACCTGCATTCCCCTCGCCGACCTCCGCACTCATGTCTGCTACTACACCTGTAGCTCTCGCATTGCCGCCTTATACGACTCGGAGCCAAACCCCGATTCTTTCTGGCATCACGCTTGTTGGTCCTGCGGTATCGGATGTTCAAAGCAGATGGACGGCAAGCTTCGTCAACTCACCTTTTGGAGAGACCTTGCGATCAAGATCATCCGATGTTGTGGGTTCTGCGTTCATCCACAGTGCGGCGAGGCGTTGTTGGAGTACAATAGAAAGCGTATCGCCCAGGCGTTGCAAACTGTCGATCCTTTCAGCATTAAACAAGATTGGAGCATAGATGACCTTGACATCGAGATTGCGGGCTTCACGCACGCAGTTCTGCCTCAGCTTGCATTCCTATCTCGTTATGTGCCCCGCGGACCCCTTGCTGCCCTTCGCCAGGCCTATGTCCGCGATGCTGGCGTGAAGGGCATCCCCAGCAACCCTGCCATGCTTGAAGACCATGCTCTGCTCCTCAGGAGCTTTGCAACGGAGATTCCGACGGACATGATAGAGTTGGGACTAGGGGATGGCCAGATCCGTTCCAGAGTCCCCTCGTGCAACCCTAGGGGCGTGACGGTACTTGACGTGGTCCTCACTATATATGCAGAGTTGGACGTGCCGCTCGCGTACGAAAATGTGTGGGACTTTGTCAGAGGCCACCAGGAGCATTTTACCGACGCTCTATGGGCGCAGGAATCCCGCGAAGTTTTTGGATATCTCCGCACTCTACGCGCCGTGCACAATACATGTCCTGTGTCGCGATTTGGCTACAACTGGCCCATGGCGATGCGTGTACGACATCCGTACTTCATGATCTACCTAAAGTAG",
      "translation": "MMCAAFPAEIFLAIKTCIPLADLRTHVCYYTCSSRIAALYDSEPNPDSFWHHACWSCGIGCSKQMDGKLRQLTFWRDLAIKIIRCCGFCVHPQCGEALLEYNRKRIAQALQTVDPFSIKQDWSIDDLDIEIAGFTHAVLPQLAFLSRYVPRGPLAALRQAYVRDAGVKGIPSNPAMLEDHALLLRSFATEIPTDMIELGLGDGQIRSRVPSCNPRGVTVLDVVLTIYAELDVPLAYENVWDFVRGHQEHFTDALWAQESREVFGYLRTLRAVHNTCPVSRFGYNWPMAMRVRHPYFMIYLK",
      "product": ""
     },
     {
      "start": 2411713,
      "end": 2414823,
      "strand": -1,
      "locus_tag": "jgi.p_Fomfom1_1193074",
      "type": "biosynthetic",
      "description": "<div class=\"focus-intro\">\n <strong><span class=\"serif\">jgi.p_Fomfom1_1193074</span></strong><br>\n \n <br>\n Locus tag: <span class=\"serif\">None</span><br>\n Protein ID: <span class=\"serif\">None</span><br>\n Gene: <span class=\"serif\">jgi.p_Fomfom1_1193074</span><br>\n \n Location: 2,411,713 - 2,414,823,\n (total: 2184 nt, excluding introns)<br>\n <br>\n \n  biosynthetic (rule-based-clusters) terpene: terpene_cyclase<br>\n \n</div>\n<div class=\"focus-info\">\n \n\n \n\n \n\n\n \n</div>\n<div class=\"focus-urls\">\n <a class=\"wildcard-container\" data-wildcard-attrs=\"href\" href=\"http://blast.ncbi.nlm.nih.gov/Blast.cgi?PAGE=Proteins&PROGRAM=blastp&BLAST_PROGRAMS=blastp&QUERY=@!translation!@&LINK_LOC=protein&PAGE_TYPE=BlastSearch\" target=\"_blank\" data-locus=\"jgi.p_Fomfom1_1193074\">NCBI BlastP on this gene</a><br>\n <span class=\"asdb-linkout link-like wildcard-container\" data-locus=\"jgi.p_Fomfom1_1193074\" data-wildcard-attrs=\"data-seq\" data-seq=\"@!translation!@\">Blast against antiSMASH-database</span><br>\n \n \n  <a href=\"knownclusterblast/region3/jgi.p_Fomfom1_1193074_mibig_hits.html\" target=\"_new\">MiBIG Hits</a><br>\n \n \n \n</div>\n<div class=\"focus-clipboard\">\n AA sequence: <span class=\"clipboard-copy wildcard-container\" data-locus=\"jgi.p_Fomfom1_1193074\" data-wildcard-attrs=\"data-seq\" data-seq=\"@!translation!@\">Copy to clipboard</span><br>\n Nucleotide sequence: <span class=\"clipboard-copy wildcard-container\" data-locus=\"jgi.p_Fomfom1_1193074\" data-wildcard-attrs=\"data-seq\" data-seq=\"@!dna!@\">Copy to clipboard</span><br>\n</div>",
      "dna": "ATGTCCGCATACACGCCTCTTGACATTCCCGCGTCGGGCAAGCTCCCATTCACGGACTACTCCCGCTGGCGACTGCGCATCTCGGACGAGGGCGACCACACGTGGCACTATCTGCGCACTGACGAAGAGTGCGCGGCGTGGCCCCAGAAGGACTACGACAAGTATTGGCTCGGCCAGCCGCTTGACCTTCCTGAGCTCCCGAAGCCGACGAACGCGCTCGAGGCCGCGCGGAATGGCTATCGGTACTTCAAGCATCTGCAGGCGGAGGACGGGCATTGGGCGGGAGAGTATGGGGGCCCGATGTTCCTCATCCCGGGCTTGGTCATCGGGTCGTATGTCACTGGTATGCCGTTTAAGGAGGAGGAGAGGCTGGAGATCATCCGCTATCTCTTCAACCATGCGAACGAGGATGGTGGCTGGGGAATTCATACTGAGGGTCCAAGCACGGTCTTCGGCACCGCGTTGAACTACTGCGCGGTCCGCATCCTCGGCGTGAAAGCAGATCACCCAGTCGCTATCAAAGCCCGCGTGTGCTTGCACAAGTTTGGCGGCGCTCTTGGTGCACCGTCGTGGGGCAAGTTCTGGCTCTCGGTTCTTAATGTATACGACTGGGAAGGCAATCACCCCGTTCCCGCGGAGCTATGGTTGCTGCCTGACTGGGTTCCCATCCACCCGCACAGGTGGTGGATTCATACACGAGCGGTGTACATCCCGATGGGATACCTGTACGGTGTCCGCTTCAAAATGGAGGAGACCGACCTTGTGCTGGCTCTACGTGAAGAACTCTACACCCAAAACTACTACTCGATCGACTGGCCCGCGCAGCGCAGCTACGTGCACGCAGTCGACCTCTACACCCCGCACTCGCACATCCTCGAGGGGCTCTACAAGATCCTCGGCGTGTACGAGAGCTGCGCACTCCCGCCTCTCCGGCGTGCGGCGATCAAGCGCTCGTACGAGCTCGTCGTGCTCGAGGACGAGAACACGGACTGCCAGGACCTCGGGCCAGTGAACAAGATGATGAACCAAATCGTGCGCATGCACGCCGAGGGCCGGGACAGCGCAGCGTACAAGAAGCACTACGAGCGCCGGCACGACTTCATGTGGATGGGCGCGGAGGGCATGATGATGTGCGGCACGAACGGCTCGCAGCTGTGGGACATCGTCTTTACCGCCCAGGCGCTCATCGAGACGGGCTTGGGCCAGGAGGAGGAGTTCAGGGATAGTGTCGGAAGGATTCTGGAGTGGTTAAATAAGTGCCAGATTAGGGAAAACCCGAAGCATCATGCGAGTGCGTATCGCCATGCGACTAAGGGAGCGTGGCCGTTCAGCACGAAGACGCAGGGGTACACGGTCAGCGACTGCACGGGAGAGGGCCTGAAGGCCGTGCTGTACCTCCAGGAGCACGTCAAGGATGCACCGAAGCTGATCTCGGAGAGGAGGTTGTGCGACGCTGTCGACATCCTGCTCAGTCTGCAGAACACAGACGGCGGATTCGCGAGCTACGAGCTCATCCGCGCGCCACAGTGGATGGAATACCTGAACCCGGCTGAGGTTTTCGGTAACATCATGACCGAGTTTAACTACCCCGAGTGCACGACGTCCGTCATCACCGCGCTTTCCATCTTCCGGAAGTACTACCCCAAGTACCGTGCGCGAGACATCCAGCGGACGATCACGCAGGCCGTCGACTACCTGCATAAGATCCAGCGACCGGAAGGCACTTGGTTCGGCTCGTGGGGGATTTGCTTCACTTACGCGACGCAGTTCGCGCTCGAGTCGCTCTCGCTCGTCGGCGAGACATACGAGAACAGCAAGCACGCGCGCAAGGCGTGCGACTTCCTCATCAGCAAGCAGCGCGCCGACGGCGGCTGGGGCGAGAGCTACAAGAGCTGCGAGGTCGCCGCGTGGGTTGAGCACGAGCAGACTCAGGTTGTCCAGACGTGCTGGGCGGCGATGGCGCTCATGTATGCGCGGTACCCGCACCCGGAACCGATTGAGCGTGCGGTCAAACTCGTCATGTCCCGCCAGCGACCGGACGGCTCGTGGCCGCAGGAGGCGATCGAGGGCGTGTTCAACAAAAACGTCGCAATTTCGTACCCGAACTTCAAGTTCGAGTTCACGATCTGGATGCTTGGGCGTGCACATCAGTATCTCGAGGGGCTCAAGGGTAACAAAAATTGA",
      "translation": "MSAYTPLDIPASGKLPFTDYSRWRLRISDEGDHTWHYLRTDEECAAWPQKDYDKYWLGQPLDLPELPKPTNALEAARNGYRYFKHLQAEDGHWAGEYGGPMFLIPGLVIGSYVTGMPFKEEERLEIIRYLFNHANEDGGWGIHTEGPSTVFGTALNYCAVRILGVKADHPVAIKARVCLHKFGGALGAPSWGKFWLSVLNVYDWEGNHPVPAELWLLPDWVPIHPHRWWIHTRAVYIPMGYLYGVRFKMEETDLVLALREELYTQNYYSIDWPAQRSYVHAVDLYTPHSHILEGLYKILGVYESCALPPLRRAAIKRSYELVVLEDENTDCQDLGPVNKMMNQIVRMHAEGRDSAAYKKHYERRHDFMWMGAEGMMMCGTNGSQLWDIVFTAQALIETGLGQEEEFRDSVGRILEWLNKCQIRENPKHHASAYRHATKGAWPFSTKTQGYTVSDCTGEGLKAVLYLQEHVKDAPKLISERRLCDAVDILLSLQNTDGGFASYELIRAPQWMEYLNPAEVFGNIMTEFNYPECTTSVITALSIFRKYYPKYRARDIQRTITQAVDYLHKIQRPEGTWFGSWGICFTYATQFALESLSLVGETYENSKHARKACDFLISKQRADGGWGESYKSCEVAAWVEHEQTQVVQTCWAAMALMYARYPHPEPIERAVKLVMSRQRPDGSWPQEAIEGVFNKNVAISYPNFKFEFTIWMLGRAHQYLEGLKGNKN",
      "product": ""
     },
     {
      "start": 2415445,
      "end": 2418155,
      "strand": -1,
      "locus_tag": "jgi.p_Fomfom1_574438",
      "type": "other",
      "description": "<div class=\"focus-intro\">\n <strong><span class=\"serif\">jgi.p_Fomfom1_574438</span></strong><br>\n \n <br>\n Locus tag: <span class=\"serif\">None</span><br>\n Protein ID: <span class=\"serif\">None</span><br>\n Gene: <span class=\"serif\">jgi.p_Fomfom1_574438</span><br>\n \n Location: 2,415,445 - 2,418,155,\n (total: 2601 nt, excluding introns)<br>\n <br>\n \n</div>\n<div class=\"focus-info\">\n \n\n \n\n \n\n\n \n</div>\n<div class=\"focus-urls\">\n <a class=\"wildcard-container\" data-wildcard-attrs=\"href\" href=\"http://blast.ncbi.nlm.nih.gov/Blast.cgi?PAGE=Proteins&PROGRAM=blastp&BLAST_PROGRAMS=blastp&QUERY=@!translation!@&LINK_LOC=protein&PAGE_TYPE=BlastSearch\" target=\"_blank\" data-locus=\"jgi.p_Fomfom1_574438\">NCBI BlastP on this gene</a><br>\n <span class=\"asdb-linkout link-like wildcard-container\" data-locus=\"jgi.p_Fomfom1_574438\" data-wildcard-attrs=\"data-seq\" data-seq=\"@!translation!@\">Blast against antiSMASH-database</span><br>\n \n \n \n \n</div>\n<div class=\"focus-clipboard\">\n AA sequence: <span class=\"clipboard-copy wildcard-container\" data-locus=\"jgi.p_Fomfom1_574438\" data-wildcard-attrs=\"data-seq\" data-seq=\"@!translation!@\">Copy to clipboard</span><br>\n Nucleotide sequence: <span class=\"clipboard-copy wildcard-container\" data-locus=\"jgi.p_Fomfom1_574438\" data-wildcard-attrs=\"data-seq\" data-seq=\"@!dna!@\">Copy to clipboard</span><br>\n</div>",
      "dna": "ATGGTCGCTTATTCAACTCGCTTCTCGCTGCTGGCGGTTCTCACCTCTATCGCGGCAATGCGAGTTTCGGCCCTCCCGGCACCTTTGCAATCATCTGCGTTGTCTATCCGTCAGTCCGACCAGCCGCCGCAAGTCGCGCTTGCAGCTCGTCACTCCGACAAGGACGAACGAGTGACTCGACTTGCTGCTGCCGACGACGGCGATGACGACCATTCAGGCTCGGACACAGATGGCAATGGGTCGGACTCCAGTGACGATGCGCCCAGTAGCAGCAGTACACACGAGCGCCACCACGCAAAGACTTCAACAAATACCGCCAACCAGACGTCGAGGACGCCCAGAACGGCGAGGACCACGCAGTCTGCCACTGCCACTCCGACCGAGCATGCGCGACACACGAAGCCGGTCGTGCCTCTCCCCGCATCCATGAGCAAGTCTGGAAAGAAGAAGGCTCAGCCTGCGTCGGATGGTGAGGATTCAAATACTATCAGTGATGATGATGGAGGGGACGACAAGAATCAGTCCGATTCATCGAAGAAGAAACAGACAAGAGAGACATGGGCCATTGACCCTATGACCCGCATGAGGAGTCTCTGGATGGGGGCACGGGGAATGTCAGCGCGCCAGGTTGTGACCAATGGTCGTCTACGGGCGGGGAAACGGCATCACCACCACCACCACCACGATGACCACGATGACCACGACGAAGTCGTCGTGAAGGGAGATCATGACCACGTCAACGTGCATGATCGGTCTGTCGAGTCGGACGCGGATGGCATCGGCGCTCGCAGTCCGCACAACGATCATGGCCGCGTCATCGTCAAGGGACACAACGACCACGTCCACGTCCACGATGACCACGATGATGACCCGGTCATTGTGAAAGGTGATGATAACCACATCCACGTCCGTCGTTCGCCTTCCCCTCACCCTCACCATCACCACCACCACGACAAGGTCATTGTCAAGGGTAACAACGACAGCGTGCATGTTCACCGCAGGACGCCGGCACCTCGCCGTCACCACCATCACAAGATTGTCGGGCAAGGCAATCACGATCGCGCCCACTTCCGTCGGTCTCCCGAGCCTCATCATCATCATCACCATCATGACGACGCCAAGGTCGTTGTTGAAGGTGACCACGACCAAGTCAGCGTTCATCGCAGACAGGCTCGAATGCGGAACACCTCTCCCATTTTCATCTCTGGCAATGGCGGGAATACCTATGTGATGCATCCTGCGTCGACGGCTTCCTCCGGAGGTGGTTTACTCGACATGATGGCGGGCATAGGGATGAATGTGAAGCGGGACGGTCAGAAGGAGGGAGTGCCGGGTATAATCGAGATATTGAGTCAGAATGCGAACGATCAACAAGGTCAGAAGCTAGCATCTCTCGTGCTCGCGAGCAACAGCAATGACGGGGACCCGGATGGTTCGCCTTTCGTCCTCAACGCGTCGAACTCCGATCGTACTGTCATGTACCTGGTCCCGGTGTCCCCTGTGAACGACACCTCGGTTTCAGCCACTGCTGCCTCCGCTACAACTAGCTCTACGCGCTCGTATCTCCCGGTCATTCTCAAGACGCCGGTCTTCGTTGCCAATTCTGCCCAAATGGAGGACTACTGCGCCACTTTCGATCCACGGCCTGTGGCTCCTGCTCCGATGACCGTGGAGAAATGCATGGAAGGTTCCTCTAGTGACGACCACAAGAGTCAAGTGTATGCGTACGACCCTCAAACGGGGTTCGTTCGTCCTATGTGGTACGAGGGAGAGGACGATGGAACTCATGACGACAGTCCCTCTGGAACTGCTGTTACTGGGCAATCCACGCAGTCCGGGGGTGCGACTTCCGCTGCTACTAGTTCCATTATGGCGACCTCTGCTGCGACGACTACTGCGACGAGTGAGGCGACCTCTTCAACAGCCGCCGAGCCATCTGGAGTGACGAGCTTGGCTCAAGAGGAGCTAGATGATCAGTACGGGTCAGCCACTCAGCCAGCAACGCCGGCTGGACTCGCGAAGATGTTGAATGCTGACACTCTAGATCTCGAGAGGGCACAGAACGTGACGCTCATATTCACTCCCAGTGCTCCAGAGGTCAAGCTCCGTCTGAAGGCCGATCCGGTTACTACGTCTGGAAGTGCAGATATTCCGACAACTACGGACAGCTCGGTCTCGACGATCACCGCGTCTTCCACCAGTGATCTGACGGACTCGTCTAGTACTACGGACGTGATGAACATGGCGCCAACGGCGACTTCCACCACGTCGATGACTTCCTCTGCGACCGATACAGACAACGTGCTCCCCACTTCGTCTCCTATTCCTGACTCTACGCCAGTTACCTCGGACCAGCCTTTGCTGACGGACTCGTCGACCCTCGCGACCTTCACTTCTTCGCCTGCACTGGAAGTCAAGGTGTATAATCCCTACGCCAACAACCTCGCTGACACGACCTCGTCGACGGTGACGGTGACTTTTGTGTCAAGCAGCGTAGACTCTGCGACGTCGACCCTGGTCAGCGATTCGAATGGATCGACTATGACACCGGTCAGCACCGCGCCGTACGAATGGTTGTTCAAACAGCGTTCACTAGAGTGA",
      "translation": "MVAYSTRFSLLAVLTSIAAMRVSALPAPLQSSALSIRQSDQPPQVALAARHSDKDERVTRLAAADDGDDDHSGSDTDGNGSDSSDDAPSSSSTHERHHAKTSTNTANQTSRTPRTARTTQSATATPTEHARHTKPVVPLPASMSKSGKKKAQPASDGEDSNTISDDDGGDDKNQSDSSKKKQTRETWAIDPMTRMRSLWMGARGMSARQVVTNGRLRAGKRHHHHHHHDDHDDHDEVVVKGDHDHVNVHDRSVESDADGIGARSPHNDHGRVIVKGHNDHVHVHDDHDDDPVIVKGDDNHIHVRRSPSPHPHHHHHHDKVIVKGNNDSVHVHRRTPAPRRHHHHKIVGQGNHDRAHFRRSPEPHHHHHHHDDAKVVVEGDHDQVSVHRRQARMRNTSPIFISGNGGNTYVMHPASTASSGGGLLDMMAGIGMNVKRDGQKEGVPGIIEILSQNANDQQGQKLASLVLASNSNDGDPDGSPFVLNASNSDRTVMYLVPVSPVNDTSVSATAASATTSSTRSYLPVILKTPVFVANSAQMEDYCATFDPRPVAPAPMTVEKCMEGSSSDDHKSQVYAYDPQTGFVRPMWYEGEDDGTHDDSPSGTAVTGQSTQSGGATSAATSSIMATSAATTTATSEATSSTAAEPSGVTSLAQEELDDQYGSATQPATPAGLAKMLNADTLDLERAQNVTLIFTPSAPEVKLRLKADPVTTSGSADIPTTTDSSVSTITASSTSDLTDSSSTTDVMNMAPTATSTTSMTSSATDTDNVLPTSSPIPDSTPVTSDQPLLTDSSTLATFTSSPALEVKVYNPYANNLADTTSSTVTVTFVSSSVDSATSTLVSDSNGSTMTPVSTAPYEWLFKQRSLE",
      "product": ""
     },
     {
      "start": 2418736,
      "end": 2420956,
      "strand": -1,
      "locus_tag": "jgi.p_Fomfom1_1193256",
      "type": "other",
      "description": "<div class=\"focus-intro\">\n <strong><span class=\"serif\">jgi.p_Fomfom1_1193256</span></strong><br>\n \n <br>\n Locus tag: <span class=\"serif\">None</span><br>\n Protein ID: <span class=\"serif\">None</span><br>\n Gene: <span class=\"serif\">jgi.p_Fomfom1_1193256</span><br>\n \n Location: 2,418,736 - 2,420,956,\n (total: 1602 nt, excluding introns)<br>\n <br>\n \n</div>\n<div class=\"focus-info\">\n \n\n \n\n \n\n\n \n</div>\n<div class=\"focus-urls\">\n <a class=\"wildcard-container\" data-wildcard-attrs=\"href\" href=\"http://blast.ncbi.nlm.nih.gov/Blast.cgi?PAGE=Proteins&PROGRAM=blastp&BLAST_PROGRAMS=blastp&QUERY=@!translation!@&LINK_LOC=protein&PAGE_TYPE=BlastSearch\" target=\"_blank\" data-locus=\"jgi.p_Fomfom1_1193256\">NCBI BlastP on this gene</a><br>\n <span class=\"asdb-linkout link-like wildcard-container\" data-locus=\"jgi.p_Fomfom1_1193256\" data-wildcard-attrs=\"data-seq\" data-seq=\"@!translation!@\">Blast against antiSMASH-database</span><br>\n \n \n \n \n</div>\n<div class=\"focus-clipboard\">\n AA sequence: <span class=\"clipboard-copy wildcard-container\" data-locus=\"jgi.p_Fomfom1_1193256\" data-wildcard-attrs=\"data-seq\" data-seq=\"@!translation!@\">Copy to clipboard</span><br>\n Nucleotide sequence: <span class=\"clipboard-copy wildcard-container\" data-locus=\"jgi.p_Fomfom1_1193256\" data-wildcard-attrs=\"data-seq\" data-seq=\"@!dna!@\">Copy to clipboard</span><br>\n</div>",
      "dna": "ATGCCTGAGAAGATCTACGGTGTTAACCTCGGCTCGTGGCTTTTGCTTGAACCTTGGATGCTTCCGACAGAATGGGCTGCGATGGGTGGCGAGAACGACTGTCCTTGCGGAGAGTGCATTGGTTCTGAATTCGCGCTTGCCCAGGCTTACCCCGAAACCGTTGACGAGCGATTGGAGAAGCACTGGTCGACTTGGTTTAACCAGACGGACATCGACAAGATCGTCGAATATGGCATCAATACCGTTCGCATTCCTCTTGGCTACTGGATCGTCGAGCGTCTCGTGGACCGCAAGACCGAGTTCTACCCTCGCGGGGGTATCTACCACCTTCAACGTGGATTGAAGGCGCTCAAGCAGGCCGGTATTGCCGTCATCCTCGACCATCACGCCCTTCCGGGAGTGCAGTCCGAGAACCAGCAGTTCGCTGGTCGCTGCACATCTGACATACAGTTCTACACTCCGCATAACTACCAGCGTGCGCTTGTCTGGACGGCCGTCATGACTGCACTATCGCATCTTGATTCCGACTTTGAGGCCGTGTTCTCTATCCAGGCGGTCAACGAGCCGATCATGGATTCCTCGAGGACCCCTGGATATGGTGACTTCCAGAAGAACTACGTGCAGACAATTCGGGCTGTAGAGTACATCCTCGGCATTGGCGAACCCTCCCTCGACCTCCACCTCGATCTTGACCTCCACCTGTCACTGTCGAACGTCACTGCGGCGATCTCTGCGACTGCGACTGCCGCCTCCAACGCGCTCAACCTGGAGGTCAAGAAGGCGCTTCTGACTGCGATCCCCATCATCGTTGACCTGAGCCACAAGCTGAACTTCAAGCTTGACTTCAGGGCTGCTACGGAGAAGCAGAAGCAGCCCCTTGTCGCGAACTTCATGGATGTCAGCTGGCAATGGGGCGACTCCCGTGGAAACCCTGCAGATGCTGCTATCGGTCCCATGGCCTACGACAACCACCTTTACTATAGCTTCGGCGGTGTAGCAGACGCTAACGAACTGGCGTACTTGATCCACATCTGCAACCTCGACCGTGTGGAGAACGACGCTGCGCTTGGCAACTCGCCTCTCTGGTTTGGCGAGTGGGCCCTCCCGACGCAGTTCGAAGCTTCGGAGGAGTTCGTGCATAAATGGGCTGACGCGCAGAAGCTAGCGTATGGCAAGGACATGGGGTGGATCTTCTGGAACTTCAAGGTCGAGGAGACCAGCGTCTATAATCGCCAATGGTCGTACTTCGAGGGTGTCAAGCGTGGCTACTTCACCAAGGACCCGTCCCAGTTCAACGATCCGAACGTCTGTGAGCCCTACATCGGCCAGACCTACACTAGCACCACCGCGGCCCCCACGAGCACCTCGGAGACGATCAGTAGCACCGAGTCTGCGTCCACCTCCGTCACCACGACCGAATTCCCCGCTTCAACTACCACAGAGGCTACCTCAGTTACTCCTTCGGCGAGCACTCCCTCCTCTACAAGCGAGTCCACCGTCGTCACCGCGACTCCCGCACCCACAAGTGACTCGGTCGTCGCGTCTGGCACCCCCGCGCCCACGAGCGACTTGGTGGTTGCATCTGCCTCTGCCTCCGCCTGA",
      "translation": "MPEKIYGVNLGSWLLLEPWMLPTEWAAMGGENDCPCGECIGSEFALAQAYPETVDERLEKHWSTWFNQTDIDKIVEYGINTVRIPLGYWIVERLVDRKTEFYPRGGIYHLQRGLKALKQAGIAVILDHHALPGVQSENQQFAGRCTSDIQFYTPHNYQRALVWTAVMTALSHLDSDFEAVFSIQAVNEPIMDSSRTPGYGDFQKNYVQTIRAVEYILGIGEPSLDLHLDLDLHLSLSNVTAAISATATAASNALNLEVKKALLTAIPIIVDLSHKLNFKLDFRAATEKQKQPLVANFMDVSWQWGDSRGNPADAAIGPMAYDNHLYYSFGGVADANELAYLIHICNLDRVENDAALGNSPLWFGEWALPTQFEASEEFVHKWADAQKLAYGKDMGWIFWNFKVEETSVYNRQWSYFEGVKRGYFTKDPSQFNDPNVCEPYIGQTYTSTTAAPTSTSETISSTESASTSVTTTEFPASTTTEATSVTPSASTPSSTSESTVVTATPAPTSDSVVASGTPAPTSDLVVASASASA",
      "product": ""
     },
     {
      "start": 2422950,
      "end": 2423319,
      "strand": 1,
      "locus_tag": "jgi.p_Fomfom1_574582",
      "type": "other",
      "description": "<div class=\"focus-intro\">\n <strong><span class=\"serif\">jgi.p_Fomfom1_574582</span></strong><br>\n \n <br>\n Locus tag: <span class=\"serif\">None</span><br>\n Protein ID: <span class=\"serif\">None</span><br>\n Gene: <span class=\"serif\">jgi.p_Fomfom1_574582</span><br>\n \n Location: 2,422,950 - 2,423,319,\n (total: 297 nt, excluding introns)<br>\n <br>\n \n</div>\n<div class=\"focus-info\">\n \n\n \n\n \n\n\n \n</div>\n<div class=\"focus-urls\">\n <a class=\"wildcard-container\" data-wildcard-attrs=\"href\" href=\"http://blast.ncbi.nlm.nih.gov/Blast.cgi?PAGE=Proteins&PROGRAM=blastp&BLAST_PROGRAMS=blastp&QUERY=@!translation!@&LINK_LOC=protein&PAGE_TYPE=BlastSearch\" target=\"_blank\" data-locus=\"jgi.p_Fomfom1_574582\">NCBI BlastP on this gene</a><br>\n <span class=\"asdb-linkout link-like wildcard-container\" data-locus=\"jgi.p_Fomfom1_574582\" data-wildcard-attrs=\"data-seq\" data-seq=\"@!translation!@\">Blast against antiSMASH-database</span><br>\n \n \n \n \n</div>\n<div class=\"focus-clipboard\">\n AA sequence: <span class=\"clipboard-copy wildcard-container\" data-locus=\"jgi.p_Fomfom1_574582\" data-wildcard-attrs=\"data-seq\" data-seq=\"@!translation!@\">Copy to clipboard</span><br>\n Nucleotide sequence: <span class=\"clipboard-copy wildcard-container\" data-locus=\"jgi.p_Fomfom1_574582\" data-wildcard-attrs=\"data-seq\" data-seq=\"@!dna!@\">Copy to clipboard</span><br>\n</div>",
      "dna": "ATGCAGGTTCTACTCCACATGTCTCTACCATTCATCACCTACTTCTTCTACTCACCGATCGAAACTTGGTCACTGGTCATTTCTGCTGCGGAATACGCTCTATCTCCCGCGGTTGTCGCCCACGTGCATCCTTTGCCGCTCTGGATTCGCAGTTTCAAGCTTCCTCTAGCTTCAGCAGCGCGAGATCCATCACCGTCATTGGCGGAGCGATGGACCAACGTTCGCTCCCGTCGGACGAGCGCGCCTTCCAGTCGCTTCCATCAAGCGCGCTCACTGCCAGTGCTGCCACTGCCATAG",
      "translation": "MQVLLHMSLPFITYFFYSPIETWSLVISAAEYALSPAVVAHVHPLPLWIRSFKLPLASAARDPSPSLAERWTNVRSRRTSAPSSRFHQARSLPVLPLP",
      "product": ""
     }
    ],
    "clusters": [
     {
      "start": 2411712,
      "end": 2414823,
      "tool": "rule-based-clusters",
      "neighbouring_start": 2401712,
      "neighbouring_end": 2424823,
      "product": "terpene",
      "category": "terpene",
      "height": 2,
      "kind": "protocluster",
      "prefix": ""
     }
    ],
    "sites": {
     "ttaCodons": [],
     "bindingSites": []
    },
    "type": "terpene",
    "products": [
     "terpene"
    ],
    "product_categories": [
     "terpene"
    ],
    "cssClass": "terpene terpene",
    "anchor": "r3c3"
   }
  ]
 },
 {
  "length": 3250298,
  "seq_id": "scaffold_4",
  "regions": [
   {
    "start": 750987,
    "end": 812290,
    "idx": 1,
    "orfs": [
     {
      "start": 752216,
      "end": 753571,
      "strand": -1,
      "locus_tag": "jgi.p_Fomfom1_1252338",
      "type": "other",
      "description": "<div class=\"focus-intro\">\n <strong><span class=\"serif\">jgi.p_Fomfom1_1252338</span></strong><br>\n \n <br>\n Locus tag: <span class=\"serif\">None</span><br>\n Protein ID: <span class=\"serif\">None</span><br>\n Gene: <span class=\"serif\">jgi.p_Fomfom1_1252338</span><br>\n \n Location: 752,216 - 753,571,\n (total: 1179 nt, excluding introns)<br>\n <br>\n \n</div>\n<div class=\"focus-info\">\n \n\n \n\n \n\n\n \n</div>\n<div class=\"focus-urls\">\n <a class=\"wildcard-container\" data-wildcard-attrs=\"href\" href=\"http://blast.ncbi.nlm.nih.gov/Blast.cgi?PAGE=Proteins&PROGRAM=blastp&BLAST_PROGRAMS=blastp&QUERY=@!translation!@&LINK_LOC=protein&PAGE_TYPE=BlastSearch\" target=\"_blank\" data-locus=\"jgi.p_Fomfom1_1252338\">NCBI BlastP on this gene</a><br>\n <span class=\"asdb-linkout link-like wildcard-container\" data-locus=\"jgi.p_Fomfom1_1252338\" data-wildcard-attrs=\"data-seq\" data-seq=\"@!translation!@\">Blast against antiSMASH-database</span><br>\n \n \n \n \n</div>\n<div class=\"focus-clipboard\">\n AA sequence: <span class=\"clipboard-copy wildcard-container\" data-locus=\"jgi.p_Fomfom1_1252338\" data-wildcard-attrs=\"data-seq\" data-seq=\"@!translation!@\">Copy to clipboard</span><br>\n Nucleotide sequence: <span class=\"clipboard-copy wildcard-container\" data-locus=\"jgi.p_Fomfom1_1252338\" data-wildcard-attrs=\"data-seq\" data-seq=\"@!dna!@\">Copy to clipboard</span><br>\n</div>",
      "dna": "ATGAGGGCTTCGCGTGTAGTAAGAGTACTGTCGACACGGCCTCCTTCTGGGCGCTCTTCGCCAGCCACATGGCACAGGCACTTCCTGCACGGACAGTGGCAAATCATACGGCCACCGGATCCCAATTCTGAAGACTGTTTGAAGACATCAGTTGATAACTTAGACGGCGAAGAGCTGGTCACCGAGGACGACTACGATGACGATGAATATACAGATTGGCCTCAGGTTTCCCCTGCATCTCGGAAGGCCGTTACCCGGGTCCCCGTTGTCGTACACAGGATCAATCACTTATCTCGAGGCGAATCTGCCTCCGACTACGTGGATCTTTCAGACTCCTTCTGCCATCTGGTTCCCCTCTCGTCCGACTCTCCGATCAAGGTCGGATTCAATACCTTTGGATCTGGCCCCATCCCCCCGCAACCTTTCCCCAAAGGCACCACAGGGTTCTTCTACTGTGTTACATACCCCAATATCCCCCTCGCCACAGAGCTCCGTTTTAGGATCGTTCCCAATCGGGGCGGCACGTTTGGGAGCGGCTACGACCTGCTTAAAGCGAAGGGCCTTCCGTGGAACATTCCTCTGCTGGCTATGCTCAAAGATAATCACGCATTCTCGCCACTCATCGAACTCATGAAGTCGGACAAAATCATACCACAGTCGTTGATACTGCACGGATCAAGTTACGGTCGCCTGATTGGCTCCAAGGAGGTTGTATCCTCGGTCGTTCACTCGTTCGGAAAGCCATTCTATTACAGTTTCCTCAGAAGACGCCCTGCACTCCTGTGGATAGTCGGTCCGGGTCTCATCAGGCCCTTGCACACGTACCATCTCTTCACGATCAAGCACATGAGCCGAATGTCTCAGGGGAAGAAAAGACAGGACATGGAGAGCCTTGTTGAACCTACAGATGGCTGGGGATGGTTTTCTCTCGAGCCTTCCATATACGACGATGGCATTGCTGTGCGCTGCTTGAAGCTGATTCCTGGTAGCAATGCCCCACAGCTCACCATGGAGGACTCGGTGGCCCAAGGGGAGCTAAAAACGAAGATCATGTCTGTCCGAGAAGGACAACTGTTGGGAGGTCCCAGTGGAGCGCCATTCTCATTTGGGGCACTGGGCTGGCATCCGATGGCTGAGGCTGTCAATATGTTGTACTCTAATTACCGTATGCCGACATGA",
      "translation": "MRASRVVRVLSTRPPSGRSSPATWHRHFLHGQWQIIRPPDPNSEDCLKTSVDNLDGEELVTEDDYDDDEYTDWPQVSPASRKAVTRVPVVVHRINHLSRGESASDYVDLSDSFCHLVPLSSDSPIKVGFNTFGSGPIPPQPFPKGTTGFFYCVTYPNIPLATELRFRIVPNRGGTFGSGYDLLKAKGLPWNIPLLAMLKDNHAFSPLIELMKSDKIIPQSLILHGSSYGRLIGSKEVVSSVVHSFGKPFYYSFLRRRPALLWIVGPGLIRPLHTYHLFTIKHMSRMSQGKKRQDMESLVEPTDGWGWFSLEPSIYDDGIAVRCLKLIPGSNAPQLTMEDSVAQGELKTKIMSVREGQLLGGPSGAPFSFGALGWHPMAEAVNMLYSNYRMPT",
      "product": ""
     },
     {
      "start": 754667,
      "end": 755193,
      "strand": -1,
      "locus_tag": "jgi.p_Fomfom1_1252339",
      "type": "other",
      "description": "<div class=\"focus-intro\">\n <strong><span class=\"serif\">jgi.p_Fomfom1_1252339</span></strong><br>\n \n <br>\n Locus tag: <span class=\"serif\">None</span><br>\n Protein ID: <span class=\"serif\">None</span><br>\n Gene: <span class=\"serif\">jgi.p_Fomfom1_1252339</span><br>\n \n Location: 754,667 - 755,193,\n (total: 465 nt, excluding introns)<br>\n <br>\n \n</div>\n<div class=\"focus-info\">\n \n\n \n\n \n\n\n \n</div>\n<div class=\"focus-urls\">\n <a class=\"wildcard-container\" data-wildcard-attrs=\"href\" href=\"http://blast.ncbi.nlm.nih.gov/Blast.cgi?PAGE=Proteins&PROGRAM=blastp&BLAST_PROGRAMS=blastp&QUERY=@!translation!@&LINK_LOC=protein&PAGE_TYPE=BlastSearch\" target=\"_blank\" data-locus=\"jgi.p_Fomfom1_1252339\">NCBI BlastP on this gene</a><br>\n <span class=\"asdb-linkout link-like wildcard-container\" data-locus=\"jgi.p_Fomfom1_1252339\" data-wildcard-attrs=\"data-seq\" data-seq=\"@!translation!@\">Blast against antiSMASH-database</span><br>\n \n \n \n \n</div>\n<div class=\"focus-clipboard\">\n AA sequence: <span class=\"clipboard-copy wildcard-container\" data-locus=\"jgi.p_Fomfom1_1252339\" data-wildcard-attrs=\"data-seq\" data-seq=\"@!translation!@\">Copy to clipboard</span><br>\n Nucleotide sequence: <span class=\"clipboard-copy wildcard-container\" data-locus=\"jgi.p_Fomfom1_1252339\" data-wildcard-attrs=\"data-seq\" data-seq=\"@!dna!@\">Copy to clipboard</span><br>\n</div>",
      "dna": "ATGGGGTCGCGTCTGGAGCACACGGTCTTCCCGTACGGGACGCACGGCTTCTTCTACCTCGCGCGTGCGCCCGGTCTCCCCCTACTCGCGTCCGAGCTGCGCTTCAGGGTCACGTACTCGTCCTCCCCCGCGTCCTTCGAGCTCGGGCACGACCTCACGCTCTCGTACGGCCTGCCATGGTCGATGTCGTTCCTGAGCTTGTTGCGCCGGAAGGCGTGGCGGCCACTGCTCAATACGCTGTGCCACGACAAGGCCACCATCCCACAACTCGTACACGGGTACAATGGATTGTTCGCCGACCAAGCTAGCCGCCGGGATCTAATCTCGCGGGTAGTGCATTCGTGGAAGCAGCCGTTTGTGTTCCACTTCGAGAAACGTGTCCCGGATTCGCTGTGGCTCCTTGGGAAGGACGGCCCGTCGAGGGAATGGCAACCTGCTGGATATAGTGCTGCCAGTGGTTGGTGA",
      "translation": "MGSRLEHTVFPYGTHGFFYLARAPGLPLLASELRFRVTYSSSPASFELGHDLTLSYGLPWSMSFLSLLRRKAWRPLLNTLCHDKATIPQLVHGYNGLFADQASRRDLISRVVHSWKQPFVFHFEKRVPDSLWLLGKDGPSREWQPAGYSAASGW",
      "product": ""
     },
     {
      "start": 755918,
      "end": 758103,
      "strand": -1,
      "locus_tag": "jgi.p_Fomfom1_1196686",
      "type": "other",
      "description": "<div class=\"focus-intro\">\n <strong><span class=\"serif\">jgi.p_Fomfom1_1196686</span></strong><br>\n \n <br>\n Locus tag: <span class=\"serif\">None</span><br>\n Protein ID: <span class=\"serif\">None</span><br>\n Gene: <span class=\"serif\">jgi.p_Fomfom1_1196686</span><br>\n \n Location: 755,918 - 758,103,\n (total: 1275 nt, excluding introns)<br>\n <br>\n \n</div>\n<div class=\"focus-info\">\n \n\n \n\n \n\n\n \n</div>\n<div class=\"focus-urls\">\n <a class=\"wildcard-container\" data-wildcard-attrs=\"href\" href=\"http://blast.ncbi.nlm.nih.gov/Blast.cgi?PAGE=Proteins&PROGRAM=blastp&BLAST_PROGRAMS=blastp&QUERY=@!translation!@&LINK_LOC=protein&PAGE_TYPE=BlastSearch\" target=\"_blank\" data-locus=\"jgi.p_Fomfom1_1196686\">NCBI BlastP on this gene</a><br>\n <span class=\"asdb-linkout link-like wildcard-container\" data-locus=\"jgi.p_Fomfom1_1196686\" data-wildcard-attrs=\"data-seq\" data-seq=\"@!translation!@\">Blast against antiSMASH-database</span><br>\n \n \n \n \n</div>\n<div class=\"focus-clipboard\">\n AA sequence: <span class=\"clipboard-copy wildcard-container\" data-locus=\"jgi.p_Fomfom1_1196686\" data-wildcard-attrs=\"data-seq\" data-seq=\"@!translation!@\">Copy to clipboard</span><br>\n Nucleotide sequence: <span class=\"clipboard-copy wildcard-container\" data-locus=\"jgi.p_Fomfom1_1196686\" data-wildcard-attrs=\"data-seq\" data-seq=\"@!dna!@\">Copy to clipboard</span><br>\n</div>",
      "dna": "ATGACTCTTATCGAGGTCGCATTACATGTGAAGACGGGATTGTTGGCTCACCGGGCCCGGTATGCCGGGCTCTGCTTCGGGTCCTGCTTCCTCCCGGACCCGACCCCGCGGGGTACATACCTCAATCTTGTAATATATCGTCCTCCTCGTCCTCCTCTCCCCATCCCTCCTTGGCTCTCTTCTCTGCACGTCGCCGCCATGCCGAAACCAACGCAACTCACGCCATTTGGCTATGCGCTCGCTGGCGCGTTAGGAGGATGTTTTAGTAATGCCATCATATACCCTCTCGATACCGTGAAAACACGGATACAAGCCGCGACCGCTGGCACATCCGACGAGGACAAACTTGACATACTTTCGGTTCTCGATAGTATACTGCGTGAGGAAGGCTTCATGGGGTACTACAGAGGGTTCCTAGCCACAATGCTCAACACGTTTTCTATGCAGTACGCATACTTCTTCTTCTACTCGTTCGTGCGGACATCATACATCAAACGTCTCGCTCTAAAGCGACCCTCTGGGACGACAGCACCTCCACTCAGCACCGCAGCGGAGCTCATACTTGGCGCGGCTGCAGGCGCGCTCGCGCAGATCTTCACAATCCCCGTGGCAGTCATCGCGACTCGCCAACAAATCGGCCGGTCGCTCGAAAAGCCCAACGGCAAGGCGAAGATCGCCGACCCCGAGAACGGCTCGACAGAGGCGGAGAAGGACGTCGAGTACGACGACTCGTTCTTGGGGGTCGCACGTGAAATTATCGCGGAGGAGGGCGTGACGGGTCTCTGGCTGGGCTTGAAGCCTGGTCTAGTGCTGACCGTGAATCCTGCGATCACGTACGGCATGTACGAGCGCGTGAAGAGCATATTGCTCCTGGCTAAGGGCGAGACAAACAACAACGCGAAGCTGAATCCGTGGATGGCGTTCACCGTCGGTGCGCTGAGCAAGGCACTTGCCACTGTGGTCACGTATCCATACATCATGGCGAAGGTCCGCATTCAGGCGCGCTCGGCAGATACTGAGGAGGCAGAGGCAGAGCACGTTCCACCACCGAAGCATAAGAAGCCGCATCATAAGACGGGCCACCACGTTAGTGCGCTCACCGTCCTTGCGCGAGTGTGGCAGCGGAATGGCTTCCGTGGCTGGTATCAGGGCATGAACGCACAACTTATCAAGGCTGTGATTACGCAGGCATTCCTGTTCATGTCGAAGGACCAATTCGAGCATTGGGCGCTAGCCATTATGGTGTTGTTCTGGAGATTGCGGGGGAGACCATGA",
      "translation": "MTLIEVALHVKTGLLAHRARYAGLCFGSCFLPDPTPRGTYLNLVIYRPPRPPLPIPPWLSSLHVAAMPKPTQLTPFGYALAGALGGCFSNAIIYPLDTVKTRIQAATAGTSDEDKLDILSVLDSILREEGFMGYYRGFLATMLNTFSMQYAYFFFYSFVRTSYIKRLALKRPSGTTAPPLSTAAELILGAAAGALAQIFTIPVAVIATRQQIGRSLEKPNGKAKIADPENGSTEAEKDVEYDDSFLGVAREIIAEEGVTGLWLGLKPGLVLTVNPAITYGMYERVKSILLLAKGETNNNAKLNPWMAFTVGALSKALATVVTYPYIMAKVRIQARSADTEEAEAEHVPPPKHKKPHHKTGHHVSALTVLARVWQRNGFRGWYQGMNAQLIKAVITQAFLFMSKDQFEHWALAIMVLFWRLRGRP",
      "product": ""
     },
     {
      "start": 758273,
      "end": 759738,
      "strand": -1,
      "locus_tag": "jgi.p_Fomfom1_1436761",
      "type": "other",
      "description": "<div class=\"focus-intro\">\n <strong><span class=\"serif\">jgi.p_Fomfom1_1436761</span></strong><br>\n \n <br>\n Locus tag: <span class=\"serif\">None</span><br>\n Protein ID: <span class=\"serif\">None</span><br>\n Gene: <span class=\"serif\">jgi.p_Fomfom1_1436761</span><br>\n \n Location: 758,273 - 759,738,\n (total: 1260 nt, excluding introns)<br>\n <br>\n \n</div>\n<div class=\"focus-info\">\n \n\n \n\n \n\n\n \n</div>\n<div class=\"focus-urls\">\n <a class=\"wildcard-container\" data-wildcard-attrs=\"href\" href=\"http://blast.ncbi.nlm.nih.gov/Blast.cgi?PAGE=Proteins&PROGRAM=blastp&BLAST_PROGRAMS=blastp&QUERY=@!translation!@&LINK_LOC=protein&PAGE_TYPE=BlastSearch\" target=\"_blank\" data-locus=\"jgi.p_Fomfom1_1436761\">NCBI BlastP on this gene</a><br>\n <span class=\"asdb-linkout link-like wildcard-container\" data-locus=\"jgi.p_Fomfom1_1436761\" data-wildcard-attrs=\"data-seq\" data-seq=\"@!translation!@\">Blast against antiSMASH-database</span><br>\n \n \n \n \n</div>\n<div class=\"focus-clipboard\">\n AA sequence: <span class=\"clipboard-copy wildcard-container\" data-locus=\"jgi.p_Fomfom1_1436761\" data-wildcard-attrs=\"data-seq\" data-seq=\"@!translation!@\">Copy to clipboard</span><br>\n Nucleotide sequence: <span class=\"clipboard-copy wildcard-container\" data-locus=\"jgi.p_Fomfom1_1436761\" data-wildcard-attrs=\"data-seq\" data-seq=\"@!dna!@\">Copy to clipboard</span><br>\n</div>",
      "dna": "ATGCACCTATCGACCCAAGGCTTTTCTAGAGTGCCCTCCTTATGGACTGGAGTGTCGAGGCTCGGACATGGCTGTAGGAGGATCCACAAGTCGCATACCCCCATTTACGATCATCCTAGCACAAAACCAGCTATCTACGACCAGGATAAGTTTCAAAAAAAACCGGTACATATTCGCACCCTATACCGCGACTGGCTTCATGCCGACGATTTCGTCGACTTGTCAGACGGCCGCGGGGTCGTCATCGATCCCAGGACAGGCCGGTTAAACGACCCCGAGGCATTGAGTTCTGCCAACGCTGCCTACATCACGTACGGGAGGAGGGAGAGGATGGAAGGGCGCAATCGGGTGCTCTCGCACCAGCCGTTTCCGGTCAACACGCGTGGCTTCTTCTACTTCCACAGGCATCCACGGATCCCTATGGCGAGCTCTCTGCGGTTCCGCCTCTTGCAGACTCCTGACCCACGTGCATTCGCGAAAGGGAATGACCTCTTGACGGAATTCGGTACCCCGTGGCAAATATCGTTGCTCGCGATCGCAAAGTCGCCCCGGTACAGCATTCTGCGGGAAATTTTGCTACGGGACCGTTTTGTGACGAACAATCTCTTGACGCGGTGCGAGGAGATGGTAGCCCCGCGTATGCATTACTCAGTCGGCCCATGGAACCAACTTGTGTTCGAGACTTTGGAGCCCTTTTACCTCGATTTGTCCAAACCTACGAACGGTATCGTCCTCGTAGGCATGGAAAATATCTATCCTACTCCGCTCAATTCCATGTTCCCCCGCATCAACTATCCGTTCAAGTCGGGCCGTCTCATATGCCGTTTCGAACCAAGCCGAGGTGCGCATGCGCACAAGCATATGGTGATGCGCGTGCTTCGTATCGTCGAGCCAGTGCAGATGGTGGATAGCTATGACCATGAGGGGGGTACCGGTATGCCTGTGGTGAACCATTTAATCACCCACCAGGGCAAACCTAGTTCGTTCCTGACGCGTCGACGCGGCCTGGGGGAGGCGAAGTACGCGCTGTGGACGCGGCACAACGAAAAGTGGGAGTGGACCTGGAACTGGAACAAGTACAGAAAGACCACTCCCAGAAGTTTCCACTTCCCCTGGGATGAGGAAGCAGAGGATCCTTGGAGACGACGCCTTGCGGCGTTCGAGCGGGCTGTACAATTCAGCAGTGCGGTTCAAAGTTTTCTGTCCACTGGCGTTATTAAGAGGGATGCTCAACCTGCGGGACACTCGGGGAGTGACTAG",
      "translation": "MHLSTQGFSRVPSLWTGVSRLGHGCRRIHKSHTPIYDHPSTKPAIYDQDKFQKKPVHIRTLYRDWLHADDFVDLSDGRGVVIDPRTGRLNDPEALSSANAAYITYGRRERMEGRNRVLSHQPFPVNTRGFFYFHRHPRIPMASSLRFRLLQTPDPRAFAKGNDLLTEFGTPWQISLLAIAKSPRYSILREILLRDRFVTNNLLTRCEEMVAPRMHYSVGPWNQLVFETLEPFYLDLSKPTNGIVLVGMENIYPTPLNSMFPRINYPFKSGRLICRFEPSRGAHAHKHMVMRVLRIVEPVQMVDSYDHEGGTGMPVVNHLITHQGKPSSFLTRRRGLGEAKYALWTRHNEKWEWTWNWNKYRKTTPRSFHFPWDEEAEDPWRRRLAAFERAVQFSSAVQSFLSTGVIKRDAQPAGHSGSD",
      "product": ""
     },
     {
      "start": 760405,
      "end": 762779,
      "strand": 1,
      "locus_tag": "jgi.p_Fomfom1_1252361",
      "type": "other",
      "description": "<div class=\"focus-intro\">\n <strong><span class=\"serif\">jgi.p_Fomfom1_1252361</span></strong><br>\n \n <br>\n Locus tag: <span class=\"serif\">None</span><br>\n Protein ID: <span class=\"serif\">None</span><br>\n Gene: <span class=\"serif\">jgi.p_Fomfom1_1252361</span><br>\n \n Location: 760,405 - 762,779,\n (total: 1326 nt, excluding introns)<br>\n <br>\n \n</div>\n<div class=\"focus-info\">\n \n\n \n\n \n\n\n \n</div>\n<div class=\"focus-urls\">\n <a class=\"wildcard-container\" data-wildcard-attrs=\"href\" href=\"http://blast.ncbi.nlm.nih.gov/Blast.cgi?PAGE=Proteins&PROGRAM=blastp&BLAST_PROGRAMS=blastp&QUERY=@!translation!@&LINK_LOC=protein&PAGE_TYPE=BlastSearch\" target=\"_blank\" data-locus=\"jgi.p_Fomfom1_1252361\">NCBI BlastP on this gene</a><br>\n <span class=\"asdb-linkout link-like wildcard-container\" data-locus=\"jgi.p_Fomfom1_1252361\" data-wildcard-attrs=\"data-seq\" data-seq=\"@!translation!@\">Blast against antiSMASH-database</span><br>\n \n \n \n \n</div>\n<div class=\"focus-clipboard\">\n AA sequence: <span class=\"clipboard-copy wildcard-container\" data-locus=\"jgi.p_Fomfom1_1252361\" data-wildcard-attrs=\"data-seq\" data-seq=\"@!translation!@\">Copy to clipboard</span><br>\n Nucleotide sequence: <span class=\"clipboard-copy wildcard-container\" data-locus=\"jgi.p_Fomfom1_1252361\" data-wildcard-attrs=\"data-seq\" data-seq=\"@!dna!@\">Copy to clipboard</span><br>\n</div>",
      "dna": "ATGACGGCAAGAGACGAGTTCCGCGCTGAAGGCACCCCACCTCCGCCGCCGCCGGAATTCGAAGGAGAGCCGGCGCTCCCAGGCTATAGCGCGCGACAAGAGTTCACAGAACAGGAGTACTCACTTGAGGATGGAAAGGGACGGCCTTGGATGTGGTTGAAGGTGAAAAGCCGGTCGAGGGGGGACAAACAGTTGCCGCTTTTCTACGACCGCGATACCATCTCCGGTCACATCAAGGTCGACTTCGATAAAGCTGTTATGGTGAAGGCGGTCACGATATCTGTATTGGCCGGAGTCACCGCTGTCGGACAAGATGAGGTCAAGTTCCTTGAGATCAGGAACGAGCTCTGGAACGCGGGGAGCTCATCTTCCAAACCCTCTGGGAAGCAATCGTGGCCATATAAGATCAAGCTTCCAGCAGAAGCCACTGTTATCGAACGAGGTAAGAAGCAGCAACAGACGGAGGAGACATTCCCTCTTCCGCCGAGCTTTTCCGAGCGGGCGAGCCCCGCGTACATCGACTATCGACTCGTCGTCACCGTGAAGAGGAGTTCTTTCCGGGTGAACAAAACGTTCACGACGACGTTTGGGTATACGCCGCGCACCCTGGCTGAACCTCCGTCCGCTCTGCGCCAACTCGCCTATCGCGAAGGTAGCCCGCTTGTCGGACCACAGGGAGACCCTGAAGGCTGGAAAATCTTGGCCCCGGTGAAGGTTGTGGGGGTGGTGTTTGACACTCGCAAGGTCGAACTGGAATGCACACTTGCAGTAGCCGTTCCTCTCACGTATGCACTCGGCAGCCCAATACCAATCGTGCTAACGCTCAAGAGCGACGACGAGCAAGCTCTGGACCTCCTATCGACCCCGTCCGCAGTTCGTCTCAATCTCTTGCGTACCCGTCTCGTGGGCTCGCATGCGACCTCTGGCGACGTCGAGAGCGGCCGCAGCAACAACTCCTTCACGAACAATGCAGGCGGTGCGTTCTTCTGGCCCTCCGATGAGGGCGCTCCGGAGTCTGGCACCCGTGTATTGCAGGGCGAGCTCGAGGTGAAGAGATCGCTCAGGCCCGGGTTCGTCTTCCCGCGGTTCTCAGTGCAGTACGTCCTGGCGCTGTCGCAGTTCGAGGCGCCCGGCTTTGCACCTGCCTCGAAGGAGCCGCTCGTCCACCTGCCGGTCACGATAGCATCTTCGAATGCAGCGGGTGTCGTGCCAAGGTCGTATGCACCTCCGGGGTACGTGGAGAGGCACGAGGGAGACTACATGACCACGATGGGCTATCTCGAGAACGGGAACCAGAGGTTCCTGCACCATCACGGGTTTGGCTGA",
      "translation": "MTARDEFRAEGTPPPPPPEFEGEPALPGYSARQEFTEQEYSLEDGKGRPWMWLKVKSRSRGDKQLPLFYDRDTISGHIKVDFDKAVMVKAVTISVLAGVTAVGQDEVKFLEIRNELWNAGSSSSKPSGKQSWPYKIKLPAEATVIERGKKQQQTEETFPLPPSFSERASPAYIDYRLVVTVKRSSFRVNKTFTTTFGYTPRTLAEPPSALRQLAYREGSPLVGPQGDPEGWKILAPVKVVGVVFDTRKVELECTLAVAVPLTYALGSPIPIVLTLKSDDEQALDLLSTPSAVRLNLLRTRLVGSHATSGDVESGRSNNSFTNNAGGAFFWPSDEGAPESGTRVLQGELEVKRSLRPGFVFPRFSVQYVLALSQFEAPGFAPASKEPLVHLPVTIASSNAAGVVPRSYAPPGYVERHEGDYMTTMGYLENGNQRFLHHHGFG",
      "product": ""
     },
     {
      "start": 764258,
      "end": 765516,
      "strand": -1,
      "locus_tag": "jgi.p_Fomfom1_613369",
      "type": "other",
      "description": "<div class=\"focus-intro\">\n <strong><span class=\"serif\">jgi.p_Fomfom1_613369</span></strong><br>\n \n <br>\n Locus tag: <span class=\"serif\">None</span><br>\n Protein ID: <span class=\"serif\">None</span><br>\n Gene: <span class=\"serif\">jgi.p_Fomfom1_613369</span><br>\n \n Location: 764,258 - 765,516,\n (total: 357 nt, excluding introns)<br>\n <br>\n \n</div>\n<div class=\"focus-info\">\n \n\n \n\n \n\n\n \n</div>\n<div class=\"focus-urls\">\n <a class=\"wildcard-container\" data-wildcard-attrs=\"href\" href=\"http://blast.ncbi.nlm.nih.gov/Blast.cgi?PAGE=Proteins&PROGRAM=blastp&BLAST_PROGRAMS=blastp&QUERY=@!translation!@&LINK_LOC=protein&PAGE_TYPE=BlastSearch\" target=\"_blank\" data-locus=\"jgi.p_Fomfom1_613369\">NCBI BlastP on this gene</a><br>\n <span class=\"asdb-linkout link-like wildcard-container\" data-locus=\"jgi.p_Fomfom1_613369\" data-wildcard-attrs=\"data-seq\" data-seq=\"@!translation!@\">Blast against antiSMASH-database</span><br>\n \n \n \n \n</div>\n<div class=\"focus-clipboard\">\n AA sequence: <span class=\"clipboard-copy wildcard-container\" data-locus=\"jgi.p_Fomfom1_613369\" data-wildcard-attrs=\"data-seq\" data-seq=\"@!translation!@\">Copy to clipboard</span><br>\n Nucleotide sequence: <span class=\"clipboard-copy wildcard-container\" data-locus=\"jgi.p_Fomfom1_613369\" data-wildcard-attrs=\"data-seq\" data-seq=\"@!dna!@\">Copy to clipboard</span><br>\n</div>",
      "dna": "ATGAGATCAGGCCACCCGGACGCCGCCATTCCCGACAACGTCGCACTAACATCCTTCGGCGCGCCCCGACCAGCGGGGCGAGGGCAGCGTTTCGGCGGCTTTACCTTGCTGCTGCTTCCTTCAGACCCAGCGACGCGAACGCCTCCGACCGATGACGTGTTGGTGTTGGTGCATTTCCAACATACATTTTGTCCCTCATCAACGGACCGTACAGGTACTGCTCGTCGTCACGTCCCCGCTCATCACCTCAACCTCTCTCAGACCACCCGCGCAAGCTCTTTGACTCTTTCTTGCGGCTTGAGGCCACACTTTAATAACTTGTGGCACTTGTCACCTATACTACCACACGAGCCCTAG",
      "translation": "MRSGHPDAAIPDNVALTSFGAPRPAGRGQRFGGFTLLLLPSDPATRTPPTDDVLVLVHFQHTFCPSSTDRTGTARRHVPAHHLNLSQTTRASSLTLSCGLRPHFNNLWHLSPILPHEP",
      "product": ""
     },
     {
      "start": 766506,
      "end": 768221,
      "strand": -1,
      "locus_tag": "jgi.p_Fomfom1_1216176",
      "type": "other",
      "description": "<div class=\"focus-intro\">\n <strong><span class=\"serif\">jgi.p_Fomfom1_1216176</span></strong><br>\n \n <br>\n Locus tag: <span class=\"serif\">None</span><br>\n Protein ID: <span class=\"serif\">None</span><br>\n Gene: <span class=\"serif\">jgi.p_Fomfom1_1216176</span><br>\n \n Location: 766,506 - 768,221,\n (total: 783 nt, excluding introns)<br>\n <br>\n \n</div>\n<div class=\"focus-info\">\n \n\n \n\n \n\n\n \n</div>\n<div class=\"focus-urls\">\n <a class=\"wildcard-container\" data-wildcard-attrs=\"href\" href=\"http://blast.ncbi.nlm.nih.gov/Blast.cgi?PAGE=Proteins&PROGRAM=blastp&BLAST_PROGRAMS=blastp&QUERY=@!translation!@&LINK_LOC=protein&PAGE_TYPE=BlastSearch\" target=\"_blank\" data-locus=\"jgi.p_Fomfom1_1216176\">NCBI BlastP on this gene</a><br>\n <span class=\"asdb-linkout link-like wildcard-container\" data-locus=\"jgi.p_Fomfom1_1216176\" data-wildcard-attrs=\"data-seq\" data-seq=\"@!translation!@\">Blast against antiSMASH-database</span><br>\n \n \n \n \n</div>\n<div class=\"focus-clipboard\">\n AA sequence: <span class=\"clipboard-copy wildcard-container\" data-locus=\"jgi.p_Fomfom1_1216176\" data-wildcard-attrs=\"data-seq\" data-seq=\"@!translation!@\">Copy to clipboard</span><br>\n Nucleotide sequence: <span class=\"clipboard-copy wildcard-container\" data-locus=\"jgi.p_Fomfom1_1216176\" data-wildcard-attrs=\"data-seq\" data-seq=\"@!dna!@\">Copy to clipboard</span><br>\n</div>",
      "dna": "ATGATCAACCCGCAATGGACTCCAGTGTTCGTCCTCAACGCACAACTCAAGCTCACCGCTACATTGCCAGCATGCGCCGGGTGCCTGCGACACGAGGGCGAGAGGCAGCGTAGGCCGCACGGTGTCACGCTTCGGCGTTGGCCTACCGACGGTGGTGGCCCTACATCCGACCCGGAGCGCACAGATGAGATCCGACGAGCATCTGCGCTGTACGACCGACGATCACAATTCAGTCGAGGTTGGCATTTCCCGTCCTGGTCACATCGTCAGCATGGCGCATGGATGGTGCTCCGGACCGCTAGCCACAACGACCCGTGTTCAGCGAAGGCCGATAACGAGCAGAAGCCTAACGATACTTCTGCGCGCGATCGCTCGTGCGGCGGTGCCCCTTACCTCACTGCAGTACACACCACCACAGACCCCAGCGCGCAGCTCGATGAGAAGCGTCGCACGATGACCATTGTACCTTCGCCACCGGAGCGTGTCGTGATGGGCCCTGAGAGTGATTGGCACAAGCTCAGCACGTCAGCTGTGACAGTCAGCATCGGCACTAGTATTGATCCTCCCGCGATCCTCGCAAAGCAAAACGCTGCTCGTTCGTCCCTCCTGTATCCAATCCACATATGTATCATGCTCGTGCAGTTGATCGTGCTGAGGACAGTTGCCAGCACGATCATGTTTGCGAAGAATTCTGTTGAAATCAAGGAATCCCCACACGCTTCCATGTGCTACCGAAAACGAATTGAGATGGTCCCGCGGTCTGGATCGAACCAGCAACGTTAA",
      "translation": "MINPQWTPVFVLNAQLKLTATLPACAGCLRHEGERQRRPHGVTLRRWPTDGGGPTSDPERTDEIRRASALYDRRSQFSRGWHFPSWSHRQHGAWMVLRTASHNDPCSAKADNEQKPNDTSARDRSCGGAPYLTAVHTTTDPSAQLDEKRRTMTIVPSPPERVVMGPESDWHKLSTSAVTVSIGTSIDPPAILAKQNAARSSLLYPIHICIMLVQLIVLRTVASTIMFAKNSVEIKESPHASMCYRKRIEMVPRSGSNQQR",
      "product": ""
     },
     {
      "start": 769296,
      "end": 771051,
      "strand": -1,
      "locus_tag": "jgi.p_Fomfom1_1366392",
      "type": "other",
      "description": "<div class=\"focus-intro\">\n <strong><span class=\"serif\">jgi.p_Fomfom1_1366392</span></strong><br>\n \n <br>\n Locus tag: <span class=\"serif\">None</span><br>\n Protein ID: <span class=\"serif\">None</span><br>\n Gene: <span class=\"serif\">jgi.p_Fomfom1_1366392</span><br>\n \n Location: 769,296 - 771,051,\n (total: 1347 nt, excluding introns)<br>\n <br>\n \n</div>\n<div class=\"focus-info\">\n \n\n \n\n \n\n\n \n</div>\n<div class=\"focus-urls\">\n <a class=\"wildcard-container\" data-wildcard-attrs=\"href\" href=\"http://blast.ncbi.nlm.nih.gov/Blast.cgi?PAGE=Proteins&PROGRAM=blastp&BLAST_PROGRAMS=blastp&QUERY=@!translation!@&LINK_LOC=protein&PAGE_TYPE=BlastSearch\" target=\"_blank\" data-locus=\"jgi.p_Fomfom1_1366392\">NCBI BlastP on this gene</a><br>\n <span class=\"asdb-linkout link-like wildcard-container\" data-locus=\"jgi.p_Fomfom1_1366392\" data-wildcard-attrs=\"data-seq\" data-seq=\"@!translation!@\">Blast against antiSMASH-database</span><br>\n \n \n \n \n</div>\n<div class=\"focus-clipboard\">\n AA sequence: <span class=\"clipboard-copy wildcard-container\" data-locus=\"jgi.p_Fomfom1_1366392\" data-wildcard-attrs=\"data-seq\" data-seq=\"@!translation!@\">Copy to clipboard</span><br>\n Nucleotide sequence: <span class=\"clipboard-copy wildcard-container\" data-locus=\"jgi.p_Fomfom1_1366392\" data-wildcard-attrs=\"data-seq\" data-seq=\"@!dna!@\">Copy to clipboard</span><br>\n</div>",
      "dna": "ATGGCGTTCAATACCAGTGGCACCAACCCGCTCTTTGGGGGCGCCAGGCCAGCTGGCCAGACTGGTACCTCTATATTTGGGCAGAGCACTACACAGCCGGCAGGGTCGCTCTTTGGGAGCACAGCGCAGCCTCAACAGTCTACGACCTCCGCCTTTAGTGGCTTCGGACAGCCTCAAGCCCAAACCCAAGGCACACAAGGCACATCCATCTTTGGCTCTGCCACTCAGAACTCTGGGAATCAGGGTGGATCGCTGTTCGGAACGACGCAACCCCAGCAAGGACAGCAGCAGCAGCAGCAACCAGCTCAAGGCACGTCCCTGTTCGGTAGTACCTTTGGGCAACCACAGCAGCAACAATCCTCGACATCCATCTTTGGACAGCCTGCTCAGCAACAGCAGCCTACGAATAATATATTCGGACAGCCAGCGCAGCAGCAGCAGCAGCAACAACAACAACAACAGAAGCCTTTTTTCGGTGCCAGCACTGCAAACCCATCATTTGGAAACACCATGCAACAACCAGCGCAGCAGGGCACGGGGATGAATCCGCTGCAACCCCAGGCTACGCAGTCGTCGTTATTTGGATCTACGACGGGGACACAGACGAACGGTTCTCTATGGGGAAGGCCTGTGACGCAACAACAACAACAGATGCCACAGCAAGTTGGTGTACCGCTATTCACCAAGTCTACGAAGTTCAATGACCTTCCGGATGAGCTGAAGAAGACCTTTGAGAATATTGACTCGGTGATTCAGGGTCGTGTGCAGATCGCAAATGACCTCAAGCAACGCAAACTTGGCGACGAAGCTTTGAAGGGCCAAGACGAGATCCGCAATGTCCACAAAGTGCTCACTGGCGCGATTTCTGTATTGCGGTCGGATGTTCAGCATACCAGAGACCTCAAGCACAAGGTTGAGCAGACAGTTCAAGACACCATTGTCGCGACACGCATCGTCGAGGGTTTCCGCAACTCCCAGCAGAACGGGCAGTACCTCAAGACGTATGCGAATTTCCCGCTTGAGTTCTTCAACCGCGTAACGGAGCAGATGCGCGAGCGGCTGAGATGGTACAAGACCACCATCGAACACATCGAGCGCAAACTATCCTCTGCAGCATCACAGCCGCAGCATACGCCGCAAGCAATCGTATCCACGCTCGAGGCGCAACATGCGACCTTCATGGCCCTCGCTGCAAAAGCAGCAGCGCTCGATGCGGAGCTGCAAAAGCTCCGCACACTGTACACCCAACTTTGGCGCCAGAAGACGGGCAGTATGCGCGATCCGTTCAACGACCTCGATCGTGGGACCGACGTTGAGTTTGGCCTCGAGAGCCTCAGCGCAAAGTGA",
      "translation": "MAFNTSGTNPLFGGARPAGQTGTSIFGQSTTQPAGSLFGSTAQPQQSTTSAFSGFGQPQAQTQGTQGTSIFGSATQNSGNQGGSLFGTTQPQQGQQQQQQPAQGTSLFGSTFGQPQQQQSSTSIFGQPAQQQQPTNNIFGQPAQQQQQQQQQQQKPFFGASTANPSFGNTMQQPAQQGTGMNPLQPQATQSSLFGSTTGTQTNGSLWGRPVTQQQQQMPQQVGVPLFTKSTKFNDLPDELKKTFENIDSVIQGRVQIANDLKQRKLGDEALKGQDEIRNVHKVLTGAISVLRSDVQHTRDLKHKVEQTVQDTIVATRIVEGFRNSQQNGQYLKTYANFPLEFFNRVTEQMRERLRWYKTTIEHIERKLSSAASQPQHTPQAIVSTLEAQHATFMALAAKAAALDAELQKLRTLYTQLWRQKTGSMRDPFNDLDRGTDVEFGLESLSAK",
      "product": ""
     },
     {
      "start": 773297,
      "end": 774520,
      "strand": -1,
      "locus_tag": "jgi.p_Fomfom1_1252399",
      "type": "biosynthetic-additional",
      "description": "<div class=\"focus-intro\">\n <strong><span class=\"serif\">jgi.p_Fomfom1_1252399</span></strong><br>\n \n <br>\n Locus tag: <span class=\"serif\">None</span><br>\n Protein ID: <span class=\"serif\">None</span><br>\n Gene: <span class=\"serif\">jgi.p_Fomfom1_1252399</span><br>\n \n Location: 773,297 - 774,520,\n (total: 663 nt, excluding introns)<br>\n <br>\n \n  biosynthetic-additional (rule-based-clusters) GST_N_3<br>\n \n  biosynthetic-additional (smcogs) SMCOG1193:glutathione S-transferase (Score: 52.5; E-value: 8e-16)<br>\n \n</div>\n<div class=\"focus-info\">\n \n\n \n\n \n\n\n \n</div>\n<div class=\"focus-urls\">\n <a class=\"wildcard-container\" data-wildcard-attrs=\"href\" href=\"http://blast.ncbi.nlm.nih.gov/Blast.cgi?PAGE=Proteins&PROGRAM=blastp&BLAST_PROGRAMS=blastp&QUERY=@!translation!@&LINK_LOC=protein&PAGE_TYPE=BlastSearch\" target=\"_blank\" data-locus=\"jgi.p_Fomfom1_1252399\">NCBI BlastP on this gene</a><br>\n <span class=\"asdb-linkout link-like wildcard-container\" data-locus=\"jgi.p_Fomfom1_1252399\" data-wildcard-attrs=\"data-seq\" data-seq=\"@!translation!@\">Blast against antiSMASH-database</span><br>\n \n \n \n \n</div>\n<div class=\"focus-clipboard\">\n AA sequence: <span class=\"clipboard-copy wildcard-container\" data-locus=\"jgi.p_Fomfom1_1252399\" data-wildcard-attrs=\"data-seq\" data-seq=\"@!translation!@\">Copy to clipboard</span><br>\n Nucleotide sequence: <span class=\"clipboard-copy wildcard-container\" data-locus=\"jgi.p_Fomfom1_1252399\" data-wildcard-attrs=\"data-seq\" data-seq=\"@!dna!@\">Copy to clipboard</span><br>\n</div>",
      "dna": "ATGACCACCGAGAAGAAGCAAGTGACGTTCTACACCGCAGCGTATTCTCCCTATAGTCACAGGGTCCAGTTCGCGCTCGACGAAGCGAACGCGACGTACAAGAAACATCTGTTCACACAGTTCGGCGTGAAGCCTGAGTGGTATAAACAGGTCAACCCACTGGCGAACGTTCCATCTATTGCCTACGGTGGGCCAGACGTCTCGCCCGATCAACCCTCGCCCGATTCCGTGAAGCTTACGGAGTCGCTTGCTCTCATCGAATTCATCGCCGATCTTTACCCGGAAGCCGGCCTCCTGCCCTCTGATCCAGTCCAGCGCGCAAATGCGCGCGCGTTCATCGCCGTCTACGAGAACTACGTCCAAGTCCCGTTTAGAGCAACGTTCTTCCAGGGCCAGCCAGCCGACGGCCTGTTGCAGGCGATTGAGCAGTTCTCTCTGGCCAACAGTGCAGTGACCCCATTCTTCGTTCGCATGTGGCTGTTCTTGAACAATGGAATAGGAAAGTACACAGCCGAAGACGGGCAGAAGTTACGGGATGCTCTGACGAGTGAGAAGTTCGCGAGGTTCAAGTGGTACCTCGATGATATTCAGGAACGCCCGGGCTTCAGGAAGAGTTGGGATGATCATCCGGCACTCCGGGGTAAGCCTCCTCCGGGGCAGTGA",
      "translation": "MTTEKKQVTFYTAAYSPYSHRVQFALDEANATYKKHLFTQFGVKPEWYKQVNPLANVPSIAYGGPDVSPDQPSPDSVKLTESLALIEFIADLYPEAGLLPSDPVQRANARAFIAVYENYVQVPFRATFFQGQPADGLLQAIEQFSLANSAVTPFFVRMWLFLNNGIGKYTAEDGQKLRDALTSEKFARFKWYLDDIQERPGFRKSWDDHPALRGKPPPGQ",
      "product": ""
     },
     {
      "start": 775679,
      "end": 776702,
      "strand": -1,
      "locus_tag": "jgi.p_Fomfom1_1195752",
      "type": "biosynthetic-additional",
      "description": "<div class=\"focus-intro\">\n <strong><span class=\"serif\">jgi.p_Fomfom1_1195752</span></strong><br>\n \n <br>\n Locus tag: <span class=\"serif\">None</span><br>\n Protein ID: <span class=\"serif\">None</span><br>\n Gene: <span class=\"serif\">jgi.p_Fomfom1_1195752</span><br>\n \n Location: 775,679 - 776,702,\n (total: 912 nt, excluding introns)<br>\n <br>\n \n  biosynthetic-additional (rule-based-clusters) PF00561<br>\n \n  biosynthetic-additional (rule-based-clusters) Abhydrolase_6<br>\n \n  biosynthetic-additional (smcogs) SMCOG1036:alpha/beta hydrolase fold protein (Score: 75.1; E-value: 1.2e-22)<br>\n \n</div>\n<div class=\"focus-info\">\n \n\n \n\n \n\n\n \n</div>\n<div class=\"focus-urls\">\n <a class=\"wildcard-container\" data-wildcard-attrs=\"href\" href=\"http://blast.ncbi.nlm.nih.gov/Blast.cgi?PAGE=Proteins&PROGRAM=blastp&BLAST_PROGRAMS=blastp&QUERY=@!translation!@&LINK_LOC=protein&PAGE_TYPE=BlastSearch\" target=\"_blank\" data-locus=\"jgi.p_Fomfom1_1195752\">NCBI BlastP on this gene</a><br>\n <span class=\"asdb-linkout link-like wildcard-container\" data-locus=\"jgi.p_Fomfom1_1195752\" data-wildcard-attrs=\"data-seq\" data-seq=\"@!translation!@\">Blast against antiSMASH-database</span><br>\n \n \n  <a href=\"knownclusterblast/region1/jgi.p_Fomfom1_1195752_mibig_hits.html\" target=\"_new\">MiBIG Hits</a><br>\n \n \n \n</div>\n<div class=\"focus-clipboard\">\n AA sequence: <span class=\"clipboard-copy wildcard-container\" data-locus=\"jgi.p_Fomfom1_1195752\" data-wildcard-attrs=\"data-seq\" data-seq=\"@!translation!@\">Copy to clipboard</span><br>\n Nucleotide sequence: <span class=\"clipboard-copy wildcard-container\" data-locus=\"jgi.p_Fomfom1_1195752\" data-wildcard-attrs=\"data-seq\" data-seq=\"@!dna!@\">Copy to clipboard</span><br>\n</div>",
      "dna": "ATGGAGGGCGAGATTGACCTCAGCGTTCCAGGAATCAGCACGCCTTGCAAGACCTGGTACAAGGTTATCGGGGACCTCGAAACCTCGTCCCGTCGCCCCCTCGTCACACTACACGGCGGGCCCGGCGCAATCAGCGATTACCTTCTCCCTCTCACTGACCTTGCCGACGTGCACGGGATTCCCATCATCTTCTACGACCAACTTGGGAACGGCAGGTCGACTCACTTGCGGGAGAAGAACGACGACACCGCGTTCTGGACTGAAGAACTGTTCATGGACCAGCTGAACGGCGTGCTTGAGCACCTTGGGATCCGGGATGACTACGACCTATTGGGGCATTCGTGGGGCGGGATGCTCGGCGCGCGCTTTGCGGCGAGGCAGCCGACGGGACTCAAGCGCCTTATTCTCTCTAACGCCCCTGCGAGCATCAAAATGTGGATTGAGGCAGTTAACAAGCTTCGCGCAGATCTGCCCAAGCACGTGCAGGATGTGTTGGACGAGCACGAGCAGGACGGCACAACCGACTCTGCGGAGTATCAGGACGCTGTCATGGTCTTCTATAAGAAGCACCTATGCAGGATCGATCCTTTCCCCGAGGAAGCTCTCGCAGTATTCAAAGCACTCGAGGACGATCCGACAGTTTACGGCACTATGTTCGGCCCTTCCGAGTTCTTTGTGACCGGCCCGCTGAAGGAGTGGACGGTCGTTGACGAACTACACAAGATCAACGTGCCAACTCTCCTTTTGAACGGCCGATATGACGAGGCACAGGACATCGTCGTGCGGCCGTTCTTCCGCCACATCCCCAATGTGCGGTGGTACACGTTCGCGGAGTCGAGTCATTTCCCCCACTGCGAGGAGAGGGGGAAGTTCATGGAGGTGGTCGGAGAGTTCCTCGCAGATGATCCGTGA",
      "translation": "MEGEIDLSVPGISTPCKTWYKVIGDLETSSRRPLVTLHGGPGAISDYLLPLTDLADVHGIPIIFYDQLGNGRSTHLREKNDDTAFWTEELFMDQLNGVLEHLGIRDDYDLLGHSWGGMLGARFAARQPTGLKRLILSNAPASIKMWIEAVNKLRADLPKHVQDVLDEHEQDGTTDSAEYQDAVMVFYKKHLCRIDPFPEEALAVFKALEDDPTVYGTMFGPSEFFVTGPLKEWTVVDELHKINVPTLLLNGRYDEAQDIVVRPFFRHIPNVRWYTFAESSHFPHCEERGKFMEVVGEFLADDP",
      "product": ""
     },
     {
      "start": 777181,
      "end": 779312,
      "strand": -1,
      "locus_tag": "jgi.p_Fomfom1_1315425",
      "type": "biosynthetic-additional",
      "description": "<div class=\"focus-intro\">\n <strong><span class=\"serif\">jgi.p_Fomfom1_1315425</span></strong><br>\n \n <br>\n Locus tag: <span class=\"serif\">None</span><br>\n Protein ID: <span class=\"serif\">None</span><br>\n Gene: <span class=\"serif\">jgi.p_Fomfom1_1315425</span><br>\n \n Location: 777,181 - 779,312,\n (total: 1620 nt, excluding introns)<br>\n <br>\n \n  biosynthetic-additional (smcogs) SMCOG1249:carbamoyl phosphate synthase small subunit (Score: 349.2; E-value: 3.9e-106)<br>\n \n</div>\n<div class=\"focus-info\">\n \n\n \n\n \n\n\n \n</div>\n<div class=\"focus-urls\">\n <a class=\"wildcard-container\" data-wildcard-attrs=\"href\" href=\"http://blast.ncbi.nlm.nih.gov/Blast.cgi?PAGE=Proteins&PROGRAM=blastp&BLAST_PROGRAMS=blastp&QUERY=@!translation!@&LINK_LOC=protein&PAGE_TYPE=BlastSearch\" target=\"_blank\" data-locus=\"jgi.p_Fomfom1_1315425\">NCBI BlastP on this gene</a><br>\n <span class=\"asdb-linkout link-like wildcard-container\" data-locus=\"jgi.p_Fomfom1_1315425\" data-wildcard-attrs=\"data-seq\" data-seq=\"@!translation!@\">Blast against antiSMASH-database</span><br>\n \n \n \n \n</div>\n<div class=\"focus-clipboard\">\n AA sequence: <span class=\"clipboard-copy wildcard-container\" data-locus=\"jgi.p_Fomfom1_1315425\" data-wildcard-attrs=\"data-seq\" data-seq=\"@!translation!@\">Copy to clipboard</span><br>\n Nucleotide sequence: <span class=\"clipboard-copy wildcard-container\" data-locus=\"jgi.p_Fomfom1_1315425\" data-wildcard-attrs=\"data-seq\" data-seq=\"@!dna!@\">Copy to clipboard</span><br>\n</div>",
      "dna": "ATGGCTGAAATTCATGACCAATTCGATACCATCCTCATCCTCGACTTTGGCTCCCAATACAGCCATCTGATTACCCGGAGATGTCGAGAACTCAATGTCTATGCTGAGCTTATGCCATGTACCCAAAAGGTCAAGGACCTGAAGTTCAAGCCGAAGGGTGTGATTTTGTCCGGATCCCCATACTCCGTCTACGACAAAGACGCACCACATGTGGACCCCGAGGTGTTTGAGCTTGGAGTACCTCTTCTGGGTATCTGCTATGGTCTTCAGGAAATGGCGTGGAATCTGAAAGGCAATGTCGCGAAATGCGAGCACCGTGAGTACGGCTTCGCGCAGGTTCAGATCTCCAAGATCGGGGGCCAGAGCAACGGTGCCGATGCACTATTCGAGGGTCTTGGAGATGAGCTGCAGGTGTGGATGTCGCACGGAGACCAATTGTCCGAGATCCCTCCCGATTTCCACATCATTGGTCGCACGAACACCGCACCCTATGCGGCCATCGCGCATAACTCCAAGCCTTTCTATGGCATACAATTTCATCCAGAGGTTACGCACTCCAAGAGGGGAAGGGAGGTTATTGGGAAGTTCGTCGTGAGCATCTGCGGATGCAGACAGCACTGGACGATGGAGGAGTTCATTGGAAAGGAAATTGCACGCATTCGCGAAATTTGTGGGCCAAAGGGTCGTGTCATAGGGGCCGTTAGTGGTGGTGTGGACAGCTCCGTCGCCGCGAAGCTCATGCACGAGGCTATCGGTGACCGGTTCCACGCCATCATGGTAGACAATGGCGTTCTGCGTCACAACGAGGCAAAACAAGTGCACGAAATGCTCAACAACGATCTCGGCGTGAACCTCACCGTCGTCGACGCCTCAGACCTCTTCCTCTCGCGCCTCCAGGGCGTAGAAGATCCAGAGCAGAAGCGCAAGATCATCGGTAACACATTCATCAACGTCTTCGAGGAGGAGGCTGCGAAGATTGAGGCTGCCGCCGAGCGCGAGGAGGCGCAGGGTGCGGAAGCCAAGGGCAAGATTGAGTGGCTCCTCCAAGGGACACTCTATCCGGACGTAATCGAGAGTATTAGCTTCAAGGGTCCCAGTGCGACCATCAAAACGCATCATAATGTCGGTGGGCTGCTCAAGGACATGAAGCTGAAGCTTATCGAGCCCCTACGAGAGCTGTTCAAGGACGAAGTCCGCGCCCTCGGCCGTCTACTCTCCATCCCTAACCACCTGGTCCAGCGCCATCCATTCCCCGGACCTGGACTCGCCATCCGCATCCTCGGTCCCGTTACCCGCGAGCAGGTCAAGATCCTCCAACAAGCCGACCACATCTACATTGAGGAGATCCGCAAAGCGGGTCTCTACGACCAGATCAGCCAGGCGTTCGCCGTCCTCTTGCCTGTGAAGGCTGTCGGCGTCATGGGCGATTCGCGGACGTATGAGCAGGTCATCGCGTTGCGTGCGGTACAATCAGAGGACTTCATGACTGCTGACTGGTTCGTCTTCCCCGCGGAGGTGCTCCGCCGGATCTCATCTCGCATCACCAATGAGGTGGCCGGCATCAATCGTGTCACATACGACATCTCGTCGAAACCTCCAGCGACGGTAGAATGGCTGTAG",
      "translation": "MAEIHDQFDTILILDFGSQYSHLITRRCRELNVYAELMPCTQKVKDLKFKPKGVILSGSPYSVYDKDAPHVDPEVFELGVPLLGICYGLQEMAWNLKGNVAKCEHREYGFAQVQISKIGGQSNGADALFEGLGDELQVWMSHGDQLSEIPPDFHIIGRTNTAPYAAIAHNSKPFYGIQFHPEVTHSKRGREVIGKFVVSICGCRQHWTMEEFIGKEIARIREICGPKGRVIGAVSGGVDSSVAAKLMHEAIGDRFHAIMVDNGVLRHNEAKQVHEMLNNDLGVNLTVVDASDLFLSRLQGVEDPEQKRKIIGNTFINVFEEEAAKIEAAAEREEAQGAEAKGKIEWLLQGTLYPDVIESISFKGPSATIKTHHNVGGLLKDMKLKLIEPLRELFKDEVRALGRLLSIPNHLVQRHPFPGPGLAIRILGPVTREQVKILQQADHIYIEEIRKAGLYDQISQAFAVLLPVKAVGVMGDSRTYEQVIALRAVQSEDFMTADWFVFPAEVLRRISSRITNEVAGINRVTYDISSKPPATVEWL",
      "product": ""
     },
     {
      "start": 779564,
      "end": 780503,
      "strand": -1,
      "locus_tag": "jgi.p_Fomfom1_1315426",
      "type": "biosynthetic-additional",
      "description": "<div class=\"focus-intro\">\n <strong><span class=\"serif\">jgi.p_Fomfom1_1315426</span></strong><br>\n \n <br>\n Locus tag: <span class=\"serif\">None</span><br>\n Protein ID: <span class=\"serif\">None</span><br>\n Gene: <span class=\"serif\">jgi.p_Fomfom1_1315426</span><br>\n \n Location: 779,564 - 780,503,\n (total: 885 nt, excluding introns)<br>\n <br>\n \n  biosynthetic-additional (rule-based-clusters) PF00561<br>\n \n  biosynthetic-additional (rule-based-clusters) Abhydrolase_6<br>\n \n  biosynthetic-additional (smcogs) SMCOG1262:haloalkane dehalogenase (Score: 81.2; E-value: 1.3e-24)<br>\n \n</div>\n<div class=\"focus-info\">\n \n\n \n\n \n\n\n \n</div>\n<div class=\"focus-urls\">\n <a class=\"wildcard-container\" data-wildcard-attrs=\"href\" href=\"http://blast.ncbi.nlm.nih.gov/Blast.cgi?PAGE=Proteins&PROGRAM=blastp&BLAST_PROGRAMS=blastp&QUERY=@!translation!@&LINK_LOC=protein&PAGE_TYPE=BlastSearch\" target=\"_blank\" data-locus=\"jgi.p_Fomfom1_1315426\">NCBI BlastP on this gene</a><br>\n <span class=\"asdb-linkout link-like wildcard-container\" data-locus=\"jgi.p_Fomfom1_1315426\" data-wildcard-attrs=\"data-seq\" data-seq=\"@!translation!@\">Blast against antiSMASH-database</span><br>\n \n \n  <a href=\"knownclusterblast/region1/jgi.p_Fomfom1_1315426_mibig_hits.html\" target=\"_new\">MiBIG Hits</a><br>\n \n \n \n</div>\n<div class=\"focus-clipboard\">\n AA sequence: <span class=\"clipboard-copy wildcard-container\" data-locus=\"jgi.p_Fomfom1_1315426\" data-wildcard-attrs=\"data-seq\" data-seq=\"@!translation!@\">Copy to clipboard</span><br>\n Nucleotide sequence: <span class=\"clipboard-copy wildcard-container\" data-locus=\"jgi.p_Fomfom1_1315426\" data-wildcard-attrs=\"data-seq\" data-seq=\"@!dna!@\">Copy to clipboard</span><br>\n</div>",
      "dna": "ATGGCGGCAGACCCCGTCGCCGTGAAGGAGGGGCACGCGCCGTTCCCGTACCAAGGCGAGACTCACCAGACGTACTACAAGGTCTTCGGCGACCTTGAGAACCGCACCCGCACCCCCGTCGTCGTCCTCCATGGCGGCCCTGGCCTCTCGCACGACTACTTGCTCCCACTCGCCGACCTCGCCAATCAGTCGTTCCCCGTCATCCTCTATGACCAGATCGGCAACTCTCGATCTACACACCTCCCTGACAAGCCGGGGGACTTCTGGACCATCGACCTGTTCCTCGACGAGTTCGACAGCCTCCTGCAGCACCTCGGCATCCAGGATGAGTACCACATCGTCGGGCACTCGTGGGGTGGCATGATGGCGTCCGAGCTTATCGTGCGGAGGCAACCGAAGGGATTGAAGCGGCTGGTGATCTCGGACTCACCGTCGGCCATTGCGAAGTGGAGGCAGTCGTTTGGAGAGCTCTTGAACAAGTTCCCAGATTGGGTGAAGGAGGCGGTAGCGAACGGGCTCGCAGACCGGACGGCGTACTGGAATGCGCTGCAGGAGGTGTATGCCGTTCATGGTTGCAGGGCGAAGCCGTTCCCGAAGGACCTGGAGCACTCCCTTCTGCAAAACTACGGAGAGAACGCAGACCGCACGGTAACCAACGCCCCGATCTTGAGTGGATGGACGGTCGAGGATCGTCTCCACGAAGTCAACGTCCCGACGCTCGTCATCAACGGACGATACGACATAGCGCAGGACTATGTGACTAGCGCTTATAGCGAGAAGATTCCGAACTCGAAGTGGATCACCTTCGAAAACTCTAGCCACACACCTTTCTGGGAGGAGAGGGAGAAGTACTTGCAGGTCGTCGGAGAGTTCCTCGGTGCTTGA",
      "translation": "MAADPVAVKEGHAPFPYQGETHQTYYKVFGDLENRTRTPVVVLHGGPGLSHDYLLPLADLANQSFPVILYDQIGNSRSTHLPDKPGDFWTIDLFLDEFDSLLQHLGIQDEYHIVGHSWGGMMASELIVRRQPKGLKRLVISDSPSAIAKWRQSFGELLNKFPDWVKEAVANGLADRTAYWNALQEVYAVHGCRAKPFPKDLEHSLLQNYGENADRTVTNAPILSGWTVEDRLHEVNVPTLVINGRYDIAQDYVTSAYSEKIPNSKWITFENSSHTPFWEEREKYLQVVGEFLGA",
      "product": ""
     },
     {
      "start": 780987,
      "end": 781722,
      "strand": 1,
      "locus_tag": "jgi.p_Fomfom1_1366397",
      "type": "biosynthetic",
      "description": "<div class=\"focus-intro\">\n <strong><span class=\"serif\">jgi.p_Fomfom1_1366397</span></strong><br>\n \n <br>\n Locus tag: <span class=\"serif\">None</span><br>\n Protein ID: <span class=\"serif\">None</span><br>\n Gene: <span class=\"serif\">jgi.p_Fomfom1_1366397</span><br>\n \n Location: 780,987 - 781,722,\n (total: 678 nt, excluding introns)<br>\n <br>\n \n  biosynthetic (rule-based-clusters) fungal-RiPP-like: DUF3328<br>\n \n</div>\n<div class=\"focus-info\">\n \n\n \n\n \n\n\n \n</div>\n<div class=\"focus-urls\">\n <a class=\"wildcard-container\" data-wildcard-attrs=\"href\" href=\"http://blast.ncbi.nlm.nih.gov/Blast.cgi?PAGE=Proteins&PROGRAM=blastp&BLAST_PROGRAMS=blastp&QUERY=@!translation!@&LINK_LOC=protein&PAGE_TYPE=BlastSearch\" target=\"_blank\" data-locus=\"jgi.p_Fomfom1_1366397\">NCBI BlastP on this gene</a><br>\n <span class=\"asdb-linkout link-like wildcard-container\" data-locus=\"jgi.p_Fomfom1_1366397\" data-wildcard-attrs=\"data-seq\" data-seq=\"@!translation!@\">Blast against antiSMASH-database</span><br>\n \n \n  <a href=\"knownclusterblast/region1/jgi.p_Fomfom1_1366397_mibig_hits.html\" target=\"_new\">MiBIG Hits</a><br>\n \n \n \n</div>\n<div class=\"focus-clipboard\">\n AA sequence: <span class=\"clipboard-copy wildcard-container\" data-locus=\"jgi.p_Fomfom1_1366397\" data-wildcard-attrs=\"data-seq\" data-seq=\"@!translation!@\">Copy to clipboard</span><br>\n Nucleotide sequence: <span class=\"clipboard-copy wildcard-container\" data-locus=\"jgi.p_Fomfom1_1366397\" data-wildcard-attrs=\"data-seq\" data-seq=\"@!dna!@\">Copy to clipboard</span><br>\n</div>",
      "dna": "ATGCTGTCTCCGACAGTGAAGATCCTTCTCCTCTTCGCCACCAACCTCTTCAACGTCTTCTATATCCTCTCCCATGTGAGGGGCGCCCTCTCTCCACGGCCATCATCGTCACCGAAGGAAGAGTACTGTGAGCAGCGTACCTCTGTCTGCATCCCGCTATCCGCTAAGTCTGCCACAGCGTACCGAGGACATGACTTCCCCGAACATCTCCCCCTGCCTTTCGAGATCGAGATGGTGCCCGTGACAATAGAAGAATCAGTCCACTACCCAGCAGTCGGGGCGCCCTCGAATCAAGAATGGCTCTCGATTGCATCTCCGAGCATTGGCTACATCCGTCTGGGGCCCGAGGACCGAACCTTCGTCATCAGCATGTTCCACGAGCTGCACTGTCTGCGCATGATCAACGGCGCATTCTCCAAGATGAAGGGGGCCAACGTCGGGCACATCAAGCACTGCCTGAACTACGTCCGCCAGGGCGTGCTGTGCAACCCGGACCTCACACTCGAGCCGGGCAACTTTGAGGAGCGCGATTTCGAGGTCGAGAGGTTGGGTGGGACGCATCTGTGCAAGAATTGGAACCCGATTTATGAGTGGGTCGACAACAACTTCGAGACGTGGGCGAACAAGACTGGGTGGGACCCCCATCCCGGCCATGACAAAGAAGCTCATGTCTCATAG",
      "translation": "MLSPTVKILLLFATNLFNVFYILSHVRGALSPRPSSSPKEEYCEQRTSVCIPLSAKSATAYRGHDFPEHLPLPFEIEMVPVTIEESVHYPAVGAPSNQEWLSIASPSIGYIRLGPEDRTFVISMFHELHCLRMINGAFSKMKGANVGHIKHCLNYVRQGVLCNPDLTLEPGNFEERDFEVERLGGTHLCKNWNPIYEWVDNNFETWANKTGWDPHPGHDKEAHVS",
      "product": ""
     },
     {
      "start": 781805,
      "end": 782290,
      "strand": -1,
      "locus_tag": "jgi.p_Fomfom1_1252414",
      "type": "biosynthetic",
[truncated: 3,529,226 more chars]
