# Supplementary material for: Uncovering the transcriptional landscape of Fomes fomentarius during fungal-based material production through gene co-expression network analysis
Source: Fungal Biol Biotechnol. 2025 Feb 13;12:1. doi: 10.1186/s40694-024-00192-3 (PMC11827164; doi:10.1186/s40694-024-00192-3)
Supplement: Supplementary file 1 — Supplementary Material 1 [file 40694_2024_192_MOESM1_ESM.zip › scaffold_1.region001.gbk]

LOCUS       scaffold_1             21339 bp    DNA     linear   UNK 01-JAN-1980
DEFINITION  scaffold_1.
ACCESSION   scaffold_1
VERSION     scaffold_1
KEYWORDS    .
SOURCE      
  ORGANISM  
            .
COMMENT     ##antiSMASH-Data-START##
            Version      :: 7.1.0
            Run date     :: 2024-09-10 12:01:23
            NOTE: This is a single region extracted from a larger record!
            Orig. start  :: 611882
            Orig. end    :: 633221
            ##antiSMASH-Data-END##
FEATURES             Location/Qualifiers
     protocluster    1..21339
                     /aStool="rule-based-clusters"
                     /category="terpene"
                     /contig_edge="False"
                     /core_location="[10000:11339]"
                     /cutoff="20000"
                     /detection_rule="(Terpene_synth or Terpene_synth_C or
                     phytoene_synt or Lycopene_cycl or terpene_cyclase or NapT7
                     or fung_ggpps or fung_ggpps2 or trichodiene_synth or TRI5)"
                     /neighbourhood="10000"
                     /product="terpene"
                     /protocluster_number="1"
                     /tool="antismash"
     proto_core      10001..11339
                     /aStool="rule-based-clusters"
                     /tool="antismash"
                     /cutoff="20000"
                     /detection_rule="(Terpene_synth or Terpene_synth_C or
                     phytoene_synt or Lycopene_cycl or terpene_cyclase or NapT7
                     or fung_ggpps or fung_ggpps2 or trichodiene_synth or TRI5)"
                     /neighbourhood="10000"
                     /product="terpene"
                     /protocluster_number="1"
     cand_cluster    1..21339
                     /candidate_cluster_number="1"
                     /contig_edge="False"
                     /detection_rules="(Terpene_synth or Terpene_synth_C or
                     phytoene_synt or Lycopene_cycl or terpene_cyclase or NapT7
                     or fung_ggpps or fung_ggpps2 or trichodiene_synth or TRI5)"
                     /kind="single"
                     /product="terpene"
                     /protoclusters="1"
                     /tool="antismash"
     region          1..21339
                     /candidate_cluster_numbers="1"
                     /contig_edge="False"
                     /product="terpene"
                     /region_number="1"
                     /rules="(Terpene_synth or Terpene_synth_C or phytoene_synt
                     or Lycopene_cycl or terpene_cyclase or NapT7 or fung_ggpps
                     or fung_ggpps2 or trichodiene_synth or TRI5)"
                     /tool="antismash"
     exon            702..1159
                     /ID="exon_238_3"
                     /Parent="mRNA_238"
                     /gene="jgi.p|Fomfom1|1224433"
                     /source="prediction"
     exon            1218..1288
                     /ID="exon_238_4"
                     /Parent="mRNA_238"
                     /gene="jgi.p|Fomfom1|1224433"
                     /source="prediction"
     exon            1351..1445
                     /ID="exon_238_5"
                     /Parent="mRNA_238"
                     /gene="jgi.p|Fomfom1|1224433"
                     /source="prediction"
     exon            1499..1579
                     /ID="exon_238_6"
                     /Parent="mRNA_238"
                     /gene="jgi.p|Fomfom1|1224433"
                     /source="prediction"
     exon            1638..1731
                     /ID="exon_238_7"
                     /Parent="mRNA_238"
                     /gene="jgi.p|Fomfom1|1224433"
                     /source="prediction"
     exon            1784..2047
                     /ID="exon_238_8"
                     /Parent="mRNA_238"
                     /gene="jgi.p|Fomfom1|1224433"
                     /source="prediction"
     exon            2125..2360
                     /ID="exon_238_9"
                     /Parent="mRNA_238"
                     /gene="jgi.p|Fomfom1|1224433"
                     /source="prediction"
     three_prime_UTR 2245..2360
                     /ID="UTR3_238"
                     /Parent="mRNA_238"
                     /gene="jgi.p|Fomfom1|1224433"
                     /source="prediction"
     exon            4262..4441
                     /ID="exon_239_1"
                     /Parent="mRNA_239"
                     /gene="jgi.p|Fomfom1|1362400"
                     /source="prediction"
     gene            4262..5157
                     /ID="gene_239"
                     /Name="jgi.p|Fomfom1|1362400"
                     /gene="gene616143_617039"
                     /portal_id="Fomfom1"
                     /proteinId="1362400"
                     /score="0"
                     /source="prediction"
                     /transcriptId="1362591"
     mRNA            4262..5157
                     /ID="mRNA_239"
                     /Name="jgi.p|Fomfom1|1362400"
                     /Parent="gene_239"
                     /gene="jgi.p|Fomfom1|1362400"
                     /proteinId="1362400"
                     /source="prediction"
                     /track="FilteredModels1"
                     /transcriptId="1362591"
     CDS             join(4262..4441,4505..4567,4638..4714,4773..4803,
                     4859..4930,4990..5052,5107..5157)
                     /ID="CDS_239"
                     /gene="jgi.p_Fomfom1_1362400"
                     /source="prediction"
                     /transl_table=1
                     /translation="MKVFSNLFVTAAVVALGVVNVFALTGDQLADEIDAVTAESGNLAT
                     AINALNLTNFPIQGSIIAQGLGNITTTVAQANSQFDPNQTPFDSTTAETIAAVFTDFVI
                     IHQNLLRVIIGKESLAGRFGFTAPIAFALRSLEGVVDTFCFSAIALIPTSATEANEQFA
                     ALNETFMDANAAYGF"
     exon            4505..4567
                     /ID="exon_239_2"
                     /Parent="mRNA_239"
                     /gene="jgi.p|Fomfom1|1362400"
                     /source="prediction"
     exon            4638..4714
                     /ID="exon_239_3"
                     /Parent="mRNA_239"
                     /gene="jgi.p|Fomfom1|1362400"
                     /source="prediction"
     exon            4773..4803
                     /ID="exon_239_4"
                     /Parent="mRNA_239"
                     /gene="jgi.p|Fomfom1|1362400"
                     /source="prediction"
     exon            4859..4930
                     /ID="exon_239_5"
                     /Parent="mRNA_239"
                     /gene="jgi.p|Fomfom1|1362400"
                     /source="prediction"
     exon            4990..5052
                     /ID="exon_239_6"
                     /Parent="mRNA_239"
                     /gene="jgi.p|Fomfom1|1362400"
                     /source="prediction"
     exon            5107..5157
                     /ID="exon_239_7"
                     /Parent="mRNA_239"
                     /gene="jgi.p|Fomfom1|1362400"
                     /source="prediction"
     exon            10001..10181
                     /ID="exon_240_1"
                     /Parent="mRNA_240"
                     /gene="jgi.p|Fomfom1|1375227"
                     /source="prediction"
     CDS             join(10001..10181,10247..10285,10344..10518,10570..10852,
                     10920..11339)
                     /ID="CDS_240"
                     /gene="jgi.p_Fomfom1_1375227"
                     /gene_functions="biosynthetic (rule-based-clusters)
                     terpene: Terpene_synth_C"
                     /gene_functions="biosynthetic-additional (smcogs)
                     SMCOG1052:Terpene synthase/cyclase metal-binding domain
                     protein (Score: 208.7; E-value: 2.4e-63)"
                     /gene_kind="biosynthetic"
                     /sec_met_domain="Terpene_synth_C (E-value: 7.3e-22,
                     bitscore: 74.8, seeds: 87, tool: rule-based-clusters)"
                     /source="prediction"
                     /transl_table=1
                     /translation="MPSHSSVAATFRLPDTLADWPWHRRLNTHYREVKAASASWLESFK
                     AFNPKAQKAFNKCDFNLLASLAYPDATKDQLRAGCDLMNVFFVFDEYSDVEDEKTVQRF
                     ADIIMDALRDPRKPRPAGECLVGEITRQFWERTIRVASAPSQRRFIQTFDDYCQSVVQQ
                     AADRDTKHIRDVESYMVIRRENIGAKPSFALLELDMNLPDEVLEHPAVVDLTTWAIDMI
                     IIGNDIVSYNVEQSRGDDGCNVVTIVMHQFGVDVHGAMDRIAEWHQDLADKFLAQYDNV
                     PSWGAEIDAQLARYLDGIGNWVRANDTWSFESERYFGRNGPAIEASRCVELLPRVSVPA
                     PKPQASETPRDRSGLDRSSRSCGQY"
     gene            10001..11565
                     /ID="gene_240"
                     /Name="jgi.p|Fomfom1|1375227"
                     /gene="gene621882_623447"
                     /portal_id="Fomfom1"
                     /proteinId="1375227"
                     /score="0"
                     /source="prediction"
                     /transcriptId="1375418"
     mRNA            10001..11565
                     /ID="mRNA_240"
                     /Name="jgi.p|Fomfom1|1375227"
                     /Parent="gene_240"
                     /gene="jgi.p|Fomfom1|1375227"
                     /proteinId="1375227"
                     /source="prediction"
                     /track="FilteredModels1"
                     /transcriptId="1375418"
     exon            10247..10285
                     /ID="exon_240_2"
                     /Parent="mRNA_240"
                     /gene="jgi.p|Fomfom1|1375227"
                     /source="prediction"
     exon            10344..10518
                     /ID="exon_240_3"
                     /Parent="mRNA_240"
                     /gene="jgi.p|Fomfom1|1375227"
                     /source="prediction"
     exon            10570..10852
                     /ID="exon_240_4"
                     /Parent="mRNA_240"
                     /gene="jgi.p|Fomfom1|1375227"
                     /source="prediction"
     exon            10920..11565
                     /ID="exon_240_5"
                     /Parent="mRNA_240"
                     /gene="jgi.p|Fomfom1|1375227"
                     /source="prediction"
     three_prime_UTR 11340..11565
                     /ID="UTR3_240"
                     /Parent="mRNA_240"
                     /gene="jgi.p|Fomfom1|1375227"
                     /source="prediction"
     three_prime_UTR complement(13208..13240)
                     /ID="UTR3_241"
                     /Parent="mRNA_241"
                     /gene="jgi.p|Fomfom1|15152"
                     /source="prediction"
     gene            complement(13208..13619)
                     /ID="gene_241"
                     /Name="jgi.p|Fomfom1|15152"
                     /gene="gene625089_625501"
                     /portal_id="Fomfom1"
                     /proteinId="15152"
                     /score="0"
                     /source="prediction"
                     /transcriptId="15152"
     mRNA            complement(13208..13619)
                     /ID="mRNA_241"
                     /Name="jgi.p|Fomfom1|15152"
                     /Parent="gene_241"
                     /gene="jgi.p|Fomfom1|15152"
                     /proteinId="15152"
                     /source="prediction"
                     /track="FilteredModels1"
                     /transcriptId="15152"
     exon            complement(13208..13619)
                     /ID="exon_241_1"
                     /Parent="mRNA_241"
                     /gene="jgi.p|Fomfom1|15152"
                     /source="prediction"
     CDS             complement(13241..13459)
                     /ID="CDS_241"
                     /gene="jgi.p_Fomfom1_15152"
                     /phase="0"
                     /source="prediction"
                     /transl_table=1
                     /translation="MQVRNGRFIHLLSIFFRFIPSVSLGSGHCNGPCVSHCPRGLRRPT
                     RGRMLKRVIDRGSASTEGATRSDRMHG"
     five_prime_UTR  complement(13460..13619)
                     /ID="UTR5_241"
                     /Parent="mRNA_241"
                     /gene="jgi.p|Fomfom1|15152"
                     /source="prediction"
     exon            15737..16004
                     /ID="exon_242_1"
                     /Parent="mRNA_242"
                     /gene="jgi.p|Fomfom1|1212942"
                     /source="prediction"
     gene            15737..18155
                     /ID="gene_242"
                     /Name="jgi.p|Fomfom1|1212942"
                     /gene="gene627618_630037"
                     /portal_id="Fomfom1"
                     /proteinId="1212942"
                     /score="0"
                     /source="prediction"
                     /transcriptId="1213133"
     mRNA            15737..18155
                     /ID="mRNA_242"
                     /Name="jgi.p|Fomfom1|1212942"
                     /Parent="gene_242"
                     /gene="jgi.p|Fomfom1|1212942"
                     /proteinId="1212942"
                     /source="prediction"
                     /track="FilteredModels1"
                     /transcriptId="1213133"
     CDS             join(15737..16004,16074..16251,16318..16461,16530..16791,
                     16867..16970,17051..17069,17149..17338,17401..17423,
                     17490..17548,17616..17759,17845..17991,18065..18155)
                     /ID="CDS_242"
                     /gene="jgi.p_Fomfom1_1212942"
                     /gene_functions="biosynthetic-additional
                     (rule-based-clusters) p450"
                     /gene_functions="biosynthetic-additional (smcogs)
                     SMCOG1034:cytochrome P450 (Score: 213.1; E-value: 1.2e-64)"
                     /gene_kind="biosynthetic-additional"
                     /sec_met_domain="p450 (E-value: 4.3e-74, bitscore: 246.7,
                     seeds: 50, tool: rule-based-clusters)"
                     /source="prediction"
                     /transl_table=1
                     /translation="MYGQFHTSNVLFEFYNFRGRTPSLPPLLTANPTSVVITIVSLALL
                     YHFFSTSISRKNLPPGPRGLPVVGNVFQLSNDVWFKFTEWKQTYGPIVYLNLAGQNVIV
                     LNSLQTAADLLDRRSTNYSSRPNFVVACNMLTEGLFFVFQGYTNLWRRMRRAAHEGLHH
                     GAVKDFLPLQTQEAAILINDMIASPTKWEEHMTRNAGSTVLSATYGTPLLKSINDPAAR
                     DLIELTSYVLRAGTVDGFLVEFLPFLQHLPAAIAPWKAEALRAAPRFSKRFQGLYAAVQ
                     ARVAEGDTRPSVAASMIEKQGVKHDLTDKETSWLLATVAAAFETVSGTMMWFMLAMVLN
                     PEAQRKAQEELDTVVGRDRLPTFDDLDQLVYIRAIVKETLRWHPVGPLGLQHRSVEDDW
                     YKGYFIPKGSVCIPNIWAINRDPELWGMDADCFRPERHIGPDGTLAASPADTKDEGHVT
                     FGFGRRICVGRHLAHNSLFLNMACLLWMFNIKAPLGPDGEEIVCTEKSIDLGLVVRPQE
                     YQYQFELRSPDALAVFEGHKELLGI"
     exon            16074..16251
                     /ID="exon_242_2"
                     /Parent="mRNA_242"
                     /gene="jgi.p|Fomfom1|1212942"
                     /source="prediction"
     exon            16318..16461
                     /ID="exon_242_3"
                     /Parent="mRNA_242"
                     /gene="jgi.p|Fomfom1|1212942"
                     /source="prediction"
     exon            16530..16791
                     /ID="exon_242_4"
                     /Parent="mRNA_242"
                     /gene="jgi.p|Fomfom1|1212942"
                     /source="prediction"
     exon            16867..16970
                     /ID="exon_242_5"
                     /Parent="mRNA_242"
                     /gene="jgi.p|Fomfom1|1212942"
                     /source="prediction"
     exon            17051..17069
                     /ID="exon_242_6"
                     /Parent="mRNA_242"
                     /gene="jgi.p|Fomfom1|1212942"
                     /source="prediction"
     exon            17149..17338
                     /ID="exon_242_7"
                     /Parent="mRNA_242"
                     /gene="jgi.p|Fomfom1|1212942"
                     /source="prediction"
     exon            17401..17423
                     /ID="exon_242_8"
                     /Parent="mRNA_242"
                     /gene="jgi.p|Fomfom1|1212942"
                     /source="prediction"
     exon            17490..17548
                     /ID="exon_242_9"
                     /Parent="mRNA_242"
                     /gene="jgi.p|Fomfom1|1212942"
                     /source="prediction"
     exon            17616..17759
                     /ID="exon_242_10"
                     /Parent="mRNA_242"
                     /gene="jgi.p|Fomfom1|1212942"
                     /source="prediction"
     exon            17845..17991
                     /ID="exon_242_11"
                     /Parent="mRNA_242"
                     /gene="jgi.p|Fomfom1|1212942"
                     /source="prediction"
     exon            18065..18155
                     /ID="exon_242_12"
                     /Parent="mRNA_242"
                     /gene="jgi.p|Fomfom1|1212942"
                     /source="prediction"
     gene            19381..19800
                     /ID="gene_243"
                     /Name="jgi.p|Fomfom1|1312853"
                     /gene="gene631262_631682"
                     /portal_id="Fomfom1"
                     /proteinId="1312853"
                     /score="0"
                     /source="prediction"
                     /transcriptId="1313044"
     mRNA            19381..19800
                     /ID="mRNA_243"
                     /Name="jgi.p|Fomfom1|1312853"
                     /Parent="gene_243"
                     /gene="jgi.p|Fomfom1|1312853"
                     /proteinId="1312853"
                     /source="prediction"
                     /track="FilteredModels1"
                     /transcriptId="1313044"
     exon            19381..19800
                     /ID="exon_243_1"
                     /Parent="mRNA_243"
                     /gene="jgi.p|Fomfom1|1312853"
                     /source="prediction"
     CDS             19381..19800
                     /ID="CDS_243"
                     /gene="jgi.p_Fomfom1_1312853"
                     /phase="0"
                     /source="prediction"
                     /transl_table=1
                     /translation="MQFKAIALAALALFAAPALGVTLSYDEAYDNGSASLDTVACSDGE
                     NGLITKGFSNFGSLPHFPNIGGAVAVGGWNSDACGTCWQLTYKGKSINVLAVDHAAAGF
                     NIALGAMNTLTNNQAKQLGRIDVDAKQVATSACGL"
     exon            20407..20489
                     /ID="exon_244_1"
                     /Parent="mRNA_244"
                     /gene="jgi.p|Fomfom1|15380"
                     /source="prediction"
     five_prime_UTR  20407..20489
                     /ID="UTR5_244"
                     /Parent="mRNA_244"
                     /gene="jgi.p|Fomfom1|15380"
                     /source="prediction"
     five_prime_UTR  20541..20552
                     /ID="UTR5_244"
                     /Parent="mRNA_244"
                     /gene="jgi.p|Fomfom1|15380"
                     /source="prediction"
     exon            20541..20700
                     /ID="exon_244_2"
                     /Parent="mRNA_244"
                     /gene="jgi.p|Fomfom1|15380"
                     /source="prediction"
     exon            20751..20861
                     /ID="exon_244_3"
                     /Parent="mRNA_244"
                     /gene="jgi.p|Fomfom1|15380"
                     /source="prediction"
ORIGIN
        1 ctttgtctca cacccatcgt ccggcttctc tctccgtcgt cgtcgctcgg atgacacgga
       61 gaacagaaaa gtcgtcctcg acagcgtcag cggacgcgtc gtccctggcg agatgatggc
      121 cattctcgga ccaagcggtg caggcaagac caccctcatc gagattctcg cccagaagca
      181 caagtcgggg cagatgctcg gtggtgtctc cttccccgga gcgggcgaca agccgccacg
      241 cgttggtttc gtgccccagc aagacatcct cccgccgatg ctcactgtgt acgagaccct
      301 gctcttcgcc gcacgactcc gtcttcccga aggcgtgccg gactcggaga agagtgcgcg
      361 cgtggacgat atcatggacc gcttgggcat cgcaaacctt cgtgacgtgc gtgtcggtga
      421 tggcgagaag cgcggcataa gtggcggtga gatgcggcgc gtgagcatcg gcctggaact
      481 cgtcgcgcgg ccggacattt tgctgcttga tgaaccgacg tcggggttag actcggtgtc
      541 ggcggctaaa gtagcaaagg tgctgcatgc gctcgcccac gatcctgata atccgaccgc
      601 ggtcattgct tctattcatc agcccaggta tgtttcttgc gcatggcttg tggctcttgc
      661 cactgcgtac agcgctgacc gcacctgtcg tacgtttcta gttcccagtt gtatcactcc
      721 ttcgatcaga tcttgttgct ctcgcacggc cacgctttgt actccggccc cggagggttc
      781 gcgcctgcgg aacacttttc cgcgaggggc gtggcataca aggagggtta caacgttgcc
      841 gattacctcc tcgagctcgc gagcgacccg cccgtagggc tgttcgagct ttccaaccgt
      901 tcgcaaaacg gcgtctccca ctcgtcgtcc gacgacgaag tcgagaaagg gctgagcggc
      961 ggcatacaac cggacaagcc ggagagcgtg gaggggccga agcggaggtc acggttcaac
     1021 ttccggagga cgcagtatgc ggcgacgttc ctcacgcagt tggaggtcct ttctgggagg
     1081 gagtggaagg ttttgcggag agacaagacg ctgttcctcg cgcatattgg cgtcgcgtct
     1141 gtattgggag tcttctgcgg taggtgatct gaaagtgagg gatgtgcgtg gctttactga
     1201 ctggtcggct tgatcaggtg gtttgtactt caaagcagac atcacgatcg ctgggttcca
     1261 gtccagagtg ggctgtttat tcttcttggt tagtagacta gcgagatctc agcacgcatc
     1321 ggtcactgat acgcatgtcc tcacctgcag ggcgcgctca tcgctttctc atctctcagc
     1381 gcattgtata acgttgtaga aatacgcccg ctgttcctca gggaacgatc ggcatcatac
     1441 tataggtgtg ttattctgcc attgatgata ccatgaacgc gactgaaagc tctttcagtc
     1501 ccgccgcgtg gttgttgtct cgttttgtct ttgatgtctt gcctcttcgt atcataccca
     1561 ccatcattgt atccactatg taagtgctca accgccgtac cgccgtattc aaaacatcgt
     1621 cgctgatccc ttgacagcac atattggatg gccggcctcg ctcacgatgc ggcccatttt
     1681 ttcaagttcc tcttcatctt ggtcttgtac tctctcgcca tgactctctt cgtacgtcct
     1741 gcgcctcttt tgccgtcacg caatgcttac cctggcttgg tagaacttcc ttctcgcgac
     1801 cgtgttccgc aacgggggga tcgccatatt gtgttcggcg ctcaccgcgc tctaccagat
     1861 gacgtacgcg ggcttcttcg tgcatttgaa cgacatccct ccggtcatcc gatggctaca
     1921 gtggctctgc ccgatgaaat acacgctcga ggcgctctct gtcaacgaag tgggctctgg
     1981 cctcatgatc caggatacac tgcaaggcgt gcccatcagt gtgtctgccg cgctgatcat
     2041 gcaaacggtg agccttactc tgttgctgtt ttgctgcaat tcccccccgc tcgaaaacaa
     2101 aaaaactgat ttggaggtgc gcagttgttc ggatttgggg agaacaacta ctacagggac
     2161 gtgcttgtgc tgttcgcgta catcgtgggc tttgcgatct ccgtgatctt tgtcgtgtgg
     2221 ctgaaggtgc gcgagcggcg gtgattccgt gtgttggatg taccaggata ggatacccac
     2281 ggcttgtggg atgatgggtg tgttcggccc gactcggtgt aatgaaagac gcgattcttg
     2341 atatgttgaa gagatgcaca ccctcgctcc ttgcctgctt gtctccttgg gtgtgacttt
     2401 ctcgacagtg caacgagcaa gatgtcaagt gcttcactgt caggctgctg tactgtactc
     2461 actgcatcga aagcacccca tgggccatgt ccagggtttc gcggtggagt aggatatgga
     2521 gggcgctagc aaggacgcga cgaggaggag acgacaggtt agggtttgct tagtcagcga
     2581 gaggtgtaca gggtatgtac acgggacagt aggaccacga cgaggtcatc gatcatcact
     2641 ggagcttgac ttggctgtct ctccaattag gacgactcca gcggctagac cacaggtaac
     2701 aagcattctc agtgatccgc ccggactaca ataggcgacg gacacagtga ttcctgaagc
     2761 gggcacgctc gaacggggcg cgtcctctga gacagttgtg cggttctact tctgaccact
     2821 atgatatatg cgcatgctca cgaagccgtt tgcatagagc gttcccgata gcaagctgta
     2881 tcaaaatgac tcatgtcgcg cacgcaagct gtccacagtc gcgtttgcaa tgccgtcgcc
     2941 gaacgcgccc tccttatggt gttcacggcg gtgatttcac acctgacctc gtacggatgg
     3001 ggcaattcac cggagtgacg gatcggttgc ggtcaaagac cgaaagaggt tgagagatac
     3061 tttatcgctc gcgagtaacc tcaggcccgt gataggtgag tccaactcgc tgtcgaacga
     3121 ttcctctctt cgttcaatta tacagtccat tattatttct ggttatcaga agtaagcctt
     3181 cttctagctg cgtgtcacat atggggacgt tttcctgact tggggttacg ttacaggatg
     3241 tctacgtctc ttggtgtcag tcctgcgaac ggtgagcccg ccatcaccgt gtgtcgccgt
     3301 gctgaaggtg aagtccgatt gagaagccgt tggaatttcg gcatcgcgat cgctacaagg
     3361 aagggttcgt tccgatcgtg tatgttgctc ccttctggag tcgcgggatg tctgccgcgt
     3421 ggctgaagga gggtatagca tgatgcgttc tgatgtatct agaacccggg acaaatgatt
     3481 gcgccattat ctggtggatg ggaagcagtg tgtgtgagtg cacgattgtc atggctctcc
     3541 cttttaactc atcgcaagga atgcatagaa cgccgcaggg caaggaacca cgtcatttgc
     3601 tacgcgatgc atggcatgaa tgttcctttg ctcttctcca acttggtatt cgagcgagga
     3661 ttcgccagtc cggcatcaat ttgaccgttg ggagacggaa ccgagcagag gctcaggggt
     3721 ggctatcact cccgtgagta tcccggtgaa cgactatact atgcattgtg ctcgactccg
     3781 ggtcgtgaac tgatgctacc acggtcatag atatgcatca caatcagatt ctatggtttt
     3841 ctcctgtggt aatctgtggc cgtctcgcct ggggagcagt aggatccaca caaaacgttg
     3901 tatttgatgg catggtgcaa gcttaccgtt ctctcaccgc acagcgccac acacctacat
     3961 gacatgtgtg aatattggta cacgccccaa gcataagctg tttccagtgg attctcagtg
     4021 gttcttcgga gcgtgaatcg ccgtcattac caagtgcagc caacttgacc tgtacaaacg
     4081 cagcaaacca acgtatgatt gcgtcagagt catctttcac gcgagtggtt gcgggcctca
     4141 gaattgggct ataaaagcct gcgggttgcc caactgtcca gcattcgacc tcgttcgaac
     4201 ccagctcttc aacaacctcc tcgcagccca ctccccctca gcccactctc tgctcttcac
     4261 catgaaggtc ttcagcaact tgttcgttac cgctgccgtc gttgccctcg gcgtcgtcaa
     4321 cgtcttcgct ttgactgggg accagctcgc cgacgagatt gatgcagtca ctgccgagtc
     4381 gggcaatttg gcgaccgcca ttaacgcgct caacctcact aacttcccga ttcagggtag
     4441 cgtacgtact tatttgtttt ctacgaatcg ccttgtggca tctaacagta ccactatggt
     4501 tcagatcatt gcccaaggtt tgggaaacat tactactaca gtcgcccaag caaactctca
     4561 attcgacgtg agttgcggcc ttccagctgc cagcgtagta tttccttccg ctaatgtcaa
     4621 ttcataaaac ctactagcct aaccagactc ccttcgactc tacaacggcc gagacaatcg
     4681 cggctgtctt caccgacttc gtcattattc atcagtgagg gttgatgagc tatgttcctt
     4741 cgattgcttt taacccctcc attcttctct aggaacctat tgagggtcat catcggcaag
     4801 gaagtacgtg taattctcgt tatttaattg ccatttcctg atggtgctcc cttggcagag
     4861 cctcgccggg cggttcggtt tcaccgcccc catcgctttt gccttgaggt ccctggaggg
     4921 agtagttgac gtcagtctgc cagacctctt ccaccgtcgc atcgcgctta ctgtctggta
     4981 tcatgtcaga cattctgctt cagcgccata gccctcatcc ctacctcggc gaccgaagcg
     5041 aatgaacagt ttgtgagtcc tccttctcgt tacgacctac tcgcacgatc ctgatgatgc
     5101 gcacaggctg cgttgaacga aacgtttatg gacgccaatg ccgcttacgg cttctgaaca
     5161 gctcgtcctg taccaattcg gcgagtggtc cttcgacttc gacaacatgg cagttccttg
     5221 tcactctata ttgaccagct gccctgcaaa ttgatgaaag gatgggtggc aagggtgact
     5281 atttcttgat cagcgttctc gggttccgat tctgttgccg gcatgatgtg actgcgaaca
     5341 tctttgtacg ttcttgtgaa gtggaaagct actgtggtag cgatttctgt gctgattacc
     5401 aatgaatatg acaagtttgg tcttattcgt cgtagtggct gcgcgttcgt gcactcgagt
     5461 tgactgagag tgtacagaac gcgcttctat ggggccgaag tgttgtttcg cgatgacatc
     5521 taaaagatat ggttgttcca tcatgcaacc gcctatatat aaggtccgcc tttcaatctg
     5581 tcctcagtgg ctgagcgtaa tgcctccgca ctgaaccccc caggcttact cggatttttg
     5641 aagtttcaat tcccacgatc tctcgaccct ccatccgagt ctcagggtat taccacgaag
     5701 tactgccgca agctgttcac tattttggcc cccaacggtc ccttttcgga gacagtaatg
     5761 ttaccggaac catcacgaga tacgagcagc atctaccggt acctctaccg ttcgcgggag
     5821 gtcccggtcc gccatcttgt gagctgtgct caggctgata gcttgtacgc cacccactgc
     5881 tggcatacca ccgctatacg gtgtattccc ggaccagttt acttgataga atcgccttca
     5941 ctgttcaata tcatcttgcc gatgagtcgg acatagggtg actcggctag taccggtgca
     6001 caagaagtgg tcgctgactt gtccagtaac cggcgagcta gatttgtatc tacggaaaca
     6061 tgagaacttt gaactgccac ctgccacgac tcggagctta caccccacct gggaacctct
     6121 tggttactgc cgcgcacgag catgtgggta tatctcgttc ggacacctga cagatgatca
     6181 tggtgtcatt ccgcttggaa catcggagag gcatgtacta ctaacactgt ccatgacttt
     6241 tccttttcga cctctctgcc attgcttcgc tgccgtgtag cgctataaag gtttagcccg
     6301 ggtttccttc cattctagcc attcaagttg acctggtcct cgaggtcgga tggcattatg
     6361 ccagactccc actctcggaa ctgtggtacc ataccacgat gctagtacaa cgtgctgtat
     6421 gtcccgttga gccaggcgat tactactgat ccgcagcagt gagcacaaag gggttaagac
     6481 tgatcgccgt tcaccggtgc attggtggca gcccagtggg tggttgaact tcgttgatgt
     6541 gacaggtggt agaattatat catagctatc aaatgcagac ctttccatcg cacctacaac
     6601 gacggtagag tgggcggacg ggcctaagcc tcagcgctcc ggcctgcgga tacaccagct
     6661 ggagaatgat caatgacagc ccaagcgtag cgtcactaaa tcggcgagct tactggtgtc
     6721 agaaggtcac tcactggact ctgctttggg cactgcgcct tttcgcgagt cctgcctggc
     6781 aaaacggact gggtggtcga gtaacctcgc tcccggatct ggtggtacaa cgtcctcgga
     6841 ggcagtgtcg tgccaaaatt gtaaggtttg tcatatggaa gaagttacgt tgaggtcccg
     6901 ttctagatgt actctgtggg attgtagatg gccctggtat tatggcatag cgacatgcag
     6961 ctgttggtgt cgaaaggggc ctggaaatag ttgaacccag tgtgtccaag ttggccaggg
     7021 cggttccggg gccagacggt cattcggagc cgcctgccaa cagagaagca ctctgaatac
     7081 tttatccggg aacgcacacg tcaagagtag cattgtgtgt tgctgtaggt gacaactttg
     7141 catgggtccg agagagatag ggatccatac gtcttgcagt cctcgagtcc gagttcgtcg
     7201 tgctccgatc gcaagccgga ctccggagga gtcgcacagt ggcagcgctt gcgagtcggt
     7261 caatgttaca ttccgcagcc ttgatctctc ggaagatgca tgtatccgcg actattcgtt
     7321 ggtcacgacg ctccagtatt agctgtggcg caaaccactg gcaggaggca ggaggataag
     7381 caggagtcaa tgtcaggtat gtcccgaaat ggaaattcag cacactgggc ggttaaatgg
     7441 aaatgtacag cgcgccgcgg cgcaccaaca agcgacgtcc tggagtctgt acgattcctg
     7501 gaagagctac gttctgatta catccatagg cgacgcccct agattcaact catggttggc
     7561 ccatcggaag atgcgcttcc ccggaaggcg gtactgtggg tgcatctacg actccttcga
     7621 tgcatgtggc tgacagatga acagcgataa tactctcctc ccacggttta gatcctgcac
     7681 gatcttaaca ttcagcttgc ctccatgggc agcagcctct gtgagtagca acattgattt
     7741 catttcgtcc cttgcgcaat ctctatgctt gtgaatacaa ggcaatcgtg gatacgatgt
     7801 acacatgcca gccatccata tccatccacc aactccgatc ttagtgggag gctcagatac
     7861 aaggcatacc aatccacctg cgggtcttca caaaacctac tcggatcgac tggcgtcagt
     7921 atcctaggga cgaccgcccc gcagttttgg tattcgcctg actcgccgct gcgtaagtcc
     7981 ttctcgttca ttttcaagac ggtcgtctcc tcgagcgttc cgttcgccgc cggattcttc
     8041 gggtcgactg ctcaagcctt gagcaaaacg atcatcacgg cgatcgggag cgcccctcag
     8101 taggcctctg aagtcgacga tagcagcgtc aggaagtaat agggtatgta ctcacggtct
     8161 acccactcac gcgttgtcgt ctcgaatcat ccaagcatcg cgactcctag cgcttctcta
     8221 ggcattctgg aggcctagga atgttcatcc tccaaggcct cctcgctata gcatcatgag
     8281 tagacctatc acgtcgtagt ccgccggctg atacgtggca ctggcggttc aacaccagcc
     8341 tgctcccgcg caacgccgct caagaaatca atacggcctc cgctgacttc atcaggattg
     8401 tataaacgta ccagtatgcc ctgagatacg ctcgactgag accctcactc aatcgcctac
     8461 tgcgtgctag taggctcaag ccagccagac ccatcgactt tagttcgcgg gctcagactg
     8521 tgcgtgcgac tagtcatgaa cattacattc accgggatct cagcagggtt tgaatgtgat
     8581 catgctactg taatacattg cacgggccct tccagccttc agtactcagc agggacacgc
     8641 tggacctgat gcacgaaacg ctaagcctta gcgtgataca ttataccgca tcccgaacaa
     8701 cctccgggtt cttacactcc gcgcgaaacc gtggaagctg tgttatgttt ttttgtgcag
     8761 tgccgactcg gaatatcgga gttcggcgac aaaagcccaa gttttgatct acagaggggg
     8821 ctaccaaatc acagcccccg agacggccca tccgtttcga gcggaacacg ggaacctctt
     8881 agtatccgga gttatcgagt ctgactatga gtgtactgta ctctgagtgc agctttggaa
     8941 ggcacggtct tggacgacac caagcggaca gtacaagctg cttcaacgtg accggcctgc
     9001 aggcaggggc agaattctgc cgcagctcac ccatccatcg ggcgctaaat agcgcttatg
     9061 tcctgcgcag taatgttgca ttccaagtgc gctttgttct gttgttgctc atcggatgcg
     9121 tcactccgat aaattgatct gattcccgtg cctgccattg agcgataaag tattatcgct
     9181 tgtatgcata tttgtcacag ccgccctgtc tgcatcaggt ttcaacgaca acaccgctcg
     9241 tgctgcccaa cgctgtccgc cgtggccccc ttcattctag tggtcccatg aaaaaacttg
     9301 tttatacagc agaggcgggg tatgagtcaa acccgcggga gacctgctca ccgagtcact
     9361 gaacctgtaa cagttcaata ccggcgctga atcacttgag ctggctccgg agccacgagc
     9421 tcggcttatt cgtacgaccg ggcattgtaa aagtacgtgg cgcgctccgt cataaccgtt
     9481 gtgacgccgc cgcactctaa gcctgaagtg tgcgtctgcg gtaccccgaa ctctctctga
     9541 gaatctcgtt gaccctggag tccgtttcat ccgccgcgaa catgtcgcga gtaaggtctg
     9601 tgtcgagata ccatcgggaa taccctgccc ggcacggaca gggtggtctt gggcggtgag
     9661 cggagagcac gcatcaaatg attcgttcct ctccttgaac aaagacagtc ggcgtcacag
     9721 tgagatcgat tgcaagcaag ctgttgggtc ccaagaaagt gtcatccctc gccaaaatcc
     9781 acattctgat gaagcgtctc atgcctgcga tggcgcgctc atgggctata gccacaatgc
     9841 acgctcggtc acagcttcat tcgcaaagtc actgggttgc gttcacagcc cattctggta
     9901 gggcagaccg atctctatcg gcctttaggc agaggtaggt ataaaacacc caagtcgaga
     9961 gtgagtttcg tcagtttcac ttcatctcct cttctacaca atgccttctc actcatctgt
    10021 tgctgctacc ttccgccttc ccgataccct ggctgactgg ccatggcatc gccgcctcaa
    10081 cacccactac cgagaagtga aggccgcctc ggcatcgtgg ctagagtctt tcaaggcgtt
    10141 caaccccaaa gcccaaaaag ccttcaacaa gtgcgatttc agtacgttga ccttcgtgca
    10201 gatcccgaca atgaagagtt gctcaccaat gctttgcttt ctctagacct ccttgcctca
    10261 cttgcctacc cagacgcaac caagggtgag tgacaagagc gttttccgag gaatgcggga
    10321 tcctgatggg ctcttgattg cagaccaact acgggcggga tgcgatttga tgaacgtctt
    10381 cttcgtattc gatgaatact cagatgtcga agacgagaag accgttcagc gtttcgctga
    10441 catcatcatg gatgcgctcc gcgacccccg caagccacgg cccgcggggg agtgcctcgt
    10501 cggggagatc acgagacagt gagtgcctcc ttctcatctt cccccttctc gtgctcattt
    10561 gagcaccagg ttctgggagc gcacgatcag ggtcgcgagc gcgccgtccc aacggcggtt
    10621 catccagaca ttcgacgact actgccagtc tgtcgtccag caggcggcag atagggacac
    10681 gaagcacatc cgcgacgtcg agagctacat ggtcatccgg agagaaaaca tcggcgcgaa
    10741 gccatcgttc gcccttctcg agctcgacat gaacctcccc gacgaggtgt tggagcatcc
    10801 cgcggttgtt gacttgacga cctgggccat cgatatgatc atcatcggaa acgtgagtca
    10861 cactacgctc cccggaagag ttgggcatac ataactgacc tgcctcgctg cgcccgtagg
    10921 acatcgtttc gtacaacgtc gagcagtctc gcggcgacga cgggtgcaac gtcgtcacca
    10981 tcgtcatgca ccagttcggc gtcgacgtgc acggcgcaat ggacaggatt gccgagtggc
    11041 accaggatct tgccgacaag ttcctcgccc agtacgacaa tgttccgtcg tggggcgcgg
    11101 agattgacgc gcagctcgcg cgctatctcg acggcatcgg gaactgggtg cgcgcgaacg
    11161 atacttggag tttcgagagc gagcggtatt tcggtcgcaa tggcccggcg atcgaagcaa
    11221 gccgctgcgt ggagctgctc cctcgggtct ccgttcccgc gccgaagcct caagcttcgg
    11281 agaccccacg agaccgaagc gggttggacc gaagttcgcg gtcttgcggg cagtactagg
    11341 tgcgcttgtg gtgatgcggt tgccgttacg acgtttggga tgtgcttgta aaaatttttc
    11401 ttgccttact ctcgacttga tccttgactt ggccacctag atgtatctta gatatttatg
    11461 tcatctcctg tcttcaagga actgtctatt ggagacagct acctggggtc aggagaacct
    11521 gtattgtata attaggatag atacattatt aatcatttgc tattaccatt cgtaccttta
    11581 gattcgggcc acgcaacggc agctgtcttg agtggagtac cctgtcaaga aaagttgcac
    11641 cgctcctgca cgtatgtgac cgccggaaag ggtgacacgc cacttgaggg gaggtgggtc
    11701 cagatagcta tcctcagtat gatccggtac caagggcggt ctcgttacta ctcacctgct
    11761 ccattgtggt ttggcatttt gagtgcgtcc cgaggaagct tccagcgcat catggctcga
    11821 ccacaatgat catctgtcgg atgatccgcg ggccctcaat tccgttcagg tggtagctat
    11881 gcaatgtcag acgattgagg acaaagttat gcgcgcgcga gggaagcccg tgtggttgaa
    11941 tgtcgtctat cacggatgtg ctagcgcggg atacttattc tcatctctag cgtatttccc
    12001 gacgtttcga cgtggtattc gttgagatac agactcatcc tctgcatgtg gcatgtaacg
    12061 ggcatgtttg cgatccttag tcgagtcggg gaacagtgag cgtgaggtcg attcctggtg
    12121 acacgtaacg gtacgatgga caaacgatac cacaataagc gctaaacgcc cgcttgatcg
    12181 gaccggtcat cccattctca gtggctacat gcgaacctga gagcgcgtga acaccaccac
    12241 ggcctggggt ggttcccggt catggaacaa tcatccctcg cggactagca tggcgttgat
    12301 tacaatgagg gaacagccat gccgcataaa attcgaccgg caattcatcg agtaattaac
    12361 gactaaataa tctagtgcct gaccctaggc agtacagagg ggaccgtatt caaataatgt
    12421 agtcctgagc aaacgtcatc aatggaaaac ttcaaacatc gattccgata cccatcggcc
    12481 aatcctggtg ccttgcaaat taatggagca tggtccagtg tgggccttcg ccacattggt
    12541 ggtgcatcca tgcaggaagg acccggagat ggatttgtag cggtaggaga cgggatctac
    12601 agcggagtat gatagctact catcccagtg gtagttttcc gggcttatct ctggcacctc
    12661 ggtacggcca gcgcaattga tgtttcgcgg gaaagaagct ctcgtaatgc ctcccgaggc
    12721 cgacgaacac cgcccgagcc atcgtctttc cgggacgata cggagcgtgc gtggagcagc
    12781 catgccgcaa cgagagttga ctgcgagtct tcagccagtc cttgagattg tgatagtttt
    12841 cgtgcggtgt ccgaccgcgc accatcgcgg gatggtaggc ggatggtggt acattactcc
    12901 ttgcaatcgg atcacttgca cccgccactg cgatgcattg cggaatgggc tgcgcgagac
    12961 aaggccggag tctggcaccc atgaccactc tgctgtgcct gtcattgaaa tcgtgcgcgc
    13021 ccaagatagt gaccaggatc tctgtatcag attaccgcga atcttgcact ccgcccatat
    13081 cctgcatagg cggacacctc ataaacctgc cctggacaag catctaccca tagaaacggg
    13141 ctacggcgac atgagcacaa ggctactccg ttagccacct ttgagagcgc ttaatccccc
    13201 tcatatgggt tcttgacttc tcgccaatac gacgcgcgcc ctaaccgtgc atcctgtcgg
    13261 agcgtgtagc tccctcagta ctggcgcttc cgcgatcaat aactctcttc agcatccgcc
    13321 cccgtgttgg tctgcgtaaa ccccgtggac agtgggatac acatggccca ttgcagtggc
    13381 cggacccgag actcacggac ggaatgaacc gaaagaaaat tgataacaga tgaatgaatc
    13441 gaccgttcct tacctgcatg tccgcggccg gaagatggga agcgtcgtgt tcgccttgga
    13501 tcgcgccaga atttgacaag gttatcgatg gccacagcag ccggaagtcg cggcgctcct
    13561 atgattccgg agggtgagag ttacagtcgc agacaacata gacgttgtgt ggaacgcgga
    13621 gcggagcatt gatatttccg gtaacatcct gtcactaccg ccacgatcga cacgctttgg
    13681 taagtggtta gcgtaacgta ccgagaaagg caccggcgta cgggccggga caaaattgaa
    13741 tgcttgtggc tgttatagca aatactgggg aacaaacatc atgagctgta caaactctta
    13801 gcgtgtttac ttgtgcaact cgagcgctct aaggcgtgaa gtacaaggtc ggttgacatt
    13861 gacaatacac agcttgagat ttgcctgccg cgcgacgtgg aatggaaaaa ctgcttactt
    13921 tgactacatt catgaggttg gtggaggtgg tagcatgctt tcagtctagc cctctactga
    13981 tgctgtgagg tacccacgtg gagagaagca ttgacgtgca tgcggttgac ctggacgggc
    14041 gacactgctg acctccacca ggacatgcca tgtcgttgct cttactcggt tccgtggggc
    14101 tcgttcccga gagagcaatg tacatgcagc cactgaacct tcatcctgca ttccattgcg
    14161 tcaaattgct tgccgtgcca ccgcacgcga caccaggctg acagaatcac tcacgctagg
    14221 gatgcgcgat tttgatcttg cgggtcatgg cacgcacagg acgtgctcgc gtccgtgctc
    14281 cacgtacatg tgtctggaat tcacaatgtt gtcgcaggat gggcggccgc gatgcgcgct
    14341 gtggtcggtg agttaaaact tgttacttcc gatagcatcg cctcttgagc gctgagcggc
    14401 tgacaggttc tactagtatg gagcccggtc gcagtcaggc ataccgattg caagcaaagt
    14461 actgcacact tactaagcta cggtcaacat tgacacgatc gcgactgctt ttcagcctga
    14521 ggtcccgttg ctacgaaact attggtgata gttgtccatg taccgcgttg agaaatatcg
    14581 gcgctggaat gcttgaggat gccgaaggtt gtaagaacac aaatgagcaa tgctttcagc
    14641 ccagccatcg tagtaagccc agttgtgaga gttccaactt ttcatcgtca cggtgcggag
    14701 tgcttcggag ttgatgaaca agcggtgggc gtctgatatg ccaatttggg atttacgcca
    14761 ccggaacccg gatcaccccg agatgacttt ttggtttcca acccgcaccg ctaagctgtc
    14821 tatttgtcaa acccgcagac gtctccaatg tttccaccat gtgaactggc tgccgaaaaa
    14881 aacataggcg attccattcc atgcgtaaca acaacacgga ctagcatgca gctcggtcaa
    14941 agctgtggtg aggaccatga ggtgatgata gccaagtttg gcgtaagcag tatcgcttcg
    15001 ccactggcat ccccgttgaa gaaggtagtg agtgtccggt tttgcatttg tcgtgtaagg
    15061 cgaacgtgcc tcatccacac gccgttcgtt tcagccttag ttgatgagtg gaacgcctag
    15121 atctgcccgc tcatctgact cagagtcaca gctactgcca ctcatgagcg gtgtgtcgca
    15181 agtagcttcc gagtctactc agaccgacgg aatactccaa gcttgacctg acgggatatg
    15241 gtgaacgttg tgtgtccagc tagccacaat cgagatccgg cacaatctcg ccaggtacga
    15301 cgcctcagga atgatgcgcc actccaccct caactcagcc gcgtgcgcgc ggtccggaac
    15361 ttgattctta catcggctcc tggaagccat gaccctcatg tacctgtgtg gctatcccca
    15421 ccaaaaccat ccacaatctc tctcggtcgc aaaggtgaat gttacagcac catttcggtc
    15481 ggtctgggtg ctaactactt tgatacgtcg ccccggatgc tctcgcgtgc gtacatcacg
    15541 agtggagccg gagacgcaaa tttctatgtt tgcccgaaca gcctagttgc acactcaccg
    15601 ctgttcgtct cttcctgtga tgacggtgca ttcacatgca ctattttccc caatcgatcg
    15661 cgtataagag ctggctgttt gtttggctgg acgttagccc aagcacgaca ctcgcagcaa
    15721 tcgagagcga ccagacatgt atggacaatt ccacaccagc aatgtcctct tcgagttcta
    15781 caacttccgc ggacgcacgc cgtccctccc acccctcttg accgccaatc caacatctgt
    15841 tgtgattacc attgtatccc tggcgcttct ctaccacttt ttctcaacct ccatatcacg
    15901 caagaatttg cccccaggcc cgcgagggtt gcctgtcgtc ggcaatgtct tccagctctc
    15961 gaacgacgtc tggttcaagt tcaccgaatg gaaacagacc tatggtacgc aggtttaggc
    16021 gccgttctcg tattgatcca ttaatattga cgctgtctac cgtgacgttg caggtccgat
    16081 cgtgtacctc aacctcgcgg gacagaacgt gatcgtactg aactccttgc agaccgcagc
    16141 ggatctcctc gacaggcggt cgacgaacta ctcatcccgc cctaactttg tcgtcgcgtg
    16201 caatatgttg accgagggcc tgttcttcgt gttccaaggg tataccaacc tgtacgtgtc
    16261 ctctaaaaac gcttacactt tgccatgttg ctgatcactg acctaccgtg ctcacaggtg
    16321 gcgccgcatg cgtcgcgcgg cgcacgaggg cctccaccac ggcgctgtga aagactttct
    16381 cccgctacaa acacaagaag ccgcaatcct catcaacgac atgatagctt cccccaccaa
    16441 atgggaagaa catatgactc ggtgagaaac atattgacaa tgccacgacg cgttgcactg
    16501 tgtctcctaa cacggtttgt ccccgccagt aacgctggtt ccaccgtgct ctcggcgaca
    16561 tatggcacac cgctgttgaa gagcatcaac gatcccgcag ccagagacct catcgagctc
    16621 acttcctatg ttctgcgcgc aggcactgtc gacgggttcc tcgtcgagtt tttgcctttc
    16681 ctccagcatc tacccgccgc gattgccccc tggaaggcag aagccctccg agctgctccc
    16741 cggttctcca agcgttttca agggttgtat gctgccgttc aggctcgcgt ggtacgtgca
    16801 gtcttgagaa cgattgaatg ttacgcccct ctcatgcggc actgtcactc ttgttatgtg
    16861 catcaggccg aaggcgatac tcgaccgagt gtcgcagctt cgatgatcga gaagcagggg
    16921 gtcaaacacg atctgacgga caaggaaact tcctggttgt tggcgacggt gtgagtggct
    16981 ctgctcctcc aagtcttccc catccctaac actgatcctg atcctgatct gatcgccttc
    17041 cattcctcag tgcggccgcg ttcgagaccg tacgtcttca ttgatctgcc ttgcgcgggc
    17101 tctcggaacg tgcctttgac ctgacatttg ctttgtctca ctccacaggt gtcaggcacg
    17161 atgatgtggt tcatgctcgc tatggtgctg aacccagagg cgcagcgcaa ggcgcaggag
    17221 gagctcgata ccgtcgtggg ccgcgatcgc ctcccgacgt tcgacgatct cgaccagctg
    17281 gtgtacattc gcgctatcgt caaggagact ctccggtggc accccgtcgg cccccttggt
    17341 gagtaccacc aatccctcgc tcgcctcagt cactcactgt tacccgttgt atgcgtacag
    17401 gtctgcaaca tcgctcggtc gaggtatgac tctcacctgg tctggcctgc atgacagatc
    17461 tgaatgctga atggacattg cattgacagg atgactggta caaaggctac ttcattccca
    17521 aaggcagtgt ctgcattccg aacatctggt atgtgccctc tctacgtctg cgtcagttct
    17581 gttccagtgt ttacatatct atcatgtatc gacagggcta tcaaccgtga tccagagctc
    17641 tggggcatgg atgcggactg cttccggcca gaacgacaca tcgggcctga tggcacgctc
    17701 gcagcgtccc ccgcggacac gaaggatgag ggacacgtca cctttggttt cggacgcagg
    17761 tgagtactgt cacactcgca ctgcatgctg ccgccgccac gggaaggaat gctgacgggg
    17821 gctctctttc gctgccattt taaggatctg tgtgggccgc catcttgcgc acaactcgct
    17881 tttcctcaac atggcgtgcc tgctgtggat gttcaacatc aaggcgccgc tgggccctga
    17941 tggcgaggag atagtgtgca ccgagaagag tatcgacttg ggtctcgtcg tgtgagtggt
    18001 cttttcgagt actcgtgcgt tgcgcgtgat ggatcgctaa ccggatcgtc tttatccctt
    18061 ccaggcgacc ccaggagtac cagtaccagt tcgagctgcg ctcgcctgat gctcttgcgg
    18121 tctttgaggg ccataaagag cttctgggca tctgaactcc tgtcgtggtg caacctttca
    18181 cttccacccg cgagggacca tcccgttatc ttgacagcct ctaatcgcta ccatacacgc
    18241 gtccaacgta atgacaacgt cctgtataac atgtacataa ggccttcgta gtcgacaaat
    18301 ttgtatagtc cagaacaacc ttcttactaa gaaacctaga ctgcggacca gaactcgaat
    18361 gcttgcggtg gacgtacatt aaggctctga agaacgacct cagtcgccat cacattcatg
    18421 ctctattcca tggcggtcat cactggccgg tgaaggaacg gcccgcttcg cgtgtgggta
    18481 gcatgtgcag tggttttgag ccttccttta cgacacgtat ggcgcttcgt tgccttctct
    18541 tccatatggt gactactcgt gtgcgaagcc tcctccgagc ttattggatg taatatggtt
    18601 ctaataccgc tggatgcacc taaaataacc gctgcaaaca ctcagtacgg ccactttgta
    18661 ctgtcctgga acttggcgca ttgatggatt acctgcgctc tctgaatcat ttgcatactc
    18721 taggtctcgc tagccacttc gagcgtacgt cgacctcgtg tcgacctaat agagcaggcc
    18781 tcagaaaggg aaggatatgt gtgtcaatag gggtgtgtca gaagctgcct gccgccggat
    18841 gtatagattc tgccgccaag ctagtacccg acttgaagct tgaggttcca ccgacggtga
    18901 caccggtccg ccattcacag cttgccgtgt gtaggtggag acgagggagg tcgagaacgt
    18961 tcccgaatga gagtaccgag acgttctcca actgcttcct tcttggtcgc ttctggcggg
    19021 cgtacacata cggagcgcga agtccgtgat gccacatgtg ctttgggagg gccgacccac
    19081 gacacggccc aattcgaagg cggattcgcc gtcatgggct cgtcccgccc gcaatgaata
    19141 gcctttctcc aatcctgtga ccacggcatg cgtccgaccg cctcgtaccc tacaaacggc
    19201 atcacagcta tgacttcaca tgctccttcc gagtccttcg ccgaaggtca actcgctgac
    19261 cggggagcta taagagacgt tgaaggcagc ggcagaatcc tcagcatccg cttcgctcac
    19321 ccacgttcgc actcgcccca cttctctctc acgagcctta cgccctccaa gtagtccatc
    19381 atgcagttca aggccatcgc cctcgccgcg ctcgcgctct tcgccgcccc cgcgctcggc
    19441 gtgacgctct cgtacgacga ggcgtacgac aacgggtccg ccagccttga caccgtcgcc
    19501 tgctccgatg gcgagaacgg gctgatcact aaaggcttca gcaacttcgg ctcgctcccg
    19561 cacttcccca acattggcgg cgcggtcgcc gtcggtggct ggaactcgga tgcgtgcggc
    19621 acgtgctggc agctcaccta caagggcaag agcatcaacg tcctcgcggt cgaccatgct
    19681 gccgcgggct tcaacatcgc gcttggggcg atgaatacgt tgacgaacaa ccaggcgaag
    19741 cagctgggca ggatcgatgt cgacgcgaag caggttgcca cgtccgcgtg cggtctctaa
    19801 gaaggtgagc gagaggtcgc gggttggttc ggttgacctg aagttgacaa tgcatatggg
    19861 cttgactagg ccgcggtgat tcctgtcaag ttcatgactc gaacgaaaat catgttggga
    19921 tgtttttgtg ggacactggg gtggtgtcat aacggactca taacggactt actcacgaac
    19981 aatcgcatgg actggacttt gctgccatca tctgaaacat gctgtagtgc aaaatttaaa
    20041 tgatagctgt tttcggtgca cattcggggc agacactcgt ataaagtttg aggtccaagc
    20101 ttcgaacgtc cgcgtcgcgc ggatgcgaat agcgtgttct ggtcgtaaaa cttggtgttc
    20161 aagcgtgctg ttcgtgtacg cttgccgtca catgatattg acttgagtgt tggtacgcgc
    20221 atgcgcactt cttgacgatc cgtacaggct gtgaagtagg ttttgtagtc cgcgatgtaa
    20281 agactgacaa gaaagtagca cataagttga gggcaaccaa ttcgcgtaag cgcccattga
    20341 gacgcgtata cggtcgccac gtgactagcc ctacgtgtcg cactgcgcat tgggcgcgac
    20401 tggcttggcg tgcctacaac tctactcacc tccttcgtca ctctctataa gtctctttcc
    20461 tctagcggtt tcttgacttc attgtcgtag tgagtactct agaaagccag tgtatgctaa
    20521 agactcaagt caagcaacag gaatcgcccg ccatgcgctt tctccggaaa ctggcggcaa
    20581 cagtcgtatt actggccagc cttgcgttgg caaagtctag cacgggggat acagttcttg
    20641 ttctgcttga cccttctctc aagaaggaga acttctctat cttttttggg gatctcgaaa
    20701 gtgcgtgtaa ctagtgctgt acctccgaag aatactcatg actgcgacag agaagggcta
    20761 ccaactaacc ttcaggtcac ccaagaatcc aaccccggag gtcattaagg acgatgtcgc
    20821 gcaattcgca cacgtcgttg tatttgcccc cgagaccaag agtacgtggt tctaccttct
    20881 acgccctctt gacgctacaa ttcaacgcct cggccaacag gctttgccgg tgacatcact
    20941 ccccagtctc ttgtatccct cctctccaaa aagaccaacc tcctgctcgc gctgtcgtca
    21001 aagcagactc ccctcacttc cctcgcgtcc gaattctccc tcatcctccc accaccaggg
    21061 acacctctca tctcgcactt ccccaagcgc gacacgcccg cgaccgtcat cccggtcgag
    21121 cccccacgcg cgcaccacat catctccccg agcctcaagc ccgtgtggtt ctctggtgtt
    21181 ccgcaggcac ttgggaacaa cccattcctc gttcccctac tgaaagcacc cccggaagcg
    21241 ttcgcgtccg acggagacaa agactcgggc gcggacgcgg tcgttgaggc cgcggacaag
    21301 tccggtgagg ggttgtgggc gggcagctcg ctgagcctt
//
