# Supplementary material for: Uncovering the transcriptional landscape of Fomes fomentarius during fungal-based material production through gene co-expression network analysis
Source: Fungal Biol Biotechnol. 2025 Feb 13;12:1. doi: 10.1186/s40694-024-00192-3 (PMC11827164; doi:10.1186/s40694-024-00192-3)
Supplement: Supplementary file 1 — Supplementary Material 1 [file 40694_2024_192_MOESM1_ESM.zip › scaffold_1.region002.gbk]

LOCUS       scaffold_1             48131 bp    DNA     linear   UNK 01-JAN-1980
DEFINITION  scaffold_1.
ACCESSION   scaffold_1
VERSION     scaffold_1
KEYWORDS    .
SOURCE      
  ORGANISM  
            .
COMMENT     ##antiSMASH-Data-START##
            Version      :: 7.1.0
            Run date     :: 2024-09-10 12:01:23
            NOTE: This is a single region extracted from a larger record!
            Orig. start  :: 2535680
            Orig. end    :: 2583811
            ##antiSMASH-Data-END##
FEATURES             Location/Qualifiers
     protocluster    1..48131
                     /aStool="rule-based-clusters"
                     /category="NRPS"
                     /contig_edge="False"
                     /core_location="[20000:28131]"
                     /cutoff="20000"
                     /detection_rule="cds(Condensation and (AMP-binding or
                     A-OX))"
                     /neighbourhood="20000"
                     /product="NRPS"
                     /protocluster_number="1"
                     /tool="antismash"
     proto_core      20001..28131
                     /aStool="rule-based-clusters"
                     /tool="antismash"
                     /cutoff="20000"
                     /detection_rule="cds(Condensation and (AMP-binding or
                     A-OX))"
                     /neighbourhood="20000"
                     /product="NRPS"
                     /protocluster_number="1"
     cand_cluster    1..48131
                     /SMILES="NC([*])C(=O)O"
                     /candidate_cluster_number="1"
                     /contig_edge="False"
                     /detection_rules="cds(Condensation and (AMP-binding or
                     A-OX))"
                     /kind="single"
                     /product="NRPS"
                     /protoclusters="1"
                     /tool="antismash"
     region          1..48131
                     /candidate_cluster_numbers="1"
                     /contig_edge="False"
                     /product="NRPS"
                     /region_number="2"
                     /rules="cds(Condensation and (AMP-binding or A-OX))"
                     /tool="antismash"
     three_prime_UTR 1073..1340
                     /ID="UTR3_992"
                     /Parent="mRNA_992"
                     /gene="jgi.p|Fomfom1|1228058"
                     /source="prediction"
     three_prime_UTR complement(1319..1495)
                     /ID="UTR3_993"
                     /Parent="mRNA_993"
                     /gene="jgi.p|Fomfom1|1228059"
                     /source="prediction"
     exon            complement(1319..1656)
                     /ID="exon_993_9"
                     /Parent="mRNA_993"
                     /gene="jgi.p|Fomfom1|1228059"
                     /source="prediction"
     gene            complement(1319..3717)
                     /ID="gene_993"
                     /Name="jgi.p|Fomfom1|1228059"
                     /gene="gene2536998_2539397"
                     /portal_id="Fomfom1"
                     /proteinId="1228059"
                     /score="0"
                     /source="prediction"
                     /transcriptId="1228250"
     mRNA            complement(1319..3717)
                     /ID="mRNA_993"
                     /Name="jgi.p|Fomfom1|1228059"
                     /Parent="gene_993"
                     /gene="jgi.p|Fomfom1|1228059"
                     /proteinId="1228059"
                     /source="prediction"
                     /track="FilteredModels1"
                     /transcriptId="1228250"
     CDS             complement(join(1496..1656,1709..1838,1895..2300,
                     2357..2605,2659..2767,2816..3161,3225..3323,3387..3554,
                     3611..3688))
                     /ID="CDS_993"
                     /gene="jgi.p_Fomfom1_1228059"
                     /source="prediction"
                     /transl_table=1
                     /translation="MVLADLGRKLNAALSSLSRAPIIDDKVLDALLKEVCAALLESDVN
                     VKLVAQLRQKVKTKVKAALEGGADKGKEQNRRYVVQKAIFDELVQLVDPGVEPYKPKKG
                     HPNVIMAVGLQGNGKTTTCTKLAVYYQKRGFKSCIVCADTFRAGAFDQTRQSATKAKVA
                     YFGSYTETDPVTIAAQGVAKFKKERFDVIIVDTSGRHKQESELFEEMVQIGEAVQPDMT
                     VMILDASIGQAAEAQSRAFKESANFGAIIVTKMDGHAKGGGAISAVATTKTPIIFLGVG
                     EHLHDLDKFSPQPFISKLLGLGDVQGLVEHMQDIATQNPDKQKEMAKKLEEGKLSIRDW
                     REQIQNVMNMGPLSKIASMIPGLPQDLLQGSDEEGSLRMKRMIYITDSMTAAELDSDGA
                     LFMEWGKDGKPIGLTWRVTRVAKGSGTSVREVEDLLCQYRMMANMAKQAGGKNGWLSAI
                     QKMQAAAGGRGRGANGMPTPAQIQAMQRAMPPGMLQQLQRQMRSGGGMQEMMKAMMQGQ
                     GGDQLDMEEMQRMMQQMGGGGLGGLGGLGGLGGLGGLGGGAGGMPNMSDMFKMMGMGGM
                     GRGGR"
     exon            complement(1709..1838)
                     /ID="exon_993_8"
                     /Parent="mRNA_993"
                     /gene="jgi.p|Fomfom1|1228059"
                     /source="prediction"
     exon            complement(1895..2300)
                     /ID="exon_993_7"
                     /Parent="mRNA_993"
                     /gene="jgi.p|Fomfom1|1228059"
                     /source="prediction"
     exon            complement(2357..2605)
                     /ID="exon_993_6"
                     /Parent="mRNA_993"
                     /gene="jgi.p|Fomfom1|1228059"
                     /source="prediction"
     exon            complement(2659..2767)
                     /ID="exon_993_5"
                     /Parent="mRNA_993"
                     /gene="jgi.p|Fomfom1|1228059"
                     /source="prediction"
     exon            complement(2816..3161)
                     /ID="exon_993_4"
                     /Parent="mRNA_993"
                     /gene="jgi.p|Fomfom1|1228059"
                     /source="prediction"
     exon            complement(3225..3323)
                     /ID="exon_993_3"
                     /Parent="mRNA_993"
                     /gene="jgi.p|Fomfom1|1228059"
                     /source="prediction"
     exon            complement(3387..3554)
                     /ID="exon_993_2"
                     /Parent="mRNA_993"
                     /gene="jgi.p|Fomfom1|1228059"
                     /source="prediction"
     exon            complement(3611..3717)
                     /ID="exon_993_1"
                     /Parent="mRNA_993"
                     /gene="jgi.p|Fomfom1|1228059"
                     /source="prediction"
     five_prime_UTR  complement(3689..3717)
                     /ID="UTR5_993"
                     /Parent="mRNA_993"
                     /gene="jgi.p|Fomfom1|1228059"
                     /source="prediction"
     exon            3818..3944
                     /ID="exon_994_1"
                     /Parent="mRNA_994"
                     /gene="jgi.p|Fomfom1|73677"
                     /source="prediction"
     five_prime_UTR  3818..3944
                     /ID="UTR5_994"
                     /Parent="mRNA_994"
                     /gene="jgi.p|Fomfom1|73677"
                     /source="prediction"
     gene            3818..6172
                     /ID="gene_994"
                     /Name="jgi.p|Fomfom1|73677"
                     /gene="gene2539497_2541852"
                     /portal_id="Fomfom1"
                     /proteinId="73677"
                     /score="0"
                     /source="prediction"
                     /transcriptId="73677"
     mRNA            3818..6172
                     /ID="mRNA_994"
                     /Name="jgi.p|Fomfom1|73677"
                     /Parent="gene_994"
                     /gene="jgi.p|Fomfom1|73677"
                     /proteinId="73677"
                     /source="prediction"
                     /track="FilteredModels1"
                     /transcriptId="73677"
     five_prime_UTR  4000..4079
                     /ID="UTR5_994"
                     /Parent="mRNA_994"
                     /gene="jgi.p|Fomfom1|73677"
                     /source="prediction"
     exon            4000..4161
                     /ID="exon_994_2"
                     /Parent="mRNA_994"
                     /gene="jgi.p|Fomfom1|73677"
                     /source="prediction"
     CDS             join(4080..4161,4226..4638,4693..4839,4895..5476,
                     5543..5727,5786..5916,5965..6071)
                     /ID="CDS_994"
                     /gene="jgi.p_Fomfom1_73677"
                     /gene_functions="other (smcogs) SMCOG1173:WD-40
                     repeat-containing protein (Score: 51.3; E-value: 1.3e-15)"
                     /gene_kind="other"
                     /source="prediction"
                     /transl_table=1
                     /translation="MLTQTLQETTLPSKPPSPATESPLSAQAQIRPPSPAQIRKTKILS
                     DISWPRSFTVEAICAIPHPCATHALASSLCMTHMITGSDDGYIRDYDVFAAVNGKVFLT
                     APQRQHCGVIEGIMKAGQIRCWWENTVPVLNPDGTVAESPLYPVYSLAMQSDALWSLAG
                     SDQGHVCLYTVRHSPGRLCHVMHGHRGPVSAMSLQHDEKGFFSAGWDGEAIHWDLNTGS
                     SVRRFSAHGAQLAAIAVRPLTTNFIHNPWSTVTAGSEFTVSMRGSRDNSHPAYGGPSMP
                     PPPRPQANGPHGGHHTKQEEDARSDTSYDPLFDEPDADGEGDGLGAHASQALFGQQPNG
                     QNLGRGAIAPKGAPPVLDHQTYAAFSPDMLMTAHVDGQVILWDRRVHSPGKGVGRLWLS
                     EKTPPWCMSACWSADGSQIYVGRRNGGVEIYDVRQAGRAGTPRILKTLRNPVSSGVVSC
                     VVAFPDGRHLACASTDNIRLWNVAEAGEPDATGKMKSGVQFKIIPGHHGGYVSQMLVDP
                     AARFLVSASSNRGWHGEHTKTVFVHEVKHLF"
     exon            4226..4638
                     /ID="exon_994_3"
                     /Parent="mRNA_994"
                     /gene="jgi.p|Fomfom1|73677"
                     /source="prediction"
     exon            4693..4839
                     /ID="exon_994_4"
                     /Parent="mRNA_994"
                     /gene="jgi.p|Fomfom1|73677"
                     /source="prediction"
     exon            4895..5476
                     /ID="exon_994_5"
                     /Parent="mRNA_994"
                     /gene="jgi.p|Fomfom1|73677"
                     /source="prediction"
     exon            5543..5727
                     /ID="exon_994_6"
                     /Parent="mRNA_994"
                     /gene="jgi.p|Fomfom1|73677"
                     /source="prediction"
     exon            5786..5916
                     /ID="exon_994_7"
                     /Parent="mRNA_994"
                     /gene="jgi.p|Fomfom1|73677"
                     /source="prediction"
     exon            5965..6172
                     /ID="exon_994_8"
                     /Parent="mRNA_994"
                     /gene="jgi.p|Fomfom1|73677"
                     /source="prediction"
     three_prime_UTR 6072..6172
                     /ID="UTR3_994"
                     /Parent="mRNA_994"
                     /gene="jgi.p|Fomfom1|73677"
                     /source="prediction"
     three_prime_UTR complement(6172..6272)
                     /ID="UTR3_995"
                     /Parent="mRNA_995"
                     /gene="jgi.p|Fomfom1|73516"
                     /source="prediction"
     exon            complement(6172..8014)
                     /ID="exon_995_5"
                     /Parent="mRNA_995"
                     /gene="jgi.p|Fomfom1|73516"
                     /source="prediction"
     gene            complement(6172..8969)
                     /ID="gene_995"
                     /Name="jgi.p|Fomfom1|73516"
                     /gene="gene2541851_2544649"
                     /portal_id="Fomfom1"
                     /proteinId="73516"
                     /score="0"
                     /source="prediction"
                     /transcriptId="73516"
     mRNA            complement(6172..8969)
                     /ID="mRNA_995"
                     /Name="jgi.p|Fomfom1|73516"
                     /Parent="gene_995"
                     /gene="jgi.p|Fomfom1|73516"
                     /proteinId="73516"
                     /source="prediction"
                     /track="FilteredModels1"
                     /transcriptId="73516"
     CDS             complement(join(6273..8014,8130..8216,8343..8428,
                     8493..8614))
                     /ID="CDS_995"
                     /gene="jgi.p_Fomfom1_73516"
                     /source="prediction"
                     /transl_table=1
                     /translation="MDFSIRIQSSSRVKHRFSCSGTYRLPRTAVPIVAALSPVLQSLSA
                     VDSDASSNEDRKISSVETMGPPLEERESCRCTHISWLAHRCRARSRTRAFEAPGTQERH
                     SSNVIVNHNPTEDYMVEAWFQTQGLPAKVELKQNGNQRLLCGMTIYLILYAFETFINFQ
                     NAATGAGVPLVALQIISAVFWAVPICVLHVARGQGKRFINLNRLATAEYRCFQLVVSGK
                     NVHAAMLSTHLNNVRDYNLFHSKYESKRLKAVGGAMVFSGIVDIFTTVLIVGLNAWAYG
                     WLGLQVLFIIVKVVFSLEPIRRIPIVDVQPLVGDTLDQGPPLPATSSLQGRNAKTRLPI
                     IIECSPEYAFREVCVTHNVVFEHSEETYWHSRTPGLFIGQPYYLQRPAFAEKPTAGTEE
                     NIPKLPHPHVFPSTEKRVYDSEKPPVEAADPAMFPLPPSPPIGRAASPTSSESGSTIIA
                     SFKPRVVTEVPRIIVSPESPATSPASPTFAAPPGIPVARSTSTRSGSTRAPTPPAKPLR
                     AATLPPQKPLPASMVIRNGPPPVSYPRRPKPIPRTTSDTMVAHPVPLITSAAPKPKQET
                     SLSASSQEPVRYLTLGRDERLTFSETEPVREANEALQREFLACLAEIVKANKVPSLEFL
                     TAIETMTKGIQKTMNDNWYIFGTTDLLRYSRAAYVDLLWRRSV"
     exon            complement(8130..8216)
                     /ID="exon_995_4"
                     /Parent="mRNA_995"
                     /gene="jgi.p|Fomfom1|73516"
                     /source="prediction"
     exon            complement(8343..8428)
                     /ID="exon_995_3"
                     /Parent="mRNA_995"
                     /gene="jgi.p|Fomfom1|73516"
                     /source="prediction"
     exon            complement(8493..8754)
                     /ID="exon_995_2"
                     /Parent="mRNA_995"
                     /gene="jgi.p|Fomfom1|73516"
                     /source="prediction"
     five_prime_UTR  complement(8615..8754)
                     /ID="UTR5_995"
                     /Parent="mRNA_995"
                     /gene="jgi.p|Fomfom1|73516"
                     /source="prediction"
     exon            complement(8836..8969)
                     /ID="exon_995_1"
                     /Parent="mRNA_995"
                     /gene="jgi.p|Fomfom1|73516"
                     /source="prediction"
     five_prime_UTR  complement(8836..8969)
                     /ID="UTR5_995"
                     /Parent="mRNA_995"
                     /gene="jgi.p|Fomfom1|73516"
                     /source="prediction"
     exon            complement(9211..9375)
                     /ID="exon_996_8"
                     /Parent="mRNA_996"
                     /gene="jgi.p|Fomfom1|1363054"
                     /source="prediction"
     gene            complement(9211..10967)
                     /ID="gene_996"
                     /Name="jgi.p|Fomfom1|1363054"
                     /gene="gene2544890_2546647"
                     /portal_id="Fomfom1"
                     /proteinId="1363054"
                     /score="0"
                     /source="prediction"
                     /transcriptId="1363245"
     mRNA            complement(9211..10967)
                     /ID="mRNA_996"
                     /Name="jgi.p|Fomfom1|1363054"
                     /Parent="gene_996"
                     /gene="jgi.p|Fomfom1|1363054"
                     /proteinId="1363054"
                     /source="prediction"
                     /track="FilteredModels1"
                     /transcriptId="1363245"
     CDS             complement(join(9211..9375,9454..9532,9591..9691,
                     9763..10221,10277..10331,10386..10581,10630..10642,
                     10698..10967))
                     /ID="CDS_996"
                     /gene="jgi.p_Fomfom1_1363054"
                     /source="prediction"
                     /transl_table=1
                     /translation="MSANGETAPLLGEGIPNLARTGDFERETAAQRVRRVATARGIVSA
                     VLTAVFVVALVSVLFFWEKVSGVVGRLPKDPHKAAHYILHSAPVIDGHIDLPILVRSRY
                     ANNVSAIDLTKPFDGHVDIPRLKEGQVGGFFWSTYVDCVSQDETGKDYLNATWRVRDTL
                     EQIDIAKLLIQKYPDTFAWTLSSHEIKAAINRGKIASLLGVEGAHQLGNSIQVLRTYYD
                     LGVRYLTLTHTCHNAFADSCGFLPGIEPRWGGLSKFGLSLIDEMNRIGMLVDLSHTSDD
                     TAKQALKHSKAPVIWSHSSARAVHDVPRNVPDDVLELVGTGEHKTDGVIMVNFAPFFVA
                     DEGKADTKAVADHVDHIAKVAGKQHVGIGSDYDGIGDVPAGLEDVSKYPALIAELYERG
                     WNAYDLAGLTGGNLLRVFQGAERVAKQLQEAGFPPITEVYDKRTDL"
     exon            complement(9454..9532)
                     /ID="exon_996_7"
                     /Parent="mRNA_996"
                     /gene="jgi.p|Fomfom1|1363054"
                     /source="prediction"
     exon            complement(9591..9691)
                     /ID="exon_996_6"
                     /Parent="mRNA_996"
                     /gene="jgi.p|Fomfom1|1363054"
                     /source="prediction"
     exon            complement(9763..10221)
                     /ID="exon_996_5"
                     /Parent="mRNA_996"
                     /gene="jgi.p|Fomfom1|1363054"
                     /source="prediction"
     exon            complement(10277..10331)
                     /ID="exon_996_4"
                     /Parent="mRNA_996"
                     /gene="jgi.p|Fomfom1|1363054"
                     /source="prediction"
     exon            complement(10386..10581)
                     /ID="exon_996_3"
                     /Parent="mRNA_996"
                     /gene="jgi.p|Fomfom1|1363054"
                     /source="prediction"
     exon            complement(10630..10642)
                     /ID="exon_996_2"
                     /Parent="mRNA_996"
                     /gene="jgi.p|Fomfom1|1363054"
                     /source="prediction"
     exon            complement(10698..10967)
                     /ID="exon_996_1"
                     /Parent="mRNA_996"
                     /gene="jgi.p|Fomfom1|1363054"
                     /source="prediction"
     exon            complement(11200..11343)
                     /ID="exon_997_4"
                     /Parent="mRNA_997"
                     /gene="jgi.p|Fomfom1|1188685"
                     /source="prediction"
     gene            complement(11200..12024)
                     /ID="gene_997"
                     /Name="jgi.p|Fomfom1|1188685"
                     /gene="gene2546879_2547704"
                     /portal_id="Fomfom1"
                     /proteinId="1188685"
                     /score="0"
                     /source="prediction"
                     /transcriptId="1188876"
     mRNA            complement(11200..12024)
                     /ID="mRNA_997"
                     /Name="jgi.p|Fomfom1|1188685"
                     /Parent="gene_997"
                     /gene="jgi.p|Fomfom1|1188685"
                     /proteinId="1188685"
                     /source="prediction"
                     /track="FilteredModels1"
                     /transcriptId="1188876"
     CDS             complement(join(11200..11343,11405..11587,11644..11806,
                     11867..12024))
                     /ID="CDS_997"
                     /gene="jgi.p_Fomfom1_1188685"
                     /source="prediction"
                     /transl_table=1
                     /translation="MRVTEPAAIELEDLSSRKAGAPQEDTPEAHETTEDHPKDDSVISS
                     WAWVSAALLLVVAAPLILSPKLLLFLSETGLERRAALTPLESFLAWNTGILLNVLAVAL
                     IMNIPSGPEDLTAKRDAPGHPLLESLSAACLLISFISYNTASVGSLGLLLCLGSGTIGL
                     WGFWAILFAGSSRISRKTGADKRTSRFLFGNKAAASAQKKQWREEAERAKRL"
     exon            complement(11405..11587)
                     /ID="exon_997_3"
                     /Parent="mRNA_997"
                     /gene="jgi.p|Fomfom1|1188685"
                     /source="prediction"
     exon            complement(11644..11806)
                     /ID="exon_997_2"
                     /Parent="mRNA_997"
                     /gene="jgi.p|Fomfom1|1188685"
                     /source="prediction"
     exon            complement(11867..12024)
                     /ID="exon_997_1"
                     /Parent="mRNA_997"
                     /gene="jgi.p|Fomfom1|1188685"
                     /source="prediction"
     exon            12250..13007
                     /ID="exon_998_1"
                     /Parent="mRNA_998"
                     /gene="jgi.p|Fomfom1|1187483"
                     /source="prediction"
     gene            12250..13688
                     /ID="gene_998"
                     /Name="jgi.p|Fomfom1|1187483"
                     /gene="gene2547929_2549368"
                     /portal_id="Fomfom1"
                     /proteinId="1187483"
                     /score="0"
                     /source="prediction"
                     /transcriptId="1187674"
     mRNA            12250..13688
                     /ID="mRNA_998"
                     /Name="jgi.p|Fomfom1|1187483"
                     /Parent="gene_998"
                     /gene="jgi.p|Fomfom1|1187483"
                     /proteinId="1187483"
                     /source="prediction"
                     /track="FilteredModels1"
                     /transcriptId="1187674"
     CDS             join(12250..13007,13083..13251,13300..13382,13442..13688)
                     /ID="CDS_998"
                     /gene="jgi.p_Fomfom1_1187483"
                     /source="prediction"
                     /transl_table=1
                     /translation="MPDHDHMDIHYLDTDAAPSYAEFLDKYLLLNRPVIIGRSLIPSWP
                     ALTQWVTEDGSIDWDYLRAAYGGCEITVADCATRDFSDQKREEKHFRDIVSLWQDGKGQ
                     TLYVKDWHLARALATHVSSEQMAPQADSRASDSNSFYTTPDIFRDDWMNAYYSACTDDD
                     FRFVYVGAAGTFTPLHRDVYTSYSWSTNVAGRKRWWLFPPEQTRLLFRTGGEEHLEVAF
                     DVRAVDSAAFPLFNQASPIVVEQGPGDTIFVPSGWYHQVENLTACISINHNWCNSVNLP
                     SLYDSMCAKVTEVEHALEDVKQLLTGSDPEEAGNKSWEHEWVAIVQDLVEKDAGWNWLT
                     FWKMVRHALSLATRQQCPTNDILWSPPPPELMPHITFIKERVHACYDRFTKRSQREAEL
                     VPTLSKVLTEVQTLLEKPS"
     exon            13083..13251
                     /ID="exon_998_2"
                     /Parent="mRNA_998"
                     /gene="jgi.p|Fomfom1|1187483"
                     /source="prediction"
     exon            13300..13382
                     /ID="exon_998_3"
                     /Parent="mRNA_998"
                     /gene="jgi.p|Fomfom1|1187483"
                     /source="prediction"
     exon            13442..13688
                     /ID="exon_998_4"
                     /Parent="mRNA_998"
                     /gene="jgi.p|Fomfom1|1187483"
                     /source="prediction"
     three_prime_UTR complement(13772..13854)
                     /ID="UTR3_999"
                     /Parent="mRNA_999"
                     /gene="jgi.p|Fomfom1|73795"
                     /source="prediction"
     exon            complement(13772..14245)
                     /ID="exon_999_13"
                     /Parent="mRNA_999"
                     /gene="jgi.p|Fomfom1|73795"
                     /source="prediction"
     gene            complement(13772..19301)
                     /ID="gene_999"
                     /Name="jgi.p|Fomfom1|73795"
                     /gene="gene2549451_2554981"
                     /portal_id="Fomfom1"
                     /proteinId="73795"
                     /score="0"
                     /source="prediction"
                     /transcriptId="73795"
     mRNA            complement(13772..19301)
                     /ID="mRNA_999"
                     /Name="jgi.p|Fomfom1|73795"
                     /Parent="gene_999"
                     /gene="jgi.p|Fomfom1|73795"
                     /proteinId="73795"
                     /source="prediction"
                     /track="FilteredModels1"
                     /transcriptId="73795"
     CDS             complement(join(13855..14245,14299..14384,14439..14569,
                     14628..14807,14858..15872,15922..16098,16155..16724,
                     16775..17107,17161..17463,17518..18234,18285..18405,
                     18457..18886,18944..19217))
                     /ID="CDS_999"
                     /gene="jgi.p_Fomfom1_73795"
                     /source="prediction"
                     /transl_table=1
                     /translation="MSSPIREIEHRPRDDQDDPMQGSGHEEEEGDEVPPHGASDDSSEE
                     PEEDEEEERRIREGFIVDEDEEEEPEDEEDERRRRRKRRKKRHHRMSEDEDDALDEDDL
                     ELLEENTGASYPRRRITRIRPGRESPPAPSSSKHRNVVESSDEDLDDDSFPRVQDIHTI
                     WDDERAAAGRDDDDDVDMDDMDNFIEYEDEDDLGGGMDEQEREARRKERRRLEKARRRA
                     MGSRPELSGIDANAWDEIHEVFGDGHDYDWALADDEEPAYEEQQAKPEMKYQDVFEPSE
                     IRARMLTEDDDLIRAQDIPERMQLATSALSLSATLSIHKTLSENDLDDAAAWVITRLSS
                     GKEMDFFRPDGQYHQHLPQLVEAITCALRYLFNQYFEIPYVWMHKRDYISYFDPDNPKL
                     QVELLSLDDLWRIYTVGQKYRSLQERKSALDALYARLGVSDEYFGNHVRKHIETAEMAA
                     DATEWLGMKYREQKKSRFEVTFHDDAEQLETPKHKMPSRVSAYELARKTVVAKLAEGFG
                     IRAHEIVLNFISGHHTHFVEEQELNPLAYADQFADPDATRSQPAVELLARARMIIATEL
                     GKDPLLRQEMRNTFKRNALVSVKPTERGVSKIDEHHPFFNFKYLHNKSASEMLQSPQFL
                     NILTAETEHLVTVTITLRPEAKATFERKLNEAFASDSFSDTARAWNEERSRVVQEALEQ
                     HLLPVGVKWTREWIREEVEDYLALQCAQALRERIDVAPYVGPSLKRGDTPSVLAMSWGK
                     GDPHKDSIAIIFLDEAGRLREHTKLDNLFDSENQDEFLDIIKRRRPDVIGIGGFSLATT
                     KLSRRVKELLGVTNNSNENDAASGWGGEQTRSDESLSTPVIYVQDEVARLYQHSTRADE
                     EFSALSPLSKYCVGLARYVQSPLNEYAALGSDITAITFEDEFQQLIPKEKLLTAMERVI
                     VDVVNKVGVDINRAVTDSYYQHLLQFVAGLGPRKAQLLVKKIASMGGNLVNRDQFIKNG
                     LLTTKIFINAAAFLRIPQDSEPKPAKNRHGEEIDVPDPLDSTRVHPEDYELARKMATDA
                     LELDEEDIHDEHPSHVVAVIMQDDDNEKKLDELNLDDFAVNMYRTNQDKKRHTLNVIRQ
                     ELLRPYGELRAQYVLPADWDVLTMLTGETKTTLRTGLIVSVQAVRVKDNFVTVRLDSGV
                     EGSIAKKYLTDAGLAPPSVVKPGQTLSGVIIEVRLDLPNDTCGVELSSCESDVGSGDSQ
                     YRRVKHDDAWDHTQFDRDAEMQARKKRAEVDRTRRVIKHPNFHNFNSQQAEVYLEKQQR
                     GDAVIRPSSKGGNHLAVTWKVDDKLYQHIDVVEPNADPTGQTVSKLIVDGTHQFSDLDE
                     LIVNHVQAMARKVEELMMHEKFKPGTEDDLHLFLRNFVAANPSKSAYGFTLNRKRPGHF
                     NLCYLANKNSTVQTWPVRVTPEAYYLFDTPAAGVPELCDAFKVRQKSMSLSSGLGGAAG
                     GKTPFGARTPGRTPAPGHATPGHMSVRQVGRTPNPYGGAAGMPPPPIPGHGGFTPSFTG
                     YPGAQQYGAGFQPPGFPQPGPSGFGQPPPHAAGGPPGVHPSRAAMIQGNGWGGPY"
     exon            complement(14299..14384)
                     /ID="exon_999_12"
                     /Parent="mRNA_999"
                     /gene="jgi.p|Fomfom1|73795"
                     /source="prediction"
     exon            complement(14439..14569)
                     /ID="exon_999_11"
                     /Parent="mRNA_999"
                     /gene="jgi.p|Fomfom1|73795"
                     /source="prediction"
     exon            complement(14628..14807)
                     /ID="exon_999_10"
                     /Parent="mRNA_999"
                     /gene="jgi.p|Fomfom1|73795"
                     /source="prediction"
     exon            complement(14858..15872)
                     /ID="exon_999_9"
                     /Parent="mRNA_999"
                     /gene="jgi.p|Fomfom1|73795"
                     /source="prediction"
     exon            complement(15922..16098)
                     /ID="exon_999_8"
                     /Parent="mRNA_999"
                     /gene="jgi.p|Fomfom1|73795"
                     /source="prediction"
     exon            complement(16155..16724)
                     /ID="exon_999_7"
                     /Parent="mRNA_999"
                     /gene="jgi.p|Fomfom1|73795"
                     /source="prediction"
     exon            complement(16775..17107)
                     /ID="exon_999_6"
                     /Parent="mRNA_999"
                     /gene="jgi.p|Fomfom1|73795"
                     /source="prediction"
     exon            complement(17161..17463)
                     /ID="exon_999_5"
                     /Parent="mRNA_999"
                     /gene="jgi.p|Fomfom1|73795"
                     /source="prediction"
     exon            complement(17518..18234)
                     /ID="exon_999_4"
                     /Parent="mRNA_999"
                     /gene="jgi.p|Fomfom1|73795"
                     /source="prediction"
     exon            complement(18285..18405)
                     /ID="exon_999_3"
                     /Parent="mRNA_999"
                     /gene="jgi.p|Fomfom1|73795"
                     /source="prediction"
     exon            complement(18457..18886)
                     /ID="exon_999_2"
                     /Parent="mRNA_999"
                     /gene="jgi.p|Fomfom1|73795"
                     /source="prediction"
     exon            complement(18944..19301)
                     /ID="exon_999_1"
                     /Parent="mRNA_999"
                     /gene="jgi.p|Fomfom1|73795"
                     /source="prediction"
     five_prime_UTR  complement(19218..19301)
                     /ID="UTR5_999"
                     /Parent="mRNA_999"
                     /gene="jgi.p|Fomfom1|73795"
                     /source="prediction"
     five_prime_UTR  19441..19481
                     /ID="UTR5_1000"
                     /Parent="mRNA_1000"
                     /gene="jgi.p|Fomfom1|1228077"
                     /source="prediction"
     exon            19441..20020
                     /ID="exon_1000_1"
                     /Parent="mRNA_1000"
                     /gene="jgi.p|Fomfom1|1228077"
                     /source="prediction"
     gene            19441..20261
                     /ID="gene_1000"
                     /Name="jgi.p|Fomfom1|1228077"
                     /gene="gene2555120_2555941"
                     /portal_id="Fomfom1"
                     /proteinId="1228077"
                     /score="0"
                     /source="prediction"
                     /transcriptId="1228268"
     mRNA            19441..20261
                     /ID="mRNA_1000"
                     /Name="jgi.p|Fomfom1|1228077"
                     /Parent="gene_1000"
                     /gene="jgi.p|Fomfom1|1228077"
                     /proteinId="1228077"
                     /source="prediction"
                     /track="FilteredModels1"
                     /transcriptId="1228268"
     CDS             19482..19982
                     /ID="CDS_1000"
                     /gene="jgi.p_Fomfom1_1228077"
                     /phase="0"
                     /source="prediction"
                     /transl_table=1
                     /translation="MEFLRLALDEARNCIPSPTAFCVGCVLTATYPPGSQPVILARGYS
                     RELPGNTHAEANALAKARQLSEDQLLELFPNASRPLSIDVVLSHADIYTTMEPCSIRTS
                     GLAPCADAVIVAGIKRCFIGVGEPDDFVNCEGAQKLKAAGVEVVWLEGLEQECLEVARM
                     GRE"
     three_prime_UTR 19983..20020
                     /ID="UTR3_1000"
                     /Parent="mRNA_1000"
                     /gene="jgi.p|Fomfom1|1228077"
                     /source="prediction"
     exon            complement(20001..20180)
                     /ID="exon_1001_14"
                     /Parent="mRNA_1001"
                     /gene="jgi.p|Fomfom1|1187419"
                     /source="prediction"
     gene            complement(20001..28131)
                     /ID="gene_1001"
                     /Name="jgi.p|Fomfom1|1187419"
                     /gene="gene2555680_2563811"
                     /portal_id="Fomfom1"
                     /proteinId="1187419"
                     /score="0"
                     /source="prediction"
                     /transcriptId="1187610"
     mRNA            complement(20001..28131)
                     /ID="mRNA_1001"
                     /Name="jgi.p|Fomfom1|1187419"
                     /Parent="gene_1001"
                     /gene="jgi.p|Fomfom1|1187419"
                     /proteinId="1187419"
                     /source="prediction"
                     /track="FilteredModels1"
                     /transcriptId="1187610"
     CDS             complement(join(20001..20180,20240..20320,20371..22008,
                     22063..22314,22377..23159,23211..23846,23901..24194,
                     24259..24871,24931..26175,26232..26284,26336..26586,
                     26637..26768,26820..27039,27112..28131))
                     /ID="CDS_1001"
                     /NRPS_PKS="Domain: AMP-binding (260-670). E-value: 3e-86.
                     Score: 281.4. Matches aSDomain:
                     nrpspksdomains_jgi.p_Fomfom1_1187419_AMP-binding.1"
                     /NRPS_PKS="Domain: PP-binding (816-882). E-value: 3.7e-14.
                     Score: 44.9. Matches aSDomain:
                     nrpspksdomains_jgi.p_Fomfom1_1187419_PP-binding.1"
                     /NRPS_PKS="Domain: Condensation_DCL (919-1208). E-value:
                     6.3e-42. Score: 135.5. Matches aSDomain:
                     nrpspksdomains_jgi.p_Fomfom1_1187419_Condensation_DCL.1"
                     /NRPS_PKS="Domain: PP-binding (1366-1431). E-value:
                     3.5e-11. Score: 35.4. Matches aSDomain:
                     nrpspksdomains_jgi.p_Fomfom1_1187419_PP-binding.2"
                     /NRPS_PKS="Domain: Condensation_DCL (1473-1758). E-value:
                     2.8e-44. Score: 143.3. Matches aSDomain:
                     nrpspksdomains_jgi.p_Fomfom1_1187419_Condensation_DCL.2"
                     /NRPS_PKS="Domain: PP-binding (1921-1984). E-value:
                     1.9e-09. Score: 29.8. Matches aSDomain:
                     nrpspksdomains_jgi.p_Fomfom1_1187419_PP-binding.3"
                     /NRPS_PKS="Domain: Condensation_DCL (2050-2308). E-value:
                     1.4e-28. Score: 91.7. Matches aSDomain:
                     nrpspksdomains_jgi.p_Fomfom1_1187419_Condensation_DCL.3"
                     /gene="jgi.p_Fomfom1_1187419"
                     /gene_functions="biosynthetic (rule-based-clusters) NRPS:
                     Condensation"
                     /gene_functions="biosynthetic (rule-based-clusters) NRPS:
                     AMP-binding"
                     /gene_functions="biosynthetic-additional
                     (rule-based-clusters) PP-binding"
                     /gene_functions="biosynthetic-additional (smcogs)
                     SMCOG1002:AMP-dependent synthetase and ligase (Score:
                     242.6; E-value: 1.1e-73)"
                     /gene_kind="biosynthetic"
                     /sec_met_domain="AMP-binding (E-value: 7.7e-91, bitscore:
                     301.5, seeds: 400, tool: rule-based-clusters)"
                     /sec_met_domain="PP-binding (E-value: 1.2e-12, bitscore:
                     44.9, seeds: 164, tool: rule-based-clusters)"
                     /sec_met_domain="Condensation (E-value: 1.3e-38, bitscore:
                     129.6, seeds: 42, tool: rule-based-clusters)"
                     /source="prediction"
                     /transl_table=1
                     /translation="MAPPTPVPAHVPGVSANYERILAGYRHHDFPDLSSRRFAPDQFQS
                     FSLPLHENFNQTALTDGAASYPLLVAAVGRVVGTYSACQDVLLALADEDKEEVVPIRVV
                     WEDGQSWEEAAAGVADALADPHWPRAHPDLLRRTLDLAQKQAPALALIGSGAPLHRHLA
                     PHFPLAVQIDYPGRTLSVTASERLCHPSQCKLFLSQVLALLAHASANPTSPIATALNLP
                     EALISAYERQSIEKRQQTYYLVPPTKFATDHVTLRATENPNGIAVRWYADLSTDVPISS
                     FTPEVITNEQLDKRANQLGRWLLQTGLQKGRSVAVCMKRDVLFHVVFIGILRAGGCYVP
                     IDAELPLERQQYIARDSAAQYILSTSDMPCFTSLGDIAIDMNELAIQSAIGEQSVDPLI
                     IPGLDDPSYILYTSGTTGTPKGCILTHRGLAEAIWALSQFCASAELAPPGRINYLSVAS
                     VAFDVHIAEIMVALAVGIPILAAPRSLLLEDLPYYIKHLRVSHVGIVPSLIEATMGVVQ
                     ADDESGAATTLRYIASGGEKMSDAILDKWASHAKVRLANFYGPSEVTIGCAARMMDKDT
                     PRANIGHTFANVSAFVVDEDMNIVLRGGTGELVVEGPLVGLGYVGRPDLTQKVFLKFPD
                     DGTDRWAYRTGDLVRMMPDATLEIIGRIDTQIKLRGVRIESEGISSILRNAATPSHSLD
                     VMTILAKHPAIGADQLVSFVAWDPSVPVARRKGGKPVLIPPPGGLLQRLRAASERELAS
                     YMRPSHIIPLDFIPLSSNGKADAKVLAALFLSLDMEVLAGLMTGAKGSSTPEGVNREPT
                     DIERRIYAMLEPYTNLPVDRLTPSTNLFECGMDSLAVARFAADLRKAFNLKVSPVQIMQ
                     APVVSGVAALLEDDAARLVAHESNPIVQQFTAIVRGEVEDAYNPECIADILPPLPVQEG
                     VLYRSANAPTMYVQHVLLRLGSDLSVSGIRDAWQEVVGRHEMLRTVFHFGTDLAQIVLR
                     HETSTVLTPEKEIVEQDDVSFRNYFTEREAGLIARELNIDISKVPPVRLSFYTADSSRT
                     TFMVLSIHHALYDGISLPVLLQDLEHAYKHQPQIPSASLHGVLEYLAVVDQTAAQTFWS
                     SYLKDFPWRTLLNRTASSSNADITSRTFTRSLSEMQFKASTRHVTLQALLMCAYGSLLA
                     QHLYNHNDIMFGVIRAGRSIPVDHIETTICPMITVMPARVRLSDPSTALQTVQEDIARV
                     SEYEHVPLSRLQKWVPDWDGSLFDTLFSVSFKEKETSELWTVLESQNPEPDYILAVEVV
                     LDPEQNKAVVHAAYTSADISLTVVDTILSRLEEEAVRISESGDWGVALPGTIRPVPPSI
                     SSSKDVSSEESLDLVNVDQENVVRICALAAQFLRIDQSFVKADTSLLSLGLDSIKSVGL
                     SRKLSKEGFALSSADIMRLSTPMRFAAYIQRPASSRNTEDRIEEAQFVTECDSLAQALD
                     VDAIKLTPEDAVKVFPTSVLQAGMLSQTLSSHGRLYVHLFPLRLNGQVNVDRLREAWTT
                     ANGMFDILRTSFHFLATQGLWVQAVHTTAPMQWVESPYDANSNLAETLNPFLDVTNEDE
                     IFRRPPVFFHFLKGATADDPHRLVVVLHHALYDGLSIATLFHVVEQLYRGAEVAPLSQY
                     HQLLPRLLWQEKNGTSFWVNNLHSLAHASIPRRPSEHEGPTTVYQHSLPIHIAEQELQR
                     ACRDAEVTPQCVGQTAFAKLLAVLTGRRDVVFGRVVSGRDLPGADEVVGPMLNTVPCRV
                     QFRDGLSNKSLLKEVHNRNIAGLAWQHASLRAIQRELGVSSLWDSLFVYQPRQESLESG
                     VDAPWVFDAGDIDEINIHYPLNIELHEAEGGFIVEAACISDVASAEELRELVERYAAIL
                     SDLVRAPEESWEFGLPDITKSEGIASDAVLKYEAEDDLPDDWETRFAAFREILSSTTKV
                     NLSKILPETYLAALGVDSITAVQIVARARRVGLRLTAAEVVQSRTVGDLMKKIQDVKAA
                     APTKAVTTTTVDVPRSVWSSLISPPLVDLVERVTYASPGMEWMMGMWQRSRGSRFQHVF
                     GYRVASDVDPIRLQRAWDELLRRHALLRSTFVYDVEAGAPRVVVFKAEALASSWTSETV
                     QDDHFAAAQQRMKDLVSHPPSINQPITRAVFLQSQEARYLLIHLHHFQYDAWSLQLLVD
                     DLTRLYTGEPLRSSNDLDSFLRFTSPRLETEMEQTRYWRAAISNSHTLFPSVCKNPTPG
                     GRDVYTDHTAITGAAKFDQRARELALPLQSVFLACWAQVQAKRANTDVPVFSMWHSGRT
                     GDLKDVERLAVPCINVLPFSVPGVQTKDTLALARQIQDDLQARTATVEQTRLASVHEWV
                     DWGDEPLSNVFVNVVKIAPDLEKTHNGLFESLDVPYFIPNIPTKEAIAGVKNMHITDLV
                     QDDIMIDIIVLQETDTVVMSIEFSEKVLDKALAKQMLEDWAALVRRTLGEQREALCCTC
                     M"
     exon            20076..20261
                     /ID="exon_1000_2"
                     /Parent="mRNA_1000"
                     /gene="jgi.p|Fomfom1|1228077"
                     /source="prediction"
     three_prime_UTR 20076..20261
                     /ID="UTR3_1000"
                     /Parent="mRNA_1000"
                     /gene="jgi.p|Fomfom1|1228077"
                     /source="prediction"
     exon            complement(20240..20320)
                     /ID="exon_1001_13"
                     /Parent="mRNA_1001"
                     /gene="jgi.p|Fomfom1|1187419"
                     /source="prediction"
     exon            complement(20371..22008)
                     /ID="exon_1001_12"
                     /Parent="mRNA_1001"
                     /gene="jgi.p|Fomfom1|1187419"
                     /source="prediction"
     aSDomain        complement(20584..21357)
                     /aSDomain="Condensation"
                     /aSTool="nrps_pks_domains"
                     /database="nrpspksdomains.hmm"
                     /detection="hmmscan"
                     /domain_id="nrpspksdomains_jgi.p_Fomfom1_1187419_Condensati
                     on_DCL.3"
                     /domain_subtypes="Condensation_DCL"
                     /evalue="1.40E-28"
                     /label="jgi.p_Fomfom1_1187419_Condensation_DCL.3"
                     /locus_tag="jgi.p_Fomfom1_1187419"
                     /protein_end="2308"
                     /protein_start="2050"
                     /score="91.7"
                     /tool="antismash"
                     /translation="FGYRVASDVDPIRLQRAWDELLRRHALLRSTFVYDVEAGAPRVVV
                     FKAEALASSWTSETVQDDHFAAAQQRMKDLVSHPPSINQPITRAVFLQSQEARYLLIHL
                     HHFQYDAWSLQLLVDDLTRLYTGEPLRSSNDLDSFLRFTSPRLETEMEQTRYWRAAISN
                     SHTLFPSVCKNPTPGGRDVYTDHTAITGAAKFDQRARELALPLQSVFLACWAQVQAKRA
                     NTDVPVFSMWHSGRTGDLKDVERLAVPCINVLPFSV"
     CDS_motif       complement(20590..20658)
                     /aSTool="nrps_pks_domains"
                     /database="abmotifs"
                     /detection="hmmscan"
                     /domain_id="nrpspksmotif_jgi.p_Fomfom1_1187419_0015"
                     /evalue="1.20E-03"
                     /label="C5_DCL_263-294"
                     /locus_tag="jgi.p_Fomfom1_1187419"
                     /protein_end="2306"
                     /protein_start="2283"
                     /score="11.4"
                     /tool="antismash"
                     /translation="SGRTGDLKDVERLAVPCINVLPF"
     CDS_motif       complement(20983..21048)
                     /aSTool="nrps_pks_domains"
                     /database="abmotifs"
                     /detection="hmmscan"
                     /domain_id="nrpspksmotif_jgi.p_Fomfom1_1187419_0014"
                     /evalue="2.60E-05"
                     /label="C3_LCL_132-143"
                     /locus_tag="jgi.p_Fomfom1_1187419"
                     /protein_end="2175"
                     /protein_start="2153"
                     /score="16.9"
                     /tool="antismash"
                     /translation="LHHFQYDAWSLQLLVDDLTRLY"
     CDS_motif       complement(21256..21351)
                     /aSTool="nrps_pks_domains"
                     /database="abmotifs"
                     /detection="hmmscan"
                     /domain_id="nrpspksmotif_jgi.p_Fomfom1_1187419_0013"
                     /evalue="9.50E-10"
                     /label="C2_DCL_024-062"
                     /locus_tag="jgi.p_Fomfom1_1187419"
                     /protein_end="2084"
                     /protein_start="2052"
                     /score="30.8"
                     /tool="antismash"
                     /translation="YRVASDVDPIRLQRAWDELLRRHALLRSTFVY"
     aSDomain        complement(21556..21744)
                     /aSDomain="PP-binding"
                     /aSTool="nrps_pks_domains"
                     /database="nrpspksdomains.hmm"
                     /detection="hmmscan"
                     /domain_id="nrpspksdomains_jgi.p_Fomfom1_1187419_PP-binding
                     .3"
                     /evalue="1.90E-09"
                     /label="jgi.p_Fomfom1_1187419_PP-binding.3"
                     /locus_tag="jgi.p_Fomfom1_1187419"
                     /protein_end="1984"
                     /protein_start="1921"
                     /score="29.8"
                     /tool="antismash"
                     /translation="AFREILSSTTKVNLSKILPETYLAALGVDSITAVQIVARARRVGL
                     RLTAAEVVQSRTVGDLMK"
     aSModule        complement(21556..23255)
                     /domains="nrpspksdomains_jgi.p_Fomfom1_1187419_Condensation
                     _DCL.2"
                     /domains="nrpspksdomains_jgi.p_Fomfom1_1187419_PP-binding.3
                     "
                     /incomplete
                     /locus_tags="jgi.p_Fomfom1_1187419"
                     /tool="antismash"
                     /type="nrps"
     exon            complement(22063..22314)
                     /ID="exon_1001_11"
                     /Parent="mRNA_1001"
                     /gene="jgi.p|Fomfom1|1187419"
                     /source="prediction"
     CDS_motif       complement(22147..22221)
                     /aSTool="nrps_pks_domains"
                     /database="abmotifs"
                     /detection="hmmscan"
                     /domain_id="nrpspksmotif_jgi.p_Fomfom1_1187419_0012"
                     /evalue="1.20E-02"
                     /label="C67_DCL_14fromHMM"
                     /locus_tag="jgi.p_Fomfom1_1187419"
                     /protein_end="1805"
                     /protein_start="1780"
                     /score="8.0"
                     /tool="antismash"
                     /translation="WQHASLRAIQRELGVSSLWDSLFVY"
     aSDomain        complement(join(22288..22314,22377..23159,23211..23255))
                     /aSDomain="Condensation"
                     /aSTool="nrps_pks_domains"
                     /database="nrpspksdomains.hmm"
                     /detection="hmmscan"
                     /domain_id="nrpspksdomains_jgi.p_Fomfom1_1187419_Condensati
                     on_DCL.2"
                     /domain_subtypes="Condensation_DCL"
                     /evalue="2.80E-44"
                     /label="jgi.p_Fomfom1_1187419_Condensation_DCL.2"
                     /locus_tag="jgi.p_Fomfom1_1187419"
                     /protein_end="1758"
                     /protein_start="1473"
                     /score="143.3"
                     /tool="antismash"
                     /translation="KVFPTSVLQAGMLSQTLSSHGRLYVHLFPLRLNGQVNVDRLREAW
                     TTANGMFDILRTSFHFLATQGLWVQAVHTTAPMQWVESPYDANSNLAETLNPFLDVTNE
                     DEIFRRPPVFFHFLKGATADDPHRLVVVLHHALYDGLSIATLFHVVEQLYRGAEVAPLS
                     QYHQLLPRLLWQEKNGTSFWVNNLHSLAHASIPRRPSEHEGPTTVYQHSLPIHIAEQEL
                     QRACRDAEVTPQCVGQTAFAKLLAVLTGRRDVVFGRVVSGRDLPGADEVVGPMLNTVPC
                     RVQF"
     CDS_motif       complement(join(22297..22314,22377..22448))
                     /aSTool="nrps_pks_domains"
                     /database="abmotifs"
                     /detection="hmmscan"
                     /domain_id="nrpspksmotif_jgi.p_Fomfom1_1187419_0011"
                     /evalue="3.80E-12"
                     /label="C5_DCL_263-294"
                     /locus_tag="jgi.p_Fomfom1_1187419"
                     /protein_end="1755"
                     /protein_start="1725"
                     /score="38.7"
                     /tool="antismash"
                     /translation="DVVFGRVVSGRDLPGADEVVGPMLNTVPCR"
     exon            complement(22377..23159)
                     /ID="exon_1001_10"
                     /Parent="mRNA_1001"
                     /gene="jgi.p|Fomfom1|1187419"
                     /source="prediction"
     CDS_motif       complement(22743..22808)
                     /aSTool="nrps_pks_domains"
                     /database="abmotifs"
                     /detection="hmmscan"
                     /domain_id="nrpspksmotif_jgi.p_Fomfom1_1187419_0010"
                     /evalue="4.70E-03"
                     /label="C3_DCL_135-156"
                     /locus_tag="jgi.p_Fomfom1_1187419"
                     /protein_end="1627"
                     /protein_start="1605"
                     /score="9.7"
                     /tool="antismash"
                     /translation="LHHALYDGLSIATLFHVVEQLY"
     CDS_motif       complement(23028..23120)
                     /aSTool="nrps_pks_domains"
                     /database="abmotifs"
                     /detection="hmmscan"
                     /domain_id="nrpspksmotif_jgi.p_Fomfom1_1187419_0009"
                     /evalue="3.40E-04"
                     /label="C2_LCL_024-062"
                     /locus_tag="jgi.p_Fomfom1_1187419"
                     /protein_end="1532"
                     /protein_start="1501"
                     /score="13.1"
                     /tool="antismash"
                     /translation="PLRLNGQVNVDRLREAWTTANGMFDILRTSF"
     exon            complement(23211..23846)
                     /ID="exon_1001_9"
                     /Parent="mRNA_1001"
                     /gene="jgi.p|Fomfom1|1187419"
                     /source="prediction"
     aSDomain        complement(23382..23576)
                     /aSDomain="PP-binding"
                     /aSTool="nrps_pks_domains"
                     /database="nrpspksdomains.hmm"
                     /detection="hmmscan"
                     /domain_id="nrpspksdomains_jgi.p_Fomfom1_1187419_PP-binding
                     .2"
                     /evalue="3.50E-11"
                     /label="jgi.p_Fomfom1_1187419_PP-binding.2"
                     /locus_tag="jgi.p_Fomfom1_1187419"
                     /protein_end="1431"
                     /protein_start="1366"
                     /score="35.4"
                     /tool="antismash"
                     /translation="RICALAAQFLRIDQSFVKADTSLLSLGLDSIKSVGLSRKLSKEGF
                     ALSSADIMRLSTPMRFAAYI"
     aSModule        complement(23382..25094)
                     /domains="nrpspksdomains_jgi.p_Fomfom1_1187419_Condensation
                     _DCL.1"
                     /domains="nrpspksdomains_jgi.p_Fomfom1_1187419_PP-binding.2
                     "
                     /incomplete
                     /locus_tags="jgi.p_Fomfom1_1187419"
                     /tool="antismash"
                     /type="nrps"
     exon            complement(23901..24194)
                     /ID="exon_1001_8"
                     /Parent="mRNA_1001"
                     /gene="jgi.p|Fomfom1|1187419"
                     /source="prediction"
     CDS_motif       complement(23973..24074)
                     /aSTool="nrps_pks_domains"
                     /database="abmotifs"
                     /detection="hmmscan"
                     /domain_id="nrpspksmotif_jgi.p_Fomfom1_1187419_0008"
                     /evalue="5.40E-06"
                     /label="C67_DCL_14fromHMM"
                     /locus_tag="jgi.p_Fomfom1_1187419"
                     /protein_end="1252"
                     /protein_start="1218"
                     /score="18.7"
                     /tool="antismash"
                     /translation="QEDIARVSEYEHVPLSRLQKWVPDWDGSLFDTLF"
     aSDomain        complement(join(24105..24194,24259..24871,24931..25094))
                     /aSDomain="Condensation"
                     /aSTool="nrps_pks_domains"
                     /database="nrpspksdomains.hmm"
                     /detection="hmmscan"
                     /domain_id="nrpspksdomains_jgi.p_Fomfom1_1187419_Condensati
                     on_DCL.1"
                     /domain_subtypes="Condensation_DCL"
                     /evalue="6.30E-42"
                     /label="jgi.p_Fomfom1_1187419_Condensation_DCL.1"
                     /locus_tag="jgi.p_Fomfom1_1187419"
                     /protein_end="1208"
                     /protein_start="919"
                     /score="135.5"
                     /tool="antismash"
                     /translation="DILPPLPVQEGVLYRSANAPTMYVQHVLLRLGSDLSVSGIRDAWQ
                     EVVGRHEMLRTVFHFGTDLAQIVLRHETSTVLTPEKEIVEQDDVSFRNYFTEREAGLIA
                     RELNIDISKVPPVRLSFYTADSSRTTFMVLSIHHALYDGISLPVLLQDLEHAYKHQPQI
                     PSASLHGVLEYLAVVDQTAAQTFWSSYLKDFPWRTLLNRTASSSNADITSRTFTRSLSE
                     MQFKASTRHVTLQALLMCAYGSLLAQHLYNHNDIMFGVIRAGRSIPVDHIETTICPMIT
                     VMPARVRL"
     CDS_motif       complement(join(24114..24194,24259..24273))
                     /aSTool="nrps_pks_domains"
                     /database="abmotifs"
                     /detection="hmmscan"
                     /domain_id="nrpspksmotif_jgi.p_Fomfom1_1187419_0007"
                     /evalue="9.80E-04"
                     /label="C5_DCL_263-294"
                     /locus_tag="jgi.p_Fomfom1_1187419"
                     /protein_end="1205"
                     /protein_start="1173"
                     /score="11.7"
                     /tool="antismash"
                     /translation="DIMFGVIRAGRSIPVDHIETTICPMITVMPAR"
     exon            complement(24259..24871)
                     /ID="exon_1001_7"
                     /Parent="mRNA_1001"
                     /gene="jgi.p|Fomfom1|1187419"
                     /source="prediction"
     CDS_motif       complement(24565..24630)
                     /aSTool="nrps_pks_domains"
                     /database="abmotifs"
                     /detection="hmmscan"
                     /domain_id="nrpspksmotif_jgi.p_Fomfom1_1187419_0006"
                     /evalue="1.10E-06"
                     /label="C3_DCL_135-156"
                     /locus_tag="jgi.p_Fomfom1_1187419"
                     /protein_end="1076"
                     /protein_start="1054"
                     /score="21.2"
                     /tool="antismash"
                     /translation="IHHALYDGISLPVLLQDLEHAY"
     CDS_motif       complement(join(24859..24871,24931..25031))
                     /aSTool="nrps_pks_domains"
                     /database="abmotifs"
                     /detection="hmmscan"
                     /domain_id="nrpspksmotif_jgi.p_Fomfom1_1187419_0005"
                     /evalue="2.30E-10"
                     /label="C2_DCL_024-062"
                     /locus_tag="jgi.p_Fomfom1_1187419"
                     /protein_end="978"
                     /protein_start="940"
                     /score="32.7"
                     /tool="antismash"
                     /translation="MYVQHVLLRLGSDLSVSGIRDAWQEVVGRHEMLRTVFH"
     exon            complement(24931..26175)
                     /ID="exon_1001_6"
                     /Parent="mRNA_1001"
                     /gene="jgi.p|Fomfom1|1187419"
                     /source="prediction"
     aSDomain        complement(25206..25403)
                     /aSDomain="PP-binding"
                     /aSTool="nrps_pks_domains"
                     /database="nrpspksdomains.hmm"
                     /detection="hmmscan"
                     /domain_id="nrpspksdomains_jgi.p_Fomfom1_1187419_PP-binding
                     .1"
                     /evalue="3.70E-14"
                     /label="jgi.p_Fomfom1_1187419_PP-binding.1"
                     /locus_tag="jgi.p_Fomfom1_1187419"
                     /protein_end="882"
                     /protein_start="816"
                     /score="44.9"
                     /tool="antismash"
                     /translation="RIYAMLEPYTNLPVDRLTPSTNLFECGMDSLAVARFAADLRKAFN
                     LKVSPVQIMQAPVVSGVAALL"
     aSModule        complement(25206..27351)
                     /complete
                     /domains="nrpspksdomains_jgi.p_Fomfom1_1187419_AMP-binding.
                     1"
                     /domains="nrpspksdomains_jgi.p_Fomfom1_1187419_PP-binding.1
                     "
                     /locus_tags="jgi.p_Fomfom1_1187419"
                     /monomer_pairings="X -> X"
                     /starter_module
                     /tool="antismash"
                     /type="nrps"
     CDS_motif       complement(25827..25874)
                     /aSTool="nrps_pks_domains"
                     /database="abmotifs"
                     /detection="hmmscan"
                     /domain_id="nrpspksmotif_jgi.p_Fomfom1_1187419_0004"
                     /evalue="5.10E-06"
                     /label="NRPS-A_a8"
                     /locus_tag="jgi.p_Fomfom1_1187419"
                     /protein_end="675"
                     /protein_start="659"
                     /score="19.1"
                     /tool="antismash"
                     /translation="IGRIDTQIKLRGVRIE"
     aSDomain        complement(join(25842..26175,26232..26284,26336..26586,
                     26637..26768,26820..27039,27112..27351))
                     /aSDomain="AMP-binding"
                     /aSTool="nrps_pks_domains"
                     /database="nrpspksdomains.hmm"
                     /detection="hmmscan"
                     /domain_id="nrpspksdomains_jgi.p_Fomfom1_1187419_AMP-bindin
                     g.1"
                     /evalue="3.00E-86"
                     /label="jgi.p_Fomfom1_1187419_AMP-binding.1"
                     /locus_tag="jgi.p_Fomfom1_1187419"
                     /protein_end="670"
                     /protein_start="260"
                     /score="281.4"
                     /specificity="substrate consensus: X"
                     /tool="antismash"
                     /translation="NPNGIAVRWYADLSTDVPISSFTPEVITNEQLDKRANQLGRWLLQ
                     TGLQKGRSVAVCMKRDVLFHVVFIGILRAGGCYVPIDAELPLERQQYIARDSAAQYILS
                     TSDMPCFTSLGDIAIDMNELAIQSAIGEQSVDPLIIPGLDDPSYILYTSGTTGTPKGCI
                     LTHRGLAEAIWALSQFCASAELAPPGRINYLSVASVAFDVHIAEIMVALAVGIPILAAP
                     RSLLLEDLPYYIKHLRVSHVGIVPSLIEATMGVVQADDESGAATTLRYIASGGEKMSDA
                     ILDKWASHAKVRLANFYGPSEVTIGCAARMMDKDTPRANIGHTFANVSAFVVDEDMNIV
                     LRGGTGELVVEGPLVGLGYVGRPDLTQKVFLKFPDDGTDRWAYRTGDLVRMMPDATLEI
                     IGRIDTQIKLR"
     CDS_motif       complement(25962..26045)
                     /aSTool="nrps_pks_domains"
                     /database="abmotifs"
                     /detection="hmmscan"
                     /domain_id="nrpspksmotif_jgi.p_Fomfom1_1187419_0003"
                     /evalue="1.10E-09"
                     /label="NRPS-A_a6"
                     /locus_tag="jgi.p_Fomfom1_1187419"
                     /protein_end="630"
                     /protein_start="602"
                     /score="30.6"
                     /tool="antismash"
                     /translation="GGTGELVVEGPLVGLGYVGRPDLTQKVF"
     exon            complement(26232..26284)
                     /ID="exon_1001_5"
                     /Parent="mRNA_1001"
                     /gene="jgi.p|Fomfom1|1187419"
                     /source="prediction"
     exon            complement(26336..26586)
                     /ID="exon_1001_4"
                     /Parent="mRNA_1001"
                     /gene="jgi.p|Fomfom1|1187419"
                     /source="prediction"
     exon            complement(26637..26768)
                     /ID="exon_1001_3"
                     /Parent="mRNA_1001"
                     /gene="jgi.p|Fomfom1|1187419"
                     /source="prediction"
     CDS_motif       complement(join(26731..26768,26820..26841))
                     /aSTool="nrps_pks_domains"
                     /database="abmotifs"
                     /detection="hmmscan"
                     /domain_id="nrpspksmotif_jgi.p_Fomfom1_1187419_0002"
                     /evalue="4.80E-08"
                     /label="NRPS-A_a3"
                     /locus_tag="jgi.p_Fomfom1_1187419"
                     /protein_end="426"
                     /protein_start="406"
                     /score="25.3"
                     /tool="antismash"
                     /translation="SYILYTSGTTGTPKGCILTH"
     exon            complement(26820..27039)
                     /ID="exon_1001_2"
                     /Parent="mRNA_1001"
                     /gene="jgi.p|Fomfom1|1187419"
                     /source="prediction"
     CDS_motif       complement(join(27034..27039,27112..27144))
                     /aSTool="nrps_pks_domains"
                     /database="abmotifs"
                     /detection="hmmscan"
                     /domain_id="nrpspksmotif_jgi.p_Fomfom1_1187419_0001"
                     /evalue="3.60E-04"
                     /label="NRPS-A_a2"
                     /locus_tag="jgi.p_Fomfom1_1187419"
                     /protein_end="342"
                     /protein_start="329"
                     /score="14.0"
                     /tool="antismash"
                     /translation="GILRAGGCYVPID"
     exon            complement(27112..28131)
                     /ID="exon_1001_1"
                     /Parent="mRNA_1001"
                     /gene="jgi.p|Fomfom1|1187419"
                     /source="prediction"
     five_prime_UTR  28984..29125
                     /ID="UTR5_1002"
                     /Parent="mRNA_1002"
                     /gene="jgi.p|Fomfom1|73955"
                     /source="prediction"
     exon            28984..29245
                     /ID="exon_1002_1"
                     /Parent="mRNA_1002"
                     /gene="jgi.p|Fomfom1|73955"
                     /source="prediction"
     gene            28984..31146
                     /ID="gene_1002"
                     /Name="jgi.p|Fomfom1|73955"
                     /gene="gene2564663_2566826"
                     /portal_id="Fomfom1"
                     /proteinId="73955"
                     /score="0"
                     /source="prediction"
                     /transcriptId="73955"
     mRNA            28984..31146
                     /ID="mRNA_1002"
                     /Name="jgi.p|Fomfom1|73955"
                     /Parent="gene_1002"
                     /gene="jgi.p|Fomfom1|73955"
                     /proteinId="73955"
                     /source="prediction"
                     /track="FilteredModels1"
                     /transcriptId="73955"
     CDS             join(29126..29245,29325..29422,29487..29773,29826..30155,
                     30215..30321,30380..31081)
                     /ID="CDS_1002"
                     /gene="jgi.p_Fomfom1_73955"
                     /gene_functions="biosynthetic-additional (smcogs)
                     SMCOG1080:lysine/ornithine N-monooxygenase (Score: 343.8;
                     E-value: 2e-104)"
                     /gene_kind="biosynthetic-additional"
                     /source="prediction"
                     /transl_table=1
                     /translation="MSPLTTPAPLYDLIGLGFGPANVAIAGAILDKRATPDSASGHAPL
                     QNVLFIEKQSEFRWHPGMLLPNSRMQISFLKDLATLRSPQSPITFLAYLHSQDRLLNFI
                     NRGSFTPTRQEYADYLSWAAGYVQTHGIPVRYGEEVVSATRCDDGTIEVRSRRADTGEV
                     FCAKTKNLIVSPGGTPKLPPALAAHWPHPRIYHSASYISSAEAFFSSVAGTSNPLRIAV
                     IGAGQSATEVLLDLHSRLSALPTSNGRKHELDMIFRKGSLKPSDDSPFSNEIFDPASTE
                     FMFGLPTQRDRQHVLREYNPTNYSVVNVNTIDSFYEVMYHQKLLDGIKARTGREDESNR
                     TRITLLPNTSIYSADIVPGSSETPTRSESIRLTLHGVLTRAVSQKTYDAVFCGTGYDRD
                     SWMRLLASSNLASQFGVKSSSIELVAESEAVRPPLTLFADLEDVESRTSSSSTDGFSTP
                     PTPDTPHSHHAALGGDSRCSKVRITRTYRLLSEKESKGEAVGAEEPRVYLQGCTQSTHG
                     LSESLLSIMGVRAGLVVDDLWNAQKEGVPV"
     exon            29325..29422
                     /ID="exon_1002_2"
                     /Parent="mRNA_1002"
                     /gene="jgi.p|Fomfom1|73955"
                     /source="prediction"
     exon            29487..29773
                     /ID="exon_1002_3"
                     /Parent="mRNA_1002"
                     /gene="jgi.p|Fomfom1|73955"
                     /source="prediction"
     exon            29826..30155
                     /ID="exon_1002_4"
                     /Parent="mRNA_1002"
                     /gene="jgi.p|Fomfom1|73955"
                     /source="prediction"
     exon            30215..30321
                     /ID="exon_1002_5"
                     /Parent="mRNA_1002"
                     /gene="jgi.p|Fomfom1|73955"
                     /source="prediction"
     exon            30380..31146
                     /ID="exon_1002_6"
                     /Parent="mRNA_1002"
                     /gene="jgi.p|Fomfom1|73955"
                     /source="prediction"
     three_prime_UTR 31082..31146
                     /ID="UTR3_1002"
                     /Parent="mRNA_1002"
                     /gene="jgi.p|Fomfom1|73955"
                     /source="prediction"
     three_prime_UTR complement(32084..32252)
                     /ID="UTR3_1003"
                     /Parent="mRNA_1003"
                     /gene="jgi.p|Fomfom1|1228083"
                     /source="prediction"
     exon            complement(32084..32493)
                     /ID="exon_1003_2"
                     /Parent="mRNA_1003"
                     /gene="jgi.p|Fomfom1|1228083"
                     /source="prediction"
     gene            complement(32084..32587)
                     /ID="gene_1003"
                     /Name="jgi.p|Fomfom1|1228083"
                     /gene="gene2567763_2568267"
                     /portal_id="Fomfom1"
                     /proteinId="1228083"
                     /score="0"
                     /source="prediction"
                     /transcriptId="1228274"
     mRNA            complement(32084..32587)
                     /ID="mRNA_1003"
                     /Name="jgi.p|Fomfom1|1228083"
                     /Parent="gene_1003"
                     /gene="jgi.p|Fomfom1|1228083"
                     /proteinId="1228083"
                     /source="prediction"
                     /track="FilteredModels1"
                     /transcriptId="1228274"
     CDS             complement(32253..32492)
                     /ID="CDS_1003"
                     /gene="jgi.p_Fomfom1_1228083"
                     /phase="0"
                     /source="prediction"
                     /transl_table=1
                     /translation="MGSIIVINASNEDISSFVSKYSDGDDNWFKVTAGGRDSWSRKGWE
                     LVAFKNANDTKRAGVYVPVNSTVTFHSFTNIAVV"
     five_prime_UTR  complement(32493)
                     /ID="UTR5_1003"
                     /Parent="mRNA_1003"
                     /gene="jgi.p|Fomfom1|1228083"
                     /source="prediction"
     exon            complement(32569..32587)
                     /ID="exon_1003_1"
                     /Parent="mRNA_1003"
                     /gene="jgi.p|Fomfom1|1228083"
                     /source="prediction"
     five_prime_UTR  complement(32569..32587)
                     /ID="UTR5_1003"
                     /Parent="mRNA_1003"
                     /gene="jgi.p|Fomfom1|1228083"
                     /source="prediction"
     three_prime_UTR complement(33378..33490)
                     /ID="UTR3_1004"
                     /Parent="mRNA_1004"
                     /gene="jgi.p|Fomfom1|74017"
                     /source="prediction"
     gene            complement(33378..33976)
                     /ID="gene_1004"
                     /Name="jgi.p|Fomfom1|74017"
                     /gene="gene2569057_2569656"
                     /portal_id="Fomfom1"
                     /proteinId="74017"
                     /score="0"
                     /source="prediction"
                     /transcriptId="74017"
     mRNA            complement(33378..33976)
                     /ID="mRNA_1004"
                     /Name="jgi.p|Fomfom1|74017"
                     /Parent="gene_1004"
                     /gene="jgi.p|Fomfom1|74017"
                     /proteinId="74017"
                     /source="prediction"
                     /track="FilteredModels1"
                     /transcriptId="74017"
     exon            complement(33378..33976)
                     /ID="exon_1004_1"
                     /Parent="mRNA_1004"
                     /gene="jgi.p|Fomfom1|74017"
                     /source="prediction"
     CDS             complement(33491..33823)
                     /ID="CDS_1004"
                     /gene="jgi.p_Fomfom1_74017"
                     /phase="0"
                     /source="prediction"
                     /transl_table=1
                     /translation="MDLATFLAWLSFLRLVRFRLSMTTELQGEPITFTLLPVGRHSSTS
                     KSSWQLRNKPNQRGCRRGPLRPREVAPPPAMDLELRSLVSIDASSLTPSPIDCTHTETS
                     KRYRRS"
     five_prime_UTR  complement(33824..33976)
                     /ID="UTR5_1004"
                     /Parent="mRNA_1004"
                     /gene="jgi.p|Fomfom1|74017"
                     /source="prediction"
     three_prime_UTR complement(36430..36433)
                     /ID="UTR3_1005"
                     /Parent="mRNA_1005"
                     /gene="jgi.p|Fomfom1|1228096"
                     /source="prediction"
     exon            complement(36430..36680)
                     /ID="exon_1005_2"
                     /Parent="mRNA_1005"
                     /gene="jgi.p|Fomfom1|1228096"
                     /source="prediction"
     gene            complement(36430..36802)
                     /ID="gene_1005"
                     /Name="jgi.p|Fomfom1|1228096"
                     /gene="gene2572109_2572482"
                     /portal_id="Fomfom1"
                     /proteinId="1228096"
                     /score="0"
                     /source="prediction"
                     /transcriptId="1228287"
     mRNA            complement(36430..36802)
                     /ID="mRNA_1005"
                     /Name="jgi.p|Fomfom1|1228096"
                     /Parent="gene_1005"
                     /gene="jgi.p|Fomfom1|1228096"
                     /proteinId="1228096"
                     /source="prediction"
                     /track="FilteredModels1"
                     /transcriptId="1228287"
     CDS             complement(36434..36679)
                     /ID="CDS_1005"
                     /gene="jgi.p_Fomfom1_1228096"
                     /phase="0"
                     /source="prediction"
                     /transl_table=1
                     /translation="MGSIIVINASNEEISSFISKYSNSNGDDNWFKVAAGGRDSWGRGS
                     WELVAFKNANNTYRAGVYVPVNSTVTFHSFTNIAVA"
     five_prime_UTR  complement(36680)
                     /ID="UTR5_1005"
                     /Parent="mRNA_1005"
                     /gene="jgi.p|Fomfom1|1228096"
                     /source="prediction"
     exon            complement(36747..36802)
                     /ID="exon_1005_1"
                     /Parent="mRNA_1005"
                     /gene="jgi.p|Fomfom1|1228096"
                     /source="prediction"
     five_prime_UTR  complement(36747..36802)
                     /ID="UTR5_1005"
                     /Parent="mRNA_1005"
                     /gene="jgi.p|Fomfom1|1228096"
                     /source="prediction"
     exon            complement(37489..37808)
                     /ID="exon_1006_14"
                     /Parent="mRNA_1006"
                     /gene="jgi.p|Fomfom1|1313315"
                     /source="prediction"
     gene            complement(37489..41067)
                     /ID="gene_1006"
                     /Name="jgi.p|Fomfom1|1313315"
                     /gene="gene2573168_2576747"
                     /portal_id="Fomfom1"
                     /proteinId="1313315"
                     /score="0"
                     /source="prediction"
                     /transcriptId="1313506"
     mRNA            complement(37489..41067)
                     /ID="mRNA_1006"
                     /Name="jgi.p|Fomfom1|1313315"
                     /Parent="gene_1006"
                     /gene="jgi.p|Fomfom1|1313315"
                     /proteinId="1313315"
                     /source="prediction"
                     /track="FilteredModels1"
                     /transcriptId="1313506"
     CDS             complement(join(37489..37808,37870..38229,38284..38387,
                     38440..38627,38681..38872,38930..39175,39232..39467,
                     39527..39713,39766..39944,40008..40225,40285..40414,
                     40467..40587,40642..40742,40803..41067))
                     /ID="CDS_1006"
                     /gene="jgi.p_Fomfom1_1313315"
                     /gene_functions="other (smcogs) SMCOG1173:WD-40
                     repeat-containing protein (Score: 116.7; E-value: 1.9e-35)"
                     /gene_kind="other"
                     /source="prediction"
                     /transl_table=1
                     /translation="MGANIEMRSSPPPRKRARVETTDSQLSKLEPRLFAPFRALGLITN
                     GVPFVLQTRSHKGATDGLRIHLVTCLGKAWAMWEGGKMGLLFVGPDAPAPITSMAMDGN
                     AVWVSAGPYAIKYLRGKEVDRLANPLETPLTQILVFGTQLLALTDDGSRLLVWDTESGD
                     LQTTIQFEPGFTAITLHHPATYLNKVLVASSQGSMQLWNIRTQTLIHTFSAASLLTSPS
                     KTASAAITALARSPAIDVIGIGFSSGEISVYDIRADERLMRMVMQDGSIRAMSFRSDGH
                     PVLATASSTGHIALWDLNAGGRLLHIVRGAHDGAVTALEWVPGQPVLVSSGGDNSVKQW
                     LFDSPTEAPRLLKFRSGHHAPPHIIRYYGEDGKQILTASRDRSLRCTSVVRDSRSFELS
                     QGSLAKKATSLSIPITSLKYPAITALSYSTTRTKDWDDILTAHTDEAVARTWTMKDKRV
                     GKHVFNITGEKKKGTTMGSVKTVCVTACGNFGLTASSTGVINMYNMQSGILRRTFHVGA
                     CPPNVASRFRPSGNKKKEERCITGLASDALDRIVVASTLDGTLNFFDFHTAVLDHALVL
                     PSAAVSITLHRDSGLLAVICDDLVVRIVDIETRRIVRELAGFRGRVLDVTFSPDSRWLV
                     TASMDSVIRTFDVPTGRLIDLFRTSSVATSISFSPTNDFLATSHVDTVGVYLWANRAQY
                     AETPFQSISEDDIVDVSLPSMQGVAEDEALDALSALTVQEQPADIFSTPPQLNGELVTF
                     TLLPRSRWQTLLNLEVIQQRNKPKEPPKQPDKAPFFLPTLPGVEHRFAPEAKIAEEAKK
                     PTKRLQRAAESTESVFYQKLAEAHESESADYEDFFNHAKSLSPAAMDLELRSLVSLDAM
                     QIFLDALTHRLHSHRDFEAVQTFMNVFLRIHGDVLASNPELQQALENLAEAQRQESQRL
                     LELLASSLGTLSFVRVTM"
     exon            complement(37870..38229)
                     /ID="exon_1006_13"
                     /Parent="mRNA_1006"
                     /gene="jgi.p|Fomfom1|1313315"
                     /source="prediction"
     exon            complement(38284..38387)
                     /ID="exon_1006_12"
                     /Parent="mRNA_1006"
                     /gene="jgi.p|Fomfom1|1313315"
                     /source="prediction"
     exon            complement(38440..38627)
                     /ID="exon_1006_11"
                     /Parent="mRNA_1006"
                     /gene="jgi.p|Fomfom1|1313315"
                     /source="prediction"
     exon            complement(38681..38872)
                     /ID="exon_1006_10"
                     /Parent="mRNA_1006"
                     /gene="jgi.p|Fomfom1|1313315"
                     /source="prediction"
     exon            complement(38930..39175)
                     /ID="exon_1006_9"
                     /Parent="mRNA_1006"
                     /gene="jgi.p|Fomfom1|1313315"
                     /source="prediction"
     exon            complement(39232..39467)
                     /ID="exon_1006_8"
                     /Parent="mRNA_1006"
                     /gene="jgi.p|Fomfom1|1313315"
                     /source="prediction"
     exon            complement(39527..39713)
                     /ID="exon_1006_7"
                     /Parent="mRNA_1006"
                     /gene="jgi.p|Fomfom1|1313315"
                     /source="prediction"
     exon            complement(39766..39944)
                     /ID="exon_1006_6"
                     /Parent="mRNA_1006"
                     /gene="jgi.p|Fomfom1|1313315"
                     /source="prediction"
     exon            complement(40008..40225)
                     /ID="exon_1006_5"
                     /Parent="mRNA_1006"
                     /gene="jgi.p|Fomfom1|1313315"
                     /source="prediction"
     exon            complement(40285..40414)
                     /ID="exon_1006_4"
                     /Parent="mRNA_1006"
                     /gene="jgi.p|Fomfom1|1313315"
                     /source="prediction"
     exon            complement(40467..40587)
                     /ID="exon_1006_3"
                     /Parent="mRNA_1006"
                     /gene="jgi.p|Fomfom1|1313315"
                     /source="prediction"
     exon            complement(40642..40742)
                     /ID="exon_1006_2"
                     /Parent="mRNA_1006"
                     /gene="jgi.p|Fomfom1|1313315"
                     /source="prediction"
     exon            complement(40803..41067)
                     /ID="exon_1006_1"
                     /Parent="mRNA_1006"
                     /gene="jgi.p|Fomfom1|1313315"
                     /source="prediction"
     three_prime_UTR complement(41289..41337)
                     /ID="UTR3_1007"
                     /Parent="mRNA_1007"
                     /gene="jgi.p|Fomfom1|74201"
                     /source="prediction"
     exon            complement(41289..41382)
                     /ID="exon_1007_2"
                     /Parent="mRNA_1007"
                     /gene="jgi.p|Fomfom1|74201"
                     /source="prediction"
     gene            complement(41289..41842)
                     /ID="gene_1007"
                     /Name="jgi.p|Fomfom1|74201"
                     /gene="gene2576968_2577522"
                     /portal_id="Fomfom1"
                     /proteinId="74201"
                     /score="0"
                     /source="prediction"
                     /transcriptId="74201"
     mRNA            complement(41289..41842)
                     /ID="mRNA_1007"
                     /Name="jgi.p|Fomfom1|74201"
                     /Parent="gene_1007"
                     /gene="jgi.p|Fomfom1|74201"
                     /proteinId="74201"
                     /source="prediction"
                     /track="FilteredModels1"
                     /transcriptId="74201"
     CDS             complement(join(41338..41382,41510..41713))
                     /ID="CDS_1007"
                     /gene="jgi.p_Fomfom1_74201"
                     /phase="0"
                     /source="prediction"
                     /transl_table=1
                     /translation="MRGRSWFETRACPCCRNYQAIPIEANEYRHLESAKPWSLCHFLVL
                     TRIHTTNSRDKRLAVVVEYAMLSHLHLLLRAHTADAW"
     exon            complement(41510..41842)
                     /ID="exon_1007_1"
                     /Parent="mRNA_1007"
                     /gene="jgi.p|Fomfom1|74201"
                     /source="prediction"
     five_prime_UTR  complement(41714..41842)
                     /ID="UTR5_1007"
                     /Parent="mRNA_1007"
                     /gene="jgi.p|Fomfom1|74201"
                     /source="prediction"
     exon            43355..43554
                     /ID="exon_1008_1"
                     /Parent="mRNA_1008"
                     /gene="jgi.p|Fomfom1|1363062"
                     /source="prediction"
     gene            43355..43994
                     /ID="gene_1008"
                     /Name="jgi.p|Fomfom1|1363062"
                     /gene="gene2579034_2579674"
                     /portal_id="Fomfom1"
                     /proteinId="1363062"
                     /score="0"
                     /source="prediction"
                     /transcriptId="1363253"
     mRNA            43355..43994
                     /ID="mRNA_1008"
                     /Name="jgi.p|Fomfom1|1363062"
                     /Parent="gene_1008"
                     /gene="jgi.p|Fomfom1|1363062"
                     /proteinId="1363062"
                     /source="prediction"
                     /track="FilteredModels1"
                     /transcriptId="1363253"
     CDS             join(43355..43554,43615..43827,43883..43994)
                     /ID="CDS_1008"
                     /gene="jgi.p_Fomfom1_1363062"
                     /source="prediction"
                     /transl_table=1
                     /translation="MPQEPGCPPFTSPLAYSFYACSPLISLSSIPHKIMHFSNVLLLPL
                     ALIGAVAAGPIVERREPGHLEARQGFVLDNGRQAQALNRKFQTLNENSPCTSGENACVN
                     GGFAQCANGRFVVFPCNTGLRCFALPLVLSPGTSLVCDTEADAAARIAATGAGGLFGRE
                     YHEDKRYFDEE"
     exon            43615..43827
                     /ID="exon_1008_2"
                     /Parent="mRNA_1008"
                     /gene="jgi.p|Fomfom1|1363062"
                     /source="prediction"
     exon            43883..43994
                     /ID="exon_1008_3"
                     /Parent="mRNA_1008"
                     /gene="jgi.p|Fomfom1|1363062"
                     /source="prediction"
     exon            44387..44492
                     /ID="exon_1009_1"
                     /Parent="mRNA_1009"
                     /gene="jgi.p|Fomfom1|1187582"
                     /source="prediction"
     gene            44387..45377
                     /ID="gene_1009"
                     /Name="jgi.p|Fomfom1|1187582"
                     /gene="gene2580066_2581057"
                     /portal_id="Fomfom1"
                     /proteinId="1187582"
                     /score="0"
                     /source="prediction"
                     /transcriptId="1187773"
     mRNA            44387..45377
                     /ID="mRNA_1009"
                     /Name="jgi.p|Fomfom1|1187582"
                     /Parent="gene_1009"
                     /gene="jgi.p|Fomfom1|1187582"
                     /proteinId="1187582"
                     /source="prediction"
                     /track="FilteredModels1"
                     /transcriptId="1187773"
     CDS             join(44387..44492,44542..44639,44692..44906,44957..45377)
                     /ID="CDS_1009"
                     /gene="jgi.p_Fomfom1_1187582"
                     /source="prediction"
                     /transl_table=1
                     /translation="MDDASPGPEVQSPATASMPHLQVVAALVLAVVLVIIYVLFARRKS
                     KQRGDAVILAGYSDAGKTAILSTLLYKQTLPTNTSMQTNAALVALPSTHQTLRLIDVPG
                     HPRIRNQFQEYLPHSKAIAFVVDSSTVSRNGPAVAEHLHLILNALTSLPLSREIPALTI
                     VAHKCDLLKSTATASSEQLAINRVRSILERELEKRRASHANGVGVESLGAEDADSQLGG
                     LECTGSGEFKFAEWEGGEVGFVGTSVSVGKHVAAGADEKYPEGDGLSSLREWLENLS"
     exon            44542..44639
                     /ID="exon_1009_2"
                     /Parent="mRNA_1009"
                     /gene="jgi.p|Fomfom1|1187582"
                     /source="prediction"
     exon            44692..44906
                     /ID="exon_1009_3"
                     /Parent="mRNA_1009"
                     /gene="jgi.p|Fomfom1|1187582"
                     /source="prediction"
     exon            44957..45377
                     /ID="exon_1009_4"
                     /Parent="mRNA_1009"
                     /gene="jgi.p|Fomfom1|1187582"
                     /source="prediction"
     exon            46176..46411
                     /ID="exon_1010_1"
                     /Parent="mRNA_1010"
                     /gene="jgi.p|Fomfom1|1313317"
                     /source="prediction"
     gene            46176..47741
                     /ID="gene_1010"
                     /Name="jgi.p|Fomfom1|1313317"
                     /gene="gene2581855_2583421"
                     /portal_id="Fomfom1"
                     /proteinId="1313317"
                     /score="0"
                     /source="prediction"
                     /transcriptId="1313508"
     mRNA            46176..47741
                     /ID="mRNA_1010"
                     /Name="jgi.p|Fomfom1|1313317"
                     /Parent="gene_1010"
                     /gene="jgi.p|Fomfom1|1313317"
                     /proteinId="1313317"
                     /source="prediction"
                     /track="FilteredModels1"
                     /transcriptId="1313508"
     CDS             join(46176..46411,46473..47081,47142..47439,47502..47741)
                     /ID="CDS_1010"
                     /gene="jgi.p_Fomfom1_1313317"
                     /source="prediction"
                     /transl_table=1
                     /translation="MSLHSNYIRHVPSFSNILLISSVLRLALIAYSEWHDAHSIVKYTD
                     VDYRVFSDAARFVLNPSESNRAEGPLAELVNVGSPYTRATYRYTPLLAVLLAPNEWLHP
                     SFGKFLFAGADILAGVLMYKLLVSVILPSAPRHSLSSDGAGRRTGGVERDAESQKEKSE
                     AIRQQATLLVSLHLLNPLVFTISTRGSSESVLSLFVLSALYYALKGQWDIAATLLGLST
                     HWKIYPFIYGVACLGVIGSQHGVAHGWKGWLQSVVNMRTVRFAVISGTTFVVLGATMYA
                     IWGQPFLEESYLYHLHRLDHRHNFSPYFYLVYLTYPSADSIPATTWWQQLLRSPLTSFV
                     PQMSLALGTGFLFGRRKDNLVFAWFVQTFVFVVFNKVCTSQYFLWYMLFLPLLVPRLAM
                     SSRRALTYGAVWIGTQALWLSEAYKLEFLGQDVFFGLWIRVLVYVFGNCWVLAGIMESY
                     TQ"
     exon            46473..47081
                     /ID="exon_1010_2"
                     /Parent="mRNA_1010"
                     /gene="jgi.p|Fomfom1|1313317"
                     /source="prediction"
     exon            47142..47439
                     /ID="exon_1010_3"
                     /Parent="mRNA_1010"
                     /gene="jgi.p|Fomfom1|1313317"
                     /source="prediction"
     exon            47502..47741
                     /ID="exon_1010_4"
                     /Parent="mRNA_1010"
                     /gene="jgi.p|Fomfom1|1313317"
                     /source="prediction"
     three_prime_UTR complement(47591..47861)
                     /ID="UTR3_1011"
                     /Parent="mRNA_1011"
                     /gene="jgi.p|Fomfom1|1228147"
                     /source="prediction"
     exon            complement(47591..47948)
                     /ID="exon_1011_4"
                     /Parent="mRNA_1011"
                     /gene="jgi.p|Fomfom1|1228147"
                     /source="prediction"
ORIGIN
        1 gcgtgaggag gagctccgca agtcgtacga gcaggccaag ctcgagaaac tcagcaagta
       61 tcagggtgtc aacttgtaca taaagaacct cgaggacgaa gtcgacgatg accgtctccg
      121 tcaggagttc gagccattcg gtaccatcac cagtgctaag gtgatgcgtg acgagaaggg
      181 cacctccaag ggtttcggtt ttgtctgttt ctcctctccc gacgaagcta ccaaggctgt
      241 tgctgagatg aacaacaaga tgatcggtac caagcctctc tacgtctccc tcgcccagcg
      301 ccgagaagtc cgcaggcagc agcttgagag ccagatcgct cagcgcaacc agatccgcat
      361 gcagcaggcc gctgctgctg gtatccctgg tggttacatg aacggtccta tgtactaccc
      421 tcctggcccc ggtgcctacc ctccccctgg tggtcgtggc atgatgggct atggccagcc
      481 cggtatgatt cctcctcgtc cccgttacgc ccccaacaac caggtccctg gtatgcccat
      541 acccgctccg tacgggcagg ctcctcctca ggcctacggt gttcccgggt acccccgtgc
      601 gccgcgccct cctcaagccg gccgtggtgg tcctcccgcc gaccccaacg ccgccgcccc
      661 gaacggcgcg cctcgccccg ctcctccgca gggtgctcct gccaaccgcc ctcctcccgc
      721 tgggcagcct cctgctgctc gcggtcccgc ccccgccaac cgcaaccagc ctcctcgccc
      781 tggggcgccg cccgctggta ctcccggcgc tgaggtgccc accatcacgg ctaccgccct
      841 tgcaaacgcc tctccgatgg agcagaagca gatgctcggt gaggtcatct acatgaagat
      901 cgccccatct cagcctgagc tcgcgggcaa gatcacgggc atgctactcg agatggacaa
      961 cacggagctg ctgcacctcc tcgaaactcc tgatgccatg aacggcaagg tcaacgaggc
     1021 gcttgctgtc ctgcacgagt tttcgcagaa ggaggttccg gagagtaagt gagagatagt
     1081 cgtcgcggtg ttgtttttat aggtgttgta gctttccccc atgtcttctc ccctttcgca
     1141 tttcccttcg ccgacgctct tatctctcct tgctgctctc ctgtttggct ccgtccattc
     1201 tgctgacagg gttgtgtggt ggtcgctcct tttttgtgtg tacgagagtc gtaggaacag
     1261 agaggtgaca tcatactgca gctattttag tgggatcctt ctagttgcgc cgtcgcgaat
     1321 tgaagatggt tcactcctca ctatcgacgg cccattgcag aagcagcggc tatcgtgtgc
     1381 ctcaacgatg tgcgcacttt tggctgaggg aagtatgcta cagtcggatg cgttctatta
     1441 gtacactcga agcaagtcgt acattatcca aaggcatgag gtatccaact tatggtcatc
     1501 gaccgccccg acccatgccg cccatgccca tcatcttgaa catgtcactc atgttgggca
     1561 taccaccggc gccgccacca aggcccccca acccacccag tccgcctagc ccacccaggc
     1621 ctccgagtcc gccgccgccc atttgctgca tcatccctgt gtagtgtgtt agaagccgcg
     1681 atggtccgca agatgcactg ctactcacgt tgcatctctt ccatgtcgag ttggtctccg
     1741 ccctggccct gcatcatggc cttcatcatc tcctgcatac caccgccgct ccgcatctgc
     1801 cgttgtagtt gctggagcat gcccggaggc atagcgcgct atacggagca cgacggttat
     1861 cagataagcc cagattggtc agaagtctac ttacctgcat ggcctgtatc tgcgctggtg
     1921 tgggcatgcc gttcgcgcca cgtccgcgcc ctccagcggc agcctgcatc ttctggatgg
     1981 cggacagcca gccgttcttg cccccggcct gcttcgccat gttcgccatc atgcgatact
     2041 ggcagagcag gtcctcgact tcgcgcacgc tcgtcccgct gcccttggcg acgcgtgtga
     2101 cgcgccatgt gaggccgatg ggcttgccgt ccttgcccca ttccatgaac agcgcgccgt
     2161 ccgagtcgag ctcggcggcg gtcatgctgt ccgtgatgta gatcatgcgc ttcatgcgca
     2221 gggagccctc ctcgtcggac ccctgcagca ggtcttgtgg cagtccaggg atcatagagg
     2281 cgatcttgga caacgggccc ctgagattgc atattagaga gggcgaacgc gacatgaata
     2341 agagagagta gcatacatgt tcatgacgtt ttgtatctgt tctcgccagt cgcggatgct
     2401 caatttgcct tcctcgagct tcttggccat ctccttctgc ttgtcaggat tctgcgtggc
     2461 gatgtcctgc atgtgttcga cgaggccttg aacatctccg agacctaaca gcttcgagat
     2521 gaacggttgt ggtgagaatt tgtcgaggtc gtgcagatgc tcgccgacac caagaaagat
     2581 gataggtgtc ttcgttgtgg cgacacttag agaacagtca gtacagcgta aaactttgac
     2641 gcagaccatg acacgtacgc ggatatagca cctccaccct tagcatggcc atccatcttg
     2701 gtgacaatga tggcgccgaa gttcgcgctc tccttgaatg cacgagattg tgcctcggcc
     2761 gcctgaccta ggcaagaata agtgtacgtt gctcccagat gccgaaaagg cgtaccaatg
     2821 ctagcgtcaa ggatcatgac cgtcatatct ggctgtacgg cttcgccgat ttgcaccatc
     2881 tcctcgaaga gttcagactc ctgcttgtgt cggccagacg tatctacgat gatgacatcg
     2941 aaccgttcct tcttgaattt ggcaacacct tgcgctgcga tggtgaccgg atccgtctca
     3001 gtgtaggaac cgaagtacgc gacctttgcc tttgtcgcgg attgacgagt ctggtcgaaa
     3061 gcaccggcac ggaaggtatc cgcacagaca atacacgact tgaagcctcg tttctgatag
     3121 tacacggcca gcttcgtaca tgttgtggtt tttccattac cctagagagg ggagggacca
     3181 ttcggacctc cggcacaggc gaaacatggg attggagttc gcacctgcag accgacagcc
     3241 attattacat tcggatgtcc cttcttaggt ttatagggct ctactccagg gtcaaccagc
     3301 tgaacaagct cgtcgaagat agcctgtagg tgcaaacgag gggaccatga aggtaggcca
     3361 tggagaagca agatatcacc actcactttc tggacaacat atcggcgatt ttgctccttt
     3421 cccttgtctg cgccaccctc caaagccgcc ttaacctttg tcttgacctt ttggcgtagt
     3481 tgtgcgacaa gcttgacgtt cacatccgac tccagaagag cagcgcacac ttcctttagc
     3541 agggcatcaa gaacctacag ccacactccg attagggtgt tgttcagaca tgtagatgta
     3601 ctgaactgac cttgtcgtcg ataataggag cacgactgag cgaagaaagg gctgcattga
     3661 gcttgcggcc aaggtcggcc aacaccatgg taggggaaca aggagtagac gggacattgc
     3721 gttcgcgcgt ccagtctgtc tctgcgatca cttgacttcg atgactctca tgaacatcct
     3781 acgcgtccac catggtcagc agcgactcag acaacgacga ctacgatgat ttggaatttg
     3841 aaggcgcgtc tgatggtgac gacaacatcg acgaagacat cctcggtgcg ctggaggagg
     3901 accttgctgc tgccgctgcc gcggagggca cagaggggga ggaggttcgt cgcggccgct
     3961 gctcttcatg ttcattcctc accaccacac aggacacaga ctcaacaacg tcttatggag
     4021 gctcggatga cgacgatggc gaggaagaac acataccgcc gcatagagat ctggagcaaa
     4081 tgctcacgca gacattgcaa gaaaccactc tgcctagcaa gcctccttct cccgctacag
     4141 agtccccgct aagtgcccaa ggtatgtgcc ttgcgctgcc gtgcagtatg ggatctcaca
     4201 taccacgcag ttccccaacc gccagcccaa atacgcccac cttctcctgc tcagatccgc
     4261 aaaacgaaga tactgtcgga catttcctgg ccgaggtcct ttacagtcga ggcaatatgt
     4321 gctattcctc atccctgcgc aacccatgca ttggcctctt ccctctgcat gacccacatg
     4381 atcaccggtt cggacgacgg ctacatacgt gattacgacg tcttcgccgc tgtcaacggc
     4441 aaggtattct tgactgcacc ccaaagacaa cactgtggtg tcatcgaggg cattatgaag
     4501 gcgggacaga ttcgatgctg gtgggagaat acggttccgg tactcaaccc ggacgggaca
     4561 gtcgccgagt ctcctctgta tccagtctac agtctggcca tgcaatctga cgcgctttgg
     4621 tcactagccg gctcagatgt gagttctcca tccgttgttc gcgagcctca tactcatgag
     4681 cgcggttgac agcaaggaca cgtttgtttg tacaccgtac gacatagtcc cggccgtctc
     4741 tgtcacgtca tgcatggtca cagagggcct gtttctgcaa tgtcactgca acacgatgag
     4801 aagggcttct tcagcgctgg gtgggatggt gaggctatag tgagttgttc atgcaaattg
     4861 taccctgcca aggcgaattg acccttgtca caagcactgg gacctcaata caggctccag
     4921 tgttaggagg ttttccgctc atggcgccca acttgcggcg atcgccgtac gtcccctgac
     4981 cacgaacttc atccacaacc catggagtac agtcacagca ggcagtgaat ttactgtctc
     5041 gatgcgaggc tcgcgtgaca actctcatcc ggcgtacggg ggaccgtcca tgcctcctcc
     5101 acctcgccca caggcgaacg gtccacatgg cggacaccat actaaacaag aggaagatgc
     5161 acgatcggat acctcatacg accccttgtt cgacgagcct gacgcagatg gtgagggaga
     5221 tggtcttgga gcacatgcat cacaggcact cttcggacaa cagcctaatg gccagaatct
     5281 cggacgaggt gccatcgcgc ccaagggcgc gcctcccgtt cttgaccatc aaacgtatgc
     5341 ggcgttctct cccgacatgt taatgaccgc acatgtcgac ggccaggtaa tactctggga
     5401 tcggagggta cattctcctg gtaaaggcgt gggtcgcttg tggttgagcg agaagacgcc
     5461 accttggtgc atgtcggtaa gtttgcacgc cctgtaagct tgctcgacgg cgcagcacgt
     5521 tgaatgttgc gtatacgtac aggcgtgctg gtcggcagac ggtagtcaga tctatgtcgg
     5581 acgacggaac gggggtgtcg agatctacga cgtcagacag gctgggcggg caggcacgcc
     5641 gcgaatcttg aagaccctgc gcaatccagt cagttcaggc gtggtgtcat gcgtagtcgc
     5701 atttccagac gggcgacact tggcatggta cgcaccatca ccggaacgag acgatcgttc
     5761 actaactcat gcttttctat cgcagcgcat ctactgataa tatccgtctg tggaacgtgg
     5821 cggaggccgg agaaccagac gcaacaggta agatgaagag cggcgtacaa ttcaagatca
     5881 ttcctggaca ccatggaggc tacgtctcac agatgtgtac gtcccatagc tctaactcga
     5941 ctatagctgc tgactccgcg acagtggtcg atccggccgc gcgatttttg gtgagtgcta
     6001 gcagcaaccg tggttggcat ggcgagcaca ccaagactgt tttcgtccac gaggtcaagc
     6061 atctgttttg agctatcttg taccatacat tgtgctacta atatgtacaa tcattgtcag
     6121 tccttgcgca taatacatag gagttattcg ctacagatat ggttaatata tggccatgaa
     6181 ggcgacctgc accttctgta acagggcaac cgccataaca ccactctacc tggagcatgt
     6241 gcaacgcttg ctatcccgca aagacagcac tcttatacag accggcgcca caggaggtca
     6301 acatacgctg cgcgcgagta gcgcaggagg tctgttgtgc caaagatgta ccagttgtcg
     6361 ttcatcgtct tctggatgcc ctttgtcata gtctcgatag ccgtcagaaa ctcgagactg
     6421 ggcaccttgt tggccttgac gatctccgca agacaggcaa ggaactcccg ttgtagcgcc
     6481 tcgttcgcct cgcgtacggg ctccgtttcc gagaacgtga gtcgctcatc tcttcccagc
     6541 gtgaggtagc gaacgggttc ttgggacgaa gcggagagtg aagtttcctg cttcggtttc
     6601 ggagcagcag aagtgataag cggcaccgga tgggctacca tagtgtctga tgttgtgcga
     6661 ggaatgggtt tgggacgacg agggtaggag acgggtgggg ggccgttgcg aataaccata
     6721 ctggctggaa gtggtttctg aggtggaaga gtggcagcgc gcagaggttt agctggaggg
     6781 gtcggggccc gagtcgaccc actccgtgtt gaggttgacc gcgcgacggg aatgcccgga
     6841 ggtgccgcaa atgtcgggga agcaggggat gtggcaggtg actctggtga gacaatgatc
     6901 cgtgggacct ccgtaaccac acgtggttta aaggaggcta tgatcgtcga gcctgactcg
     6961 gaggacgtcg gcgaggcagc gcgaccaatt ggcggagaag ggggaagggg aaacatggca
     7021 gggtcggcag cctcgacggg aggcttctca gaatcgtata cgcgtttctc agtgctcggg
     7081 aacacgtgtg ggtggggcag cttcggtatg ttctcctcgg tgcccgcagt cggcttctct
     7141 gcgaatgctg gccgctgcag gtagtagggc tggccaatga agagtccagg cgtgcgggag
     7201 tgccaatatg tctcttcaga atgctcgaac acgacgttgt gcgtcacaca tacttccctg
     7261 aaagcgtatt cgggagagca ctcgatgatg atgggaaggc gtgtcttcgc gttgcgcccc
     7321 tgaagcgaag acgtagcagg aagtgggggg ccctggtcca gagtgtcgcc gacgagcggt
     7381 tgcacgtcga caatggggat cctgcggatc ggctccaggc tgaagacgac cttgacaatg
     7441 atgaagagca cctgtagccc gagccagcca tacgcccatg cgttcagacc gacgatcagc
     7501 accgtcgtga agatgtcgac aataccactg aagaccatcg ctccgccgac cgccttcagc
     7561 cgcttgctct cgtacttcga gtgaaagagg ttgtaatcac ggacgttgtt gagatgggtg
     7621 ctgagcatcg cagcgtgtac gttcttccca gacacgacta gctggaagca gcggtactcg
     7681 gcggtcgcaa gacggttcag gttgatgaat cgctttccct gcccccgagc cacatgcaag
     7741 acacatattg gaacggccca gaaaacggcg ctgatgatct gtagagcgac gaggggaacg
     7801 ccagcaccgg tagccgcgtt ctggaagttg ataaacgtct cgaatgcgta gaggatgagg
     7861 tagatggtca tgccacagag gagtcgctgg ttgccgttct gcttgagctc gacctttgca
     7921 gggagccctt gggtctggaa ccatgcctca accatgtagt cctccgtcgg gttgtgattg
     7981 acaatgacat tggaagaatg acgctcctgg gtacctgtgg gaacgtggat gagaggcggc
     8041 gagaacacgt tgacgtattc ctgatggtag tacgagagct cgccgacgag gttgcggtag
     8101 aggtcggcgc tgagaagcat gataccgacc tggagcttcg aaagcacgcg tccggctccg
     8161 agcccggcaa cggtgagcga gccaggaaat gtgcgtgcag cgacagcttt cacgttctgc
     8221 gtcttgccgg tgaggacggg caagagggag aagacggagc tcatgccatt gatgttttga
     8281 atggcagcgg aaagagaacg gtcgtttccg tcgccgcctc cctgagctag caccatactc
     8341 accctcgaga ggggggccca tagtttccac agaggatatc ttacggtctt cattagaact
     8401 agcgtcggag tcgacagcac tgagcgacct agtagtcacg gttgggggga atgagtctcg
     8461 cttcggcagc cagttgcagg gagcgcactt actgtaggac aggactgaga gcagcgacta
     8521 tgggaaccgc ggtgcgtggt agcctataag taccactaca cgagaaccta tgcttgaccc
     8581 gagatgaact ctggatgcgg atcgagaagt ccataaaggg aacatctatg tatcagtgta
     8641 atacgggttc tcgacatatt ctacgatttc acgatcgcca cgcaccaaac cgttgcacgc
     8701 aaggtggtcc aatcagagtc attgtctgta ctctatgcct tatccggctg taatctgatt
     8761 gcaagacggt tacaagattt tggggtcagt aagggcaaga catatataca tgtacagccg
     8821 aggtccacaa ctcactggca gcgctccaca acctgtgttc tatcattcaa atttcaacgg
     8881 gaaacctgta agattgatcc gcatagcact cgtatctgtc ttcaacaagg cgttctctga
     8941 aaataacgaa tatgtttgtg tgctgccatg tcggaggtcc gtaggtaacg ggttacgtat
     9001 ctgattttgg cgcaacaaaa atcatgcaca ttaatatgat catcccaagt cgacctagag
     9061 acaaaccgca tcacatagtg actgcggatt cagctgtgcg tgtatcctac atcaatcggt
     9121 acatcacgga gagcgggttt acataactaa caaagagaat gttcacacac tcagcttcct
     9181 ctgcactgca cgtcatgtat ttgcaaatcc tcaaagatcg gttctcttgt cgtaaacctc
     9241 cgtgatcggc gggaagccag cctcctgcag ctgctttgca acgcgttccg cgccctggaa
     9301 cacccgcagc aggttcccac cggtcaatcc ggcgagatca tacgcattcc atccacgttc
     9361 ataaagttca gcgatctgcc agcgaggtgt gagcatgcta tagcatggac agttgcaacg
     9421 cctgaataac gtgacggaag caaaggagct caccagggcg ggatacttcg agacgtcttc
     9481 gagacccgca ggcacgtctc caataccgtc ataatcgctt ccgataccaa cgctgttgta
     9541 cgtgcttcag tcacacaggt ctccttcgcg aaatgcatat gagtacgtac tgctgcttcc
     9601 cggccacctt ggcgatgtgg tcaacatggt ccgcgacagc cttggtatct gccttgccct
     9661 cgtctgcgac gaagaacggc gcgaaattta cctatgagtg gagtaatgga acgtccgctt
     9721 cattcgtaca cactacaccc tatctgtttt gcaaatcctc accataatga caccgtccgt
     9781 cttgtgttca ccggtcccta ccagctcgag gacatcgtca ggcacgttcc gcggcacatc
     9841 gtgcacagcg cgcgcggacg agtggctcca gatgactgga gcctttgagt gcttcagggc
     9901 ctgttttgcg gtgtcgtcgg aggtgtgact gaggtccaca agcatgccaa tgcggttcat
     9961 ctcgtcaatg agcgagagtc caaacttgct gaggccgccc cagcgcggct caatcccagg
    10021 gaggaagccg cacgagtccg cgaaggcgtt gtggcaggtg tgcgtcagcg tgaggtaacg
    10081 cacaccgagg tcgtagtatg tccggaggac ttggatcgag ttcccaagct gatgagcacc
    10141 ttcaacaccg agcaaagatg caatcttgcc cctgttgatg gcggccttta tctcatggga
    10201 ggacagagtc caggcgaatg tctcaagtac tgatatatga gcgaaacaat cgacacgaac
    10261 agcaggcaac actcacatca gggtacttct ggataagcag cttcgcaata tcaatctgtt
    10321 ctaacgtgtc actgttgacc gcaattcagt atatggtggg aatatcatcg aggcaacaaa
    10381 cgtaccggac gcgccatgtc gcgttcaaat aatctttgcc tgtttcgtct tggctgacac
    10441 agtcgacata cgtcgaccag aagaagccac ccacttgccc ttccttcaac cgcggaatgt
    10501 cgacgtggcc gtcgaacggc ttcgtcaggt caatagcaga gacgttgttc gcatatctcg
    10561 agcgcacgag tattggaaga tctgtgcgtg cacttagcat gcgctatgac tcacaaccat
    10621 cgcactaacc aatgtgtcca tcctgtcgac caccgttcaa cacgtggagg tcatgcgaga
    10681 tagtggacgt aactcacgat cacaggagca ctgtgcaaga tgtaatgagc ggccttatgc
    10741 ggatccttcg gtaaccgtcc tacgacaccc gataccttct cccagaagaa cagtacggac
    10801 accagcgcga ccacaaagac tgccgttaac acggcggaga cgattccgcg ggctgtggct
    10861 acgcgtcgga cacgctgagc agcagtctca cgttcgaagt cgccggtacg cgcgaggttt
    10921 gggatgcctt cgcccaaaag cggagcagtc tcgccgttcg cagacatggc ggtcagaatg
    10981 tgagataaga gaggaggaga gcagtcgtcg tcgacgtccc aggattcgga agacgagctg
    11041 cgcgacagaa acgcgtcgca cgcaatgagt cgatcggcgc tcgggccggt gtaccgacac
    11101 cctcagctga acgagaatga gagtacatag tacaatacat acaggacaca gggcagccgc
    11161 gaacactaat ttacacatat ccagtccaat agacagtcac tatagtctct ttgcgcgctc
    11221 tgcttcctcc ctccattgct tcttctgcgc agaggcagca gccttgtttc caaataggaa
    11281 tcgggatgtt ctcttgtctg cgcctgtctt acgtgaaatc ctggaagaac ccgcaaacaa
    11341 gatctgcaaa tgttggagta attggttgct aaggatagat ggtgaatgtg gaggatgtac
    11401 ttaccgccca gaacccccat agaccgattg ttccggatcc caaacacagc aataagccga
    11461 gagagccaac ggacgctgtg ttgtatgata tgaaggagat taggagacac gctgcggaca
    11521 gggactccaa gagtggatgg ccaggggcgt ctcgtttcgc agtcaggtct tctggaccag
    11581 agggaatcta ggtagaaaca tttgagcacg gcttgtcgat gcatgcagag ttgaggagca
    11641 cacattcatt atcagagcaa cagcaagcac attcaacaat atccctgtgt tccacgcgag
    11701 gaaagactct aatggcgtga gggcggccct ccgttctaga cccgtctcgg aaaggaagag
    11761 cagcaacttg ggagacaaga tgaggggagc ggcgacaaca agtagactgc aaggatagtc
    11821 agtcacgatc ttgaagtacg agaaggaaaa tgaacgcggt actcacagcg cggccgatac
    11881 ccaagcccag ctagagatca cactgtcatc tttaggatgg tcctccgtcg tttcatgcgc
    11941 ttccggtgtg tcctcctgag gcgcgccggc cttgcgacta gagagatctt cgagctcaat
    12001 cgcagcaggt tccgtcacac gcatcgcagg aagagtcgag tacaaagcca agcagcagaa
    12061 ctgcgccgac gtgttctaag agtgttcagc acggcccgag gcgccccggt gacgtcagtc
    12121 gactattagc tgtttgtccg tgttaggatc acaagccttc gccttcatcg actcaacgcc
    12181 agatcagctc ccagataatg tgacgttttc agcatcggta cccgaatgcc gtatacactg
    12241 ataactatca tgccagacca cgatcatatg gatatacatt atcttgatac agacgcagcc
    12301 ccatcctatg cggagttcct ggataaatat ttactgctca acagacctgt catcatcgga
    12361 cgatctctca tcccttcgtg gccagctcta acacaatggg tcacagaaga tgggtccatc
    12421 gactgggact atctaagggc cgcatatggc gggtgcgaaa tcaccgtcgc cgactgcgcc
    12481 acgcgcgact tcagcgacca aaagcgcgag gagaaacact tccgcgacat cgtttccctc
    12541 tggcaggacg gcaaaggcca gacactctac gtgaaagact ggcatcttgc gcgcgcactt
    12601 gcgacgcacg tctcaagcga gcagatggca ccccaagcag acagtcgtgc cagcgactcg
    12661 aactcgttct acacgacccc ggacatcttc cgcgacgact ggatgaacgc gtactactcc
    12721 gcatgcaccg atgacgactt ccgcttcgtc tacgtcgggg ccgcgggtac gttcaccccg
    12781 ctccaccgcg acgtctacac gtcttactcg tggtccacga acgtcgccgg gcgcaagcgg
    12841 tggtggctct tccctccaga acagacccga ctactgttcc gcacgggagg agaggagcac
    12901 ctggaggtcg catttgacgt gcgcgccgta gactcagcgg catttccact cttcaaccag
    12961 gccagcccga tcgtagtcga acaaggacca ggagacacca tcttcgtgta aggggtagcg
    13021 attccctgtc ggtcctgact cctgtgaacg catagactga ttctagatgt atcgtctaac
    13081 aggccaagcg gatggtacca ccaagtcgag aacctcacag catgtatctc gatcaaccac
    13141 aactggtgca actccgttaa cctcccctcc ctgtacgatt ctatgtgcgc caaagtcacg
    13201 gaggtcgagc acgcccttga ggacgtcaag caacttttga ccggatcaga cgtcatcgcg
    13261 catgcggtta ggtcaaattc cactgcagaa gatgcgcagc ctgaggaagc cgggaacaag
    13321 agctgggagc acgaatgggt cgcgatcgta caggatcttg tcgagaagga cgcaggatgg
    13381 aagtgcgttc tgagatttct catggcccgg aacactgttg ttcacgctca tccctgcaca
    13441 gttggttgac gttctggaag atggtgcgac acgccttgtc tcttgctact cgacaacaat
    13501 gtcccaccaa cgacatactc tggtctccac cgccgcctga actgatgcca cacattacct
    13561 ttatcaaaga acgggtacac gcatgctatg accggttcac aaaacgctcg cagcgagaag
    13621 ctgagctcgt ccctaccctc agcaaagtat tgacggaagt gcagacactc ctagagaagc
    13681 caagttaagg cgaatacgtg gcgaggggaa tgcgcagatg atatacaatg tattacaacg
    13741 agcggcgtgc acgggtgata acatatcaaa gatgacagat gacagacaat acaagactca
    13801 acaggtcccg atactagtgt gcgagatcta cattcagaac gtgccagcat gtaatcagta
    13861 cggaccgccc catccgtttc cttgtatcat cgcagcgcgc gaagggtgca ctccaggcgg
    13921 gccaccagca gcatgtggtg gcggttggcc gaaccccgag gggcccggtt gcgggaatcc
    13981 tggtggctgg aaaccggctc cgtattgctg ggcaccgggg tacccagtga acgagggcgt
    14041 gaaaccgcca tgaccaggta taggtggtgg cggcatacca gctgcgccgc catagggatt
    14101 cggtgtccgg ccgacctggc gaaccgacat gtggcccggc gttgcgtgtc caggagcggg
    14161 agtccgacca ggtgtgcgag cgccgaaggg agtcttgcca ccggcggcac cacccaggcc
    14221 gctgctgagc gacatggact tttgcctacg agaagatgaa catatgtcca aaagataacg
    14281 gagaacacga ttgctgacct gactttgaac gcgtcacaca actctggaac acctgcagca
    14341 ggagtgtcga acaggtagta cgcctcgggt gttacccgca caggctgtac aagcaagtca
    14401 gaacaccatt attgtcaatg ctgttaagcg agacgcaccc atgtctgcac ggtcgagttt
    14461 ttgtttgcga ggtagcagag gttgaagtgt ccaggacgct tgcggttaag ggtgaagccg
    14521 taagcactct tcgaagggtt agcagccacg aaatttctca agaacaaatc tatgcgatga
    14581 gttcgtgagc aaagtaaaac gatatccccg tcggcaagga aacgtacgaa gatcgtcctc
    14641 cgttccaggc ttgaacttct cgtgcatcat cagctcctcg accttcctcg ccatagcttg
    14701 gacgtgattg acaatcagtt catcgagatc agagaactga tgtgtgccat cgacgatgag
    14761 cttcgagact gtctgaccag tcggatctgc gttgggctct acgacgtcta cggacgaagt
    14821 cagaatgtat gactggaacg acaggtggaa aacataccaa tgtgctggta cagcttgtcg
    14881 tccaccttcc acgtcacagc gagatgattg cctccttttg aggacggacg gatgacagca
    14941 tcaccgcgct gctgcttctc aaggtaaacc tcggcctgct gcgagttgaa gttgtggaag
    15001 ttagggtgtt tgatgacacg ccgcgtccgg tcgacctcgg cccgcttctt ccgcgcctgc
    15061 atctcggcgt cacggtcaaa ctgggtgtgg tcccaagcgt cgtcgtgctt gacacggcga
    15121 tactggctgt cgcctgaacc aacatcggac tcgcatgatg agagctcgac gccgcacgta
    15181 tcgtttggta ggtctagcct gacctcgata atgacaccgg ataatgtctg ccctggtttg
    15241 acgaccgacg gtggagcgag accagcatca gtgagatact tcttggcgat gctaccttca
    15301 acacccgagt caagccgtac agtgacgaag ttatccttta cgcggaccgc ctgcaccgag
    15361 acgatgagac ccgtgcggag tgtggtcttc gtctcgccag tgagcatcgt cagaacatcc
    15421 cagtcggcag ggaggacgta ttgagcgcgc aactcgccat aaggtctgag gagctcttgg
    15481 cggatgacgt tcagggtatg gcgcttcttg tcctggttgg tccggtacat attcactgcg
    15541 aagtcatcga ggttcagctc atcgagcttc ttctcattgt cgtcgtcctg catgatcacc
    15601 gccactacat gagaaggatg ctcatcgtga atgtcctcct catctagttc cagggcatcg
    15661 gttgccatct tgcgagccag ttcgtaatcc tcaggatgga cgcgggtgct gtccagcgga
    15721 tctggaacat cgatctcttc accatgacga ttctttgcgg gctttggttc ggagtcctgg
    15781 ggaatgcgca ggaaggccgc cgcattgatg aagattttgg ttgtcaataa accgttcttg
    15841 atgaattggt ctcggttgac gagattgcca ccctgcacaa ctaactcagc atcgagccac
    15901 tggggatatg ctgagacgta ccatggaagc gatcttcttt accaaaagct gtgccttccg
    15961 gggaccgagc ccagcaacga actgtagcag atgttggtag taggaatccg taacagctcg
    16021 gttgatgtcc acgccaactt tgttgaccac gtcgacgatg acacgctcca tagcagttag
    16081 caacttctcc ttcgggatct gtgaattgtt gagacatttg tagcaaatgt agaagtagga
    16141 cgtatgatac caaccaattg ctggaactca tcctcgaagg tgatcgctgt gatgtcagat
    16201 cccaaagcgg cgtactcgtt caacggactc tgcacatacc gcgccaggcc gacgcaatac
    16261 ttgctgagag gagagagcgc actgaactcc tcatcggcgc gagtactgtg ttggtatagt
    16321 ctggccactt cgtcctgcac atagatgacc ggggtgctca gcgactcgtc agaccgcgtc
    16381 tgctctccac cccaaccgct cgccgcatca ttctcattgg agttgttggt gacacccaag
    16441 agctccttga cccggcgcga gagcttggta gtcgcgaggc tgaaaccgcc aataccgatg
    16501 acgtcaggtc ggcgccgctt gataatatca aggaactcgt cttggttctc ggaatcgaag
    16561 agattgtcca gcttcgtgtg ctctcgcaac cgtccagcct catcgagaaa tatgatggcg
    16621 atcgagtcct tgtgtggatc acccttaccc caagacatgg ccaacacaga aggggtatcc
    16681 ccgcgcttca aggacggtcc gacataagga gctacgtcaa tccgctgcgc caaagtaagt
    16741 tcaatgtaga atttcggttt aatggtctac acacctcgcg gagagcctgc gcgcattgta
    16801 gggcaaggta gtcttcaact tcctcacgga tccattcacg agtccacttg acgccgacgg
    16861 gcagtaagtg ttgctcaaga gcctcctgca cgacacggga acgttcttcg ttccaagcac
    16921 gtgcggtatc actgaagcta tctgatgcaa aggcttcgtt gagtttacgc tcgaaggttg
    16981 ccttagcctc tggacgaagg gtgatggtaa ccgttacgag gtgctctgtc tccgcagtga
    17041 ggatgttcag gaactgcggc gactgcaaca tctcgctggc gctcttgttg tgcaggtact
    17101 tgaaattcta cggtggttgt gagttcgcgc cgtgcgggga caaagcgcta catgacgtac
    17161 gaagaaagga tgatgctcgt cgatcttcga gacacctcgc tcagttggtt tcaccgatac
    17221 aagagcgttt ctcttgaagg tattccgcat ctcttgacgc aagagaggat ccttgccgag
    17281 ctcggtagcg ataatcatcc tcgcccgtgc aagcaactcc accgccggct gagatcgcgt
    17341 cgcatccgga tccgcaaact gatcagcata ggcaagcgga ttcaactctt gctcttcgac
    17401 gaaatgggtg tggtggcccg atatgaagtt cagcacaatc tcatgggctc ggattccgaa
    17461 gccctgtagg gtatttgtca ggtccactat agtttctaag ggacatagca gacatacctc
    17521 cgcaagcttc gcaactacag tcttcctggc aagctcatat gcagatacgc gacttggcat
    17581 cttgtgtttg ggggtttcga gctgctctgc atcgtcgtgg aaagttacct cgaacctact
    17641 cttcttttgc tcccggtact tcatcccgag ccactcagtc gcgtccgcgg ccatttctgc
    17701 agtctctata tgcttgcgca catgatttcc gaagtattcg tccgaaacgc caaggcgagc
    17761 gtagagagcg tccaaggcgg attttctttc ttgaagggac cgatactttt gtccgacagt
    17821 gtaaatcctc cacaggtcgt caagagagag gagctccact tgtaacttgg ggttgtcagg
    17881 atcaaagtat gagatgtagt cccgcttgtg catccaaacg taaggaattt cgaaatactg
    17941 gttgaagaga tatcgcaggg cgcaagtgat agcttccact agctgaggaa ggtgttggtg
    18001 atattgtccg tcgggccgga agaagtccat ctctttccca cttgacaggc gggtgatgac
    18061 ccaagcagct gcgtcgtcaa gatcgttctc agaaagggtc ttgtgaatag acagtgtggc
    18121 ggatagggac agagctgaag tggcgagctg catcctctcg ggaatgtctt gcgcccttat
    18181 gaggtcgtcg tcttctgtca acatacgagc tcggatctct gatggctcga aaacctgagc
    18241 aattcgatca gcatcggcgc gacactatta ttgaggtgac gcacatcctg atacttcatc
    18301 tccggtttcg cctgttgctc ctcatatgca ggctcctcgt cgtcggccaa cgcccaatca
    18361 taatcgtgac cgtcaccaaa tacctcgtgt atctcatccc acgcgctgac aagcaaattt
    18421 agtgttcgtt gaagggctca acaagctaac actcacttgg cgtcgatacc agagagttca
    18481 ggccgtgaac ccattgcgcg tcgccgagcc ttttccaatc tccgtcgctc tttacgacgc
    18541 gcctcccttt cctgctcgtc cataccgcca cccaaatcgt cctcgtcttc atattcgatg
    18601 aaattgtcca tgtcatccat gtcgacatca tcatcgtcgt cccgacctgc agcagccctc
    18661 tcatcgtccc agatagtgtg gatatcttgc acccgtggga agctgtcgtc gtcgaggtcc
    18721 tcgtcggatg actcaaccac atttctgtgt ttggaagacg agggtgcggg aggcgactcg
    18781 cgaccgggac gaatgcgagt aattctccga cgagggtacg acgcacccgt gttctcctca
    18841 aggagctcca ggtcatcttc gtcaagagcg tcgtcctcgt cttcgccttg tcatggacgt
    18901 gtcagatgca tccaaatcca ccaccaggag gaagaacact cactcatgcg atggtgacgc
    18961 ttcttgcgcc gcttccgcct tcttcgcctc tcatcctcct catcctccgg ctcttcctcc
    19021 tcatcctcat ccacaatgaa gccttccctt atcctcctct cctcctcctc atcttcctct
    19081 ggctcttccg agctgtcgtc ggaggcgcca tgtggaggga cttcatcacc ttcttcttcc
    19141 tcatggccac tcccttgcat aggatcgtct tggtcgtcgc gtggcctgtg ctcgatttcg
    19201 cggattgggg aggacatggc ggtagaagag aaagagcgtg gaaatgactg tccagagcca
    19261 aagtcgaact gaggctcggt gaaccttgct tgaccttgct gcaaggctta gaaatcttgt
    19321 aatagatctg gtattaccac ctactgatgt ttgtatggga gcctaacatc ggagcttgaa
    19381 aaaagaatta ctgaaattgc agccgcattc agtcagtgag gagcgcccaa acaatattgt
    19441 cttgtcttgt tctttgacgc tccttcgcgc cgcaatcgtc aatggagttc ctccgtcttg
    19501 ctctcgacga agcgcgaaac tgcattccgt cgccaactgc cttctgtgta ggttgcgttc
    19561 ttaccgcaac atacccacct ggatcgcagc cggtcatact cgctcgcgga tactctcgag
    19621 agctcccagg caacacgcac gccgaagcaa atgccctagc aaaggcacgg caattgtccg
    19681 aggatcagct cctcgagctc ttccccaatg catcgcgtcc actcagcatc gatgttgttc
    19741 tgtcgcacgc cgacatctac accacaatgg aaccttgttc tatccgtacc tccggattag
    19801 ccccgtgcgc agacgcggtc atcgttgctg ggatcaagcg gtgtttcata ggggtcggag
    19861 aacctgatga cttcgtcaat tgcgaaggcg cacaaaagct caaagcggct ggagttgagg
    19921 tcgtctggct ggagggattg gagcaggaat gtctcgaagt tgcacgcatg ggcagggagt
    19981 aatttcgacg ggatgataaa ctacatgcat gtgcagcaaa gtgcttctct ctgttcccct
    20041 agtgttctcc taaccaacgc agcccaatcc tctagcatct gcttcgccaa ggctttatcc
    20101 aagactttct cagagaactc aatggacatg acaacggtgt ccgtctcctg cagtacgatt
    20161 atatcaatca tgatgtcgtc ctatatcgcc agtttgcatc agtatccaag atgtggtctg
    20221 tacgtgagcg tgcacaaacc tgaaccaagt ctgtgatgtg catattcttg actcctgcaa
    20281 tcgcttcttt ggtaggtatg ttggggatga agtaaggtac ctgtgggaag atcagacatc
    20341 aattctccag aacgacagac gataactgac atcgagactc tcgaagaggc cattatgtgt
    20401 cttctccaaa tctggggcga tcttcacgac attaacgaag acgtttgaga gaggttcgtc
    20461 tccccagtcg acccattcgt gcacgctcgc caaccgcgtc tgctccaccg tagcggtacg
    20521 agcctgcagg tcatcctgta tctgtctcgc gagcgcgagc gtgtccttgg tctgcacacc
    20581 tgggacgcta aacggcagaa cgttgatgca aggtaccgca agacgttcga cgtccttcag
    20641 atcccccgtc cttccagagt gccacatgga gaagaccggg acgtcggtgt tggctcgttt
    20701 ggcttgaacc tgtgcccagc acgcgaggaa cacgctctgc aagggaaggg caagctctct
    20761 cgcacgttga tcgaatttcg ctgcaccggt tatcgccgtg tggtctgtgt agacgtctcg
    20821 gccacctggt gtcggattct tgcacacaga cgggaacagt gtgtgcgagt tcgagatggc
    20881 cgccctccag tatctcgtct gctccatttc agtctcgagc ctgggcgagg tgaaacgcaa
    20941 gaaactatcc agatcgttcg agctcctcag cggctccccg gtgtataggc gcgttaggtc
    21001 gtcgaccagc agctgcaggc tccaagcatc gtactggaag tggtgcaagt gtatgagcag
    21061 gtagcgagct tcctgcgact ggaggaacac ggctcgggtg ataggctgat tgatggaagg
    21121 tggatgtgag acgagatcct tcatccgctg ttgggccgcc gcgaagtgat cgtcttgcac
    21181 cgtttcgctc gtccacgaac tggcgagggc ttctgctttg aacacgacga cacgcggggc
    21241 gccggcttcc acatcgtaga cgaaggtgga acggagcagg gcgtgtctgc gcaggagctc
    21301 gtcccaagcg cgctgcagtc tgatagggtc gacgtcggaa gctacgcgat acccgaagac
    21361 gtgctggaaa cgggaacccc tactacgttg ccacatgccc atcatccact ccatcccggg
    21421 ggaggcatat gtcaccctct cgaccagatc aaccaacgga ggcgaaatca aagacgacca
    21481 caccgaacgg ggcacgtcga cagtggtggt agtgacggcc ttagtcgggg cagcagcctt
    21541 gacgtcttgg atcttcttca tcaagtcgcc aacagtcctg ctctgaacca cttcagcggc
    21601 ggtcaaccga aggccaactc gcctggctct ggccacaatc tggactgcag taattgaatc
    21661 gacgccaagc gctgccaggt aggtctcagg cagaatcttc gagagattca ctttcgtcgt
    21721 agacgaaagg atctccctga aggcagcgaa ccgagtctcc cagtcgtctg gtaagtcatc
    21781 ttctgcctcg tatttcaata cggcgtcgct agcgatgccc tcactcttgg ttatgtctgg
    21841 aaggccgaat tcccatgact cctccggagc acgaacaaga tcagagagta tggctgcata
    21901 acgctcgacc aactcgcgca actcttcagc gctggcaaca tctgaaatgc acgcggcctc
    21961 cacgatgaag ccgccttcgg cctcatgaag ctcaatgttc aagggatact agaaaagtgt
    22021 ttaagactgc tgagtggcaa cgtaacagat catatcactc acgtggatat tgatctcatc
    22081 gatgtcacca gcgtcgaaga cccatggtgc gtccacacca gactccagag actcctgtcg
    22141 cggctgatat acgaacaagc tgtcccagag actggacacg ccgagctctc gctggatcgc
    22201 acgcaaggaa gcatgttgcc atgcgagacc agcaatgttc cggttgtgca cctctttgag
    22261 gagcgacttg ttcgataggc cgtcacggaa ctgaacgcga caaggaacgg tattctgtta
    22321 cacacataca atgtgtcagc gagatgcgtt gccaagacac gaagctcgat actcactagc
    22381 attggtccta caacttcatc cgcaccaggc aagtcgcgtc cagagacaac gcgaccgaaa
    22441 acaacgtccc gacgaccggt caacacagca agcaacttcg caaaggcagt ctgtcctacg
    22501 cattgaggag tcacctcagc atcgcgacac gctctctgaa gttcctgctc cgcgatgtgt
    22561 attggcagag agtgttggta aacggtggta gggccttcgt gctcagatgg acgccgcggt
    22621 atggatgcat gggcgaggct gtgtaggttg ttgacccaaa acgaggttcc gttcttctct
    22681 tgccagagca gacgcggaag cagctggtga tactgactca gaggggcaac ttcggcacca
    22741 cggtacagct gctcgaccac atggaaaaga gtcgcgatag acagtccgtc gtatagcgcg
    22801 tggtgcagca cgaccaccag gcgatgcggg tcatctgcag tcgcaccctt caggaagtgg
    22861 aagaacacgg gcggtcgacg gaaaatttcg tcctcgtttg tgacatccag gaagggattg
    22921 agggtctcgg caagattaga gtttgcgtcg tacggcgact ctacccactg catgggcgcg
    22981 gtagtatgga cggcttggac ccacagacct tgggtcgcga ggaagtggaa cgacgtccgc
    23041 agaatatcga acataccatt agctgtggtc caagcttctc gtaagcggtc gacattgacc
    23101 tgaccgttca gacgtaaagg gaagagatgg acatatagtc ggccatggga gctgagtgtc
    23161 tgtagccagc cgtaagacaa ttgatctcaa ctctagatgg ggatgcatac ctgcgacaac
    23221 atgcctgctt ggaggacact cgtggggaaa actttgaccg catcttcggg agtgagtttt
    23281 attgcgtcta catccagggc ttgcgctaga ctgtcgcatt ctgtcacgaa ctgcgcctct
    23341 tctatgcggt cttctgtgtt gcgggacgac gctggacgct ggatgtatgc tgcgaaacgc
    23401 atcggtgtcg acagcctcat gatatctgca gacgacaacg caaagccttc ctttgacagc
    23461 tttcgactga ggcccaccga cttgatcgag tcaagtccga gggagaggag agacgtatcc
    23521 gctttcacaa agctctggtc gatgcgaagg aactgagctg cgagggcgca gatccgcacg
    23581 acattctctt ggtcgacatt gacaaggtcg agagattcct ctgaagagac gtccttgcta
    23641 gaggaaatgg aaggaggcac cggacggatg gtaccaggca acgccacgcc ccagtcccca
    23701 gactccgata tacgcacggc ctcttcctcc aagcggctca aaatagtatc cacgacggtg
    23761 agcgatatgt ccgccgacgt gtatgctgca tgtacaacag ccttgttctg ctcagggtcc
    23821 aaaacgacct cgacggcaag gatgtactag acgatatcat aagtaccaag catctgcacc
    23881 agaaggtaag ccgaacgtac atcgggttca gggttctggc tctctagaac tgtccacagc
    23941 tcgctcgtct ctttctcctt gaaggacacg gagaacagcg tgtcgaatag agacccgtcc
    24001 cagtccggga cccacttttg cagccggctc agcgggacgt gctcatattc gctgacgcgc
    24061 gcgatgtctt cttgcacggt ctgaagcgct gttgaaggat cactcaggcg cacgcgagcg
    24121 ggcatcacgg tgatcatcgg acagatggtg gtctcgatgt ggtcaaccgg tattgagcgt
    24181 ccggctcgga tgaccttcat tacaaggacc agtattgtca acgagagctg ctaccataga
    24241 ataatagaca atacgcaccc cgaacatgat atcattatgg ttatacagat gttgcgccag
    24301 aagggaccca tacgcgcaca tcaggagtgc ttgcaaggtc acgtgccgtg tcgacgcttt
    24361 gaactgcatt tccgacaacg aacgcgtgaa agtgcgcgac gtgatatcgg cattggaaga
    24421 ggaagcggtt ctgttgagaa gggtacgcca agggaagtct ttgaggtacg acgaccagaa
    24481 cgtctgggcg gcggtttggt cgacgacagc aagatactcc agaacaccgt gaagactcgc
    24541 tgatggaatc tgaggctgat gcttatatgc atgctcgagg tcctgcaaga ggacagggag
    24601 ggatatacca tcgtatagag cgtgatggat ggacaggacc atgaacgtcg ttcgcgagct
    24661 gtccgcggta tagaaggaaa gtcggacagg aggcaccttc gaaatatcaa tgttcagttc
    24721 gcgcgcgata agcccagcct cccgctctgt gaagtagttg cggaagctga cgtcgtcctg
    24781 ttctacaatt tccttctcag gagtaagcac agtcgaggtc tcatgtcgga ggacaatttg
    24841 cgcgagatca gtcccgaagt ggaagacggt gctatttcgc cacccggatg atcagcagcg
    24901 caggaaagcg agtagttgat agtgacttac cgtagcatct catgccgtcc gacgacctcc
    24961 tgccatgcat cgcgtatacc cgacaccgag aggtcggagc ccaagcgcag caagacgtgt
    25021 tggacataca tcgtgggagc gttcgcggac cgatagagta caccttcttg gacgggcagg
    25081 ggcggtagta tgtccgcgat gcactctgga ttatacgcat cttccacttc tccccttacg
    25141 atggcagtga attgttgcac gattggattc gattcgtgcg cgacgagccg cgccgcatcg
    25201 tcttccaaga gagcggcgac accactaact acaggcgcct gcataatctg tacaggggag
    25261 accttgaggt tgaaagcctt ccggaggtca gcagcaaagc gagcgaccgc cagagagtcc
    25321 atcccgcatt cgaacaggtt ggtggaagga gtgagtctat ccacgggaag gttggtgtaa
    25381 ggctccagca tcgcatagat cctcctctcg atatccgttg gctcccggtt aacgccctcc
    25441 ggggtggaag agcccttcgc acccgtcatc agcccagcca ggacttccat gtccaaactc
    25501 aagaatagcg ctgcgaggac cttcgcatcg gcctttccgt tcgagctcaa cggaatgaag
    25561 tcgagcggga tgatatggct cggacgcata tagctcgcga gctcccgctc gctcgcggcg
    25621 cgtagccgct gcagaagtcc gcccggaggc ggaatcagaa caggttttcc ccctttgcgt
    25681 cttgcgaccg gcaccgacgg gtcccaagct acgaacgata caagttggtc ggcgccaatg
    25741 gcagggtgct tggcgaggat ggtcatgacg tcgagcgaat gagaaggcgt ggcggcattg
    25801 cggaggatag atgagatgcc ttcggattcg atgcgcacgc cgcgcagctt gatctgggtg
    25861 tcaatgcgtc cgatgatctc gagagtcgcg tctggcatca tgcgaacgag gtcgccggtg
    25921 cggtaggccc accggtcagt gccgtcgtct gggaacttga ggaagacttt ctgcgtgaga
    25981 tctggacggc caacgtagcc aagtccgacc aaggggccct cgacaaccaa ctcgcctgtc
    26041 ccaccacgca gcacaatatt catgtcctca tccacaacga aggcagaaac gttcgcgaag
    26101 gtatgaccaa tgtttgctcg tggggtgtct ttgtccatca tgcgagcagc gcagccgatc
    26161 gtgacctcgc tcggtctacg tgacatccct gtgagactgt ttgtgtacct tcggtaggtg
    26221 atcaaactta cccatagaaa ttcgctaggc ggactttcgc atggctagcc cacttgtcca
    26281 aaatctgcgt aggtatcgtt aggatgcatc tggagtggaa gcgaataatg catacagcgt
    26341 cgctcatctt ctctcctcca ctagcgatgt agcgaagcgt tgtcgcagcg cctgactcgt
    26401 cgtccgcttg caccactccc atggtagcct caatgagact gggtacgata cccacatggg
    26461 agacacgcag gtgcttgata tagtaaggaa ggtcctcaag aagaagcgac cgaggagcgg
    26521 caaggatggg gatgccaacc gcgagcgcga ccatgatctc ggcaatgtga acatcgaagg
    26581 caacagctac aaaggtgata agctgagata gatttttttg cgtaggcaac acttacatgc
    26641 gacggacagg tagttgatcc ttccaggagg cgcaagttcg gctgaagcac agaattgact
    26701 caaagcccat atggcctccg ctagaccacg gtgcgtcaat atgcagcctt tgggcgtgcc
    26761 agtggtgcct tgaacaacat gagaacaggc gaatccgcat ggaaagagaa ggagctcacc
    26821 agatgtgtac aggatatacg atggatcgtc gaggccgggg ataatgagag ggtctacgct
    26881 ctgttccccg atggcgctct gtatagctaa ctcgttcatg tcgatggcga tatcacccaa
    26941 ggaggtaaaa caaggcatgt cggaagtcga taggatgtat tgagcagccg aatctcgagc
    27001 gatgtactgt tgcctttcca gaggcagctc cgcgtctatc taatgctcgc atttcacctt
    27061 agtctgacga agtgatggac atatgtgtgt aatgatgtgt aatgaacgta ccggaacata
    27121 acaaccgccc gctctcagga tgccaatgaa gacgacgtgg aagaggacat cccgtttcat
    27181 gcagacggca accgagcgtc ccttctgaag gccggtctgt agcagccaac ggccgagttg
    27241 attcgccctc ttgtcgagtt gttcgttggt gatgacctct ggtgtgaagg acgagatggg
    27301 gacgtccgtc gaaaggtccg cataccaacg cacagcgatg ccgttaggat tctcggtcgc
    27361 tcgcagtgtg acgtgatcgg tggcaaactt ggtgggagga accaagtagt acgtctgctg
    27421 gcgtttttcg atagactgcc gctcataagc agaaatgagc gcctcgggca agttgagagc
    27481 tgtagcgatg ggagatgtgg gattcgcgga ggcgtgggca agaagcgcaa ggacttgtga
    27541 caagaacagc ttgcactgtg aagggtggca cagacgttcg gaggcggtta ctgagagggt
    27601 cctgcccgga tagtcgatct ggacagcgag gggaaagtgc ggggccagat gacgatggag
    27661 aggggcgccc gagccaatga gagctagtgc gggggcttgc ttctgggcta aatcaagagt
    27721 acgtcgaaga aggtcaggat gggccctggg ccaatggggg tcggccagtg cgtcagcaac
    27781 accggcagca gcttcctccc agctttggcc gtcctcccaa acgactcgga taggcactac
    27841 ctcttccttg tcttcgtccg cgagggccag gagaacgtcc tgacaggcac tgtatgtgcc
    27901 cacgacgcgc ccaacggccg caacgaggag tgggtaggat gcggctccat ctgtaagagc
    27961 ggtctggttg aagttctcgt gtaaaggtag cgagaaggac tgaaattgat caggagcgaa
    28021 gcgccgtgag gagagatcag ggaagtcgtg gtgcctatag cccgcgagga tccgctcata
    28081 gttagctgaa acgccgggaa cgtgagcagg cactggagta gggggcgcca tggggatcgc
    28141 agacagtctg agggagagaa tggtacggat gaggactcgg accgacggac gtgagacgac
    28201 tgctcgtccg agttgccagc cacttcacct ttacagcact ttgtcggagg tccgcttcta
    28261 agtataccgg gctgtgtcgc gtctacggcg ctgcgaaggg gaggcgatta tggatggggc
    28321 tcatcattca cttaatttaa tcatatgtct gaggacggac gaagatttga gcacagggcc
    28381 gcaagaggca tgggcccgcg tcggggagaa ctgtatggta tatgcgtcgg agccgatggc
    28441 gagtccgacg ccaagagggg cattccgtag ccaagagggt gctttatact gtgagcatat
    28501 gaccaagaga agcagccgcg gctagaacat gaccaagcac gcggaaatgg ggatggaatg
    28561 tcgagcagaa gggtgagggc agtgggcgga gagggacaga ccggtgatct tatctaatca
    28621 gattgacgtc tgggtcgtgt ggacaagcgc tgataagata ttgtgccatg gagatgtgat
    28681 ctaatcagat agggcgcggt tcgccttctg atctgggggc tgcagtgggc gggccgcgga
    28741 ctggctggct gctgttggcc agtcctgagc catgcccagt cattctgtaa ccactccgag
    28801 aagatctctg tgagctgccg catgctctgg atgaatccat tctcccacca tccttcggtt
    28861 tttccgtccg accttgcctg cagtcagcct acaacccgcc cttcaactct acttccgggt
    28921 ctacacgatc ctgggcacaa tcgcaccatc cctgaccttc ccctagtcgt cgtggaaaat
    28981 gcctatttag cctgacatct gtccgctatt taaaaaggtt tggtgtgaat gctgatgcgc
    29041 tgacgaagac cacacctact ttcggcgggc tctcttgacc ttccctccct tctcaacttg
    29101 gctattctcc cgccagaacc ctcctatgtc tccgcttact acccccgctc ctctttacga
    29161 cttgatcggc ctgggcttcg gtcccgccaa cgtcgccata gctggtgcta ttctcgacaa
    29221 gcgggccact cccgattctg cctcggtgcg ccctttccca cctacctgtt gcgcttgctc
    29281 acagtccctt tccttcctta tcactctcgt gctccctccg ccagggtcat gcacctcttc
    29341 agaacgtcct attcatcgaa aagcagtcag aattccgatg gcaccccggc atgctgcttc
    29401 ccaattcacg catgcagata aggtctctgg ttgtacgatt tcctcgatgg gaacaaggtg
    29461 gctaatctcc aactcccatc acccagcttc ctcaaggacc tagcgacctt gcgttcaccc
    29521 cagtcaccca taaccttcct cgcatacctg cattctcagg acaggctcct caacttcatc
    29581 aaccgtggca gcttcactcc gacccgtcag gaatacgccg actacttgtc ttgggccgca
    29641 ggctatgttc agacgcacgg cattccagtg cgttatggag aagaggtcgt ttccgccacc
    29701 cgctgtgatg acggcaccat agaggttcgc agtcgcaggg ctgacaccgg ggaggtgttc
    29761 tgcgcaaaaa caagtgagtc tgggtgatct acggccttcg tggcgtggtc tgacagctcc
    29821 gtaagagaat ctcattgtgt ctcccggcgg gacgcccaag ttgcctcccg cgctcgccgc
    29881 tcactggcct catccccgca tttaccattc tgcctcatat atatcttctg cggaggcctt
    29941 cttctcttct gtagcaggta cctcgaaccc tctccgtatt gccgttatcg gcgccggtca
    30001 atcggccacc gaggttctcc tcgacctgca cagtcgcctc agcgcgctcc ccacgtcaaa
    30061 cggacggaag catgagcttg acatgatctt ccgtaaggga tcgctcaagc caagcgacga
    30121 ttctccattc tccaacgaga tcttcgatcc ggcgtgtaag ttgcagttgc gttcttgcct
    30181 cgctcaagaa cagagtctga actggtccgc ctagctaccg aattcatgtt cgggctgcct
    30241 acccagcgag atcgtcagca cgtcctccgc gaatacaacc ctaccaatta tagcgtcgtc
    30301 aacgtcaaca ccattgactc ggtaggtacc gagcacatca ctgtctcgag actagacgct
    30361 taggcaagat ggcacacagt tctatgaggt catgtaccac caaaagctgc tcgacggcat
    30421 caaggcgcgc accgggcgcg aagacgagtc aaatcgtacc cgcatcaccc tcctcccaaa
    30481 tacgtccatc tactcggccg acatcgtacc tggctcgtcc gagacgccta ccagaagcga
    30541 gtccatccgc ctcactctgc acggtgtcct cacccgcgcc gtatcgcaga agacgtacga
    30601 tgccgtattc tgcggcaccg gctacgaccg cgactcgtgg atgcgcctcc tcgcctcctc
    30661 gaacctcgct tcccaattcg gcgtcaagtc atcctccatc gaactcgtcg cggagagcga
    30721 agcggtccgg ccgccgctca ccctcttcgc ggacctcgag gacgtggagt cgcgcacttc
    30781 ctcctcgtcg acggacggct tctcgacgcc gccgactccc gacacgcccc attcgcatca
    30841 tgcggctctt ggcggagact cgcggtgctc caaggtgcgt atcacgcgga cgtaccgtct
    30901 gctttccgaa aaggagagca agggggaggc cgtgggcgcg gaggaacctc gcgtgtacct
    30961 gcagggctgc acgcaatcca cacatgggct cagcgaatcg ttgctgagca tcatgggcgt
    31021 ccgtgctggt cttgtggtag atgatctgtg gaacgcgcag aaggaggggg ttccggtcta
    31081 gtactagttc atcgcacgtt tcagtctgtg tccgttactt gatcccgagg gaatccatca
    31141 tctgcgagct gcacttccag gtgcacccat gactcatgag gcgtgaggga gtttttacat
    31201 tgacccactc ccggcaggga cctattgtag tacaagatgc agcgccccgc attcacgccg
    31261 gagtctgtta gtcctcttcc cactggtttg ttcgggcttg aacatccgac accagctgat
    31321 tttccgatcc ctgtccgcat ggacatggta taactacatg actatagtca gtcgttgtga
    31381 gtcggacgcg ctccgattat ggatcgtgca gtgcgctgaa ccagatggtt ttgtgggcag
    31441 gcgtgagaac ggctcggaag tttgctcttc cacagcagcg gcctcctcct ccactcggtt
    31501 gtcggccgtg acgtctcgag aaggaccact ggcaggtccg tgccacaccg tgaccaatgc
    31561 aacctcgctg cttcggatga agcggcagga tctaccccga acaggatgtc cggaagtacg
    31621 cgtgagactc gcacccgtag ttcttgtgag aatgctcagt ggtcatcgaa gtgtagacca
    31681 taaccgtaat gtacagcctg agtaacgtgc atgtaactgg gcgtcccacc gagtactcca
    31741 acaactgtcg cgcctgctag cgcaagctcg agtggttaac gctagataag aggcgctgtc
    31801 actttacata tacatctcga tgtcatcctt gcgcgcgagg ctaccggaag cattctcagt
    31861 gaacacgttc cgaaggttgc ggtgcacgcc ttggagtgtc tgaaagtccg agcaagcgtc
    31921 ggagctgcca actccgagtc gacggtccat agaggttgtc agcgttgttg tgaagtactc
    31981 gtgaggacct cgactaggac acgttgagat cttgattgtt atcgtctgat gaagacagtg
    32041 gataccgttc tgatatacaa ctgccgacag gcttttcgaa aggttatggc aattccatgc
    32101 attggaacgt gaaatcaagt tatgaagata caacacgtgc gactctccat cacgaccgac
    32161 catgactcgt aatacaacaa gtggttatgc gacgactggg cacgcggaag tactccagtt
    32221 gcacaccccg agccgccgag tccgtgctcc gctcagacga ccgcaatgtt ggtgaagctg
    32281 tggaaggtga cggtggagtt cacgggaacg tacacccccg cgcgtttcgt gtcgttggca
    32341 ttcttgaaag cgacgagctc ccagcctttg cggctccacg aatcgcggcc gcctgcggtc
    32401 accttgaacc aattgtcgtc gccgtcgctg tacttggaga cgaaggagga gatgtcctcg
    32461 ttggatgcgt tgatcacaat gatgctcccc attctatgaa cgcgcgcggg gggcgctgtc
    32521 agcagtatga acggcgaaga cgagggaacg aataggaaaa tgacggactt tcaatatgtg
    32581 gtttgttact ctgggatgaa gaactcagat gaggagttga gcagatgggt gcaaactgaa
    32641 taaagcgagt atcagtcagc atccttatat gaagaggtgg atgcttacag gactgctgag
    32701 tgcgatcgcc tggggaggtg acccccgcaa gtcctcgttt atatactgtt tgtggcaacc
    32761 gggcactatg aatctccgaa tggtcgcgaa gttgcctaca acctttatgg ctatactggc
    32821 acacaccgat acatgagacc ggtcggtgtt ggcattctgg cctgacacgt gttggcgacg
    32881 cggtcgggga acttgagcta gagaggccgt cagtcattga aacgaatacg tagtctaccc
    32941 acactatgtc tttcttagac tccctttaca atggatgcat ggtatctgtc gcggttagca
    33001 atacatatcg aagacaagcg cttccatcac acgtctgcat gtcaaggatg accggagcta
    33061 gaaactcgga cgtggttaac accggtgaat aaccagcgca ttatcagcca aaacatcgta
    33121 cgtgatagga tgcgttgctt atctgcacgc tgctttcgcc atgtgcacga cataaggcgc
    33181 aacatggacg tggataacat cgtaaaggaa cgtcaagtga tggtcccaca atccgtaccg
    33241 caatcttgtg cgatgttgtc tccattgagc tcaaatgcaa gacgtgagtg ataccagtac
    33301 ggagcgacag aacgtcaaca ccactcgaac tacatcgtaa cccgcacgaa gctcaacgtg
    33361 cctaatgaag acgcgagcag ctccaacagc cgctgactct cctgacgctg tgcctcagcg
    33421 aggttctcaa gggcctgctg cagctccggg ttggaagcaa gcacgtctcc gtggatgcgg
    33481 agaaacacgt tcatgaacgt ctgtaccgct tcgaagtctc ggtgtgagtg caatcgatgg
    33541 gtgagggcgt caaggaagag gcatcgatcg agacgagcga tcggagctca aggtccatag
    33601 ctgggggtgg ggcgacttcg cgtggtcgaa gcggtcctcg tctgcatccg cgctggtttg
    33661 gtttgttgcg cagctgccag gatgatttcg aggttgatga gtgtctgcca acggggagga
    33721 gggtgaatgt gatgggttcg ccctggagtt cagtggtcat tgaaagtctg aacctaacga
    33781 ggcgaaggaa gctcagccac gcgagaaaag tggcgagatc cattgaagtc cattgaagtt
    33841 aacgtcctta cctgactcaa actgtctccc cacgcaccta tgcctctacg atatttatac
    33901 ttcagcttgt cgtgaacgtc accttacgac ctcgtccgca tgtcccgcgc acaccaggac
    33961 gaacctgcac cctggtggcc caagtttccc atcgctaccg gcgggccggt cacgatcttg
    34021 aaagtgacat tcgcgttggg ccagtcgtgc gatgatgcgt cttcatcggt cacgaaagat
    34081 acgacgaggt ttccatctga agtctgcaca gtctgcgatg cgccagctgt gtgtcacaag
    34141 gagagtgcag agtcaggtca gacgggttca gggaaggaga aggacatgcc attgctgttc
    34201 gagatgctcc agagtccaga cggagaacag ccctccagag cagccctcag tcgtctcgaa
    34261 tactgtacca tttcactcaa ttcgatagtg cctgtgaggc gtgacacctc caaacggcct
    34321 gcacaatacg acaacagctg gtgtgccaac ggatgacaga ggtcgggttt caaccgatca
    34381 ctcgccccga cggtacttag cgcccacatc accctgttac aagcgccgaa gattcgacca
    34441 ttcggagggg tccgtgacgt gtgacaagtc ggattgagtg aattggtaca gtagtagtac
    34501 gcatattagc ttctgcgcgc cgttcaagtt actgcagtct accatccggg cacgccgact
    34561 cagctcccag cgtcggaaag gcatatggtg tgacgtactt gcgcaccccg gcatgccgtc
    34621 tctgcagcgg tcgtgcctcc agcaacagtg tctccgggct ggaccacgtc ttgccgttat
    34681 cccgcgatgt ctgcaagagg atgccctggt cccgggccgc cgttgtcatt ctccgaagcg
    34741 caatgccgtc ctggagcatc ccgacgaccg catgaacggc tcgctgtaga gaggaacatg
    34801 tttggtgagg tttctgtcgt ctacatccat tccaatcggc gttggactgt catcgccggt
    34861 acgttgtaac gcattatatc cacggtcacc atgtgcacgg cgaatcctat gcctcgctat
    34921 gcctcggtac gtagccactg aagatcaatt cacgaccccg cgtcgaatac gcgagattca
    34981 agattgaaca gctgccattt cacccagaaa acgcagaaca agaccagcga gcacccaggc
    35041 agccagcgca gagtgcgccc gagccgcaaa gtccggcaaa cattcgaatt tacgcacgcg
    35101 caaaaacccg ttattggtcg cagtcgccgc gccctggctc aagaatgccc atgccttgct
    35161 ccggtcgtgc gaaatggtcg tcgtgatcct gtactacgtc ggggttcggt gcgtgtccag
    35221 gtcgtgattg cggagcgcag ccactggcac gtactccccg ccgttcgcga gctggaggag
    35281 aacgttatcc aagtctttgt ccgagcgcac gatctcgccc caggacgaga acgtctcccc
    35341 gccgtccgtc gagcgaggtg acgcgcgggt atgcgtcccc gccgcctggg aagaggtcta
    35401 ttgcaacgtg gggcacatgt ggcggacgag cggcgaccgt gattagaggg gcgaggaagg
    35461 taaggaggcc gcgcggacga gccattgttg gtattgaact agtggtgcga gtctctgatt
    35521 atgaagatgt catggccacc ggaccttctg agcttaagag ataagtaccc ccgaactcat
    35581 attactgagt aacgcgcatg tcactgggcg tgccagtcaa tcttagtacc ggtcgtactc
    35641 caaaacctgt cgcacattat gctcaggcta gcgcactagt gagctcgagt ggttaacggt
    35701 agatgagagc ccgacggtgt tctcactcta cagatgcata tcgatagcat cacgatgcta
    35761 cttgggaaga tatgcagagt atagtccagg agcataggta catggcacag cgactgttct
    35821 tatttaaata catcactgcg acgcgctagc acaataagtg taaccgattc gcatccagga
    35881 tatcccaagc cgttgggtaa gccgcgagca ggtccgaagt accacccacc tcccccggtc
    35941 cgttgaccga ggggcccgtc ggcattctca ttctatgtct atgtaagtga acaagttctg
    36001 atggtgcggt gcaagctatc tggactgcct gaaagtccga gcaagcggag ctgactccga
    36061 gtagacgatc tggtctatag atcttgtagg tggaagcaca gttattgtga aatcctcgta
    36121 aggacctccg cacgttgaca tcttagttgg tttttggagg gacaacctgt tcggccccca
    36181 cggctaattg tagatgcatg tgcttcgtca cctttagggc tgactcatct gccagtgata
    36241 ccgttctgcc ttgcaattcc cgacaggcat cgaaaggtta tggcaattcg atgcattgga
    36301 acgtgaagtc aggttatgaa gatacaacgc gcgcgataca tcatgactcg gaacagaaca
    36361 ggtggttatg cgacggcttg gaactcggaa gtagtccagt tgagcacccc gagccgccga
    36421 gtccgtgccc cgctcaggcg accgcgatgt tggtgaagct gtggaaggtg acggtggaat
    36481 tcacgggaac gtacactccc gcacgatagg tgttgttggc attcttgaaa gcgacgagct
    36541 cccagctgcc acggccccag gaatcacggc cgcctgcagc caccttgaac caattgtcgt
    36601 cgccattgct gttggagtac ttggagatga aggaggaaat ttcctcgttg gatgcgttga
    36661 tcacgatgat gctccccatt ctatgaaggc gggggttgtc aatatgaacg gcgaggatgg
    36721 aggaacggga taggcaaatg acgaactttc agtatgcggc ttgttgctgg aataaaggac
    36781 tcaaatagac gatgggtgca aactgaacca aggtagtgtc agtgagtatc cttggtaagt
    36841 gaggagatga gtgcttacac gactgttgag tgcgatcgcc tggggacttg acccctcaca
    36901 agtcctcatt atataccgtg tatgccaacc gggcactatg aatctccgaa tgaatcccga
    36961 agtgacctac attcctcctt gacacgccga tacacgagac cggtcggtgt cattctcgcc
    37021 tgacatgtgt tggcgacgcg gtcggggaac ttgaagtaga gaggccgtca gtcagtgaag
    37081 ggaatacgta gtctactcac actctgtctt tcttagactc ccttgataat ggatgcatga
    37141 tatctatcgc ggttagcaat acatatcgaa gacaagcgct gccatcacac gtctgcatgt
    37201 caaagatcga ccgaagcgag aagctcggac gtggttaaca ccggtgaata accagcgcat
    37261 tatcagccaa aacatcgtac gtgataggat gcgttgctta tctgcacgct gctttcgcca
    37321 tgtgcacgac ataaggcgca acatggacgt ggataacatc gtaaaggaac gtcaagtgat
    37381 ggtcccacaa tccgtaccgc aatcttgtgc gatgttgtct ccattgagct caaatgcaag
    37441 acgtgagtga taccagtacg gagcgacaga acgtcaacac cactcgaact acatcgtaac
    37501 ccgcacgaag ctcaacgtgc ctaatgaaga cgcgagcagc tccaacaacc gctgactctc
    37561 ctgacgctgt gcctcagcga ggttctcaag ggcctgctgc agctccgggt tggaagcaag
    37621 cacgtctccg tggatgcgga gaaacacgtt catgaacgtc tgtaccgctt cgaagtctcg
    37681 gtgtgagtgc aatcgatggg tgagggcgtc aaggaagatt tgcatggcat cgagcgagac
    37741 gagcgatcgg agctcaaggt ccatagctgc gggggagagt gacttcgcat ggttgaagaa
    37801 gtcctcgtct gcatcacatc attattaggc caatacagtc aacccataga caatgaatgg
    37861 agtacgtaca atctgcagac tcgctctcgt gggcctcagc aagcttctgg tagaacacac
    37921 tctcggtcga ctcggccgcg cgttgtagtc gtttcgtcgg cttcttcgct tcctccgcta
    37981 tcttcgcctc gggggcgaac cggtgctcga ccccaggaag cgtgggcagg aagaatggtg
    38041 ccttatcagg ctgctttggc ggctcttttg gtttgttgcg ctgctggatg acttcgaggt
    38101 tgaggagcgt ttgccagcgg gagcggggga ggagggtgaa tgtgacaagt tcgccgttga
    38161 gctgcggagg ggtcgagaag atgtccgcag gctgctcttg gactgtgagt gcggagagcg
    38221 cgtctagtgc tagatacagc ctgtatgaga cggggcgtag aaccgcataa tgcaacatcg
    38281 taccttcatc ttctgcgacg ccttgcatcg atgggagaga gacatcgacg atgtcgtcct
    38341 ctgatatgct ctggaacgga gtttcggcat attgtgcgcg attggccctt acaaagtgac
    38401 gttaggcgtg gcgcattcta cataggagtg ttgacatacc ataggtagac gcctacagtg
    38461 tcgacatggg acgtggccaa gaaatcgttt gtcggggaaa acgatatgct ggtcgcgaca
    38521 ctcgaagtgc ggaacaggtc gatcagtcgc cccgtgggta cgtcaaatgt gcggatgact
    38581 gaatccatag acgctgttac aagccatcta gagtctggcg agaacgtctg cgggaataaa
    38641 tgagtaacat gttacactaa aagacaagaa cagtctgtac cacgtcgaga acgcgcccgc
    38701 ggaatccagc gagctcacgg acaatgcggc gcgtctcgat gtcaacgatg cgtacaacaa
    38761 ggtcatcaca gatgacggcg agcaaaccac tgtcacgatg aagcgtgatg gacactgccg
    38821 cagatggtag gaccaatgcg tggtctagaa cagcggtgtg gaagtcgaag aactgccaat
    38881 gatgaaatcg tcaagatgcg tcgtggtggc gatgaggaga ataccataca ttgagtgtgc
    38941 cgtcgagtgt gctagccacc acgattctgt cgagcgcatc gctagccagg cccgtgatac
    39001 atcgctcctc tttcttcttg ttcccactag gacggaagcg acttgcgacg tttggcggac
    39061 atgcaccaac gtggaacgtc cgccggagta tacctgattg catattgtac atgttgatca
    39121 cgccagtcga tgaggctgtc agaccgaaat ttccgcatgc tgtaacacat acagtctatg
    39181 caatcccgat gagctaatca ccgtataaca ccgcaaactc atagaggcta ccttgacgga
    39241 gcccatcgtc gttccctttt tcttctctcc cgttatgtta aagacgtgct taccgacacg
    39301 cttgtctttc atggtccatg ttcgtgccac ggcttcgtct gtatgagcag tcaaaatatc
    39361 atcccaatcc ttcgtacgag ttgtagagta cgacagggcg gtgatggccg ggtacttcaa
    39421 tgacgtgatg gggatcgaaa gacttgttgc cttctttgca agtgaacctg gcacaaagtt
    39481 tgactctatc gttcgaacaa ataccacgtg cgaggattgt gctgaccttg acttagttca
    39541 aagcttcgtg agtcccgtac gacactcgta cagcgtaagc tgcgatcacg agaagcagta
    39601 agtatttgtt tcccgtcttc accataatat ctgatgatat gcggcggtgc atggtgccct
    39661 gaccggaact tgaggagcct cggtgcttcg gttggtgagt cgaataacca ttgctgtggg
    39721 gaccaatcag catgttatct agaattctgc ggcagagagg atcactttga cactgttgtc
    39781 ccctcctgag ctgacaagca caggttgacc tggaacccac tcgagcgccg taacagcgcc
    39841 gtcatgcgct ccacgtacta tgtgtaaaag ccgtccgcct gcgtttaaat cccaaagcgc
    39901 gatgtgtcct gtagacgagg ctgtagctag tactggatgt ccatctgtgg cgaaggcgac
    39961 gaatcagggg tggtagagag atatcatacc ctgtcgggaa cacacaccac tgcggaagga
    40021 catggctctg atgctgccat cctgcatgac catacgcatc aatcgttcat cagcgcggat
    40081 gtcatacact gatatctcgc ccgacgagaa accgatgcca ataacatcta tggcaggtga
    40141 gcgggcgagc gccgtgatgg cggcagacgc agttttggat ggcgacgtca acaacgatgc
    40201 cgcagaaaat gtgtggatga gagttctgac cgaaagtcaa cgtatgagtc tccgcgcgta
    40261 cgcagcattt acgagattac tgactgggta cggatattcc acaattgcat actgccttgg
    40321 ctgctcgcaa ctaacacctt gttgaggtat gtcgcggggt ggtgcagcgt gatggctgta
    40381 aagccaggct caaattggat agttgtttga agatctacta cagcagtcaa cacactctgt
    40441 catcttgcag aacccttgag tcttacctcc actctccgtg tcccatacaa gtagtcgact
    40501 cccatcgtca gtgagcgcga gcaattgcgt cccaaaaaca agtatttgtg ttaaaggagt
    40561 ctccagaggg ttggcgaggc gatctaccta cggagagatc aaaatgcagt acacggacga
    40621 agtagggcct gttagacata cctctttccc tcggagatat tttatggcat acggcccagc
    40681 agatacccac acagcattcc catccatggc cattgaagtt ataggggcag gcgcatccgg
    40741 acctgaaaca tagtggttta ctatattcca caacaaacgt gggggtgtat agctgcactc
    40801 accaacaaat aagaggccca tcttaccacc ttcccacata gcccaagcct ttccgaggca
    40861 ggtcaccaga tgtatcctga gcccatctgt agctcccttg tgggaacgtg tctggagaac
    40921 aaacgggaca ccgttggtga tgagaccgag agcacggaag ggcgcgaata gacggggttc
    40981 aagtttcgaa agttgagagt cagtagtttc tactcgggcg cgttttcttg gaggaggact
    41041 tgagcgcatc tcgatattgg cacccataat tcggcgatac tccagcttta tgggaccaga
    41101 ggggcctgac ggaggagaat agagcggact cggatgtccc gctgacgatc aagcgcgttc
    41161 acgggggaaa tttcgcgcac gtgatcacgt ccccgcagat aagattagat gaaaagtcca
    41221 ctgactcgga acttcgactc tctcactggt atgaggatgc atgagtatgt ctccgttgct
    41281 gaccatgccg aaaagatgat agtcgaactt ccttgtcatg gtaaccccaa tacctcgcta
    41341 ccaggcgtcg gcggtgtgcg ctcttagtag tagatgcagg tgcttgtgct gaccatggcg
    41401 acgtttctcc attcaagtac atacttaccc tcccctcaaa tcggacagaa gtacgtagtc
    41461 cgctctcgtc tcaccttaac accgtacctg tagcctattt gctcttgaca gataacatgg
    41521 catattctac cacgaccgca agcctcttgt ctcgactatt ggttgtgtgg attcgcgtca
    41581 agacgaggaa gtgacacaaa gaccatggct ttgctgattc aaggtgtctg tactcattcg
    41641 cttcaattgg tatagcttgg taattacgac aacacggaca tgctctagtc tcaaaccaag
    41701 accgtccacg catcagtgtt ggatgggttt gtatcgaacc taggaacctt atatgtacga
    41761 aagttgatga ttcccgcaca gcacttcaaa atcggccctc gcagcgatcc gacctgttgt
    41821 acatacacgc ccacgaacga gcatcccaag ctgataaaac ccgaaacaca atccttgcga
    41881 gcgctgttag ccctggatgg caaaggtggc aaggtaggtg gggcttgact cagcgcgagt
    41941 tgtaggccgt gtctttacga taaggcccaa catggaacta agcgggtccc ctcggtgtac
    42001 aagtaccacg ttgaacccac caggatgcct ccggagctca gtcgcacctc accttcacga
    42061 actcgcccgt tcgttcttcc acgtcctcct catcttacga cgccatacgt tttgtcatcc
    42121 ttcccttcgc tctcgcaggt ctggtcactg ccgtccacct aaccgcgaag tgcgcctcat
    42181 tcagttcaag aacggtcagg acgcacagac tctcaaccgc aagttcacgt cgctggctag
    42241 tagctcagcg tgcacatccg gcgagagcgc gtgcatcaat ggtgcatatg cgcaatgcgt
    42301 caatggccaa catacccatc agtatcacct gtgacaccga tcaagatgcc accgagcgta
    42361 tcgcgcacac cggcgcatct ggtggtcttc gaggacggga tgttgaggcg tgagtctcgg
    42421 tcacagcccc ttgggtctcc gttcgatggt aaacttcagc cccattcagt cgtgcttggc
    42481 aacagccgcc aggttcaggc tctgaaacac agaataggaa gttctagacc cttggcgcaa
    42541 tctcaccgtg cacatccagc gagatgactg gcaactcgcg cagtgcgcca acggcaagtc
    42601 cgtgatgttc ccttgcaacg ctagcctgaa gtgcttggca gcggttctct ccccaactat
    42661 gtacatagtt cccttaccat gcttctccac gctctattgg cgatctgtga ccttacagtt
    42721 tagtttgtga cactggccgt tcgcctcgca ttgtgaccac ggagtgggtg ggggtttcgg
    42781 ctgtgacttc gaggacgaag tacagttgga tacttgtata tcatgtgtgg atcgcgatat
    42841 gcctacaagt gaaagtcagg ctcgtctgct gtccttcgtc gtgttctggc aatatataag
    42901 tatgtacatg acatgatgaa ggtagtacag tacttgagac ggtataccgt atgagaccta
    42961 tcaccatgat gggtggcggt gttcgcgctt atctgtctat cacacccatg gtccgaagga
    43021 gtatgtatct ccgccgtgtc cagggttctc cttttcgact cttttttctc cttcattcct
    43081 gaattaatga acacatagat agacgttcct catacaatcc ttctacttgc aagaagctca
    43141 ggccgtagat cacaatcaac gctcgatcga gtggcatgcg tagcgatcat acatattagt
    43201 tggccaaggc ctcgcagtgt tcatgtaagt gccgacaatc agtaagcgtc tgtaagcgtg
    43261 cagacatgtg cagatcaata tttcgcggat catatcaggc agatgcagag tgtgtgtatc
    43321 tggcgggtac ataaggcctg ttcgttcgag gaagatgccc caggagcccg gttgcccccc
    43381 cttcacttcg cctttggcct attccttcta cgcctgctcg cctctcattt ctctttcatc
    43441 aatacctcac aagatcatgc acttctccaa cgttctcctt ctccccctcg ccctcatcgg
    43501 cgcggtcgct gctggtccca ttgtcgagag gcgtgagcca gggcatcttg aggcgtaagt
    43561 acttctcggg gttcccctat tcagcacaga tgtcacaata ttccttcttc acagtcgcca
    43621 gggcttcgtg ctcgacaatg gtcgccaggc gcaggctctg aaccggaagt tccagacgct
    43681 aaacgaaaac tctccctgca cgtctggcga gaacgcgtgt gtcaacggcg gcttcgcgca
    43741 gtgtgcgaac ggcagattcg tcgtgttccc ttgcaacacc ggcctgcggt gcttcgcgct
    43801 tcctctcgtt ctctcccctg gaacgaggta tgcatggttt gttcacttga tcgtcctctc
    43861 tcgctgatga acttccctgc agcttggtgt gcgacactga ggctgacgct gcggctcgca
    43921 ttgctgcaac cggtgctggt gggctctttg ggcgtgaata ccatgaggat aagaggtact
    43981 ttgatgaaga gtaggcgtac ttggaatagc tttatgacca gcgatcgcga aattaatgtg
    44041 aatgtgctcc cgcctaaacc tatccaccga tctggcaaat gtcccgcgcc agtcttaagg
    44101 tttgcaacgc ttcggcttgg ggtggtgatg tgcatgcgtt gacatgaacg catcattggg
    44161 ccgttcgttg cctgtgaaga gtccgtaagt gggtacaccg aggcctcgac tcggaggctt
    44221 catgttggta gacgatgttt gtgcatgttt accaaaggct tccgaatcta atacgaccaa
    44281 acaggtgatg tcggtcggtc tggcgctaca ggagctccaa gtgtacttgc caattggttc
    44341 tatcagcctt cacggcttcg tattccgctt gcgttctgtt tgcagtatgg atgatgcaag
    44401 tccaggtccc gaggtgcaat cacccgcaac ggcatcgatg cctcatttgc aagtagtcgc
    44461 tgccctggtg cttgctgtag tcctcgtcat cagtccgtct tctagctgct ctgaagttgc
    44521 cagctgttga cgacccctca gtatatgtac tatttgcacg gagaaagtca aaacagcgtg
    44581 gagatgccgt aattctagcg ggttactcgg atgcggggaa gactgcgata ctgtctaccg
    44641 tgagtgacgc atgtcttggt ctggcgttca tgtcgtaaca cttgcctcta gctcctctac
    44701 aagcaaacac ttcctacaaa tacttccatg cagacaaatg ctgcactcgt agcgcttcct
    44761 tcgactcacc aaacgcttcg tctgatcgac gttcctgggc atcctcgcat caggaaccag
    44821 ttccaggaat atttgcctca ttccaaagct attgcgttcg tggtggactc gagcaccgtc
    44881 tcacgaaatg gccccgctgt tgctgagtac gttgaagatt caactcttgt catatgctct
    44941 gacgcgcatc caccagacat ctgcacttga tcctcaacgc tctgacatca ttacctctct
    45001 cacgcgagat tcccgcactt actatcgtcg cgcacaaatg cgacttgctc aagtctactg
    45061 cgaccgcatc ctcagaacaa ctcgcgatca accgcgtaag atcaatcctc gagcgagagc
    45121 tggagaagcg tagagcatca catgcgaatg gcgtgggggt ggagagtctt ggggctgaag
    45181 acgcggactc gcagctgggt gggcttgagt gcacggggag cggggagttt aagttcgccg
    45241 agtgggaggg cggggaggtt ggattcgttg gaacctctgt gtccgtcggt aagcatgtcg
    45301 ctgctggtgc ggacgaaaag taccctgaag gtgatggact ctcttccctt cgcgaatggc
    45361 ttgaaaactt gtcgtgatct tgcatgatgt tgtataacga agaattttcc ctctccccga
    45421 aactcagaga gactttcatg gcccgagcgc tgtgacaaac agagacaaac acacaaagcc
    45481 tttaaaattc tgcgtggtca gttgtgtttc tgcacgcagc cttttagaca gtgcctgtcc
    45541 cttcgaactt ctgcaacagc ggacatggcg attcggttat gcggagagta ggtccgaagg
    45601 atggggagga caaagagctc acacaccatt ctttcgagat acgcggtggt gttgtgagtg
    45661 tcagaacctc cccacatctt tcttacatct ttacgccttt gtagaacagg acacaatcga
    45721 ttgtggtgca atttactttc gttgtgactt cgaaaattgc caatcggccg tgattcaacg
    45781 gaaatgtgtg gttactacgc atacaagtga cataagtatg ttgacgtgct attggtttag
    45841 atctgagcga cacgatattt gactcgtctc aattatctct agctattata aagcttcttc
    45901 aagttctacc cgtagtcgtt ctcgactagt cactggtgtg acttccttgt ctctaccctt
    45961 catgttagtg gaatggcacc tgtgttccta tttgtcccat cgcaataatg gctagatgga
    46021 tgtctagctg taggatgctg catagcgggt ctctaatctt attgttgttt gagaaacgcg
    46081 tctctgactg tagtgagcaa cgttcgatgc tttgcatgtg tcaattcgtc ggtttcagag
    46141 tcgcgcgctc ttatggaatc atcacaacat gcgccatgtc cttgcactcg aactacatcc
    46201 gacatgtacc ctcattctct aacatcctcc tgatatcgtc ggtcctgcgc cttgctctca
    46261 tagcctacag cgaatggcat gatgcgcact caattgtaaa atacacagac gtcgactacc
    46321 gcgtgttcag tgacgctgct cggtttgtcc tcaacccctc cgagagcaat cgagcagagg
    46381 gaccgctggc tgagctcgtc aatgtcggga ggtgagtcta cacacgtctg gcgtcgcgat
    46441 agaaagaatg acgtgaatgc tgccttgcgc agtccgtaca cccgcgccac ctaccgttac
    46501 accccgttac tcgctgtcct cctcgcgccg aacgaatggc tgcatccgtc gttcgggaag
    46561 tttctcttcg ctggcgcgga catcctcgcc ggagtgttga tgtacaagct cctcgtgtcc
    46621 gtcatacttc caagcgcacc ccgccactcg ttgtcctctg acggggcagg caggaggact
    46681 gggggcgtgg agcgggatgc agagtcacag aaggagaaga gcgaagccat acgccagcaa
    46741 gctacgctcc ttgtttctct gcacctcctg aacccgctcg tcttcaccat ctcgacacgc
    46801 ggttcgtccg agtctgtctt gtccctgttc gtcctctccg ccctctacta tgcgttgaag
    46861 gggcaatggg acatcgccgc aaccctgctt gggctgtcta cacactggaa gatttaccca
    46921 ttcatatatg gtgtcgcctg tctaggcgtc attgggagtc agcatggggt cgcgcacggc
    46981 tggaagggat ggctgcagtc cgtcgtgaat atgcggacgg tcaggttcgc agtcataagt
    47041 ggtacgacgt tcgtcgtact cggtgctacc atgtacgcta tgtgagtcgt cacggtctct
    47101 caccgcttcc ctatgtccaa actcaaagtc cctcgcgaca gctggggcca gccctttctc
    47161 gaggagtctt atctttacca cctccaccgg cttgaccatc ggcacaactt ctcgccatac
    47221 ttctatctag tgtacctcac ctacccatcc gcggactcta tcccggcgac gacgtggtgg
    47281 cagcagctgc tcagatctcc gcttacgagt ttcgtaccgc agatgagtct tgcgctgggg
    47341 acgggcttct tgttcggtcg gaggaaagac aacttggtgt tcgcgtggtt cgtgcagacg
    47401 ttcgtcttcg ttgtgttcaa caaagtctgc acctcgcagg tgagtctcgg ctcgtgtctg
    47461 gatttaccag taggagttgc tgacattgtc atgttcgaca gtacttcctg tggtacatgc
    47521 tgttcctgcc tttgctagtg ccgcgccttg ccatgtcttc ccgtcgtgct cttacgtacg
    47581 gagcggtctg gattggaaca caggcgctgt ggctgagcga ggcatacaag cttgagttcc
    47641 ttggccagga cgtcttcttt gggctctgga tccgtgtcct ggtctacgtt tttggaaatt
    47701 gctgggttct ggcggggatc atggagtcat acacacaatg acacatgtat gtgaaggtct
    47761 gaggaaagct gtttcgatag cgttacgatg caaggctgga atgcttctgg atatcataca
    47821 catgacaaga tactcaagat cctcaccaca gatgtcttcg atcacccatg cagcagcttc
    47881 tggtcaatta actccttcgt gaacccttct gcgccttctc gcacctcgat caccttgctc
    47941 acgtcggcct aaaagggtca actcatcagg atgacgatcc gtggtcatgt cgacgaaacg
    48001 tactgtggac tggaagtcta ggaatgcact tgcgtgcagc gtcaaaagac ccatctcgct
    48061 tgaagtcggt gcccagttga tcagcacgag cgggaagctt tttcgcccgt cggaatgatt
    48121 gagttcatac g
//
