# Supplementary material for: Uncovering the transcriptional landscape of Fomes fomentarius during fungal-based material production through gene co-expression network analysis
Source: Fungal Biol Biotechnol. 2025 Feb 13;12:1. doi: 10.1186/s40694-024-00192-3 (PMC11827164; doi:10.1186/s40694-024-00192-3)
Supplement: Supplementary file 1 — Supplementary Material 1 [file 40694_2024_192_MOESM1_ESM.zip › scaffold_1.region003.gbk]

LOCUS       scaffold_1             21042 bp    DNA     linear   UNK 01-JAN-1980
DEFINITION  scaffold_1.
ACCESSION   scaffold_1
VERSION     scaffold_1
KEYWORDS    .
SOURCE      
  ORGANISM  
            .
COMMENT     ##antiSMASH-Data-START##
            Version      :: 7.1.0
            Run date     :: 2024-09-10 12:01:23
            NOTE: This is a single region extracted from a larger record!
            Orig. start  :: 2699637
            Orig. end    :: 2720679
            ##antiSMASH-Data-END##
FEATURES             Location/Qualifiers
     protocluster    1..21042
                     /aStool="rule-based-clusters"
                     /category="terpene"
                     /contig_edge="False"
                     /core_location="[10000:11042]"
                     /cutoff="20000"
                     /detection_rule="(Terpene_synth or Terpene_synth_C or
                     phytoene_synt or Lycopene_cycl or terpene_cyclase or NapT7
                     or fung_ggpps or fung_ggpps2 or trichodiene_synth or TRI5)"
                     /neighbourhood="10000"
                     /product="terpene"
                     /protocluster_number="1"
                     /tool="antismash"
     proto_core      10001..11042
                     /aStool="rule-based-clusters"
                     /tool="antismash"
                     /cutoff="20000"
                     /detection_rule="(Terpene_synth or Terpene_synth_C or
                     phytoene_synt or Lycopene_cycl or terpene_cyclase or NapT7
                     or fung_ggpps or fung_ggpps2 or trichodiene_synth or TRI5)"
                     /neighbourhood="10000"
                     /product="terpene"
                     /protocluster_number="1"
     cand_cluster    1..21042
                     /candidate_cluster_number="1"
                     /contig_edge="False"
                     /detection_rules="(Terpene_synth or Terpene_synth_C or
                     phytoene_synt or Lycopene_cycl or terpene_cyclase or NapT7
                     or fung_ggpps or fung_ggpps2 or trichodiene_synth or TRI5)"
                     /kind="single"
                     /product="terpene"
                     /protoclusters="1"
                     /tool="antismash"
     region          1..21042
                     /candidate_cluster_numbers="1"
                     /contig_edge="False"
                     /product="terpene"
                     /region_number="3"
                     /rules="(Terpene_synth or Terpene_synth_C or phytoene_synt
                     or Lycopene_cycl or terpene_cyclase or NapT7 or fung_ggpps
                     or fung_ggpps2 or trichodiene_synth or TRI5)"
                     /tool="antismash"
     exon            201..259
                     /ID="exon_1059_6"
                     /Parent="mRNA_1059"
                     /gene="jgi.p|Fomfom1|1228388"
                     /source="prediction"
     exon            316..374
                     /ID="exon_1059_7"
                     /Parent="mRNA_1059"
                     /gene="jgi.p|Fomfom1|1228388"
                     /source="prediction"
     exon            429..492
                     /ID="exon_1059_8"
                     /Parent="mRNA_1059"
                     /gene="jgi.p|Fomfom1|1228388"
                     /source="prediction"
     exon            553..938
                     /ID="exon_1059_9"
                     /Parent="mRNA_1059"
                     /gene="jgi.p|Fomfom1|1228388"
                     /source="prediction"
     three_prime_UTR 843..938
                     /ID="UTR3_1059"
                     /Parent="mRNA_1059"
                     /gene="jgi.p|Fomfom1|1228388"
                     /source="prediction"
     five_prime_UTR  994..1375
                     /ID="UTR5_1060"
                     /Parent="mRNA_1060"
                     /gene="jgi.p|Fomfom1|1228391"
                     /source="prediction"
     exon            994..1608
                     /ID="exon_1060_1"
                     /Parent="mRNA_1060"
                     /gene="jgi.p|Fomfom1|1228391"
                     /source="prediction"
     gene            994..3967
                     /ID="gene_1060"
                     /Name="jgi.p|Fomfom1|1228391"
                     /gene="gene2700630_2703604"
                     /portal_id="Fomfom1"
                     /proteinId="1228391"
                     /score="0"
                     /source="prediction"
                     /transcriptId="1228582"
     mRNA            994..3967
                     /ID="mRNA_1060"
                     /Name="jgi.p|Fomfom1|1228391"
                     /Parent="gene_1060"
                     /gene="jgi.p|Fomfom1|1228391"
                     /proteinId="1228391"
                     /source="prediction"
                     /track="FilteredModels1"
                     /transcriptId="1228582"
     CDS             join(1376..1608,1680..2574,2625..2935,2959..3499)
                     /ID="CDS_1060"
                     /gene="jgi.p_Fomfom1_1228391"
                     /source="prediction"
                     /transl_table=1
                     /translation="MSWFANLFSTKNSRNSNRRAMTSTHEAFSLPTSSPSQSVHPDAFN
                     GEALTAAQFASSSAPYSYPPSSPLGPYYDVPSSAIGPKPTSILPLHNPVASAGHPYPPL
                     SHTWNRLRQWLEREYPELGDTLNYGMLPQDLAQVEMAFGFSLPHPVRESYLCVDGQEPE
                     SAAGCSEGLFFGLYLLPLEDVLEEWRFWREVDDDPQTGANATLREIMDSIPAGWVRKEY
                     SCRGWIPLIADKAGNYLGIDMNPGEGGAVGQVIVFGRDFDTKVVMWRGDGPGGWAKFLA
                     GFVEDLESGEGFELGGQEGSDGSEDSLGYEGYFFDGVGGGQGDTGGDRGTAGLRLAGEY
                     KGWNVLEAWADKSVRRWIDAGIVPESILQHPEERRKEKPSLDLPVAGTSSSGSAGGSKA
                     NGDEKESNIIDDDSSLPTPLGNVTNFSAARQIPTISITKPPAPLPVDLPSPSTLTPDDE
                     VGGSSFPLQHDIEGTPAVQGVVSPRKARSRSPSPKLALDTAPGLSDSPDAIPINLAEPP
                     AVTVPDLLVDDTTLAGPSQTEGAGSSGTDSPVLIDAADVSSIQDPDTTIRLVGGGGVSG
                     VTEDPLQADGVLVDEPEPEPELERAVDSDAVEVASIKSVDSKASTASKKHGRKKSSVSL
                     GLKKLGQLGGKRRTDSVTSVDSKQ"
     exon            1680..2574
                     /ID="exon_1060_2"
                     /Parent="mRNA_1060"
                     /gene="jgi.p|Fomfom1|1228391"
                     /source="prediction"
     exon            2625..2935
                     /ID="exon_1060_3"
                     /Parent="mRNA_1060"
                     /gene="jgi.p|Fomfom1|1228391"
                     /source="prediction"
     exon            2959..3967
                     /ID="exon_1060_4"
                     /Parent="mRNA_1060"
                     /gene="jgi.p|Fomfom1|1228391"
                     /source="prediction"
     three_prime_UTR 3500..3967
                     /ID="UTR3_1060"
                     /Parent="mRNA_1060"
                     /gene="jgi.p|Fomfom1|1228391"
                     /source="prediction"
     five_prime_UTR  4088..4333
                     /ID="UTR5_1061"
                     /Parent="mRNA_1061"
                     /gene="jgi.p|Fomfom1|1228395"
                     /source="prediction"
     exon            4088..4383
                     /ID="exon_1061_1"
                     /Parent="mRNA_1061"
                     /gene="jgi.p|Fomfom1|1228395"
                     /source="prediction"
     gene            4088..9304
                     /ID="gene_1061"
                     /Name="jgi.p|Fomfom1|1228395"
                     /gene="gene2703724_2708941"
                     /portal_id="Fomfom1"
                     /proteinId="1228395"
                     /score="0"
                     /source="prediction"
                     /transcriptId="1228586"
     mRNA            4088..9304
                     /ID="mRNA_1061"
                     /Name="jgi.p|Fomfom1|1228395"
                     /Parent="gene_1061"
                     /gene="jgi.p|Fomfom1|1228395"
                     /proteinId="1228395"
                     /source="prediction"
                     /track="FilteredModels1"
                     /transcriptId="1228586"
     CDS             join(4334..4383,4440..4586,4658..5939,6004..6153,
                     6208..7360,7419..7928,7986..8197,8250..8846,8893..9033)
                     /ID="CDS_1061"
                     /gene="jgi.p_Fomfom1_1228395"
                     /source="prediction"
                     /transl_table=1
                     /translation="MAQSAESLVEERVTQLQEISKRRNELLREMYHLIQKRDNLGSVIA
                     IDEDANDGLQVFLDRFDLEKYPDTGHIDTLLEDEIAIPETPPAYSPVGGPELELKSEPE
                     PGPGPEPEHQSEPEPEYERESEAPAETDPEPEPESVAHDVSESSISEPPASPPPTDQGE
                     ETETLQYADSSQAEVPMDVDEGVPAPTDHLEQRSEEQEVVEQVTSPEPSQGMHTAPQSP
                     APPPEDLHPTEEMAPEKVPTPAQERPLTPASYNVPARESPVAQSPTVSAVATREPSVAR
                     VSPPREERVPSPVTWVVPDEGVVKAEPLDNEVMEDIEMQVQEEAPSLPVVAQDASQYTP
                     TFIAPSQLSKTHSEDQIMAILGPSQTRMSPVPYVDHAEAHQAHVDYSIPLPTLEPSVSF
                     SFAGRADELMELAEPAAPPELFGPEPPYPLPPANLLPLEFSRRKASKRKRDKEKGEGKE
                     WQPMPLNKWAALLKTNPVHTKLTKAPKCLNTRDWSVGMLELRLVRVFERIERLKEANAW
                     SFRQPRKQRGVGGLTKTHWDYLMDEMKWMRTDFREERRWKLALAYNLAHAVVEWHEAGS
                     LDERIRRGVVVLWKPPPQEDTEMVDASEEVDGPFRDAQDTDENGVDSRETETPMDGYAS
                     DDESEDDQDKDQQDAVDTLAPASALQEALQQLEDQTKTSNAQPDSQENVSLKPKIEEIE
                     DLSALGENHNTGSQDPNANAMEVDGKKADGSEGQKAAGAGPSKQAAPETHHGLKSSSKN
                     PVLTAHGKEGDGAHVKSKHKGNQYAALRERILHSAVDKLFIDLDDLDLVKGMSELSTDD
                     PQGAAAAPPPPPPNDLAAIFPDLIPYGMLDIAPPQEIRKKSERKSDRDDPNKRAEDTTY
                     TKLAPVSKFMHVKPVLVGTLKPASHFKDREWSQVEETPWFADVDVPPARPLEENPCSLF
                     EGATTKSNAPNPSFIPGPPRDVRKRNADHHNDIVWTPAEDAHLKQAVERYAFNWALIAE
                     FVNSNRVTIKTDKRTRWECQERWREKLSAQARADAAEENSSAAASTSAAASHMTTRGLK
                     RSANQAVASGSGSGGSSTLTEPRKRRRHAAMHDTLRKAAKKREAQQKNNAPRAKPSVVH
                     DTHGQYSKLPKLTPAELSRMKAEKEAREAHEIAMRRRNDELTRQHLIREQQQRAAGLPP
                     AAPQAPQQSAQLLPQTPGANGVPRPANGVPQAPVVQSIRSQVGISQQQQQSRLAAAAAL
                     ANAGARMSPSNMQAMRALAQAQLQNQAQAQTPVQAQAPQVSSASAALNAAAPALSAAHL
                     SPSFAARATSSSPGVPHQSPPLPAASPANVARPPPVPGQPVQSSVNPLLHSSMLQYVQQ
                     LQGQFQGQFQGRLSQEQQLQILAQEAQQHFQRQQQQHQQQQHQAQQQQQYAAHVQQPQA
                     QNSPNGNFPHS"
     exon            4440..4586
                     /ID="exon_1061_2"
                     /Parent="mRNA_1061"
                     /gene="jgi.p|Fomfom1|1228395"
                     /source="prediction"
     exon            4658..5939
                     /ID="exon_1061_3"
                     /Parent="mRNA_1061"
                     /gene="jgi.p|Fomfom1|1228395"
                     /source="prediction"
     exon            6004..6153
                     /ID="exon_1061_4"
                     /Parent="mRNA_1061"
                     /gene="jgi.p|Fomfom1|1228395"
                     /source="prediction"
     exon            6208..7360
                     /ID="exon_1061_5"
                     /Parent="mRNA_1061"
                     /gene="jgi.p|Fomfom1|1228395"
                     /source="prediction"
     exon            7419..7928
                     /ID="exon_1061_6"
                     /Parent="mRNA_1061"
                     /gene="jgi.p|Fomfom1|1228395"
                     /source="prediction"
     exon            7986..8197
                     /ID="exon_1061_7"
                     /Parent="mRNA_1061"
                     /gene="jgi.p|Fomfom1|1228395"
                     /source="prediction"
     exon            8250..8846
                     /ID="exon_1061_8"
                     /Parent="mRNA_1061"
                     /gene="jgi.p|Fomfom1|1228395"
                     /source="prediction"
     exon            8893..9304
                     /ID="exon_1061_9"
                     /Parent="mRNA_1061"
                     /gene="jgi.p|Fomfom1|1228395"
                     /source="prediction"
     three_prime_UTR 9034..9304
                     /ID="UTR3_1061"
                     /Parent="mRNA_1061"
                     /gene="jgi.p|Fomfom1|1228395"
                     /source="prediction"
     exon            10001..10039
                     /ID="exon_1062_1"
                     /Parent="mRNA_1062"
                     /gene="jgi.p|Fomfom1|1213495"
                     /source="prediction"
     gene            10001..11042
                     /ID="gene_1062"
                     /Name="jgi.p|Fomfom1|1213495"
                     /gene="gene2709637_2710679"
                     /portal_id="Fomfom1"
                     /proteinId="1213495"
                     /score="0"
                     /source="prediction"
                     /transcriptId="1213686"
     mRNA            10001..11042
                     /ID="mRNA_1062"
                     /Name="jgi.p|Fomfom1|1213495"
                     /Parent="gene_1062"
                     /gene="jgi.p|Fomfom1|1213495"
                     /proteinId="1213495"
                     /source="prediction"
                     /track="FilteredModels1"
                     /transcriptId="1213686"
     CDS             join(10001..10039,10217..10313,10369..10472,10527..10544,
                     10619..10783,10823..10853,10921..11042)
                     /ID="CDS_1062"
                     /gene="jgi.p_Fomfom1_1213495"
                     /gene_functions="biosynthetic (rule-based-clusters)
                     terpene: Terpene_synth_C"
                     /gene_functions="biosynthetic-additional (smcogs)
                     SMCOG1052:Terpene synthase/cyclase metal-binding domain
                     protein (Score: 88.9; E-value: 7e-27)"
                     /gene_kind="biosynthetic"
                     /sec_met_domain="Terpene_synth_C (E-value: 3.6e-11,
                     bitscore: 39.8, seeds: 87, tool: rule-based-clusters)"
                     /source="prediction"
                     /transl_table=1
                     /translation="MSVAVNAQDAGWMADQARNRSTDEIPSVAKYIKLRRRAYAWAALS
                     ALVEYSVDALPDAVFEDPVLRKMFEALGDLGAWANDICSFNKEQADDDYQDLVFSIMVE
                     RDCDLQTAIDVSTDMMRTCVEEYLGYKAKLPDKVDAEGCIVFNYHSPRYFPGLGVFGKE
                     EVVLPVRQRKSVAVIESHEHTGNHPASA"
     exon            10217..10313
                     /ID="exon_1062_2"
                     /Parent="mRNA_1062"
                     /gene="jgi.p|Fomfom1|1213495"
                     /source="prediction"
     exon            10369..10472
                     /ID="exon_1062_3"
                     /Parent="mRNA_1062"
                     /gene="jgi.p|Fomfom1|1213495"
                     /source="prediction"
     exon            10527..10544
                     /ID="exon_1062_4"
                     /Parent="mRNA_1062"
                     /gene="jgi.p|Fomfom1|1213495"
                     /source="prediction"
     exon            10619..10783
                     /ID="exon_1062_5"
                     /Parent="mRNA_1062"
                     /gene="jgi.p|Fomfom1|1213495"
                     /source="prediction"
     exon            10823..10853
                     /ID="exon_1062_6"
                     /Parent="mRNA_1062"
                     /gene="jgi.p|Fomfom1|1213495"
                     /source="prediction"
     exon            10921..11042
                     /ID="exon_1062_7"
                     /Parent="mRNA_1062"
                     /gene="jgi.p|Fomfom1|1213495"
                     /source="prediction"
     three_prime_UTR complement(11146..11267)
                     /ID="UTR3_1063"
                     /Parent="mRNA_1063"
                     /gene="jgi.p|Fomfom1|1228406"
                     /source="prediction"
     exon            complement(11146..11384)
                     /ID="exon_1063_3"
                     /Parent="mRNA_1063"
                     /gene="jgi.p|Fomfom1|1228406"
                     /source="prediction"
     gene            complement(11146..11908)
                     /ID="gene_1063"
                     /Name="jgi.p|Fomfom1|1228406"
                     /gene="gene2710782_2711545"
                     /portal_id="Fomfom1"
                     /proteinId="1228406"
                     /score="0"
                     /source="prediction"
                     /transcriptId="1228597"
     mRNA            complement(11146..11908)
                     /ID="mRNA_1063"
                     /Name="jgi.p|Fomfom1|1228406"
                     /Parent="gene_1063"
                     /gene="jgi.p|Fomfom1|1228406"
                     /proteinId="1228406"
                     /source="prediction"
                     /track="FilteredModels1"
                     /transcriptId="1228597"
     CDS             complement(join(11268..11384,11450..11554,11605..11745))
                     /ID="CDS_1063"
                     /gene="jgi.p_Fomfom1_1228406"
                     /phase="0"
                     /source="prediction"
                     /transl_table=1
                     /translation="MSSTGSCLRIGLLKRSRRSLAVRSTSHSTQSLNWTRFKSLLLLCS
                     VKLASEKGIEAVCSRAFQSSERNRSALVELLQQGLIKPTPYEVLPGGLKAVPAGLERLQ
                     NNQVSGIKLVVLPHEN"
     exon            complement(11450..11554)
                     /ID="exon_1063_2"
                     /Parent="mRNA_1063"
                     /gene="jgi.p|Fomfom1|1228406"
                     /source="prediction"
     exon            complement(11605..11908)
                     /ID="exon_1063_1"
                     /Parent="mRNA_1063"
                     /gene="jgi.p|Fomfom1|1228406"
                     /source="prediction"
     five_prime_UTR  complement(11746..11908)
                     /ID="UTR5_1063"
                     /Parent="mRNA_1063"
                     /gene="jgi.p|Fomfom1|1228406"
                     /source="prediction"
     three_prime_UTR complement(12140..12536)
                     /ID="UTR3_1064"
                     /Parent="mRNA_1064"
                     /gene="jgi.p|Fomfom1|78215"
                     /source="prediction"
     exon            complement(12140..12724)
                     /ID="exon_1064_4"
                     /Parent="mRNA_1064"
                     /gene="jgi.p|Fomfom1|78215"
                     /source="prediction"
     gene            complement(12140..13945)
                     /ID="gene_1064"
                     /Name="jgi.p|Fomfom1|78215"
                     /gene="gene2711776_2713582"
                     /portal_id="Fomfom1"
                     /proteinId="78215"
                     /score="0"
                     /source="prediction"
                     /transcriptId="78215"
     mRNA            complement(12140..13945)
                     /ID="mRNA_1064"
                     /Name="jgi.p|Fomfom1|78215"
                     /Parent="gene_1064"
                     /gene="jgi.p|Fomfom1|78215"
                     /proteinId="78215"
                     /source="prediction"
                     /track="FilteredModels1"
                     /transcriptId="78215"
     CDS             complement(join(12537..12724,12795..12913,12977..13500,
                     13594..13794))
                     /ID="CDS_1064"
                     /NRPS_PKS="Domain: NAD_binding_4 (10-227). E-value:
                     8.1e-13. Score: 39.9. Matches aSDomain:
                     nrpspksdomains_jgi.p_Fomfom1_78215_NAD_binding_4.1"
                     /gene="jgi.p_Fomfom1_78215"
                     /gene_functions="biosynthetic-additional (smcogs)
                     SMCOG1010:NAD-dependent epimerase/dehydratase (Score:
                     126.3; E-value: 2.8e-38)"
                     /gene_kind="biosynthetic-additional"
                     /source="prediction"
                     /transl_table=1
                     /translation="MPAVNSGKVLVTGANGYVAMWIVKALLDQGFAVRGTVRAEEKAAH
                     LRSLFKSFGDKFEIVIVEDITKDGAFDDAVKGIDVIAHTASPFHFKADDPAELIGPAVH
                     GTTGILLSVLKHGSSVKRVVITSSCASVQLTQSTDPRIFSEEDWNEACIAEVKEKGRDA
                     SAPIKYYASKTLAERAAWEFYEQKKSEVAWDLVVVNPAYVYGPFIHEVDRPENLNESVG
                     GWYDTVVKGKKDNDTLANLGACYVDVRDFALAHALAVTKPEAAGNRILISARPFKWQDF
                     VMVAHRLYPQLPAGNTAYDPAKATHYIQYMPDKQQRLLGVPFRTLEETTKDTLEDFKAR
                     GWL"
     exon            complement(12795..12913)
                     /ID="exon_1064_3"
                     /Parent="mRNA_1064"
                     /gene="jgi.p|Fomfom1|78215"
                     /source="prediction"
     exon            complement(12977..13500)
                     /ID="exon_1064_2"
                     /Parent="mRNA_1064"
                     /gene="jgi.p|Fomfom1|78215"
                     /source="prediction"
     aSDomain        complement(join(13021..13500,13594..13764))
                     /aSDomain="NAD_binding_4"
                     /aSTool="nrps_pks_domains"
                     /database="nrpspksdomains.hmm"
                     /detection="hmmscan"
                     /domain_id="nrpspksdomains_jgi.p_Fomfom1_78215_NAD_binding_
                     4.1"
                     /evalue="8.10E-13"
                     /label="jgi.p_Fomfom1_78215_NAD_binding_4.1"
                     /locus_tag="jgi.p_Fomfom1_78215"
                     /protein_end="227"
                     /protein_start="10"
                     /score="39.9"
                     /tool="antismash"
                     /translation="VTGANGYVAMWIVKALLDQGFAVRGTVRAEEKAAHLRSLFKSFGD
                     KFEIVIVEDITKDGAFDDAVKGIDVIAHTASPFHFKADDPAELIGPAVHGTTGILLSVL
                     KHGSSVKRVVITSSCASVQLTQSTDPRIFSEEDWNEACIAEVKEKGRDASAPIKYYASK
                     TLAERAAWEFYEQKKSEVAWDLVVVNPAYVYGPFIHEVDRPENLNESVGGWYDT"
     exon            complement(13594..13945)
                     /ID="exon_1064_1"
                     /Parent="mRNA_1064"
                     /gene="jgi.p|Fomfom1|78215"
                     /source="prediction"
     five_prime_UTR  complement(13795..13945)
                     /ID="UTR5_1064"
                     /Parent="mRNA_1064"
                     /gene="jgi.p|Fomfom1|78215"
                     /source="prediction"
     three_prime_UTR complement(15025..15075)
                     /ID="UTR3_1065"
                     /Parent="mRNA_1065"
                     /gene="jgi.p|Fomfom1|1228419"
                     /source="prediction"
     exon            complement(15025..15356)
                     /ID="exon_1065_3"
                     /Parent="mRNA_1065"
                     /gene="jgi.p|Fomfom1|1228419"
                     /source="prediction"
     gene            complement(15025..16059)
                     /ID="gene_1065"
                     /Name="jgi.p|Fomfom1|1228419"
                     /gene="gene2714661_2715696"
                     /portal_id="Fomfom1"
                     /proteinId="1228419"
                     /score="0"
                     /source="prediction"
                     /transcriptId="1228610"
     mRNA            complement(15025..16059)
                     /ID="mRNA_1065"
                     /Name="jgi.p|Fomfom1|1228419"
                     /Parent="gene_1065"
                     /gene="jgi.p|Fomfom1|1228419"
                     /proteinId="1228419"
                     /source="prediction"
                     /track="FilteredModels1"
                     /transcriptId="1228610"
     CDS             complement(join(15076..15356,15447..15609,15709..16059))
                     /ID="CDS_1065"
                     /gene="jgi.p_Fomfom1_1228419"
                     /source="prediction"
                     /transl_table=1
                     /translation="MKDWAAVHRALCSNNPLPELKPIFDPALVDNAAAGDIKGSAPDPA
                     LVSIENALPIVRSWPSTAAIVLGAPNVPEELQGTPSGPPGLDVSAPITHYLLYFSPREV
                     QRIYEAATHSSGGHDQGLFNLAVATNFRSRLSPPLPDGFLGSPITLANVSLTGEQIAST
                     LAPAASGIQRQSLVKSWQHLNAYGMDFGGGKPPRYVDAVTPSVDGWIQVMEAGPPGVMS
                     EKTGSGSWYDEPVCLSVRLKADVMERLLKDLELQKYRDGSLW"
     exon            complement(15447..15609)
                     /ID="exon_1065_2"
                     /Parent="mRNA_1065"
                     /gene="jgi.p|Fomfom1|1228419"
                     /source="prediction"
     exon            complement(15709..16059)
                     /ID="exon_1065_1"
                     /Parent="mRNA_1065"
                     /gene="jgi.p|Fomfom1|1228419"
                     /source="prediction"
     exon            17166..17367
                     /ID="exon_1066_1"
                     /Parent="mRNA_1066"
                     /gene="jgi.p|Fomfom1|1313385"
                     /source="prediction"
     gene            17166..19285
                     /ID="gene_1066"
                     /Name="jgi.p|Fomfom1|1313385"
                     /gene="gene2716802_2718922"
                     /portal_id="Fomfom1"
                     /proteinId="1313385"
                     /score="0"
                     /source="prediction"
                     /transcriptId="1313576"
     mRNA            17166..19285
                     /ID="mRNA_1066"
                     /Name="jgi.p|Fomfom1|1313385"
                     /Parent="gene_1066"
                     /gene="jgi.p|Fomfom1|1313385"
                     /proteinId="1313385"
                     /source="prediction"
                     /track="FilteredModels1"
                     /transcriptId="1313576"
     CDS             join(17166..17367,17425..17554,17615..17655,17679..17795,
                     17966..18015,18056..18141,18179..18215,18239..18315,
                     18375..18378,18478..18528,18552..18610,18636..18743,
                     18808..18939,19005..19050,19091..19140,19204..19285)
                     /ID="CDS_1066"
                     /gene="jgi.p_Fomfom1_1313385"
                     /gene_functions="biosynthetic-additional
                     (rule-based-clusters) p450"
                     /gene_functions="biosynthetic-additional (smcogs)
                     SMCOG1034:cytochrome P450 (Score: 60.3; E-value: 2.8e-18)"
                     /gene_kind="biosynthetic-additional"
                     /sec_met_domain="p450 (E-value: 8.9e-26, bitscore: 87.4,
                     seeds: 50, tool: rule-based-clusters)"
                     /source="prediction"
                     /transl_table=1
                     /translation="MDLYPSLWYLTIAAVFVILLHRTQSFRCRSNGLPLPPGPRPLPII
                     GNTLDIPSTSMAAKFRDISATYGDIIYLSAFGRPMIVLGSHEAAIDLLGKRSVNYSSRP
                     HNPMLDMAGISWALTLQPLEPIHQYFNPNAIHRYELSMELEAHRLTGRLLEHPADFLSP
                     LDEERIDYLKIAEHSLVTFLILRHVPDWMPGAAFKPQHGRGPIADFIWYRIVSKGKRIA
                     TEGIAEPSMAAGLMENASRTQTRRKATLSTVESFFLAMDSYPELEAVFGPYRLPEFSDR
                     NSLPSRWRSVVPVGVPHCSLEDDEYRGYFIKGSVVIANIWAISNDPKIYADPEMVKPER
                     FLTQDGQLRSDVRDPATISFGYGRRICPGRHFADSALFIVFERLVKLSGKMTHGLLSYP
                     EPFECTIKPLSPEAEVLIRASLQS"
     exon            17425..17554
                     /ID="exon_1066_2"
                     /Parent="mRNA_1066"
                     /gene="jgi.p|Fomfom1|1313385"
                     /source="prediction"
     exon            17615..17655
                     /ID="exon_1066_3"
                     /Parent="mRNA_1066"
                     /gene="jgi.p|Fomfom1|1313385"
                     /source="prediction"
     exon            17679..17795
                     /ID="exon_1066_4"
                     /Parent="mRNA_1066"
                     /gene="jgi.p|Fomfom1|1313385"
                     /source="prediction"
     exon            17966..18015
                     /ID="exon_1066_5"
                     /Parent="mRNA_1066"
                     /gene="jgi.p|Fomfom1|1313385"
                     /source="prediction"
     exon            18056..18141
                     /ID="exon_1066_6"
                     /Parent="mRNA_1066"
                     /gene="jgi.p|Fomfom1|1313385"
                     /source="prediction"
     exon            18179..18215
                     /ID="exon_1066_7"
                     /Parent="mRNA_1066"
                     /gene="jgi.p|Fomfom1|1313385"
                     /source="prediction"
     exon            18239..18315
                     /ID="exon_1066_8"
                     /Parent="mRNA_1066"
                     /gene="jgi.p|Fomfom1|1313385"
                     /source="prediction"
     exon            18375..18378
                     /ID="exon_1066_9"
                     /Parent="mRNA_1066"
                     /gene="jgi.p|Fomfom1|1313385"
                     /source="prediction"
     exon            18478..18528
                     /ID="exon_1066_10"
                     /Parent="mRNA_1066"
                     /gene="jgi.p|Fomfom1|1313385"
                     /source="prediction"
     exon            18552..18610
                     /ID="exon_1066_11"
                     /Parent="mRNA_1066"
                     /gene="jgi.p|Fomfom1|1313385"
                     /source="prediction"
     exon            18636..18743
                     /ID="exon_1066_12"
                     /Parent="mRNA_1066"
                     /gene="jgi.p|Fomfom1|1313385"
                     /source="prediction"
     exon            18808..18939
                     /ID="exon_1066_13"
                     /Parent="mRNA_1066"
                     /gene="jgi.p|Fomfom1|1313385"
                     /source="prediction"
     exon            19005..19050
                     /ID="exon_1066_14"
                     /Parent="mRNA_1066"
                     /gene="jgi.p|Fomfom1|1313385"
                     /source="prediction"
     exon            19091..19140
                     /ID="exon_1066_15"
                     /Parent="mRNA_1066"
                     /gene="jgi.p|Fomfom1|1313385"
                     /source="prediction"
     exon            19204..19285
                     /ID="exon_1066_16"
                     /Parent="mRNA_1066"
                     /gene="jgi.p|Fomfom1|1313385"
                     /source="prediction"
ORIGIN
        1 cggtgatggc ttctacgtga accttggtgt cggcattccc actctcatcc ctgagcactt
       61 ggaccccaag gtcaaggtct ggctcgagag tgagaatggg atccttggca tgggccccta
      121 ccctacgccg tcgcaagttg acgcgtgagt tgaaacgtag tgtatgcgtg agctgtactg
      181 agagcgcaat cgttttgcag agatatcatc aacgctggca aggagactac gaccctgctc
      241 cccggcgcct cgacgtttgg tgcgtacatg tggctggttg catttcttac ggcacggcgt
      301 tgacctcgat cgcagattct gctgagtctt tcaacatgat tcgtggtgga catatggatg
      361 tgacctgcct cggtgtacgt aacattatct atctgcaact ctgtttaaac tgaggtccct
      421 atctctaggc tatgcaagtg tcgcaagcag gtgacatcgc caatttcatg attccgggga
      481 agctcgtcaa gggtgggttg atgttcctgc aatgatatgg aagccccgca aggctgattc
      541 tcacgttcct aggtattggc ggcgccatgg accttgtctc gaaccccgac aagacaaagg
      601 tcatcgtcac aatgcagcac gtcgcgaagg acggggctcc caagattgtg cgggaatgct
      661 cgctgccgct gacgggagcg cggtcagtga gcctgatcgt gacggacctg gcggtgttca
      721 aggtcgatcg ccacgcaggg gagctggaac tgactgatat tgcggagggc gtgacgctgg
      781 aggagctccg ggcaaagaca gatgcggact tcaaggtgtc gagttcatta gcgacgttct
      841 gagcatggtg tcacgacata gaccgtcttt acgcagcgca ttatctgtaa tatagtcatt
      901 aggactcgtg gacattctaa tagaccgctg tactgaaatg tctgaacgat gagtgtccga
      961 cgccgcagcg acggggatct gggccggatc acccgttgcc cttaaggaga ggcgccgagt
     1021 gggcaccaac aacggatgcg tttcaggccg gcgtttcccc ggtgttggcc tgcgttggag
     1081 agccagcgac atttggcatt tgtgcacatc gaccgccagc tctcacctcg ccctttcatc
     1141 cgctcacgct ttctccgtct gcccgttctc tccccctctg cagcagacgt aatccctggc
     1201 gagctgttct cagcagtctc cttgattggt tcttccactt tcttttgcct ggcatcctct
     1261 atttagcgct gtgtccaagg ctgccccaag cgcggcactc gctccaccag cttctatatc
     1321 acctgcttca ccaccaccac cctctggctt gctgtcttgg cctccatcgc ccaccatgag
     1381 ctggttcgca aaccttttct ctaccaaaaa cagccgcaac tccaatcgga gggccatgac
     1441 gtccacacac gaggccttca gtctccccac ctcctctccc agccaatccg tccacccaga
     1501 cgctttcaac ggtgaggccc tcacagctgc ccagttcgcg tcgtcctctg ccccctattc
     1561 ctacccacct tcgtcgccct tgggtcccta ttacgacgtc cccagctcgt atgtccatgt
     1621 ctcactccac agcacgcatt tgattccgtg atgctaatgc gctactaaaa cgtacgtagt
     1681 gctattggtc ccaaaccgac gtccatcctg ccccttcata accctgtagc aagtgcaggg
     1741 catccgtatc ctcctctctc tcacacctgg aacaggctca ggcagtggct cgagcgcgag
     1801 tacccggaat tgggcgacac tcttaattat ggcatgctgc cgcaggacct cgcgcaagtt
     1861 gaaatggcat ttggattttc gctgccgcac cctgtccggg agtcgtattt atgcgtcgac
     1921 ggacaggagc cggaaagtgc ggcggggtgt tccgagggac tcttcttcgg cctctacctt
     1981 ctcccgctcg aggacgtgct cgaggagtgg cggttctggc gcgaggttga cgacgatccg
     2041 cagacgggcg cgaacgcgac gctcagggag atcatggact cgatacctgc cggatgggtc
     2101 cgcaaggagt actcgtgcag gggatggatc ccgcttatcg ctgacaaggc ggggaactac
     2161 ctgggtatcg acatgaaccc cggggagggt ggcgctgtcg ggcaagtgat tgtgtttggc
     2221 cgcgactttg acaccaaggt tgtcatgtgg aggggtgatg ggccgggcgg ctgggcaaag
     2281 ttcttggcag gattcgttga ggatttggaa agtggagagg ggttcgagct gggcggccag
     2341 gaagggagcg atggaagcga ggactctctt gggtatgagg gttacttctt cgacggtgtc
     2401 ggaggcggtc agggcgatac gggcggtgat aggggtacgg cagggctgcg gttggccggg
     2461 gagtacaagg gatggaatgt cctcgaggcg tgggcggaca agagcgtgcg gcgatggata
     2521 gatgctggca ttgtaccgga gagtatcctc caacatccag aagaaaggag aaaggtgcgt
     2581 gcatgtctca cctcttctca acgtttgctc gaacttccat tcaggaaaag ccatctttgg
     2641 accttcctgt ggctggcaca tcgtcgagtg gcagcgcggg cggatcgaag gcgaatggcg
     2701 acgagaaaga gtcaaatatc attgatgatg actcgtccct ccccacaccg ttaggcaacg
     2761 tcacgaactt ttctgctgcg cgacaaatac ccactatatc gatcacaaag cctcccgccc
     2821 ccctgcccgt ggatcttcct tctccaagca ccctcacacc agatgacgaa gttggcggaa
     2881 gcagcttccc actccagcac gatatcgaag ggactcctgc tgttcagggt gtcgtgtcag
     2941 atgtccctct cacagcagtt ccccccgtaa agcgcggtca cgttcgccat cccccaaact
     3001 cgccctagac accgcaccag gactgtcgga ttcacccgat gccattccca tcaatctggc
     3061 ggagccgccg gccgtcaccg tgcccgacct tctcgtcgat gatacaacgc tcgcagggcc
     3121 gtcgcagacg gagggtgcag gctcgtccgg aacagactcg cctgtattga tcgacgctgc
     3181 ggacgtgtca tcaattcagg accccgatac cacgatccgc cttgtcggag gaggaggtgt
     3241 gtccggcgtg acggaggatc cactccaagc cgacggcgtc cttgtcgatg agccggagcc
     3301 ggagccggaa ctcgagcgtg cagttgacag tgacgccgtg gaggtcgcat ctatcaagtc
     3361 tgtggactcc aaagcatcaa cagcaagcaa gaagcatggg cggaagaaga gtagcgtctc
     3421 ccttggcctg aagaagctcg ggcagctcgg tggaaagcgg agaacagact ctgtgacatc
     3481 ggtggattca aagcagtagt cggactatgg taggcgtacg ctacgcgttc ctgccttgca
     3541 gcaacaccgt ttgggcttgt gaggggcgcg caggggtcca ggcgagagac tctggtattt
     3601 cctatgtgga cgctcttaga ctatgctctt ctattcctat aactttcctc gcggtgatcc
     3661 tggctccttg gtactcgttc acgccatcat cccatctcgt ccgtgacgcc attcctttgt
     3721 aaagacgcac ttgtttcgtg tttcgatcct gttctcgata cccgtagtta caacctaagt
     3781 agtgagatgc agtggccggg ggtgagcaag atcggggact gcagagtcgc gcagataatt
     3841 attatgcata tgcttgtcgg ttagcgtaag gttaggagcg tcgctttcct ctagtcatat
     3901 ctcataatcg aatccgcatt gaaccaccgt cgagtaggag tttatgagtc aattaccaaa
     3961 cgtttatgtg tggtttgggc tgagaacggg ctttgcggct cgttgtggtc aagaagcgtg
     4021 agaaaggagt gaacttgaat ggatgccata tgtggaagag caccttttcg gaaattcccg
     4081 agccacctct tgatcattga cctctacctc tctgcctggt tagcagcctt tctctccttc
     4141 ctcttgcctt tgctgtgtct ggacatcgtt tgcaacagga ctttgcacta cttaaacacc
     4201 ttcaagtctg agaagctaca aactggccgc cacagtcgcg aacgggagca gtcaagactt
     4261 cagccacaca cgcgacttcc ccgcaatcct gtcacacacc ctcaccgtct aagcctgtct
     4321 cacacactga accatggctc agtccgcgga gtcccttgtg gaggagcgtg taacgcagct
     4381 gcagtcagtt tgaacccttg aatttcttcc taaccaaccc gcgttgacct gcgttacaga
     4441 gaaataagta agcggcggaa cgagctgctc cgcgagatgt accatctcat acagaagcgg
     4501 gataatctcg gctctgtgat agctattgac gaggacgcga atgatggcct gcaggtgttc
     4561 ctggataggt ttgacctgga gaagtagtga gtacctttct gtgtcctcgc gttgtcccca
     4621 gtccatgcaa atagccaagt actcatgcct acatcagtcc cgacactggc cacattgaca
     4681 ctttgttgga ggacgagatt gccattccgg agactccgcc ggcatactca ccggtcggtg
     4741 ggccagagtt agagctcaaa tcagaaccag aacctggacc tggaccagaa ccagaacacc
     4801 agtccgaacc tgaacctgaa tatgaacgtg aatccgaagc tcccgcagaa actgaccctg
     4861 agccggaacc ggagagcgtg gcccatgacg tctctgaatc atctatctcc gagcctcccg
     4921 cctctccgcc tcccacggac cagggtgaag agacagagac gctgcaatac gccgactcta
     4981 gccaggccga agtgcctatg gatgtcgacg aaggtgtacc tgcacctacg gatcacctgg
     5041 aacagcgcag tgaagagcaa gaagtcgtcg agcaggtgac gtcgcctgaa ccttctcagg
     5101 gtatgcatac agctccgcag tctcccgctc cgcccccgga ggacttgcat cccacggaag
     5161 agatggctcc tgagaaagtc cctacccctg cacaagaacg cccgctgaca cctgcttcct
     5221 ataatgtgcc tgcgcgagag tcccctgtcg ctcaatcgcc aaccgtgtcc gccgtcgcca
     5281 cacgcgaacc ctccgttgcc agagtgtcgc ctccacgaga agagcgcgta ccatcccccg
     5341 tcacgtgggt cgtccctgat gagggtgtcg ttaaggcaga accgttggac aacgaggtca
     5401 tggaagacat tgaaatgcaa gtacaggaag aagctccctc gttgcccgtt gttgctcagg
     5461 atgcatccca gtacacgccg acgttcatcg cacctagtca actctcgaag acacacagcg
     5521 aagaccagat catggctatc ttgggtccct cgcaaacccg gatgtcaccc gtaccgtatg
     5581 tggatcatgc agaggcgcat caagctcacg ttgactactc cattccattg cccaccctcg
     5641 aaccatcggt gtctttctcg ttcgcgggcc gcgcggacga gttgatggaa ctggcggaac
     5701 ctgccgcgcc tccggagttg ttcggtcccg aacctcctta tccccttcct cccgccaact
     5761 tgcttccact cgagttttct cgccggaaag cgtcgaagcg taagcgggac aaagagaagg
     5821 gagaaggcaa ggagtggcag cctatgcctc tgaacaaatg ggcggctctt ttgaagacta
     5881 atccggtgca tacgaagttg acgaaagcac ccaagtgtct gaacactcga gactggtcgg
     5941 tacgtatcgt tgctagagaa agaagataga aaagaagaac actgaaacca atgatcatgt
     6001 taggtgggta tgctcgaatt gcgtctcgtt cgtgtcttcg agcgcatcga gaggctgaaa
     6061 gaggccaatg catggagttt ccggcaaccc aggaaacagc gcggcgttgg cggcttgacg
     6121 aagacgcact gggactacct gatggacgag atggtaatcg cgacaccata aactgttcac
     6181 cgtgcattgc tgacgccttt cttgtagaaa tggatgcgaa cagacttccg cgaggagcgg
     6241 agatggaagc tcgcccttgc ttacaacctc gcgcatgcgg tggttgagtg gcatgaagca
     6301 ggctcgctcg acgagcgtat ccgcagagga gtcgtcgtcc tctggaagcc accgccacag
     6361 gaagatacgg aaatggtcga cgcgagcgaa gaagtcgatg ggccgttccg agacgcgcag
     6421 gacacggatg agaacggcgt cgactccaga gagactgaga ctcctatgga cgggtacgcg
     6481 tccgacgacg aaagcgagga cgaccaggac aaggaccaac aggacgcagt tgatactctg
     6541 gcgccagcat ctgcgctcca ggaggcactc cagcagctcg aagatcaaac aaagacgtcc
     6601 aacgcccagc cggacagcca ggagaacgta tctctgaagc cgaagatcga ggaaatcgag
     6661 gacttgtccg cgttgggcga gaatcataat accggttcgc aggatccgaa cgcgaacgcg
     6721 atggaggtgg atggcaagaa agcggatggt tctgaagggc agaaagctgc aggtgctggt
     6781 ccttccaagc aagcagctcc tgaaacccat cacggcttga agtcgtcgtc caagaacccc
     6841 gtgctcactg cgcatgggaa agagggcgac ggcgctcatg tgaagtcgaa acacaagggc
     6901 aaccagtacg cggctcttcg agagcgtatc ctacactcag ccgtggacaa gctcttcatt
     6961 gatctggacg acctcgatct cgtcaagggg atgtcggagc tctccacgga cgaccctcag
     7021 ggggctgctg cagcaccacc tccacctcca cctaacgacc tggctgccat cttccccgat
     7081 ctaataccat acggcatgct ggacattgcg cctccacagg agatccgtaa gaagtcggag
     7141 cggaagagtg acagggacga tccaaacaag cgtgcggagg acacgacgta cactaagctc
     7201 gcgcccgtga gcaagttcat gcatgtgaag cccgtgcttg ttggtactct caagcctgcg
     7261 agccacttca aggacagaga gtggagtcag gtcgaggaga ccccttggtt tgctgacgtc
     7321 gacgtcccgc ctgcccggcc acttgaagag aacccatgca gtaagtttgg aatcatacgt
     7381 cagagtcgtt cgacgcgatg ctcaccgact gttccaaggt ctatttgaag gagccaccac
     7441 taagtctaat gcaccgaatc catcgttcat acctggtcct cctcgagacg tgcgcaagcg
     7501 caatgccgac caccataacg atatcgtatg gaccccggcg gaggacgctc atctcaagca
     7561 agcggtcgag agatacgcgt tcaactgggc actcatcgcg gagtttgtca actcgaatcg
     7621 ggtcacgatc aagacagaca agcgtacacg ttgggaatgt caagagcgct ggagggagaa
     7681 gctcagtgcg caggcacgcg ccgatgccgc agaggagaac tcgtccgctg ctgcgtcgac
     7741 gtctgcggcg gcatcgcata tgaccacaag aggattgaag cgatccgcca atcaggctgt
     7801 cgcgtctggc agcggttctg gtggctcttc gacgctcact gagcctcgga agcgccgcag
     7861 acatgctgcg atgcatgaca ctctgcgtaa ggcggcaaag aagagggagg cgcaacagaa
     7921 gaacaacggt acgtgtgtgc gagcagacga tccctctcag gcatttgact tccgcttcca
     7981 cgcagctcct cgcgcaaagc cctctgtcgt ccacgacacc cacggccagt actcgaagtt
     8041 gccaaaactc acgcctgccg agctcagtcg gatgaaggcg gagaaggagg cgagagaagc
     8101 ccatgaaatc gctatgcgtc gtagaaatga cgaacttacc cgacagcact taatacgcga
     8161 acagcagcaa cgagcggccg gtcttcctcc cgctgcagtg agtgacttct agactagata
     8221 gcagcacttc gcactgaatg aatgatcagc cgcaagcacc gcagcaatct gcgcagctgc
     8281 tacctcaaac gccaggtgcg aatggcgtac ccagacctgc aaacggcgtc ccgcaggctc
     8341 ccgtcgtgca gtcaatacgc agccaggtcg gtatatcaca gcaacaacaa caatcgcggt
     8401 tagcagctgc tgctgcatta gccaacgctg gagcacgtat gtcgccttct aatatgcagg
     8461 caatgcgggc actagcgcag gcgcagctgc agaaccaagc gcaagcgcaa actcctgtcc
     8521 aggcacaagc tccacaggtc tcaagtgcat ctgcggcgct gaacgcggcg gccccagcat
     8581 tgagtgcggc gcacttgtcg ccttcgttcg ctgctcgggc gacgagctcg tcccctgggg
     8641 ttccacacca gtctccaccg ttgcccgctg cgagtcccgc aaacgttgcg cgaccgccgc
     8701 cggtccctgg tcagcctgtt cagagttcgg tcaacccttt gctgcatagt agcatgttgc
     8761 agtatgtgca acagctccaa ggacaatttc aagggcagtt tcaagggcgg ttgtcacagg
     8821 agcagcagct acaaatcctt gcacaggtat gtggattgcc ttgggctagt gagatgtcct
     8881 taaattagtt aggaggcaca acaacatttt caacgacagc agcagcaaca tcagcaacag
     8941 cagcatcagg cacaacagca acaacagtat gccgcacatg ttcagcagcc ccaagcacaa
     9001 aactctccga acggcaactt cccgcattca taggtatacc ctaccacacg ccccaccggt
     9061 ctgtgtccac cctactgtgt agtttggtcc caggttcagc gcagcggcaa tcactttgac
     9121 aaggagctgc ccaggagtag gggtaggact agaggttgtc tcgacggcaa actctccctg
     9181 aggagcagag cgcacaagag ctaggttttg atcgttggag acttccaagc cggatcctgt
     9241 cgggtggacc agtgcagtgg ttggccaggt gccaggtcag tagaacatcc ttcggcgtgc
     9301 ttggcccgtg gcacaagcag ctgcgaaaag cctacctctg cagtctttcc tgacgatgac
     9361 atggtggtgg tggtggtggt acgagttcaa cgttcagtac tagcatgtcg cgttccttgt
     9421 agtcggggcg gaccagactc cgccgagagc atacgtcatg gtgttaccgc attcggcggg
     9481 atattcaatt caagttattg acatttccgc tgggtttgcc ttcacctggc aacaacacgc
     9541 gcgcaggttg aggcctgagg ccgcacctcg tctccgttct gtcggtgggg cagtcttaaa
     9601 acgcacggcc atataatact caaggaatga tacaagaatt gaattgtcga gagcgatcga
     9661 tactacgata gcacaacgtc gcgaaagctg cagagtgtag acgtagtgtt atcaagaccc
     9721 ggatgcaaag tctcgaagca cggcaagcgt acagaaactc gttccactgc gcgtatcgaa
     9781 tcttcaccga ggagggtatc cggcaattct ggactggaac gacaccacgg ctggctcatc
     9841 tagtggtatg tgtccctcac gcataaatgt tgtggcctct cgttacgtgt ggctcatgga
     9901 tcgaacgcac catagataca gagcggtaca aggaattgct agagaacccg acgttgctgt
     9961 caaggtggag ggcgatgctc ctttcgctgt gatgttcgac atgtccgtag ccgttaatgc
    10021 tcaggatgct ggttggatgg tattgacagt tacgtcgtgt tgtttcctca cagaatccga
    10081 aagcatatca aggcgaacgg gaccgtcggg gtctaccaca ggcaagtcat tgcccgaatc
    10141 atcatgataa agaagcactc taatctacca tcaatgtttt tgaggttcac gcaggattac
    10201 ttggctcacg tcccaggccg atcaagctcg caaccgttcg acggatgaga taccctcggt
    10261 cgcgaagtat atcaaacttc gccgccgcgc atatgcgtgg gcggccttat caggtaatta
    10321 tctcaactct gtccgggcgc aggtctctcc actgacaata tgttccagct ttggtggagt
    10381 actcggtcga cgcgctgccc gacgctgtct ttgaagatcc ggtgctacgg aagatgtttg
    10441 aggcgctggg cgacttgggt gcctgggcga atgtaagtga gcagacgtac cttgtttcgc
    10501 aatcttaata tgtatctcgc cattaggaca tttgctcgtt caacgtgagt gtcttttcta
    10561 tcacttcgtc ttccatattg atcatcctat cgaaatttgg tccgttgcgc ctacgcagaa
    10621 agagcaagca gacgacgact accaagacct cgtcttcagc atcatggtgg aacgtgactg
    10681 cgacctccag acggcgatcg acgtcagcac ggacatgatg aggacatgtg tggaggaata
    10741 cctcggctac aaggcgaagc tgcccgacaa agttgacgcg gaggtcgcgt aatatgttca
    10801 gggcttggaa cactacgtgc agggctgcat cgtgttcaac tatcatagtc ctcgtacgtg
    10861 ttcactgttg ccggatggcg gtgttgttgc tgactgcgga tttgcacgtt gtgtgtgcag
    10921 gctacttccc tggcttgggc gtgtttggca aggaggaagt cgttctcccc gttcgccaga
    10981 ggaaatccgt cgcagtcatc gagtcgcacg agcacacggg gaaccatccg gcctctgctt
    11041 agtttcttca cattttcttc cgtatctggt tcaaatggcc aacgtaccct ttgttcttcg
    11101 ctaaatagaa actctcgttg cttttccaaa atgtcatgga cgtggtgtac gtttgcccgt
    11161 cgttcaacaa tgcgacagtc gatctttaca tcctcagctt gctaatcaga cattacggta
    11221 acagctcctc aatattaaca atggactcaa ttcccgacag cttcctacta attctcgtga
    11281 ggaagtacaa ccaacttgat gccgctgacc tgattgttct gcagccgttc gaggccagct
    11341 ggcacggctt tcagtccacc gggaagtact tcatacggcg taggctagat tgataatgtc
    11401 agcatctaat agaaaagaac gatatgggcg aattcgaaat caggcctact ttgatcaacc
    11461 cctgctgaag cagttcgaca agcgcagaac ggttccgctc ggacgactgg aacgctcgcg
    11521 agcagaccgc ttcaatgccc ttctccgagg caagcttctt gacgagctcc tcgtgggccg
    11581 gaaagacata gacgaactac ccaccttgac ggagcacagg agcagcaagc tcttgaagcg
    11641 tgtccaattc agagactgcg tcgaatgtga ggtcgaccga accgccagag atcgtcttga
    11701 cctcttcaac aatccgatgc gaaggcaact tccggtcgat gacatgtgtc gcaccgtagg
    11761 acttcacgag atcagagttg tggagggacg cggtggtgat gataggccca aagccggata
    11821 gcttggcgaa ttcaagttgc tagaagaaga tgtactcagc tcagacttac tacgccaaag
    11881 tcaaattata tgatgacgtg gaagtacgaa ccgacgagcc cgacttggct ggcacctccg
    11941 atcacgaaca tcgaccgccc ggcgtaatgt ccttgaccgc cctcccaagg aggagacagc
    12001 ttgatagttt cggttcccgg cttgctacta tacacagcta cgtaaagagg gtcgttgcat
    12061 gctcgaaaga cacgctgctc ggtagctttc agcctgagtc ctagtatccg ccggccatcc
    12121 gcatatccat gggatgtcga tgagttctca tggagtgcat agcaaggaaa cgactttgct
    12181 aactagtgac gataattagg tttgtacgat tgcggcgtgg gcccaaccac taggaaaggg
    12241 aaaactcatg acgacacaca aagggagaca ccacgccgat acggccacgt ctggtagatc
    12301 gacgttcaac gttgggatgg tgcatgtggc ggtaggctac acgctgtaac gcggcgtgaa
    12361 tacggcggcg tggccgcaaa cgggttggca ctgagtacta gtacactatt tttctttgca
    12421 caaacacgac aagccttgtc aaacacgtgc agatgataca tttacgacta ttctcaatcg
    12481 acagcgatag gtctacccat acacaggcac aatacttacc ccgtcgagaa gagctttcac
    12541 agccagcccc gcgccttgaa gtcctcaagc gtgtcctttg tcgtttcctc aagcgttcgg
    12601 aagggcacgc ccaacagcct ctgctgcttg tcgggcatgt actggatgta gtgtgtcgcc
    12661 tttgcagggt catacgcggt gttgccagca gggagctgcg ggtataggcg gtgtgcgacc
    12721 attactgtga ttgtacatgt gaggatgctg atgtgtgtgt caaggtcaga acctgagaaa
    12781 cggagtcaac tgaccaaagt cttgccactt aaatggcctg gcactgatga ggatgcggtt
    12841 tcccgccgcc tcaggctttg ttacagcgag tgcatgtgca agggcgaaat cgcgcacgtc
    12901 gacataacac gcgctaaaga agcaagtcag cgatcaagat gcattgccca tgacgatatg
    12961 gagaaattta aggtacccaa ggttcgcaag cgtgtcgttg tccttcttgc ccttcacaac
    13021 tgtgtcatac cagccgccca cactctcgtt caagttttcg ggacggtcca cttcatgtat
    13081 gaagggcccg tacacgtagg ccgggttaac tacaacgagg tcccaagcga cctcgctctt
    13141 cttctgctcg tagaactccc aggccgcgcg ctccgcgagc gtcttgctcg cgtagtactt
    13201 gatcggcgcg ctcgcgtcgc gccccttctc cttgacctcc gcgatacagg cttcgttcca
    13261 gtcctcctcg gagaagatgc gcgggtcagt tgactgcgtg agttgaacgg atgcacatga
    13321 ggaggtgatg acgacgcgct tgacggagga gccgtgcttg agcacagaga gcaggattcc
    13381 agtcgtaccg tgcacggcgg gtccgatgag ctcggctggg tcgtctgcct tgaaatggaa
    13441 tggcgatgcg gtgtgcgcga tgacgtcgat gcccttgact gcatcgtcaa aagcgccgtc
    13501 ctttatgggt agaatgatgg tcagtaacgc gttcgatcta ctacagacgt tacaaagtca
    13561 agagggatcg tatgcgttcc ccctagccac taccttggtg atgtcctcaa cgataacaat
    13621 ctcaaacttg tcaccgaagc tcttgaacaa cgagcggagg tgcgcagctt tctcctccgc
    13681 gcgtactgtg ccccgcacgg cgaatccctg gtcgaggaga gccttcacga tccacatggc
    13741 gacgtagccg ttcgcgccgg tgacgagcac cttcccagag ttgactgcag gcatggttga
    13801 agagtgggtg agtgtgtgag tacgcgagtc gaatctggag tgtatgcggc ggacaagacg
    13861 gcagagccgg tgtcctttat acctggggac ggtggcggat gcattgcgat aagctcaatg
    13921 ttatggcatg ttgagtgagc tgagaagaga cagtttgagc ccgaatcgcg cgacaccttt
    13981 ccatgtgggc ttgtcctatg atgcaatcgc cacttgtgac tcgttactga gcagtatcat
    14041 tccagttggt ggtcactttg ccaggaagag tgctcatcca accaccaaac ctgacaatga
    14101 agcaccccat gggtatgcac ggcgccacct tgagttcatg cggtacctcg agaacggcag
    14161 tccttgccat ccgatgggcg accggggttc attcattccc tttatctcgt acataccgag
    14221 taacactgcc tcctcaggat tgtgtaggat cgccctccgg gatcttgtca gagtactccc
    14281 gtgccgcatt cactgcaatc cacaagagca ggtcagatgg ctgggccgtc tctgcggggg
    14341 atataggacc ggaccttacc gaagtcctgc cacacggcgg caggcagcac ggataataaa
    14401 ccgctcgttg cccgcctgcc agtgaggctt ttgcagagca agagtgtgcg catgtgcgag
    14461 gtcgtggaca tccaatccgc tctgcctcgg ctgacggtta cggttcgacg gcttcattgt
    14521 caagaaccat gttggaaagg ctgagcctgg tgtcctgtag cagcaggagg tttaaacggt
    14581 cctcgatgga ttatcatgtc gtgaatcatg agactcttga cgaagaccag ggacacggtt
    14641 gtacgtttgc gaatcggtag cgtggttcca cgacaatttt gagtagtgtg aacatggcgc
    14701 tcgcggagat gtcaacagac gttaatacgg acaaacaatg taagatcgaa ccttcatcaa
    14761 tgatcaaaca atactcagta tagacaagac gcatgagacg agccattcag accgttacga
    14821 tgcgccccag catactccag tatatgagcc atcgttcgag ctctgccttg cttgctggcc
    14881 gttgcgagag tcccttgtac cgggatagag acatgatgtg gtcgcacacg aagtagtggt
    14941 actatagccc ctgagggcgt gcaagttcgt tggagacacg gatatgatga tttggaaggg
    15001 caggtctgag tcatggatgt agcacgctta cataagctcg ttataccgtg acgtatatgt
    15061 catggagtat acactctacc aaagggagcc gtctctatac ttttgaagtt ctaggtcctt
    15121 gagcagtctc tccatcacgt ccgccttcag gcgcacggac aagcatactg gttcgtcgta
    15181 ccaactccca ctgccagttt tctccgacat taccccagga ggaccagcct ccatgacctg
    15241 gatccatccg tccacgctcg gcgtcaccgc gtcgacatat ctaggcggct tccctccacc
    15301 gaagtccatc ccgtaggcat tcaggtgttg ccacgatttc acgagtgatt gtcgttctcc
    15361 aatagaaatg cgttgtgggt tgagctcata tgcatccgat gcaacagtgc agacatcgcg
    15421 tcagggtgag ctgcgacaag gcaaacggat tccagatgca gctggggcca acgttgacgc
    15481 gatttgttcg cccgtcagtg aaacattggc aagggtaatc ggagacccaa ggaacccgtc
    15541 cgggagggga ggggagagtc gtgagcggaa gttggtggcg actgcaaggt tgaaaagtcc
    15601 ctgatcatgc tccatccccg tgcgcggatg atgagtcgcc agacgaacgc caccaatgca
    15661 tcgaggtgga gatccgcggt gtcgcagaga tagatgagga atcctcaccc cgccactgct
    15721 gtgagtcgcg gcctcgtaga tacgctggac ctcccttggc gagaaataga ggagatagtg
    15781 tgtgatgggc gcagagacat ccaagcccgg cggcccagag ggtgtgcctt ggagctcctc
    15841 tgggacattg ggtgcaccaa gaacgatcgc ggctgtggac ggccacgagc ggacgatcgg
    15901 gagcgcgttc tcaatgctca cgagggcggg gtccggtgcg gagcccttga tgtctcctgc
    15961 agcggcattg tcgacgagag cggggtcgaa tattggcttg agctctggga gtgggttgtt
    16021 agagcacaga gcacggtgga cggctgccca gtccttgcga actggaacat ggcagtcgcg
    16081 tctgcgatgc tatgcacgat tcggagtccg atgctgagcc accgcactcg aatgtcgtca
    16141 attggacgga gacacagtgg cgccctcgta ctcatctatg ttgtgcaacg acgccagaga
    16201 tgtggggaga ggagttgctg ggaagggaag gcatctacga accacgcacc gctggacatg
    16261 cgcgctgcgc tgtccggaag aagcgatgcg agtgtgctcg agcaacgcgc ctcgatgagc
    16321 tcgatccctg gatcctccga tgagccgtag gtgactgcga cacgacgctg cccgttagcg
    16381 gcgccgtgcg gggtccaatg cagctgcccg gcccattgtg gatataagtt cagcgtggac
    16441 cgaagggaaa cggtgagtgc ttcatgggag aacacttgca ggtcgttccg ccagtttcca
    16501 gtgggcgatc aagtaccata cggcactggc caagggatac catacggcag aagtgtccag
    16561 aatggacagt ggtgttgtgc gaggtgagct tcgtggaagc gttggtcgca agcgtgtacg
    16621 ggagatggtc tccagtaaga catctgtggc aggtgtgagg tctcatgcat ggtaggaaag
    16681 tcgtactatc acataccttg atgtgacatg atgctcgtgt ctcagcactt gtgagtccga
    16741 cctatgggct tcaaggcgga gacgttctga gatggtgtac tatgactgac tcgctgggtc
    16801 aaagttggtt ggttgttcat ggttgttcat ataataagaa tccgggagat tgtgggatcc
    16861 agtgcgtatt cctttggtat ccccgaggat tcccaacctt gagggatcct gcgacttgta
    16921 attactaacc taggcctctc accgtgtttg ctcagctttt gactgtgggt gaaaccacgc
    16981 cgccgccgcg gaagcttcgg ggataatcat tttactacaa tgaacttaac cattcatgga
    17041 agctggcttg tcccttcagg ctgttgacag aatacgctca tcggcggtgt acaagagaac
    17101 accggtatac ttaggatact acttaaagca gggtcatggg tctttctggg ggcagcatgt
    17161 cattcatgga cctgtacccc tcgttgtggt acttgactat cgctgctgtt tttgtcattc
    17221 tcctgcacag aacgcagagc ttcaggtgtc ggtcgaatgg cttaccgctg ccgccaggtc
    17281 ctcgtcccct ccctatcata ggcaataccc tggatatacc gagtacatct atggctgcca
    17341 aattccgcga catcagtgca acgtatggtg agagtactca acgcttctga catgccatac
    17401 tcactatgaa cttgatcttc gcaggcgata tcatatattt gagtgctttt ggacggccca
    17461 tgatcgtcct cggctcgcac gaggccgcta tagatttgct tggaaaacgt tctgtaaact
    17521 actctagtag gcctcacaat cccatgctcg acatgtgcgt tccctgttca ctgctcgggt
    17581 gcctctgggc aaatcttgaa cgctgcccat gcagggccgg catctcgtgg gcactcaccc
    17641 tgcagccctt ggaacgtggt ggcggcgcca ccgcaaagcc atacaccaat acttcaaccc
    17701 gaacgccata catcgatacg agctctctat ggaactggag gcacatcgcc tcaccggacg
    17761 ccttctcgag catccggcag actttttgag cccttgttga caaactatgt aacgtcccct
    17821 ttcatgctta tccacttgtg tttttactaa cacacaaaat gtccttgtct tgctgccctg
    17881 catgggaccg cacatcttgc attgatcttc cctcctgaca gcctcttcgg ttctgcgatc
    17941 atgcgtgtct cgtatggcat tgaagtggac gaagagagaa tagattacct caagatagct
    18001 gagcactctc tcgttgttct ctgagaactt cgtaccaggg agataccttg tggagacgtt
    18061 cctgatcttg cgccatgtgc ctgattggat gccgggtgcg gcgttcaagc cacagcatgg
    18121 aagagggcca atagccgact tgtggagata ccgtggatga agacggagga ggcgctagta
    18181 tatggtaccg aatagtatca aagggcaagc gtatagtcaa tttgatgaat gactataggc
    18241 gactgagggc attgcggaac cttcgatggc tgcgggtctc atggagaacg cttcacggac
    18301 gcaaacgagg aggaagttca caagaatgca acagctgtgg cgtacgctaa taagttggtg
    18361 cacctcgtta caagggcggt acggctgacg acatcatgca tcatgtgcta caggtggtgc
    18421 tgatacggta gacatttttc cgggtcactg aacgtgtact gccgtttgca ctcctagaca
    18481 ctctcaacgg tcgaatcttt cttcctcgcc atggattcct accccgaagt gcaagaaagg
    18541 cacaagcaga gctcgaagcg gtgttcggcc cttaccgtct ccctgaattc tcagacagga
    18601 actcgctacc gtacgtcaat gcactcgtga aagagctccc gctggcgctc cgtggtcccc
    18661 gtgggtgtcc cgcactgctc ccttgaggac gacgagtacc ggggatactt catcaagggc
    18721 tctgtcgtca ttgcgaatat ctggtatgtg ttccctcgaa gccgggtgtg tggagctcaa
    18781 gctcatacaa gattacgtct ctcccagggc catatccaac gacccaaaga tctacgccga
    18841 cccggagatg gtcaagccgg aacgcttcct cactcaggat ggccagctgc gctctgacgt
    18901 gcgcgacccc gcgacgatct cgttcggcta tggtcgtagg tacgtgtaca ccataagtcg
    18961 cccggacaag catggactcg gagtgcaact tgaatatctt gcaggatttg ccccggacga
    19021 catttcgcgg actcggcgct tttcatcgtc gtctctccac acactctcca tcacagcgcc
    19081 cgtcgatgag tttgaaaggc tggtgaaact ctccggcaag atgacccacg gcctgctatc
    19141 gtgagtctca ctaacctggt ttacctggtg ggtccgtgac tgacgttcag gctacttgtc
    19201 caggtaccca gagccattcg agtgtacaat caagccgctc tctcctgagg ctgaagtgtt
    19261 gattcgggca agcttgcaat cttgaaaaaa aacagccgcc gactagcggc caggtcctta
    19321 aaccgggcat ctagccagcg aatgtggaaa gttatcgacc gcccggaggg caatgcttgt
    19381 gatctgatag taggatgtaa aagaagcccc acccacaata cacgagtgta ctactagtgg
    19441 cagtcacgca cctagacgtg gacgaagctg aacacttgca tttacaaacg aagccgctca
    19501 cagcgaagac ttcaactcgc tggccgtcct ccgcgggccc tctaatatcg acaagccggt
    19561 tctggatgag aacccaaaca ctatccggca atgctaccag gcttcatctg aatccggcca
    19621 gctgatgtcg acgagcctga gttctcatag agtgccgcat agcaaaggaa atgactttgc
    19681 ttactagtga cggtaactga gtttgtacga ttgtggcgtg gccccccgaa tactaagaaa
    19741 gggaaaactc atgacgacac acaatgagag gcaccacgct gatacggcca cgttgcacgt
    19801 gaatagtttg ggagatcgga tcggaatctg ggtaggttga ataagtaact gatactttcg
    19861 gacttcgaat ttccttgtat gcggcattcc ggacctgaat agtttgggaa catttccgga
    19921 accggagacc aattccggtc gtattctggg gcggagctat tgccattgcc cgtcgtgttg
    19981 gaatggtgca tgttgcggct acactgcgct gtatggccgc atgaacacga ggccgtggcc
    20041 gcaaacggat tcaccgttcg acgtttcaaa gcgcatacca atagtaggag cgctctccga
    20101 gtcagtggta ctagcggagc ttacttcgcc gtatcctctt caattggaat cctgcgctcc
    20161 aggcattgca cttttcattc atcactggga tacgcggggc ccggcggcgt aagccagtcc
    20221 tatatcgacc gtatggttcc cgggtttgga gagttggctg ccagcaatca cggtgatcat
    20281 gatcactcac acatggaact cgggtgtaca tgtgacattt gtcccgcttc tagagggcta
    20341 actttgaagt cgaagcactg aagactcgta ctaggagtga gtgttcactg ccagtgcggg
    20401 cgaggtaggt acggggctgg actgaccatc agtatgttga ttgatagagg gcgaacacag
    20461 acacctaccc atgacacgtt cctcgatgac catagcttcc aagcttctga tgccattgcc
    20521 atatccagct ccgtaggtcg ttcgactgta ggcccatgct cggaagccct aggttgttca
    20581 tctggtctgc ctggtgtttc atccgctcca cagccacgtt gtacaccgac tgctcaagca
    20641 tctgctgtcg tgccgcaacg tcctcggcca gcacccgccg cgcaagcaca atttgagaca
    20701 gatggcgtct gagcgtctcg aggttgaatg gcacttcacc ctcaggctga agtacctcgc
    20761 cctttatctc gctcacagtc ccgtcttcgc ttgagacgac ctcgatcgca gactacgaaa
    20821 ctcggttagg acgcacaata tcgtccggac ctcactgcac ccaccttcgg cttcgtgaca
    20881 ggagtggctt caggcacgtc cgcaagcggg tcctccgtct gcctacccag atagcctccg
    20941 tggcttcctc attcgacgtg aacactcggt ccgaaaccac catcgacggg gaaagccccc
    21001 tgttgatgat gttccgcaac agactaaggg gttcatgcac cg
//
