# Supplementary material for: Uncovering the transcriptional landscape of Fomes fomentarius during fungal-based material production through gene co-expression network analysis
Source: Fungal Biol Biotechnol. 2025 Feb 13;12:1. doi: 10.1186/s40694-024-00192-3 (PMC11827164; doi:10.1186/s40694-024-00192-3)
Supplement: Supplementary file 1 — Supplementary Material 1 [file 40694_2024_192_MOESM1_ESM.zip › scaffold_1.region004.gbk]

LOCUS       scaffold_1             21562 bp    DNA     linear   UNK 01-JAN-1980
DEFINITION  scaffold_1.
ACCESSION   scaffold_1
VERSION     scaffold_1
KEYWORDS    .
SOURCE      
  ORGANISM  
            .
COMMENT     ##antiSMASH-Data-START##
            Version      :: 7.1.0
            Run date     :: 2024-09-10 12:01:23
            NOTE: This is a single region extracted from a larger record!
            Orig. start  :: 3475415
            Orig. end    :: 3496977
            ##antiSMASH-Data-END##
FEATURES             Location/Qualifiers
     protocluster    1..21562
                     /aStool="rule-based-clusters"
                     /category="terpene"
                     /contig_edge="False"
                     /core_location="[10000:11562]"
                     /cutoff="20000"
                     /detection_rule="(Terpene_synth or Terpene_synth_C or
                     phytoene_synt or Lycopene_cycl or terpene_cyclase or NapT7
                     or fung_ggpps or fung_ggpps2 or trichodiene_synth or TRI5)"
                     /neighbourhood="10000"
                     /product="terpene"
                     /protocluster_number="1"
                     /tool="antismash"
     proto_core      10001..11562
                     /aStool="rule-based-clusters"
                     /tool="antismash"
                     /cutoff="20000"
                     /detection_rule="(Terpene_synth or Terpene_synth_C or
                     phytoene_synt or Lycopene_cycl or terpene_cyclase or NapT7
                     or fung_ggpps or fung_ggpps2 or trichodiene_synth or TRI5)"
                     /neighbourhood="10000"
                     /product="terpene"
                     /protocluster_number="1"
     cand_cluster    1..21562
                     /candidate_cluster_number="1"
                     /contig_edge="False"
                     /detection_rules="(Terpene_synth or Terpene_synth_C or
                     phytoene_synt or Lycopene_cycl or terpene_cyclase or NapT7
                     or fung_ggpps or fung_ggpps2 or trichodiene_synth or TRI5)"
                     /kind="single"
                     /product="terpene"
                     /protoclusters="1"
                     /tool="antismash"
     region          1..21562
                     /candidate_cluster_numbers="1"
                     /contig_edge="False"
                     /product="terpene"
                     /region_number="4"
                     /rules="(Terpene_synth or Terpene_synth_C or phytoene_synt
                     or Lycopene_cycl or terpene_cyclase or NapT7 or fung_ggpps
                     or fung_ggpps2 or trichodiene_synth or TRI5)"
                     /tool="antismash"
     exon            complement(152..959)
                     /ID="exon_1352_4"
                     /Parent="mRNA_1352"
                     /gene="jgi.p|Fomfom1|1230072"
                     /source="prediction"
     exon            complement(1318..1403)
                     /ID="exon_1352_3"
                     /Parent="mRNA_1352"
                     /gene="jgi.p|Fomfom1|1230072"
                     /source="prediction"
     exon            complement(1460..1684)
                     /ID="exon_1352_2"
                     /Parent="mRNA_1352"
                     /gene="jgi.p|Fomfom1|1230072"
                     /source="prediction"
     exon            complement(1735..2111)
                     /ID="exon_1352_1"
                     /Parent="mRNA_1352"
                     /gene="jgi.p|Fomfom1|1230072"
                     /source="prediction"
     five_prime_UTR  complement(1736..2111)
                     /ID="UTR5_1352"
                     /Parent="mRNA_1352"
                     /gene="jgi.p|Fomfom1|1230072"
                     /source="prediction"
     five_prime_UTR  2111..2265
                     /ID="UTR5_1353"
                     /Parent="mRNA_1353"
                     /gene="jgi.p|Fomfom1|1322654"
                     /source="prediction"
     exon            2111..2437
                     /ID="exon_1353_1"
                     /Parent="mRNA_1353"
                     /gene="jgi.p|Fomfom1|1322654"
                     /source="prediction"
     gene            2111..4629
                     /ID="gene_1353"
                     /Name="jgi.p|Fomfom1|1322654"
                     /gene="gene3477525_3480044"
                     /portal_id="Fomfom1"
                     /proteinId="1322654"
                     /score="0"
                     /source="prediction"
                     /transcriptId="1322845"
     mRNA            2111..4629
                     /ID="mRNA_1353"
                     /Name="jgi.p|Fomfom1|1322654"
                     /Parent="gene_1353"
                     /gene="jgi.p|Fomfom1|1322654"
                     /proteinId="1322654"
                     /source="prediction"
                     /track="FilteredModels1"
                     /transcriptId="1322845"
     CDS             join(2266..2437,2503..3066,3122..3440,3502..3835,
                     3897..4133)
                     /ID="CDS_1353"
                     /gene="jgi.p_Fomfom1_1322654"
                     /source="prediction"
                     /transl_table=1
                     /translation="MLTSRGVHRLSRRALNSAKRTNAFFSTAVAAPMLARAASAPSSSQ
                     RAVPRPSRASQSARSYATEASVTSGHVKTVIGAVVDVQFESENLPPILNALEVVDFHGG
                     RLVLEVAAHLGENSVRTIAMDGTEGLVRGQKVIDTGAPIKIPVGTATLGRIMNVIGEPI
                     DERGEIKGVKLLPIHADPPAFVEQSTTAEVLETGIKVVDLLAPYARGGKIGLFGGAGVG
                     KTVLIQELINNVAKAHGGFSIFCGVGERTREGNDLYHEMIETGVINLEGDSKVALVFGQ
                     MNEPPGARARVALTGLTIAEYFRDEEGQDVLLFIDNIFRFTQAGSEVSALLGRIPSAVG
                     YQPTLSTDMGGMQERITTTKKGSITSVQAVYVPADDLTDPAPATTFAHLDATTVLSRSI
                     AELGIYPAVDPLDSKSRMLDPRIVGTEHYEVATAVQKILQDYKSLQDIIAILGMDELSE
                     EDKLTVERARKIQRFMSQPFAVAQVFTGYEGKLVPLKDTVRSFKEILSGTHDNLPESAF
                     YMVGTIEDVKTKAEQLAKEIGESS"
     exon            2503..3066
                     /ID="exon_1353_2"
                     /Parent="mRNA_1353"
                     /gene="jgi.p|Fomfom1|1322654"
                     /source="prediction"
     exon            3122..3440
                     /ID="exon_1353_3"
                     /Parent="mRNA_1353"
                     /gene="jgi.p|Fomfom1|1322654"
                     /source="prediction"
     exon            3502..3835
                     /ID="exon_1353_4"
                     /Parent="mRNA_1353"
                     /gene="jgi.p|Fomfom1|1322654"
                     /source="prediction"
     exon            3897..4629
                     /ID="exon_1353_5"
                     /Parent="mRNA_1353"
                     /gene="jgi.p|Fomfom1|1322654"
                     /source="prediction"
     three_prime_UTR 4134..4629
                     /ID="UTR3_1353"
                     /Parent="mRNA_1353"
                     /gene="jgi.p|Fomfom1|1322654"
                     /source="prediction"
     exon            5162..5623
                     /ID="exon_1354_1"
                     /Parent="mRNA_1354"
                     /gene="jgi.p|Fomfom1|1190310"
                     /source="prediction"
     gene            5162..9466
                     /ID="gene_1354"
                     /Name="jgi.p|Fomfom1|1190310"
                     /gene="gene3480576_3484881"
                     /portal_id="Fomfom1"
                     /proteinId="1190310"
                     /score="0"
                     /source="prediction"
                     /transcriptId="1190501"
     mRNA            5162..9466
                     /ID="mRNA_1354"
                     /Name="jgi.p|Fomfom1|1190310"
                     /Parent="gene_1354"
                     /gene="jgi.p|Fomfom1|1190310"
                     /proteinId="1190310"
                     /source="prediction"
                     /track="FilteredModels1"
                     /transcriptId="1190501"
     CDS             join(5162..5623,5683..6522,6576..6597,6651..6911,
                     6975..7269,7321..7468,7529..7549,7604..7644,7700..7834,
                     7894..8452,8512..8729,8791..8866,8920..8956,9013..9140,
                     9203..9466)
                     /ID="CDS_1354"
                     /gene="jgi.p_Fomfom1_1190310"
                     /source="prediction"
                     /transl_table=1
                     /translation="MHDSDLFTRLDNFLAAGALALSIKRTSVFDGNHEQADDGWALLPS
                     RIATASESGVQDADAETFDSLLFLVRHRFIAATYLVHLSTSLLFVRVYLIPWDLPGSKG
                     VLRLRDDDAVLRPGRKRLRSLFLRIRQDRSLWEGDGASSSTPHHFWESAVDNRSLLEIY
                     NDLPSPEPDTLLEHIPELNCTLYGYQRRTVSTMVARETHRGSIADPLYLPARGVDGKTF
                     YILPATMELVSERPRISSVPGGILCEELGTGKTVMMLSLILATIDQLAAPEEAFHEERI
                     PITPLALRHFQTRTAIADRAKLANNKVLKDTGVPSLVEIMLHQCRLAPDRNAFRKYEDQ
                     LDQLRLLQPLRENAPFYLHTDPPRDVGYGAARGGNNDMPKVMYLTSATLVVVPENLQLQ
                     WMREISLHITNEVRVLFVRHQDELPDAPVLATNYDIVLMSHSRFSKEAKKRCMDDLLTR
                     TPCQCKTVHRSRVPRCRCSRRETASPLLQIRWKRLAIDEGHNAGEKRTDYALFTKLLSV
                     ERRWIMTGTPTTNLLGLNFGAGSDLQYPEEDEDEDPAGTSQQRRWHNSERPDLHKLGLM
                     FSEYLLMMPFASDPKAFATLVTNPLFSAKGPWPGDIQVLTQVMSSVMIRHRTEDVEQDI
                     RLPFLAHETVLLDLDPYAVKAYNVIQARIAVNAVDSERKDQDYMFHPRNAASLKETLSN
                     ISQVMFWHALDSRLEEPIANAKRCLEKLEECNGSQEDFELIRQSIFHLQSAMDDQIWIE
                     IQKHFQVWHRVENMPPEVFNAWSTFKSPPEAFTEHLLPPALLLAMRDYVTSHPLRSVAG
                     IADMGAVIVEEDRKWRNFEALQNHLKKKRPKERRPRDDTAKGSLKREAAEKKLEEMRTE
                     YQAVSARLTAASTGEAAPVKTEEASRKVSSTLLRLSPVARVQIKHSVSTKLDYILNEVL
                     LYSADEKFLIFSDSPSTLSFIAASLELIRVKHLEFSGQLKRDDRQATITTFETSDLYRV
                     LLMELKHGARGLNLVSASRVIFCEPVWKADVESQAIKRVHRIGQSRRVIVKTLAIRGTS
                     EEVMVARSKALKENKQEFTKEFTDDRTMRDFIEHPTFLPIPTEREVHLDVPLFELESPG
                     PTTTTTTTDIVDPCDPPAAPRTSEVRVVTGTPPPLPRRTTVYVEIATEHPRKKRKTVSF
                     AD"
     exon            5683..6522
                     /ID="exon_1354_2"
                     /Parent="mRNA_1354"
                     /gene="jgi.p|Fomfom1|1190310"
                     /source="prediction"
     exon            6576..6597
                     /ID="exon_1354_3"
                     /Parent="mRNA_1354"
                     /gene="jgi.p|Fomfom1|1190310"
                     /source="prediction"
     exon            6651..6911
                     /ID="exon_1354_4"
                     /Parent="mRNA_1354"
                     /gene="jgi.p|Fomfom1|1190310"
                     /source="prediction"
     exon            6975..7269
                     /ID="exon_1354_5"
                     /Parent="mRNA_1354"
                     /gene="jgi.p|Fomfom1|1190310"
                     /source="prediction"
     exon            7321..7468
                     /ID="exon_1354_6"
                     /Parent="mRNA_1354"
                     /gene="jgi.p|Fomfom1|1190310"
                     /source="prediction"
     exon            7529..7549
                     /ID="exon_1354_7"
                     /Parent="mRNA_1354"
                     /gene="jgi.p|Fomfom1|1190310"
                     /source="prediction"
     exon            7604..7644
                     /ID="exon_1354_8"
                     /Parent="mRNA_1354"
                     /gene="jgi.p|Fomfom1|1190310"
                     /source="prediction"
     exon            7700..7834
                     /ID="exon_1354_9"
                     /Parent="mRNA_1354"
                     /gene="jgi.p|Fomfom1|1190310"
                     /source="prediction"
     exon            7894..8452
                     /ID="exon_1354_10"
                     /Parent="mRNA_1354"
                     /gene="jgi.p|Fomfom1|1190310"
                     /source="prediction"
     exon            8512..8729
                     /ID="exon_1354_11"
                     /Parent="mRNA_1354"
                     /gene="jgi.p|Fomfom1|1190310"
                     /source="prediction"
     exon            8791..8866
                     /ID="exon_1354_12"
                     /Parent="mRNA_1354"
                     /gene="jgi.p|Fomfom1|1190310"
                     /source="prediction"
     exon            8920..8956
                     /ID="exon_1354_13"
                     /Parent="mRNA_1354"
                     /gene="jgi.p|Fomfom1|1190310"
                     /source="prediction"
     exon            9013..9140
                     /ID="exon_1354_14"
                     /Parent="mRNA_1354"
                     /gene="jgi.p|Fomfom1|1190310"
                     /source="prediction"
     exon            9203..9466
                     /ID="exon_1354_15"
                     /Parent="mRNA_1354"
                     /gene="jgi.p|Fomfom1|1190310"
                     /source="prediction"
     exon            complement(10001..10372)
                     /ID="exon_1355_5"
                     /Parent="mRNA_1355"
                     /gene="jgi.p|Fomfom1|1190301"
                     /source="prediction"
     gene            complement(10001..11562)
                     /ID="gene_1355"
                     /Name="jgi.p|Fomfom1|1190301"
                     /gene="gene3485415_3486977"
                     /portal_id="Fomfom1"
                     /proteinId="1190301"
                     /score="0"
                     /source="prediction"
                     /transcriptId="1190492"
     mRNA            complement(10001..11562)
                     /ID="mRNA_1355"
                     /Name="jgi.p|Fomfom1|1190301"
                     /Parent="gene_1355"
                     /gene="jgi.p|Fomfom1|1190301"
                     /proteinId="1190301"
                     /source="prediction"
                     /track="FilteredModels1"
                     /transcriptId="1190492"
     CDS             complement(join(10001..10372,10489..10575,10664..10798,
                     10874..11018,11114..11562))
                     /ID="CDS_1355"
                     /gene="jgi.p_Fomfom1_1190301"
                     /gene_functions="biosynthetic (rule-based-clusters)
                     terpene: Terpene_synth_C"
                     /gene_functions="biosynthetic-additional (smcogs)
                     SMCOG1052:Terpene synthase/cyclase metal-binding domain
                     protein (Score: 203.4; E-value: 9.3e-62)"
                     /gene_kind="biosynthetic"
                     /sec_met_domain="Terpene_synth_C (E-value: 6.8e-13,
                     bitscore: 45.4, seeds: 87, tool: rule-based-clusters)"
                     /source="prediction"
                     /transl_table=1
                     /translation="MTVIVPAPSPSISKSPDHFILPDLVGHCNFPLFYHPHGDAVATES
                     VQWLDSGCPELSPKGRKALYGLRAGELTAFCYPYCSTDRLRVVSDFMNYLFHLDNISDG
                     MMRKGTEELADTVMNALWFPDRYMPTECPGKEQPLVEASSGRLARDYWTRCTKDAKPGP
                     QARFKENLGLYFDAVNQQARDRDANLIPDLESYISMRRDNSGCKPVFDLIEYAMDIDLP
                     EFVIRHPIIQALNQGANDVVTAWNSSTHTIPRTQDIFSYAVEQARGDTHNMIVILMHVR
                     GFDLQTAVDFVGELCRQTIDAFTENQRELPSFGPRLDRDVALYVQGLQDWIVGSLHWSF
                     MSERYFGKEGAEVKKHRVVKLLPRRPPRSQAHERAHAHGLTQRACGVEAGIAVHA"
     exon            complement(10489..10575)
                     /ID="exon_1355_4"
                     /Parent="mRNA_1355"
                     /gene="jgi.p|Fomfom1|1190301"
                     /source="prediction"
     exon            complement(10664..10798)
                     /ID="exon_1355_3"
                     /Parent="mRNA_1355"
                     /gene="jgi.p|Fomfom1|1190301"
                     /source="prediction"
     exon            complement(10874..11018)
                     /ID="exon_1355_2"
                     /Parent="mRNA_1355"
                     /gene="jgi.p|Fomfom1|1190301"
                     /source="prediction"
     exon            complement(11114..11562)
                     /ID="exon_1355_1"
                     /Parent="mRNA_1355"
                     /gene="jgi.p|Fomfom1|1190301"
                     /source="prediction"
     three_prime_UTR complement(11960..12269)
                     /ID="UTR3_1356"
                     /Parent="mRNA_1356"
                     /gene="jgi.p|Fomfom1|101870"
                     /source="prediction"
     exon            complement(11960..12326)
                     /ID="exon_1356_8"
                     /Parent="mRNA_1356"
                     /gene="jgi.p|Fomfom1|101870"
                     /source="prediction"
     gene            complement(11960..14564)
                     /ID="gene_1356"
                     /Name="jgi.p|Fomfom1|101870"
                     /gene="gene3487374_3489979"
                     /portal_id="Fomfom1"
                     /proteinId="101870"
                     /score="0"
                     /source="prediction"
                     /transcriptId="101870"
     mRNA            complement(11960..14564)
                     /ID="mRNA_1356"
                     /Name="jgi.p|Fomfom1|101870"
                     /Parent="gene_1356"
                     /gene="jgi.p|Fomfom1|101870"
                     /proteinId="101870"
                     /source="prediction"
                     /track="FilteredModels1"
                     /transcriptId="101870"
     CDS             complement(join(12270..12326,12391..12414,12475..12564,
                     12620..12908,12964..13156,13216..14170,14244..14338,
                     14406..14511))
                     /ID="CDS_1356"
                     /gene="jgi.p_Fomfom1_101870"
                     /gene_functions="other (smcogs) SMCOG1173:WD-40
                     repeat-containing protein (Score: 138.6; E-value: 4.2e-42)"
                     /gene_kind="other"
                     /source="prediction"
                     /transl_table=1
                     /translation="MPTMFSTDEGYIDEEMFSPVASSGEQRQMSVREREEIAYRILASL
                     PRSSLAVLQSRIAPLLKLDIVGLLPTEVALHVFSYLPYQSLLTCALVSRRWRALADDQS
                     LWKSLCLERKWEWRAPPDAFQLEFANCHGQHPADGALGSDDEGMGDEEDDDDSMQVDDS
                     GFASMDVDEDDSMHPPLPSPSATATAMRLSIPTHILTPAIQSQSSPSSSSTHRPMRSPR
                     TRHSAPSILQLPAAARHPYLKPNYKLLHQTHVRLRNRFSAGSYTLSNLQTRGAPNSHSN
                     TIYCLQLYTYPETGTQVLFTGSKDRTIREWDLSTGSAIRVLEGVHESSVLSICVHGGLL
                     ASASSDRRVVVWDLAKDQPIKIIREHEDSVLCVRFDDKRLVSCSKDRTVRTYLFPDLTR
                     QHVLNAHRAAVNAVSISNNHIISVSGDRSLRLWDADTGGLLRTFENHHRRGIASIDFRH
                     PFVVSGSSDKHIRLVDVITRQGWSTSPTADPKPAASSTTVVCEACGRNPSSGEALQPQP
                     RRRAHEDLVRSVALSSDLVVSGSYDFTVKVWDRQTGALIADLAGGHTGRIFCVGFDYTK
                     IVSCGEDQRICIWDFSNGIETSFIKL"
     exon            complement(12391..12414)
                     /ID="exon_1356_7"
                     /Parent="mRNA_1356"
                     /gene="jgi.p|Fomfom1|101870"
                     /source="prediction"
     exon            complement(12475..12564)
                     /ID="exon_1356_6"
                     /Parent="mRNA_1356"
                     /gene="jgi.p|Fomfom1|101870"
                     /source="prediction"
     exon            complement(12620..12908)
                     /ID="exon_1356_5"
                     /Parent="mRNA_1356"
                     /gene="jgi.p|Fomfom1|101870"
                     /source="prediction"
     exon            complement(12964..13156)
                     /ID="exon_1356_4"
                     /Parent="mRNA_1356"
                     /gene="jgi.p|Fomfom1|101870"
                     /source="prediction"
     exon            complement(13216..14170)
                     /ID="exon_1356_3"
                     /Parent="mRNA_1356"
                     /gene="jgi.p|Fomfom1|101870"
                     /source="prediction"
     exon            complement(14244..14338)
                     /ID="exon_1356_2"
                     /Parent="mRNA_1356"
                     /gene="jgi.p|Fomfom1|101870"
                     /source="prediction"
     exon            complement(14406..14564)
                     /ID="exon_1356_1"
                     /Parent="mRNA_1356"
                     /gene="jgi.p|Fomfom1|101870"
                     /source="prediction"
     five_prime_UTR  complement(14512..14564)
                     /ID="UTR5_1356"
                     /Parent="mRNA_1356"
                     /gene="jgi.p|Fomfom1|101870"
                     /source="prediction"
     exon            complement(14944..15302)
                     /ID="exon_1357_2"
                     /Parent="mRNA_1357"
                     /gene="jgi.p|Fomfom1|1188092"
                     /source="prediction"
     gene            complement(14944..16157)
                     /ID="gene_1357"
                     /Name="jgi.p|Fomfom1|1188092"
                     /gene="gene3490358_3491572"
                     /portal_id="Fomfom1"
                     /proteinId="1188092"
                     /score="0"
                     /source="prediction"
                     /transcriptId="1188283"
     mRNA            complement(14944..16157)
                     /ID="mRNA_1357"
                     /Name="jgi.p|Fomfom1|1188092"
                     /Parent="gene_1357"
                     /gene="jgi.p|Fomfom1|1188092"
                     /proteinId="1188092"
                     /source="prediction"
                     /track="FilteredModels1"
                     /transcriptId="1188283"
     CDS             complement(join(14944..15302,15365..16157))
                     /ID="CDS_1357"
                     /gene="jgi.p_Fomfom1_1188092"
                     /source="prediction"
                     /transl_table=1
                     /translation="MEARVEVDEGHSYNPKVPQELLDQAIDHLWNDVKSLAACALTCHA
                     FLSSARTHLFHDQRLTGAKCCARFELFLETCPDVTPYIRRLSVTEPMSTAYAQNWVNRI
                     PALVARLERLETLELVGLHYVSLQRCTPDVLAAFARLTKLVFADVYFDHFLDVHTILAA
                     ACNSKDLRFYRIGWGNNTPPAYNTPPSPSRLQLQKLVVDSWATSAILRAWLLPCAELGE
                     VDIRTLMIRWRERDSTDLLKSLFAVCGPALQHLYVELPTTIEGAQEVPTLYHNTNLRTL
                     EIDGLVLPGSVAWTSGLLEKLRSTQLQKLSISMLVLRNDDLPSFEWDQLDAFLAQPSFV
                     DVALVITVNRALHPQNDPTVIRAAVMEYLPRVVKRGKLAINCS"
     exon            complement(15365..16157)
                     /ID="exon_1357_1"
                     /Parent="mRNA_1357"
                     /gene="jgi.p|Fomfom1|1188092"
                     /source="prediction"
     exon            16671..16788
                     /ID="exon_1358_1"
                     /Parent="mRNA_1358"
                     /gene="jgi.p|Fomfom1|1189549"
                     /source="prediction"
     gene            16671..18005
                     /ID="gene_1358"
                     /Name="jgi.p|Fomfom1|1189549"
                     /gene="gene3492085_3493420"
                     /portal_id="Fomfom1"
                     /proteinId="1189549"
                     /score="0"
                     /source="prediction"
                     /transcriptId="1189740"
     mRNA            16671..18005
                     /ID="mRNA_1358"
                     /Name="jgi.p|Fomfom1|1189549"
                     /Parent="gene_1358"
                     /gene="jgi.p|Fomfom1|1189549"
                     /proteinId="1189549"
                     /source="prediction"
                     /track="FilteredModels1"
                     /transcriptId="1189740"
     CDS             join(16671..16788,16855..16983,17036..17117,17212..17467,
                     17524..17619,17674..17822,17885..18005)
                     /ID="CDS_1358"
                     /gene="jgi.p_Fomfom1_1189549"
                     /source="prediction"
                     /transl_table=1
                     /translation="MAAAAEEIRANSYVGFDTITQQIEHKLLKRGFQFNVIVVGQTGLG
                     KSTLINTIFASHLIDSKGRFDSDEPVRQTTEIHPVSHVIVENGVKLRLNIVDTPGYGDQ
                     VNNENCWDPIIKYIKDQHSAYLRKELTAQRDRHIQDTRIHCALFFINPTGHSLRPIDVI
                     VMKKLSEVVNVVPVIAKSDSLTLEERDSFKQKIREELVYHNIRLYPFDTEENDEEEIQL
                     NESIRSMIPFAVVGSERTVIIDGKPVRGRKNRWGVVNVEDERHSEFVYLRNFLTRTHLQ
                     DLIETTAQIHYEAFRSKQLLALKEQTNARPSAAAQ"
     exon            16855..16983
                     /ID="exon_1358_2"
                     /Parent="mRNA_1358"
                     /gene="jgi.p|Fomfom1|1189549"
                     /source="prediction"
     exon            17036..17117
                     /ID="exon_1358_3"
                     /Parent="mRNA_1358"
                     /gene="jgi.p|Fomfom1|1189549"
                     /source="prediction"
     exon            17212..17467
                     /ID="exon_1358_4"
                     /Parent="mRNA_1358"
                     /gene="jgi.p|Fomfom1|1189549"
                     /source="prediction"
     exon            17524..17619
                     /ID="exon_1358_5"
                     /Parent="mRNA_1358"
                     /gene="jgi.p|Fomfom1|1189549"
                     /source="prediction"
     exon            17674..17822
                     /ID="exon_1358_6"
                     /Parent="mRNA_1358"
                     /gene="jgi.p|Fomfom1|1189549"
                     /source="prediction"
     exon            17885..18005
                     /ID="exon_1358_7"
                     /Parent="mRNA_1358"
                     /gene="jgi.p|Fomfom1|1189549"
                     /source="prediction"
     five_prime_UTR  18087..18167
                     /ID="UTR5_1359"
                     /Parent="mRNA_1359"
                     /gene="jgi.p|Fomfom1|101709"
                     /source="prediction"
     exon            18087..18463
                     /ID="exon_1359_1"
                     /Parent="mRNA_1359"
                     /gene="jgi.p|Fomfom1|101709"
                     /source="prediction"
     gene            18087..18525
                     /ID="gene_1359"
                     /Name="jgi.p|Fomfom1|101709"
                     /gene="gene3493501_3493940"
                     /portal_id="Fomfom1"
                     /proteinId="101709"
                     /score="0"
                     /source="prediction"
                     /transcriptId="101709"
     mRNA            18087..18525
                     /ID="mRNA_1359"
                     /Name="jgi.p|Fomfom1|101709"
                     /Parent="gene_1359"
                     /gene="jgi.p|Fomfom1|101709"
                     /proteinId="101709"
                     /source="prediction"
                     /track="FilteredModels1"
                     /transcriptId="101709"
     CDS             18168..18383
                     /ID="CDS_1359"
                     /gene="jgi.p_Fomfom1_101709"
                     /phase="0"
                     /source="prediction"
                     /transl_table=1
                     /translation="MLVVIVVVASIVPLSPLLLVVVSCCLCASTLVYNSISYGYHVLHI
                     SNRTNVRSKSTVVCQTSTSYYPRAFD"
     three_prime_UTR 18384..18463
                     /ID="UTR3_1359"
                     /Parent="mRNA_1359"
                     /gene="jgi.p|Fomfom1|101709"
                     /source="prediction"
     exon            18515..18525
                     /ID="exon_1359_2"
                     /Parent="mRNA_1359"
                     /gene="jgi.p|Fomfom1|101709"
                     /source="prediction"
     three_prime_UTR 18515..18525
                     /ID="UTR3_1359"
                     /Parent="mRNA_1359"
                     /gene="jgi.p|Fomfom1|101709"
                     /source="prediction"
     three_prime_UTR complement(19976..19991)
                     /ID="UTR3_1360"
                     /Parent="mRNA_1360"
                     /gene="jgi.p|Fomfom1|101419"
                     /source="prediction"
     exon            complement(19976..20782)
                     /ID="exon_1360_2"
                     /Parent="mRNA_1360"
                     /gene="jgi.p|Fomfom1|101419"
                     /source="prediction"
     gene            complement(19976..21286)
                     /ID="gene_1360"
                     /Name="jgi.p|Fomfom1|101419"
                     /gene="gene3495390_3496701"
                     /portal_id="Fomfom1"
                     /proteinId="101419"
                     /score="0"
                     /source="prediction"
                     /transcriptId="101419"
     mRNA            complement(19976..21286)
                     /ID="mRNA_1360"
                     /Name="jgi.p|Fomfom1|101419"
                     /Parent="gene_1360"
                     /gene="jgi.p|Fomfom1|101419"
                     /proteinId="101419"
                     /source="prediction"
                     /track="FilteredModels1"
                     /transcriptId="101419"
     CDS             complement(join(19992..20782,20838..21027))
                     /ID="CDS_1360"
                     /gene="jgi.p_Fomfom1_101419"
                     /source="prediction"
                     /transl_table=1
                     /translation="MAIINLPHVRAIQRKNTEALKIARNIVARDIPKTENGTPVVESLP
                     VSVKVLIAFFVILGILILGIITWRIVVWRRRKVIPASQKYRQGSFLPREKIRPIVEGTP
                     MEKQEVLVILPIGVPPTAHASETKWKPQIPASYNGGKVMDIKTAPAPEVIMSPPPTYTA
                     SNSPSTTSSPSSTPSSSPRPPALNLPTVTVTQDYNHLSIPAIPSPVPSPRRTSSFGLEG
                     MGEGANLKAKPSVKSVKGQKVPRKMLVEHTFVPSLADELSIKVGEVLNMLEEYEDEWCL
                     VERIGSRSSERGVVPRFCLKERPRGHKRGQSSVSSSKTAVSTRTQ"
     exon            complement(20838..21286)
                     /ID="exon_1360_1"
                     /Parent="mRNA_1360"
                     /gene="jgi.p|Fomfom1|101419"
                     /source="prediction"
     five_prime_UTR  complement(21028..21286)
                     /ID="UTR5_1360"
                     /Parent="mRNA_1360"
                     /gene="jgi.p|Fomfom1|101419"
                     /source="prediction"
ORIGIN
        1 gtataggtgg agcacaacta gcgacaatga ccttcttggc cccgacgtcc ttggccatct
       61 ggacgatttc tttcgacgtc gtaccgcgga cgatcgagtc tgaggttgcc gtcagtcacg
      121 caaacatcac aagctgcaaa ggttcacgta ccatccacaa tgaggacgtt cttgccagcg
      181 aactccagcg ccatcgcatt cagcttccgc cgcacgttct tccgcctcat ctgctgccca
      241 ggcatgatga acgtccgacc gacgtaccgg ttcttgatga acccttcgcg gtacggaagc
      301 tgcagcttct gcgccaagtt cagcgccgct acacgggagg tgtcgggaac gggaatcacg
      361 acatccaccg tgaagtcgtg ctccttcagc acgcgttcca cctcgtctgc aagcgcatcc
      421 cccatcgcca tacggctccg gtatacgctg acgccatcga ggacagagtc cggacgcgcg
      481 aagtagacgt actcgaagat gtcgggggcg aacgtcgcag gcgggctgac ctgccgcctg
      541 ctcacgccgt ttcgcgtgat gatgacagcc tctccgggct tgacgtcctc ccagtcgtgg
      601 aaactgctgg cgtctgcgac gacgctctcg ctcgcgaaca gccaatcctt gcccgcggcg
      661 ccactgagcg acttgcgcga gcccatcccg agagggcgaa tcccgttcgg atcgcggaag
      721 gcgatgatgc cgaacccagc gagcatggcg acgcaggcat atgcaccctt gacttgcttc
      781 atgagcccac cgatggcagt gaagatgtcc tcttcgttga tacggaactt gcccgttttc
      841 tggaggttgt cggcgaagat attgaggagg agctcggaat cggaggtggt gttgatgtgt
      901 cggtgcgcga cggcgtccat gaagtggagg agggatgatg tattgatcag gttaccattc
      961 taagattcgt agattagcat ggagtgcggg gtataataag gaatacacag ggccggcact
     1021 ttccgcagat gtccagttga tttgtatgca atgagcacac atttccaagt cgacagacat
     1081 agtgacagag cagtgagagc gcatcatgtc cagataggac gtaccatagg ttttaaggac
     1141 aggtgtacag aaacttgtcg tctcctcgat cgcatgtgtg gcatacctcg agacccctgt
     1201 acgaggctgt attcacgggg agagttcaca cttccccaag acgagccctt gcacgactgg
     1261 cgctctgtcg tcgtgcaaag ggctcgccca tatcattata aattggagta cacttacatg
     1321 tgccattacg attccataag gagagttgac atagaacggt tgtgcttcag catggtttga
     1381 actgcccgca gtcggatatc tcactgcatg tgcgtcagac acatctgttg tatataacga
     1441 gtacccggag gaaacatacc atgtccgaca cccattccgc cgatcagcct ggaggttgct
     1501 gcggcgtcaa aaacatctct aaccatcccg ttcgccttgc actgataaaa acgccccttc
     1561 ggaccacatg taacgatacc gcatgcgtct tgtccacgat gttgaagaag cgcgagaccc
     1621 tcgcagatct caggagcagc gtcgaccgat ggatcatggt agagaaggcc tagaattccg
     1681 cacacttcgt tccgaggtga gatatttgca tccgcaactg ttccgaacac gtactagctt
     1741 gtaccgccgg acttcaaggc tcgaagagga tgcgggacag aggggattaa gaacgtgtgt
     1801 agggttaagt cgcagcatct tttcaagatg atcctcatcg gaaagcgttt tggcttgact
     1861 tcggccctcc gccaaaattt ctggcccacc ggtccgccca gggtccgccc aaagctatcg
     1921 cgcaggcgtc tgtctccggg gtccgggtgt cagagctctg aatcctccct ttggcgccca
     1981 tatatcggcc gatgcctgaa acaagtcacc tgcgcagagt acttgcttct cctgtgcgtg
     2041 gtaagctgtg tgtttatgta gataatagtg agcaaattcg agtgaacgcg tccagcaagg
     2101 aagaaaggca ggaaaacatg cgtcggaagg tgcgcgagcg ggcgggacag gtcggggcag
     2161 gccggcaacg ggtgtcggag tttaaacggc gaactttatt cccctacgtg tcggctgctg
     2221 gctctcacca ccaccccttc ctcatcgtcg ttcacgtcgt ccacgatgct tacttcgcgc
     2281 ggcgtacacc gtctttcacg cagagcgctg aacagcgcga agaggacgaa tgccttcttc
     2341 tccactgctg ttgccgcgcc catgcttgcg cgggctgcgt ccgctccttc atcatcacaa
     2401 cgcgctgtcc ctcgtccttc tcgtgcatct cagtccggtt tgtactcatc ttgtcttctg
     2461 tttcccattt cttacgcgtt ctgtgcattt tttgttgtgc agcacgctca tatgcgactg
     2521 aggcatccgt gacgagcggc cacgtcaaga ccgtcatcgg tgccgttgtt gacgtccagt
     2581 ttgagagtga aaaccttccc cccattctca acgcgctcga ggttgttgac ttccacggtg
     2641 gtcgtctcgt cctcgaggtt gcggctcacc tcggtgagaa ctcggtccgc accattgcca
     2701 tggacggtac cgagggtctt gtccgcggcc agaaggtcat cgacactggt gcccccatca
     2761 agatccccgt tggaaccgcc accctcggtc gtatcatgaa cgtcattggt gagcccattg
     2821 atgagcgtgg tgaaatcaag ggcgtcaagc ttttgcccat ccacgccgac ccccctgcgt
     2881 tcgtcgagca gtcgactact gctgaggtcc tggagaccgg tatcaaggtc gtcgacctcc
     2941 ttgcccccta cgcgcgtggt ggaaagattg gcctgttcgg tggtgctggt gtcggcaaga
     3001 ctgtgttgat ccaggagctc atcaacaacg tcgcaaaggc acacggtggt ttctccattt
     3061 tctgcggtga gtcgtgtata catgggatat cgcgcataca gtcactcata tgtgaattca
     3121 ggtgtcggtg agcgtacccg tgagggtaac gatttgtacc acgaaatgat tgagaccggt
     3181 gtcatcaacc tcgagggtga ctccaaggtc gctcttgtct tcggtcagat gaacgagccc
     3241 cctggtgccc gtgcccgtgt agcgctcact ggtctcacca ttgcggaata cttccgtgac
     3301 gaggagggcc aggatgtgct tctcttcatc gacaacatct tccgtttcac ccaggctggt
     3361 tcggaggtgt ctgccctgct cggtcgtatc ccctctgctg tcggttacca gcccacgctg
     3421 tcgactgaca tgggtggcat gtgcgtctcc cttccattga cgtaatgtcg acggacgtac
     3481 tgacgtgtag tatgtcttca ggcaggagcg tatcaccacg actaagaagg gttccatcac
     3541 ttccgtgcag gctgtatacg tgcccgccga tgatttgaca gatcccgccc cggccacgac
     3601 cttcgcgcac ttggacgcca ccactgtctt gtcgcgttca attgcggagc ttggtattta
     3661 ccccgccgtt gatccccttg actcgaagtc gcgtatgctc gaccctcgta ttgtcggtac
     3721 cgagcactac gaggttgcga ccgctgtcca gaagattctc caggactaca agtcgctcca
     3781 ggatatcatt gctatcctgg gtatggatga attgtccgag gaagacaagc tgactgtgag
     3841 tgctgtctcg gtatcgattc gtgtcacagt tatattgacg tgtacgatgc tcccaggtcg
     3901 agcgtgctcg taagatccag cgtttcatgt cccagccctt cgctgtcgcc caggtcttca
     3961 ctggttacga gggcaagctc gtcccgctca aggacacggt tcgctccttc aaggagatcc
     4021 tctccggcac acatgacaac ctccctgagt cggcgttcta catggtcggc acaattgagg
     4081 acgtgaagac gaaggcggag cagctcgcga aggagatcgg cgagtcctcg tagggtgcag
     4141 ctaggtccgg gtgttcgcgg cggacggtcg acgatcgcga cgcgggcgta tgctctggtg
     4201 gtgcagggct ggatcctctt acgttagacc ttgcatcacc tttaaaatga accgcataag
     4261 cttcctctaa tcctgcatcg catacatcca cacgcgctct gctgccttgt gttttgttcg
     4321 atgtcgttgt gggacagtac taccgtaaga caagaataga gtcggatatg gtttgcgcat
     4381 gcgattcaag cacgcacagt tgtggggggg tgtgatctgc gaggctcagt tgactcgttc
     4441 atcactcgta atatttcaag cagatgtggg tgactttgtc ggtatccttc ggccgtcgag
     4501 tcacttgtgc tagaataaga tttatatatg tggtcaagcc acgtcagttc gttccttcag
     4561 cctatctgcc tgccggagta aacactatga caccacttgt acttcaataa tcactctctc
     4621 ttcacataca ctgaacagcg agatcatgct tgagtcagag agggcgggcg aagcctcgtc
     4681 gctgatctac acatatacac ttttccactc gcgaaaacct agacaagatg tcgggcactg
     4741 actacccagg aaataggtta gtctccgttg tcaacgataa tcttgacgaa tgataagaac
     4801 aggcgtggcc atggaatatc ggccagaatg gtctctcctc actctgttca accgatactg
     4861 agcttagtat ttgcatgcca ctgccaggaa caggagacca aacctagagg agcttttgcc
     4921 tcgtgagaga ttctgcagct acgatcggcg cttattggtt atacttgcag cacagccacc
     4981 ctaaacttcg ggaagaatct cattcggcca cgatctccct tcccatctcc accatctcaa
     5041 ccgcttgtca atggtaattt tgcagcacat gtcgttgtat gctatgctaa caagatcatt
     5101 cccagctcca cggagcctcg gagcttcagt accgactttc agtggcaccg cgctactcag
     5161 gatgcacgac tcggacctct tcacaaggct cgacaatttc ctggcagcag gagctctcgc
     5221 cttgtcgata aaaagaacta gtgtctttga cggcaaccac gagcaggccg atgatggatg
     5281 ggcactcctg ccatcgcgca tcgctaccgc ctccgaatcg ggcgtccagg acgccgacgc
     5341 ggaaacgttc gactcattgc ttttcctcgt ccggcatcgc ttcatcgctg ccacttatct
     5401 cgtccatctc agtacctctc tgttgtttgt ccgagtctat cttattcctt gggatctccc
     5461 tgggtcaaaa ggagtgctgc ggctgcggga tgacgacgcg gtgcttcggc cggggcgcaa
     5521 gcgcctgagg tcgctttttc tgcgcattcg acaagatagg tcattgtggg agggcgacgg
     5581 ggcatcgtcc tcgactcctc atcacttctg ggagagcgca gtcgtaagct cccgtgtttc
     5641 ttgtgttcag gaccgtgact tgaccatgac gtggtcatgt aggacaaccg gagtcttctg
     5701 gaaatctaca atgacttacc atcgccggag cccgacactc tccttgagca catcccagag
     5761 ctcaattgta cgctgtacgg ctatcagcgt cgaactgtgt ctacgatggt tgcgcgggag
     5821 acgcaccgcg ggtccatcgc ggacccgctg tacctcccgg ctcgaggagt cgatgggaag
     5881 accttctaca tactacccgc aaccatggag ttggtgtcag agcgcccacg catttcatcg
     5941 gtacccggag gtattctctg cgaagagctg gggacgggca agaccgtcat gatgctgtcg
     6001 ctcatccttg cgacgataga ccagcttgca gcgccggagg aagcctttca cgaggagcgc
     6061 attcccatca ccccactcgc tcttcgacac ttccagacac gcaccgcaat cgccgaccgt
     6121 gccaaactgg cgaataataa ggtgctcaag gacacgggcg tgccatcgct ggtcgagatc
     6181 atgctacatc aatgccgcct tgctcctgat aggaatgcgt ttcgcaagta tgaggatcaa
     6241 ctcgaccagc tcaggctatt gcagccgcta cgagaaaatg ctccgtttta tctccacact
     6301 gaccctccga gggacgtcgg gtatggcgcg gcacgtggag ggaacaacga catgccgaag
     6361 gttatgtatc tgacctcagc cacgctcgtg gttgttcctg aaaacttgca gctacaatgg
     6421 atgagggaga tctcgttgca tatcaccaac gaggtgcgcg tcctcttcgt ccgtcaccag
     6481 gacgagctgc ctgatgctcc cgtactcgcg accaactatg atgtgagaac caatatttgt
     6541 ttggttggac tgttgattaa acgcgtttgt tccagatcgt tttgatgtca cattcacgtg
     6601 tgtagtccac atggagtgat cgcaaacttc actgagacgg tcttcatcag gattctccaa
     6661 ggaagcaaag aagagatgca tggacgactt gctgacgaga acaccttgtc agtgcaagac
     6721 tgtgcataga tcccgggtgc cccgctgtcg atgtagcagg cgcgaaacgg cctcaccctt
     6781 gcttcaaatc aggtggaagc ggcttgccat agacgaaggc cacaacgctg gtgagaagcg
     6841 cacggactac gcactattca ccaagctcct tagtgtcgaa cgacgctgga tcatgacagg
     6901 aaccccgacg agtaattcaa ttcaaccctc tttcactcgg cactcggaag actcatgatg
     6961 ttgttctctt ctagcgaatt tgttgggcct aaatttcggc gccggcagcg atctacagta
     7021 tccagaagag gacgaggacg aggaccctgc aggcactagc caacagcgac gatggcataa
     7081 tagcgaacga ccggaccttc ataaactcgg gctcatgttc tctgagtacc tgttgatgat
     7141 gccttttgca tcagacccga aagcattcgc gacacttgtc acaaatcctc ttttcagtgc
     7201 gaaagggcca tggcccggag acatccaggt ccttacccag gttatgtcat cagtcatgat
     7261 acgacatagg taagatcctt tgtgtcatcc cctccgtttg caggcttaga cgtatttcag
     7321 aaccgaggac gtcgaacaag atatccgatt gcctttcttg gcccatgaaa ctgttttgct
     7381 agatctcgat ccgtatgcag tgaaggcata caacgtgatc caagcaagga ttgctgtcaa
     7441 cgcagttgat tctgagcgga aggaccaagt gcgtgaaacg atagttcatg tcacacttcc
     7501 ctggctaact atgagctgtt cgccacagga ttacatgttc catcctaggg tacgttcggt
     7561 gaaagtctac atgtgatata ctggtagctc acaaatctgt cagaacgccg cttctctaaa
     7621 ggaaaccctc tcaaacatct ctcagtaggt taccccgtga catcccacta cggtccagta
     7681 tactcatcta cactttcaga gtgatgttct ggcacgctct ggacagcagg cttgaagagc
     7741 ccatagcgaa tgcaaagcgc tgcttggaaa agctggagga atgtaacgga agtcaggagg
     7801 acttcgagct catcagacag tctatctttc atctgttcgt ttgctcatac attctcatac
     7861 ttttcaagca ctgactactg actgttacaa cagtcagtcc gcaatggacg accagatctg
     7921 gatagaaata cagaaacatt tccaagtatg gcaccgggtc gagaacatgc cccccgaggt
     7981 attcaacgca tggagtacat ttaagtcacc tccggaagcg tttacggagc atcttctgcc
     8041 cccggcgttg cttctcgcga tgcgtgatta cgtcacgagt catcctcttc ggtccgttgc
     8101 tggcatcgcc gatatgggtg ctgtcatagt cgaagaggat cggaagtggc gaaattttga
     8161 agctctgcag aaccacctca agaagaagcg cccgaaagaa cggcgcccga gagacgacac
     8221 tgccaagggg tcactgaaac gcgaagctgc ggagaaaaag ctcgaggaga tgcggactga
     8281 gtatcaggct gtatcagcgc ggttgactgc tgcctcgacg ggcgaagctg cgccagtcaa
     8341 gacagaggag gcctcacgca aagtctcgtc gacccttctc cggctctccc ccgttgcacg
     8401 cgtgcagatc aaacactcgg tttcgaccaa gttggactac attttgaacg aggtgcgtcg
     8461 tgttcctgat cattggttgc cgttccgcgt gtcgacgcac tatcgcaata ggttctcctg
     8521 tatagcgccg acgagaagtt cctgattttt tcggattccc cctcaacgct ctcattcatc
     8581 gccgcgtcgc tcgaactcat cagagtcaag cacctggagt tcagtggcca gttgaagcgc
     8641 gatgaccggc aggcaaccat cacaacattc gagacatcgg atctataccg cgtgctgtta
     8701 atggagttga agcacggcgc tcgtggcttg tacgtcgctg tctgctggtc agggttgaga
     8761 gtgtttttat cgacattgat catgacacag gaatctggtg tcagcctcga gagtcatatt
     8821 ctgcgagcct gtctggaagg ccgacgtgga atcccaagct atcaaggtat gttatacgac
     8881 tgttctcgtg ttctccgtat gctgaacttc gccatccagc gagtgcatcg tattggtcag
     8941 tcacggcgag taataggtac gctggcctct ctggcacatt cccttagaaa ctgattgcga
     9001 cctccacccc agtcaagaca ctcgccatcc gcggaacgtc tgaagaagtc atggtcgccc
     9061 gaagcaaggc gctcaaagag aacaagcaag agttcacgaa agaattcacc gacgacagga
     9121 ctatgagaga cttcatagag gtccgtgtct gctttgagta taggcggatg tgatgtactg
     9181 agaagagtta cacctgtaac agcatccgac gttcctgcca attcctacgg aacgcgaggt
     9241 ccatctggat gtccctctct tcgagctcga gtctccagga cccacgacca cgaccaccac
     9301 gaccgatatc gttgacccgt gcgacccgcc cgcggcccca cggacctccg aagttcgtgt
     9361 ggtgacagga accccaccgc ctttaccacg ccgcaccact gtctacgttg aaattgccac
     9421 ggagcatccg cggaagaaac ggaagacagt gtcttttgct gattgacatt actcatgtag
     9481 ccgttcgccg acttctcatg ccatgagccc tactgtatgc tccccgtccg gccatggcat
     9541 accgatagtg gatctatagt acaataattt cgtccattcc tgatcagccc aatgccccgt
     9601 tccgatcagt tcacactcta ctgtttactg tttgttgaat ttgctgtatt ctgtattcgt
     9661 tgtcgcttct agatgactca ctccgatgaa gacttgtggg cttgctcaaa ggtgcaaggg
     9721 aaagttacac tgtccattag atataataca ataattcgta ctcgagcagc taggtaatgt
     9781 acaacgtaag aaattcaatg tccacagctg tcagcagcgc ggaaaaggct gccaaagaat
     9841 agcgagtgta gcagattgga ccagcctaga aaaaagaaga caggaaggaa gtggagaaga
     9901 tcagcactga accgatgaca cacacaatac atgacacgcg catcacgcat gccagggcat
     9961 cgcaaaaaca acagcaaagt agcacatacc atctctcgtc ctacgcgtgc acggcaatgc
    10021 cagcttcaac gccacaagca cgttgtgtga gtccgtgcgc atgtgcacgt tcatgtgcct
    10081 gtgaacgcgg cggacgccgc ggaagcagct tgacgactcg gtgctttttg acctcggcgc
    10141 cctccttgcc aaagtagcgc tctgacatga agctccagtg cagcgagccg acgatccagt
    10201 cctggaggcc ctggacgtac aacgcgacat cgcggtcgag gcgcgggccg aacgacggca
    10261 gctcgcgctg gttttctgtg aaggcgtcga tggtttgtcg gcagagctcg cctacaaagt
    10321 cgacggcggt ttgcaggtcg aagccgcgga cgtgcatgag gatgacgatc atctggacaa
    10381 cgcgagagag aagcgttagc ggttgcgttc gtcgagtcgt ggggtctggc ccgcgccccg
    10441 agacctggaa cgatccgtcg gagagtcgaa tgtcaagagc ggacttacgt tatgtgtgtc
    10501 gcctcgagct tgttcgacag catatgaaaa tatgtcctgg gtgcggggaa tcgtgtgagt
    10561 actggaattc caggcctcca cgagggcgaa gacttacatt gctccactgg acagcaggaa
    10621 atcagtcaga gcccattctg cgagtctgag gagcaggacg tactgtgaca acatcatttg
    10681 ccccctggtt cagtgcctgg atgattggat gccgaatgac gaactcgggg aggtcgatgt
    10741 ccattgcgta ttcaatgagg tcgaatacag gtttgcaccc actgttgtct cgcctcatct
    10801 gtataacgaa agccccgtca gcgactccgg gttcaaccca tgtcacacgg gagataacct
    10861 gctggacact cacgctgata tacgactcga ggtcaggaat gaggttcgcg tcacggtccc
    10921 tcgcctgctg gttcacagcg tcgaagtaca gccctaggtt ctccttgaag cgagcctggg
    10981 gaccgggctt ggcatctttt gtgcaccgcg tccaataact gccgaaactc gtcagcattc
    11041 actctcacat gtccctagca acgaacacgg cacgcagcgt gcagcgtgcg gtgtgcaccg
    11101 tacgaatact cactcccttg caagcctgcc cgagctggcc tccacaaggg gctgctcctt
    11161 cccagggcac tctgtcggca tgtaccggtc ggggaaccag agcgcgttca tcacggtgtc
    11221 ggcaagctcc tccgtgccct tgcgcatcat gccgtccgag atgttgtcaa ggtggaagag
    11281 atagttcatg aagtcgctca cgacccgtag ccgatccgtg ctgcagtagg ggtagcagaa
    11341 cgccgtcaac tcgcccgctc gcagtccgta gagggccttg cgccccttgg gcgagagctc
    11401 agggcagccg ctgtccagcc actggacgga ctcggtggcg acggcgtcgc catgtgggtg
    11461 gtagaagagg gggaaattgc agtgtccgac gaggtcgggg aggatgaagt ggtctggaga
    11521 cttggaaatc gaaggagagg gggcgggaac aatgacggtc attggtcgag tagtagtctg
    11581 cggagatcta ggaaagaatg tacgtggttt aggcgtagag gtgagcgagc ttgtggctga
    11641 gtagcggtag ctagtgttgt actagctgga gataccatgt cctgagcttt atacctcgca
    11701 caatcgggta tctcgcccaa tccactgtag gtgtgtcgaa acacgttggc cgatcgaagg
    11761 gagaaagagg ggccacgccc cccgacatat gacagaccgg ataaccagta caacgcgcgt
    11821 gagtgcgatg tacaccggga tgcatagcct gagttattgt gctgccggtc agactgggtg
    11881 ccgaactatt cctggtttga caatgacaag agcacgagga atgaattcat ttaccgcaat
    11941 ctttcgaatc tgtgcaggtg aacgtcgtaa ggccgccctc gcgctgggcc cgcggatctc
    12001 cgagtgcgtg gaaagagagc ggcggccaca tagttgggcc agctgtcggc gagcagccgc
    12061 tgcaagcgcg atgctgcaca agcagactta gtcctcgcca ctagttttgc cactcctgca
    12121 tagggaaggc ctgacgccgg aaggcgccca caaaggtcga cattgtttgt ctggcgccgg
    12181 cagggagtaa taacgggcaa aatgacatga actggaagcg atccggagga agggtacata
    12241 tatgggtaca atcaagccag ccagggccct cagagtttga tgaatgacgt ctcaattcca
    12301 ttcgagaagt cccatatgca tatccgctgg gtggcaaggc gagtagtatc agcaccgatc
    12361 cgttctgttc gcccatgtgc accgtcttac ctggtcctcg ccgcacgaga cgatctacgg
    12421 catacaccgt cagatccctg atcaggcacc tcagcaaaca gctaacacac acaccttggt
    12481 gtaatcaaag cccacgcaaa agatcctacc cgtgtgtccg ccagccaggt ccgcgattaa
    12541 tgcgcctgtt tgacggtccc aaacctacag caggctcagt tatctcgcgc gtccgatggt
    12601 ttcgcaaact tgcacgaacc ttaacagtga aatcataact gccactgacg accagatccg
    12661 agctcagagc cacactgcgc acgagatctt cgtgtgcccg gcgccgaggc tgcggctgca
    12721 gtgcctctcc tgaagaaggg ttcctcccgc aggcttcgca gacaaccgtc gttgaagacg
    12781 ctgcgggctt agggtcagcc gttggagatg ttgaccagcc ttgtcgagtg atgacgtcca
    12841 caaggcggat gtgcttatcc gaagagcctg acaccacgaa tggatgcctg aagtcgatgg
    12901 aagcgatcct gtagttcgcg acaatcagtg ccaggccgca cacggaatcg tctcgaccct
    12961 tacccgcgac ggtggtggtt ctcgaacgtc cggagcaaac cccccgtgtc cgcgtcccac
    13021 agccggagag accggtcacc cgaaacggaa atgatgtggt tattcgagat ggagaccgcg
    13081 ttcacggctg cgcggtgcgc attcagcaca tgttgccgag tcaagtctgg gaaaaggtac
    13141 gtcctgaccg tccggtctgt agcgatgtca gctccacgtc gactttcgta aaggacgacg
    13201 agatcgtctc ctcacccttc gaacaagaca cgagtctttt gtcatcgaaa cgaacacaca
    13261 gcacgctgtc ttcgtgctcc cgaataatct tgatcggctg gtccttggcg agatcccata
    13321 cgacgacccg ccggtcgctg ctggcactcg cgagcaagcc tccatggaca catatactca
    13381 acacactgct ttcgtggaca ccttccagga cgcggatggc cgatccggtc gagagatccc
    13441 actcgcgaat cgtgcgatct ttggaacccg taaacaggac ttgggtgccc gtctcagggt
    13501 aggtgtatag ctgcaaacaa tatatggtgt tggagtggga attgggggcg ccacgggttt
    13561 ggaggttgga tagcgtgtac gagcctgcgg aaaatcgatt gcgcagtctg acgtgtgttt
    13621 ggtggaggag tttgtagttt ggtttcaggt aaggatggcg tgcggcagcc ggtagctgga
    13681 ggattgatgg ggcagaatga cgcgtacgag gggatcgcat cggtcgatga gtcgaggacg
    13741 aggacggtga cgattgtgac tgaatcgcgg gcgtgagtat gtgggtgggg atagacagac
    13801 gcatggccgt agccgtcgcg gagggggatg ggagcggagg atgcatagag tcgtcttcgt
    13861 ctacgtccat ggatgcgaac cctgaatcat ccacctgcat gctatcgtca tcgtcctcct
    13921 cgtcccccat accctcgtcg tcggagccca gagctccgtc ggcagggtgc tggccatggc
    13981 agttggcgaa ttccagttga aacgcgtcgg gaggtgcgcg ccactcccac ttccgctcaa
    14041 ggcagaggct cttccaaagt gactggtcgt ccgcgagcgc gcgccaccgt ctgctgacaa
    14101 gggcgcaggt gaggagtgac tggtacggaa ggtaggagaa tacgtgaagc gcaacttctg
    14161 tcgggagcag ctgtggcgcg cggtcgtgtg agtgtccacg caacaagctg aaaccctcgg
    14221 cccaaaatct caaacacacg caccccaaca atgtctagct tgaggagcgg cgcgatcctg
    14281 ctctgcagca cagcgagact tgacctcggc aacgacgcga ggatcctgta tgcgatttct
    14341 gtcggggggc gtccgtcgcg gacttattga gagcacatca gacggaaata tattcggcca
    14401 cataccttcc cgctcccgga cagacatctg cctttgttca ccgctgctgg ccacaggact
    14461 gaacatctcc tcgtcgatgt agccttcgtc tgtagagaac atagtgggca tagattcagc
    14521 aagaggcgtt acttcgagat ggtggcggag ggcacagagc acgctgcctc tacctaacca
    14581 aaaagggcac tggtgttgtc tccatgcgac tccagcgctt cgccaaacca cacggtccga
    14641 cttcatagat cgcagtctgg ccatgtcaag ttcgcatgag acttcctcag tcgacatatg
    14701 atcaccaccg cccacgggaa ccatagaaga agacaacatc taaatatatg agactatgat
    14761 agcgtagaca ctaggagcgc taagagccct gctcctacct ccactagttc ccaagtgatc
    14821 tactagatgt cctactagat atcgtcatat ggcttgtata ggtatagtag aggcgagaat
    14881 caatggggga cctggttagc ctgcagctgg ccgactagtc attcaacaca atcatggaag
    14941 ctatcacgaa cagttgatgg ccagcttccc cctcttcacc actctgggaa gatactccat
    15001 aaccgccgcc cgaatcaccg tggggtcatt ttgcggatgt agggcgcggt taacggtaat
    15061 tacgagcgcg acgtcgacga aggagggttg agccaggaag gcgtccagct ggtcccactc
    15121 gaacgatggc aggtcgtcgt tccggaggac gagcatcgat atcgacagtt tctgcagctg
    15181 cgttgagcgc agtttctcga gcaggcccga cgtccacgct acgctcccag gaagcacaag
    15241 tccatcaatc tccagcgtgc ggaggttggt gttatggtac agcgtcggga cctcttgtgc
    15301 acctgcccag cgtcatcagc tcgcatgtcc taaacaaaac ctccacacga tcgtgcgggc
    15361 tcaccctcta tcgtagtcgg cagctctacg tatagatgct gcagagccgg tccgcagacg
    15421 gcgaagagcg acttgaggag atccgtactg tcgcgctctc tccagcgaat catgagcgtg
    15481 cggatgtcga cttcgcccag ctccgcacag ggtaagagcc acgctcggag tatcgcggac
    15541 gtcgcccacg agtcaactac gagcttctgc aattgaagcc tcgatggact gggaggcgtg
    15601 ttatacgctg gcggggtgtt gtttccccat ccgatgcgat agaaccggag gtccttggag
    15661 ttgcacgctg cggcgaggat ggtgtgcacg tccaagaaat ggtcaaagta cacgtcggcg
    15721 aagacgagct tcgtgagcct cgcaaatgcg gcaagtacgt ccggggtaca ccgctgtagc
    15781 gaaacatagt gcaagccgac gagctcgagt gtctcgagcc tctccaacct ggcgactagc
    15841 gcggggattc gattgaccca attctgggca tacgcggtgc tcatcggctc ggtgacagac
    15901 agtcgccgga tgtatggtgt cacgtccggg caggtctcga ggaagagctc gaagcgagcg
    15961 cagcatttcg caccggtgag acgttggtca tggaagaggt gcgtgcgcgc ggaggacagg
    16021 aatgcgtgac atgtgagtgc acaggctgcg agagatttga catcgttcca gagatggtcg
    16081 atggcctggt cgaggagctc ctgcgggact tttggattgt aagaatgtcc ttcgtccacc
    16141 tccacccgag cttccatgtc cattcgtctg gctatgtgag acaacacccc tagggccatg
    16201 acttgactat aaccccttac acctacgatt actggtggct tctcagcatc ctccgtgcat
    16261 gttcaaggtc gggtactcac ttggctacga accgaacgac ctgaccgttg tccacctgcg
    16321 tgtacgagac agatgatggt ctgaaacata cccccgacat gctcatgaga tctgccatgg
    16381 aatggtgaga tcctggtgtg tacagctgcc ggcggcgtgg cggcgtgtaa ggaatattcc
    16441 gtcgctagaa acattccaac catcaggagt ctcatggaaa gggggtataa tcggagttat
    16501 cattccttga ttgatacagt aatcggagtc agaaaaaagg attagaagct tcttacttcc
    16561 cagtattgag tggtattagg ccggaaattt gggcgctccc gcctgacagc gttgtcgtcc
    16621 acctccatcc tctccgcgtc gtactcgtct ctgtctttcc cgctcctgcc atggctgccg
    16681 ctgctgaaga gattcgtgcc aactcctatg ttggttttga caccattacc cagcagattg
    16741 agcacaagct cctgaagcgc ggtttccagt tcaacgttat agtcgttggt gcgcaccaat
    16801 cacgtttccg ttctgcgtat gtctagaatc ttaacgctgg gaatgtgtgt acaggtcaga
    16861 ccggtcttgg aaagtcgacc ctcatcaaca ccatcttcgc gtcgcacctc attgactcca
    16921 agggccgctt cgactcggat gagcctgtga ggcagacgac ggagattcat cccgtctcgc
    16981 acggtgcgta ccccaaacat cttcacgtgg cgcttcgtcc ttatacggtc tccagtcatt
    17041 gtcgagaatg gcgtgaagct ccgtctcaac attgtcgaca cccccggcta cggcgaccag
    17101 gtcaacaacg aaaactggta ggtcccctag ttgctcttcc cagcaacttc ctcgcttcct
    17161 tccccacgcg catgcaaaac ccgcctttaa cgcgtcttct tgcctctcca gctgggaccc
    17221 gataatcaag tacatcaagg accagcacag tgcgtacctg cgtaaggagc tcaccgcgca
    17281 gcgcgaccgg cacattcagg acacgcgcat tcattgcgcc ctgttcttca tcaacccgac
    17341 gggccactcc ctccgcccga tcgacgtcat tgtgatgaag aagctgagcg aggtcgtcaa
    17401 cgttgtccct gtcattgcta agtccgacag tttgacactt gaggagcggg attcattcaa
    17461 gcagaaagta cgtcgtatga ctgtgcatgg aagggacggc aaagctgaca ggggatgatg
    17521 tagattcggg aagagctggt ttaccacaac atccgcctct accccttcga cacggaggag
    17581 aacgacgagg aggagatcca gctcaacgag agcatcaggg tgtgtatgcc ttctcgccga
    17641 atgtggtact tgtatcctca acttgtgtta cagagcatga ttccctttgc tgttgtcggc
    17701 tcggagcgca ccgttatcat cgacggcaag cccgtgcgcg gccgcaagaa ccgctggggt
    17761 gtcgtcaacg tggaggacga gaggcacagc gagttcgtct acctccgcaa cttcctcacc
    17821 aggttcgtaa tactttatca ccgcctctca atgtggcctt acttacatgc cgtcatgtac
    17881 acaggacaca cctccaggac ctcatcgaga caacggcaca gattcactac gaggccttcc
    17941 ggtcaaaaca actactcgca ctcaaggagc agaccaatgc ccgcccgtcg gctgctgcgc
    18001 agtagacgct tcaaccgccg tctgcccgca agcaagatgt gcgatgtgat accccccatt
    18061 cggttagagt cttcagtcat tcttcgacgt cctacctgct gccgttgtta ccgtaatcgt
    18121 taccgccgaa tacgaacgct cgtttgatct tacctccttg gctttggatg ttagtcgtga
    18181 tcgttgtggt cgctagtata gtgcctctct ctcccttgct cctagttgtt gtctcctgtt
    18241 gcctatgtgc ctctacgctc gtttataata gcatatccta cggctatcat gtcttgcaca
    18301 tatcaaaccg aacgaacgtg cgctcgaagt cgacagttgt gtgtcaaacg tcgacgtctt
    18361 actaccctcg cgcgtttgat tgagatgagg ggcttaattg cgagccctct ctgttaacct
    18421 tactcatgtt ttgatactgg caggaagctg gcatgtaaat ggcgtatgta gttaattcta
    18481 gcgtggctcg aacctctgat tgattgattg ctaggtgcat gttgactctg cccaagagtc
    18541 cggtgaccta gttcctacta gacttgaaat gccgggcttc atgcttgttg tcatgcttgg
    18601 aagcaggtct ccgatatgtg gcggcttcaa cccacatctg ccgctgcggc gcgacctcac
    18661 aagacccgtg agcttcaacc ccggcgtcgc acacgcgaaa acaacgctga cgcaatgcac
    18721 attgttgacg ggctgcgacc cacccgacgt tgactgtcga cgccgtgtgc gcagcttcag
    18781 ttgcgtctgg ctgggtctat tgccactttg ccgttgccgt cggtttttca gatgtgcact
    18841 gttcactgtg gctcaggttg acgcgggcgt gctgcagaag cgcgacccct ctcgagctcg
    18901 tgccaccgct gcagtcacgt accgccagaa tcaggcagaa tcgtgatagc tagaaggcca
    18961 tattgtggta agttacggaa gcccttctct gcgtgtcgtc agttgactcc tcggaggttg
    19021 ttgtctcgtc tcgtaggtcc acgggcagaa ggggacatgc cagaatccgg gcaatgttga
    19081 gatgccgggc gggcggtcat tgaccgacgc cagtcaacca caagacgggc gaactccgca
    19141 ctcacgcaga tgagggttac agagtgcccg attcgactgg tacaatcgca gatcctcatc
    19201 ccaaaacttc caagggctgc agacgaatgg gcggtcgagt caatgcaaca tgtgttcact
    19261 tcttctgcgt tttgtcttgc aatccatctc tgctgcctat ctcgacaagc ccgcggggcc
    19321 aacgtacgta caacacgcat tactacagta agagctatca tgatgcatgc caggccatac
    19381 cggaccgcga gatatggatg aagggggggc gagggggggt tgcgggttgg aggaagcggg
    19441 gtagtgctat ggatcgatgg gagggggatg aggtccgtgg tgaacaaaga ggaagatgcg
    19501 gggccgggtc tgactagcag gtcgaaacga tgattgcact gcgagccagc cgtgcgcgcc
    19561 cctgcgtcgc agcggaatat gcggtgcgag atatcgatgt tccagtgacc tggtagtggc
    19621 agaccgataa atagtgagcc aactgcgccc gtcgacgggg ttgtccgtct tgggcaatct
    19681 gtcagaaggg aagcaagagt gtgtgagacg attgtcgaat agcgtataga gagcagacgg
    19741 tacgcacaag tgtatcgaac ttaaaagcaa taaataccca acaaagtaaa aagaatgact
    19801 acggtaagct ctcgtgagga gttcgcaaac tccgaggcgt cgttgatggt cgggcgactg
    19861 ggggttcaag gagggtttgg aggatggggt gtgtcggtgt gtcggagcgg aatcaggagc
    19921 agcgcgacgc gtcggggcca tgtcgtgata gaatcatgag gtcatctaga cggtagaaga
    19981 cgcgcccacg ctcactgcgt gcgcgtgctc acagccgtct tcgaagacga tacggaggac
    20041 tggccgcgct tgtggccgcg ggggcgctcc ttgaggcaga accgcggcac aacaccgcgc
    20101 tcgctggagc ggctgccgat acgctcgacg aggcaccact cgtcctcgta ctcctcgagc
    20161 atgttcagga cctcgcccac cttgatgctc agctcgtcag cgagcgaagg gacgaaggtg
    20221 tgctccacga gcatcttgcg cgggaccttc tggcccttca ctgacttgac tgatggcttc
    20281 gctttcaggt tcgcgccctc tcccatgccc tccagaccga acgaggacgt gcggcgggga
    20341 ctggggacgg gcgaggggat ggccgggata gagaggtggt tgtaatcttg cgttaccgta
    20401 acggtaggaa ggttaagtgc gggcgggcgg ggcgaggaag agggcgtgct cgagggggag
    20461 gaagtggtcg atggagagtt ggaggccgtg tatgtcggag gaggggacat gatgacctca
    20521 ggagcaggag cagtcttgat gtccatgacc ttcccgccgt tgtaagacgc agggatttga
    20581 ggcttccact tggtctctga cgcatgcgcg gtcggaggaa caccgatagg aaggatcacg
    20641 agcacctctt gcttctccat gggagttccc tccacaatcg gtctgatctt ctcgcgaggc
    20701 aggaagctgc cttgacggta cttctgggag gcagggatca ccttacggcg cctccacaca
    20761 acaattcgcc atgtaatgat gcctaatagc agaatggtca cttcgtgccc aaacctgcgc
    20821 ctttacagaa gactcaccca aaatcaatat accaaggatc acaaagaacg cgatcaacac
    20881 cttgacagag acaggaagcg actctacgac cggagtacca ttttccgtct tcgggatgtc
    20941 acgggcaacg atgttgcggg cgatcttgag ggcctcggtg ttcttccgct gaattgcgcg
    21001 gacgtgagga aggttgataa tggccattaa aacacgcgga aaaagaagga acgaaagagg
    21061 agggaagaga aaaggaagga agagaaagca aatggcgctc aagctgtcca caggggccct
    21121 ttagtatatg tgaccgtgcc gccatcactt tctgttcggg gctgtccaga ggcggcaggt
    21181 ccatcaacgt ccgcaaccgg ggtggagttc cgcctttaaa tttcctcgtt gctggtttca
    21241 ggtaccttga tgtgcccctc ggacactccg tagtaaagag tagacatcta tgcaggcgcc
    21301 ccggctgctg cgcgctggac tgccactgcg ttaccatgtc gactgacctc tccaagtagt
    21361 tacacttgag ttacaccgtg atcaaaccgt gatggaatat tgatggctag taaaggatca
    21421 acgtataata ctgtcgaata atgtaacgca ctgtccgggg tttggaaaac ctggacgtca
    21481 tgactcgtct catctaccca ttaagtacaa ggttcaaaca tggtgtgacg gcccttgcgc
    21541 tgtcctgaac aaggattctg cg
//
