# Supplementary material for: Uncovering the transcriptional landscape of Fomes fomentarius during fungal-based material production through gene co-expression network analysis
Source: Fungal Biol Biotechnol. 2025 Feb 13;12:1. doi: 10.1186/s40694-024-00192-3 (PMC11827164; doi:10.1186/s40694-024-00192-3)
Supplement: Supplementary file 1 — Supplementary Material 1 [file 40694_2024_192_MOESM1_ESM.zip › scaffold_1.region005.gbk]

LOCUS       scaffold_1             44133 bp    DNA     linear   UNK 01-JAN-1980
DEFINITION  scaffold_1.
ACCESSION   scaffold_1
VERSION     scaffold_1
KEYWORDS    .
SOURCE      
  ORGANISM  
            .
COMMENT     ##antiSMASH-Data-START##
            Version      :: 7.1.0
            Run date     :: 2024-09-10 12:01:23
            NOTE: This is a single region extracted from a larger record!
            Orig. start  :: 3769169
            Orig. end    :: 3813302
            ##antiSMASH-Data-END##
FEATURES             Location/Qualifiers
     protocluster    1..44133
                     /aStool="rule-based-clusters"
                     /category="NRPS"
                     /contig_edge="False"
                     /core_location="[20000:24133]"
                     /cutoff="0"
                     /detection_rule="cds((PP-binding or NAD_binding_4) and
                     (AMP-binding or A-OX))"
                     /neighbourhood="20000"
                     /product="NRPS-like"
                     /protocluster_number="1"
                     /tool="antismash"
     proto_core      20001..24133
                     /aStool="rule-based-clusters"
                     /tool="antismash"
                     /cutoff="0"
                     /detection_rule="cds((PP-binding or NAD_binding_4) and
                     (AMP-binding or A-OX))"
                     /neighbourhood="20000"
                     /product="NRPS-like"
                     /protocluster_number="1"
     cand_cluster    1..44133
                     /SMILES=""
                     /candidate_cluster_number="1"
                     /contig_edge="False"
                     /detection_rules="cds((PP-binding or NAD_binding_4) and
                     (AMP-binding or A-OX))"
                     /kind="single"
                     /product="NRPS-like"
                     /protoclusters="1"
                     /tool="antismash"
     region          1..44133
                     /candidate_cluster_numbers="1"
                     /contig_edge="False"
                     /product="NRPS-like"
                     /region_number="5"
                     /rules="cds((PP-binding or NAD_binding_4) and (AMP-binding
                     or A-OX))"
                     /tool="antismash"
     exon            complement(1129..1385)
                     /ID="exon_1472_8"
                     /Parent="mRNA_1472"
                     /gene="jgi.p|Fomfom1|1230685"
                     /source="prediction"
     three_prime_UTR complement(1129..1385)
                     /ID="UTR3_1472"
                     /Parent="mRNA_1472"
                     /gene="jgi.p|Fomfom1|1230685"
                     /source="prediction"
     gene            complement(1129..5143)
                     /ID="gene_1472"
                     /Name="jgi.p|Fomfom1|1230685"
                     /gene="gene3770297_3774312"
                     /portal_id="Fomfom1"
                     /proteinId="1230685"
                     /score="0"
                     /source="prediction"
                     /transcriptId="1230876"
     mRNA            complement(1129..5143)
                     /ID="mRNA_1472"
                     /Name="jgi.p|Fomfom1|1230685"
                     /Parent="gene_1472"
                     /gene="jgi.p|Fomfom1|1230685"
                     /proteinId="1230685"
                     /source="prediction"
                     /track="FilteredModels1"
                     /transcriptId="1230876"
     three_prime_UTR complement(1443..1456)
                     /ID="UTR3_1472"
                     /Parent="mRNA_1472"
                     /gene="jgi.p|Fomfom1|1230685"
                     /source="prediction"
     exon            complement(1443..2478)
                     /ID="exon_1472_7"
                     /Parent="mRNA_1472"
                     /gene="jgi.p|Fomfom1|1230685"
                     /source="prediction"
     CDS             complement(join(1457..2478,2537..3157,3215..3512,
                     3562..3747,3801..3897,4532..4705,4807..5096))
                     /ID="CDS_1472"
                     /gene="jgi.p_Fomfom1_1230685"
                     /gene_functions="other (smcogs) SMCOG1273:hypothetical
                     protein (Score: 59.7; E-value: 4.3e-18)"
                     /gene_kind="other"
                     /source="prediction"
                     /transl_table=1
                     /translation="MVAPLLKASLSRLLHTLGSAVYTQDVPPSRNSPGPELNAHAFVRR
                     DMHDPDERAKFIIFSCLIPVLVLLSGLFAGLTLGYMSLDSTQLNVLSVSGTPKQKLYAN
                     KIKPIRKNGHLLLVTLLLANMIVNETLPVISDPILGGGVQSVVVSTVLIVIFSEIIPQS
                     LCTRYGLYFGAKMAGFVQVLIWTLGIVAWPVAKLLEIILGPHHGIIYRRTELKELIAMH
                     SNIGELGGDLKTDTVTIIGGALDLQEKVVRQAMTPIKDVFMLSIDAKLDYETLRKVCLT
                     GHSRIPVYEEVEIPVPRLVAKVNISEADLFDGSASRLSLDGRQPKTQKVKKIIGVLLVK
                     QCVLLDPNDATPVRKIPLNKVPFVPNNEPLLGILDKFQEGRSHMAIVSRFSVERAASVK
                     KAVKRGLTQRLRDRVLMGDSDSSSSSDEEEGPRTQHRQKRHRDKKPKRSSSENDETLNS
                     YSADAEAEGSSEKSNRVRGRGKRKRSVDVEMGLVDDQEAAGGKKRGLALPKVGAWGRWE
                     QSMPADAVLTKEGVEEFLQSVDPAVMPLGIITLEDVLEELIGEEIYDEFDPQGHPDLSS
                     YAQADVKVAPSLKRTPSAPQLAAQSSDTRANTAVPSDSSKQTPVSSVVKPKALPALRSL
                     NFKVPGFQRSRSAPPMPPDAEGASEKKAAQDGTPPPPALPEGIEVPPNTVSVVTSDPTT
                     GAGDDRDVPIRIVLNDESLANPISPAPVPVKPGPLAVTPNVVIPTDSVLAATSIGRART
                     GGGGSSGGTPVIPVPPTLNAAYAPPSRSASPAPSLEQAILVERKRRAQSASGSQYAIKG
                     GWFKSSPLNGGDRAGVIVAERVKRDMQVGSGPSKESCDELAAGVKDVGGDRQQRQGAVG
                     AVSSNQSVAEDVRKADENPDGKEE"
     exon            complement(2537..3157)
                     /ID="exon_1472_6"
                     /Parent="mRNA_1472"
                     /gene="jgi.p|Fomfom1|1230685"
                     /source="prediction"
     exon            complement(3215..3512)
                     /ID="exon_1472_5"
                     /Parent="mRNA_1472"
                     /gene="jgi.p|Fomfom1|1230685"
                     /source="prediction"
     exon            complement(3562..3747)
                     /ID="exon_1472_4"
                     /Parent="mRNA_1472"
                     /gene="jgi.p|Fomfom1|1230685"
                     /source="prediction"
     exon            complement(3801..3897)
                     /ID="exon_1472_3"
                     /Parent="mRNA_1472"
                     /gene="jgi.p|Fomfom1|1230685"
                     /source="prediction"
     exon            complement(4532..4705)
                     /ID="exon_1472_2"
                     /Parent="mRNA_1472"
                     /gene="jgi.p|Fomfom1|1230685"
                     /source="prediction"
     exon            complement(4807..5143)
                     /ID="exon_1472_1"
                     /Parent="mRNA_1472"
                     /gene="jgi.p|Fomfom1|1230685"
                     /source="prediction"
     five_prime_UTR  complement(5097..5143)
                     /ID="UTR5_1472"
                     /Parent="mRNA_1472"
                     /gene="jgi.p|Fomfom1|1230685"
                     /source="prediction"
     three_prime_UTR complement(5327..5626)
                     /ID="UTR3_1473"
                     /Parent="mRNA_1473"
                     /gene="jgi.p|Fomfom1|1230690"
                     /source="prediction"
     exon            complement(5327..5716)
                     /ID="exon_1473_7"
                     /Parent="mRNA_1473"
                     /gene="jgi.p|Fomfom1|1230690"
                     /source="prediction"
     gene            complement(5327..7369)
                     /ID="gene_1473"
                     /Name="jgi.p|Fomfom1|1230690"
                     /gene="gene3774495_3776538"
                     /portal_id="Fomfom1"
                     /proteinId="1230690"
                     /score="0"
                     /source="prediction"
                     /transcriptId="1230881"
     mRNA            complement(5327..7369)
                     /ID="mRNA_1473"
                     /Name="jgi.p|Fomfom1|1230690"
                     /Parent="gene_1473"
                     /gene="jgi.p|Fomfom1|1230690"
                     /proteinId="1230690"
                     /source="prediction"
                     /track="FilteredModels1"
                     /transcriptId="1230881"
     CDS             complement(join(5627..5716,5807..5895,5953..6121,
                     6190..6340,6678..6969,7044..7112,7168..7276))
                     /ID="CDS_1473"
                     /gene="jgi.p_Fomfom1_1230690"
                     /source="prediction"
                     /transl_table=1
                     /translation="MVADDVEMEDVYDPDQNQETTRDIRRRYRRQIQELTETQDISTEE
                     VTNRLREANRLFGEVRAIQEATNDSGLLLQISQIGAAKARAMKSGSGAFDVDDFVARLI
                     TYMGGRKPVSPVGDGDEEEDESEYDAAGAPLDWERIARRALSKSRRVPAMDFMLGPLSI
                     EQKKRTAAKRAKLEKNKEDMKKPQEITEDDITRSENETTKNVATLERLLSNIEGTVNIF
                     KFIINPDDFGQSVENLFYLSFLIRDGKCAFQTDEDTGEPTIMLCEQPTHQDYDEGLVKH
                     QLVMEFDMNTWKRAIEVFNITEPMIPQRPKSEMRIGQKWYG"
     exon            complement(5807..5895)
                     /ID="exon_1473_6"
                     /Parent="mRNA_1473"
                     /gene="jgi.p|Fomfom1|1230690"
                     /source="prediction"
     exon            complement(5953..6121)
                     /ID="exon_1473_5"
                     /Parent="mRNA_1473"
                     /gene="jgi.p|Fomfom1|1230690"
                     /source="prediction"
     exon            complement(6190..6340)
                     /ID="exon_1473_4"
                     /Parent="mRNA_1473"
                     /gene="jgi.p|Fomfom1|1230690"
                     /source="prediction"
     exon            complement(6678..6969)
                     /ID="exon_1473_3"
                     /Parent="mRNA_1473"
                     /gene="jgi.p|Fomfom1|1230690"
                     /source="prediction"
     exon            complement(7044..7112)
                     /ID="exon_1473_2"
                     /Parent="mRNA_1473"
                     /gene="jgi.p|Fomfom1|1230690"
                     /source="prediction"
     exon            complement(7168..7369)
                     /ID="exon_1473_1"
                     /Parent="mRNA_1473"
                     /gene="jgi.p|Fomfom1|1230690"
                     /source="prediction"
     five_prime_UTR  complement(7277..7369)
                     /ID="UTR5_1473"
                     /Parent="mRNA_1473"
                     /gene="jgi.p|Fomfom1|1230690"
                     /source="prediction"
     five_prime_UTR  7862..8030
                     /ID="UTR5_1474"
                     /Parent="mRNA_1474"
                     /gene="jgi.p|Fomfom1|109210"
                     /source="prediction"
     exon            7862..8110
                     /ID="exon_1474_1"
                     /Parent="mRNA_1474"
                     /gene="jgi.p|Fomfom1|109210"
                     /source="prediction"
     gene            7862..9157
                     /ID="gene_1474"
                     /Name="jgi.p|Fomfom1|109210"
                     /gene="gene3777030_3778326"
                     /portal_id="Fomfom1"
                     /proteinId="109210"
                     /score="0"
                     /source="prediction"
                     /transcriptId="109210"
     mRNA            7862..9157
                     /ID="mRNA_1474"
                     /Name="jgi.p|Fomfom1|109210"
                     /Parent="gene_1474"
                     /gene="jgi.p|Fomfom1|109210"
                     /proteinId="109210"
                     /source="prediction"
                     /track="FilteredModels1"
                     /transcriptId="109210"
     CDS             join(8031..8110,8167..8252,8302..8438,8500..8656,
                     8710..8903)
                     /ID="CDS_1474"
                     /gene="jgi.p_Fomfom1_109210"
                     /source="prediction"
                     /transl_table=1
                     /translation="MTANSAFLTADIFDALYDTIVHHVSALLGLVCSSHPSYFVSPLSQ
                     TTLCSRERYAASLLENPSDINHEYIAIMKAKSSSSQYISLGAVVLQTVLQVAAIAKTLM
                     HGAVTNGVEWMFFTFISGPEYLGGTYVPSTRETVLSVNMRADLWRSQEHDYKSRPVRHA
                     CGLRRSLTNLRSSSGTCVSTCHVHLGGQWSAGGNGHELHSLHEAEGWRAGRCNL"
     exon            8167..8252
                     /ID="exon_1474_2"
                     /Parent="mRNA_1474"
                     /gene="jgi.p|Fomfom1|109210"
                     /source="prediction"
     exon            8302..8438
                     /ID="exon_1474_3"
                     /Parent="mRNA_1474"
                     /gene="jgi.p|Fomfom1|109210"
                     /source="prediction"
     exon            8500..8656
                     /ID="exon_1474_4"
                     /Parent="mRNA_1474"
                     /gene="jgi.p|Fomfom1|109210"
                     /source="prediction"
     exon            8710..9045
                     /ID="exon_1474_5"
                     /Parent="mRNA_1474"
                     /gene="jgi.p|Fomfom1|109210"
                     /source="prediction"
     three_prime_UTR 8904..9045
                     /ID="UTR3_1474"
                     /Parent="mRNA_1474"
                     /gene="jgi.p|Fomfom1|109210"
                     /source="prediction"
     exon            9098..9157
                     /ID="exon_1474_6"
                     /Parent="mRNA_1474"
                     /gene="jgi.p|Fomfom1|109210"
                     /source="prediction"
     three_prime_UTR 9098..9157
                     /ID="UTR3_1474"
                     /Parent="mRNA_1474"
                     /gene="jgi.p|Fomfom1|109210"
                     /source="prediction"
     exon            9132..9188
                     /ID="exon_1475_1"
                     /Parent="mRNA_1475"
                     /gene="jgi.p|Fomfom1|109342"
                     /source="prediction"
     five_prime_UTR  9132..9188
                     /ID="UTR5_1475"
                     /Parent="mRNA_1475"
                     /gene="jgi.p|Fomfom1|109342"
                     /source="prediction"
     gene            9132..11458
                     /ID="gene_1475"
                     /Name="jgi.p|Fomfom1|109342"
                     /gene="gene3778300_3780627"
                     /portal_id="Fomfom1"
                     /proteinId="109342"
                     /score="0"
                     /source="prediction"
                     /transcriptId="109342"
     mRNA            9132..11458
                     /ID="mRNA_1475"
                     /Name="jgi.p|Fomfom1|109342"
                     /Parent="gene_1475"
                     /gene="jgi.p|Fomfom1|109342"
                     /proteinId="109342"
                     /source="prediction"
                     /track="FilteredModels1"
                     /transcriptId="109342"
     five_prime_UTR  9267..9437
                     /ID="UTR5_1475"
                     /Parent="mRNA_1475"
                     /gene="jgi.p|Fomfom1|109342"
                     /source="prediction"
     exon            9267..9529
                     /ID="exon_1475_2"
                     /Parent="mRNA_1475"
                     /gene="jgi.p|Fomfom1|109342"
                     /source="prediction"
     CDS             join(9438..9529,9601..9716,9784..10541,10605..10891,
                     10958..11032,11079..11400)
                     /ID="CDS_1475"
                     /gene="jgi.p_Fomfom1_109342"
                     /source="prediction"
                     /transl_table=1
                     /translation="MPTLNHLGTNLPWKFVFASILEDAVPGVTTYFDCEFVRSRPDSPY
                     ATVYGGAESVRGTASLLVLLPVELTRDDSLDGDLAPYELRGRSVCHCATHSEEAVDSSS
                     EGTSNGDAGSSRLVLFNLSDASSDATLYDVEDADDDSEISIEVEIHDDNGERHLQLPEL
                     FKLPGRLQPEVSSNYASMNTEYSSAAPSLSPSAFSCSHTSPRSPTRSCQSHSSSTSSSS
                     SSAERPPIPWTRFDSTSTHALQRHILPSPFYPRPLVPLLCVADEGEIVPLMCSALHQRH
                     ALGLDDSPIVGLLIPRLGGNGSSCEVLFGWIERQVQVGHTLPRTHIVASKHNTMSTRSH
                     IVTSTVFNLQHTESIRQLAGYLSRLGMHLASTSSPSSGTNCPRSLMWRADSFLAQLAPC
                     SSLCDERIVLWAHQVRCANETDDDDLGPGKAQVPHPESRRNQPRDDLAAMLKLLHLSIA
                     QTLPTLDSHTSECERTSVCTNEGPESPSTSRTSETAWARVCAAFSGWTSVSDASNTSST
                     AGTLIADEDGTEVSTVTVHPLLAFLPTFVLSH"
     exon            9601..9716
                     /ID="exon_1475_3"
                     /Parent="mRNA_1475"
                     /gene="jgi.p|Fomfom1|109342"
                     /source="prediction"
     exon            9784..10541
                     /ID="exon_1475_4"
                     /Parent="mRNA_1475"
                     /gene="jgi.p|Fomfom1|109342"
                     /source="prediction"
     exon            10605..10891
                     /ID="exon_1475_5"
                     /Parent="mRNA_1475"
                     /gene="jgi.p|Fomfom1|109342"
                     /source="prediction"
     exon            10958..11032
                     /ID="exon_1475_6"
                     /Parent="mRNA_1475"
                     /gene="jgi.p|Fomfom1|109342"
                     /source="prediction"
     exon            11079..11458
                     /ID="exon_1475_7"
                     /Parent="mRNA_1475"
                     /gene="jgi.p|Fomfom1|109342"
                     /source="prediction"
     three_prime_UTR complement(11398..11515)
                     /ID="UTR3_1476"
                     /Parent="mRNA_1476"
                     /gene="jgi.p|Fomfom1|1230693"
                     /source="prediction"
     gene            complement(11398..12476)
                     /ID="gene_1476"
                     /Name="jgi.p|Fomfom1|1230693"
                     /gene="gene3780566_3781645"
                     /portal_id="Fomfom1"
                     /proteinId="1230693"
                     /score="0"
                     /source="prediction"
                     /transcriptId="1230884"
     mRNA            complement(11398..12476)
                     /ID="mRNA_1476"
                     /Name="jgi.p|Fomfom1|1230693"
                     /Parent="gene_1476"
                     /gene="jgi.p|Fomfom1|1230693"
                     /proteinId="1230693"
                     /source="prediction"
                     /track="FilteredModels1"
                     /transcriptId="1230884"
     exon            complement(11398..12476)
                     /ID="exon_1476_1"
                     /Parent="mRNA_1476"
                     /gene="jgi.p|Fomfom1|1230693"
                     /source="prediction"
     three_prime_UTR 11401..11458
                     /ID="UTR3_1475"
                     /Parent="mRNA_1475"
                     /gene="jgi.p|Fomfom1|109342"
                     /source="prediction"
     CDS             complement(11516..12283)
                     /ID="CDS_1476"
                     /gene="jgi.p_Fomfom1_1230693"
                     /phase="0"
                     /source="prediction"
                     /transl_table=1
                     /translation="MPPRLLSRRSLLFGAALFAPPLAWTYHTVRRLEAKYPPCPPQTAS
                     TTAFRTPTRATSGAGLRLHSPYADVYATRVPVAGLETIARDDPTYTKTGSIEEAWARTF
                     LENVLLRAEGRAIGLATAGDCGENGFYEGQKLLNGLFVVLRPPSHGRPLLVGWTVPEGA
                     LAFFRRIAAWGYPWRLMSGGRHEWNVGEVDAEGMVEVAFSAVHDYEFVEAEGTSQKTIP
                     EWIKRLHKAYAMYLLDERAEEIRRRAKEVGNRR"
     five_prime_UTR  complement(12284..12476)
                     /ID="UTR5_1476"
                     /Parent="mRNA_1476"
                     /gene="jgi.p|Fomfom1|1230693"
                     /source="prediction"
     three_prime_UTR complement(12372..12770)
                     /ID="UTR3_1477"
                     /Parent="mRNA_1477"
                     /gene="jgi.p|Fomfom1|1380462"
                     /source="prediction"
     exon            complement(12372..13405)
                     /ID="exon_1477_3"
                     /Parent="mRNA_1477"
                     /gene="jgi.p|Fomfom1|1380462"
                     /source="prediction"
     gene            complement(12372..14389)
                     /ID="gene_1477"
                     /Name="jgi.p|Fomfom1|1380462"
                     /gene="gene3781540_3783558"
                     /portal_id="Fomfom1"
                     /proteinId="1380462"
                     /score="0"
                     /source="prediction"
                     /transcriptId="1380653"
     mRNA            complement(12372..14389)
                     /ID="mRNA_1477"
                     /Name="jgi.p|Fomfom1|1380462"
                     /Parent="gene_1477"
                     /gene="jgi.p|Fomfom1|1380462"
                     /proteinId="1380462"
                     /source="prediction"
                     /track="FilteredModels1"
                     /transcriptId="1380653"
     CDS             complement(join(12771..13405,13503..13975,13995..14389))
                     /ID="CDS_1477"
                     /gene="jgi.p_Fomfom1_1380462"
                     /source="prediction"
                     /transl_table=1
                     /translation="MLLPASLLVLVQSFLLSVEAQQQLSLDTVLAGNTTTLPNPPIFIL
                     PSSVDPLYVSVSLCASSDSPPLFFVTNDTTISQPGPDNVDLFRVFQVKLGEEGFGSWQG
                     MFPSGGRLQVVKGSTTTPFELLVSSSSEDEWRAELAKDATSELDYPYVGDTTSNQALVF
                     SPPFNPEPLPQPTYPNYTLPAANLTFPSEPSNPRNYSLVFTTTDSSTLKTLPRTTCAIR
                     TAAQRDTTSAVTMLSANQSEGLWLRDPEGWRWQWLVGGLTPRTNYTAYMLQSGKLAATS
                     PLYFVTKSASFNCPLVHNLPFCPSISYAAPLPPPRAPATAHTAGTLPSGVAENIISVLT
                     NFTKTLTTLACGRDLYSPLVTCADCQHAYRTWLCTVSFPRCAEALPSQGAQDAQDTQDA
                     QGTQVPLQPALTNVKAGTTPRNPVLPAYSSDYQTLLPCLETCNAADRACPTFLGFKCPL
                     PKFNAANSYGQGFIDSGDDGELGGGSTGVAQDVYGNVWCNAG"
     exon            complement(13503..13975)
                     /ID="exon_1477_2"
                     /Parent="mRNA_1477"
                     /gene="jgi.p|Fomfom1|1380462"
                     /source="prediction"
     exon            complement(13995..14389)
                     /ID="exon_1477_1"
                     /Parent="mRNA_1477"
                     /gene="jgi.p|Fomfom1|1380462"
                     /source="prediction"
     exon            15082..15219
                     /ID="exon_1478_1"
                     /Parent="mRNA_1478"
                     /gene="jgi.p|Fomfom1|1189171"
                     /source="prediction"
     gene            15082..16310
                     /ID="gene_1478"
                     /Name="jgi.p|Fomfom1|1189171"
                     /gene="gene3784250_3785479"
                     /portal_id="Fomfom1"
                     /proteinId="1189171"
                     /score="0"
                     /source="prediction"
                     /transcriptId="1189362"
     mRNA            15082..16310
                     /ID="mRNA_1478"
                     /Name="jgi.p|Fomfom1|1189171"
                     /Parent="gene_1478"
                     /gene="jgi.p|Fomfom1|1189171"
                     /proteinId="1189171"
                     /source="prediction"
                     /track="FilteredModels1"
                     /transcriptId="1189362"
     CDS             join(15082..15219,15273..15655,15719..15842,15903..16310)
                     /ID="CDS_1478"
                     /gene="jgi.p_Fomfom1_1189171"
                     /source="prediction"
                     /transl_table=1
                     /translation="MPIKAIALESPAQGKRKPRDTDKSPAEVLEYLLTNSKSKMTSIDL
                     SNLINYNNFLELSEESQLRLCALLPPTAFSTYIPTVCDTHPDIQPQPSNQMDIDHTPAT
                     LNPTVFTSSFFLPAQHTWQDHLFSSWLTKKAADELEEFTRGAKDGTLHADWKDEAWERD
                     HSAQPRPKTLKNTVPSLDLAALAKNGLLQAGDVLAYKRSFDSLDTIVEKDLLIDTVDPQ
                     SHSISFLFSPGTEPALPPSLLAFGEREYDGKLLSMDEIFDPVALERGILDVDGRVNSSA
                     KFAHDTAMCITPYTQTGAPSDGLKNLVAVRAWKAFTVWRLSDEVREEQSGRERGGREKV
                     ATLFYLRGTL"
     exon            15273..15655
                     /ID="exon_1478_2"
                     /Parent="mRNA_1478"
                     /gene="jgi.p|Fomfom1|1189171"
                     /source="prediction"
     exon            15719..15842
                     /ID="exon_1478_3"
                     /Parent="mRNA_1478"
                     /gene="jgi.p|Fomfom1|1189171"
                     /source="prediction"
     exon            15903..16310
                     /ID="exon_1478_4"
                     /Parent="mRNA_1478"
                     /gene="jgi.p|Fomfom1|1189171"
                     /source="prediction"
     exon            17004..17261
                     /ID="exon_1479_1"
                     /Parent="mRNA_1479"
                     /gene="jgi.p|Fomfom1|1363467"
                     /source="prediction"
     gene            17004..17750
                     /ID="gene_1479"
                     /Name="jgi.p|Fomfom1|1363467"
                     /gene="gene3786172_3786919"
                     /portal_id="Fomfom1"
                     /proteinId="1363467"
                     /score="0"
                     /source="prediction"
                     /transcriptId="1363658"
     mRNA            17004..17750
                     /ID="mRNA_1479"
                     /Name="jgi.p|Fomfom1|1363467"
                     /Parent="gene_1479"
                     /gene="jgi.p|Fomfom1|1363467"
                     /proteinId="1363467"
                     /source="prediction"
                     /track="FilteredModels1"
                     /transcriptId="1363658"
     CDS             join(17004..17261,17321..17500,17571..17750)
                     /ID="CDS_1479"
                     /gene="jgi.p_Fomfom1_1363467"
                     /phase="0"
                     /source="prediction"
                     /transl_table=1
                     /translation="MSAALLAFSFAAMLQSTSAIPASANSSAPGPWCDGLGPSVFDTSP
                     DFRLTAFNKTGPDTTGTPLVLGFTGTGEDVDGAIITFTVLSTVQSHPGSEPGTYRLIHG
                     HVSAEAEQPTVNNLIGPGEQLKFLARDSLDPATFPSQQYCAVAPTSPHGSGDPFPHLAV
                     RGETELFSICDFFGQQAVTFNASSGLAYDISTCYNVTIKFVP"
     exon            17321..17500
                     /ID="exon_1479_2"
                     /Parent="mRNA_1479"
                     /gene="jgi.p|Fomfom1|1363467"
                     /source="prediction"
     exon            17571..17750
                     /ID="exon_1479_3"
                     /Parent="mRNA_1479"
                     /gene="jgi.p|Fomfom1|1363467"
                     /source="prediction"
     exon            complement(18217..18432)
                     /ID="exon_1480_6"
                     /Parent="mRNA_1480"
                     /gene="jgi.p|Fomfom1|1187847"
                     /source="prediction"
     gene            complement(18217..19441)
                     /ID="gene_1480"
                     /Name="jgi.p|Fomfom1|1187847"
                     /gene="gene3787385_3788610"
                     /portal_id="Fomfom1"
                     /proteinId="1187847"
                     /score="0"
                     /source="prediction"
                     /transcriptId="1188038"
     mRNA            complement(18217..19441)
                     /ID="mRNA_1480"
                     /Name="jgi.p|Fomfom1|1187847"
                     /Parent="gene_1480"
                     /gene="jgi.p|Fomfom1|1187847"
                     /proteinId="1187847"
                     /source="prediction"
                     /track="FilteredModels1"
                     /transcriptId="1188038"
     CDS             complement(join(18217..18432,18490..18657,18734..18804,
                     18863..19016,19093..19241,19303..19441))
                     /ID="CDS_1480"
                     /gene="jgi.p_Fomfom1_1187847"
                     /source="prediction"
                     /transl_table=1
                     /translation="MSRLTLLLFSIAYVVPHVTAHGFVSKVVIDGKEYKGNQPSGNNAA
                     LIDSPIRQISSFDPIYGADSRDLNCGRNAKKAALVVNADPGSQVSFFWVASWPHNTGPV
                     ITYMTPCGKTSCKDFDPSGAEWFKIDEAGKRNKDSAQWVQQDLFDGKPYTLTLPKNIAP
                     GEYLIRHEVIGLHIANDFRKAEFYPSCVQARITGNGNGAPLPNESVTFPGTGYQDNDPG
                     LFGNNFFTPDSQLQQPYEFPGPNVAQFVNNKADLKANAVEDPVKASSATSAPSATPDGA
                     GCHGHGKKMKRSFHKSH"
     exon            complement(18490..18657)
                     /ID="exon_1480_5"
                     /Parent="mRNA_1480"
                     /gene="jgi.p|Fomfom1|1187847"
                     /source="prediction"
     exon            complement(18734..18804)
                     /ID="exon_1480_4"
                     /Parent="mRNA_1480"
                     /gene="jgi.p|Fomfom1|1187847"
                     /source="prediction"
     exon            complement(18863..19016)
                     /ID="exon_1480_3"
                     /Parent="mRNA_1480"
                     /gene="jgi.p|Fomfom1|1187847"
                     /source="prediction"
     exon            complement(19093..19241)
                     /ID="exon_1480_2"
                     /Parent="mRNA_1480"
                     /gene="jgi.p|Fomfom1|1187847"
                     /source="prediction"
     exon            complement(19303..19441)
                     /ID="exon_1480_1"
                     /Parent="mRNA_1480"
                     /gene="jgi.p|Fomfom1|1187847"
                     /source="prediction"
     exon            complement(20001..20408)
                     /ID="exon_1481_19"
                     /Parent="mRNA_1481"
                     /gene="jgi.p|Fomfom1|1188506"
                     /source="prediction"
     gene            complement(20001..24133)
                     /ID="gene_1481"
                     /Name="jgi.p|Fomfom1|1188506"
                     /gene="gene3789169_3793302"
                     /portal_id="Fomfom1"
                     /proteinId="1188506"
                     /score="0"
                     /source="prediction"
                     /transcriptId="1188697"
     mRNA            complement(20001..24133)
                     /ID="mRNA_1481"
                     /Name="jgi.p|Fomfom1|1188506"
                     /Parent="gene_1481"
                     /gene="jgi.p|Fomfom1|1188506"
                     /proteinId="1188506"
                     /source="prediction"
                     /track="FilteredModels1"
                     /transcriptId="1188697"
     CDS             complement(join(20001..20408,20455..20708,20759..20902,
                     20955..20988,21047..21542,21606..21865,21928..21985,
                     22036..22186,22252..22270,22327..22485,22545..22642,
                     22696..22730,22781..22863,22917..22970,23021..23152,
                     23220..23311,23373..23441,23503..23823,23884..24133))
                     /ID="CDS_1481"
                     /NRPS_PKS="Domain: AMP-binding (24-426). E-value: 6.8e-38.
                     Score: 122.1. Matches aSDomain:
                     nrpspksdomains_jgi.p_Fomfom1_1188506_AMP-binding.1"
                     /NRPS_PKS="Domain: TD (678-914). E-value: 1.3e-31. Score:
                     101.6. Matches aSDomain:
                     nrpspksdomains_jgi.p_Fomfom1_1188506_TD.1"
                     /gene="jgi.p_Fomfom1_1188506"
                     /gene_functions="biosynthetic (rule-based-clusters)
                     NRPS-like: AMP-binding"
                     /gene_functions="biosynthetic (rule-based-clusters)
                     NRPS-like: NAD_binding_4"
                     /gene_functions="biosynthetic-additional (smcogs)
                     SMCOG1002:AMP-dependent synthetase and ligase (Score:
                     113.9; E-value: 1.1e-34)"
                     /gene_kind="biosynthetic"
                     /sec_met_domain="AMP-binding (E-value: 3e-25, bitscore:
                     85.4, seeds: 400, tool: rule-based-clusters)"
                     /sec_met_domain="NAD_binding_4 (E-value: 9.4e-23, bitscore:
                     77.4, seeds: 102, tool: rule-based-clusters)"
                     /source="prediction"
                     /transl_table=1
                     /translation="MATVTSFRSPRTLIETGRTTIPELFEWHAKENPDYPLFRFHDGSS
                     LKDISYSQAIRGVRHVARYVRSFAGVAERVPVAILANTDSITYVLTSVGILRAGHIKFP
                     ISVRNGSAAVAELMRRTNCRHILVSEDEHMRGLAEEVTQELNGVVLHPMPTDEELLSEI
                     DTGTLNDDDGSGVEYNPDDVAMILHSSGSTSHPKPIFWTHKRMVSRGTVPWYGEVDLTG
                     DVLGVHGAPMFHALGVFLYFTAVTVGIVLGVFPPTRPLVHPSPENVFAGAVAISANYIV
                     TFPPFIEEWARDPAKVAHMKRIKGVWFGGGEVNKEAGDALSSQGISLIIVYGCTEVGAV
                     ANVIPVKPGMDYAYFTISRWIETIQVDAGDGKYEIIVLSPPECPLAATNTKVNDRDAYA
                     TNDLVIPHPTRPGLWKLYGRRDDQIVLANGEKTNPLPLERIINEDPLVEDCLIFGNGRV
                     QNGVLVQPTAEFAFDPTDEQALASFRNKIWPTIERVNAFAPQQSRIFKEMVLVTSPSKP
                     FDYNAKGNVRRNPLLQRYATEIDTLYSEVERTAQGDVTPPRIWDALSTKLFVRDVVNKV
                     LVRPVPDHADLFRNGCDSLQATWLRNTILRALRESSPSNADLLPMDIVFKSPSIDALSD
                     VILGGFPAGEPSTVDLLALADEYSSGLPPRPSTLRRREQGKDVVLITGTTRGFGCDVLE
                     HLLRDETIETVYAFNRRNSEAMARQRDRFRERGLQVELLDLPKFRMVEVDLELPGFAID
                     PKLLDEIRCSVTHIMHNAWKVDYNMALRSFLPELKAVKNLVELALASPYVDPPKIQFVS
                     SIGVLRNCTLKLPVPEVHLNPSSALGTGYAEAKWVVERTLDNVMKSANIPVLIIRLGQI
                     CGDRRGHWNEKEWFPALVRSSMFTGCLPDLDGDIAFIPSYPAARAFVEMRNSQAGAILH
                     LVHPRRTPWHTLIAAIAEELGVPGVPYTEWMNALERCAVDSAQDEVKAMQENPALRLME
                     FFKRGPISLLPISSENAQKASTTLASLPELGPQIVREWLTAWRSSGFLT"
     aSDomain        complement(join(20376..20408,20455..20708,20759..20902,
                     20955..20988,21047..21289))
                     /aSDomain="TD"
                     /aSTool="nrps_pks_domains"
                     /database="nrpspksdomains.hmm"
                     /detection="hmmscan"
                     /domain_id="nrpspksdomains_jgi.p_Fomfom1_1188506_TD.1"
                     /evalue="1.30E-31"
                     /label="jgi.p_Fomfom1_1188506_TD.1"
                     /locus_tag="jgi.p_Fomfom1_1188506"
                     /protein_end="914"
                     /protein_start="678"
                     /score="101.6"
                     /tool="antismash"
                     /translation="VLITGTTRGFGCDVLEHLLRDETIETVYAFNRRNSEAMARQRDRF
                     RERGLQVELLDLPKFRMVEVDLELPGFAIDPKLLDEIRCSVTHIMHNAWKVDYNMALRS
                     FLPELKAVKNLVELALASPYVDPPKIQFVSSIGVLRNCTLKLPVPEVHLNPSSALGTGY
                     AEAKWVVERTLDNVMKSANIPVLIIRLGQICGDRRGHWNEKEWFPALVRSSMFTGCLPD
                     LDGDIAFIPSYPAA"
     aSModule        complement(20376..24061)
                     /domains="nrpspksdomains_jgi.p_Fomfom1_1188506_AMP-binding.
                     1"
                     /domains="nrpspksdomains_jgi.p_Fomfom1_1188506_TD.1"
                     /final_module
                     /incomplete
                     /locus_tags="jgi.p_Fomfom1_1188506"
                     /starter_module
                     /tool="antismash"
                     /type="nrps"
     exon            complement(20455..20708)
                     /ID="exon_1481_18"
                     /Parent="mRNA_1481"
                     /gene="jgi.p|Fomfom1|1188506"
                     /source="prediction"
     exon            complement(20759..20902)
                     /ID="exon_1481_17"
                     /Parent="mRNA_1481"
                     /gene="jgi.p|Fomfom1|1188506"
                     /source="prediction"
     exon            complement(20955..20988)
                     /ID="exon_1481_16"
                     /Parent="mRNA_1481"
                     /gene="jgi.p|Fomfom1|1188506"
                     /source="prediction"
     exon            complement(21047..21542)
                     /ID="exon_1481_15"
                     /Parent="mRNA_1481"
                     /gene="jgi.p|Fomfom1|1188506"
                     /source="prediction"
     exon            complement(21606..21865)
                     /ID="exon_1481_14"
                     /Parent="mRNA_1481"
                     /gene="jgi.p|Fomfom1|1188506"
                     /source="prediction"
     exon            complement(21928..21985)
                     /ID="exon_1481_13"
                     /Parent="mRNA_1481"
                     /gene="jgi.p|Fomfom1|1188506"
                     /source="prediction"
     exon            complement(22036..22186)
                     /ID="exon_1481_12"
                     /Parent="mRNA_1481"
                     /gene="jgi.p|Fomfom1|1188506"
                     /source="prediction"
     exon            complement(22252..22270)
                     /ID="exon_1481_11"
                     /Parent="mRNA_1481"
                     /gene="jgi.p|Fomfom1|1188506"
                     /source="prediction"
     exon            complement(22327..22485)
                     /ID="exon_1481_10"
                     /Parent="mRNA_1481"
                     /gene="jgi.p|Fomfom1|1188506"
                     /source="prediction"
     aSDomain        complement(join(22342..22485,22545..22642,22696..22730,
                     22781..22863,22917..22970,23021..23152,23220..23311,
                     23373..23441,23503..23823,23884..24061))
                     /aSDomain="AMP-binding"
                     /aSTool="nrps_pks_domains"
                     /database="nrpspksdomains.hmm"
                     /detection="hmmscan"
                     /domain_id="nrpspksdomains_jgi.p_Fomfom1_1188506_AMP-bindin
                     g.1"
                     /evalue="6.80E-38"
                     /label="jgi.p_Fomfom1_1188506_AMP-binding.1"
                     /locus_tag="jgi.p_Fomfom1_1188506"
                     /protein_end="426"
                     /protein_start="24"
                     /score="122.1"
                     /specificity="substrate consensus: X"
                     /tool="antismash"
                     /translation="FEWHAKENPDYPLFRFHDGSSLKDISYSQAIRGVRHVARYVRSFA
                     GVAERVPVAILANTDSITYVLTSVGILRAGHIKFPISVRNGSAAVAELMRRTNCRHILV
                     SEDEHMRGLAEEVTQELNGVVLHPMPTDEELLSEIDTGTLNDDDGSGVEYNPDDVAMIL
                     HSSGSTSHPKPIFWTHKRMVSRGTVPWYGEVDLTGDVLGVHGAPMFHALGVFLYFTAVT
                     VGIVLGVFPPTRPLVHPSPENVFAGAVAISANYIVTFPPFIEEWARDPAKVAHMKRIKG
                     VWFGGGEVNKEAGDALSSQGISLIIVYGCTEVGAVANVIPVKPGMDYAYFTISRWIETI
                     QVDAGDGKYEIIVLSPPECPLAATNTKVNDRDAYATNDLVIPHPTRPGLWKLYGRRDDQ
                     IVL"
     exon            complement(22545..22642)
                     /ID="exon_1481_9"
                     /Parent="mRNA_1481"
                     /gene="jgi.p|Fomfom1|1188506"
                     /source="prediction"
     exon            complement(22696..22730)
                     /ID="exon_1481_8"
                     /Parent="mRNA_1481"
                     /gene="jgi.p|Fomfom1|1188506"
                     /source="prediction"
     exon            complement(22781..22863)
                     /ID="exon_1481_7"
                     /Parent="mRNA_1481"
                     /gene="jgi.p|Fomfom1|1188506"
                     /source="prediction"
     exon            complement(22917..22970)
                     /ID="exon_1481_6"
                     /Parent="mRNA_1481"
                     /gene="jgi.p|Fomfom1|1188506"
                     /source="prediction"
     exon            complement(23021..23152)
                     /ID="exon_1481_5"
                     /Parent="mRNA_1481"
                     /gene="jgi.p|Fomfom1|1188506"
                     /source="prediction"
     exon            complement(23220..23311)
                     /ID="exon_1481_4"
                     /Parent="mRNA_1481"
                     /gene="jgi.p|Fomfom1|1188506"
                     /source="prediction"
     exon            complement(23373..23441)
                     /ID="exon_1481_3"
                     /Parent="mRNA_1481"
                     /gene="jgi.p|Fomfom1|1188506"
                     /source="prediction"
     exon            complement(23503..23823)
                     /ID="exon_1481_2"
                     /Parent="mRNA_1481"
                     /gene="jgi.p|Fomfom1|1188506"
                     /source="prediction"
     exon            complement(23884..24133)
                     /ID="exon_1481_1"
                     /Parent="mRNA_1481"
                     /gene="jgi.p|Fomfom1|1188506"
                     /source="prediction"
     exon            complement(25150..27621)
                     /ID="exon_1482_2"
                     /Parent="mRNA_1482"
                     /gene="jgi.p|Fomfom1|1188582"
                     /source="prediction"
     gene            complement(25150..27891)
                     /ID="gene_1482"
                     /Name="jgi.p|Fomfom1|1188582"
                     /gene="gene3794318_3797060"
                     /portal_id="Fomfom1"
                     /proteinId="1188582"
                     /score="0"
                     /source="prediction"
                     /transcriptId="1188773"
     mRNA            complement(25150..27891)
                     /ID="mRNA_1482"
                     /Name="jgi.p|Fomfom1|1188582"
                     /Parent="gene_1482"
                     /gene="jgi.p|Fomfom1|1188582"
                     /proteinId="1188582"
                     /source="prediction"
                     /track="FilteredModels1"
                     /transcriptId="1188773"
     CDS             complement(join(25150..27621,27691..27891))
                     /ID="CDS_1482"
                     /gene="jgi.p_Fomfom1_1188582"
                     /phase="0"
                     /source="prediction"
                     /transl_table=1
                     /translation="MASANSPSFARPPRPQQQTDPENRGSMLRASILESALELGIGSSR
                     TVQNWMFNPADGIVEEEEEESQGIVSPSLTYASTATSEESNLSAGLAQRSQPGAGILLL
                     NSKGSPPLTLDTSVQYSPRNGLSPGGANTDRSLQFDLRATPEPRAVSPAPSPQPSLLKN
                     KLRKAKPDGYESDGGYVSEGGKAKKEKKEKKERKEKEKQEKKDKKNKKKEKDKNGEGGG
                     GATDYESDGGYLSEAALKKKKSKKEKKDKKEKHADSPGTDYETDKGYASAFSRSRSRKQ
                     SVTSPVSGDESDGGYLSEASSKTKRFFRLNSKSRKKQDSVDSSQDQPPPVPALPAMNTM
                     TPPIYEMFSRANSPLPPDFRNTTPVPGQVRPSVDTFTSMDTTTTADTSVTTTDTSSTAA
                     DSDERPDSMLSTDGLTKAFRDAESVRSPSIDFLSTFRSANAGSPRSASRFAAYFQGESP
                     ESPTSPKSPVAAVSASKSVRARPKISAPNTSALTLEQKHVPVPLTLTPPTPTLSSYPAG
                     HIPPSPDPDYVLVTPNPSTPTPTSPGHQTSSSVGSNGGPPSPSLQRPKVLAYYDLPPPS
                     PPPRGPLPDVPIDISRSTSPSWSMMDSSPRGPPPRPAVSSADRASPAGSPLSRQLSREV
                     PTITQPVPPVQRGRMSPFPTAPVLPREQTAPLVRQTSRLTKEAVTRHVLKTGGPASASP
                     YTNGHSRWPSNEPIKVTPGPASAQPYLNGKGPAWPPRDQLAVPSEQPRSASALDTRRRV
                     DHGHSWLAYDDDEQDDASDRSLSAPYTRPGSTEPPEPSPDVNAILAGFRKQREAQRAVR
                     DDRARDTVAGIVAGYERDTMYLDAEDGGGDRSSVWSDADSRYSFLDDEKSAAIRAKFVH
                     RVEAMYGKELIPPVPQLPS"
     exon            complement(27691..27891)
                     /ID="exon_1482_1"
                     /Parent="mRNA_1482"
                     /gene="jgi.p|Fomfom1|1188582"
                     /source="prediction"
     exon            complement(29926..30099)
                     /ID="exon_1483_5"
                     /Parent="mRNA_1483"
                     /gene="jgi.p|Fomfom1|1190186"
                     /source="prediction"
     gene            complement(29926..31643)
                     /ID="gene_1483"
                     /Name="jgi.p|Fomfom1|1190186"
                     /gene="gene3799094_3800812"
                     /portal_id="Fomfom1"
                     /proteinId="1190186"
                     /score="0"
                     /source="prediction"
                     /transcriptId="1190377"
     mRNA            complement(29926..31643)
                     /ID="mRNA_1483"
                     /Name="jgi.p|Fomfom1|1190186"
                     /Parent="gene_1483"
                     /gene="jgi.p|Fomfom1|1190186"
                     /proteinId="1190186"
                     /source="prediction"
                     /track="FilteredModels1"
                     /transcriptId="1190377"
     CDS             complement(join(29926..30099,30187..30426,30483..31035,
                     31118..31179,31245..31643))
                     /ID="CDS_1483"
                     /gene="jgi.p_Fomfom1_1190186"
                     /source="prediction"
                     /transl_table=1
                     /translation="MQTNSDRHDLVGGPFAVIESDPGVFTTLLRKLGVSGLEVTELYSV
                     EPFATDHLNPYGLVFCYLCEDDSALKDEYEGSSDLDDPDARSIWFANQLSDDACASQAI
                     LNVLFNCKGVNLGRQLREFAADTEKMSPVMRGLAISNSSHIREAHNSLARPADIRGAYH
                     ALTTAALESAKVRAKEAKAASSPPAKKRKTSVSSSRTKRKAASARETEKLDAYHYIGYV
                     PAHGRVWELDGLRAAGPLDVGEIHSDDAASESRAGWMDVVRPVLQRRMQRVLEGGGEGH
                     IQYNLLAIVDDLYLGASDELELLKRERAALERRLGGCFPDGWADKVRAAPHFPLFPAVD
                     PALLASAAQTFATTLRPAAGEPGKVFAQDFGSRKMSKELAILDMPECNLVPAWERCVRD
                     ALSAKVAVEEEIEKSQRAQTDNVRRTFDYEPFIREFVTCLHNEGLLEGALGDRAPHTDP
                     EPAGGVSSKAKGKGKRK"
     exon            complement(30187..30426)
                     /ID="exon_1483_4"
                     /Parent="mRNA_1483"
                     /gene="jgi.p|Fomfom1|1190186"
                     /source="prediction"
     exon            complement(30483..31035)
                     /ID="exon_1483_3"
                     /Parent="mRNA_1483"
                     /gene="jgi.p|Fomfom1|1190186"
                     /source="prediction"
     exon            complement(31118..31179)
                     /ID="exon_1483_2"
                     /Parent="mRNA_1483"
                     /gene="jgi.p|Fomfom1|1190186"
                     /source="prediction"
     exon            complement(31245..31643)
                     /ID="exon_1483_1"
                     /Parent="mRNA_1483"
                     /gene="jgi.p|Fomfom1|1190186"
                     /source="prediction"
     three_prime_UTR complement(32143..32412)
                     /ID="UTR3_1484"
                     /Parent="mRNA_1484"
                     /gene="jgi.p|Fomfom1|1230740"
                     /source="prediction"
     exon            complement(32143..32464)
                     /ID="exon_1484_3"
                     /Parent="mRNA_1484"
                     /gene="jgi.p|Fomfom1|1230740"
                     /source="prediction"
     gene            complement(32143..33317)
                     /ID="gene_1484"
                     /Name="jgi.p|Fomfom1|1230740"
                     /gene="gene3801311_3802486"
                     /portal_id="Fomfom1"
                     /proteinId="1230740"
                     /score="0"
                     /source="prediction"
                     /transcriptId="1230931"
     mRNA            complement(32143..33317)
                     /ID="mRNA_1484"
                     /Name="jgi.p|Fomfom1|1230740"
                     /Parent="gene_1484"
                     /gene="jgi.p|Fomfom1|1230740"
                     /proteinId="1230740"
                     /source="prediction"
                     /track="FilteredModels1"
                     /transcriptId="1230931"
     CDS             complement(join(32413..32464,32547..32882,32934..33124))
                     /ID="CDS_1484"
                     /gene="jgi.p_Fomfom1_1230740"
                     /source="prediction"
                     /transl_table=1
                     /translation="MGLSDLSNGRRLPPTKRRKIVHPDSTVVSSPVLSIPYSPRGLMCV
                     SCHRAFAGAKQNQLIQCDRCHAPTCAICSRTCNGCPPSTPPTPVLTSSPSLPDTPLVSP
                     FPALRRPVLAMNTNTALGPTPPPIAGRRRKARDREEEEGGKADGLLAETEEGVLPGCGR
                     TVCRNCATESTQSELITCYDCAGRSSAAP"
     exon            complement(32547..32882)
                     /ID="exon_1484_2"
                     /Parent="mRNA_1484"
                     /gene="jgi.p|Fomfom1|1230740"
                     /source="prediction"
     exon            complement(32934..33317)
                     /ID="exon_1484_1"
                     /Parent="mRNA_1484"
                     /gene="jgi.p|Fomfom1|1230740"
                     /source="prediction"
     five_prime_UTR  complement(33125..33317)
                     /ID="UTR5_1484"
                     /Parent="mRNA_1484"
                     /gene="jgi.p|Fomfom1|1230740"
                     /source="prediction"
     five_prime_UTR  33384..33509
                     /ID="UTR5_1485"
                     /Parent="mRNA_1485"
                     /gene="jgi.p|Fomfom1|1230744"
                     /source="prediction"
     exon            33384..33545
                     /ID="exon_1485_1"
                     /Parent="mRNA_1485"
                     /gene="jgi.p|Fomfom1|1230744"
                     /source="prediction"
     gene            33384..34512
                     /ID="gene_1485"
                     /Name="jgi.p|Fomfom1|1230744"
                     /gene="gene3802552_3803681"
                     /portal_id="Fomfom1"
                     /proteinId="1230744"
                     /score="0"
                     /source="prediction"
                     /transcriptId="1230935"
     mRNA            33384..34512
                     /ID="mRNA_1485"
                     /Name="jgi.p|Fomfom1|1230744"
                     /Parent="gene_1485"
                     /gene="jgi.p|Fomfom1|1230744"
                     /proteinId="1230744"
                     /source="prediction"
                     /track="FilteredModels1"
                     /transcriptId="1230935"
     CDS             join(33510..33545,33642..33714,33841..33934,34020..34359)
                     /ID="CDS_1485"
                     /gene="jgi.p_Fomfom1_1230744"
                     /source="prediction"
                     /transl_table=1
                     /translation="MKNKNKATKFPVARIKRIMQKDEEVGKVAQATPVVISKALELFLA
                     MIVEEASNVTVERGSRRVEAYHLKHAIDTVDMLDFLKEIVEAVPDPSAGGTIDVEAENA
                     EARSRKRGKGKEKKGAGDANGGDKPAPRRRRKKAGAKDKEEEDGEEEREMDVEEDEEEG
                     GNVRRSRRDEDDDDWEG"
     exon            33642..33714
                     /ID="exon_1485_2"
                     /Parent="mRNA_1485"
                     /gene="jgi.p|Fomfom1|1230744"
                     /source="prediction"
     exon            33841..33934
                     /ID="exon_1485_3"
                     /Parent="mRNA_1485"
                     /gene="jgi.p|Fomfom1|1230744"
                     /source="prediction"
     exon            34020..34512
                     /ID="exon_1485_4"
                     /Parent="mRNA_1485"
                     /gene="jgi.p|Fomfom1|1230744"
                     /source="prediction"
     three_prime_UTR 34360..34512
                     /ID="UTR3_1485"
                     /Parent="mRNA_1485"
                     /gene="jgi.p|Fomfom1|1230744"
                     /source="prediction"
     exon            34754..34984
                     /ID="exon_1486_1"
                     /Parent="mRNA_1486"
                     /gene="jgi.p|Fomfom1|1313633"
                     /source="prediction"
     gene            34754..35760
                     /ID="gene_1486"
                     /Name="jgi.p|Fomfom1|1313633"
                     /gene="gene3803922_3804929"
                     /portal_id="Fomfom1"
                     /proteinId="1313633"
                     /score="0"
                     /source="prediction"
                     /transcriptId="1313824"
     mRNA            34754..35760
                     /ID="mRNA_1486"
                     /Name="jgi.p|Fomfom1|1313633"
                     /Parent="gene_1486"
                     /gene="jgi.p|Fomfom1|1313633"
                     /proteinId="1313633"
                     /source="prediction"
                     /track="FilteredModels1"
                     /transcriptId="1313824"
     CDS             join(34754..34984,35037..35171,35231..35313,35367..35470,
                     35532..35604,35664..35760)
                     /ID="CDS_1486"
                     /gene="jgi.p_Fomfom1_1313633"
                     /source="prediction"
                     /transl_table=1
                     /translation="MAGPSFIDRARNAPEDDDFTITDDFSGGRAAPLPQDLAEETPFQQ
                     LIRHWMNERHAPDILPGQEMLLGRLLDHIRKQSSDVELLRADPDSSEEEHFRIMLVQTE
                     IERVKFVIRSYVRTRLHKIEKYAKYITRTPEIHQRLSKAELEHAQRYARLVEYHFTQAV
                     LQSLPPQQRSLDEDVAFMPPMIPAPNTLRPVFAHALVDCPPMRLPDGSSTEMQKGQTSL
                     TPYYVIEQLLLRGEVELV"
     exon            35037..35171
                     /ID="exon_1486_2"
                     /Parent="mRNA_1486"
                     /gene="jgi.p|Fomfom1|1313633"
                     /source="prediction"
     exon            35231..35313
                     /ID="exon_1486_3"
                     /Parent="mRNA_1486"
                     /gene="jgi.p|Fomfom1|1313633"
                     /source="prediction"
     exon            35367..35470
                     /ID="exon_1486_4"
                     /Parent="mRNA_1486"
                     /gene="jgi.p|Fomfom1|1313633"
                     /source="prediction"
     exon            35532..35604
                     /ID="exon_1486_5"
                     /Parent="mRNA_1486"
                     /gene="jgi.p|Fomfom1|1313633"
                     /source="prediction"
     exon            35664..35760
                     /ID="exon_1486_6"
                     /Parent="mRNA_1486"
                     /gene="jgi.p|Fomfom1|1313633"
                     /source="prediction"
     five_prime_UTR  35842..36102
                     /ID="UTR5_1487"
                     /Parent="mRNA_1487"
                     /gene="jgi.p|Fomfom1|110258"
                     /source="prediction"
     exon            35842..36238
                     /ID="exon_1487_1"
                     /Parent="mRNA_1487"
                     /gene="jgi.p|Fomfom1|110258"
                     /source="prediction"
     gene            35842..37455
                     /ID="gene_1487"
                     /Name="jgi.p|Fomfom1|110258"
                     /gene="gene3805010_3806624"
                     /portal_id="Fomfom1"
                     /proteinId="110258"
                     /score="0"
                     /source="prediction"
                     /transcriptId="110258"
     mRNA            35842..37455
                     /ID="mRNA_1487"
                     /Name="jgi.p|Fomfom1|110258"
                     /Parent="gene_1487"
                     /gene="jgi.p|Fomfom1|110258"
                     /proteinId="110258"
                     /source="prediction"
                     /track="FilteredModels1"
                     /transcriptId="110258"
     CDS             join(36103..36238,36302..36468,36533..36689,36745..36815,
                     36874..36963,37155..37193)
                     /ID="CDS_1487"
                     /gene="jgi.p_Fomfom1_110258"
                     /source="prediction"
                     /transl_table=1
                     /translation="MRPHLSSLALSVMPLFGLVACHGSLQTLVANGKSYQGDNPTNPQN
                     LTTPIRLRGDEDVGPVLVATNPALLCGLKAAVAKETALADPGSELSFSWKSGGLEGNWP
                     HEAGPMMAYMTDCQGPCTESQPTMNTPWFMIDEAGLKPGTANDWVQKDIHGGSPYNLVL
                     PKNIKSSEYLLRIEIIALHRASERNGAEFYSRVGSLCGSEDIVEPTFLILCRPNCD"
     exon            36302..36468
                     /ID="exon_1487_2"
                     /Parent="mRNA_1487"
                     /gene="jgi.p|Fomfom1|110258"
                     /source="prediction"
     exon            36533..36689
                     /ID="exon_1487_3"
                     /Parent="mRNA_1487"
                     /gene="jgi.p|Fomfom1|110258"
                     /source="prediction"
     exon            36745..36815
                     /ID="exon_1487_4"
                     /Parent="mRNA_1487"
                     /gene="jgi.p|Fomfom1|110258"
                     /source="prediction"
     exon            36874..36963
                     /ID="exon_1487_5"
                     /Parent="mRNA_1487"
                     /gene="jgi.p|Fomfom1|110258"
                     /source="prediction"
     exon            37155..37455
                     /ID="exon_1487_6"
                     /Parent="mRNA_1487"
                     /gene="jgi.p|Fomfom1|110258"
                     /source="prediction"
     three_prime_UTR 37194..37455
                     /ID="UTR3_1487"
                     /Parent="mRNA_1487"
                     /gene="jgi.p|Fomfom1|110258"
                     /source="prediction"
     gene            complement(39054..40271)
                     /ID="gene_1488"
                     /Name="jgi.p|Fomfom1|1363475"
                     /gene="gene3808222_3809440"
                     /portal_id="Fomfom1"
                     /proteinId="1363475"
                     /score="0"
                     /source="prediction"
                     /transcriptId="1363666"
     mRNA            complement(39054..40271)
                     /ID="mRNA_1488"
                     /Name="jgi.p|Fomfom1|1363475"
                     /Parent="gene_1488"
                     /gene="jgi.p|Fomfom1|1363475"
                     /proteinId="1363475"
                     /source="prediction"
                     /track="FilteredModels1"
                     /transcriptId="1363666"
     exon            complement(39054..40271)
                     /ID="exon_1488_1"
                     /Parent="mRNA_1488"
                     /gene="jgi.p|Fomfom1|1363475"
                     /source="prediction"
     CDS             complement(39054..40271)
                     /ID="CDS_1488"
                     /gene="jgi.p_Fomfom1_1363475"
                     /phase="0"
                     /source="prediction"
                     /transl_table=1
                     /translation="MPRVRAAIRPAPGRLPYAHGGSTLAKKPHTVRSASVVPILPPSPP
                     QSRHKRKRRSRSRVTDSSSEDEDEYDVPALEPDKEEEGQSSQDGAVAIGYNKRKMSSHS
                     PEGSAQDCVEDEFWLGTSQGSSTTVASTSQLKVVKNRAPTRHSPRSRIRLPSSSPPPAT
                     HLSRRGHTGLLSPPPSRRAPVFVPRPATPPRTESGNRRGLPERDSPNNPFLEPPANTII
                     HVSEDWSLREPRTPPPKMVERPTISVLFRGVKAEVSNPHYVPEHIAADNEARARLPVWH
                     PEYSPSQACVPTLLFPGAQARAERVASRRADRVVSIPTSPTPAYRVRASPSAVNDTSST
                     TEDEGKMISAVKAAKVAQRTAHKDKIVDSDTLVTRPSSRIDSLAGLPEKGHKDPVVRAI
                     GPARCA"
     exon            40460..40672
                     /ID="exon_1489_1"
                     /Parent="mRNA_1489"
                     /gene="jgi.p|Fomfom1|1189961"
                     /source="prediction"
     gene            40460..42542
                     /ID="gene_1489"
                     /Name="jgi.p|Fomfom1|1189961"
                     /gene="gene3809628_3811711"
                     /portal_id="Fomfom1"
                     /proteinId="1189961"
                     /score="0"
                     /source="prediction"
                     /transcriptId="1190152"
     mRNA            40460..42542
                     /ID="mRNA_1489"
                     /Name="jgi.p|Fomfom1|1189961"
                     /Parent="gene_1489"
                     /gene="jgi.p|Fomfom1|1189961"
                     /proteinId="1189961"
                     /source="prediction"
                     /track="FilteredModels1"
                     /transcriptId="1190152"
     CDS             join(40460..40672,40735..40793,40844..41020,41079..41376,
                     41426..41498,41551..41591,41647..41709,41768..41867,
                     41922..41976,42032..42078,42140..42156,42216..42542)
                     /ID="CDS_1489"
                     /gene="jgi.p_Fomfom1_1189961"
                     /gene_functions="biosynthetic-additional
                     (rule-based-clusters) Aldedh"
                     /gene_functions="biosynthetic-additional (smcogs)
                     SMCOG1017:aldehyde dehydrogenase (Score: 382; E-value:
                     5.5e-116)"
                     /gene_kind="biosynthetic-additional"
                     /sec_met_domain="Aldedh (E-value: 7.5e-125, bitscore:
                     413.8, seeds: 89, tool: rule-based-clusters)"
                     /source="prediction"
                     /transl_table=1
                     /translation="MSLNPAGTIIQLEGDAQSQTTLVPHNQQPLVVRTYPLETQLNKAI
                     ERAAAAQEKWERTPLQQRIAIGHKFIEEFEKMREEIPLELTLQMGRPVSQGAGEVRGTV
                     DRAKYMLSIAPKALADVSLVDTDKPGFKRYIKRTPLGVVLVIAPWNYPYLVMVNSVLPA
                     LIAGNSVVLKPSPQTPLAAERFALAFHNAGVPKDALQVIHLSPELTTKAVQNPLVDFVA
                     FTGSVAGGRAVDIAAAQAPGFKGVGLELGGKDPAYVREDVDLDYTVPELVDGAFFNSGQ
                     SCCAIERIYVHESIYDEFVKRFVELTKKYRLGDPTEPEYNLGPVCSVASAERIRKQVAA
                     AVAAGAKALIPEDLFPAAQSGTAFVAPQVLVDVDHTMEVMKEETFGPVIGIQKVASDVE
                     AIALMNDSPYGLTASVWTNAEKNPESQEAFLHIVDELQTGTVFLNRCDYLDPALAWTGV
                     KNSGRGVSLSVFGYDQLTRAKSVHMKIKTSQ"
     exon            40735..40793
                     /ID="exon_1489_2"
                     /Parent="mRNA_1489"
                     /gene="jgi.p|Fomfom1|1189961"
                     /source="prediction"
     exon            40844..41020
                     /ID="exon_1489_3"
                     /Parent="mRNA_1489"
                     /gene="jgi.p|Fomfom1|1189961"
                     /source="prediction"
     exon            41079..41376
                     /ID="exon_1489_4"
                     /Parent="mRNA_1489"
                     /gene="jgi.p|Fomfom1|1189961"
                     /source="prediction"
     exon            41426..41498
                     /ID="exon_1489_5"
                     /Parent="mRNA_1489"
                     /gene="jgi.p|Fomfom1|1189961"
                     /source="prediction"
     exon            41551..41591
                     /ID="exon_1489_6"
                     /Parent="mRNA_1489"
                     /gene="jgi.p|Fomfom1|1189961"
                     /source="prediction"
     exon            41647..41709
                     /ID="exon_1489_7"
                     /Parent="mRNA_1489"
                     /gene="jgi.p|Fomfom1|1189961"
                     /source="prediction"
     exon            41768..41867
                     /ID="exon_1489_8"
                     /Parent="mRNA_1489"
                     /gene="jgi.p|Fomfom1|1189961"
                     /source="prediction"
     exon            41922..41976
                     /ID="exon_1489_9"
                     /Parent="mRNA_1489"
                     /gene="jgi.p|Fomfom1|1189961"
                     /source="prediction"
     exon            42032..42078
                     /ID="exon_1489_10"
                     /Parent="mRNA_1489"
                     /gene="jgi.p|Fomfom1|1189961"
                     /source="prediction"
     exon            42140..42156
                     /ID="exon_1489_11"
                     /Parent="mRNA_1489"
                     /gene="jgi.p|Fomfom1|1189961"
                     /source="prediction"
     exon            42216..42542
                     /ID="exon_1489_12"
                     /Parent="mRNA_1489"
                     /gene="jgi.p|Fomfom1|1189961"
                     /source="prediction"
     three_prime_UTR complement(42684..42765)
                     /ID="UTR3_1490"
                     /Parent="mRNA_1490"
                     /gene="jgi.p|Fomfom1|110009"
                     /source="prediction"
     exon            complement(42684..42953)
                     /ID="exon_1490_7"
                     /Parent="mRNA_1490"
                     /gene="jgi.p|Fomfom1|110009"
                     /source="prediction"
     CDS             complement(join(42766..42953,43036..43306,43373..43412,
                     43488..43594,43664..43798,43873..43893,43962..44003))
                     /ID="CDS_1490"
                     /NRPS_PKS="Domain: PKS_KR (2-96). E-value: 2.5e-09. Score:
                     29.1. Matches aSDomain:
                     nrpspksdomains_jgi.p_Fomfom1_110009_PKS_KR.1"
                     /gene="jgi.p_Fomfom1_110009"
                     /gene_functions="biosynthetic-additional (smcogs)
                     SMCOG1001:short-chain dehydrogenase/reductase SDR (Score:
                     108.9; E-value: 4.8e-33)"
                     /gene_kind="biosynthetic-additional"
                     /source="prediction"
                     /transl_table=1
                     /translation="MPSYVVTGASRGLGFEFVRQLSQDKANAVFAAVRNPQGASKLNEL
                     AKSSSNVHIVKADLSDVGSIKAAAAEVAKVTGGSLDYLINNAVFVDGEHAKSQITEFPD
                     EKTLEDQLVLSFRTNVAGVAHMINAFLPLLRAGSVKKVITLSTGLADPDFVRGTGFTNN
                     PQYAIAKGALNVLVAEYATALADEGFVFLAISPGVVNTAEKPPTPEDVEGFLRMVEKFK
                     RLYPAWEGVPLTPETSVRLVREVIDKVGPKESGAFVSHFGSQQWL"
     exon            complement(43036..43306)
                     /ID="exon_1490_6"
                     /Parent="mRNA_1490"
                     /gene="jgi.p|Fomfom1|110009"
                     /source="prediction"
     exon            complement(43373..43412)
                     /ID="exon_1490_5"
                     /Parent="mRNA_1490"
                     /gene="jgi.p|Fomfom1|110009"
                     /source="prediction"
     exon            complement(43488..43594)
                     /ID="exon_1490_4"
                     /Parent="mRNA_1490"
                     /gene="jgi.p|Fomfom1|110009"
                     /source="prediction"
     aSDomain        complement(join(43505..43594,43664..43798,43873..43893,
                     43962..43997))
                     /aSDomain="PKS_KR"
                     /aSTool="nrps_pks_domains"
                     /database="nrpspksdomains.hmm"
                     /detection="hmmscan"
                     /domain_id="nrpspksdomains_jgi.p_Fomfom1_110009_PKS_KR.1"
                     /evalue="2.50E-09"
                     /label="jgi.p_Fomfom1_110009_PKS_KR.1"
                     /locus_tag="jgi.p_Fomfom1_110009"
                     /protein_end="96"
                     /protein_start="2"
                     /score="29.1"
                     /specificity="KR activity: inactive"
                     /specificity="KR stereochemistry: C1"
                     /tool="antismash"
                     /translation="SYVVTGASRGLGFEFVRQLSQDKANAVFAAVRNPQGASKLNELAK
                     SSSNVHIVKADLSDVGSIKAAAAEVAKVTGGSLDYLINNAVFVDGEHAK"
     exon            complement(43664..43798)
                     /ID="exon_1490_3"
                     /Parent="mRNA_1490"
                     /gene="jgi.p|Fomfom1|110009"
                     /source="prediction"
     CDS_motif       complement(join(43793..43798,43873..43893,43962..43997))
                     /aSTool="nrps_pks_domains"
                     /database="abmotifs"
                     /detection="hmmscan"
                     /domain_id="nrpspksmotif_jgi.p_Fomfom1_110009_0001"
                     /evalue="8.70E-05"
                     /label="PKSI-KR_m1"
                     /locus_tag="jgi.p_Fomfom1_110009"
                     /protein_end="23"
                     /protein_start="2"
                     /score="15.2"
                     /tool="antismash"
                     /translation="SYVVTGASRGLGFEFVRQLSQ"
     exon            complement(43873..43893)
                     /ID="exon_1490_2"
                     /Parent="mRNA_1490"
                     /gene="jgi.p|Fomfom1|110009"
                     /source="prediction"
ORIGIN
        1 cactcgctgc cactcacgta aaggttgttc cgttttgaac cggccctaac actttcggta
       61 ttgtcgcgtt ttcttgcgcg atgagatttc catcttgcag cgagaaaccg gaggtccagg
      121 tctcgagcga ctgaattgca tgtctatggc ggagacagac gatcaaacag actctggggg
      181 agacgaacct ggacctcact tccaggcccc tgatttactc ccatgcgcta gcatctgcga
      241 cagagtacca cccagccacg tttgctgttg cttctcacta tttacggtag ctcataaaaa
      301 cggaccaccg tttccgactc tgaaggcagt ctgactactc atcatccgtg agatggaggc
      361 tcgagagtcg agactcggaa gagacagtca gtctaccacc catggctctg cacttgcgta
      421 tcaatttacc aaatggcgca agctccaagc cctatgaccg agtgtgtgac gagggattga
      481 gaaacaggag gatcaaatca aggtccgaat atctgggtac gtgctacata attgtgggga
      541 gtctttgagt tctttctgtt gttttttttc cttgacacgg ggtcacagct ccgcagtcga
      601 agacctggag acctggacag ttacggtaaa gaagaacggt agagaagatg gcatctgcca
      661 cccactggat tccttcacca tcccgtaaaa cttccgcaag tacattcaac acgacggacc
      721 actgccggct tcgtggcgct gactccacgc cgttgcccca cttcgactgt cgcgcaaact
      781 ctgagtccag ggccccggat tgtatccacg gtatatgggg cttcttctca tggctgagtg
      841 taagaagtgg acgcctagta gacataagca tccaacacag tgaatgtaag aaacccggct
      901 tgccgtctaa cctcagatga aggtacaaag ttaggccccc tggcctgtct atgtgaacgt
      961 cgacaggtca aacagtgtaa tgtcgaactc accacacctg cccccgaaac atgctgcgta
     1021 gatcggttgc gtgaatgaac ttattacaag cggttcctag ctacaggaag caacggcagc
     1081 tcgtaacctc cgcgctgagc ggactatgga cacttcgatc agccaggatg gcgtcactga
     1141 aaagcatgaa ttcgatacgg cattatatct tgtacatgag ttgacaagca taagggtgcg
     1201 acaatgtaca tatgcgattg tatgagtgca agaagaaact aggcgacatc tgaagtatcc
     1261 cggattaagc aaacgtatca tcaaagctgc aaagcgtata ggcatagcta agttggccat
     1321 caggcaccat catcttcttc acttatcgta cacagagggg gcggatcagc acgaacgcgg
     1381 acactctaca gagcacaaga aactttaaga gaacctgaca gtaccaaaag cagacgactc
     1441 acgtcgaacc ctcgattcat tcctccttcc cgtccggatt ctcatcagcc ttacgaacgt
     1501 cttcagcgac ggactgattt gacgacactg cgccaacagc accttggcgc tgctgccggt
     1561 cgccacctac gtccttgaca cccgctgcga gttcgtcgca gctctcctta ctcggcccac
     1621 tacccacctg catgtcgcgc ttcacgcgct cggcaacaat aacgcccgct cgatccccgc
     1681 cattcagggg gctgctcttg aaccagccgc ccttgatcgc gtactgactc ccggaggcag
     1741 actgcgcacg gcgcttgcgc tcgacaagta tcgcctgctc gagcgacggc gcaggagatg
     1801 cgcttcgaga tggcggcgcg tatgccgcat tcagcgtggg aggcaccgga ataacagggg
     1861 taccgccact gcttccgccg ccaccggtgc gcgcacgacc aatgctggtc gcagcgagga
     1921 cactgtccgt agggatgacc acgttgggcg tgacagccag cgggccaggt ttcacgggca
     1981 cgggcgcagg cgaaatagga ttggcaagag attcgtcatt caagacaatg cgaataggca
     2041 catcgcggtc atcacccgca ccagtggttg ggtcagacgt cacaaccgat acggtattcg
     2101 gcggtacctc tataccttcg ggcaaggcag ggggaggcgg agtcccgtct tgcgcagcct
     2161 tcttctccga ggcgccttca gcatcaggcg gcataggcgg agcgctcctg gatcgctgga
     2221 agcctggaac cttgaagttc agacttctca gcgcgggcaa cgccttcggc ttcacgacag
     2281 acgacacggg agtttgtttc gaagaatcgg agggaacggc ggtgttcgcg cgggtgtcag
     2341 acgactgagc agcaagctgc ggagcagatg gcgtgcgctt gagagatggc gcaaccttca
     2401 cgtccgcttg ggcgtaagac gaaaggtccg gatgaccttg aggatcgaat tcgtcgtaaa
     2461 tctcctcgcc gatgagctct gcaaacgtat gccctgagta agatactcca atacatcacc
     2521 gagttaaacc acgcaccttc gagtacgtct tccaatgtga tgataccaag cggcatgaca
     2581 gccgggtcga cgctctgaag aaattcctcc acaccctcct ttgtgaggac ggcatcggcg
     2641 ggcatactct gctcccaacg gccccatgct ccaacttttg gcaacgcgag accccgcttc
     2701 tttccgccgg cggcctcttg gtcgtcaacg agccccattt cgacatcaac actccgtttc
     2761 cgcttaccac gaccgcgaac acggttgctt ttctcggaag atccctcggc ctcggcatca
     2821 gcggaatagc tattcaacgt ctcatcattc tcactgctac tccgtttggg cttcttgtcg
     2881 cgatgccgtt tctgacgatg ttgcgtgcga ggaccctcct cctcatccga gctggagctc
     2941 gagtcactgt cgcccatgag gacgcgatca cgcagccgtt gggtcagtcc tcgtttgacc
     3001 gccttcttca cgctagcagc acgctcgaca ctgaagcgtg acactatagc catatgcgaa
     3061 cgtccctctt ggaacttgtc caggatgccc aggagcggct cattgttcgg aacaaaggga
     3121 accttgttca acgggatctt ccgcacgggg gtcgcgtctg tccgattgga atttagcttt
     3181 cgcgcgcgtc ctactacgag cgctatggac gcaccattag ggtctagtaa gacgcattgc
     3241 ttcacaagga ggaccccgat gatcttcttc actttctgcg tcttgggttg acggccgtca
     3301 aggctgagac gagaagcaga cccgtcgaac aagtctgctt cagagatgtt caccttcgcc
     3361 acgagcctcg gaaccgggat ctcgacttcc tcgtagacgg gtatgcgtga gtgaccggta
     3421 agacaaactt tgcgcaatgt ctcgtaatcc agtttggcat caatgctgag catgaaaacg
     3481 tccttaatgg gggtcatcgc ttgcctcacc acctgcggag gatgtcagcg cccgcgtgtg
     3541 aagtgaagga agaatacgcg ccttctcctg gaggtcaaga gcacctccga taatggtaac
     3601 agtgtctgtc ttgagatctc cccccagctc gccgatgttt gaatgcatcg ctatcaactc
     3661 ctttaactcg gtacgtcggt agatgatgcc gtgatgcggg ccgagtatga tctcgagaag
     3721 ttttgcaacg ggccaggcca cgatgccctg cactcggagg tcagcaggaa cacgtcgtga
     3781 cgagacacca ggtcgcgtac caacgtccag atgagaactt gtacaaaccc tgccatcttt
     3841 gccccgaagt acaacccata acgcgtgcac agggattgcg gaatgatctc cgagaagcta
     3901 caggacgcat atgtcaatat tgtccttacg tctagcgcta acgaattgga aactgaattg
     3961 gaaaatccat gcacgacgaa tacgatggaa cgctggtttc gacgaggcgc tccgagacgg
     4021 atgcccgttt tcccgacaaa tgcgttggtg tcacaattgt acgctcggtg acatcggtga
     4081 ccacgggggt gacagcccca cgttcgatgg ctgggatatg accggtctag caaaaaacaa
     4141 tggcgcaaat ttctgctctc gagcgatata caataggccc ttgtgtatgt gcaatgaggg
     4201 catgagaaga catctcggtg aggcaggctc atttctaccg ggtcgacctg tctgataaaa
     4261 cataattcgt agccctcaat atcttcgacc ctgggaggca taaagcataa agtggccgag
     4321 agtgctcaga cgtgaggcgc atcgggcagg acacccaacg aacagcaccc gcggaacaag
     4381 ctactccagt tcgtgccaca cgggtcacgt gatcgcaatg ctaacacgcg ttcgaagcac
     4441 gggagcgcgt ccgaattgcc gaagtcgcgt catggacatc acatgaggga agagcgagaa
     4501 gagaacgaaa ctctagagat aaaccacgta catcacgatg aggacggtgc tcacgacgac
     4561 gctctgcacc cctccgccca ggattgggtc agaaatgacg ggcagcgtct cgttgacgat
     4621 catgttcgcg agtagcaggg tgacgagcag caggtgtcca ttcttgcgaa taggtttgat
     4681 cttgttcgcg tacagctttt gctttctgcg tcaggatcat cgtcagtcat caggcctgcc
     4741 accgagagca tgtccagcca cagcactaga agcatcgcca aggactggag ataatccggc
     4801 actcacggcg ttccactgac gctcagcacg ttcagctgcg tcgagtccaa gctcatgtat
     4861 ccgagcgtca gaccggcaaa cagacccgac aagaggacaa gaacggggat gaggcatgag
     4921 aagatgatga acttggctcg ctcatcaggg tcgtgcatgt ctcggcgcac gaacgcgtgc
     4981 gcgttgagct cgggaccagg agagttgcgt gaaggtggaa catcttgtgt atatacagca
     5041 gaccctagag tgtgaagcag ccttgagagg gaagccttga gcagaggcgc gaccattcga
     5101 tgggtgttgt tgtcgttgtg agagacgcgt aggtgtgtac agcgcgaggc acatatgtaa
     5161 ataccattta cccaccaacc ttatcaacgg caagctccgg cgcgcttacc gcttacgatt
     5221 tcggacaaac tacccacaag cctattcgct gagttggaca gaagttgcaa cttgcctcag
     5281 tgggccgccg ttgagtgtta tacataccgg tgttctctcc aatcccaaag tcgccgtgct
     5341 gtgggcagcg cttggcacca gcaccgcaac agtccacaag atctgcgatg tatagcatgt
     5401 acgatcatgt ggcgcacgat cctcgtagga aagagagatc aaacaagaaa gctatatcgt
     5461 atcattacgc tagtatacag taaccgaatt caacagcaca caccgaacat agaaaatcca
     5521 agcgttttac acacccgcag ctggacccac aagcaaacgc tctgacatgg ataggcttgg
     5581 ataaggaacc gaaacaccta gtcgccagta gctgtaacgt tttagcttag ccgtaccact
     5641 tctggccgat acgcatctcg gacttcggcc gttgcgggat cataggctcc gtgatgttga
     5701 aaacctctat cgcacgctat gaatagaggc gtatcagcca aggacagtct cagtggcggc
     5761 aaccaaaccg gagagataag agagagtgat aaggagtgat agtgaccttc cacgtgttca
     5821 tatcgaactc cataacgagt tgatgtttta ccaagccctc gtcgtaatct tgatgcgtgg
     5881 gttgttcaca cagcactgcc gcgagggagg cgatcaattc catgcaattt tgcacataga
     5941 ttagccactc actgatagtg ggctcgcccg tatcttcatc cgtttggaag gcgcatttgc
     6001 cgtcacggat gaggaacgac aggtagaaca gattctccac ggactgtcca aagtcgtcag
     6061 gattgatgat gaacttgaag atgttcacgg ttccttcaat gttggacagt aatcgttcca
     6121 gctatgtgag ttcataacgt aacaatgagc ttgcggaacg actagagcaa atcgagaagt
     6181 aacactcacc gttgcgacgt tcttggtcgt ttcgttctcg gatcgcgtga tgtcatcctc
     6241 cgttatctcc tgcggcttct tcatgtcctc cttgttcttc tcaagtttgg cacgttttgc
     6301 cgcggtacgc ttcttttgct cgattgagag aggacctaac ctgcacaggt atccgtatca
     6361 gaacgtctct actaacgacg cgaatcattg gctgaacatc cgcggccatg gttcactccg
     6421 ttgcggcaga actcaaataa agagaactcg ctctgtcctg tcccaggatg tgtgggcacg
     6481 aggtgatggt atctcgaaag tgggtagctg ttaacgccag agcctatgtg cgggctgatc
     6541 gctgactcca ggatccagtg gaagcgaaaa cggccatcct gccataaacc gcagccagtt
     6601 ccgaatggtt tacaaagttc acaaatgtct tgctgcaaga agaacggatc gcatgccaat
     6661 atattctgag cacgcacatg aagtccattg caggtacccg cctgctcttc gagagtgcac
     6721 ggcgtgctat gcgttcccaa tccagtggtg cgccagccgc atcgtactcg ctctcatctt
     6781 cttcctcgtc tccatctccc acaggcgaga ccggcttgcg cccgcccata tacgtgatga
     6841 gacgcgcgac aaagtcatcg acgtcgaacg cccccgaccc tgacttcatt gcgcgcgctt
     6901 tggccgcgcc gatttgcgag atttgcagga gtaggcctga gtcattggtc gcttcttgga
     6961 ttgcgcgcac tggcagatta agagcaagta ggtgtgagag atgcgacaca cgatggagat
     7021 agaggcggat atgcgtccca taccttcacc gaacaggcgg ttggcttcgc gcaacctgtt
     7081 tgtcacttct tctgtgctta tgtcttgcgt ctctatagag gtgatcgttc gagatgatat
     7141 aatgatcaat gagacgcatg cgcgtacctg tgagctcctg aatctgacgg cgatatctcc
     7201 tcctaatatc gcgcgtcgtt tcttgattct ggtcggggtc gtaaacgtcc tccatctcta
     7261 catcgtctgc taccatttca gtactttcgc gcgggtattc aggtgtggag agtatggaga
     7321 gcagaggagg cggtggccag tcggaaagga tggtggtggt acacgaaaaa gagacgcgct
     7381 gcgtgtgtcg cgacgcgttc acgatccacg tgatctctga cttacgcgat gtcattgcta
     7441 cacacgcgct tataaagcac aactcaagta ctcaaaaaac atgcgtcact atcctccaga
     7501 gctccagatc cagaaggtgt cggaacgagg ctacgacaat atgtgccaac caagcgcaat
     7561 ccactcttct tacgactccc actcctgctt caatcgttga ataaacggtc aagttcaacc
     7621 caaaccttac ccagccatgc atcctcagga gaagacatag aaatcgtcag ttttctctcc
     7681 gagtcccagt gaagtaagtc gactttgtcg ctcctttatc aactttcaag acaagtctcc
     7741 ggccgtcgag ttggaagact cgaaggacca agactcttga tcaaccacct cgtggacaaa
     7801 ttcagagacg tactgtcgca agtcgtggta tttcgtcgat agtccgaacc cgaacataca
     7861 ttgattattt ctgcaagcgt cacgggccat actcagagtc acaggctatg aacgaggcct
     7921 tggagccggc atcgtgtgcg atgttaacgt ccaatcgcca ctggatccct acgacctagg
     7981 caatccaggc tccagccagt gtcgctgagc acgctgcaca atttcgcgcc atgaccgcaa
     8041 acagtgcctt tttaactgcc gatatttttg atgccttgta cgacactata gtgcaccatg
     8101 tctcagcatt gtatgtcacg ctcctcccct tctacttcga taccgtcgtt gacttgtctt
     8161 aatcagactc ggtctcgtat gctcatcgca tccttcctac ttcgtgtcgc cgctatctca
     8221 gacgaccctc tgctcacggg agcggtatgc tggtgagtac tctgtacatc atacacaatc
     8281 gcatataccc actttcccca gcctctctcc tggagaaccc gagcgatatc aatcatgaat
     8341 acattgcgat tatgaaagcc aagtcttcgt cttctcaata catctctttg ggtgctgtag
     8401 tactacaaac agtcctgcag gtcgcggcca tcgcaaaagt gagtcgcaca tagtccgaat
     8461 actgatgagt gtttgtgttg agtggagaac cctaggaaga cgctcatgca tggtgcggtc
     8521 acgaatggag tggagtggat gttcttcaca ttcatatccg gtcctgagta ccttggaggc
     8581 acctatgtac catccacacg ggagaccgtg ttgtcggtga atatgagggc cgatctctgg
     8641 cgttctcaag aacatggtat gtatccaagc ttcatcacat agcgctcaca tcatgacctc
     8701 tatcttcaga ttacaaatca cggcctgtcc gccacgcttg cggtttaagg aggagtttga
     8761 ctaatttgcg atcatcttct ggtacatgcg tatccacttg tcacgttcac ctcggtgggc
     8821 agtggagtgc aggaggcaat ggacacgagc tacattcatt gcatgaagca gagggttgga
     8881 gggccggacg atgtaacttg taggtgtttg aatgatactc gctttcgaaa ctcgcactcg
     8941 acattcaagt ttcacccgta tgtcgacaac ccgagtattg ccaacctctt cgctgttcct
     9001 gcatgtgtgc aaatgcaaac aatgccttcc ccgtacccgg tataggtgtg tagaccacga
     9061 cacgtttacc ggcagacaat catcacatca cgtacagcgg cgccaggtgc acacgctgtc
     9121 cggctgtcac tcatcggtgt ctcccactcg cggggagacc ggatacgaac acgtaggcat
     9181 atacgtaggc aagtgaccat cgcttcttct gcttgctccc ttcgctgacc tagcacctga
     9241 catccgcgat gtcattgctg ctacaggacg actctcttgc ccatgaccgc gccgacgctc
     9301 tccgccactg gctggcgcgc cacaacgtct cgctggactt cgttgaggat ggtcgatcgt
     9361 ggccggccca aatcgcacct gtagcggacc tcctggtggt tccggatgca gaggcccggt
     9421 ctcgggatcg gaagggcatg ccaacattga atcaccttgg cacaaacctt ccgtggaagt
     9481 tcgtattcgc gagcatcttg gaagacgctg taccaggtgt tactacatag taagtctttc
     9541 catctgattt ctgtcgttct acgctcactc acgtgggcca tgttgggccg ttatatatag
     9601 cttcgactgt gaatttgtga gatccaggcc agacagccca tacgcgacag tgtatggtgg
     9661 cgccgagtcg gtcagaggga cggcttcatt gcttgtcctc ctcccagttg aactgagtga
     9721 gtcacctgca tgctacgcct tcatgacgca cttatccacc tttgctgctc tccccccctt
     9781 cagcacggga tgattcatta gacggagacc ttgcaccata tgaattgagg ggcaggtctg
     9841 tatgccactg cgcgactcat tccgaggaag cagtggatag tagcagcgaa gggacatcga
     9901 atggggacgc gggctcgtcg cgcctggttc tcttcaatct atctgacgct tcttcagatg
     9961 ccaccttgta cgacgtagag gacgccgacg acgactccga gatcagcatc gaagttgaaa
    10021 tacacgacga caatggggag cgacatctgc agctccccga gctcttcaaa ctgccaggac
    10081 gcctacagcc tgaggtatcc tcgaattatg cttcgatgaa caccgagtac tccagtgcag
    10141 ccccctccct gtcgccttcg gccttctcct gctctcacac aagtccaaga agtccgactc
    10201 ggagttgcca atcccactcc tcgtccacaa gctcgtcatc atcctctgct gagcgtcctc
    10261 cgattccttg gacacgtttt gacagtacat ccacgcacgc gctccaaagg cacatcctcc
    10321 cctcgccgtt ctatccacgc cccctcgtgc ccctgctctg tgtcgcagac gagggggaga
    10381 tcgtgccgct catgtgcagc gcgctgcatc agcggcatgc actcgggctg gatgattcgc
    10441 ccattgttgg gctactgatc ccgcgacttg gagggaacgg gtcgtcatgc gaggtgttgt
    10501 tcgggtggat cgagcgtcag gtgcaggtgg ggcatactct ggtgagattc tcgccgtgct
    10561 tttactcccg gatcgcttac caagtatgtg cgtcgtcgac acagcccagg acacatatcg
    10621 tcgcttccaa gcacaatacg atgagtactc gcagccacat agtcacgtcc acggtgttca
    10681 acctgcaaca cacggaaagc atccggcagc tcgcaggcta cctctcgagg ctcggtatgc
    10741 atcttgcgtc aacgtcatct ccttcaagtg gcacaaactg tccgcgtagt ctcatgtggc
    10801 gggcggacag ctttcttgcc cagttggcgc catgcagcag tctttgtgat gaacgcatcg
    10861 tgctctgggc acaccaagtc cgttgtgcga agtgcgtccg aggcccagtg gttcgatgcc
    10921 gcacccaaat cgctaaacaa actcctgcat tctgtagtga gaccgacgac gatgacctgg
    10981 gccctggcaa ggcccaagtc ccgcatccgg agtcgagaag aaaccagcct cggtatgtct
    11041 cgtactctct cgcaagttcg gtgaccaacc ttggacagag acgaccttgc agcaatgctc
    11101 aagctcctac accttagcat cgcccagaca ctgcccaccc tcgatagcca tacatccgag
    11161 tgcgaacgta catccgtgtg cacgaatgaa ggccccgagt ctccaagcac ctcgcgcact
    11221 tctgagacag catgggcgcg agtctgcgcg gcatttagtg gatggacttc tgtatccgac
    11281 gcctccaaca catccagcac tgcgggcact ttgattgcag acgaagatgg cacggaggtg
    11341 tccactgtta ctgtgcatcc gctcctcgca ttcctcccaa ccttcgtgtt gagccactga
    11401 tccattctgt agcttgttaa tacatgcacc attcgcaata catttggtat atcaccaata
    11461 tatatacagt ccgaacgccg agtcctgtgc cagtgctcga tactacatcc gaccgtcacc
    11521 gccggttccc cacttcctta gccctcctcc tgatctcctc cgcgcgctcg tccaatagat
    11581 acatcgcata cgccttatgc agcctcttga tccactccgg gatcgtcttt tgactcgtcc
    11641 cctccgcctc tacaaactca taatcatgca ccgccgagaa cgccacctcg accatgccct
    11701 ccgcgtccac ctcgcccacg ttccattcat gcctgccgcc agacatgagc cgccagggat
    11761 acccccacgc cgcgatgcgt ctaaagaacg cgagcgcgcc ctccggcacc gtccacccca
    11821 caagcagtgg ccggccgtgc gagggcggac gcaggacgac gaacagcccg ttcaagagct
    11881 tctgcccctc gtagaacccg ttctcgccgc agtccccagc cgttgctagg ccaatggccc
    11941 gcccttcggc tctgagcaag acgttctcca agaaggtgcg cgcccacgct tcctcgatgc
    12001 tgcccgtctt cgtgtacgta ggatcatcgc gcgcgatggt ctctagcccc gcgacgggca
    12061 cgcgcgtggc gtatacgtcg gcatagggcg agtgcagtct gagtccggcg ccggaagtgg
    12121 ctctagtcgg ggtgcggaac gctgtcgtgg aagccgtttg tggcgggcaa ggcgggtact
    12181 tggcctcgag ccgtctgact gtgtgatatg tccaggcgag cggaggagcg aaaagtgctg
    12241 caccaaagag tagtgagcgg cgggaaagta gtctgggagg catactagca atgcgaagat
    12301 gggcgctgtg cgacctgcag ctggatgaga aagattcagc ttatacttga ccatagaaag
    12361 tcagtgcgga cttgacgata ccctgaggtt gatcagataa attgaattgt cgtctagacc
    12421 tgcgcggggc aacggcgata tgtatgttca gactatttag cgcttcgctc cgagtcgtgt
    12481 acagttgcgt actgaacgtc gcaaggtggt ttatatactt cagaacatat catgtctccg
    12541 attccacccg agagcgttcg cgcaatactt aaagttgatc atgatcgtga tcggatccta
    12601 gagctcaaga ggactcctga ccctttcctt gcaccgccat ggtgtcctta cttgagagta
    12661 gactccgacg aggcaatgtt ataacatatc cgggcccgtg cccctcggaa agcaatgaag
    12721 ataagttaca tgagactccg tccaacatac tcataaccac atgcaagccc tcaccccgca
    12781 ttacaccaaa cattcccata aacatcctga gcgacacccg tcgacccgcc gcctagctcc
    12841 ccatcgtccc cactgtcaat gaaaccctgc ccataactgt tcgcagcatt aaacttgggc
    12901 aacgggcatt tgaacccgag gaacgtcgga cacgccctat ccgccgcatt gcacgtctcc
    12961 aggcacggca gaagcgtctg atagtcgctg gagtacgcag gcaagacggg attcctcggt
    13021 gtcgtacccg ccttgacgtt cgtcagcgcc ggctgcagag gcacctgcgt gccctgcgcg
    13081 tcctgtgtgt cctgcgcgtc ctgcgcgccc tgcgatggca acgcctcggc gcaccgcggg
    13141 aaagataccg tgcagagcca ggtgcggtac gcgtgctggc agtccgcgca cgttacaagc
    13201 gggctgtaca agtcgcgccc gcacgctagc gtggtgagag tcttggtgaa attggtgagg
    13261 acggagatga tgttctctgc gacgccggat gggagcgtgc ctgctgtgtg tgccgtggcg
    13321 ggcgcgcgag gaggtgggag aggggcggcg tacgatattg aaggacagaa tgggaggttg
    13381 tgcaccaagg ggcagttgaa cgaggctata gggagcgcgt aagtttgagg tgcacacatt
    13441 gtttataaag ataaattgtt ttgcatttac atcctgttct gcgcgaagag agacgaacgt
    13501 acctgatttc gtaacgaagt atagcggcga tgtcgcagcc agcttcccag actgcaacat
    13561 atacgccgtg taatttgtgc gtggggtgag cccgcccacc aaccattgcc acctccaccc
    13621 ctccgggtcg cgcagccaca gtccttcact ctggttcgca ctcagcatag tcacagcaga
    13681 cgtcgtgtct cgctgagctg ccgtacggat ggcgcatgtc gtccgcggga gcgtctttag
    13741 tgtcgaagag tccgtggtcg tgaacaccaa tgagtagttg cgcggattgg acggttccga
    13801 agggaaagtc aggttcgcag cagggagcgt gtagttggga taagtcggct ggggtaaggg
    13861 ttccgggtta aacggcggag agaataccag ggcttggttc gacgtcgtgt caccgacata
    13921 cgggtagtct agttcggacg tcgcgtcttt cgcaagttca gctcgccatt catccctgct
    13981 gatgagagat atactcactg cttgacgaga ccaacaactc gaacggcgtt gtcgtgctgc
    14041 ccttgaccac ctgcagcctt cccccactcg ggaacattcc ctgccagctc ccaaatccct
    14101 cttcgcctag cttaacttga aacaccctga acagatccac gttgtccgga cccggttgcg
    14161 agattgttgt gtcattcgtc acgaagaaga gcggcgggct gtctgaactt gcgcatagcg
    14221 agacagagac ataaagaggg tcaacacttg atggtaagat gaatattggg ggattcggaa
    14281 gagttgttgt gttgccggcg aggacagtgt ccagggagag ttgctgctgt gcttcgacag
    14341 atagaaggaa tgattggacc aggacaagaa gggacgcggg cagaagcata tctgtaaagc
    14401 agctaatgtt acaacagcat tcgagggtcg cacgtcggcg agagcgtaga tgaactcgag
    14461 gatggacgat ggtaactagc aagtctcgga gcgcccgtcg caacggactc acactcagct
    14521 caatgtattc cagctgtata tcttctacgt tacgcagtga ttgatcgtca aagcttcacc
    14581 tctgactacc accacaaccg agataaactc tcactcgtta ctctggacgc tcctctacaa
    14641 tgaatattga gcgcgccgtt cgactgttgc ctctcttgcc tcaaatttcc ctttccttct
    14701 caaacatgta cgctgatggt tgcatactta ttcctcagat ccagggccga ctgggtgata
    14761 atagttattg aagtgcaggt aggagatgtg ggatccaatc agagcagcct ggtcggttca
    14821 acccgaatgc tccgcttgaa cgcgagggtt ggaacaacct gcaggtcata tcggagcttg
    14881 tcggaaacat cacggagtca taatcagtgg ttcacgctgg gggcgcttcg acaactggat
    14941 cgaagactcg aacgcaagcc tacttcgcca ctccaccagc agtagtacat cccatcccgg
    15001 atcgacatga ctgaggagcg acaagttggc ttatcacaac cgcgccgcag cgcacgcacg
    15061 ccagctaaga aacccgccaa gatgcctatc aaagccatcg ccctagaatc accagcgcag
    15121 ggcaagcgga aaccgcgaga cacggacaag agccctgcag aggtgctgga atacctatta
    15181 accaactcga agagtaaaat gacctccatt gatctctcgg tagatagcat tcttccctcc
    15241 gtggacagca atactgatct tgtttgtttt agaatctcat caactacaat aactttctgg
    15301 agctctctga agagtcccaa ctgcgtctct gtgccttgct cccgcccaca gcattctcca
    15361 cttacatccc cacagtatgc gatactcatc cagatatcca gccacaacct tctaaccaga
    15421 tggacatcga ccacacgccc gccacattaa atccaacggt cttcacatct tcattcttcc
    15481 tgcccgccca acatacatgg caggatcatc tcttctcgtc gtggctgacg aagaaagctg
    15541 cagacgagct agaagagttt acgcgaggcg ccaaggatgg tacgctccac gcagactgga
    15601 aagacgaagc gtgggagcga gaccattctg cgcagcctcg gccaaagacc ctgaagtgag
    15661 tcgggacttt gcgcacctaa acatggtcga ccaatgtatc taacctgctg aaccatagaa
    15721 atacggtgcc ctccttggat ctagcagctc tcgcgaagaa cggactgctc caggctggtg
    15781 acgttcttgc ttacaaacgg tcctttgata gtctcgacac catcgttgag aaggacctgt
    15841 tggtacgtct gaacactctg cttcgtgcga ggcgcctcac cagttcttca actattgttt
    15901 agatcgatac ggtcgatcct cagtcacact ctatctcctt cctcttctcc ccaggtacgg
    15961 aaccagcgtt acccccgtca cttctcgcgt tcggggagcg ggagtatgat ggcaaacttc
    16021 tgtcaatgga cgagatcttc gaccccgtcg cgctggaacg aggcatcctg gacgttgacg
    16081 ggcgcgtgaa ctcttctgcc aaatttgccc acgacaccgc catgtgtatc actccttaca
    16141 cccagacagg cgcgccatca gatgggctga agaacctagt cgcagtgcgt gcatggaagg
    16201 cgttcactgt atggcgtctg agcgacgaag tgcgcgagga gcagtctggt cgggaacgag
    16261 gaggcaggga gaaggttgca acattgttct accttcgtgg taccctatga tcatgcgagg
    16321 gcaacgaagt gcatcggcgt gagaccagga catcatgaaa caacgttcaa cgttcagcaa
    16381 acggcagttt gagcccggct gcgagtttgt ggagcagcac atgctgcagc gttcaatttc
    16441 tggcaacgcc aatccgagtc gcggtgcgat ctctgctgca agatttggta atctaactcg
    16501 gcaatgacac gattacgtcc ccactgagta tgcacccctc aggtactgga aatacaagat
    16561 acagtttcag cttgtaatgc cgggatcaga acgcgactcg gagtccagtg agtacgtgtc
    16621 aacttgtttg tttctcatgg ttacaactcg ccctcctatc gcatcaagct gacctgtgga
    16681 ttctgcgtcg cgttgaatcg ggtgatgtgc aaaggtatgt ccttgcgtga gtctccccct
    16741 agccgccgca ctcctcttgt acggccccag ctggccgtcc gagtcgcgcc cgtgcgagac
    16801 cggggtgttt cctagcgcca aagatgtcac actgattttc aatcagactg tctatttcac
    16861 gccgcacccc atgctgcacc caaatcagtg ttataaaggt cgcctctctg gctccagatg
    16921 tggcccgtcc ttctcttctt ctctctttct tcgttctggt ctccggagcc cttcacagta
    16981 tcacagtttc aagcactgcc atgatgtctg ctgccctcct agcgttttct ttcgccgcga
    17041 tgctccagtc gacctctgcg atcccggcgt cagcgaacag tagcgcgcca ggaccttggt
    17101 gcgacggcct cgggccctcc gtattcgata cctcgcccga cttcaggcta acggctttca
    17161 acaagacggg acccgacacc actgggacgc cccttgtcct gggtttcaca ggcacaggtg
    17221 aagatgtgga cggcgccatc attacgttta ctgtgctctc cgtacgtgtc gctgaacaat
    17281 aatctggtcg ctggtataga taatggatta cgcatggcag accgtgcagt cgcatccagg
    17341 cagcgagcct ggaacctaca ggctcattca tggccacgtc tccgccgagg cggagcagcc
    17401 gacggtgaac aacctgattg gacccggtga acagctcaag ttcctcgcac gcgactccct
    17461 cgaccccgcc actttcccat cccaacagta ttgcgctgtg gtaagcttga cttgggagtt
    17521 tctctaccca atcggttata ctcacggagt aaaatgtgac tttgtaacag gctccaacat
    17581 ctccgcatgg gagcggtgat cccttcccgc acctggcggt taggggcgag acagagctgt
    17641 tctccatctg cgactttttt ggtcagcagg cagtgacgtt caacgctagc agcggcctgg
    17701 cctatgacat ctcgacgtgc tacaacgtta ccatcaagtt cgtcccttaa actaaattcc
    17761 actgccgatc atgagacggg agtgagtgta tgtagtgcga ctgttaggac tgcctgtacg
    17821 ggcatgacat acactagacg aagaatgctc ttatggcgat agacacaaac ttccgcatta
    17881 acatgtgtgc cacacgctgt gccatccata cttttgttca cgctcgcaat acctctttga
    17941 attcgcaaga tgggacgagg atcgcaacaa taatctgtat cttcacagtt gtaattgaaa
    18001 caggtactca gctcgggaac gcactgtggc gctctcccta tttcactctg ccctatcgca
    18061 gccgggcatt cttcatgtgg atcacagtta catatggggt agtagccaga gtagattatc
    18121 gaacatctcg aacacaacgc ccagcgctgt ggaccgttca gtaagcagag acagtacgtc
    18181 cgcgcgccaa cctcatctct cggacagacg agtcaatcaa tgggacttat ggaaagaacg
    18241 tttcatcttc ttcccatgac catgacaacc cgctccatcg ggcgtagcac tcggcgcgga
    18301 tgtggcagag gaggccttga ctggatcttc gactgcattg gccttgagat ccgccttgtt
    18361 gttgacgaac tgcgcgacgt tagggccagg gaattcatat ggctgctgca actgagagtc
    18421 tggcgtaaag aactaggaga acgtggtgag attgatcaga tggtccgtta tactgaggac
    18481 aaggctcacg ttgttgccaa agagcccagg gtcattgtcc tggtacccgg tgcctgggaa
    18541 ggtgacagac tcgttcggaa gaggcgcacc attcccattg ccagtgatgc gcgcttgaac
    18601 acacgaaggg tagaattccg ctttcctgaa gtcgttggcg atatgcaagc caattacctg
    18661 ccgccagtga tacgtagggt acggaacgtg agtcacttga atcgcgtagc atgtgaacgg
    18721 ccctcgtacg cacctcgtgt ctgatgaggt attctccagg tgcgatgttc tttggaagcg
    18781 tcagggtgta tggcttccca tcgactgtag tttgcgatac gtgagctcgc aaacacaaat
    18841 atacaagaag cttcacactg acacaaatct tgttgcaccc actgggccga gtccttgttc
    18901 cgctttcccg cttcatctat tttgaaccat tccgccccag acgggtcaaa gtccttgcaa
    18961 gacgtcttcc cgcaaggagt catgtacgtt atgaccgggc cggtgttatg gggccactgt
    19021 ccatgcggtg agtgcgagct tcaagatagt atatttccga catacgtttg ctttgggatc
    19081 gtttttgttc acactagcca cccaaaagaa ggatacttgg ctccccgggt cggcattgac
    19141 aaccaaggct gccttcttgg cgttccggcc acaattcagg tccctactat ctgctccata
    19201 gatgggatca aatgaggata tctgccgtat agggctgtcg actacgagaa aggaacagta
    19261 tcgatttcgg agtatctgaa tacggccgtg aacgcaactc actgagggca gcgttatttc
    19321 ctgaaggttg attacccttg tattccttcc cgtcaatgac gaccttcgat acgaagccgt
    19381 gagccgtgac gtgagggact acgtaggcga ttgagaagag caagagagtg agtcgtgaca
    19441 taacttgagc agtgattccg aagggtcgag tcgagaaact tgcgagtagc caagagaacg
    19501 gtggctattt ataagacaat catgagtggt cattacatct tgtttgtgtc tcgacacaat
    19561 aagtattgac agaatggtca ttgaaggcaa caagagaagt gctttgaagg ggttgtggta
    19621 gcaataacaa taagcgcaag cgctcaccta ttgagacata gcgcgctcgc gatctctttc
    19681 tctatactag agtcagaaga aacaagggca cagctcatca accacgcagg aaaccggtag
    19741 catgagccac catcaggaat gcagaatgcg atagccacca tcttagctgg ccccggcgat
    19801 ctttcttctg aagactgaag ttgatacatg ccccgaatgg cctgtgttat catcgtctct
    19861 gattgacaga actgcctgtg ggcattgttc tgcgtatgtt gtacttacgt aaaccgtctg
    19921 gtagcagagt cacggtggac acagcgattg taggcaggga cgactcggat acatgatgct
    19981 tcgaacaagc gaacgatcat ctaggtgaga aagccggaac tacgccaggc cgtcaaccac
    20041 tcccgaacta tctgcggccc aagttcaggt aaacttgcaa gagtagtgga tgctttctgt
    20101 gcattctccg aagagatcgg aagaaggctg atgggtcccc tcttgaagaa ctccatgagg
    20161 cgcagagctg gattctcctg catggctttg acctcgtctt gcgcgctgtc gacagcgcat
    20221 cgttccagcg cattcatcca ttctgtgtac ggaacaccag gtacgccaag ctcctcggcg
    20281 atagcggcaa taagtgtatg ccagggggtg cggcggggat gaacgaggtg aaggattgct
    20341 cccgcctgtg aattccgcat ctcaacgaac gcacgcgccg cagggtagct ggggatgaaa
    20401 gcgatgtcct gtaaggcaag tcagcggtga tggttacgga attatgtcac gtacaccatc
    20461 gagatctggc aagcaaccag tgaacatgga cgacctgact agagccggga accactcctt
    20521 ctcgttccaa tggccccgcc gatctccgca tatctgaccg agtcgaatga tgaggacagg
    20581 gatgttcgca ctcttcatga cgttgtcaag ggtgcgttca acgacccatt ttgcttctgc
    20641 gtagccagtt ccaagtgcag aagaagggtt aaggtggacc tcgggaacag ggagtttcaa
    20701 tgtacagtct gttgatatca gaacacagac gaacatcacg cagagggtcg atcctcactt
    20761 cgtaaaaccc caatggagct gacaaattgg atcttcggcg gatcgacata gggcgaagcg
    20821 agggctagct cgacgaggtt cttgactgcc ttcaactctg gaaggaatga ccggagggcc
    20881 atattgtagt ccaccttcca cgctgttttt gatcagtcaa ctgtccccaa gcggcggaag
    20941 actcagtaac gcaccgttgt gcattatatg agtcacagaa caacgtatct gtgaacgttt
    21001 acggaagccg tgaacgcaat cgcttacgcg ccatttgttg actgacctca tccagcagct
    21061 tgggatctat ggcaaagccg ggaagttcca gatccacctc gaccatcctg aacttgggca
    21121 agtcaagtag ttccacttgc aacccccttt cccggaagcg gtctcgctgc ctggccatgg
    21181 cctctgagtt tctcctgttg aacgcgtata ccgtttcgat cgtctcgtca cggagcaggt
    21241 gctccaatac gtcgcagcca aaccctcttg ttgtcccagt tatcaggacg acatccttgc
    21301 cctgctcccg cctcctcagc gttgaagggc gtggaggcaa accgctggag tactcatccg
    21361 ccaaagccag gagatcaacg gtggacggtt cccccgctgg gaagccacct aagatcacat
    21421 cactgagcgc gtcgatggat ggcgacttga acacgatatc cataggtagc aggtcggcgt
    21481 tcgaaggcga ggattcacga agtgcacgta ggatcgtgtt gcgtagccat gtggcttgta
    21541 ggcttcccca agatacaact gtggtcagtg tgcgctcaat attttcgttc aaaacgtatc
    21601 tatacctgtc gcaaccattg cggaaaagat ccgcatggtc cggcactgga cggaccagta
    21661 ccttgttgac gacgtcgcga acgaagagtt tggtagagag agcatcccat atgcgcggtg
    21721 gagtgacatc tccctgcgcg gtacgctcta cttccgagta taaagtgtcg atctctgtgg
    21781 cgtagcgctg gagaaggggg ttgcggcgga cgttgccttt cgcattatag tcaaagggct
    21841 tggatggaga ggtcactagt accatctgac gcggacggca ttaggggacg gatgcggacc
    21901 acatacacag atctagtgaa tatatacctc tttgaagata cgcgattgct gaggcgcgaa
    21961 ggcgttcacg cgctcgatcg ttggcctaca aagcttgatc agggggaccc acaagctgat
    22021 gggtgcataa cataccatat tttgttcctg aagctcgcaa gtgcctgctc atccgtagga
    22081 tcgaacgcga actctgcggt aggttggacc agcaccccat tctgaaccct gccattcccg
    22141 aagatgaggc agtcttctac aagcgggtct tcgtttatga tgcgttctgt acagtcgaat
    22201 tcccatcaag ccccgttcta gggatgatgt tgaagatgcg atagcgcgta ccgagtggca
    22261 gaggattagt ctgcaagaat attcagtcag cttggtggaa tgacttgtgt gaagcttgca
    22321 gcaaaccttc tcgccatttg ctaacacaat ctgatcatct cgccggccat acagcttcca
    22381 gagccctggt cttgttggat gtgggatgac gaggtcattc gtggcataag cgtctctgtc
    22441 gttgaccttc gtattcgtgg cggcaagagg gcactcaggg ggagactata ggcgtcatga
    22501 atcaagtgca tcatgggtga cctggacacc acgagtggac ataccaacac gatgatctca
    22561 tactttccat ctcccgcatc cacttgaatg gtctcgatcc accggctgat ggtgaagtag
    22621 gcatagtcca tgcccggttt cactattcat ttatctgaga accgagtaaa tcagcattca
    22681 agagaaatca ttcacctggt atcacgttgg ccactgcgcc aacctcagta ctagtctgcc
    22741 tcagaatggt cgctttcaaa cacgggacag gtgtgcgtac catccgtaaa cgatgatcag
    22801 agagataccc tgtgacgata acgcgtctcc agcttctttg ttcacttcgc cgcctccaaa
    22861 ccactgtaaa tatgtcatct ccacgactct tttttataga acggacccag acgtaccacc
    22921 cctttgatgc gcttcatgtg tgcaacctta gccggatctc gagcccattc ctgcgaacga
    22981 ggggatcaac accaaagttc tcatcttgag cgagacatac ctcaataaag ggaggaaagg
    23041 taacaatata atttgcagat atcgcaacag cccccgcgaa gacgttctct ggcgagggat
    23101 gtaccaatgg acgtgtcgga ggaaacacgc caagcacaat cccgacagtt acctgaaaac
    23161 atcggcaaca ttctcgtcag accagtccac agcctgcgaa atatggagca gaatcctacg
    23221 gccgtgaagt agaggaacac tccgagcgca tggaacatgg gtgctccgtg cacacccagg
    23281 acatcaccag tgaggtcgac ttctccgtac cctgtacaag attacttctc aaccagccgt
    23341 agatcatgcc aaatgcgtga gactctgctc acaaggcacg gtacctctac tgaccatcct
    23401 cttgtgagtc cagaatatcg gtttggggtg gctcgtggag cctggtatct cagcccgtca
    23461 gtacgatacg cgtgacaatg tgcataccgt ggtcacactg accggacgag tgaagaatca
    23521 tcgccacatc atctgggttg tattcgacgc cagacccatc gtcatcattc agcgttccag
    23581 tatcaatctc cgagagtagt tcttcatcgg tgggcatcgg atgcaatacg actccattaa
    23641 gctcctgcgt gacttcttca gccaacccgc gcatgtgttc gtcctcagat accaggatat
    23701 gccggcagtt cgtgcgacgc atgagttccg ccacggccgc cgacccattc cgaacggaaa
    23761 tggggaactt gatgtgccca gcgcgcagta tcccgacaga tgtcaagaca taagtgatag
    23821 aatctatcac aatcaggttc gatccacatg atacgagcag tacagttacg cgacagtacg
    23881 caccggtgtt ggccaggata gccactggaa cacgctcggc cacgccggcg aaggaccgca
    23941 cataccgcgc gacgtgtcgg acccctcgga tcgcctgaga atacgatatg tctttcagcg
    24001 aactgccatc gtggaagcgg aagagcgggt agtcgggatt ctccttcgca tgccactcaa
    24061 acagctccgg aatcgtggtg cgccccgtct cgatgagcgt ccgtggagaa cgaaaactgg
    24121 tgaccgtggc catctcgcat gaacaaagag acactctctg gccttgctct ctaggcgggg
    24181 tcccagatat atagcatgaa gttactgcgc cttgaccaag aatatcacag agtttcgcaa
    24241 ggggcaagaa gacagacgta gtacgacttc ccgagcttct cttgcgacca gaagttgacg
    24301 ttgagcgcga aaactgtgcg cacctctcgt gcggctcacc gccagcacta tctttggttt
    24361 gggaaataca tgatgtgact gagtgggcgc gctatgtcag gaaggttcgg ggtacagcat
    24421 aaggtatgct gtgagagaaa aggtactcac cgagccccga cgcgagaccg tgccgcatat
    24481 gcggatgcaa tacctgacct atccaacgtt cagtccccac actaacctag gactcacctt
    24541 gttactcaac aagaggataa gaggcgaaca acgacgtctc gggcgggcca aatgtgaacc
    24601 tataggagta gaccctctta caaagtcagg catgccggac ggggtatggc atagcgaaag
    24661 atgggtagca ctgcaaacaa aatacaacgg accacgacgg cagaagaggg aacgcgtgtg
    24721 tctaatgagc gtagcaaatg aagggaagcg cggatgtcga cggactcaga gctctaacac
    24781 atgaagaaga cctgaggagc ctgccgtgct gtgacctgcc agtccggaag ttgacagtga
    24841 ggcatgtaga cgaggttgca acgaaaggac taaagaaggg aagcacaatc gaagaacggt
    24901 cgataacgat aaatgattga agaatacagt aggtagtagg cagtagcgac agagtgagcg
    24961 gtgcggaagc tggagaatac agcactgggg aggtaagcag attatgaaca cgaacatgga
    25021 cacgaacgtg accaagaaca atacgttaaa acaagagctc gaaccactga aagatacatg
    25081 tgcacatcga ccgaaagcct ctgaacgaat gaaatgatag atcaaccaca ccaacgacgt
    25141 gcagcacgct cagctgggca actgcggcac aggcgggatg agctccttcc cgtacatcgc
    25201 ctccaccctg tggacaaact ttgcgcggat cgccgcgctc ttctcgtcgt ccaggaagct
    25261 ataccggctg tccgcatcgc tccacacgct cgaccggtcc ccgccaccgt cctccgcatc
    25321 gaggtacatc gtgtcgcgct cgtaccccgc gacgatgccc gcaactgtgt cgcgtgctcg
    25381 atcgtcacgc acggcacgct gtgcctcgcg ctgcttgcgg aacccagcaa ggatcgcgtt
    25441 gacgtcgggc gagggttcgg gaggttccgt ggacccgggg cgtgtgtacg gtgccgacag
    25501 cgagcggtca ctggcgtcgt cctgctcgtc gtcgtcgtac gcgagccacg agtgcccgtg
    25561 atcgaccctt ctccgtgtgt caagcgcgga tgccgatcga ggctgctcag acggcaccgc
    25621 gagctggtcg cgcggtggcc acgcaggtcc cttgccattg aggtacggct gtgcagaggc
    25681 cggacccggt gtgaccttta tcggctcgtt cgatggccat ctgctgtgtc cgttagtgta
    25741 cgggctggca gatgccgggc caccggtctt cagcacatgg cgggttacgg cctccttcgt
    25801 aagcctcgat gtctggcgca cgagcggcgc agtctgctcg cgcggcagga caggggcggt
    25861 tgggaatggg gacatgcgtc cgcgttgtac aggggggaca ggctgcgtga tcgtgggtac
    25921 ctcacgcgag agctgcctgg aaagaggaga ccctgcaggg ctggcgcggt ccgcggaaga
    25981 cacggcagga cgcggcggtg gaccgcgcgg cgacgaatcc atcatgctcc aagatgggct
    26041 ggtgcttcgt gagatatcta tcggcacgtc aggtaaggga cccctgggtg gtggactggg
    26101 cggtggaagg tcgtaatatg cgagaacctt cgggcgctgt agtgacggac ttggtggccc
    26161 tccattagag ccaacgctcg aacttgtctg atgtcctggg cttgtgggcg tcggtgtgga
    26221 gggattagga gtcacaagga cgtagtccgg gtctggagat ggcgggatat ggcctgcggg
    26281 atatgaggac agggtgggcg tagggggtgt gagcgtgagc ggaacgggca catgtttttg
    26341 ctcaagagtg agcgcagaag tattcggggc agatatcttc gggcgcgcgc gaacagactt
    26401 ggaggccgat acagcagcga caggagactt tggtgaggtg gggctttctg gactctctcc
    26461 ctgaaaatag gccgcaaacc ttgaggctga gcgtgggctg ccggcgttcg cgctgcggaa
    26521 ggtggaaagg aagtcgatgc tgggtgaacg tacggattcc gcgtctctga aggccttcgt
    26581 gagaccgtct gttgagagca ttgagtctgg ccgctcatca gagtccgcgg cggtcgatga
    26641 tgtgtcggtg gtcgtgacag aagtatcggc ggtggtggtc gtatccatac tagtgaacgt
    26701 atccacactc gggcgcactt ggccgggaac tggggtggta ttgcggaaat cggggggaag
    26761 gggactattt gcgcgactga acatctcgta gatgggcgga gtcatggtgt tcatagcggg
    26821 aagcgcaggg acaggaggtg gttggtcctg agaggaatcg actgaatcct gcttcttgcg
    26881 cgacttcgag tttaacctga agaagcgttt cgtcttactg gacgcctccg agaggtaacc
    26941 gccatcagac tcgtcgccgc tgacaggaga ggtgaccgac tgcttgcgcg accgagacct
    27001 ggagaacgcg gaggcgtagc ccttgtcggt ctcgtagtcg gtacccggag agtccgcatg
    27061 tttctccttc ttgtctttct tctccttctt gctcttcttc ttcttgagcg cggcctcaga
    27121 taggtaccca ccgtcgctct cataatccgt cgccccgcca ccgccctccc cattcttatc
    27181 cttctccttc ttcttattct tcttgtcttt cttctcctgt ttttctttct ccttcctctc
    27241 cttcttctcc ttcttctctt tctttgcctt tcccccttca ctgacatatc caccgtcact
    27301 ctcatatcca tccggcttgg ccttgcggag tttgttcttc agcaaggagg gttgcggaga
    27361 gggggccgga gagaccgcgc gaggctccgg cgtcgctctt aggtcgaatt gcaaagatcg
    27421 atctgtgttt gcgcctcctg gtgaaagacc gttgcggggg gagtactgca cggaggtgtc
    27481 aagggtgagc gggggtgagc ccttgctatt gaggaggagt atcccagcgc cgggctggga
    27541 gcgttgcgcg agtccagcgg agagattcga ctcttccgac gttgcggtag acgcataagt
    27601 aagacttgga gagacaatac cctacagata tcgagtacgc gatatcccct cttagcgaac
    27661 atggacggca ataggagatg cggggcgcac ctgactctct tcctcctctt cctctacgat
    27721 cccgtccgcg gggttaaaca tccaattttg gacggtacga ctcgaaccta taccaagctc
    27781 gagcgcgctc tctagaatgg atgcgcgcag catggaaccc cggttctcgg ggtcggtctg
    27841 ctgctgaggg cgcggcgggc gcgcaaagga cggtgagttt gccgaagcca ttgagaggca
    27901 gaaagaggga gcgagagaga aaacgagtgg aagacccagg ccggggggaa gcgacagaaa
    27961 gtcgaagtcg gtagttgtgt ggtcgctacg agaccaaggc ctgacgtaac tgcctgatat
    28021 tgagctgaaa atgagggaac aaagttctag atctgcatgt gtgtgcggtg tgcagcgtgt
    28081 gcgtagcaac ggacggcgag gacgcctcgg ggcgggtgaa ggtgaggggg gtaggaggac
    28141 aagcgaggac tgggcaggcc cgaaacgtgc acacccagaa ctcgaaaggc aggaaaggca
    28201 tttgaggaca ggcgcccgtg tcggctctgc tttgttctga attcaacttc catcttctca
    28261 ctgattgctc actagaactc tacttcgtcc gacaggacga tggtttccca acatccgtct
    28321 gtcattcagg ctaaaaatcg gttgagattg atactgtcag cgaacatctg gcagatgcgg
    28381 gcactatact cagaagaccc agcctgcgcc acaacgttcg cgtgcaaact cgtccactgc
    28441 cgttgggtaa ctaccaaaac aatatgggcc aatagcagcg gcttttgatc gggtgcgagg
    28501 atggttcgtg tttcatctga cggaggacgc tcgttcgggg acagccagta ccgtcaccac
    28561 gcagtgccac tgcgattggt tcacgcggta tgacagaatg ttggtgtccg gatgcgtacc
    28621 gctatattac ggctggtata actggtgagt gtatctgtat gacacatgtt tcgcgagtgt
    28681 ggagaacaag cttccagatg tagaagttca gtggtaacac cagcggtgag gagtgggaag
    28741 acaccggcgt agacttcgcc caagcagcga agcggcggga cgaaagaatt ccatctcctc
    28801 ttcgcatgcg acatgttcga tgtggcgtac tccatgcatc cagatcgttc aaaatagtca
    28861 ggctgaagac cggagtacgt gccagtctac tgccagttgt accctggatc acgaccagcg
    28921 aacgtgagcc cggatgttcg ccgatgggct caggggacaa ccatgatgca tgaacgcctc
    28981 ctgtaagctg ttcccatccg gattgtatga atggtgttcg ccaatgggtt caggggcagg
    29041 tgtctgggtg tgctctcggt tgcgcgcacg gtcggtgtca atcttgagag ggaagccttc
    29101 tggcgctgat tcgaagtgca tacgacgcaa ggtgaagcgg aaggacgact tccattcgga
    29161 ccggtgtgtg cctgcatttc tcagatcaat attcgttgca gcggctcgat gagctgttag
    29221 cttgaagaat ccaatgtaag ataagtttcg atcttatctt acctgcgccg ctctgcaaca
    29281 agacacttag acagctttca gtggtcaaac atgagtcgaa cgaaggcagg gaagagaaag
    29341 gcccaaggtg ctttgagctc ggccgcgagc accgaccgta acctccgcac cttctgtgtg
    29401 aacgttttag ctcggggaat cgtggatact aaatgctcca tgagcttatt cgattgctga
    29461 gactatcgcg ctacctacaa ggtaccgatg agcttagcag cgaaggagcc atagtcggta
    29521 ttttatcacc gtccataatc cgttaatgcc gtggtcttcg aggagaacga acgtggtagt
    29581 gaggcgtttg cgacgctgac tgctgttttt ctacacggtg atcacggcag ctgggacggt
    29641 cagtgtgtac catagggcaa ggcaacaatg tacgttgtta tcgaaggaag agcccgcgat
    29701 tgtctcgcca ccagaagctg aacacccagc cgtgcggacc atggtcctac cttccggtct
    29761 cttccctagg atccacagac actgtatggg tttgggatat gcacataccg aaatctggct
    29821 tttttacgta gtcacccttt ttcaagcagc tcgttcgatt gtggaggatg gggggaatgc
    29881 cccgaagatc atcggaacgc agcagcgaag aggccaaaac cgatgttact tccttttccc
    29941 tttccccttc gccttcgagg acacgcctcc cgccggctct ggatcggtgt gcggcgcacg
    30001 gtctccaagc gcgccctcca gcaggccctc gttgtggaga cacgtcacaa actccctgat
    30061 gaacggctcg tagtcgaacg ttcttctcac attgtccgtc tacaccagcc cagatccaac
    30121 accacaccgc gtcagcccac acgggaaaca cagcaacgcg cgcacttcgt aacaaacacc
    30181 acacacctgc gctctttgtg acttttcgat ctcctcctcg acggcgacct tcgccgagag
    30241 cgcatcccgc acgcagcgct cccatgccgg cacgaggttg cactcgggca tgtcgaggat
    30301 cgcgagctcc tttgacatct tgcgcgaccc gaagtcctgc gcgaatacct tcccaggctc
    30361 ccccgcggcc ggccgcagcg tcgtcgcgaa cgtctgcgcc gcggatgcta gcaacgccgg
    30421 atcgacctag cccgcgtcac cgcggtgttc aagctttata acctcccgga gcacgaatgc
    30481 actgcgggaa agagggggaa atgaggggcg gcacgcacct tgtctgccca tccgtcaggg
    30541 aagcatcctc ccagcctccg ctccagcgcc gcgcgttccc gtttcagcaa ctcgagttcg
    30601 tcgcttgcac cgaggtatag atcgtccacg atcgcgagca agttgtactg aatgtgtcct
    30661 tcgccgccgc cttccagcac tcgctgcatg cgcctttgca gcaccggcct tacgacatcc
    30721 atccaccccg cacgggactc cgaagccgcg tcatcagagt gaatctcgcc gacgtccaag
    30781 ggcccagctg cgcgcaaccc atcgagttcc catactctgc cgtgggcggg gacgtatccg
    30841 atgtagtggt acgcgtctag tttctccgtc tcgcgcgcgg aggcggcctt gcgcttcgtg
    30901 cgtgacgagc tcacggaggt cttgcgcttc ttcgctggcg gcgagctcgc cgccttggct
    30961 tctttggccc tcactttggc agactcgagc gcggcagtgg tcagtgcgtg atatgcgccg
    31021 cggatgtctg ccgggctacg accgtcggcc gagatgaaaa gttccccgca tgagtatgaa
    31081 gcacggttga gtatggaaca ggaagggctg tgcttaccgc gcaagggagt tatgtgcttc
    31141 gcggatgtgg gacgagttgg aaatggcgag tcctctcatc tgtggttccg agcacgtttc
    31201 agtgccttgt tcacttcgct tcgcgacgaa tgtggcccac tgaccactgg cgacatcttc
    31261 tccgtgtccg cggcgaattc gcggagttgg cggccgaggt ttacgccctt acaattgaag
    31321 aggacgttca agatggcctg ggaagcacag gcgtcgtcgc tgagctggtt cgcgaaccat
    31381 atcgagcgag catccggatc atcgaggtca ctgctgcctt cgtactcgtc cttcagagcg
    31441 gagtcgtcct cgcagaggta gcagaagacc aggccgtacg ggttcagatg gtctgttgca
    31501 aacggttcca cgctgtagag ttccgttact tccagtccgg acacgcccag cttgcgtagg
    31561 agtgttgtaa agacgccagg gtcagattca attactgcga atggtccacc gaccaagtca
    31621 tgccgatcgc tatttgtctg catagcttga agggtcactc cgtcagctca aggctcctag
    31681 agcaaagcga gttcagccat tgtactgacc tgacaaccag ttcaatcatc tacgtcatgt
    31741 atacaatgtt tttgtatggt agccgatagt cagaagcaaa gagatggtgg tagtacgaag
    31801 acaaaccgca tacaaacctt aaacgcgatc ggagtggagt cgacgcgtgt cccgaacgtt
    31861 acgaccatgt gatcgtgacg cttcgagccc cgtgacacac gcgacgcgtc taggtctgcc
    31921 tgcactggta acatggtgtc gaccttgtgt cggcgacatg cacgcgtgtg tgctacactg
    31981 tagatgatgc gtttgcctca cacggcacac ggactatatc tgcgttaaca tagtagcatc
    32041 cgagtccagg gccaacttcg ccatgacata accgcacgag gttaccagag gaaatctgca
    32101 atgggacaag agtcaccact gatgttgatc agagcattgt cgtcgacgtc cattgcgggg
    32161 cagaacccca tacattaagt agaagaccat gcagagatag ataacaacca ttatgcattt
    32221 gggaggtatg gttggtcatg atggcagtta tagcaggtgc agatacgggc agaatgcaac
    32281 gtaaaagtgt agagatcctt gggtagatag aaatacagta caaaacagca cggaagggac
    32341 aataaattgt ggtagacatt atggagcttg ggcaggactg aggagatctt agaccataga
    32401 gagcacgagc gctcaaggcg ctgcagaaga gcgaccagca cagtcgtagc acgttatgag
    32461 ttcactgcag atgcagacag aagagtgtca ccaacgcgcc cagcaaacaa ccactcaacc
    32521 accgcaagac aagaattggc acgcaccttt gagtgctctc ggtcgcacag ttccgacaca
    32581 ctgtcctccc acatcctggc aaaacgcctt cctccgtttc agccagaaga ccgtccgcct
    32641 ttccgccctc ctcctcttca cgatcacgcg ccttccttcg tcggcccgca attggtggcg
    32701 gagtggggcc cagcgcagta ttggtgttca tagcgagcac aggacgtctc aaggccggga
    32761 atggggagac caaaggcgta tcaggcagac tcggggatga ggtgagtacc ggcgtgggtg
    32821 gcgtagaagg gggacagccg ttacacgtcc gagagcatat ggcacaggtc ggggcgtggc
    32881 atctgaagta cgatcagaga aacgttggtg gatgagtaca accacagacg caccgatcac
    32941 attggatgag ttggttctgc ttcgctccgg cgaatgcacg atggcaggag acacacatga
    33001 gccccctggg actgtagggg atggagagta cgggtgagga aaccacagtg ctgtcggggt
    33061 gtacaatttt cctcctcttc gttggtggga gtctacggcc attagaaaga tcggagaggc
    33121 ccatgatgga cgtttgtagt gatcgaggtc gagaagtagt gttcagtaaa gaggaggact
    33181 tcgaagacca actgagagtc aaagacctga tttctcaggc gccggatcaa agggcgttgc
    33241 aaaaagagtt ccggtctgta gaatacgccg aacgggaatc gaacccgtgc cgcttgctac
    33301 caacatggaa ggcaagcatg ataaccactt caccatcggc gtatgacatg ttttttacat
    33361 tgttatacaa gctgtacgcg tagctcccac aaaaggcccc acctctaagc ttgggtttct
    33421 gcaacttcga cgcaactgct acatacatac tcggcttgcc agctcacctc actattgcgg
    33481 tatcccattc tctactcata tagaacacta tgaagaacaa gaacaaagct actaaattcc
    33541 cggtggtaca tcgtgtcatc accgtatagt ctgaatgctc accaatgcat tctaccgtgg
    33601 cacgctttcc tctatgaact tgcgaatgtg taacaatgaa ggcgcgaatc aagcgcataa
    33661 tgcagaagga tgaggaggtt gggaaagtgg ctcaagctac tccagtcgtt atatgtgtgt
    33721 atccttcgac catgctactg caagtgcggg catctcgtac tcacttatgt gtcctctctc
    33781 ccttattacc cgtttgtgcg gcacacccat gtgacttcgc gttctgctca cacccaatag
    33841 caaaggccct ggagttattc cttgccatga ttgtggagga ggcgagcaat gttacggttg
    33901 agagaggatc gaggagggtt gaggcatacc atctgtccgt cctcatgctt tcactccaaa
    33961 ctttccgttt ctgctgactc tctgtctcgc tcacgttcca tgccgtttcg cacgcacagc
    34021 aagcatgcta ttgatacggt tgacatgctt gacttcctga aggagattgt agaagctgtc
    34081 cccgacccat ccgcgggtgg caccatcgac gtagaggctg agaacgctga agcgcggagc
    34141 aggaagcgcg ggaagggcaa ggaaaagaag ggagctgggg acgcgaatgg cggagacaag
    34201 cccgctccta ggcgcaggag gaagaaagcc ggtgcgaagg acaaagagga agaggatggg
    34261 gaggaagaac gcgagatgga cgtcgaggag gacgaggagg agggcgggaa cgttcgtcgg
    34321 tcgcgacgag atgaggacga cgacgactgg gagggctaga gcaggcgggt gcggtgcgat
    34381 gattgggaca tataaccctt gttgtatgag tgtggtgact gtgctgtctg tgggtcgaac
    34441 tgtactgtac atacctgttg aattgtccat caatacacgt gggccactca aactgttgta
    34501 cttacccatg aacacccact ctaccgtttg aggattgttt cgtaatggcc cacttgaacg
    34561 aatcgacctg tgattctaaa tcgtacaggt ttaatatggg cgcttgaaga agcgccacaa
    34621 ttggacgcgt cgttgaacgc gatcgcgcct cgacgcgact tgcttcctac ctctaagtat
    34681 ctttcccgac caatctctac aaacatcatc tattatcatg gccgctccct ggcaagacga
    34741 ctttggtgcg cctatggcgg gcccctcatt catcgatcgc gctcgcaacg ctcccgaaga
    34801 cgacgatttc acgatcacag acgacttttc tggcggtcgt gcggcgcctc tcccacagga
    34861 tctggcggaa gagacgccat ttcagcagct catacgccat tggatgaacg aacgacacgc
    34921 tccggacatc ctgcccggcc aggaaatgct gttgggacgg ttgctcgatc atattcggaa
    34981 acaggtgagc gtgcagtttt cgaggatcga ctgtggctga tggcatttag ctctagtcca
    35041 gcgatgtcga gctgctccgt gccgacccag actcctcaga ggaggaacat tttcgcataa
    35101 tgctcgtaca gaccgagatt gaacgggtca agtttgtcat tcggtcgtat gtcaggactc
    35161 gattgcacaa ggtatgtatc acttatgtgt ggcgtcgtcc agacttgttg caaaccagta
    35221 ccgggaatag atcgagaagt acgcgaagta tatcaccaga acccctgaaa tacaccagag
    35281 gctatcaaaa gctgaactgg agcacgcgca acggttcgta tctctggtga cggttgtctg
    35341 aggaatgcgt acttaagagg cgccaggtat gcgcggttgg tagaatacca ttttacacaa
    35401 gctgttctcc agagcctacc gccacagcaa cggtcactag acgaggatgt agcgttcatg
    35461 ccacctatga gtacgtcctt tctcaaccat gacaaatata ttttactgac tcggtgccac
    35521 ctgcgtcaca gtaccagcac cgaacacgct gcgaccagtc ttcgcgcatg ccttggtcga
    35581 ctgtccacct atgcgcttgc ccgagtaggt cctttgacta accgtgatct ctaacatgtt
    35641 gactgactac ccatgactcg cagtggctct tcgacagaaa tgcagaaagg acagacctcc
    35701 ctcacgcctt actatgtcat cgaacaacta ctacttcgtg gcgaagtcga acttgtgtag
    35761 tactacgttg ttcgttaacg cagttcaggc tcaatcagta agggtgctcg acttgcagat
    35821 gacatctaac agagggcacg cgatcacata gatattctgt ggttgtctac ttcccactac
    35881 ccctgcccac gtaacctcca tatttaattc ttattgtgtt caagtcccag cggtattcct
    35941 gaccctcgtt gttgttatga ccgcggcact ggccgccata tgctcttgta accctcaggt
    36001 tgacataaaa gattaggccc tgtaccaaca ccttcaacct cactgttctt gctctttcct
    36061 tcttctcgtt actagaagtc cggcttctgg ccagcttcca agatgcgtcc ccacctttca
    36121 agtctcgctc tgtcagtcat gccgctcttc ggtttggtgg catgtcatgg gtctcttcaa
    36181 acgcttgtcg ccaacggcaa gagctaccag ggagacaatc ccacgaatcc ccagaattgt
    36241 aagcccccct gtgaagaatt gtagctctga tgcaatgtgt tgatatgcat gcttgtgcta
    36301 gtaacaactc ccatccggct cagaggcgat gaagacgtgg gccccgtgct agttgccacc
    36361 aatcccgccc tgctgtgtgg cctgaaggcg gctgtcgcaa aggagactgc actggccgat
    36421 ccggggagcg aattgagctt cagttggaaa tcaggcggtt tggagggcgt acgtgcgctc
    36481 gtctggtctt tggttcccta catgagacga gtatattgat cgagcatggc agaattggcc
    36541 acatgaagcc ggccctatga tggcctatat gaccgattgc caaggaccgt gcaccgagtc
    36601 ccaaccaacc atgaacactc cttggttcat gattgacgaa gccgggctca agccagggac
    36661 cgctaacgat tgggttcaaa aggacatccg taagttttgc ttgcgtgctc ctactgagcc
    36721 aggttgatga gacgtctcgt ttagatggtg gctcgcccta taacctcgtc cttccgaaaa
    36781 acatcaaatc aagcgaatac cttctcagga tcgaggtatg tactattgcg cgttcctcct
    36841 gatgcggata cgtcgctgac gcaacctcgt cagatcatcg ccctacatcg cgcgtctgag
    36901 agaaacggcg cagagttcta tagccgggtg gggagtctct gcggctcgga ggatatcgtg
    36961 gaggtatgtg cgccacttgt cttcctccag tgtactagtc tacagttcac atctgccaca
    37021 ttggattacg acgatatgct cgcatttaat ttggaggata tccggtcctc gtacccaacc
    37081 tttcttcatt ctgaatcccc acgtatgaat gagcgccgac ggtctcacgc acccactgta
    37141 cctgcgtcat ctagccgacc ttcctcattc tctgccgtcc caactgcgac tgatgattcc
    37201 tggtggcata gggatcatgc ccgagaaata cgctctatcg accggactct tcgcgacgtt
    37261 catgagcgtc ggcagcgcgt ggcgcagctg ctcgcagaca cagagaacac ctctcgtcca
    37321 tcgcccgttc ccgctcgccg gccggctgtc gccgtggctg cagcttctgc gtcgagcagc
    37381 tactcgactc tccatggggc gttggacgac accgccatca ggagtcgtcc tcctgcgtct
    37441 tcttccacgt ttcaccgccg gacctccgca cgagctgcac ctgaagagca cctggaccgc
    37501 ccccgagcag agttgccaga cttggcgccg tatcatgttc gacgagttca tgaggtcggg
    37561 tcccgcgcgg aggacgtcga cgcacgacga cgccctcgac ctgtctccgc tgccactgcc
    37621 ctctgacctg tctgtgccgc agcacgacat gttcgccact aatccctata tgcagcttaa
    37681 agcttggagg ctaatagacg ggcttggtca tatgggatca gcggcctgcg ccaccgagcc
    37741 cgggcgcatc gtgccattgc gatagtgccg tgcacgtggc ggggatgcgg aaggcggaag
    37801 agcagatgga gaaggaggac gatgccagtg gactccatat gtctgagact gagcctgggg
    37861 cggatcgccc cacggcgacc tcgcagttcg aagccctgtc cgacggatta ttcccggagg
    37921 ccatgctaga agggccaagt atgtgggcac ctagccttat aagcacaggg agcgatcgga
    37981 attactctcg gtttgactcg gtttttccga gaaaccgcag ggaagatgtg tccgatgcag
    38041 agacagggag ccacagtggg agcacgcggt cggaaccaat gcgcgagcct gaatcgcaga
    38101 gtcctgcgga acgtcttctg gacctcatag ctataggcag gcccgttgct gcgccgtcaa
    38161 gtgtgggctc cggcacgggg ccgagtatgc atgctctcat cgtataggtc ccgcaccctt
    38221 ctcagccggg agcgctctct cagcaacctg cgcgaaaacc tgcacctcga ccgcctcgac
    38281 cgcgccgacc gcgttgaccg ccctaatgag gcatccgtcg ccacgaccgc cgcacgcgcg
    38341 gggctttctg gcgttaccac acttggacca cagttggacg tctggatcaa tgtcgacgtc
    38401 ggcggctggc aggaggagat atatcagatg tgcagacaac atgtggactc cctggcttag
    38461 gtggatcccg caggagaaca aggaggggga gggctccaaa gagagtattc ggcagagcca
    38521 tcatccgtgg ctccatcgca gactcctaca atttggcggc accaccctcg aatggaatga
    38581 tgtcgcgatg tacaagaaaa gtctccaggc ctggaacgcg cagcgacatg tcgcttccga
    38641 acgaaagtat gaaaatctcc cggtcggatg gatcgcttgc tatatagtcg cacgccgcca
    38701 catagattca gtgtcgggtg ttgccagtga ggtaccacat taatattgcg gaagcttgat
    38761 tgcgaacgaa gtgaaactgt acatgtaaat acgtcaacag cgatgcgata cagtagttgt
    38821 gatgacgagg aatgtagggg gatcgcaata ggataagcca aagcagcgtg cgccgccgcg
    38881 tagtaaggca taggcaagac aagcatgtgg gcagcgtggt ttgacggcat gggaatgtga
    38941 gggtgtcgca ggatgtgagg tgtaaacgga gaggcgtgat gaagcacgat gacaatgagc
    39001 attaagtaag aatcatgcaa gagtaagggc aattgccaag acagatgaaa tcattatgca
    39061 cagcgggctg ggccaatagc tcgcactact ggatctttgt ggcccttctc tggtagcccc
    39121 gcgagcgagt cgattctgct gctcggtcgt gtgactaaag tgtcgctatc cacaattttg
    39181 tctttgtgtg ccgtgcgttg cgccaccttg gcagctttca cggctgatat catcttgccc
    39241 tcgtcttccg ttgtagatga cgtgtcattg acggcagaag gactggccct tactcgatag
    39301 gctggggtag gggaggtcgg gatggacaca acacggtctg cacgtctgga tgcaacacgc
    39361 tcagcccgtg cctgcgcccc ggggaagagg agtgtcggga cgcatgcttg ggacggggag
    39421 tattcggggt gccatactgg cagtcgtgcg cgtgcctcgt tgtcggcggc gatgtgctcg
    39481 ggaacgtagt gcgggttcga gacctccgcc ttgacaccac ggaacaacac gctgatggtt
    39541 gggcgttcga ccattttggg tggtggtgtg cgcggctccc ggagactcca atcttcggag
    39601 acatggatga tagtgttcgc aggtggctcg aggaaggggt tgttaggaga gtcacgctcg
    39661 ggaagacccc gcctgttgcc cgattcagtg cgaggagggg tggctggccg aggaacgaat
    39721 acgggtgcac ggcgggatgg gggtggggat aacaaaccgg tatgaccgcg tcgtgagaga
    39781 tgggttgccg gaggggggga agacgatggg agacgaatac gagagcgggg tgaatgtcga
    39841 gtaggtgctc tgttcttgac cactttgagc tgactagtgc tcgccaccgt agtcgacgag
    39901 ccctgcgacg tccccaacca gaactcgtct tctacgcagt cttgcgcgga tccctcgggc
    39961 gaatgagaag acatcttccg cttgttgtag ccaatagcta ccgcaccgtc ctggctcgac
    40021 tgtccttcct cctccttgtc tggctccaga gctggaacat cgtactcgtc ttcgtcctcg
    40081 gatgaggagt cagttacgcg cgaccgcgag cgtcgcttgc gcttgtgtct actctgaggt
    40141 ggcgatggcg ggaggatcgg cacaaccgat gctgaacgaa cggtgtgcgg tttctttgcc
    40201 aacgtagacc ctccatgagc gtacggaaga cggccggggg ctggtctgat cgccgctcgt
    40261 actctgggca tggaggagag agtcgttgag attcagaaca gctcgaagtt aacgtgccag
    40321 cactaacttt caacttgacg cccagatccc tgaaagccac gcgagcgaga tctacttgtc
    40381 cgatcccatc gtcgataatg acttcaccaa tcttggcctc ctcctccttc tcctcctcct
    40441 cgccctcgtc tgattcagaa tgtctctcaa cccagctgga acaatcattc agctcgaagg
    40501 tgacgcacag tcgcaaacca ccctcgttcc gcacaaccag cagccgctcg tggtccgcac
    40561 ctacccgttg gagactcaac taaacaaagc catcgagcgt gcggccgctg ctcaggagaa
    40621 atgggaacgc acgcctctgc aacagcgtat tgcaattggc cataaattta ttgtgcgtgg
    40681 gcctcgtatt gaacagtcga aagaaaagtg ttcactcgcc gtgaccgagt gtaggaagaa
    40741 tttgagaaga tgcgcgagga gattcctttg gaacttacgc tccaaatggg caggtatgtg
    40801 actcgtctca tatttatgcg cattgcactc aaacatcgtg cagacccgtg tcacagggtg
    40861 ccggtgaagt ccggggcaca gttgatcgtg caaagtacat gctctccatc gccccgaaag
    40921 cactcgcgga cgtgtcgctc gttgacacag acaagcctgg cttcaagcga tacatcaaac
    40981 gcactccgtt gggcgttgta ttggtcatcg caccttggaa gtacgtaccg agtctctctc
    41041 gttctccttc gtgggcttac catgactttg tgcatcagtt atccttatct cgtcatggtc
    41101 aattccgttc ttcccgcgct cattgcaggc aattctgtcg tcctcaaacc atccccacaa
    41161 acgccactcg cggcggagcg attcgcgctc gccttccaca acgctggcgt gcccaaggat
    41221 gcgctccagg ttattcacct cagtccggag cttacaacga aggccgtcca gaaccctctt
    41281 gtcgacttcg tggcgttcac aggtagtgtg gcgggaggtc gtgccgtcga tattgcggca
    41341 gcgcaagctc cagggttcaa gggcgtcggt ctcgaggtaa gaatcgtcat tgttgttgct
    41401 gggccatcgg ctaatacgtg cgtagctcgg aggaaaagac cccgcctacg tgcgtgaaga
    41461 cgtagaccta gattatacag taccggagct tgttgacggt acattctttc ctaccaatgt
    41521 ctgtacacca agaatgactt atcgtatcag gtgccttctt caactccggg cagagttgct
    41581 gtgccatcga ggtatcattc gcgttatcga taggtagagc ccatcttgat ccatcgcgac
    41641 cttcagcgta tctatgttca cgagtcgatc tatgacgagt ttgtgaagcg gttcgtggag
    41701 ctcacaaagg tgcacctccc ttgatctccc ttgatagacg ctcctctcaa cgtgctcacc
    41761 atttcagaaa taccggcttg gagacccgac ggaacccgaa tacaatcttg ggcctgtgtg
    41821 cagtgtggca agcgcggaga ggatacgcaa acaagttgcc gcagcgggta agaatcttcc
    41881 ttgaagcgtt gcaataacgg ctaacacgtc tcttcgcaca gtggcggctg gcgcaaaggc
    41941 gttgatcccg gaagatctct tccctgctgc ccaatcgtgc gtggatgtgt catgaccgcg
    42001 ttctgaacat tgttgatatc tgctccctta gtggtactgc cttcgttgca ccacaggtgt
    42061 tggtcgatgt tgaccacagt gagtcccagt atctgtgtct cgcgctcaca acgacggctg
    42121 agcatcatat gttcgtgagc catggaggtc atgaaggttc gtcatcatgc actccgtgtc
    42181 ccagtcatca ttcctaatct gtttccatat gataggaaga gacattcggg cctgtcatcg
    42241 gcatccagaa agtcgcctca gacgtggaag cgatcgcact catgaatgac tcgccgtacg
    42301 gtctcaccgc gtcggtatgg acgaacgctg agaagaaccc cgagtcgcag gaggcgttcc
    42361 ttcacattgt cgacgagctg cagactggca ctgtgttctt gaaccgctgc gactacctcg
    42421 accctgcgct cgcgtggacg ggcgtgaaga acagtggccg gggcgttagt ctgagtgtgt
    42481 ttgggtacga tcaactgacg agggcgaagt cggtgcatat gaagatcaag acgtcgcagt
    42541 agagtgtccg ctgggaattg ctttgaggat tgatttcgga gaggaagcat gacggaatac
    42601 attgtgtgag aaaggtcgta tcacttgtat cagtagaatg tgagtccccg ctacttcgcc
    42661 catattcgtc ctagtttgac gcgctcttcg tattccagac tgtgtaacaa aacacataca
    42721 tcgtcccatt ctgtgttatg cgccctgtgc agcgtgctta tctttctata gccactgctg
    42781 gctgccgaag tgcgagacaa atgcgccaga ctccttgggt ccgaccttgt caatcacttc
    42841 gcgtaccagg cggacagacg tctcaggcgt gagtggcact ccctcccagg cagggtagag
    42901 cctcttgaat ttctccacca tccgcaaaaa tccttccaca tcctcaggcg tcgctatcgg
    42961 tggccgtcgt cagcgtcgtg cccagagaga aagagagaaa ggtgagagag aacaggcaaa
    43021 gaggagggca ctcacgcggc ttctcggcgg tgttgacgac cccagggctg atcgcgagga
    43081 agacgaaacc ctcgtcggcg agcgcggtgg cgtattctgc gacgaggacg ttcagcgcgc
    43141 ccttcgcgat cgcgtactgc gggttgttcg tgaacccggt gccccggaca aagtcggggt
    43201 cggcgagccc ggtcgagagc gtgatgacct tcttgaccga cccggcgcgg aggaggggca
    43261 ggaaggcgtt gatcatgtgg gcgacgccag cgacgttggt gcggaactgc atgtccggcg
    43321 gggtgagatg tgggaatcag accttgagag gtaaatgtgg gtggggacgt acggagagca
    43381 ccagctggtc ctcgagcgtc ttctcgtcag ggctgggtag gcataattat gagagtgagt
    43441 tgttagtgag ttgttgtcaa cgtcaatgaa agacgagctt cgctcacaac tctgtgatct
    43501 gcgacttggc gtgctctcca tcgacgaaga cggcgttgtt gatcaggtag tcgagcgacc
    43561 cgccggtcac tttcgctact tcggccgcgg cggcctgcgg tagtcagaag tagaggatca
    43621 tcagcaaact tagatttgtg agtgggacat gcagagttgt cacctttatg gatccgacat
    43681 cgctcaggtc cgccttgacg atgtgtacgt ttgaggaaga cttcgcgagc tcgttgagct
    43741 tcgaggcgcc ttgaggattg cgaaccgccg cgaagacggc attcgctttg tcctggctct
    43801 gtgtagcagt agccagtcgg ggagattgtt agtcgagtgc tgtaggtccc gtgcgtccca
    43861 tggaggacgt accagttggc ggacgaattc gaactggatt gatcagcctc ggtcagtact
    43921 gtagccacga gctaggtaga cgatgtgctc agtatgcgta ccccaagacc gcgcgaagct
    43981 ccggtgacca cgtaggaagg catggtgcga tacgatggcg gggagtggtg gcaatgctga
    44041 tatgagccag tgatactgac aggagggcaa gttagtccat catatatact cccaacgccc
    44101 ctcccaagtc gaacagactg gtccgtcgtc gac
//
