# Supplementary material for: Uncovering the transcriptional landscape of Fomes fomentarius during fungal-based material production through gene co-expression network analysis
Source: Fungal Biol Biotechnol. 2025 Feb 13;12:1. doi: 10.1186/s40694-024-00192-3 (PMC11827164; doi:10.1186/s40694-024-00192-3)
Supplement: Supplementary file 1 — Supplementary Material 1 [file 40694_2024_192_MOESM1_ESM.zip › scaffold_1.region006.gbk]

LOCUS       scaffold_1             21144 bp    DNA     linear   UNK 01-JAN-1980
DEFINITION  scaffold_1.
ACCESSION   scaffold_1
VERSION     scaffold_1
KEYWORDS    .
SOURCE      
  ORGANISM  
            .
COMMENT     ##antiSMASH-Data-START##
            Version      :: 7.1.0
            Run date     :: 2024-09-10 12:01:23
            NOTE: This is a single region extracted from a larger record!
            Orig. start  :: 4715013
            Orig. end    :: 4736157
            ##antiSMASH-Data-END##
FEATURES             Location/Qualifiers
     protocluster    1..21144
                     /aStool="rule-based-clusters"
                     /category="terpene"
                     /contig_edge="False"
                     /core_location="[10000:11144]"
                     /cutoff="20000"
                     /detection_rule="(Terpene_synth or Terpene_synth_C or
                     phytoene_synt or Lycopene_cycl or terpene_cyclase or NapT7
                     or fung_ggpps or fung_ggpps2 or trichodiene_synth or TRI5)"
                     /neighbourhood="10000"
                     /product="terpene"
                     /protocluster_number="1"
                     /tool="antismash"
     proto_core      10001..11144
                     /aStool="rule-based-clusters"
                     /tool="antismash"
                     /cutoff="20000"
                     /detection_rule="(Terpene_synth or Terpene_synth_C or
                     phytoene_synt or Lycopene_cycl or terpene_cyclase or NapT7
                     or fung_ggpps or fung_ggpps2 or trichodiene_synth or TRI5)"
                     /neighbourhood="10000"
                     /product="terpene"
                     /protocluster_number="1"
     cand_cluster    1..21144
                     /candidate_cluster_number="1"
                     /contig_edge="False"
                     /detection_rules="(Terpene_synth or Terpene_synth_C or
                     phytoene_synt or Lycopene_cycl or terpene_cyclase or NapT7
                     or fung_ggpps or fung_ggpps2 or trichodiene_synth or TRI5)"
                     /kind="single"
                     /product="terpene"
                     /protoclusters="1"
                     /tool="antismash"
     region          1..21144
                     /candidate_cluster_numbers="1"
                     /contig_edge="False"
                     /product="terpene"
                     /region_number="6"
                     /rules="(Terpene_synth or Terpene_synth_C or phytoene_synt
                     or Lycopene_cycl or terpene_cyclase or NapT7 or fung_ggpps
                     or fung_ggpps2 or trichodiene_synth or TRI5)"
                     /tool="antismash"
     exon            complement(1161..1227)
                     /ID="exon_1787_2"
                     /Parent="mRNA_1787"
                     /gene="jgi.p|Fomfom1|130983"
                     /source="prediction"
     three_prime_UTR complement(1161..1227)
                     /ID="UTR3_1787"
                     /Parent="mRNA_1787"
                     /gene="jgi.p|Fomfom1|130983"
                     /source="prediction"
     gene            complement(1161..1682)
                     /ID="gene_1787"
                     /Name="jgi.p|Fomfom1|130983"
                     /gene="gene4716173_4716695"
                     /portal_id="Fomfom1"
                     /proteinId="130983"
                     /score="0"
                     /source="prediction"
                     /transcriptId="130983"
     mRNA            complement(1161..1682)
                     /ID="mRNA_1787"
                     /Name="jgi.p|Fomfom1|130983"
                     /Parent="gene_1787"
                     /gene="jgi.p|Fomfom1|130983"
                     /proteinId="130983"
                     /source="prediction"
                     /track="FilteredModels1"
                     /transcriptId="130983"
     three_prime_UTR complement(1292..1333)
                     /ID="UTR3_1787"
                     /Parent="mRNA_1787"
                     /gene="jgi.p|Fomfom1|130983"
                     /source="prediction"
     exon            complement(1292..1682)
                     /ID="exon_1787_1"
                     /Parent="mRNA_1787"
                     /gene="jgi.p|Fomfom1|130983"
                     /source="prediction"
     CDS             complement(1334..1597)
                     /ID="CDS_1787"
                     /gene="jgi.p_Fomfom1_130983"
                     /phase="0"
                     /source="prediction"
                     /transl_table=1
                     /translation="MYPTLVIIVSALSKASTGDNAGWTPPKSVMGDSSYVRNLRSFPLP
                     WRPSWSTCGPNNQMGPLLRPRWHIQWTGQVLTICKGPRVSTR"
     five_prime_UTR  complement(1598..1682)
                     /ID="UTR5_1787"
                     /Parent="mRNA_1787"
                     /gene="jgi.p|Fomfom1|130983"
                     /source="prediction"
     exon            complement(1768..1936)
                     /ID="exon_1788_3"
                     /Parent="mRNA_1788"
                     /gene="jgi.p|Fomfom1|1187806"
                     /source="prediction"
     gene            complement(1768..2350)
                     /ID="gene_1788"
                     /Name="jgi.p|Fomfom1|1187806"
                     /gene="gene4716780_4717363"
                     /portal_id="Fomfom1"
                     /proteinId="1187806"
                     /score="0"
                     /source="prediction"
                     /transcriptId="1187997"
     mRNA            complement(1768..2350)
                     /ID="mRNA_1788"
                     /Name="jgi.p|Fomfom1|1187806"
                     /Parent="gene_1788"
                     /gene="jgi.p|Fomfom1|1187806"
                     /proteinId="1187806"
                     /source="prediction"
                     /track="FilteredModels1"
                     /transcriptId="1187997"
     CDS             complement(join(1768..1936,1997..2159,2257..2350))
                     /ID="CDS_1788"
                     /gene="jgi.p_Fomfom1_1187806"
                     /source="prediction"
                     /transl_table=1
                     /translation="MDAIVWWRAWVLWKNRRAVQVLGVIMLLATAASAIFLSNSASSTF
                     DETITTYAGALFGGDGWGTAAAILSLVTNLVATSLIGLKAWQHRRLVRAHLTQGTMRTQ
                     VERTLLLLVESGLLYCTLWVRTSTSLSKQVTTHVRTS"
     exon            complement(1997..2159)
                     /ID="exon_1788_2"
                     /Parent="mRNA_1788"
                     /gene="jgi.p|Fomfom1|1187806"
                     /source="prediction"
     exon            complement(2257..2350)
                     /ID="exon_1788_1"
                     /Parent="mRNA_1788"
                     /gene="jgi.p|Fomfom1|1187806"
                     /source="prediction"
     exon            complement(4720..4879)
                     /ID="exon_1789_3"
                     /Parent="mRNA_1789"
                     /gene="jgi.p|Fomfom1|1188102"
                     /source="prediction"
     gene            complement(4720..5272)
                     /ID="gene_1789"
                     /Name="jgi.p|Fomfom1|1188102"
                     /gene="gene4719732_4720285"
                     /portal_id="Fomfom1"
                     /proteinId="1188102"
                     /score="0"
                     /source="prediction"
                     /transcriptId="1188293"
     mRNA            complement(4720..5272)
                     /ID="mRNA_1789"
                     /Name="jgi.p|Fomfom1|1188102"
                     /Parent="gene_1789"
                     /gene="jgi.p|Fomfom1|1188102"
                     /proteinId="1188102"
                     /source="prediction"
                     /track="FilteredModels1"
                     /transcriptId="1188293"
     CDS             complement(join(4720..4879,4942..5094,5184..5272))
                     /ID="CDS_1789"
                     /gene="jgi.p_Fomfom1_1188102"
                     /source="prediction"
                     /transl_table=1
                     /translation="MVWWRAWNLWRSSRGVLLLYVALALATFGTYDMVLSTDRFNEQAT
                     TTSGTLFSGNQAGSAASVLTLVTNISATILVGMKALEHRDSVRRYLKVGSRRTRAEKIL
                     AILLESGIVYCVIWVCSQLSFLVYTHCMI"
     exon            complement(4942..5094)
                     /ID="exon_1789_2"
                     /Parent="mRNA_1789"
                     /gene="jgi.p|Fomfom1|1188102"
                     /source="prediction"
     exon            complement(5184..5272)
                     /ID="exon_1789_1"
                     /Parent="mRNA_1789"
                     /gene="jgi.p|Fomfom1|1188102"
                     /source="prediction"
     three_prime_UTR complement(6524..6579)
                     /ID="UTR3_1790"
                     /Parent="mRNA_1790"
                     /gene="jgi.p|Fomfom1|130990"
                     /source="prediction"
     exon            complement(6524..6810)
                     /ID="exon_1790_2"
                     /Parent="mRNA_1790"
                     /gene="jgi.p|Fomfom1|130990"
                     /source="prediction"
     gene            complement(6524..7001)
                     /ID="gene_1790"
                     /Name="jgi.p|Fomfom1|130990"
                     /gene="gene4721536_4722014"
                     /portal_id="Fomfom1"
                     /proteinId="130990"
                     /score="0"
                     /source="prediction"
                     /transcriptId="130990"
     mRNA            complement(6524..7001)
                     /ID="mRNA_1790"
                     /Name="jgi.p|Fomfom1|130990"
                     /Parent="gene_1790"
                     /gene="jgi.p|Fomfom1|130990"
                     /proteinId="130990"
                     /source="prediction"
                     /track="FilteredModels1"
                     /transcriptId="130990"
     CDS             complement(join(6580..6810,6866..6934))
                     /ID="CDS_1790"
                     /gene="jgi.p_Fomfom1_130990"
                     /phase="0"
                     /source="prediction"
                     /transl_table=1
                     /translation="MRSHGSAGRWLCGTETHDLFSYLNKEDHPRTAPFLMEHLISDAIL
                     AIFAQTLHSRHRGVQCTAFWPTRGATRCYGEGSMNSIYLERRLVSKAKFTPDIL"
     exon            complement(6866..7001)
                     /ID="exon_1790_1"
                     /Parent="mRNA_1790"
                     /gene="jgi.p|Fomfom1|130990"
                     /source="prediction"
     five_prime_UTR  complement(6935..7001)
                     /ID="UTR5_1790"
                     /Parent="mRNA_1790"
                     /gene="jgi.p|Fomfom1|130990"
                     /source="prediction"
     five_prime_UTR  7298..7327
                     /ID="UTR5_1791"
                     /Parent="mRNA_1791"
                     /gene="jgi.p|Fomfom1|1233019"
                     /source="prediction"
     exon            7298..7526
                     /ID="exon_1791_1"
                     /Parent="mRNA_1791"
                     /gene="jgi.p|Fomfom1|1233019"
                     /source="prediction"
     gene            7298..8097
                     /ID="gene_1791"
                     /Name="jgi.p|Fomfom1|1233019"
                     /gene="gene4722310_4723110"
                     /portal_id="Fomfom1"
                     /proteinId="1233019"
                     /score="0"
                     /source="prediction"
                     /transcriptId="1233210"
     mRNA            7298..8097
                     /ID="mRNA_1791"
                     /Name="jgi.p|Fomfom1|1233019"
                     /Parent="gene_1791"
                     /gene="jgi.p|Fomfom1|1233019"
                     /proteinId="1233019"
                     /source="prediction"
                     /track="FilteredModels1"
                     /transcriptId="1233210"
     CDS             join(7328..7526,7593..7627)
                     /ID="CDS_1791"
                     /gene="jgi.p_Fomfom1_1233019"
                     /source="prediction"
                     /transl_table=1
                     /translation="MLLVRLDSGLVCARRKELSSKEEHGVVMVPMHAIVDSKSSVTYPR
                     PIKAVGTTEKVLTVRFEMFKLSVRELAQYVSI"
     exon            7593..8097
                     /ID="exon_1791_2"
                     /Parent="mRNA_1791"
                     /gene="jgi.p|Fomfom1|1233019"
                     /source="prediction"
     three_prime_UTR 7628..8097
                     /ID="UTR3_1791"
                     /Parent="mRNA_1791"
                     /gene="jgi.p|Fomfom1|1233019"
                     /source="prediction"
     three_prime_UTR complement(8093..8343)
                     /ID="UTR3_1792"
                     /Parent="mRNA_1792"
                     /gene="jgi.p|Fomfom1|1233020"
                     /source="prediction"
     gene            complement(8093..8687)
                     /ID="gene_1792"
                     /Name="jgi.p|Fomfom1|1233020"
                     /gene="gene4723105_4723700"
                     /portal_id="Fomfom1"
                     /proteinId="1233020"
                     /score="0"
                     /source="prediction"
                     /transcriptId="1233211"
     mRNA            complement(8093..8687)
                     /ID="mRNA_1792"
                     /Name="jgi.p|Fomfom1|1233020"
                     /Parent="gene_1792"
                     /gene="jgi.p|Fomfom1|1233020"
                     /proteinId="1233020"
                     /source="prediction"
                     /track="FilteredModels1"
                     /transcriptId="1233211"
     exon            complement(8093..8687)
                     /ID="exon_1792_1"
                     /Parent="mRNA_1792"
                     /gene="jgi.p|Fomfom1|1233020"
                     /source="prediction"
     CDS             complement(8344..8640)
                     /ID="CDS_1792"
                     /gene="jgi.p_Fomfom1_1233020"
                     /phase="0"
                     /source="prediction"
                     /transl_table=1
                     /translation="MTLTRSLAISALTAHMLTASLCCCWSLQQSPRQTAWPLQSYIGRK
                     VDRSRQEMRARGAGEHMVTQRFISIDKHEILSCTHTRKPSLLGSAVALCYFLL"
     five_prime_UTR  complement(8641..8687)
                     /ID="UTR5_1792"
                     /Parent="mRNA_1792"
                     /gene="jgi.p|Fomfom1|1233020"
                     /source="prediction"
     exon            complement(9805..9937)
                     /ID="exon_1793_5"
                     /Parent="mRNA_1793"
                     /gene="jgi.p|Fomfom1|130999"
                     /source="prediction"
     three_prime_UTR complement(9805..9937)
                     /ID="UTR3_1793"
                     /Parent="mRNA_1793"
                     /gene="jgi.p|Fomfom1|130999"
                     /source="prediction"
     gene            complement(9805..11456)
                     /ID="gene_1793"
                     /Name="jgi.p|Fomfom1|130999"
                     /gene="gene4724817_4726469"
                     /portal_id="Fomfom1"
                     /proteinId="130999"
                     /score="0"
                     /source="prediction"
                     /transcriptId="130999"
     mRNA            complement(9805..11456)
                     /ID="mRNA_1793"
                     /Name="jgi.p|Fomfom1|130999"
                     /Parent="gene_1793"
                     /gene="jgi.p|Fomfom1|130999"
                     /proteinId="130999"
                     /source="prediction"
                     /track="FilteredModels1"
                     /transcriptId="130999"
     three_prime_UTR complement(10000)
                     /ID="UTR3_1793"
                     /Parent="mRNA_1793"
                     /gene="jgi.p|Fomfom1|130999"
                     /source="prediction"
     exon            complement(10000..10339)
                     /ID="exon_1793_4"
                     /Parent="mRNA_1793"
                     /gene="jgi.p|Fomfom1|130999"
                     /source="prediction"
     CDS             complement(join(10001..10339,10416..10704,10771..11144))
                     /ID="CDS_1793"
                     /gene="jgi.p_Fomfom1_130999"
                     /gene_functions="biosynthetic (rule-based-clusters)
                     terpene: Terpene_synth_C"
                     /gene_functions="biosynthetic-additional (smcogs)
                     SMCOG1052:Terpene synthase/cyclase metal-binding domain
                     protein (Score: 183.7; E-value: 9.3e-56)"
                     /gene_kind="biosynthetic"
                     /sec_met_domain="Terpene_synth_C (E-value: 8.1e-09,
                     bitscore: 32.1, seeds: 87, tool: rule-based-clusters)"
                     /source="prediction"
                     /transl_table=1
                     /translation="MSTPQQFTLPDLFALCPFEGCTNPNYTKAAAESRAWINSYHLFQG
                     HKLALFNEGSNELLASHTNPYAQYDQFRTCCDFINVLFVIDEVSDDQDGKGARHTGKVF
                     LSAMRYADWDDGSALAKMTREFKQRLLEHAGPRCYQRFLTHCAAYVNAVAREAELRERG
                     EILDTASFQMLRRENSAARLCFGLFEFVFGSDLPDAVFQDEYFMKMYWAAIDMICWSND
                     VYSYNMEQAKGHMGANIVTVLMNEKNIGLQAASDLVGEHFQQLVGQFVDTKRHLPSFGG
                     SVDSAVAKYVAAMEHWVIGNLVWSFETQRYFGGEHQRVKDTRVVVLSPREQS"
     exon            complement(10416..10704)
                     /ID="exon_1793_3"
                     /Parent="mRNA_1793"
                     /gene="jgi.p|Fomfom1|130999"
                     /source="prediction"
     exon            complement(10771..11246)
                     /ID="exon_1793_2"
                     /Parent="mRNA_1793"
                     /gene="jgi.p|Fomfom1|130999"
                     /source="prediction"
     five_prime_UTR  complement(11145..11246)
                     /ID="UTR5_1793"
                     /Parent="mRNA_1793"
                     /gene="jgi.p|Fomfom1|130999"
                     /source="prediction"
     exon            complement(11304..11456)
                     /ID="exon_1793_1"
                     /Parent="mRNA_1793"
                     /gene="jgi.p|Fomfom1|130999"
                     /source="prediction"
     five_prime_UTR  complement(11304..11456)
                     /ID="UTR5_1793"
                     /Parent="mRNA_1793"
                     /gene="jgi.p|Fomfom1|130999"
                     /source="prediction"
     exon            11820..11996
                     /ID="exon_1794_1"
                     /Parent="mRNA_1794"
                     /gene="jgi.p|Fomfom1|1213996"
                     /source="prediction"
     gene            11820..13443
                     /ID="gene_1794"
                     /Name="jgi.p|Fomfom1|1213996"
                     /gene="gene4726832_4728456"
                     /portal_id="Fomfom1"
                     /proteinId="1213996"
                     /score="0"
                     /source="prediction"
                     /transcriptId="1214187"
     mRNA            11820..13443
                     /ID="mRNA_1794"
                     /Name="jgi.p|Fomfom1|1213996"
                     /Parent="gene_1794"
                     /gene="jgi.p|Fomfom1|1213996"
                     /proteinId="1213996"
                     /source="prediction"
                     /track="FilteredModels1"
                     /transcriptId="1214187"
     CDS             join(11820..11996,12056..12126,12304..12531,12595..12744,
                     12804..12910,12965..13064,13302..13443)
                     /ID="CDS_1794"
                     /gene="jgi.p_Fomfom1_1213996"
                     /source="prediction"
                     /transl_table=1
                     /translation="MSTSRRSPVEKQAGILVTSQARPVTVAQLYSFHYNEPGKISKGHG
                     QGGLTSKRGAASRPGHRTVKDDVGDDLPIWLQGHFSVDKSLAMERPATIYLTKGDKEDQ
                     LYGGKGCSPPTAHSVTRAQQRAVRGHSIRKEEFQNAARQQRNQRTGGIGPDTDAWKHNL
                     INSSRERPVDNRFIRYDNYVVNSRVVLQGLTHILYYGGDDTLYGRIVDQACIEATPFPE
                     VASVSVSGIATFPPWEILGEWAARGVDYREDKDERMMTSDELLTSMSAQHVRIPRPRNF
                     ELGTQGMKMTDGYVTAGNHRTRSDTTPVNDQSWERRERGRRTG"
     exon            12056..12126
                     /ID="exon_1794_2"
                     /Parent="mRNA_1794"
                     /gene="jgi.p|Fomfom1|1213996"
                     /source="prediction"
     exon            12304..12531
                     /ID="exon_1794_3"
                     /Parent="mRNA_1794"
                     /gene="jgi.p|Fomfom1|1213996"
                     /source="prediction"
     exon            12595..12744
                     /ID="exon_1794_4"
                     /Parent="mRNA_1794"
                     /gene="jgi.p|Fomfom1|1213996"
                     /source="prediction"
     exon            12804..12910
                     /ID="exon_1794_5"
                     /Parent="mRNA_1794"
                     /gene="jgi.p|Fomfom1|1213996"
                     /source="prediction"
     exon            12965..13064
                     /ID="exon_1794_6"
                     /Parent="mRNA_1794"
                     /gene="jgi.p|Fomfom1|1213996"
                     /source="prediction"
     exon            13302..13443
                     /ID="exon_1794_7"
                     /Parent="mRNA_1794"
                     /gene="jgi.p|Fomfom1|1213996"
                     /source="prediction"
     three_prime_UTR complement(13331..13649)
                     /ID="UTR3_1795"
                     /Parent="mRNA_1795"
                     /gene="jgi.p|Fomfom1|1233030"
                     /source="prediction"
     exon            complement(13331..13723)
                     /ID="exon_1795_4"
                     /Parent="mRNA_1795"
                     /gene="jgi.p|Fomfom1|1233030"
                     /source="prediction"
     gene            complement(13331..14332)
                     /ID="gene_1795"
                     /Name="jgi.p|Fomfom1|1233030"
                     /gene="gene4728343_4729345"
                     /portal_id="Fomfom1"
                     /proteinId="1233030"
                     /score="0"
                     /source="prediction"
                     /transcriptId="1233221"
     mRNA            complement(13331..14332)
                     /ID="mRNA_1795"
                     /Name="jgi.p|Fomfom1|1233030"
                     /Parent="gene_1795"
                     /gene="jgi.p|Fomfom1|1233030"
                     /proteinId="1233030"
                     /source="prediction"
                     /track="FilteredModels1"
                     /transcriptId="1233221"
     CDS             complement(join(13650..13723,13789..13940,14083..14156,
                     14224..14268))
                     /ID="CDS_1795"
                     /gene="jgi.p_Fomfom1_1233030"
                     /source="prediction"
                     /transl_table=1
                     /translation="MRKVNRTIHELLKDRVRTTRRLTELSSSRAHYASQTGGVIKLLIS
                     APGLLEFWKKRISNRTSRHYRLPWRYDAVCQDSSTFPWFVIISRTVSYITLYYRDTSFS
                     LEQKRELLET"
     exon            complement(13789..13940)
                     /ID="exon_1795_3"
                     /Parent="mRNA_1795"
                     /gene="jgi.p|Fomfom1|1233030"
                     /source="prediction"
     exon            complement(14083..14156)
                     /ID="exon_1795_2"
                     /Parent="mRNA_1795"
                     /gene="jgi.p|Fomfom1|1233030"
                     /source="prediction"
     exon            complement(14224..14332)
                     /ID="exon_1795_1"
                     /Parent="mRNA_1795"
                     /gene="jgi.p|Fomfom1|1233030"
                     /source="prediction"
     five_prime_UTR  complement(14269..14332)
                     /ID="UTR5_1795"
                     /Parent="mRNA_1795"
                     /gene="jgi.p|Fomfom1|1233030"
                     /source="prediction"
     three_prime_UTR complement(14472..14639)
                     /ID="UTR3_1796"
                     /Parent="mRNA_1796"
                     /gene="jgi.p|Fomfom1|131080"
                     /source="prediction"
     exon            complement(14472..14798)
                     /ID="exon_1796_4"
                     /Parent="mRNA_1796"
                     /gene="jgi.p|Fomfom1|131080"
                     /source="prediction"
     gene            complement(14472..16190)
                     /ID="gene_1796"
                     /Name="jgi.p|Fomfom1|131080"
                     /gene="gene4729484_4731203"
                     /portal_id="Fomfom1"
                     /proteinId="131080"
                     /score="0"
                     /source="prediction"
                     /transcriptId="131080"
     mRNA            complement(14472..16190)
                     /ID="mRNA_1796"
                     /Name="jgi.p|Fomfom1|131080"
                     /Parent="gene_1796"
                     /gene="jgi.p|Fomfom1|131080"
                     /proteinId="131080"
                     /source="prediction"
                     /track="FilteredModels1"
                     /transcriptId="131080"
     CDS             complement(join(14640..14798,14863..15414,15466..15747,
                     15807..15998))
                     /ID="CDS_1796"
                     /gene="jgi.p_Fomfom1_131080"
                     /gene_functions="biosynthetic-additional
                     (rule-based-clusters) APH"
                     /gene_kind="biosynthetic-additional"
                     /phase="0"
                     /sec_met_domain="APH (E-value: 9.9e-12, bitscore: 42.1,
                     seeds: 156, tool: rule-based-clusters)"
                     /source="prediction"
                     /transl_table=1
                     /translation="MSPSSFWDRDGNHTLLDPYPDSFAHWQRGQPLDGARQALLTRLET
                     LLGATIVRTEDRSLSVTNLTLEIELEGGEQAIIRMPVFQSSDDTTSVYVSRSPEKFDSE
                     IGLMGWLAQRTTLPVPRIRRLVCVPEESQPLAVIEKLPGDCLLNVYGGLPLASKELITR
                     EIANAMLEIASLEVPQGIGTVTFRNGVAETIPLIVAEPAITPERVFATLEEYLYSLVDV
                     LRHSDRIGSDSASKATANGVLDRLTHELSGILGKLSGATYRRCVLSHDDLRETNVLVDE
                     QGHLTGIVDWEFHSTKPIVLAARYPVWIQYSGIHDPRFANEYACWVSSPDDAARLKALY
                     SQVIKERDEEYWHALVDGEVLRHIEEWLTETCPDPGCQRLSWWMDTMFIQGSHA"
     exon            complement(14863..15414)
                     /ID="exon_1796_3"
                     /Parent="mRNA_1796"
                     /gene="jgi.p|Fomfom1|131080"
                     /source="prediction"
     exon            complement(15466..15747)
                     /ID="exon_1796_2"
                     /Parent="mRNA_1796"
                     /gene="jgi.p|Fomfom1|131080"
                     /source="prediction"
     exon            complement(15807..16190)
                     /ID="exon_1796_1"
                     /Parent="mRNA_1796"
                     /gene="jgi.p|Fomfom1|131080"
                     /source="prediction"
     five_prime_UTR  complement(15999..16190)
                     /ID="UTR5_1796"
                     /Parent="mRNA_1796"
                     /gene="jgi.p|Fomfom1|131080"
                     /source="prediction"
     three_prime_UTR complement(16192..16568)
                     /ID="UTR3_1797"
                     /Parent="mRNA_1797"
                     /gene="jgi.p|Fomfom1|1381494"
                     /source="prediction"
     exon            complement(16192..16862)
                     /ID="exon_1797_10"
                     /Parent="mRNA_1797"
                     /gene="jgi.p|Fomfom1|1381494"
                     /source="prediction"
     gene            complement(16192..21076)
                     /ID="gene_1797"
                     /Name="jgi.p|Fomfom1|1381494"
                     /gene="gene4731204_4736089"
                     /portal_id="Fomfom1"
                     /proteinId="1381494"
                     /score="0"
                     /source="prediction"
                     /transcriptId="1381685"
     mRNA            complement(16192..21076)
                     /ID="mRNA_1797"
                     /Name="jgi.p|Fomfom1|1381494"
                     /Parent="gene_1797"
                     /gene="jgi.p|Fomfom1|1381494"
                     /proteinId="1381494"
                     /source="prediction"
                     /track="FilteredModels1"
                     /transcriptId="1381685"
     CDS             complement(join(16569..16862,16918..16975,17046..17383,
                     17446..18218,18271..19671,19721..19742,19791..20085,
                     20132..20168,20308..20398,20522..21076))
                     /ID="CDS_1797"
                     /gene="jgi.p_Fomfom1_1381494"
                     /gene_functions="other (smcogs) SMCOG1173:WD-40
                     repeat-containing protein (Score: 104.6; E-value: 8.6e-32)"
                     /gene_kind="other"
                     /source="prediction"
                     /transl_table=1
                     /translation="MAPTRRRISYVIPPPAELPPRLQLPPHGIPRNGSIGPLLVPVQSK
                     STSPPPLTMPKLAHHPRHRLGVSCLALDTSTQLVGRTSPEGILYSGGRDGLVISWDLGV
                     PMKRRAQQYGLAGRSLRRWEVMTNWADDVIEEEAEEGDEHRSDGDVLGEVTGKARRRIP
                     QDNTIPYEEQWESDMDTLPGLKAPPPTTHFRQAVQMHSDWVNDILLCNYNQTRTHTDYV
                     RCLASCREQQWFASGSFDRTIKLWDLASASSKAEPLLTLHPPDAAGPKASIYALTTDPY
                     GSVIASGSPERVVRMWDPRSGKRIAKLVGHTDNIRAILISDDAKYLLTGSADASIKLWS
                     LSSQRCLHTFTHHTESVWSLFSSHPALEVFYSGDRSGLVCKVDVEGCADVSEGECIVLC
                     QDTGTDRPGTSGSEGINKIAAMDDDLLWTASGSSSIKRWRVPSRRAVRATALSAEGAID
                     SPLSSPPPLESTRDYYLQRSSQRNSLDLSGSRAKSPHRSLSQDPHSRSSSPLASRSHRA
                     SLVPSVTSVHASACVDLDIDPEREGEATWYGIPFESLVRLTSPNDTGFSLSGPSLRGHD
                     PEIATLYSAASVLSVPRMVRSPVQNIFSQSGGPGSSSPLRSDTIQSRSRLAEESHTIQV
                     TPRSRAAFDVREVAADAIPLRLEPDEVIDGEHGLVRCIMLNDRVHALTVDTAGEVAVWD
                     VVRGACLGRFTSEEVAAASFCGSDRSASLAGESDGRSTTEKHRSPREALETVRERIEGE
                     AVVSSWSSLDTKTGVLTVHLNERCFEAEVYADEVGYGPERQFGEETRLNIGKWVLRNLF
                     YGFIREEQRLAARRAREGGIHEPSQHRLQRGSAPTHIEFNPPHHHPPSRSRTSSDVSAR
                     SSTSGIPAPRSASIILSPNMLPAVSPSISLTTRSSPLMTPMIPLQGGVRESGLSPIPQS
                     PGTFETTPLPRGSGKDAQKTDTAATSANPPSAFPASGSSDYFSLRARRPSLSAAPAPDD
                     FSGWGGKSTTSSTSGSEMGLQTPSTPTMGSLMGRIKAFGKSAKRQASESTGATSSGETT
                     AATPAGATTGEAVVQPAAKTPAQVLLSGPITPPSSSETPSLPIPPHTVILISEEAPSSW
                     LTLYRGQVSSTASDARLLEETMPLWLLECLLQNKVPSIPITKISFVLLPYKEPDGEQLP
                     ELLNTQQSKLTASRFLRVRKLTLHVQDKLEKISGGGSPVSTVATPRSSIERRSLSSART
                     HDSRPRADEHYEILCNDVVLPLDMTLAAVRQYVWRRQSAELVMHYRRKHPHAAHPPHPT
                     HAH"
     exon            complement(16918..16975)
                     /ID="exon_1797_9"
                     /Parent="mRNA_1797"
                     /gene="jgi.p|Fomfom1|1381494"
                     /source="prediction"
     exon            complement(17046..17383)
                     /ID="exon_1797_8"
                     /Parent="mRNA_1797"
                     /gene="jgi.p|Fomfom1|1381494"
                     /source="prediction"
     exon            complement(17446..18218)
                     /ID="exon_1797_7"
                     /Parent="mRNA_1797"
                     /gene="jgi.p|Fomfom1|1381494"
                     /source="prediction"
     exon            complement(18271..19671)
                     /ID="exon_1797_6"
                     /Parent="mRNA_1797"
                     /gene="jgi.p|Fomfom1|1381494"
                     /source="prediction"
     exon            complement(19721..19742)
                     /ID="exon_1797_5"
                     /Parent="mRNA_1797"
                     /gene="jgi.p|Fomfom1|1381494"
                     /source="prediction"
     exon            complement(19791..20085)
                     /ID="exon_1797_4"
                     /Parent="mRNA_1797"
                     /gene="jgi.p|Fomfom1|1381494"
                     /source="prediction"
     exon            complement(20132..20168)
                     /ID="exon_1797_3"
                     /Parent="mRNA_1797"
                     /gene="jgi.p|Fomfom1|1381494"
                     /source="prediction"
     exon            complement(20308..20398)
                     /ID="exon_1797_2"
                     /Parent="mRNA_1797"
                     /gene="jgi.p|Fomfom1|1381494"
                     /source="prediction"
     exon            complement(20522..21076)
                     /ID="exon_1797_1"
                     /Parent="mRNA_1797"
                     /gene="jgi.p|Fomfom1|1381494"
                     /source="prediction"
ORIGIN
        1 cgagttattg ttgatgaact ctatggtcgc gggcaggagc aaatactttg gtctcagata
       61 tccgaaggta ggagcgtcac catcttctat cgtcgtatct ggatgacact cacgtgcttc
      121 ggtaactgac gtgctcgtga acagtctcgg tgacaaccca tcgatagcta caacctacga
      181 tcccttaata gggagggact gtgctcgggc aacttctgtt agccatatac attcttcagc
      241 acctgccagc gtagtatcgc ccaccagtgg tgagcgagct ttcttcctcc atctaaccca
      301 ccgactggtc tgacaaccaa taccttgctc tgacgcagct tacaaggaga ctcagtgttg
      361 tctggatgcg gttgtatttg atgccgctca tgacttgcga tgatgtcact ccacgtcaca
      421 ctgagctcca ggtcagcttc gggcctttgg gtgtgcacag tggatactga tcccgaactt
      481 tgtgattcta aagatatgtt gctttcagcg aagatcagta tccgatctaa gtacctctga
      541 gtcgtctcag tcaacatata agagactgga ttgtgccagt ccgtcggttt cctcatagcg
      601 acgacgaaga atcaaccggg cctatatgca ggttagtcag aatcccgagt ctatgggtga
      661 gttgtctcat tggtcgtggc gttgtaccct tccggattgt tcagactgtc ttgcgggaaa
      721 tttgttcggg aagtcacggt ctacacgctc tttgaccatg ccagcgacct atacgacgat
      781 acgtcgtacg tccgatctat ggtgagttgc tccgtcgact tcgtatcgcg cttgtacgaa
      841 ctttcctcgt ggcctaggta tagacaggct acttattaaa ccctggctct acagagctga
      901 cgacgactta gctcctgtac actacctcta acaccgcggc tgacgtattg atgtagtaca
      961 acgcgaaacg gcccggggct acattcgact cggcggcctt ccaatattac actggtgagt
     1021 gtcgcgattg tacccctgga tgtcaatttc atagtgttcg tggtgcaggt cagcgcggcg
     1081 cataggaaga agctcggtaa ggctttgcgg aaatcgacga actatgcaga gtcgagacaa
     1141 tggtgacctt gacgtacaaa ggcaaacaaa gggatagacc tcgttccgtt ttaggattac
     1201 tagggaaacc actacgagct acctaaagta cgtcacacgg tctcctgtct tgtcaattga
     1261 actcactggt accgccttgc atccatcgga cctttgatgt tagatacgtc cgtcgtgcca
     1321 tgattcaccg acatcatcgg gtagacaccc gcggcccctt gcagattgtt agtacttgac
     1381 cagtccattg gatgtgccat cgtgggcgca gtagagggcc catctggttg tttggcccgc
     1441 aagtcgacca agatggcctc cacggtagag ggaaacttcg gaggttgcgg acgtagctgg
     1501 aatcgcccat caccgatttg ggaggggtcc atccggcatt atccccagtc gaggctttgc
     1561 tcagtgctga tacgataatg acgagcgtcg gatacatgcc ctgccatggt acggtgacgt
     1621 tcgcggatta gtcgcttacg ttgggtcata gagagggtaa ttgatacaca ctatcagagg
     1681 aatgacgcat cctgccatgg cgtagtagaa tccgtagggg aaggcgaaag tgtttgttac
     1741 caagaactgg tatacaataa cgaggaccta ggatgttctt acatgagtcg tcacctgctt
     1801 cgacaaagat gtggacgtcc tcacccatag agtacaatac aacagacctg actccactag
     1861 aagcaggagt gtacgctcga cctgcgtccg catggtgcct tgcgtgagat gagcccggac
     1921 aagacgtcta tgttgcctga ggaacggaaa tctcgctgtt tagtcactcg ttaagggcga
     1981 ggaacttatc actcaccatg ccttcaatcc aatgagggac gtcgcgacga gattggtgac
     2041 aagagacagg attgccgcag ctgtccccca tccatctcca ccgaagagag cgcctgcgta
     2101 tgtggtgatg gtttcgtcga acgtagacga agcagaattg gaaaggaata tagcagatgc
     2161 tcgcggaggc gagcacacgt ctctcgaatc aactatcgcg gtaactgacc aagcccgttt
     2221 cagggtcgat atctcagcgg taaggagaag acacaccagc ggtggcgagt agcatgatca
     2281 cgcccagaac ctgcacggct cttcgatttt tccagagtac ccaagctcgc caccatacga
     2341 tagcgtctcc gacgactacc tgccaggcat gggcacagtg agtactatat agaggtcata
     2401 cggcagcact tacactgata gtgagggcaa tggtccctgc acacccctgg gcttggacgg
     2461 ggatcgagcc ttgcatggca ccccagtccc caccagtagt gtcgcaatcg acaaacggca
     2521 cgaagtcgtc tacggggtcg aagatacagt tcgaaatgtt ctgcagccag gccgcaatca
     2581 tcgcgatgtc gttgttcatg acgttatgcc tcccaaatgc gaccctgaga gtgaagatcc
     2641 aatacgcggt cgttgaagac cacatgagag cgatagcgag gagcataatg accgtgcttc
     2701 tctgccggag acccttcacc ctttattggt gtcagtaaca tagtgcgcga agcactgccg
     2761 ttaaagagtc cttacgccaa gatacgtgtt gctacaatcg caaggatggt gaagaagcct
     2821 gatccgatag accagtcagt cgttgtatag tataccgcaa gcatagatgg gttccgctta
     2881 ccgaagaacg ccgtcaagat ggcggtctct atgaagcttt ccttcaggtt cccgctatcc
     2941 acacccaatg caatgattgt ttcatcagcg acgcggttaa cgatggtcga ggcattgata
     3001 agattccatc gaggtatagt gaacgtcgta ggcgaagggt ccatgggagt agtgatggga
     3061 ggtactaggg tgccccagat gaatggatgg gctataaaga aggtgcgcaa gcgcatagag
     3121 gggagttaaa actagtatga tagtgatcta taagtctcct aggccatcgg agaggacgac
     3181 tgctggccaa tatgaggcaa gcagcacgcc ctgttcattc atcccacgct actgatcagc
     3241 gcgccgctcg catcacaaca taacatgtca attagtgtca tcagtactga ccagtagctc
     3301 tgcgcaaaca ctaccaatcc tccgttgaac acggcctcgc gatacacatt gaatgtgcac
     3361 agcgacgtgc tactcctagt acttctggaa gatgtcgtag agatttgaaa aatactgcct
     3421 cgcctgaaca aggcagtgtc cgaactgacg atctgtcaat tataaatcgc tacggacgct
     3481 agcgtgacat tgcgcgtgcc ttagtgcata gtagtgagat gttctgaaga gtcattagga
     3541 aacgtattct cgccatttgc agaacttctt agttgcggca tcgagttgaa ctactgtact
     3601 tcggtctgaa gttcgattcg gtaccacagc cgcttgtttt ggccaggagg cccaggaccc
     3661 gtccatattt cttttgcaaa gccgtccata tcattgtgaa gatggagcat ttctggtatg
     3721 ctgctagaca tgtactaatt aacgctggcc ataagtcaga atgagcgata ggtacttgat
     3781 agtgccactc acctgtcatc gaattcggcc ctaccgcaac tgagagtgga ggtatgccag
     3841 gtctagatga gagaggcgat gaggaagaag cagaatcgcg gactgtgttc cagtcatctc
     3901 tgagttgcag gctgggggtg ggatgagtgg atatcgtacg gggagtcgcc gacggacccg
     3961 tgcgcaactc gaacgatcac cagaggcgtt aaacgttgac gccagcagcc taaataggaa
     4021 tacgaagcac cgctgcattg ttcgccgccg agttggccga agaggctcat ctaccgcaaa
     4081 gctgccagtg tggaatggga atttacagga gcatgtatgc tggtatacgt gatatatata
     4141 tagtactcct atctagcagt aaccgcacaa ttcaggctcc ttgatctccg gacgttgatt
     4201 gggggaccag gcggattcgt tctcctccgg atcctttgtc atgaagcggt ccttgcacga
     4261 acacaatcca tgtcatacag ggagtggtgg gagcgagcgc aggactcgga cagtcaagct
     4321 tccttcctct tctagtgctg cattttctgg ggctgcattg gaatcacggc aaatacccgg
     4381 tatcccgggg tttgatatcg cacttgttga gagcggtgct acagtgtcaa cgtgccctcc
     4441 agcggtatga atagcacggg gcttggtggg tccggtaggt aggccaggtt ctgtttgggt
     4501 aaatgcaaag ctagactcgc agtgcagctt gtcaagcgcc accagaatga ttatgagggt
     4561 cggatatata gcctaggcaa atatgagcac acgacccttt cacagcagca atagtctcac
     4621 aatgaggggt atgaggcacc ctttgataaa cgtcataact ccagcgggat attgaaaacc
     4681 atcgctgtac tgaagctggt atccgaaaac caaagcctgt catatcatgc agtgagtata
     4741 cacaaggaaa ctcaattggg agcataccca gatgacgcag taaacaatcc cggactccaa
     4801 gagtattgcc aggattttct ctgcccgagt acgtctgctt ccaactttca ggtatctccg
     4861 tactgagtcc ctgtgctccc tgtccgagaa gtgaaaggta ggtattagtg ttctggttcg
     4921 caaagagtta acaaaactta caatgctttc attccaacaa gaatggtggc agatatattc
     4981 gtcactagtg tgagtactga tgctgccgat cctgcctggt ttcctgagaa gagtgttcct
     5041 gaggttgttg ttgcttgttc attgaaccta tcggtcgata gcaccatatc gtaactgtat
     5101 tcacaggtat gcgcagtgtc gactgctcca caaactagcc atcttgggtt accctatgca
     5161 tgacatcagc acttgagggt cacgtaccaa aagtagccag tgctaatgca acatatagga
     5221 ggagaacacc acgactactc ctccataaat tccatgcacg ccaccatacg atcgtgtcgc
     5281 caatgaggac ctacgtagat gatctatatt cagcttaaat tgaatagtgt gtgtaagcgg
     5341 aaaggacaaa cattgagtgt gagaacagct gttcccgtac aatcttggat tggccgaccc
     5401 ttccaactca agtatgatgc atattggata cccgggccgg tgaagctagc ccatagattt
     5461 ggagggtatt cgtacaatat ctcaactata ctgtcagcct gagtttgaaa tacgtttagt
     5521 tgatcttgaa agcgactctg tgttgccaag tgatcatata tcattgtact ccagtagatg
     5581 ccagtggatg catataacag ggaaattccc agtagcatca cccgtactga taagttcttg
     5641 acccctttgc agcttgaatt tcttgtcagg atccaactta gtggaataca ggagaacata
     5701 cctcagtagc cacagcgaag ctgatgccat gagtgtcaag acccctagga acaatcagca
     5761 ggctgaagtg ttcctttggt aagggagcaa ctgaccaaag agtgaagtac atagggtgac
     5821 ttggatgaat tgcagttgag tatcgggtag taattgtgag ctgatgtctg agttaaaggc
     5881 ttgaaagctg cacattgtcc gtaaaactgc tggaacttca tcatctatct cctggggccc
     5941 gcagtataag gcgaaactca tcagagtatg tcggtttagc gcagacgtgg aggtgagtgt
     6001 gggttatcaa tctcgcgaga gtagagtgcg tcttaaagta tatctctcgt ggcttatata
     6061 ttgcggcact ttgacaaccg tgggatatca tttatagcat caccgtagtt gtgacagtgg
     6121 aggcggagca ccataagtat catacttgtc caaatcagac cacatcatac tctacagcgt
     6181 cgcttctgag ccggtattac cacagcatat acatcatgag gtacgagtga atcaatggtc
     6241 atcgccatct ggtatacatg gggactctgg tcagattttg ggtcgtattt ggacctagtg
     6301 gcataacggt gaacgctgaa tgaagatagc tatcaccctg atagactata gttgattgaa
     6361 tcaaaccaga agacatgcaa atgaacacga agagggagag agataccgca gcgaggtcga
     6421 catgggtacc atgggagcta tgtgcaactg acgctagcgc tggccgctgg ttgtgacaga
     6481 tgagaacaat ctcagaacct catggtttcc tcggagtcag tccatcatca cctgtcattt
     6541 gcaataggaa gggggaaaag tttacatgac agcgttgggc tagagtatgt caggagtgaa
     6601 ctttgccttg gatacgagtc ttctctcgag gtagatagaa ttcattgacc cctctccgta
     6661 gcaccttgta gcgcctcggg tgggccagaa ggcagtacat tgcacccctc tgtgccgtga
     6721 atgcagtgtc tgcgcaaaga tggcaaggat ggcatcactt atgagatgct ccattagaaa
     6781 cggggctgtc cttggatggt cttccttgtt ctgtgatcga gagtgaggtt accgcaagtc
     6841 cagatatgtg caagttatag cctaccaggt aggagaatag atcatgtgtc tctgtaccac
     6901 acagccatct gccagccgaa ccatgagaac gcattcagag gcttcacagc cagatccgaa
     6961 gacgttctgc tgcgcctgct tcgttcgtgc ctcacgggac cctcttcagg aaaacgagta
     7021 ccatctatgc cgaccgtgat acagtgactc tcaaatgaca actagaaggc aatacacatg
     7081 aagagataga tagatatcac ccagacagtt caaccgcgca tctcgtacag ccttagacac
     7141 atttgtgacc cgaagcccct atgtaggcca caaattcgaa cttggggggc tgccgctcct
     7201 tgatgggcac acatccgatg tggaggatgc ggtggatgaa cgggcttgca ccagtagcgc
     7261 atggcgcggc ctacggacgg caaggaatat gtcgagtggg aggaccattg tcattgcaca
     7321 gaacctcatg ctgctcgttc ggttggattc gggactcgtg tgtgcacgca gaaaagagtt
     7381 atcctcaaag gaagagcatg gtgttgtgat ggtgccgatg catgcgatcg tcgactccaa
     7441 gtcctctgta acttacccta gacccatcaa agctgtcggc acgacggaga aggttctcac
     7501 agtgaggttt gaaatgttca agttgactgt gccacgatac cttcatatca gccgagaaaa
     7561 tgacacacaa agcgctagca cgggctacgt acgtgttcga gagcttgcgc agtatgtctc
     7621 tatctgactc ctgatatgac aggaacgtag tcgtcatgat ccataccatc gactctccat
     7681 cgtgcactcg aggaaccaca gtggtgtagc ttccgttgat ggatccgaca tgacctagat
     7741 atccaaagca ttgaaagctt actagcaggc ctcaggcatt gccaaatcgg ggtacagatg
     7801 gaggcgatgt ggggtagagt gtgtctgcaa atacgtccag gcgtgccatg agtccaggct
     7861 cccccaccgg gcacatcgta caggcggatg ttcacaagct acaatcataa agccataagc
     7921 agtatcaaag tacttagctc tacgtactta ccttcctctg aaattttagc agaaactctt
     7981 gcgccatacc tctcgcgatc cagcgtagtc ttcgggcatg aagagatact agtagctgtg
     8041 agaggaggta cgtagacatg cactcagtat gtctgtgaca aggtatgtct gtgccaaaag
     8101 agggaggcgc gtgagcatgc atgatacatg atggcggagg gacaagagtg ttgtaggtct
     8161 acgcaatttc tcagtcgacc gcaagccctg tgtagccatt cactgcctgt ggaagttcgc
     8221 atttccccga gatgcatatt caggggcaca cctcatttgg tatgatggct tgaaggacga
     8281 tatgcacgtc ctgatcattc agtatgcata tacacttgta gcaatcgacc catgagacat
     8341 cgtttatagc aggaagtaac atagagcaac agcagaacca agtaatgaag gtttgcgtgt
     8401 atgcgtgcat gacaggatct cgtgcttatc tattgaaatg aacctctgcg taaccatatg
     8461 ctcaccggca cccctcgccc tcatctcctg tctactccga tcgaccttcc tgccgatgta
     8521 agattgtaac ggccaggcag tctgtcgtgg tgattgttga agtgaccagc agcagcagag
     8581 tgaagccgtt aacatatgcg cagtaagagc agagatagca agtgatctag tcaaggtcat
     8641 tgagacaaca tctgggggag ctctggggga gcttggagag cttggacatc gttggtcaga
     8701 ccagtcacat gatgctcaga gcagtatttg ccgaagttat ttccgagtga ctccaagtcc
     8761 gatctacttg gtatgttcac ctccaagttc ctcggaagaa gttcgatgag tatcggggac
     8821 agtcatattt atatgtcaca ggcttgattg atcgatgctc ccataatggg aagtatgcta
     8881 gttattattt cagatggtgg ccaagttcac gaatcaagca atactgaaca ctttagagaa
     8941 gctgaccccg cggttgtggg actcgcacgg tcgaaggtta ttgggattct ggagaaatat
     9001 agttgatata cagcgtttct acacgtaaca cgacagacag caatattgac ccaaacggct
     9061 cgatccatga cccgtcggct gttcgggagg aaggttgttc gcggagcgct tggggcttca
     9121 tcccaccagc accgggacaa catgagtcct accggaggta gaccagcggt tgcataccga
     9181 gcatctagta tcctccggac tcactacatg agcgcaagtt gctagacatt agtaagagag
     9241 aataccacgt actgccgggc gctggagggc gattatcata cgtattttgg aagtttgtcg
     9301 aacttgtgaa gaatgcctag aggggatact tgaaaagggg atacttgaag gtatgacaca
     9361 gagttttgaa ggatacgtag tactgatgga gaagtcgact agcaggaggg gaagaaagtg
     9421 ctctgactat cgtcgcagga ggtagatctt ataggacaac tgccactgcg aaggtctacc
     9481 gactttggga ttcaggactc agctgcaata gatggagtaa catggttgag aacacaagtg
     9541 gtatgtgggc tatacggtct cgtgaggagc aatctgatct ttgattgtcc aaatccaagc
     9601 tgtaaagcgg cggtcgtata cgggccgcag cgggcggaat gtgtgtgtac atcaaggtag
     9661 atgtatgcat cccacgaatc tcacagtaca cccgctctgc tagattgttg gtgctcggcg
     9721 cgattgcggt agcggcaggt agtagagtct aatgttcaga tgaatgggag agtacatacg
     9781 tagcgcactg cagatacatc atacaatcat tcacgaattt cggaacaaga aaggacgacc
     9841 aggaatccga cttctggatc tgaaacgatc catccacagc ggcatagttg cgtgtgccat
     9901 gttgcaaccc atgtcaggat tcacagtaga tggaccacta gtccatttct cagcgtcagt
     9961 ccacggtgaa gttgggtggg gatactcaag gagacgtacc tcatgattgc tcgcgtgggc
    10021 tgagcacaac gactcgagta tcttttacac gctggtgctc ccccccaaaa tatcgctgag
    10081 tctcgaaact ccatacgaga tttccgatga cccagtgctc catcgccgca acgtacttgg
    10141 caacggcgct gtcgacgctc ccaccaaacg acggcaggtg tcgcttagtg tccacaaatt
    10201 gacccacaag ctgctggaag tgctcgccga ccaggtccga cgcggcctgg agcccgatgt
    10261 tcttctcgtt catgaggacg gtgacgatgt tggcgcccat gtgacccttg gcttgctcca
    10321 tgttgtacga gtagacgtcc tgtgtacgtg tactagcgtg tcaataccgc ggaagctact
    10381 agacatctag tgggcaagac agtgggatca cgtacattgg accagcaaat catgtctata
    10441 gcggcccagt acatcttcat gaaatactca tcctggaaca ctgcatccgg caagtcggaa
    10501 ccgaaaacga actcgaagag accaaagcac agtcgggcgg cgctattctc gcggcgcaac
    10561 atttggaatg aggccgtgtc gagaatctcg ccgcgctctc tgagctcagc ttctcgtgcc
    10621 accgcgttga catatgccgc gcagtgggtg agaaagcgtt ggtagcagcg cggcccggcg
    10681 tgctcgagga ggcgttgctt gaacctattt catgccagtg gaaggtgggc gtcactgttt
    10741 gcttgacaga aaacgatggg agccactcac tcccgcgtca tcttagccag tgcggaccca
    10801 tcatcccaat cggcgtagcg catggcgctc aggaatactt taccagtgtg gcgggcccct
    10861 ttgccatcct ggtcgtcgct gacctcgtcg atgacgaaga gcacattgat aaagtcacag
    10921 cacgtccgga actgatcata ttgagcatag ggattagtgt gcgaggcgag gagctcgttg
    10981 cttccttcgt tgaagagcgc aagcttatgg ccttggaaga ggtggtagct gttgatccat
    11041 gcacgggatt cagcggcggc tttggtgtag tttgggttgg tgcatccttc gaacgggcac
    11101 aatgcgaaga ggtcaggaag agtgaattgt tgcggcgtgg acattgtgag tggatgttat
    11161 ggatgagagt cgtctagtgg tgctgaaggt actcgtgagg atgagatacg ggccaccact
    11221 gcgaggtctt atatatagtt gttgcacttt ccgccagacg taagtattct ggttcgccgc
    11281 taaacagaag tggatctcat taccgacttg gactttttcg gtcgccctca atgtcagaga
    11341 atgaaaaccg tgagtaggag gtcttcacga tcgggttcac gggttcgccc cgacgctgcg
    11401 tgaacgcccc gttgcattac ttggcaggaa ccctcctgag tttctcccgc tcgacagttg
    11461 cactgtgacg taggcggtgt attctgtttg tcgggataag tcagccatct tggcgcggca
    11521 ccacacgaag agtcacacac cagtgaaccg ggggcctctg acgagccgcc tatgtaaatt
    11581 cacgtccgtc ggtggctcaa gaaaaaacgc cacggtggaa ctgtatgagg attaagttca
    11641 tcaaggaggc agcggctccg tcggacgtac acaacctaga tgtcgatgca tccgcggatt
    11701 tcctggactc tcagcccaag cgacaaggcg tggataatgt tgccagttag ctctcgcata
    11761 ttcatcatgg gcgtcgggcc gatgatacct cctctccatc gtcgcctgtc tacattcgca
    11821 tgagcacaag ccgacgaagt cccgtggaaa agcaagctgg tatcctggta accagtcaag
    11881 cgcggcccgt cacagtcgcc caactatact cgtttcacta caatgaacct gggaagattt
    11941 ccaaagggca tggtcagggt ggtttgacat ccaagcgcgg cgcagcctca aggcctgtat
    12001 gctccggtgg actagtgtct agcttgttaa atgaatatgc gcaatcttat ttcaggggca
    12061 ccgcaccgtc aaggatgacg ttggagacga tctcccaatt tggctgcaag ggcacttttc
    12121 ggtggagtag gtggtagggt atagatctgt aaagagacga aactagcaag tactgccatc
    12181 tgggcttcgt tgaacggatc taggaagtgc ggaaattgtc gagaaactgc cctttcgtct
    12241 gatccgggat ttgcttcgca ctgtagtacc cgtcttgttg ctgcgatcgg ctcgtgaccc
    12301 tagtaaatcg ctggcgatgg agagacctgc aacgatatac ttgacaaagg gcgataagga
    12361 ggatcaattg tacgggggaa aaggctgctc gccgcccaca gcacacagcg tgacccgagc
    12421 gcaacagcgg gccgtacgcg ggcatagtat acggaaggaa gagttccaaa acgcggcccg
    12481 acaacagcgg aaccaacgga cgggcgggat cggacccgat accgatgctt ggtgaggagg
    12541 cggtctgtga ttacccagaa gagtccccac acccgatctc cgaaccgacg gtaggaaaca
    12601 caacctcatt aattcgtcgc gggagcgacc agtggacaac cgcttcatcc gatatgacaa
    12661 ttatgtggtt aacagccgcg tcgtattaca aggactaacc cacatattat actacggagg
    12721 cgatgatacg ctttatgggc gtatgtaagc cacactatat ttggaataat cgctccgcca
    12781 cagatcgcaa acacatacgc tagcgtggac caggcatgca tcgaagcaac gccatttcct
    12841 gaggtggcta gcgtgtcagt gtcaggcata gccacctttc caccttggga gatacttggc
    12901 gagtgggcgg gtgagtggtg ctggaatcgc tgggattgct agaaacattt tactttaact
    12961 ggagcgcgcg gtgtcgacta cagggaggac aaggatgaga ggatgatgac gtcggacgag
    13021 ctactcacct ccatgagcgc tcaacacgtc cgcatcccgc gtccgtaagt attgggcagc
    13081 cctaaaaagg cagttcgccc gtaggagttg gaaacacgcc agaacctaaa cctgaacaag
    13141 aacaacattg gagccactgt accgaagatt agaggatgtt aggtcaccta tgcgcaatga
    13201 aaatgtgaac gtagagcatg tttacttgaa catcgcacac gactccatgg agcacccaca
    13261 tgtggcattg cgattatgcg atgcattacg acaccttcta ggcgtaactt tgaattaggg
    13321 acacagggca tgaagatgac agatggctac gtcacagcag gcaaccatcg gacaagaagt
    13381 gatacaacac cagtcaacga ccaatcctgg gaacgacggg agcgaggacg aaggacgggt
    13441 taatgataat atgcagatag ctcgaagcag acacgatagt tggcatgacc cccacttgtc
    13501 tcacttggcc tggtagtctt gacgacgtta ccttcatacc gtaatatcat catgccacag
    13561 gctcagatag ctgaatacga gggaactcag tttccttcaa tcgactaaat tccaagttta
    13621 gtacacgacg ccggggtaac attgacgcac taggtctcca gcagctccct tttctgttct
    13681 agtgagaagc tggtgtctcg gtaatagagt gtgatgtatg atactgacaa gtaagtctga
    13741 ttctcagaat cattcgagtt tatactgcga cgccacagca acaatcacct gtgcgcgaaa
    13801 taatgacaaa ccaggggaat gttgaagaat cctggcagac ggcatcatat cgccagggaa
    13861 gacgataatg ccgggatgtc ctattggata ttcttttctt ccagaactcg agcagtccag
    13921 gggcagagat gagaagcttg ctagttagat gagcggatgc atgagaatcc caaaattggg
    13981 ttgtcccgat gagttatgaa gttgaagaag ttcagctagc tctgactaca cgattgctgc
    14041 acattcattt gcggtggaat tggaagaaga acaggtaccc acattacacc cccagtctga
    14101 ctcgcatagt gcgcacggga agaggacagc tccgttagtc tccgagtcgt ccgaaccttg
    14161 gaatccgtga gacaccaaca gctcgtccca gcccttcctg catgccatga ctcgtgcact
    14221 caccctgtct ttgagtagct catgaatcgt gcggttcacc ttccgcatct ttgaggactc
    14281 ctcctgatca ccgccggtgg ggaactgaga ttcaggaatg tgcggcacga acgtaacagg
    14341 gcgtgcgaaa tttcacaaca cgggcgcgta gacccgtccg atcgtcacgg tgatcttcac
    14401 ccatgccccg ccaccaccga cgaggacgaa caaaactgag ctttcgatcc cgagtgcatt
    14461 gaacaccgag aatcaggaag agcgctagga ctccccaagg caaggggtgg ttcgtcaagt
    14521 ggcgaacata cagcagatgt ccaccgtgac tgacatacat ttcctggtac aaattactga
    14581 cacactaagt agctgagaag aacgaacact ggggattttt ccattcgtta gatgccaaat
    14641 tatgcatgag agccttgaat gaacatggta tccatccacc acgacagcct ttggcagcca
    14701 gggtcaggac atgtctcggt aagccattcc tcaatgtggc ggagcacctc tccgtcaacg
    14761 agggcatgcc aatactcctc atcgcgttcc ttaatgacct aaaaataaca taagattagt
    14821 ataccaagaa cagcgtagag ttataccctc gaagtacgat acctgggagt acagcgcttt
    14881 caatctcgcc gcatcatctg ggctagatac ccagcaggcg tattcattcg cgaaacgcgg
    14941 atcgtgtata ccactgtact gaatccagac aggatacctg gctgccagca cgattggctt
    15001 tgtggagtga aactcccagt ccacgatccc agtcagatga ccctgctcgt ctacgagaac
    15061 gttcgtctcc ctcagatcgt catgactgag cacgcaacgc cggtatgtgg ccccggaaag
    15121 cttcccgaga atgcctgaca gttcgtgcgt aaggcgatcg agcactccgt ttgcggtcgc
    15181 tttcgaagcg gagtcggagc cgatacggtc cgaatgtcga aggacatcga ccagagagta
    15241 aaggtactcc tcaagcgtgg cgaatactcg ttcgggggta atcgcaggct ccgccacaat
    15301 gagaggtatc gtttcggcta ctccattgcg gaaggtgact gtaccgatgc cctgagggac
    15361 ttccaagctg gcaatctcta gcatcgcatt cgcaatctcc cgcgtgatca actcctgttt
    15421 cgagaacgtg agacgatagc cattcatgca ccaaaacatg cgcaccttgg acgccaaggg
    15481 caagcccccg tagacgttta gaaggcaatc gcctggtagc ttctcgatca cagccaaggg
    15541 ttgtgactcc tccgggacac aaacaagtcg acgaatacga ggaactggca gggtcgtacg
    15601 ctgggccaac catcccatga gtccgatctc actgtcgaac ttctccgggc tacgagaaac
    15661 gtagacgctc gttgtgtcgt cagaagactg aaacacgggc atgcgaatga ttgcctgttc
    15721 gccgccttcg agctcaatct caagtgtctt gggcatatcg atcagcaatg gcgaaaggtg
    15781 ggccttgacg aagtgatgtt actcaccaaa ttagtgacac tcagcgagcg gtcttcggtt
    15841 cgtactatgg ttgctcccag cagagtttcg agacgggtca atagagcctg acgagctcca
    15901 tcgagaggtt gaccacgctg ccagtgagcg aaggagtctg ggtatgggtc tagcagagta
    15961 tggttcccgt ctctatccca gaatgaggat ggcgacatgt tgtggggacg tagaggacga
    16021 tgccgcgcag cagcattgga cctcggacta cctccacgtg ctgtgatgga gtgctctcca
    16081 gcgcgaatcc gtcctgcccg atttggagcc agatgaacga tgagtcaaca gggaatcttc
    16141 gcgacgccgc tgcgtttgac aaaaggaaag acagaaaagg aatacaacga ggctggagct
    16201 tcgcttctta aacccaggaa cctgattcta atctgtacac atcatattct atgattccgc
    16261 ttttgttttc tgacatcaag agacaaccta agcacaccgc cggcgataaa gtaggccatc
    16321 gacgaggtgc gtacctacag cactatcatg cgacgccccc acgtctagta tacccgcgct
    16381 caacatcgga acacatcaga acaacagaga acatctacat cgaccgttat acaaggactc
    16441 gcactaaatt acagggtagt acatgtgaga tagatagtga gcatccgagg agccttacgc
    16501 ataatctcgc ccacagcctt aaaacaatga tcacgtattc atgtgcactc cgaattaaag
    16561 aggaccgctt aatgggcgtg tgtcggatgc ggagggtgcg ccgcatgcgg gtgcttgcgc
    16621 cggtagtgca taacgagctc cgccgactgc cggcgccaga catactgtcg aaccgcggca
    16681 agggtcatgt cgagcgggag gaccacgtcg ttgcacagaa tttcgtagtg ttcgtccgct
    16741 cgtggccgcg agtcgtgcgt tcgcgcagag gagagtgatc gacgctcgat ggaggagcgg
    16801 ggtgtagcga cggtggatac gggcgagcct ccgccagata tcttctccag cttgtcttgt
    16861 acctatcgta gctattagca agagcactca ccacagagga gagtagcagg aactcacatg
    16921 tagagtcaat ttgcgcaccc gcaagaagcg actggcagta agtttggatt gttgactgca
    16981 acaacacgac acaacgacat cagccacagg tcacttggtg ccacgcaaag tatgatatta
    17041 ctcacgtgtt cagcaattcc ggcaactgct ccccatctgg ttccttgtac ggcaaaagca
    17101 cgaagctgat cttcgtgatc gggatgcttg gcaccttgtt ctgcagcaga cactcgagga
    17161 gccacagcgg catagtctcc tccagcaaac gcgcgtcgct tgcggtgctc gagacctgtc
    17221 cgcggtaaag cgtgagccag ctcgatggcg cctcttcgga gatgagtatg acagtgtgcg
    17281 gtgggatagg caggctcggt gtctcgctag acgaaggcgg ggtgatagga ccggagagca
    17341 gcacctgggc gggcgttttg gccgctggct gcacaacagc ctcctgcggg acagaaagca
    17401 ttagcgcacc atcacagtgc acaaggaacg cgtgaaggca cctacccctg tggttgcgcc
    17461 cgccggtgtg gcggctgtag tctcgccgga ggatgtggca ccggtagact cgctcgcctg
    17521 acgcttcgcg ctcttaccaa acgccttgat ccggcccatg agactgccca tcgttggtgt
    17581 actcggcgtc tgtagtccca tctccgaacc cgaggtcgaa ctcgtcgtcg acttaccgcc
    17641 ccacccagag aagtcatccg gagcaggcgc cgccgagaga gacggcctcc tcgcgcgtaa
    17701 cgagaagtag tcgctgcttc ccgaggcagg gaaggctgaa ggcgggttgg cagacgtggc
    17761 tgcggtatct gtcttctgcg cgtccttgcc gctaccgcga ggaagaggag tcgtctcgaa
    17821 cgtaccgggc gattgcggta tcggcgacag acccgactcg cgtacgccgc cctgcagcgg
    17881 aatcataggc gtcatgagcg gcgacgagcg cgtagtaagg gatattgacg gagagacggc
    17941 aggaagcatg ttcggggaga ggatgataga ggcacttcgt ggggcgggga tccctgacgt
    18001 cgaactgcgg gcagagacgt ctgacgacgt tcgacttctc gatggtggat gatgatgagg
    18061 cggattgaac tcgatgtgcg ttggagcgct cccgcgctga agtcgatgtt gggaaggttc
    18121 atggataccc ccttcgcgtg cgcgacgtgc cgcaagtcgc tgctcttccc ggatgaagcc
    18181 gtagaacaag ttccgaagta cccacttgcc gatgttcact atgattcgat atcagcactg
    18241 aaccatcaca agagtagacg cgaaacctac agcgcgtctc ctcgccgaac tgtcgttccg
    18301 gcccataccc aacctcatca gcatagacct ccgcctcaaa acacctctca ttaaggtgca
    18361 ccgtgagcac gcccgtcttg gtgtccagtg acgaccacga cgagacgacg gcctcgccct
    18421 cgatgcgctc cctgacagtc tcgagggcct cccgaggact gcgatgcttc tcggtcgtgc
    18481 tccggccgtc actttcacca gcgagactcg cgctcctgtc actcccacag aagctcgcgg
    18541 ccgccacttc ctcgctggtg aatcgcccga ggcacgcacc gcgtacaacg tcccagacgg
    18601 caacttcgcc agcagtgtcg accgtgagtg catgcacccg atcgttcaac atgatacagc
    18661 gaacgagacc atgttcgccg tcgatgacct catcgggctc cagacgcaga gggatcgcat
    18721 ctgcagcgac ttcgcggacg tcaaaagcag cgcgcgagcg gggtgtcacc tgaatggtgt
    18781 ggctctcttc cgccagacgg ctgcgggatt gaatcgtatc gctgcgcaga ggactactag
    18841 aaccaggacc gcccgattgg gaaaagatgt tctgcactgg ggaacgcacc atgcgaggca
    18901 cgctgagaac tgaggcagca gagtaaaggg tggctatctc tggatcgtgc ccacgaagtg
    18961 aggggccaga caaactgaat ccggtgtcgt tgggagaagt taatcgcacg agactctcga
    19021 agggaatgcc ataccacgtc gcctcccctt cgcgctcggg atcgatatct aggtcgacac
    19081 acgcgctcgc atgaacggac gtcacggagg ggacaagaga cgctctgtgt gatcgcgaag
    19141 ccagagggct gctactcctt gagtgtgggt cctgggatag cgagcgatga ggtgacttgg
    19201 cgcgggatcc agacagatca agtgaattcc gttgactgga gcgctgcagg taatagtctc
    19261 gtgtagactc cagaggtggc ggtgaagaca gtgggctgtc gatagcgcct tccgcactga
    19321 gagcggttgc cctcacagcc ctgcgagaag gcacgcgcca gcgtttgatg ctagagctcc
    19381 cagacgcggt ccagagcaag tcgtcgtcca tggcggcaat cttattaatt ccctcagagc
    19441 cagatgtgcc tggacggtcc gtccctgtgt cctggcatag aactatgcac tcgccttcgg
    19501 agacatccgc gcagccttca acgtcgactt tgcagaccaa tccagagcga tcgccagagt
    19561 agaacacctc aagggcaggg tgagaggaga acagagacca tacagactcg gtgtgatgcg
    19621 tgaatgtatg cagacagcgt tgagacgaga gcgaccaaag cttgatcgac gctgtttgac
    19681 gtgtaagtac agcgagtagt ccaagaatca cggttcgtac catccgcaga gccggtcagc
    19741 aactagcaaa tcgttagcaa aggttgcccg aataggggca ggccactcac gtatttcgca
    19801 tcgtccgaaa tgaggatagc gcgtatgttg tccgtatgac ctacgagctt ggctatgcgt
    19861 ttgcccgagc gagggtccca cattcggaca acgcgttcag gagagcctga cgcaatgacc
    19921 gaaccatacg ggtcggtcgt caaagcgtaa atggacgcct tcgggcctgc agcgtctgga
    19981 ggatgaagtg tgagcagtgg ctcagcctta cttgatgctg atgcaagatc ccatagcttg
    20041 atcgtgcggt cgaaagagcc cgatgcaaac cactgttgct cacggctaca tgatgtgaga
    20101 cggatgaaac catgggtaca gttgtactca ccaggacgca agacagcgga cataatctgt
    20161 gtgtgtgcct acgacagtag gttcgtggaa tggggaagac tgggtgtgag cgtgggggac
    20221 caagccttga ttgttccatc ggaagatgca gatacaacta caatgtatca tcaggaggaa
    20281 ctcgtttatg aggcaaacaa cgctcacggg tttgattata attacaaagt aggatatcgt
    20341 tcacccagtc agaatgcatc tggacggctt gtcggaagtg tgtggttgga ggaggtgcct
    20401 gaacttgcga gtatcagatg cacactcatc aataacgaca gacatggacg tcgtcgagca
    20461 caacgtcgac tatgcgagcg catgttactc agcggaatgt cctttgcaag gcgaaacata
    20521 ccttgagccc aggaagggta tccatatctg attcccactg ctcctcgtag ggtatagtat
    20581 tgtcttgggg tattcgccgc cgcgctttgc cagtgacctc gccgagcaca tcgccgtcgc
    20641 tgcgatgctc gtcgccctcc tccgcctcct cctctattac atcgtctgcc cagttcgtca
    20701 taacctccca ccgccttagg ctcctgccag cgagtccata ttgttgcgcg cgtcgcttca
    20761 taggcacgcc caagtcccac gagataacga ggccgtcgcg cccaccactg tacaagatac
    20821 cctcgggaga ggtgcgcccg acaagctgtg tagacgtgtc cagagcgagg caagagaccc
    20881 cgagtcgatg ccgaggatga tgtgccaatt taggcatcgt cagtggcggc ggcgaggtgg
    20941 atttggattg aacggggaca agcaagggtc cgatagagcc attgcgagga ataccatgag
    21001 gaggtagctg taggcgaggc ggcagctcag cgggcggagg gataacgtac gagatcctac
    21061 ggcgcgttgg tgccatacga aaccgttgct tgcagcgttg tcgccgttga acacagcgag
    21121 cgcaactacg cgacgtcgcc ggtc
//
