# Supplementary material for: Uncovering the transcriptional landscape of Fomes fomentarius during fungal-based material production through gene co-expression network analysis
Source: Fungal Biol Biotechnol. 2025 Feb 13;12:1. doi: 10.1186/s40694-024-00192-3 (PMC11827164; doi:10.1186/s40694-024-00192-3)
Supplement: Supplementary file 1 — Supplementary Material 1 [file 40694_2024_192_MOESM1_ESM.zip › scaffold_2.region001.gbk]

LOCUS       scaffold_2             44853 bp    DNA     linear   UNK 01-JAN-1980
DEFINITION  scaffold_2.
ACCESSION   scaffold_2
VERSION     scaffold_2
KEYWORDS    .
SOURCE      
  ORGANISM  
            .
COMMENT     ##antiSMASH-Data-START##
            Version      :: 7.1.0
            Run date     :: 2024-09-10 12:01:23
            NOTE: This is a single region extracted from a larger record!
            Orig. start  :: 2085107
            Orig. end    :: 2129960
            ##antiSMASH-Data-END##
FEATURES             Location/Qualifiers
     protocluster    1..44853
                     /aStool="rule-based-clusters"
                     /category="NRPS"
                     /contig_edge="False"
                     /core_location="[20000:24853]"
                     /cutoff="0"
                     /detection_rule="cds((PP-binding or NAD_binding_4) and
                     (AMP-binding or A-OX))"
                     /neighbourhood="20000"
                     /product="NRPS-like"
                     /protocluster_number="1"
                     /tool="antismash"
     proto_core      20001..24853
                     /aStool="rule-based-clusters"
                     /tool="antismash"
                     /cutoff="0"
                     /detection_rule="cds((PP-binding or NAD_binding_4) and
                     (AMP-binding or A-OX))"
                     /neighbourhood="20000"
                     /product="NRPS-like"
                     /protocluster_number="1"
     cand_cluster    1..44853
                     /SMILES="NC([*])C(=O)O"
                     /candidate_cluster_number="1"
                     /contig_edge="False"
                     /detection_rules="cds((PP-binding or NAD_binding_4) and
                     (AMP-binding or A-OX))"
                     /kind="single"
                     /product="NRPS-like"
                     /protoclusters="1"
                     /tool="antismash"
     region          1..44853
                     /candidate_cluster_numbers="1"
                     /contig_edge="False"
                     /product="NRPS-like"
                     /region_number="1"
                     /rules="cds((PP-binding or NAD_binding_4) and (AMP-binding
                     or A-OX))"
                     /tool="antismash"
     exon            complement(79..461)
                     /ID="exon_2625_1"
                     /Parent="mRNA_2625"
                     /gene="jgi.p|Fomfom1|436349"
                     /source="prediction"
     five_prime_UTR  complement(280..461)
                     /ID="UTR5_2625"
                     /Parent="mRNA_2625"
                     /gene="jgi.p|Fomfom1|436349"
                     /source="prediction"
     exon            complement(645..1607)
                     /ID="exon_2626_11"
                     /Parent="mRNA_2626"
                     /gene="jgi.p|Fomfom1|1191004"
                     /source="prediction"
     gene            complement(645..3175)
                     /ID="gene_2626"
                     /Name="jgi.p|Fomfom1|1191004"
                     /gene="gene2085751_2088282"
                     /portal_id="Fomfom1"
                     /proteinId="1191004"
                     /score="0"
                     /source="prediction"
                     /transcriptId="1191195"
     mRNA            complement(645..3175)
                     /ID="mRNA_2626"
                     /Name="jgi.p|Fomfom1|1191004"
                     /Parent="gene_2626"
                     /gene="jgi.p|Fomfom1|1191004"
                     /proteinId="1191004"
                     /source="prediction"
                     /track="FilteredModels1"
                     /transcriptId="1191195"
     CDS             complement(join(645..1607,1655..1780,1845..1873,1927..1964,
                     2060..2111,2165..2216,2276..2365,2435..2725,2788..2874,
                     2933..3059,3132..3175))
                     /ID="CDS_2626"
                     /gene="jgi.p_Fomfom1_1191004"
                     /source="prediction"
                     /transl_table=1
                     /translation="MSQGGEPTQPPQYRVVGVVLAIGSGLLIGSSFVFKKKGLLSSQKG
                     QVAGEGVAYLKSPMWWTGMIIMILGELCNFGAYAFVEAIVVTPMGALSVVISGILSHFI
                     LHEKLSLFGWISSIQCLLGAAILALNGPEEQSVSTIEGFKHLFVTPWFLAYGGVVIAIS
                     VFLAVYAAPKWGQKSMMPYLGVCSLIGGLSVSCTQGLGACIVTSIRGDNQFKNWFIYFL
                     LVFVIVTLLTEIYYLNVALAMFNTGDDPCSVTPTYYVTFTFCTLVTSVILYQGLKAPAS
                     QIITVVLGFAVICTGITILQMTKVDPRALTNVDEHTTLLLEAARQEVDPHAAREVELAR
                     GGTMRSRRSRQSRRIRSRTTTPDLDPDAARLTDDLEAGPVSDVDSEIDFAEEKRAILVK
                     TEEPGIDSLRMTGGTIGTIIRARRRATALSAANASRSHLSVSTAGNSLRSQDIGRTGTR
                     RSSLSPHPRPSWFKALTGRRADQSRSPARTASNLPDVSEKPQASESEVSGLPTTIVESP
                     LSGSPPGSEGLPVTPSPSADGALSGRFFTSGDLVSSPLTTSPEHTASMRRPSVRFQPDT
                     RGTVSAPDVRPQAAAEGAPVRLSISVDGDTVRARTVPVVFTEADRVRAEEIAREES"
     exon            complement(1655..1780)
                     /ID="exon_2626_10"
                     /Parent="mRNA_2626"
                     /gene="jgi.p|Fomfom1|1191004"
                     /source="prediction"
     exon            complement(1845..1873)
                     /ID="exon_2626_9"
                     /Parent="mRNA_2626"
                     /gene="jgi.p|Fomfom1|1191004"
                     /source="prediction"
     exon            complement(1927..1964)
                     /ID="exon_2626_8"
                     /Parent="mRNA_2626"
                     /gene="jgi.p|Fomfom1|1191004"
                     /source="prediction"
     exon            complement(2060..2111)
                     /ID="exon_2626_7"
                     /Parent="mRNA_2626"
                     /gene="jgi.p|Fomfom1|1191004"
                     /source="prediction"
     exon            complement(2165..2216)
                     /ID="exon_2626_6"
                     /Parent="mRNA_2626"
                     /gene="jgi.p|Fomfom1|1191004"
                     /source="prediction"
     exon            complement(2276..2365)
                     /ID="exon_2626_5"
                     /Parent="mRNA_2626"
                     /gene="jgi.p|Fomfom1|1191004"
                     /source="prediction"
     exon            complement(2435..2725)
                     /ID="exon_2626_4"
                     /Parent="mRNA_2626"
                     /gene="jgi.p|Fomfom1|1191004"
                     /source="prediction"
     exon            complement(2788..2874)
                     /ID="exon_2626_3"
                     /Parent="mRNA_2626"
                     /gene="jgi.p|Fomfom1|1191004"
                     /source="prediction"
     exon            complement(2933..3059)
                     /ID="exon_2626_2"
                     /Parent="mRNA_2626"
                     /gene="jgi.p|Fomfom1|1191004"
                     /source="prediction"
     exon            complement(3132..3175)
                     /ID="exon_2626_1"
                     /Parent="mRNA_2626"
                     /gene="jgi.p|Fomfom1|1191004"
                     /source="prediction"
     five_prime_UTR  3611..3782
                     /ID="UTR5_2627"
                     /Parent="mRNA_2627"
                     /gene="jgi.p|Fomfom1|435865"
                     /source="prediction"
     gene            3611..5625
                     /ID="gene_2627"
                     /Name="jgi.p|Fomfom1|435865"
                     /gene="gene2088717_2090732"
                     /portal_id="Fomfom1"
                     /proteinId="435865"
                     /score="0"
                     /source="prediction"
                     /transcriptId="435865"
     mRNA            3611..5625
                     /ID="mRNA_2627"
                     /Name="jgi.p|Fomfom1|435865"
                     /Parent="gene_2627"
                     /gene="jgi.p|Fomfom1|435865"
                     /proteinId="435865"
                     /source="prediction"
                     /track="FilteredModels1"
                     /transcriptId="435865"
     exon            3611..5625
                     /ID="exon_2627_1"
                     /Parent="mRNA_2627"
                     /gene="jgi.p|Fomfom1|435865"
                     /source="prediction"
     CDS             3783..5537
                     /ID="CDS_2627"
                     /gene="jgi.p_Fomfom1_435865"
                     /phase="0"
                     /source="prediction"
                     /transl_table=1
                     /translation="MSSYSLGRHPTFCAFEAVPFASLDEGRHTRLAPLLDAPNNGSMSC
                     GFVLSKTKMGQACHKVGLHETGGHAPIKAASGCLGETYSYILHLSLDCHLALFSYLSRR
                     QVCCMVCWPRLTRTMPDPIMQAQRHMLPVEVTLGVPGLPAGEKILRMNVGRAVAELKTC
                     TASILKLSIHLSGPDIPSRDLSALFSIPMPELKELHLLATPPAEPNYDHYFLHSTVDHY
                     NNLLLGGTFIPPPPFLYDDFLNGLYMMRALEHLEIRHFLHIPMIIPDAIPPAFPGPHVF
                     KDLKTCTVQDLPSRIKFFTAYFVIGSTIKTQLGTSYGDRPLEVDILHEMLPPLHPLYKR
                     TITALHMATHLTVKVTPNGSFLVGTCGDEGKVPEGEDPEGHLALYAGASHAELSTQDAR
                     TEFLKLLLHKVRDIFNVDALTCLRISGDVASIRGPETWAGLIGSFSQLDTLHIDNAPAS
                     VHGSVTALNAILQGSILNSYTGCSVPICPRLTTVRTSEIPYSKSGIDNLCTSLAWRKRA
                     GRPIRNCIVVCRKDAAVLWAEIKQMAEELLTVVEGRVMIQDLNTDALVNVGHSSQRKLD
                     ARHRRRLV"
     three_prime_UTR 5538..5625
                     /ID="UTR3_2627"
                     /Parent="mRNA_2627"
                     /gene="jgi.p|Fomfom1|435865"
                     /source="prediction"
     exon            5988..6228
                     /ID="exon_2628_1"
                     /Parent="mRNA_2628"
                     /gene="jgi.p|Fomfom1|1190804"
                     /source="prediction"
     gene            5988..7770
                     /ID="gene_2628"
                     /Name="jgi.p|Fomfom1|1190804"
                     /gene="gene2091094_2092877"
                     /portal_id="Fomfom1"
                     /proteinId="1190804"
                     /score="0"
                     /source="prediction"
                     /transcriptId="1190995"
     mRNA            5988..7770
                     /ID="mRNA_2628"
                     /Name="jgi.p|Fomfom1|1190804"
                     /Parent="gene_2628"
                     /gene="jgi.p|Fomfom1|1190804"
                     /proteinId="1190804"
                     /source="prediction"
                     /track="FilteredModels1"
                     /transcriptId="1190995"
     CDS             join(5988..6228,6345..6473,6540..6632,6688..6810,
                     6867..7510,7576..7770)
                     /ID="CDS_2628"
                     /gene="jgi.p_Fomfom1_1190804"
                     /gene_functions="biosynthetic-additional
                     (rule-based-clusters) HMGL-like"
                     /gene_functions="biosynthetic-additional (smcogs)
                     SMCOG1271:2-isopropylmalate synthase (Score: 331.6;
                     E-value: 1.4e-100)"
                     /gene_kind="biosynthetic-additional"
                     /sec_met_domain="HMGL-like (E-value: 3.4e-81, bitscore:
                     269.2, seeds: 15, tool: rule-based-clusters)"
                     /source="prediction"
                     /transl_table=1
                     /translation="MCPCQNGASQPADASEMVQVPLNGSTSSHSIAANGANGHAGHGNG
                     VNGARQQRPINPYAPRASDFLSNVSNFKIIESTLREGEQFANAFFDTKTKIAIAKALDA
                     FGVEYIELTSPAASEQSRKDCEAICKLGLKAKILTHIRCHMDDARIAVETGVDGVDVVI
                     GTSSFLREFSHGKDMAYITKTAIEVINFVKSKGIEVRFSSEDSFRSDLVDLLSIYQTVD
                     RIGVNRVGIADTVGCANPRQVYDLVRTLRGVVSCDIEVHLHNDTGMAIANAYCALEAGA
                     THIDTSVLGIGERVGITPLGGLVACLYAADPDYVKSKYNLPMLREIENLVAEAVEVNVP
                     FMNPITGYCAFTHKAGIHAKAILNNPSTYEILKPEDFGLTRYVSIGHRLTGWNAVKSRV
                     EQLGLKLTDDEVKDVTAKIKELADVRTQSMDDVDTLLRVYHSGIQSGELAVGQKEALDR
                     LLRKHREGEASPERSA"
     exon            6345..6473
                     /ID="exon_2628_2"
                     /Parent="mRNA_2628"
                     /gene="jgi.p|Fomfom1|1190804"
                     /source="prediction"
     exon            6540..6632
                     /ID="exon_2628_3"
                     /Parent="mRNA_2628"
                     /gene="jgi.p|Fomfom1|1190804"
                     /source="prediction"
     exon            6688..6810
                     /ID="exon_2628_4"
                     /Parent="mRNA_2628"
                     /gene="jgi.p|Fomfom1|1190804"
                     /source="prediction"
     exon            6867..7510
                     /ID="exon_2628_5"
                     /Parent="mRNA_2628"
                     /gene="jgi.p|Fomfom1|1190804"
                     /source="prediction"
     exon            7576..7770
                     /ID="exon_2628_6"
                     /Parent="mRNA_2628"
                     /gene="jgi.p|Fomfom1|1190804"
                     /source="prediction"
     three_prime_UTR complement(8172..8447)
                     /ID="UTR3_2629"
                     /Parent="mRNA_2629"
                     /gene="jgi.p|Fomfom1|436749"
                     /source="prediction"
     exon            complement(8172..8594)
                     /ID="exon_2629_4"
                     /Parent="mRNA_2629"
                     /gene="jgi.p|Fomfom1|436749"
                     /source="prediction"
     gene            complement(8172..9352)
                     /ID="gene_2629"
                     /Name="jgi.p|Fomfom1|436749"
                     /gene="gene2093278_2094459"
                     /portal_id="Fomfom1"
                     /proteinId="436749"
                     /score="0"
                     /source="prediction"
                     /transcriptId="436749"
     mRNA            complement(8172..9352)
                     /ID="mRNA_2629"
                     /Name="jgi.p|Fomfom1|436749"
                     /Parent="gene_2629"
                     /gene="jgi.p|Fomfom1|436749"
                     /proteinId="436749"
                     /source="prediction"
                     /track="FilteredModels1"
                     /transcriptId="436749"
     CDS             complement(join(8448..8594,8660..8782,8848..9051,
                     9114..9317))
                     /ID="CDS_2629"
                     /gene="jgi.p_Fomfom1_436749"
                     /phase="0"
                     /source="prediction"
                     /transl_table=1
                     /translation="MAHTDGNYTSIPSTQSMHSVPVFGSGVVRSTNDLTRKTWSAIVNR
                     SGSSGTAAHYSHLIPIPSQGEFKELEQVPYTIGNWTKMSTGGASECVDYGPTGYRLDLL
                     LQPDNGNVTMPDCDEKAFTAVKCGQKTSFRYHYKDYPSYDRQVNVLKSKDGKLIQPSKG
                     RLALLAAQEMKHYLENHPDFPFALSDLWLRSIDKPSQGTLQPHLWTTKVVTQPGYPRRS
                     GTM"
     exon            complement(8660..8782)
                     /ID="exon_2629_3"
                     /Parent="mRNA_2629"
                     /gene="jgi.p|Fomfom1|436749"
                     /source="prediction"
     exon            complement(8848..9051)
                     /ID="exon_2629_2"
                     /Parent="mRNA_2629"
                     /gene="jgi.p|Fomfom1|436749"
                     /source="prediction"
     exon            complement(9114..9352)
                     /ID="exon_2629_1"
                     /Parent="mRNA_2629"
                     /gene="jgi.p|Fomfom1|436749"
                     /source="prediction"
     five_prime_UTR  complement(9318..9352)
                     /ID="UTR5_2629"
                     /Parent="mRNA_2629"
                     /gene="jgi.p|Fomfom1|436749"
                     /source="prediction"
     exon            13059..13065
                     /ID="exon_2630_1"
                     /Parent="mRNA_2630"
                     /gene="jgi.p|Fomfom1|1314160"
                     /source="prediction"
     gene            13059..14412
                     /ID="gene_2630"
                     /Name="jgi.p|Fomfom1|1314160"
                     /gene="gene2098165_2099519"
                     /portal_id="Fomfom1"
                     /proteinId="1314160"
                     /score="0"
                     /source="prediction"
                     /transcriptId="1314351"
     mRNA            13059..14412
                     /ID="mRNA_2630"
                     /Name="jgi.p|Fomfom1|1314160"
                     /Parent="gene_2630"
                     /gene="jgi.p|Fomfom1|1314160"
                     /proteinId="1314160"
                     /source="prediction"
                     /track="FilteredModels1"
                     /transcriptId="1314351"
     CDS             join(13059..13065,13115..13153,13289..13542,13710..14149,
                     14211..14320,14375..14412)
                     /ID="CDS_2630"
                     /gene="jgi.p_Fomfom1_1314160"
                     /source="prediction"
                     /transl_table=1
                     /translation="MAQYSTRLIGAPNTLEHRVYLEQNGSVVSSFHDIPLFADQNNGIL
                     NMIVEVPRWTNAKMEISKEEPFNPIKQDVKKGRLRFVRNCFPHHGYIWNYGAFPQTWED
                     PQQTHPETKAQGDNDPLDVCEIGEQVGYVGQVKQVKVLGIMALLDEGETDWKVIVIDVR
                     DPLASRMNDIEDVERQLPGLIRATNEWFRIYKIPDGKPENNFAFSGEAKNKKYATEIIH
                     ECHEAWRRLVSGESPAKTASYDLSIRNISVHNSPGYTRKDDPTYTSLPPDSRKPAAPID
                     PSISKWFYIASAQV"
     exon            13115..13153
                     /ID="exon_2630_2"
                     /Parent="mRNA_2630"
                     /gene="jgi.p|Fomfom1|1314160"
                     /source="prediction"
     exon            13289..13542
                     /ID="exon_2630_3"
                     /Parent="mRNA_2630"
                     /gene="jgi.p|Fomfom1|1314160"
                     /source="prediction"
     exon            13710..14149
                     /ID="exon_2630_4"
                     /Parent="mRNA_2630"
                     /gene="jgi.p|Fomfom1|1314160"
                     /source="prediction"
     exon            14211..14320
                     /ID="exon_2630_5"
                     /Parent="mRNA_2630"
                     /gene="jgi.p|Fomfom1|1314160"
                     /source="prediction"
     exon            14375..14412
                     /ID="exon_2630_6"
                     /Parent="mRNA_2630"
                     /gene="jgi.p|Fomfom1|1314160"
                     /source="prediction"
     exon            complement(14704..14786)
                     /ID="exon_2631_10"
                     /Parent="mRNA_2631"
                     /gene="jgi.p|Fomfom1|1191711"
                     /source="prediction"
     gene            complement(14704..19233)
                     /ID="gene_2631"
                     /Name="jgi.p|Fomfom1|1191711"
                     /gene="gene2099810_2104340"
                     /portal_id="Fomfom1"
                     /proteinId="1191711"
                     /score="0"
                     /source="prediction"
                     /transcriptId="1191902"
     mRNA            complement(14704..19233)
                     /ID="mRNA_2631"
                     /Name="jgi.p|Fomfom1|1191711"
                     /Parent="gene_2631"
                     /gene="jgi.p|Fomfom1|1191711"
                     /proteinId="1191711"
                     /source="prediction"
                     /track="FilteredModels1"
                     /transcriptId="1191902"
     CDS             complement(join(14704..14786,14849..15904,15959..16262,
                     16325..16420,16486..16562,16619..16772,16832..17183,
                     17269..18673,18726..18981,19105..19233))
                     /ID="CDS_2631"
                     /gene="jgi.p_Fomfom1_1191711"
                     /source="prediction"
                     /transl_table=1
                     /translation="MSTAKPASGSAPPTPASRPRIPERIIEVHDQRYYVLSLGAACLAA
                     KAYDLFQYWVLSYDGPQHFARKWMFVDFLYCTFLSWLRIPRLRYTKAVVALQIISLWLL
                     DGLLFRGISVNVGVGSLGRSGQSSEVTSKSSALWDYLPDLGIPIFNGGKDAHLLGQHTV
                     RMSPIGTAQLNPNAETFCLPSPGSHILIPLLLNNTNPTSVKYILTPLAYSESSRSSGKI
                     EHVDLSAKDLRSIEQSRVDQLQLVRAAARKDSDEYEYDDDEEDDNTYNAGQNSLQKTQH
                     LTYIRLSKPGTLRLDRVVDQSDVDARLLYPGEVTVAPCPRAEFTAESAELVKDVRCATP
                     KIVSGAGDELQLEIDIYGVPPLSLRWQRELGHKRESFMVEGIEGLDHEHQSSDERRVSS
                     IIGQRAPTQVRVPLTVVLDALGTHKYTLESVTDALGNVAQAGQYVDSNALSRKLSLEDY
                     RALVTSRSVTVLRRPSVSFKHCGPGQPASLLIGAEAPLSIAAVDADTEDAPWDITVRYE
                     PPPAEDGTKSNKRYKSWTKPFETQGQRRELTLRASAPGEYTILGVKGQYCEGDVLSPET
                     CRVVERPLPSAEIEWKKIHECSGDIGVSASLVLHGTPPFQVYYRSQRDTEPPRELSKTF
                     STSRGELTVQPDRSGHYNFQIYQVSDANYKKVDLKGSAIELDVHPPPSADFVGNVHGAR
                     SKKSISSCSGSNVEVEIELRGTAPWNIEVQIVGPKGSENIPFRDIKTAKKKLSLPIPKA
                     IDKDGGSFEVELVSVEDAYGCKRSLSVPGIAVNVRRILPTVKFYGKANQRHITVLDHEQ
                     AILPLRLTGDGPWRVKYRRQDEPDRMQTVTLRSLNDELRVNAKGTYELVGVSDSQCPGT
                     VVHGEETYRVDHVPRPSAKLSPDVQSTYERFNGSHILSAICEGMNDHVDLDLTGRPPFQ
                     IMYNIAKDDGLGGTKLLDQPSFSSIQPRTRFQLRTSEPARIYYEVKQIGDAAYPLAKNK
                     DAIIPRSERLLFEQQVLMRPFARFKNHNRLSYCFNDALTAQEYGNDGLVVLEGTPPFQL
                     QLSIRNLAASEVHTETIELHDYSWRVHLPDYSFRSIGPHQVTIDSVKDASHCEQVAPDP
                     LFRTIWVDVAETAAIIPFSRREDYCVGDAIPFQLEGTPPWTIGFRANGKAHTQEAKISP
                     WSVPQHAPGEFAITSVAHQQKMCKTAVTDLRYTVHPLPSAQVGHGRRIVQDIHEGDQAE
                     IVFTLIGEPPFTFTYQRAELSPRKGAHGKVLETHTVSGVTTKEYSIFSALEGTWTITSI
                     SDRYCRYPPAQQDSGDKSR"
     exon            complement(14849..15904)
                     /ID="exon_2631_9"
                     /Parent="mRNA_2631"
                     /gene="jgi.p|Fomfom1|1191711"
                     /source="prediction"
     exon            complement(15959..16262)
                     /ID="exon_2631_8"
                     /Parent="mRNA_2631"
                     /gene="jgi.p|Fomfom1|1191711"
                     /source="prediction"
     exon            complement(16325..16420)
                     /ID="exon_2631_7"
                     /Parent="mRNA_2631"
                     /gene="jgi.p|Fomfom1|1191711"
                     /source="prediction"
     exon            complement(16486..16562)
                     /ID="exon_2631_6"
                     /Parent="mRNA_2631"
                     /gene="jgi.p|Fomfom1|1191711"
                     /source="prediction"
     exon            complement(16619..16772)
                     /ID="exon_2631_5"
                     /Parent="mRNA_2631"
                     /gene="jgi.p|Fomfom1|1191711"
                     /source="prediction"
     exon            complement(16832..17183)
                     /ID="exon_2631_4"
                     /Parent="mRNA_2631"
                     /gene="jgi.p|Fomfom1|1191711"
                     /source="prediction"
     exon            complement(17269..18673)
                     /ID="exon_2631_3"
                     /Parent="mRNA_2631"
                     /gene="jgi.p|Fomfom1|1191711"
                     /source="prediction"
     exon            complement(18726..18981)
                     /ID="exon_2631_2"
                     /Parent="mRNA_2631"
                     /gene="jgi.p|Fomfom1|1191711"
                     /source="prediction"
     exon            complement(19105..19233)
                     /ID="exon_2631_1"
                     /Parent="mRNA_2631"
                     /gene="jgi.p|Fomfom1|1191711"
                     /source="prediction"
     exon            complement(20001..20373)
                     /ID="exon_2632_5"
                     /Parent="mRNA_2632"
                     /gene="jgi.p|Fomfom1|1364407"
                     /source="prediction"
     gene            complement(20001..24853)
                     /ID="gene_2632"
                     /Name="jgi.p|Fomfom1|1364407"
                     /gene="gene2105107_2109960"
                     /portal_id="Fomfom1"
                     /proteinId="1364407"
                     /score="0"
                     /source="prediction"
                     /transcriptId="1364598"
     mRNA            complement(20001..24853)
                     /ID="mRNA_2632"
                     /Name="jgi.p|Fomfom1|1364407"
                     /Parent="gene_2632"
                     /gene="jgi.p|Fomfom1|1364407"
                     /proteinId="1364407"
                     /source="prediction"
                     /track="FilteredModels1"
                     /transcriptId="1364598"
     CDS             complement(join(20001..20373,20430..24053,24112..24253,
                     24310..24394,24461..24853))
                     /ID="CDS_2632"
                     /NRPS_PKS="Domain: AMP-binding (1-370). E-value: 1.4e-51.
                     Score: 167.2. Matches aSDomain:
                     nrpspksdomains_jgi.p_Fomfom1_1364407_AMP-binding.1"
                     /NRPS_PKS="Domain: PP-binding (605-670). E-value: 2.4e-14.
                     Score: 45.5. Matches aSDomain:
                     nrpspksdomains_jgi.p_Fomfom1_1364407_PP-binding.1"
                     /gene="jgi.p_Fomfom1_1364407"
                     /gene_functions="biosynthetic (rule-based-clusters)
                     NRPS-like: AMP-binding"
                     /gene_functions="biosynthetic (rule-based-clusters)
                     NRPS-like: PP-binding"
                     /gene_functions="biosynthetic-additional (smcogs)
                     SMCOG1002:AMP-dependent synthetase and ligase (Score:
                     206.2; E-value: 1.2e-62)"
                     /gene_kind="biosynthetic"
                     /sec_met_domain="AMP-binding (E-value: 4.2e-58, bitscore:
                     193.4, seeds: 400, tool: rule-based-clusters)"
                     /sec_met_domain="PP-binding (E-value: 6.8e-13, bitscore:
                     45.5, seeds: 164, tool: rule-based-clusters)"
                     /source="prediction"
                     /transl_table=1
                     /translation="MVVLPTSPENAVALLAVSTYHTCAPVNSGCTAGELAEDAARLRAK
                     AILTTPDAIDRLDLNRLRDELRCELILVRPRSDGPAGLFDMSVKDESDDDDSWVVAPSS
                     TRPQTRPHGLGDQSLVLHTSGTSGRKKVVPYTLRSLIVGTCAVMRSWDLRPEDVNMNMM
                     PLFHVGGIVRNLWAPIFSGGSAIMCPGFDSTAFWQIAVACGATWYYAAPTMHHAILSSK
                     PESIVPARDTRIRMVANAAGGLLPSLAHQLKETFGAAVLPSYGMTECMPIASPPTSYQL
                     ERPGCSGIACGPHLSIRDPSNLECELPRGATGAVSVRGVPTFDGYETSPDAPLDTSAFS
                     SEGWFDSGDVGYLDDDGYLFITGRSKEIINKGGEVISPFEIEEAIVSVAKHRVKATIAF
                     SIPHDVLQETIGVVVVPVPGAPRIGLSELLDLLKSQLHPSKWPYAVIYMDDLPKNSAGK
                     PLRIRLAQRLGIECLTDETPAFLRHFQASVPDKNAALSEPIPCTSVSLDVAAVQQALSA
                     LREVTDVAVRVRRDGSPEAFLALHPSSLLTSDAITDALLGSLPGYAVPSPISIVSQLPK
                     RPDHTFDWAVIEAEVARRNAASLSPRAIVVRNIVAELLDKDPSSLNGDSDFFLLGGNSL
                     LLGRLAHLVRKETGVTVRVHSVFTHPTIAGIASLIEAEEQSAADNTAVNSPIYSPPSSS
                     HSLSSTLDLPSLELGGSVKDNGRSQTHLLPLIVQAIPFMFFYPLKVAFTWAGIVYILSL
                     FTRFISGNYWERIGSLLTAVIGARLCCRIVLPLFAIAFKWIVIGRYKPGTYRFWSNYHL
                     RWWITNQVLRTMGRGIFSLNPSLEIQYYRLLGARIGRDVHIDPKAKLAEYDLLTLNDGC
                     RIDNALVRGFCVERDGCFRLEPIVVGRGATINTYTQLAPGAVIPNGATYGPHASSHDHP
                     SPDGYAQYSFTTVPQPHWALKVFFAGPVILLVKFAAYVPWFAALFILLSQPAPKGDLDA
                     LERVIVWFSSPNRVAWHSLARIVRVIFPPVLQLIFGIILKRIMGFNRERLTADASQWDL
                     VRGYINRNLLSQEAMKRAQDIIGSHYEVTSIVWRCMGAKVGKRVYWPGSGVYCPDPELF
                     EVGDDVVFGSRSEVYTTDGIGSAKVVVKAGAMIADRVVLLPGTTVGKRTVMGSGALSRR
                     AATYEDGSVWMGSEHGEAVCFKTGSKEEGDTSTLTPFGRAFYKREAPFFVFPYPLLVLI
                     NLFVAILSAGYWSIGAVVGTQILNQLRLHLPYLHLFQPGSRQIFVLFGLIATWFIIVLN
                     LQAVIALLWVIGTKWAIIGRRAEGSYDWDKSSYCQRWQLHLVLSKPMYRGYGIGGILGT
                     LSGSAYMVWYQRALGATIGKDCAIFAGGRVGLMTEPDLVELGDNVALDDCSVVAHINSR
                     GNFSLNKLSIGSCSAMRSGSRLLSGASMEEGSMLLEHTLLTSGETAESDCVYAGWPARR
                     LGQKASMRRPSSCRLSVGAGPAGIQYRKLHRVHLQLQEEKRRLDRKIEDYQRELREAKR
                     KLESLDSKRGSGSIRSDH"
     exon            complement(20430..24053)
                     /ID="exon_2632_4"
                     /Parent="mRNA_2632"
                     /gene="jgi.p|Fomfom1|1364407"
                     /source="prediction"
     aSDomain        complement(22664..22858)
                     /aSDomain="PP-binding"
                     /aSTool="nrps_pks_domains"
                     /database="nrpspksdomains.hmm"
                     /detection="hmmscan"
                     /domain_id="nrpspksdomains_jgi.p_Fomfom1_1364407_PP-binding
                     .1"
                     /evalue="2.40E-14"
                     /label="jgi.p_Fomfom1_1364407_PP-binding.1"
                     /locus_tag="jgi.p_Fomfom1_1364407"
                     /protein_end="670"
                     /protein_start="605"
                     /score="45.5"
                     /tool="antismash"
                     /translation="VRNIVAELLDKDPSSLNGDSDFFLLGGNSLLLGRLAHLVRKETGV
                     TVRVHSVFTHPTIAGIASLI"
     aSModule        complement(22664..24850)
                     /complete
                     /domains="nrpspksdomains_jgi.p_Fomfom1_1364407_AMP-binding.
                     1"
                     /domains="nrpspksdomains_jgi.p_Fomfom1_1364407_PP-binding.1
                     "
                     /locus_tags="jgi.p_Fomfom1_1364407"
                     /monomer_pairings="X -> X"
                     /starter_module
                     /tool="antismash"
                     /type="nrps"
     aSDomain        complement(join(23564..24053,24112..24253,24310..24394,
                     24461..24850))
                     /aSDomain="AMP-binding"
                     /aSTool="nrps_pks_domains"
                     /database="nrpspksdomains.hmm"
                     /detection="hmmscan"
                     /domain_id="nrpspksdomains_jgi.p_Fomfom1_1364407_AMP-bindin
                     g.1"
                     /evalue="1.40E-51"
                     /label="jgi.p_Fomfom1_1364407_AMP-binding.1"
                     /locus_tag="jgi.p_Fomfom1_1364407"
                     /protein_end="370"
                     /protein_start="1"
                     /score="167.2"
                     /specificity="substrate consensus: X"
                     /tool="antismash"
                     /translation="VVLPTSPENAVALLAVSTYHTCAPVNSGCTAGELAEDAARLRAKA
                     ILTTPDAIDRLDLNRLRDELRCELILVRPRSDGPAGLFDMSVKDESDDDDSWVVAPSST
                     RPQTRPHGLGDQSLVLHTSGTSGRKKVVPYTLRSLIVGTCAVMRSWDLRPEDVNMNMMP
                     LFHVGGIVRNLWAPIFSGGSAIMCPGFDSTAFWQIAVACGATWYYAAPTMHHAILSSKP
                     ESIVPARDTRIRMVANAAGGLLPSLAHQLKETFGAAVLPSYGMTECMPIASPPTSYQLE
                     RPGCSGIACGPHLSIRDPSNLECELPRGATGAVSVRGVPTFDGYETSPDAPLDTSAFSS
                     EGWFDSGDVGYLDDDGYLFITGRSKEIIN"
     exon            complement(24112..24253)
                     /ID="exon_2632_3"
                     /Parent="mRNA_2632"
                     /gene="jgi.p|Fomfom1|1364407"
                     /source="prediction"
     exon            complement(24310..24394)
                     /ID="exon_2632_2"
                     /Parent="mRNA_2632"
                     /gene="jgi.p|Fomfom1|1364407"
                     /source="prediction"
     exon            complement(24461..24853)
                     /ID="exon_2632_1"
                     /Parent="mRNA_2632"
                     /gene="jgi.p|Fomfom1|1364407"
                     /source="prediction"
     three_prime_UTR complement(27699..27844)
                     /ID="UTR3_2633"
                     /Parent="mRNA_2633"
                     /gene="jgi.p|Fomfom1|1238287"
                     /source="prediction"
     exon            complement(27699..28046)
                     /ID="exon_2633_5"
                     /Parent="mRNA_2633"
                     /gene="jgi.p|Fomfom1|1238287"
                     /source="prediction"
     gene            complement(27699..28638)
                     /ID="gene_2633"
                     /Name="jgi.p|Fomfom1|1238287"
                     /gene="gene2112805_2113745"
                     /portal_id="Fomfom1"
                     /proteinId="1238287"
                     /score="0"
                     /source="prediction"
                     /transcriptId="1238478"
     mRNA            complement(27699..28638)
                     /ID="mRNA_2633"
                     /Name="jgi.p|Fomfom1|1238287"
                     /Parent="gene_2633"
                     /gene="jgi.p|Fomfom1|1238287"
                     /proteinId="1238287"
                     /source="prediction"
                     /track="FilteredModels1"
                     /transcriptId="1238478"
     CDS             complement(join(27845..28046,28097..28159,28209..28337,
                     28389..28411,28465..28614))
                     /ID="CDS_2633"
                     /gene="jgi.p_Fomfom1_1238287"
                     /source="prediction"
                     /transl_table=1
                     /translation="MLLRTLTRPAFISRQLPRQSTIWSRAMSITHVENTTQLDGILSKS
                     KDKLSVIDFHATWCGPCHMIAPTFEALSKQYPKVNFIKCDVDQAKDVAGRYRISAMPTF
                     VFLKGSDEVDRIRGANKAGLEDALRRHSSGGSSGSFTGKGQTLSGGSTTSGSGGGGVVA
                     FQALDPQVKVLFCLMGGYLLFWYLS"
     exon            complement(28097..28159)
                     /ID="exon_2633_4"
                     /Parent="mRNA_2633"
                     /gene="jgi.p|Fomfom1|1238287"
                     /source="prediction"
     exon            complement(28209..28337)
                     /ID="exon_2633_3"
                     /Parent="mRNA_2633"
                     /gene="jgi.p|Fomfom1|1238287"
                     /source="prediction"
     exon            complement(28389..28411)
                     /ID="exon_2633_2"
                     /Parent="mRNA_2633"
                     /gene="jgi.p|Fomfom1|1238287"
                     /source="prediction"
     exon            complement(28465..28638)
                     /ID="exon_2633_1"
                     /Parent="mRNA_2633"
                     /gene="jgi.p|Fomfom1|1238287"
                     /source="prediction"
     five_prime_UTR  complement(28615..28638)
                     /ID="UTR5_2633"
                     /Parent="mRNA_2633"
                     /gene="jgi.p|Fomfom1|1238287"
                     /source="prediction"
     exon            28855..28881
                     /ID="exon_2634_1"
                     /Parent="mRNA_2634"
                     /gene="jgi.p|Fomfom1|1192268"
                     /source="prediction"
     gene            28855..29338
                     /ID="gene_2634"
                     /Name="jgi.p|Fomfom1|1192268"
                     /gene="gene2113961_2114445"
                     /portal_id="Fomfom1"
                     /proteinId="1192268"
                     /score="0"
                     /source="prediction"
                     /transcriptId="1192459"
     mRNA            28855..29338
                     /ID="mRNA_2634"
                     /Name="jgi.p|Fomfom1|1192268"
                     /Parent="gene_2634"
                     /gene="jgi.p|Fomfom1|1192268"
                     /proteinId="1192268"
                     /source="prediction"
                     /track="FilteredModels1"
                     /transcriptId="1192459"
     CDS             join(28855..28881,28946..29041,29073..29209,29263..29338)
                     /ID="CDS_2634"
                     /gene="jgi.p_Fomfom1_1192268"
                     /source="prediction"
                     /transl_table=1
                     /translation="MSGRGKGGKGLGKGGAKRHRKILRDNIQGITKPASHLYITFAIRR
                     LARRGGVKRISGLIYEETRGVLKIFLENVIRDSVTYTEHAKRKTVTALDVVYALKRSGR
                     TLYGFGA"
     exon            28946..29041
                     /ID="exon_2634_2"
                     /Parent="mRNA_2634"
                     /gene="jgi.p|Fomfom1|1192268"
                     /source="prediction"
     exon            29073..29209
                     /ID="exon_2634_3"
                     /Parent="mRNA_2634"
                     /gene="jgi.p|Fomfom1|1192268"
                     /source="prediction"
     exon            29263..29338
                     /ID="exon_2634_4"
                     /Parent="mRNA_2634"
                     /gene="jgi.p|Fomfom1|1192268"
                     /source="prediction"
     exon            complement(29804..30010)
                     /ID="exon_2635_9"
                     /Parent="mRNA_2635"
                     /gene="jgi.p|Fomfom1|1191794"
                     /source="prediction"
     gene            complement(29804..31643)
                     /ID="gene_2635"
                     /Name="jgi.p|Fomfom1|1191794"
                     /gene="gene2114910_2116750"
                     /portal_id="Fomfom1"
                     /proteinId="1191794"
                     /score="0"
                     /source="prediction"
                     /transcriptId="1191985"
     mRNA            complement(29804..31643)
                     /ID="mRNA_2635"
                     /Name="jgi.p|Fomfom1|1191794"
                     /Parent="gene_2635"
                     /gene="jgi.p|Fomfom1|1191794"
                     /proteinId="1191794"
                     /source="prediction"
                     /track="FilteredModels1"
                     /transcriptId="1191985"
     CDS             complement(join(29804..30010,30068..30178,30232..30477,
                     30541..30576,30673..31018,31127..31167,31234..31367,
                     31430..31466,31527..31643))
                     /ID="CDS_2635"
                     /gene="jgi.p_Fomfom1_1191794"
                     /gene_functions="other (smcogs) SMCOG1087:hypothetical
                     protein (Score: 252.8; E-value: 1.1e-76)"
                     /gene_kind="other"
                     /source="prediction"
                     /transl_table=1
                     /translation="MSRSAKNFEIAIIGGGVCGLAAAVALQKAGLNVEVFEAAAAFGEI
                     GAGIGLGPNAVRALEALGLLDAVRQKLPPGDLSSRGFLFYNGVGEHDLVYDYPPAPEDI
                     SISMHRAAFLDALVGLVDPRRTHFNKRCTLISEPNNSDRLVIHFADGSTHETDVVLGAD
                     GIKSVVRTFVLGGTEAAVGADQRVAFANTAAYRGLIPYAVLKAAGFKTQLTDRPACFLG
                     PSKHVIVVPIKNGEIINVAAFSAQYDVPIGSQNLPEGTPWVDGIAREDLQKEFEGWGND
                     VATLLRFMPERTSRWSVHVVDPPLQSYARGRVALLGDAAHAMLPHLGAGASQGIEDALL
                     LVRLLTRPEINLNSVEAAFKAYSEVRKPRCESVWTASYHAGSTYDHHGPHGPTSEGLSE
                     DLKDLWKPIWRYNVDGDIDSAVALL"
     exon            complement(30068..30178)
                     /ID="exon_2635_8"
                     /Parent="mRNA_2635"
                     /gene="jgi.p|Fomfom1|1191794"
                     /source="prediction"
     exon            complement(30232..30477)
                     /ID="exon_2635_7"
                     /Parent="mRNA_2635"
                     /gene="jgi.p|Fomfom1|1191794"
                     /source="prediction"
     exon            complement(30541..30576)
                     /ID="exon_2635_6"
                     /Parent="mRNA_2635"
                     /gene="jgi.p|Fomfom1|1191794"
                     /source="prediction"
     exon            complement(30673..31018)
                     /ID="exon_2635_5"
                     /Parent="mRNA_2635"
                     /gene="jgi.p|Fomfom1|1191794"
                     /source="prediction"
     exon            complement(31127..31167)
                     /ID="exon_2635_4"
                     /Parent="mRNA_2635"
                     /gene="jgi.p|Fomfom1|1191794"
                     /source="prediction"
     exon            complement(31234..31367)
                     /ID="exon_2635_3"
                     /Parent="mRNA_2635"
                     /gene="jgi.p|Fomfom1|1191794"
                     /source="prediction"
     exon            complement(31430..31466)
                     /ID="exon_2635_2"
                     /Parent="mRNA_2635"
                     /gene="jgi.p|Fomfom1|1191794"
                     /source="prediction"
     exon            complement(31527..31643)
                     /ID="exon_2635_1"
                     /Parent="mRNA_2635"
                     /gene="jgi.p|Fomfom1|1191794"
                     /source="prediction"
     three_prime_UTR complement(32679..32717)
                     /ID="UTR3_2636"
                     /Parent="mRNA_2636"
                     /gene="jgi.p|Fomfom1|437324"
                     /source="prediction"
     exon            complement(32679..32847)
                     /ID="exon_2636_3"
                     /Parent="mRNA_2636"
                     /gene="jgi.p|Fomfom1|437324"
                     /source="prediction"
     gene            complement(32679..33243)
                     /ID="gene_2636"
                     /Name="jgi.p|Fomfom1|437324"
                     /gene="gene2117785_2118350"
                     /portal_id="Fomfom1"
                     /proteinId="437324"
                     /score="0"
                     /source="prediction"
                     /transcriptId="437324"
     mRNA            complement(32679..33243)
                     /ID="mRNA_2636"
                     /Name="jgi.p|Fomfom1|437324"
                     /Parent="gene_2636"
                     /gene="jgi.p|Fomfom1|437324"
                     /proteinId="437324"
                     /source="prediction"
                     /track="FilteredModels1"
                     /transcriptId="437324"
     CDS             complement(join(32718..32847,33020..33037,33094..33152))
                     /ID="CDS_2636"
                     /gene="jgi.p_Fomfom1_437324"
                     /source="prediction"
                     /transl_table=1
                     /translation="MYSTVAARDQGPLGTMLESIPPVTLSVHRFSADHLVVAESPNTPE
                     KSLHDAVGQSDMLTQTVGQTQPA"
     exon            complement(33020..33037)
                     /ID="exon_2636_2"
                     /Parent="mRNA_2636"
                     /gene="jgi.p|Fomfom1|437324"
                     /source="prediction"
     exon            complement(33094..33243)
                     /ID="exon_2636_1"
                     /Parent="mRNA_2636"
                     /gene="jgi.p|Fomfom1|437324"
                     /source="prediction"
     five_prime_UTR  complement(33153..33243)
                     /ID="UTR5_2636"
                     /Parent="mRNA_2636"
                     /gene="jgi.p|Fomfom1|437324"
                     /source="prediction"
     three_prime_UTR complement(33263..33604)
                     /ID="UTR3_2637"
                     /Parent="mRNA_2637"
                     /gene="jgi.p|Fomfom1|1238327"
                     /source="prediction"
     exon            complement(33263..33832)
                     /ID="exon_2637_9"
                     /Parent="mRNA_2637"
                     /gene="jgi.p|Fomfom1|1238327"
                     /source="prediction"
     gene            complement(33263..35569)
                     /ID="gene_2637"
                     /Name="jgi.p|Fomfom1|1238327"
                     /gene="gene2118369_2120676"
                     /portal_id="Fomfom1"
                     /proteinId="1238327"
                     /score="0"
                     /source="prediction"
                     /transcriptId="1238518"
     mRNA            complement(33263..35569)
                     /ID="mRNA_2637"
                     /Name="jgi.p|Fomfom1|1238327"
                     /Parent="gene_2637"
                     /gene="jgi.p|Fomfom1|1238327"
                     /proteinId="1238327"
                     /source="prediction"
                     /track="FilteredModels1"
                     /transcriptId="1238518"
     CDS             complement(join(33605..33832,33884..33994,34064..34309,
                     34365..34400,34455..34809,34873..34913,34978..35111,
                     35160..35196,35248..35355))
                     /ID="CDS_2637"
                     /gene="jgi.p_Fomfom1_1238327"
                     /gene_functions="other (smcogs) SMCOG1087:hypothetical
                     protein (Score: 232.9; E-value: 1.2e-70)"
                     /gene_kind="other"
                     /source="prediction"
                     /transl_table=1
                     /translation="MAQNLQVAIVGGGVCGLACAVALQNAGVDVQVFEAASAFEAIGGG
                     IGLGPNAVRALESLGVLDELLKKLPPFGRTVKGFLFYSGLGDHELLYEVPPRPELPNVS
                     MQRFVFLDALIALVDPQRTHLNKRCTSITQSPADPDRVIIGFLDGSTHETDVVLGADGI
                     KSTVRDLVLNPDGADLGTAKRIAAAFSNSKNYRGMVPYSAIKAAGFKTKLSDRPVCFFG
                     PHKHVIAIPILTRDMVVISASSTNYDVALGSQTLPNEKSWSDEVSRDELQKEFEGLGHD
                     ITTIMRYMPEKTPRWFLHVVHPPLESYARGRIALLGDAAHGMMPHLGAGAGQGLEDALL
                     LARLLSNPSVRKGAVEAVLQAYSQVRRPRAQTVWELSYRAGRVYEHHGAHEPTPEGVKE
                     DLQNINDPIWHHDLDDDLKAALQILADNGSLA"
     exon            complement(33884..33994)
                     /ID="exon_2637_8"
                     /Parent="mRNA_2637"
                     /gene="jgi.p|Fomfom1|1238327"
                     /source="prediction"
     exon            complement(34064..34309)
                     /ID="exon_2637_7"
                     /Parent="mRNA_2637"
                     /gene="jgi.p|Fomfom1|1238327"
                     /source="prediction"
     exon            complement(34365..34400)
                     /ID="exon_2637_6"
                     /Parent="mRNA_2637"
                     /gene="jgi.p|Fomfom1|1238327"
                     /source="prediction"
     exon            complement(34455..34809)
                     /ID="exon_2637_5"
                     /Parent="mRNA_2637"
                     /gene="jgi.p|Fomfom1|1238327"
                     /source="prediction"
     exon            complement(34873..34913)
                     /ID="exon_2637_4"
                     /Parent="mRNA_2637"
                     /gene="jgi.p|Fomfom1|1238327"
                     /source="prediction"
     exon            complement(34978..35111)
                     /ID="exon_2637_3"
                     /Parent="mRNA_2637"
                     /gene="jgi.p|Fomfom1|1238327"
                     /source="prediction"
     exon            complement(35160..35196)
                     /ID="exon_2637_2"
                     /Parent="mRNA_2637"
                     /gene="jgi.p|Fomfom1|1238327"
                     /source="prediction"
     exon            complement(35248..35569)
                     /ID="exon_2637_1"
                     /Parent="mRNA_2637"
                     /gene="jgi.p|Fomfom1|1238327"
                     /source="prediction"
     five_prime_UTR  complement(35356..35569)
                     /ID="UTR5_2637"
                     /Parent="mRNA_2637"
                     /gene="jgi.p|Fomfom1|1238327"
                     /source="prediction"
     exon            35819..36316
                     /ID="exon_2638_1"
                     /Parent="mRNA_2638"
                     /gene="jgi.p|Fomfom1|1364411"
                     /source="prediction"
     gene            35819..37077
                     /ID="gene_2638"
                     /Name="jgi.p|Fomfom1|1364411"
                     /gene="gene2120925_2122184"
                     /portal_id="Fomfom1"
                     /proteinId="1364411"
                     /score="0"
                     /source="prediction"
                     /transcriptId="1364602"
     mRNA            35819..37077
                     /ID="mRNA_2638"
                     /Name="jgi.p|Fomfom1|1364411"
                     /Parent="gene_2638"
                     /gene="jgi.p|Fomfom1|1364411"
                     /proteinId="1364411"
                     /source="prediction"
                     /track="FilteredModels1"
                     /transcriptId="1364602"
     CDS             join(35819..36316,36372..36543,36605..37077)
                     /ID="CDS_2638"
                     /gene="jgi.p_Fomfom1_1364411"
                     /source="prediction"
                     /transl_table=1
                     /translation="MSQAHWFSLSKTPFLARSSHSIAASKSGIIIVYGGELRPNVPIDN
                     GSKLDATPKGSLHIFDLAKSLLSQGWRMLTPDTKNIIGDASKAIPDPRIGATTVWDGDA
                     LYLWGGRGADNALLDPYQTGVWKATINLGQGTRQSVRWERISAVNEDEAPSLRNYHAAV
                     AHGDNIYVHAGYPESGELHAFNIKTLQWKTLAYAPEPGRGGTALVAASLAGKKDVLLRY
                     GGFSDQELPANGEVDIYIISEDKWVTVEPNADPSHGSPGPRSVHGLASYRSPLPELANA
                     VAIVYHGEREPPVQGSNSAGTFWDDVWLLSKEPGDSEDLLSGWAWRRLDVIADDHLPEG
                     RGFFPPVSWVDPHGDTKVVMFGGLLADHTRSDELWELEIN"
     exon            36372..36543
                     /ID="exon_2638_2"
                     /Parent="mRNA_2638"
                     /gene="jgi.p|Fomfom1|1364411"
                     /source="prediction"
     exon            36605..37077
                     /ID="exon_2638_3"
                     /Parent="mRNA_2638"
                     /gene="jgi.p|Fomfom1|1364411"
                     /source="prediction"
     exon            complement(37192..37323)
                     /ID="exon_2639_10"
                     /Parent="mRNA_2639"
                     /gene="jgi.p|Fomfom1|1364412"
                     /source="prediction"
     gene            complement(37192..41138)
                     /ID="gene_2639"
                     /Name="jgi.p|Fomfom1|1364412"
                     /gene="gene2122298_2126245"
                     /portal_id="Fomfom1"
                     /proteinId="1364412"
                     /score="0"
                     /source="prediction"
                     /transcriptId="1364603"
     mRNA            complement(37192..41138)
                     /ID="mRNA_2639"
                     /Name="jgi.p|Fomfom1|1364412"
                     /Parent="gene_2639"
                     /gene="jgi.p|Fomfom1|1364412"
                     /proteinId="1364412"
                     /source="prediction"
                     /track="FilteredModels1"
                     /transcriptId="1364603"
     CDS             complement(join(37192..37323,37372..37518,37591..39454,
                     39509..39716,39776..40077,40129..40204,40260..40391,
                     40441..40790,40847..41042,41105..41138))
                     /ID="CDS_2639"
                     /gene="jgi.p_Fomfom1_1364412"
                     /source="prediction"
                     /transl_table=1
                     /translation="MAEQHWRSAADVDYDTFLLTRPLSPILTIRATRETPHLGKEPVSV
                     PRTGIQLLQSYQIATVDNQFPSSPSIREDEVLGNKPALDPDTHRSITELIQSVPSMSGR
                     DPSSSFTKPFDDLLRSDSPPIELPEPEALPVFSRAQRPGRSVEVSQQERISLATSLAST
                     ANLPWLTPVAMKEEDEDDIANENLVLMDGWHAFKTPSSPLILGTPSLANTSSDIDETFM
                     PSSPVPGLGEEFMPMEDYQIPRTERMGGLHRRPSLPGEGKKLSSFLSPFLRPVQNVPKV
                     VLSPKSQPSSPHMEVTMSMLGQPPTALDAPSRERGDIPSSDDTVVFAIKTIEDACGVKL
                     EDDNPSSFVLKEKLDEKDSMLMDVPNMRPPNMRRSKEHSSDDLKMPVSLADLLAPCKTN
                     GAQAEGAKSCPATYTSFLKKVKGLQPLQIELSWIPFKYGRTVPTDEQVADVANDPCPEL
                     TKCIDLPQDVIVSKLASLLDESMAFSSQPKLDSVSPSMTSWLLDRQFDEDPKAPTLDDD
                     LGLILPMGDRCRLAGLPNYTWEGEDTGNSDKENEFNQGSFDLQHSEHEHERPIKRVRFH
                     GPTSHYDDSEDTTAAMPCSADITCADTSYQPEDRAAVVPRPQSMDIPHDDSGVFLTKEI
                     LMPDHPEVEGVHSGSSFVQLTFEAEGFDGPIGDGNLFPDMHPVFHYEDYAFNDPLQFNT
                     LSTAQMQPMATIPIPPDGRTFGDGWDHDDVTTQDPVTITDSFDTHIASGQLSDHVPSAA
                     PDERVFTDLTPQLVRAMPATANLRTDARDSGVIPSAGDATVPSFTARQSLVQFFTLCGK
                     VLAPHSDVAPVLEHFPETNAHGQPAYAPVSAVRWNTPAELIDDRTLVLPEDYEPPSTVH
                     RYMASMGMAQKRTLIRTLSSYCSVNCAMRENLGQGVDATDVQLILDCDTAVLFFSVEML
                     PSRGDDLCTLLARLSWQYTRLLVVLECYPSSWDYRGDKDSFDRPSASAWSPPVVKAVQK
                     LRRALSIAEGMQAKRVQTVVEYAFANSVEEAAALARSYGDAAEARDTTCGAVWGDRLWL
                     TDEEHDGEYDLCGVPGMNYFAASLLLSRISLEDFLEKSADARLSEFGELIGMDRITRFN
                     DEMVRRLEIMQLPPSSPLVGDSSSLNSVPYIGDSDMDLV"
     exon            complement(37372..37518)
                     /ID="exon_2639_9"
                     /Parent="mRNA_2639"
                     /gene="jgi.p|Fomfom1|1364412"
                     /source="prediction"
     exon            complement(37591..39454)
                     /ID="exon_2639_8"
                     /Parent="mRNA_2639"
                     /gene="jgi.p|Fomfom1|1364412"
                     /source="prediction"
     exon            complement(39509..39716)
                     /ID="exon_2639_7"
                     /Parent="mRNA_2639"
                     /gene="jgi.p|Fomfom1|1364412"
                     /source="prediction"
     exon            complement(39776..40077)
                     /ID="exon_2639_6"
                     /Parent="mRNA_2639"
                     /gene="jgi.p|Fomfom1|1364412"
                     /source="prediction"
     exon            complement(40129..40204)
                     /ID="exon_2639_5"
                     /Parent="mRNA_2639"
                     /gene="jgi.p|Fomfom1|1364412"
                     /source="prediction"
     exon            complement(40260..40391)
                     /ID="exon_2639_4"
                     /Parent="mRNA_2639"
                     /gene="jgi.p|Fomfom1|1364412"
                     /source="prediction"
     exon            complement(40441..40790)
                     /ID="exon_2639_3"
                     /Parent="mRNA_2639"
                     /gene="jgi.p|Fomfom1|1364412"
                     /source="prediction"
     exon            complement(40847..41042)
                     /ID="exon_2639_2"
                     /Parent="mRNA_2639"
                     /gene="jgi.p|Fomfom1|1364412"
                     /source="prediction"
     exon            complement(41105..41138)
                     /ID="exon_2639_1"
                     /Parent="mRNA_2639"
                     /gene="jgi.p|Fomfom1|1364412"
                     /source="prediction"
     exon            42729..43037
                     /ID="exon_2640_1"
                     /Parent="mRNA_2640"
                     /gene="jgi.p|Fomfom1|1364413"
                     /source="prediction"
     exon            43088..43147
                     /ID="exon_2640_2"
                     /Parent="mRNA_2640"
                     /gene="jgi.p|Fomfom1|1364413"
                     /source="prediction"
     exon            43200..43219
                     /ID="exon_2640_3"
                     /Parent="mRNA_2640"
                     /gene="jgi.p|Fomfom1|1364413"
                     /source="prediction"
     exon            43282..43313
                     /ID="exon_2640_4"
                     /Parent="mRNA_2640"
                     /gene="jgi.p|Fomfom1|1364413"
                     /source="prediction"
     exon            43375..43426
                     /ID="exon_2640_5"
                     /Parent="mRNA_2640"
                     /gene="jgi.p|Fomfom1|1364413"
                     /source="prediction"
     exon            43490..43517
                     /ID="exon_2640_6"
                     /Parent="mRNA_2640"
                     /gene="jgi.p|Fomfom1|1364413"
                     /source="prediction"
     exon            43587..43700
                     /ID="exon_2640_7"
                     /Parent="mRNA_2640"
                     /gene="jgi.p|Fomfom1|1364413"
                     /source="prediction"
     exon            43766..43783
                     /ID="exon_2640_8"
                     /Parent="mRNA_2640"
                     /gene="jgi.p|Fomfom1|1364413"
                     /source="prediction"
     exon            43838..43932
                     /ID="exon_2640_9"
                     /Parent="mRNA_2640"
                     /gene="jgi.p|Fomfom1|1364413"
                     /source="prediction"
     exon            43987..44110
                     /ID="exon_2640_10"
                     /Parent="mRNA_2640"
                     /gene="jgi.p|Fomfom1|1364413"
                     /source="prediction"
     exon            44170..44328
                     /ID="exon_2640_11"
                     /Parent="mRNA_2640"
                     /gene="jgi.p|Fomfom1|1364413"
                     /source="prediction"
     exon            44392..44689
                     /ID="exon_2640_12"
                     /Parent="mRNA_2640"
                     /gene="jgi.p|Fomfom1|1364413"
                     /source="prediction"
ORIGIN
        1 gcatgatggc gcgcgaagca tatggtgacc cattcagaac ggctaactcc ttgggtcact
       61 gcaacaaaat gcgctcacca agtccagata gaccaaatac ttcttcggcg acattttgct
      121 tgctttcgca acgaatacag aggcgtcccg gagtcctaag tcctcgacca tggccaccgg
      181 gtccatccga atagtcgcga agcgccaggg agaaggaatg cacgtgatct caccatccga
      241 gtccgggaca tcgtcgaacc accccgagct gagattcatg tgaaggagga cgcgcaactg
      301 gctatggttc aggggaaaga gggaagagag attacctggt cgcagaatag gggagttcac
      361 gaacccggta cctgttacta taagactaga gctgtctcca caggcgctcg cggattaatc
      421 catccacgcc gtagttccca gcggatgtat cacaatcaga accagaacca tggctgacag
      481 tgacagttaa tcatgaaaag taccccaaga aagtataaca agtacatcgc ggcaaggcta
      541 gacaaacaaa tagaaagaat aaggataacc tcatcgcagc ttcgtaagca caactcatcg
      601 tgggtcatgg aatcatataa tggtatcagc tagcccgagc aagttcatga ctcctctcgc
      661 gcaatctcct ctgcacgtac gcgatctgcc tctgtgaaca ccacaggtac cgtgcgcgca
      721 cgcaccgtat cgccgtccac tgatatactc agccgcactg gcgccccctc tgctgccgcc
      781 tgcgggcgaa cgtctggagc agacacagtg ccccgtgtgt cgggttggaa ccgcacgctt
      841 ggccgtcgca tgcttgcggt gtgttcgggg gaagtagtca ggggcgacga gacgaggtca
      901 ccactggtga agaatcgtcc agagagagct ccatctgcgc tcggactagg ggttacgggc
      961 aaaccctcag atccaggagg cgatcctgat agtgggctct ccactatcgt ggtgggcagc
     1021 ccagagacct ccgactccga cgcttgtggc ttctctgaca catctgggag gttggacgca
     1081 gtacgggcag gggagcgcga ctggtcggct ctgcgccccg tgagtgcctt gaaccagctc
     1141 ggacgagggt ggggtgaaag ggagctcctg cgtgtccctg tccgtccgat gtcctggcta
     1201 cgcagactgt ttccagccgt cgagacagaa agatggctgc gggacgcgtt cgcggcggag
     1261 agggcggtcg ctcgccggcg tgcgcggatg atggtgccga tggtgcctcc agtcatgcgg
     1321 agcgagtcga tgccaggctc ttctgtcttc acgaggattg cacgcttctc ctcagcaaag
     1381 tcgatttcgg aatcgacgtc ggacacgggc ccggcttcga ggtcgtctgt taaacgcgcg
     1441 gcgtcggggt ctaggtccgg cgtagtcgtg cgcgagcgta tacggcggga ctgacgtgaa
     1501 cggcgcgaac gcatcgtccc accgcgcgca agttcaactt cgcgggcggc gtgtgggtcg
     1561 acttcttgcc gggcggcttc aaggagcaga gtggtgtgtt cgtcaaccta tacttttgtc
     1621 agttctgatg catgtgcggt tcgagtgaac ctacattggt gagagcgcgg gggtcaactt
     1681 tggtcatctg aaggatggtg atacccgtgc agattacagc gaagccaagc acgacggtga
     1741 tgatctgact cgcgggagcc ttcagacctt ggtacaagat ctgatcaaga tagaacagtc
     1801 agatgcattg gaacgaatat gttcggcacg atactggcac gtaccacaga ggtgaccaga
     1861 gtgcagaagg tgactaaatg ccgcgcatca gtactgcagt tgaatcgttc attgacaaat
     1921 actcacaggt aacgtagtag gtgggtgtga ctgaacaagg atcactcagt gtccgaggcg
     1981 cgacgaatat gtctgtggct tacccattgc tgcgcaaaag gtatcagtgt gagatgcgat
     2041 atattaaggt cgagtacact caccggtgtt gaacattgcc agggcgacgt tgagatagta
     2101 gatctcggtc actatatcaa ggcatgtgag aggtggtgat acgcgcaatt ggaaacatac
     2161 tcacgtagcg tgactatcac gaatacgagc aggaagtaga tgaaccaatt cttgaactgc
     2221 catatgttca gcacgcgtat acatgtgcgc gcgtccggga tttcgccgta cttacctggt
     2281 tgtcgcctcg gatggatgtg acaatacacg cccctagacc ctgagtgcaa ctgacactaa
     2341 gcccgccaat cagactgcac acgccctaaa tggtgtggtg tgtctatcag ttagagccat
     2401 accgaccaaa ttagctccca tgggagtcgc tcaccaagta tggcatcata ctcttctgcc
     2461 cccactttgg cgcagcgtac acggcgagga agacggagat ggcgatgacc accccgccgt
     2521 aggctaagaa ccagggcgta acgaagaggt gcttgaagcc ttcgatagtc gacacactct
     2581 gttcttctgg accgttgagc gcgaggatgg ccgccccgag cagacattgg atggaagata
     2641 tccagccgaa cagagacagc ttctcgtgaa ggatgaagtg cgacagtata cctgagatga
     2701 ccacggacag ggcacccatg ggtgtctacc atcgttgtgg agtcggtagg gtagaatgga
     2761 gatagacagg acgtatggag cactcactac cacgatcgct tccacaaatg catatgcacc
     2821 gaagttacag agttcaccga ggatcatgat aatcatcccg gtccaccaca tgggctgcag
     2881 ggtgcgccaa ctacatatca aggatattaa cacggcagaa tggcaaacgt accgacttga
     2941 gataagccac cccttcgccc gcaacttgac ccttctgcga actgaggagt cctttcttct
     3001 tgaatacgaa ggacgagcca atcaacaagc ccgagccaat ggcaagtacc acgccgacgc
     3061 tgaatgcata gtgtggtatt tcagcaaacc aaggataaat atgcaagacc aagcgacatt
     3121 gagatactta cacgcgatac tggggcggtt gagtgggttc tcctccttgc gacatgtttg
     3181 cccgcctggt cgcgctcgtt caagactggt gttcggcgtc gactcgagcg ggctctcgag
     3241 gaggcgcgtt cgtggacgag agaagaagag aagggccaag gaacgtgcga ggcgcgatat
     3301 acgcttggag tggtgcgaga gacctgccac aagcgagcca ggggcggatt ctactgcttc
     3361 cggctaccag attctgatga ccatatgacc agcgattcat cataccttgt cttcacccac
     3421 cgcctcgcga ctgtactgaa ccttgcgttt aactgaactc tgtcgtcgcg aagctgcagc
     3481 tgtgcgtgcg cgcgcagggc tcgagctgac ggccactgta caagcgaatt caagttgtct
     3541 gccgtgatat tcgcgatcat gtgacaggcc ctgtgtgcag tgacgccacg actcgttgaa
     3601 cagcatgccc ttcatgttct ggatcttgcg tgctcgccgc acagcctggc acctgctgac
     3661 acgctcaacc acacagtttg gtgcacttca ctgtattatc ttcacgtccg tttgtgctct
     3721 cttcttggtg ccactgccag aacggcgatt tgtggtctct cacaagaccc aaactacgca
     3781 ttatgtcatc gtattctctt ggtcgacacc cgaccttctg tgcttttgaa gcagttccct
     3841 ttgcatctct cgacgaagga cgacatacac gacttgcgcc gctcctcgac gcgcccaata
     3901 atggctcaat gtcgtgcggc tttgtcctgt ccaagaccaa gatgggtcaa gcttgccaca
     3961 aagtaggtct ccacgaaact ggtggtcatg cacctatcaa agcggcttcg ggatgcttgg
     4021 gcgagacata ctcatatata ttgcatctct ccttggactg tcacttagca cttttttcct
     4081 atctttctcg caggcaagtt tgttgcatgg tgtgctggcc tcgactgacc cgaacgatgc
     4141 cagatcccat catgcaggca caacgtcata tgttaccagt tgaggtcacc ttgggcgtcc
     4201 ccggtcttcc cgctggagag aagatcctcc gtatgaacgt cgggagggct gttgcagaat
     4261 tgaaaacctg tactgcctcc attctgaaat tgtccattca cctttctggc cctgatattc
     4321 cttcacgaga tctctctgcc ttgttctcga tcccgatgcc agagttgaag gaattacacc
     4381 tcctagcgac gccgcctgcg gaaccaaact atgatcatta cttcctgcac tcgaccgtag
     4441 atcactacaa caatctgttg ctgggtggca ccttcatccc gcctcctcca tttctctacg
     4501 acgacttctt gaacgggctc tacatgatgc gcgccctgga gcatctcgag attcgtcatt
     4561 tcttgcacat ccccatgatc atcccagatg ccattccacc ggcgtttcct ggaccgcacg
     4621 tattcaagga tctcaagaca tgcactgtgc aagacctccc gagtcggatc aaattcttca
     4681 ccgcctactt cgtcattgga tcgaccataa aaactcaatt aggcacttcc tatggcgatc
     4741 gaccacttga agtcgacatc ctacacgaga tgcttccgcc cctacatcct ctgtacaaga
     4801 gaactatcac tgctctccac atggcgacac atttgaccgt caaagtcacc cccaacggat
     4861 cattccttgt tggcacctgt ggggacgagg gcaaagtgcc tgaaggagaa gacccggagg
     4921 gtcacctggc tctttacgcc ggtgcaagtc acgccgagct ctctacacag gacgctcgca
     4981 cggaattcct caagttactc cttcataagg tccgagatat cttcaatgtg gacgccttga
     5041 cgtgcctccg catctctgga gacgttgcat ctattcgcgg gccggaaact tgggctggtc
     5101 taatcggatc attctcccaa ctcgacacac tccatatcga caatgcaccc gcgagcgtcc
     5161 atggttccgt tactgcgctc aacgcgatcc ttcaagggag tatcttgaat agttataccg
     5221 ggtgtagtgt ccctatctgc ccgagactta ccacagtccg gacttccgag ataccgtact
     5281 cgaagagcgg cattgataac ctgtgcacgt cgctggcttg gaggaaacga gcaggacgcc
     5341 ccatccgcaa ctgtattgtt gtgtgccgca aggacgccgc cgttttgtgg gctgaaatca
     5401 aacagatggc ggaggagttg ttgacggtgg tggaagggag ggtgatgatc caagacctga
     5461 acacggacgc gttggtgaat gttggtcaca gcagccagcg caaactcgat gctcgccatc
     5521 gccgccgcct cgtttaatgt gtttctgtat ccagtctttg cttcacacgt gttctttcgt
     5581 ggtgttgtac ccttccgcct ttatatacgc gtatcagaag tcgtagtttg catgggttcg
     5641 atgagccatt cgtcgcgctc atccgccaca ggctttcctt aaagtgatct agacaacata
     5701 ttttttttgt gcatctctca ctgactcgac caagttttcc cgagcagcct ccgcccaaac
     5761 cattcgccaa agtcgccatt attagcagag gagttggccc tgaaggtcac atgacctgcc
     5821 tcctatgact caagtcaagt ttttggagtt cttgaaaagc cgggcgtgcc gaccatcgtc
     5881 cgcactagta acttttcctt cccttctcct ctcccctcga gcaccatctc gccctcgccg
     5941 ccgttcgcgc cctctaagtc ctcgcgagat acaaaaacac acacaagatg tgcccctgcc
     6001 aaaacggtgc ctcccagcct gccgatgcct ccgaaatggt ccaggtgccc ctcaacggct
     6061 cgacctcctc acactccatt gcagccaacg gcgcgaatgg ccatgcgggc cacgggaacg
     6121 gcgtgaacgg tgcacgccag cagcgcccaa tcaatcccta tgcaccgcgc gcctcggact
     6181 tcctcagtaa cgtctccaac ttcaagatca ttgaaagcac gctgcggggt gagtaccatt
     6241 atgtcgtcaa tgtgcggtag gggagtatgg gaggctgatc tgtgcatgtg cgtgctctat
     6301 gtgcggtgtt gcatctcatg atgtgatttg atcgcgggga tcagagggcg agcagttcgc
     6361 gaacgcgttc ttcgatacca agaccaagat tgcaattgcg aaggcgctcg atgcgttcgg
     6421 cgttgagtac attgaactca ccagccccgc ggcatctgag caatcaagaa agggtgcgtt
     6481 gatgcgtctc gcttgtgagc tgtgggtgcg gagtattgac taccaatgat aacgcgtaga
     6541 ttgtgaggcc atctgcaagc tcggcctcaa ggctaagatc ctcacccaca tccggtgtca
     6601 tatggacgat gcccggatag ctgttgagac gggtaagtga ctcatcctgg tgcttgggcg
     6661 cccgatattg agagtggccg cgaataggtg tcgacggtgt cgatgttgtc atcggtacct
     6721 cttctttcct acgcgagttt tcgcatggga aggatatggc atacataacc aagaccgcca
     6781 tcgaagtcat caacttcgtg aagagcaagg gtcagtatac agtgtctgca tcatggttcg
     6841 tcaacgtcgt gctgacagct cgttaggcat tgaggtcagg ttctcgtcgg aggattcctt
     6901 ccgctcagat ctcgtcgacc tcctctccat ctaccagaca gttgaccgca tcggtgtcaa
     6961 ccgtgtcggt atcgctgaca ctgtcggctg tgcgaatccc cgtcaagtgt acgacctcgt
     7021 ccgtaccctt cgcggtgtcg tgtcgtgtga cattgaggtc cacctccaca atgacactgg
     7081 tatggccatc gcgaacgcat actgcgctct cgaggccggt gctacccaca ttgacacttc
     7141 cgtcctcggt attggcgagc gtgtcggtat cacccccttg ggtggtcttg tcgcatgctt
     7201 gtacgctgcg gaccctgact acgtcaagag caagtacaat ctccccatgc tccgtgagat
     7261 tgagaacttg gttgccgagg ccgtcgaggt caatgtgcct ttcatgaacc ccattactgg
     7321 ttactgtgcg tttacgcaca aggctggtat ccacgccaag gccattctta acaatccctc
     7381 aacatacgag atcctcaagc ccgaggactt cggtctcacc cgctacgtat cgattggcca
     7441 ccgtctcacc ggctggaatg ctgtcaagag ccgtgtcgag cagctcggcc ttaagctcac
     7501 ggacgatgag gtatgtgccc gatgatcttg atattcaata gataaggtta attttgactg
     7561 atctctcatg cgcaggtcaa ggacgtcacc gccaagatca aggagcttgc ggatgtccgc
     7621 actcagtcta tggacgacgt tgacacgctc ctgcgtgtgt atcactctgg gattcaatcc
     7681 ggcgagctcg ccgtcggcca gaaggaggcg ctcgaccgct tactccgcaa gcaccgcgaa
     7741 ggcgaggcgt caccagagcg tagcgcataa gcacggacgg tcggcatccc attccatacc
     7801 accatcacca ccaccgccca tcacagtctg gcatctccgc atcttgaacc tcgagaacct
     7861 cgagaaaagg ctcgtagcat gagccatgta tatttgtgat caacgctgga tgcttcagta
     7921 atgctcgtcg ccacgttcct ttgtaattac tacccttgca ggggtacttt gcactccatc
     7981 tccgagtctt cctttttggt aggactcatg tatgagttta cgtagtcaaa agcaaaagcc
     8041 ggacaccggc cgtcatagaa accaatgtgc tagtagaaca atcggtcgtt aatgagtact
     8101 atgcagtcgc aatatacact tattcagtcg cagcataact tatttagtcg cagcataccc
     8161 ttgcaacatg gttgatgctt cccatgaccc catgagtatt gtcactgtac aagacatcga
     8221 ccaagaacag cacagttacg attctactga atgatactac tctacagggt agtaacgttg
     8281 tgaacatggg aaagataggg tcaatgaact actaacttga tagcacatgg ccgtgagatc
     8341 aactcagaac atgatgaaca atagaaagac agatggagca gaccgaatcc tgatcacagg
     8401 tcttgatact ggtacataat ttcagaggac ctgtcaaagg cgagacatca catggtgccg
     8461 gaccgtcgag gatagcctgg ttgggtaacg accttggtcg tccagaggtg aggttgcaag
     8521 gtaccttgag acggtttatc gatagagcgc aaccaaaggt cgctcaacgc aaacgggaaa
     8581 tccgggtgat tctcctaagc acgtggtttg tcaaaaccgg tatacagacc acatagcaac
     8641 tcataggggg gacacgcacg aggtaatgtt tcatctcttg cgccgcaagt aacgcaagtc
     8701 gtcctttgct cggctgtatc aacttcccgt ccttcgattt gagcacattc acttgacggt
     8761 catacgacgg atagtccttg tactgccaca gagagagtcc aagccgtcag catgcagtac
     8821 tgattccgaa gggttgtcca aacttacgtg atatcgaaaa gatgttttct gtccgcattt
     8881 tactgcagta aacgcctttt catcacagtc aggcatggtg acgttgccgt tgtcgggctg
     8941 gagcagcaga tcaagcctgt agccggtggg gccatagtca acacattctg aggcaccacc
     9001 agtgctcatc ttcgtccagt tcccaatggt gtaaggcacc tgttccaatt cctgtccatg
     9061 gatgccgatg agtctgcggc cggcgtcgag gaggtgcctg tgagatcact cgccttgaac
     9121 tcgccctggg atgggatcgg tataaggtga ctataatggg cagccgtccc gcttgacccg
     9181 gatctgttca cgatagcgga ccaggtcttg cgggtcaaat catttgtaga cctgacgacc
     9241 ccagacccaa aaacgggtac actatgcatt gattgggtcg acgggatgga tgtgtagttg
     9301 ccgtcagtgt gagccatagc atcctggacg gatccgtcct atgacaacat ggtgagcgcg
     9361 ttacactacc actgcaggca gcacactagt tgcttacatt caacactcca ggcgaccgag
     9421 gtggtatgcc aaacttagtc gcgagctcca gcccattgcc gttcgtggga tacgggttcg
     9481 gacgagagta cgtaggatat gcgtgtgtag tgtacacgtc aacgtcatct tgaatgggcg
     9541 atacaggggt gggggtcccg ggcgaggggt agagcttgtg tgggtgtggg aaggaaattg
     9601 agtacggcgt tttgtctctt gagccatcat actcttgcct cggcgagaga tctctggggc
     9661 acaaccaaga ttcgaggatt gcctcgacat cgggtatgag ggacgttgct ttgtgaccgt
     9721 gggacgagag catatccatc ggtccggggg atgcacatct gcgttcactg gggaagaagg
     9781 cagaagaggg agggttgggg tacggatctt gaatgccttc aagtgaggaa ttgcgtgtca
     9841 cggaaggtgt gagagggtag gaggaagcac atgaagtgta cgaagaagcg ctccaggcat
     9901 ccactagtcg caccgagggc ggtacgactg gcacatatgc agcggactgt gcgttcgaca
     9961 taggatagaa gccgttgttt ggctggatgt tgtcggtgaa aggtcggtca gccgagtagt
    10021 cttcacccga acagtcgatg ctcctccact caagaggctc cctagcggac agaagcggat
    10081 catcatcgat agtcgcatga ttcatgacct aatctgagtg tgaatcattc agacacacag
    10141 gcaatgagat catatgtact caccgatacg gggggcgaag ggtcttcata tccacacgac
    10201 agggaaggca aggtggaggg gggagaagac ggggaagaat acgaggagaa gtgctgggtt
    10261 tgcgcgatgc acgaggaggc ctgaggggaa ggtacacttc ctgcatacca aaagggctcg
    10321 ttgctcatcg tgtcttgtcc ggcatgcgca ctacgaagat cgccgccatc atagtgatac
    10381 acctcttcag cacctgaaaa accagcaccc atggacctcg tgtggttgga gttagtatcg
    10441 tcatggatga ggtgcggtcc cattagggag ggggaggggg gcgatggctg gaacatcaaa
    10501 tgcattttca ccatggatga ctcaatgggg acgctataat ccatcactag tcgtaaatcg
    10561 cccatgcaag ctgtagtaac gcgggagtgc tcactgatag gttttcgtct gagaaggcgg
    10621 agtgagtggc cgatgagtag gcgggacaga tgatgatccc tacatatatg caatctcata
    10681 gaggctggcg acatgaatat aataaccagg atggatagtc aggtcgtgat gactctggat
    10741 atcccagtca acccaaggtt aaccaaggct gacgaaggta atttccggac atccagatac
    10801 attcggggct tgcctgccgg gagaaggagc gtcatccgac tcgccgacac ctgcagagca
    10861 ccatggttgt gcatcccata ggctacctca cagagagaag aggacgtaca cgaggggtag
    10921 atcattgcat gtcgtgtcgg tgagccgcga gccgggggat atggaacgtg gacgggcctg
    10981 gcggcgacaa ggtcggaagg tcgggatgca ggactgctcc ggatatatgg atatctcggg
    11041 cggcttcacc accgaagtcc tgggactgac atgagggcag acagtcccat gcaagctcgc
    11101 acagaacctc gggcggggag atatctgccg tgcaggtgga agagcaagca tgttgggatg
    11161 agaccgatat cttgtgctag gtttgatgcc tggagcggac gctggtgcga gaatagacag
    11221 cgaggacacg tcgcacatct agacgtgctg agaccggagg gtgggtccat tcccgtcggt
    11281 tcttagagct gcggatgggg ggagaggaag aggaaggaag tgccacttgg gggatcggag
    11341 agagtataca tattctctca cccccgcgcg ccgagggcgt cctcgatgcg atgaaggtat
    11401 tgttgtgcgg ttgacatggc tgagaacacg gacagcgcca ccgatggcgg gaccacatgc
    11461 gtgcagtcct tctcgtgaac agagttcacc cggcgagggc ataccgctac tgtacgacga
    11521 cacgacccaa atgaaaacca gagtcaggcc tcaaggttcg cgtgaacagt gagcaggaga
    11581 gctcgtagtt atggacctgt ccacgcttca tcagtgatag tgtgccaaac ggacgtaaga
    11641 aggctattac aaaggcgtca aaaggcccac actcccgggc cgtcacagtt cgcactggaa
    11701 tagtaggtgc ctctgcgtct actacattgt aggttccaag caacgcaaca ctagtagttt
    11761 cttacgaccg agcaaagata gaggcggtca ctcggagatc ccagtggtta cggtgacctc
    11821 gtcgtcgcat attaccgggc gtttgggatc gttcattcac cggatgtttc cggagccgcc
    11881 agccatagcg ccggtactga cagccagccg agtccaacct gtagctacta gtagtaggag
    11941 gtacaatgat acctcaaaaa cagcggctcg ttctgcgtat ctttcaaact gttgcaatga
    12001 gctaggctat tcccaggttc tcctctcccc ctcctttttt actcagcgac ggacctgtaa
    12061 tctcggcgtg tggacttccg caaggtgact gaggcagatc atccagaagt gaagaacaat
    12121 tgtcaagcat cgactgcctg cttttttgca tacttgtgag tgagctcatg cgatgcctat
    12181 gagcaacatg tagacattca acacggttag accataccag ttcgacaggt cttcgttgtg
    12241 gctcatggca agaacattct ccacggcgac ctccgcgatc cttcgaacac cctcgtcggc
    12301 cgatgatcta cttattagtt ttgtcagact ggggtcggaa ctccttccaa ctcccgaaga
    12361 ggatcgaccg ggtcaacaca acttaccgcg atgagaggga gcattcctga tgtgttccgg
    12421 ggcaaacgga ggaatcttat caatttatat tatctatata atcagaacgt cctggctatt
    12481 aagcctctac tcatgtatgt ttctaccgag ccactcgtgt acaggctgag ctcatacagt
    12541 gtttggttca ggttcaggtt taagcgcaag cgcaagcgcg acgcgtcttc cattcacaac
    12601 gctattaaga gtctagacat acttgtgctg ttgagaaata tgatcactag tactcgtgcg
    12661 gcttccatgc atggccaagt cactttcgaa catgtgacgt acgcatgttg ggtatgcaag
    12721 gtcgatgagt ggtctctgta gatatccgga tacatcgccc tgggtaagtt gggcggaact
    12781 acttgttcgc gattggttta cgcacatacg accactggca ggtgtcgaac ccttgtcgga
    12841 gactggtggg cgatggtgga atctggaggg aaataagcga aaggagagag gatagagatt
    12901 atctagccga tccgataatc aacgttgcgg acgaaatggc gaggcagctc cgcacgcacg
    12961 actagtatat ccctttcggt cagctggcag gaggctggat gagtgccatc gctcttcgcc
    13021 gtctctctca caacctccgt ctcttctcct ccaccaccat ggcccgtaag tccctcctcc
    13081 ctcgcccccg ccgtccagct cattgtccac ccagaatact ccacccgcct catcggtgca
    13141 cccaacaccc tcggtgagta caccccatca gcccacatca ccatcctcgc acccgtagat
    13201 gctcctgatc ctaccccgac tctactcccc gtccaagaca tcgcgtccac agcccgtcgg
    13261 tcgagcgggt gctgaccggc gtctacagag catcgcgtgt atctcgagca gaacggcagc
    13321 gtcgtctcgt ccttccacga tatcccccta ttcgccgacc aaaacaatgg catcctcaac
    13381 atgattgtgg aggtcccccg ttggaccaac gcaaagatgg agatctccaa ggaggagcca
    13441 ttcaacccca tcaagcagga cgtcaagaag ggccgtttgc gcttcgtccg taactgtttc
    13501 cctcaccacg gttacatctg gaactacggc gcgttccccc aggtgtgtgc ccttgccgtt
    13561 ctcagcttgc gcaggcagtg atctcaatcc aaactacttt acatatcact atctgcgtcc
    13621 gcaatcgacg tcaatcatat cgcgtacacg cctcctaccg ccctcgttgc acgttcgcgc
    13681 gcgcgcgtcg tcaccctgct cgtttgcaga cctgggagga cccgcagcag acgcacccgg
    13741 agaccaaggc acagggcgac aacgacccgc tcgacgtgtg cgagatcggc gaacaagtcg
    13801 gctacgtcgg ccaagtcaag caggtcaagg tcctcggcat catggccctc ctcgacgagg
    13861 gcgagacgga ctggaaggtg atcgtcatcg atgtgcgcga cccgctcgcg agccgcatga
    13921 acgacatcga ggacgttgaa cgccagctgc ccggcctcat ccgcgcgacg aacgagtggt
    13981 tccggatcta caagatcccc gacggcaagc ccgagaacaa ctttgcgttc tcgggcgagg
    14041 ccaagaacaa gaagtacgca accgagatca tccatgagtg ccacgaggcg tggcgccgcc
    14101 ttgtgtccgg cgagagcccc gcgaagacgg cctcgtacga cctctctatg tgcgttgtgt
    14161 tggcttcagt gtttgtgcga gcgattatta gcctgatgat gattccgcag ccgcaacatc
    14221 tccgtccaca actcacctgg ctacactcgc aaggacgatc cgacttacac gagcctccca
    14281 cccgattcgc gcaagccggc tgcacccatc gacccttcaa gtatgtgctt aacacattct
    14341 ccctagtggg ctactcactc actagctatg ccagtctcca agtggttcta cattgcatct
    14401 gctcaggtat agattgcttt gtagacgcaa cgcgttgtgt aggtatcagc agcagtaacg
    14461 aaaattccaa attccttgct tagcccgacg aagtacatgt actctcgcgc atatgacagc
    14521 agtgcctcag tcagtcggtc atgaacgttc ttgtggcaca cgaaagatgt tcaaccattc
    14581 aaaagttcag tgattattcg tgaggagatg tatgcgatac aagatagaaa tgcaggatga
    14641 tacgaggaag ccattgcgac agcattgcgt agaaacagaa cattgtagat acttttggcg
    14701 taatcaccta gacttgtccc cgctgtcctg ctgggcaggg ggatacctgc agtacctgtc
    14761 ggagatggaa gtgatagtcc aggttcctga ggaagacgca atatgaacgg ccattcatgg
    14821 caagacgaga tgacttggcg gtacatacct tccaacgcag agaaaatcga gtactccttc
    14881 gtcgtcacgc ccgagacagt gtgcgtctcg agcaccttgc cgtgcgcgcc cttgcgcggg
    14941 ctgagctccg cacgctgata cgtgaacgtg aacggcggct cgccaatgag cgtgaacacg
    15001 atctccgcct ggtcgccctc gtggatatcc tgcacgatgc gcctgccgtg gccgacctgc
    15061 gcgctgggca gcgggtgcac cgtgtaccgg agatcggtca ccgcggtctt gcacatcttc
    15121 tgctggtggg cgacggaggt gatggcgaac tcgcccgggg cgtgctgcgg gacggaccag
    15181 ggcgagatct tggcctcttg cgtgtgcgcc ttgccgttcg cgcggaagcc gatcgtccac
    15241 ggcggggtgc cctcgagctg gaaggggatc gcgtccccga cgcagtagtc ctcgcgccgg
    15301 ctgaagggga tgatcgcggc cgtctccgcg acgtcgaccc agatggtgcg gaagagcggg
    15361 tctggggcga cttgctcgca gtgcgacgcg tccttgacgg agtcgatggt gacctggtgc
    15421 gggccgatgg agcggaagga gtagtccggg aggtggacgc gccaagagta gtcgtggagc
    15481 tcgatcgttt ccgtgtgcac ttcgctcgcg gcgaggttgc gaattgagag ttgaagttgg
    15541 aagggaggcg tgccttcgag aacgaccagg ccgtcgttgc cgtactcctg tgcggtgagg
    15601 gcgtcgttga agcagtagga tagcctgttg tggttcttga accgtgcgaa cggccgcatg
    15661 aggacctgct gctcgaagag caagcgctct gagcgaggga tgattgcgtc cttgttcttc
    15721 gcaagagggt aggcggcatc accaatctgc tttacctcgt agtagatgcg cgcaggctca
    15781 gaggtgcgaa gttggaaccg ggtgcgaggc tgaatgctgc tgaagcttgg ttggtcgagg
    15841 agctttgtcc cgcctagtcc gtcatccttg gcgatattgt acatgatctg gaatggagga
    15901 cggccttgga acgcaacatg agaccaagcc aaagagagcc acgcatagag ttacatacca
    15961 gtcaggtcaa gatcgacatg atcgttcatg ccttcgcaga tcgctgaaag gatatgagag
    16021 ccgttgaatc gttcataggt ggactgtacg tccggagaga gcttcgcaga tggtctgggt
    16081 acatgatcca ctcggtaagt ctcttcaccg tgaacgacag tgcctgggca ttgcgagtcc
    16141 gacaccccga caagctcata agtgcccttc gcattgacgc ggagctcatc gttcagagac
    16201 ctgagcgtga ccgtctgcat tcggtcaggt tcatcctgcc gacgatactt gacgcgccag
    16261 ggctggatag tgacgccaat caatgagtca gtcccatgca tcgcgtgaaa tgagcaagac
    16321 gtaccccatc gccggtcaaa cggaggggaa gaatggcctg ctcgtggtcg agtactgtga
    16381 tgtgccgttg gttggccttt ccataaaact tcacagtcgg ctatgttgca ccattggaat
    16441 gagcgccact ggacagcagg agagtgtagc tggggttgaa cctaccaaga tgcggcggac
    16501 gttcactgca atgcccggca cactcaaaga gcgcttgcag ccgtaggcat cctccacgct
    16561 cactgcatcc catgagcttg agacacggta cctcccgata tgatattgac agacgtaccc
    16621 agctccacct caaaggaccc gccgtcctta tcgatagcct tgggaatagg caaggacaac
    16681 ttcttcttgg cagtcttgat gtcgcggaac gggatgttct cagaaccctt ggggccaacg
    16741 atctggacct cgatgttcca aggtgcagta ccctgcgtgt ccaaagacct cagttgaacc
    16801 attcaataac ttaaggtgta cgatcactga ccctcagctc gatctccact tcaacattgc
    16861 tgccagaaca actactgatg ctcttcttgc ttcttgctcc atgcacgttg cccacgaagt
    16921 cggcagacgg cggcggatgc acgtcgagct caatagcaga tcccttgagg tcgactttct
    16981 tgtagttcgc gtcgctaact tgatagatct ggaagttgta atggccactg cgatctggct
    17041 ggacggtgag ctctccgcgc gatgtcgaga acgtctttga cagttctctg ggaggctccg
    17101 tgtcccgctg cgagcgataa tagacctgga agggcggcgt tccgtggaga acgagtgagg
    17161 cagagacccc gatatcacca gagctgtgaa tgccaaggat gtaaagaaga gtgagcacta
    17221 tgtagggaag cgcaacatat gtccgatgga cgtaacacgg acacgtacca ttcgtgaatt
    17281 ttcttccact ctatctccgc agacgggagt ggcctctcaa cgactctgca cgtctcgggg
    17341 ctaagcacat cgccttcgca atactggccc ttgacgccca agatagtgta ttcgccagga
    17401 gcgcttgctc gcagagtcaa ctcgcgtcgt tgtccttgag tctcgaatgg ctttgtccag
    17461 ctcttgtacc gcttgttgga ctttgtgcca tcctccgccg gtggaggctc ataccgtaca
    17521 gtgatatccc aaggggcatc ctcggtgtca gcgtcaacgg cagctatgga aagaggtgct
    17581 tccgctccaa tgagaagcga cgcgggttgt ccagggccac agtgcttgaa cgagacggag
    17641 ggccgacgga ggacggtgac ggaacgcgag gtcactagag cacgataatc ctccaacgac
    17701 agcttgcgcg atagggcatt actgtcgaca tactgtcccg cttgtgcaac attccctagg
    17761 gcatccgtga ccgattcgag ggtgtatttg tgtgtgccga gcgcgtctag aacaacagtg
    17821 agaggtaccc tcacttgggt gggcgcgcgc tggccgatta tgctggacac cctccgctcg
    17881 tccgaagact gatgctcatg gtccaagcct tcaataccct cgaccatgaa cgattcgcgt
    17941 ttgtgtccga gttcgcgttg ccaacgtagg ctcagcggtg gaacgccata gatgtcaatc
    18001 tcgagctgta gctcgtcacc tgcgccgctg acaatcttgg gagtcgcaca gcgaacgtcc
    18061 ttcacaagct ccgcgctttc tgcggtgaac tccgcacgag ggcatggggc gacggtgact
    18121 tcgccagggt agagcagcct tgcatcgaca tctgactggt ccacaacgcg gtcaagacgg
    18181 agtgtaccag gcttgctgag acggatgtag gtcaggtgtt gtgtcttctg cagcgagttc
    18241 tgccctgcgt tgtaggtgtt gtcgtcctct tcgtcgtcgt cgtattcgta ctcatccgag
    18301 tccttcctgg ccgctgcgcg aaccaattgc aattggtcaa cgcggctctg ctctatactc
    18361 ctgagatcct tcgctgacaa gtcgacatgc tcaatcttgc ctgagcttct cgatgattct
    18421 gaataggcga ggggtgtcaa aatgtacttg acgctagtcg ggttggtatt gttcagaagg
    18481 aggggtatga gaatgtgcga tccgggagat ggtaggcaga aagtctcagc gttggggttc
    18541 agttgcgcag tgccaattgg agacatcctg acggtatgct gccctagcag atgggcatcc
    18601 ttacccccgt tgaagatggg gatgccaagg tcgggaaggt aatcccatag tgcagatgac
    18661 ttgctagtaa cctcttgacg tggctgagac aaagtgtcat atgaacgagg gtgaattaca
    18721 cgcacctgaa gactggcccg agcggcccaa tgaaccaaca ccaacattta cagatatccc
    18781 tcgaaacagc agcccatcta gtagccatag ggagatgatt tggagagcga ccacggcctt
    18841 ggtatatctt agacgcggta ttcgtagcca cgagagaaag gtgcagtaaa ggaagtccac
    18901 gaacatccac ttccttgcga agtgttgcgg accatcatat gataagaccc aatattggaa
    18961 aaggtcgtat gccttggctg cctgcattaa tgtaccatca gcacaactct cggacattac
    19021 tctcagtatg gtggagaagc cgtgaagcaa tcatgggtat atgacgccac accgccgacg
    19081 aaacgcgaac tagagcagac ttaccagaca tgccgcacca aggctcaaaa catagtacct
    19141 ctgatcgtga acttctatga tgcgctctgg aatacgagga cgcgaagccg gggtcggtgg
    19201 tgcgctgcct gaggcaggct ttgcggtgga cattgccgga gtggctctgg tctaccagta
    19261 ccggggcgtg cggaagatga tagacagtct ctcgtcaaaa gtcttagcgg gtgagtgtgt
    19321 ggaggtggat tagaggaggc ggacagaggg gaacatggat gcagaggcaa ggtcgtgaac
    19381 aacgacagtg actgcagcca caccagcacg tcgcgctcgc gatggacacg tgaccgtaag
    19441 cgcggtaagc gggtctagcg cggctgatca tgaacgttaa cttcgagtca tcatgcagtg
    19501 ccatggcggc gaacctcaag aatgaagtgc aaaaccctaa gtacatctac tataccctat
    19561 tgcaagctaa tggcttcgca gtgacgcggc ttttcctcac cacttcccta cctacgaata
    19621 gagacctcct tacgatatag tgcacacagt agctagtaga tcatgtggcg tattgcctac
    19681 cattgggctc agccctccag ggcactttga tcaacaagga tcccgaaaaa atagtgtaaa
    19741 attctcacga tatccaagca taactacata tacaatcatc acgtgggtgc tacgggaatt
    19801 acgcatgcgc aaacactact acagttcgaa aacgacgagt aacaacgatc catttcggac
    19861 gaaacaatca tacagcagga ccgtcacagc aaattcgagg tagctagcag gcaaccgaga
    19921 gaccgagaca tatcagtgag tcgaagcgag actacacata tccgcataag atgttcagga
    19981 ccccacgaat aaacacccct ctaatggtca gatcggatag agcctgagcc ccgcttggag
    20041 tccagcgact ctagcttccg ttttgcctcg cgcagttcgc gctggtagtc ttcgatcttc
    20101 ctgtcaagcc tccgcttctc ttcttggagc tgcaggtgta cgcggtggag tttccggtac
    20161 tggatccctg cgggaccagc acccaccgag aggcgacacg aggatggtct gcgcatggat
    20221 gccttctgcc ctagacgacg tgcgggccat cctgcgtaaa cgcagtcgga ctcggcggtc
    20281 tctccggagg tgaggagggt gtgctcgagt agcatagagc cctcttccat ggacgcgccg
    20341 gagaggagac gggagcctga gcgcatcgcg gaactgcatc atgacaatca gcaaaatcgt
    20401 tcacgacaat gggatgacaa gtcacgtacc aggaaccgat cgacagcttg ttgagagaga
    20461 aattgccgcg ggagttaatg tgtgcgacaa ctgagcagtc atcgagggcg acgttgtctc
    20521 cgagctcgac gaggtcgggc tcggtcatca atccgacgcg accaccagcg aatatcgcac
    20581 aatcctttcc gatcgtggct cccagggcgc gctggtacca taccatgtac gcagagccgc
    20641 tgagcgtccc taggatgccg ccaatcccgt atcctcggta catcggcttc gaaaggacga
    20701 gatggagttg ccagcgctgg cagtacgagc tcttgtccca gtcgtagctg ccttcggcgc
    20761 ggcggccgat gatggcccac ttggtcccaa tcacccacaa gagcgcgatg acggcctgga
    20821 ggttgagcac gataatgaac caggtagcga taagtccaaa gaggacgaag atttggcgtg
    20881 agccgggttg gaacaagtga aggtagggaa gatgcaacct gagctggttc aggatctgtg
    20941 taccgacgac ggcgccgatc gaccagtagc ccgcggatag aatggcgacg aagagattga
    21001 ttaacacgag caaggggtaa gggaagacga agaacggcgc ttcgcgcttg tagaacgcgc
    21061 gaccgaaagg ggtgagtgtc gaagtatcgc cttcttcctt gctgcccgtc ttgaaacaaa
    21121 cagcctcgcc gtgttccgag cccatccaaa ccgaaccgtc ctcgtaagtt gccgccctgc
    21181 ggctgagggc gcccgagccc atgaccgtgc gcttcccaac cgtggtccct gggagaagga
    21241 cgacacggtc tgcgatcatt gctccggctt taacaacgac cttcgcagag ccgatcccat
    21301 ctgtggtgta cacctcggac cgggacccga agacgacgtc gtccccgacc tcgaataact
    21361 ccggatccgg gcagtacaca cctgatcccg gccagtacac acgcttcccc accttcgcac
    21421 ccatgcaacg ccagacgatg gatgtcacct cgtagtggga accgatgata tcttgcgcgc
    21481 gcttcatggc ctcctggctg agaaggttac ggttgatata cccgcgaaca aggtcccact
    21541 gtgacgcgtc agcggtgagc ctctcacggt tgaaccccat gatacgtttg aggatgatgc
    21601 cgaatatcag ctgcaggacg ggagggaaga tgactcgaac gatacgtgcg agactgtgcc
    21661 atgccactcg gttgggggac gagaaccaga caatgacacg ctcaagcgcg tcgaggtcac
    21721 ccttgggggc tggctgagac aggaggataa agagggcagc gaaccaggga acataggcgg
    21781 cgaacttgac gagcaagatg accggtccag cgaagaatac cttgagcgcc cagtgcggtt
    21841 ggggaacagt cgtgaaactg tactgggcat agccatcagg cgaagggtgg tcgtgcgaag
    21901 acgcatgagg accgtatgtt gcgccgttgg gaataacggc accgggggca agctgggtgt
    21961 acgtgttaat ggtcgcaccg cggccgacga cgatcggttc caggcggaag cagccatccc
    22021 gctccacgca gaagcctcgt acaagcgcgt tgtcaatccg gcacccgtcg ttcagcgtga
    22081 ggaggtcgta ttccgcgagt ttcgctttcg gatcaatgtg tacgtcgcgt ccaatgcggg
    22141 ccccgagaag gcgataatac tggatctcga gcgagggatt cagcgaaaag ataccacgac
    22201 ccatagtgcg gagtacttga ttggtgatcc accaccgtag gtgatagtta ctccagaagc
    22261 ggtaggtccc gggcttgtag cgaccgatga cgatccactt gaatgcgata gcgaacagcg
    22321 gcagcacgat gcggcagcag agacgagcac caatgacagc agtgagcaac gagccgatac
    22381 gttcccaata gttgccggag ataaagcgag tgaagagcga aagaatgtat acgatgccag
    22441 cccatgtgaa ggcaactttg agggggtaga agaacatgaa gggtatagct tgtacgatga
    22501 gtggaaggag atgtgtctgg ctgcgaccgt tgtctttcac agagccacca agttcgaggg
    22561 aaggaaggtc caaagtgcta gagagcgagt gactggagga cggaggagag tagatggggg
    22621 aattgaccgc ggtgttgtct gcagcagact gctcctcggc ctcgatgagg gaggcgatac
    22681 ccgcaatggt gggatgggtg aagacagagt gtacacgtac ggtaacccca gtttccttcc
    22741 tgacgagatg agcgaggcgt cctaggagca gggagttgcc gccaagcagg aagaagtcac
    22801 tgtcaccatt caaggaggat gggtccttgt ccagcagctc cgcgacgatg ttccggacga
    22861 cgatcgcacg tggggagagg ctggccgcat tgcgacgagc gacttccgct tctatcacgg
    22921 cccagtcgaa ggtatggtca ggccttttgg gaagttgaga gacgatggag atgggggacg
    22981 ggacggcata gccgggaagg ctgcccaaga gtgcgtcggt gatggcgtca gaagtaagaa
    23041 gactggacgg atggagggcg aggaaggcct cgggactgcc gtcccttcgc acgcggactg
    23101 caacgtcggt cacctcccgg agagcggaga gagcttgttg gacagcagcg acgtccaagg
    23161 aaacggaagt gcaaggaatg ggctctgata gcgccgcgtt cttgtctgga acggaagcct
    23221 ggaagtgtcg gaggaaggca ggagtctcgt ccgtaaggca ctcgatcccc agacgctgtg
    23281 ccagtctgat ccgcagtggc ttccccgcac tgttcttcgg aaggtcgtcc atgtagatga
    23341 cagcatacgg ccacttcgaa ggatggagct gcgacttgag caagtcgagc agctcggaca
    23401 gaccgatccg aggagcaccg ggcacaggta cgacgacgac tccgatcgtc tcctggagga
    23461 cgtcgtgagg gatagagaac gcgatcgtag ctttcacgcg gtgtttggcg actgagacaa
    23521 tggcctcctc gatctcgaac ggggagatga cctcaccgcc cttgttgatg atctccttgg
    23581 accgtccggt gatgaagagg tatccgtcat cgtccaggta cccaacgtct cccgagtcga
    23641 accatccttc cgacgagaag gcggacgtgt ccaggggtgc gtctgggctc gtttcatagc
    23701 catcgaacgt cggaacccca cgaacggaga ccgccccggt tgccccccgc ggcagctcgc
    23761 actctaggtt cgaagggtcg cggatggaaa gatgaggacc acaagcgata ccggagcagc
    23821 ccgggcgttc aagctgatag cttgtgggag gagaagcgat cggcatgcac tccgtcatcc
    23881 cgtacgaagg taggacggct gctccgaacg tttctttcaa ttggtgagcc agagaaggga
    23941 gaaggccccc tgctgcgttc gcaaccatgc ggatacgcgt gtcgcgggcg ggcacgattg
    24001 actcgggctt cgaactaaga atagcgtggt gcatcgtggg cgctgcatag tacctatgcg
    24061 ggtgtaatgt gagctgacag cgccaccgag cagatggagc aaaggccgta ccatgtcgcc
    24121 ccgcatgcga ctgcaatctg ccagaatgcg gtactatcaa agcctggaca cattattgcg
    24181 cttccaccgg agaagatcgg tgcccagagg ttccgcacaa taccaccgac atggaacaga
    24241 ggcatcatgt tcactgggcg agcgtctcag gtcaaaacag gaactactgg tacatcgcaa
    24301 ggtactcact attgacatct tcaggtctca agtcccatga gcgcataaca gcgcatgtgc
    24361 caacgataag agagcgcaga gtgtagggca caaccttaga atgccgagag atgttcgtgt
    24421 gaggtcgtac ccattaagaa atctcactga actgacgtac cttcttcctt ccactcgttc
    24481 ctgacgtgtg caacacgagg gattggtcgc caagcccgtg cggccgcgtt tgtggacgag
    24541 tagaggatgg cgcgaccacc caactgtcat cgtcgtcgct ttcgtctttg acagacatgt
    24601 cgaacagtcc tgccgggccg tccgagcgag gtcggacaag tatcaactcg cacctcagct
    24661 cgtccctcag tcggttaagg tccaatctgt caattgcgtc gggggtagtt aggatcgcct
    24721 tggcgcgaag acgggcagca tcttccgcaa gttctcccgc agtgcacccc gaatttactg
    24781 gcgcacaggt gtgataggtt gagactgcga gaagggcgac cgcgttctcg ggactggtgg
    24841 ggagcacgac cataactctg tcgttcggat gcagttggcc atgtagcccg gaggtcggga
    24901 gagcgaagtc ggcgataaag ggacgtagtg cagcatgggt caagggggac gagtcgcgtc
    24961 ggtggaccag atggcggggg cgtcggtgga acagagacag tcaaggagtg tggtggcgcg
    25021 gccggcatcg gtgaccacgc tggcgagatg ttctccgagg gatacgttgg gcgatggatc
    25081 cgggatgtct ttgaggaacg ctagcggaaa ggacatggct gcgtagacgg aggacgagga
    25141 ccagagggag gtggtggtga gtatggcata ctcaagcgat gcccttatat gagatagata
    25201 atgactgtta aaaaagagcc gcctcgagag ttggtgtgag ggtactcgga tcgcggagta
    25261 caggcctgca ccgagatgtc aacttctcgg attgaaggga atggtgtgcg cccggttagg
    25321 gatcgacact gcggaatctt gtggcatgca cgtaccggaa tgccggccgg taccggcgat
    25381 aaggtgggca acagggtatt gacgagtgag ggttgcaact ttccatgcac gccacgaagg
    25441 acaggccagt ccagatggaa tgatccagta gttcggatac acacgtcttt gatgcacact
    25501 actgcccatg aaatctcctc tgtgaaagcc atgggatact tcggggcggt cacctctccc
    25561 tacgtccttg gtccctgcct ttgtacttga ggcgcttcag ggaaagttca gaccaccccg
    25621 gaagatccca tgcctttcac aagccggatt tcctggccat tcacgcagta gcactggcac
    25681 acgcatacgc gagttgccgc atcaggcgtc gtgtcgcagg aaccctgacg acgatcgtgg
    25741 ctttctaccg cgccccgatt gtccggacgc acagctggga atccatctaa tgcggtacac
    25801 cggccacgag gcgccagctc cacgcaattg tgatccttga tcgtatcgct ttcgggctcg
    25861 cgtattgcag tattgtacgc cattatctcg ccgggcagct catggcgata ttgcgagcgc
    25921 tgcccacgat ggttgtgggc ctaagtatga gggttctgaa ccagacgttt agaccaaaaa
    25981 taggtaatga tggtagagaa tcacgttgca cgccgccgcc aacgtctgct tcaatcacca
    26041 tggcgcatgt gcaacgatat agggtgaatt ctacggcaca tgtgttgaca gatgtagatt
    26101 actcacttac aggatatgaa cgaatacgcg cttgtcgtgt gaagaagcgt aaattgctgt
    26161 tgaagcgata gtgggccggc atgcgttacc cgccgttaac gagcgcgctc gcaccatgaa
    26221 gatgctattt gcatatcgta gcagggaaga atccggtgcc aagaccgact gtggccgccg
    26281 tcttccgcga aagcgggagt atttccgttg caacggtctt cgtcgagatg atacagacga
    26341 gaggcgtcta atgctgttgg gttctagtgg atacaaaagg aaacggactg agttatctcg
    26401 tgaaaatgtc ataccgtccg tcagcgtgag taatcgatat acgtgtagac acaccgttga
    26461 aagtcggagg aatggatcct tgcgtaacaa cttcgcagcg agagacaaac tccagacgga
    26521 ctccagaagg actccaaggt tggggcagcg ttaaagtcac cgttgttttt cctgtacgcg
    26581 tcactggcgg aacgtggccg gcttcgttgc tggagcattg ccagaggtta cgtagagtga
    26641 ttgtttcgcc gccctggtcc gccctgggta aggctcttgg cagacgtgcc ggattctcac
    26701 acaggcgcct gccttgccaa ttggggaagg tcacagtcac atcgaacact ttctgtccca
    26761 gtgagtgaat ctgctggaaa gttgagcgtg tgtggactta agttaggtag tagacccgta
    26821 gactgcggcc catttcattc cccaatcaga aagacgctcg ctcgtccaca agcagcgtca
    26881 cgcaatatga acatgcggca tgccacagtg atgcatggga tgatgattga tactcgatag
    26941 tacttcacca ttcaagattt tggaaacggc caatgcgact gtcacgaagt ctgtcgtccg
    27001 gccgagcaac ctggcgctgc gttgacgacg cggtgaacac aaactgcggt gcctgagtcg
    27061 gaaattctag taagtagaag tcgcgcagaa tgacgctaac agtctgtgaa gcacggaggg
    27121 gaagctacaa gttgcttgtc atagagcaat gctgagtcca cactcgagct tcttccccct
    27181 tggccaacag gggtacttgg tcatgacgct gagcctcctt gtaacgattt tcagcgcgat
    27241 gcatggaacg actcaccgcg tccccccacg ttctccacgt acaactaata catttgatct
    27301 gtcgtgcctt gcatgtgtgt gctgtttatc accctccggc tgagcggaca ttatcaggga
    27361 caaatggtca tcaaagacgc aggagtagta agaacagacc cagttagatg acagtaagga
    27421 taacaccttt ctttgatggc atactgagga ggggatcact gatttagggt tatagggttg
    27481 ggggagggga ctggagaaat attacataga cggatccgac tgtaggagtt gttgggaata
    27541 ataaacttat gaatctgcgt tgtatattca agtacgtacg cgtgacaagg agtgaatcga
    27601 ccagggatgg cgagtgagag gaccggggct ctaccaattg gccgcgattc cgaccgaatc
    27661 gaggtgaatc gacggtgcga tttcatcgtg gacactggtt cgactgggcg tgaattatca
    27721 ttatgattga ctaaccctat agacatcata tgactgccgt tcggttggct agtatccgag
    27781 ctcattcaga atacatgcat attctcgcac tagcgtcact gacagcaaat cagaacgcat
    27841 gcacctagct gagataccag aagagaaggt agcctcccat aagacagaac aggaccttga
    27901 cctgagggtc gagggcctgg aatgccacta cgcctccacc tccggagccg cttgtcgttg
    27961 acccaccgct gagggtttga cctttaccag tgaacgagcc agaggatcca cctgacgaat
    28021 gccgacgcag agcgtcctcg agtcccctag gtatgcagat gagtttggtt ctgacggtga
    28081 gtgaattgtt actcacgcct tatttgcccc gcgaatcctg tccacttcat ccgagccctt
    28141 cagaaagaca aaggtaggcc tatagcatgc tcaggacgtg cacattccag gacggcgcat
    28201 atacttacat agcgctgatg cgatacctgc ccgcaacgtc cttcgcttgg tcgacatcac
    28261 atttgatgaa gttaaccttg gggtattgct tggacaaggc ttcgaaggta ggggcaatca
    28321 tatggcaggg cccacacctt atcaagtgtt aacatctctc tgagagtata tcgcactaag
    28381 caatgtacca agtagcatgg aaatcaataa ccttcaatgc gccttcaatt cgtgcatgca
    28441 catgccgagg gaacaaccac ataccgagag cttgtccttc gacttggaca agataccatc
    28501 gagttgggta gtgttctcta cgtgcgtgat agacatggct cttgaccaaa tagtcgattg
    28561 gcgggggagc tggcgagaaa tgaaagctgg acgagtcaga gtacggagga gcatcgcgac
    28621 gacgcgacat tcaggatgtc ctcaccacac cctccacatg ctcacacagc ccggcgtctg
    28681 ttggcgacac gtagcacgtg atgacgcaaa catgggcaaa cgcgccgggt ttacagtcaa
    28741 cggaacgcgt ccaacgcgac ttcttctaca accaccacct tctctcctct gagccaccgc
    28801 acggtctgcg gcaacaatcc ctatacttac tttgctaaac gaccttcgaa cgacatgtct
    28861 ggacgcggaa agggtggcaa ggtgagagca gatcttctat cgcgactgat gttgtggttc
    28921 cgtgtgctga acacggtgtc cgtagggtct cggaaagggc ggcgccaagc gacaccgtaa
    28981 gatccttcgt gacaacatcc agggtatcac caagccggca agtcacttat atatcacctt
    29041 cgttgcctaa ctatttaaca tcggtgttgc aggctatccg ccgtcttgct cgccgtggcg
    29101 gtgtcaagcg tatctcgggc ttgatctacg aggagactcg tggtgtcctt aagatcttcc
    29161 tcgagaatgt cattcgtgac tccgtcacgt acactgaaca cgcgaagagg tatgttagat
    29221 cgtgtcgtag cgtcttttct actatcttac atgcttccga agaaaaaccg tcacagcact
    29281 ggatgttgtc tatgctctca agcgctccgg tcgcactctc tacggtttcg gtgcttgagc
    29341 gttgttttgt cctgatcctc ttatgatgta tggctatatg ctccgtgcgt ccacatgtac
    29401 tatatttctt cagtctatgt accgtattct cggtcgtatt gtctaatgat atgtcaactg
    29461 taccagcact tcgattttga agagcgactt cgtgcgtcaa catataaaag caatgcatga
    29521 tcgcatttca tttggtgtgc tctgaatact atgcttcacg gccaaaacta atacccccca
    29581 gaacaggcgt ggaattatgc ggaatctggg taagctggat aagtaactga tagtaatgga
    29641 ccttgtcgga ctttgaacct cgtatcccag cattccggac ctgaataatc tgggaacatc
    29701 tccggaacag gagaccaatt ctggtcatat tccggggagg ctattttgcc attgcccgtc
    29761 gtgattacga agtccatctt tactgtgagg agtcctggta agtctagagt agggcaaccg
    29821 ctgaatcgat atcgccatcc acattgtacc gccaaattgg cttccacaga tctttcaaat
    29881 cctcactgag accctctgac gtgggtccat ggggtccgtg atggtcatag gtgcttccag
    29941 cgtggtagct ggcggtccag accgactcgc atctgggctt cctgacctca gagtaggctt
    30001 tgaacgcggc ctgcgtgttc acacgatcgg ttgtaactcc tatatattgc caggtgattt
    30061 ctcttacctc tacactgttc aggtttattt ccggccgagt cagaagacga acgaggagta
    30121 gggcgtcctc gataccttgc gatgcgccag ctccgagatg tggaagcatg gcatgggcct
    30181 aacatattat gagtcacgcc tcaccacgat ggggagttcg tgcgaacgta cggcatctcc
    30241 gagtaacgct acacggcctc tcgcgtagct ttggagagga gggtcgacga catggacaga
    30301 ccaccggctg gtcctctccg gcatgaaccg aagcagggtt gccacatcgt tgccccagcc
    30361 ctcgaattcc ttttgcaaat cttcacgggc aataccgtcg acccatggtg tgccctcagg
    30421 gaggttctga gagccgatag ggacgtcgta ttgcgcggag aaggccgcga cattgatctg
    30481 aggagaaggg gtaccgtgtc agaccctttg tattcactcg agtgactcat gagagcgtac
    30541 aatctcgcca ttcttgattg gaaccacgat gacatgctgc agaagcagaa ggggtgcgca
    30601 cgtgcccggt cagcatccgc ctccggctaa ctttccactg tggcggttcg ggaacctata
    30661 ggccaggctc accttgctag ggccgaggaa gcacgccggg cgatctgtca actgtgtctt
    30721 gaacccggcg gctttgagca cggcatacgg gatcaagccg cgatacgcag ccgtgttggc
    30781 gaatgcgaca cgttggtccg ctcccaccgc agcttcagtt ccaccgagga cgaaggtgcg
    30841 aacgacactc ttgataccat ccgcgccaag aacgacgtcg gtctcatgcg tgcttccgtc
    30901 tgcgaaatgg ataacgaggc ggtctgaatt attgggttcc gagattaagg tgcaccgttt
    30961 gttgaagtgc gtccgccgtg ggtccacgag accgaccagc gcgtcgagga aggcggccct
    31021 gcagggaagg aacgtgggca cgggaagggt acgtgagggc gcaggagcca gaagacggaa
    31081 tcagtgtgat ggttacgtgg tagccgagtt acttccagag tcttaccggt gcatactgat
    31141 gctaatgtct tccggtgcag gggggtactg caagatgcat gatgtgagta cgacaataac
    31201 atgcgctatc aaggccaagg cccgggaact tacatcgtag actaggtcgt gctctcccac
    31261 tccgttgtag aataagaaac ctctcgaact cagatcccca ggagggagct tctggcgcac
    31321 ggcatccaac agacccaggg cctcgagtgc acgcacagcg ttggggcctg cgaatcgaag
    31381 cgaatgagtc agtgaagtca cagcatagtc taaacccgcg ggaacggacc cagtcctatg
    31441 cctgctccaa tctcgccaaa ggcggcctag aagtctggca tgagagagag aagggacatc
    31501 gtgattgagg agacccgaac gcgtaccgcc gcttcgaata cttccacatt caacccagcc
    31561 ttctgcagcg cgactgcggc cgccaagcca cagacacctc cgccgatgat agctatctca
    31621 aagttcttgg cagaccgaga cattgtggat gtggattcga ctgagaggat ggatttggac
    31681 ggactgtccg gtagaacgca tttcaggtac ttatagtccc acacaaaggc ttccctggtg
    31741 gctaagaatc aggcgattgg taggagctga gcaagcacag ttcccatgac cctgcgtgcc
    31801 agggtgcaac gtatgcctgc cgaagacaag aaaactcagg caggcctcat cttcccgggc
    31861 cccaggaacg tacacaactc ggagagtaaa ataagaagcg gtagtttaat gtctctgggt
    31921 tacaatcgag gcagttgcaa cagatagcgt gatttctctg gcactggcta gtggcaatac
    31981 ttagcctcac tcgatttgct ttatttcatt tctacgtccc agcgcttcat aatcctgggc
    32041 cgatagccga ggggtggcat caagctggtg acacaagccg aggagggact cgggcggagg
    32101 cggagggcgg ggcgggacca ccgcatccgc cagatgtaga cgcccatgag aacatcgaca
    32161 acggattctt cctccatgtc gagttctcat atttctccgc tcgcgatgat gtatatgcat
    32221 agtgaatatg ctcagatata tatgtcccaa tttttgtgcc gcaaaatatg cccatactgg
    32281 acatttcatg gatcgctgtg cccacctcat cgcatggttc gcacaacccg ttctagtcga
    32341 cgcgctccgc tgcgccgtcc tcccgcctcg gcttcctcct cctcaacggc gagatcaatc
    32401 acatctttct tgatgccccc acccctcggc tatcagccca gtctcttgaa gcgctgggac
    32461 gaaaaattga aatgaagcaa attgagtgag gctaatgcag aagaaagaac tccatgagaa
    32521 agcgtgccaa cgaaatcgag gacgcagcaa tcgccgcaca tacacagagg gagtagtacc
    32581 tagtaacctt gcaggctaca agttgtactt cctgagctac acttgcaatt gattgtcaat
    32641 ggctgacgta cttctagcta ctattgaaag tatgaacttg aggaggccat ccaccatgac
    32701 gaagcggcga gccaagttca agctggttgt gtttggccta ccgtctgcgt aagcatgtca
    32761 gattgtccaa cagcgtcgtg cagcgatttc tcaggagtat ttggtgattc tgccactact
    32821 aggtgatccg ctgaaaatcg gtgtacactg tcaaaaaatg atctcagtca catacacgca
    32881 gggctagctt cgccgccatg gtccgacttc agcttctcta gcccgacaat gatgccactc
    32941 aaaccgccag ggaggatccc attgtttaac aagagatgcg gtcaatcttg aacgtactgc
    33001 gggacgcaag ttcgctcacc ttaacgtcac tggcggactc aagtagggca gggtgtaaat
    33061 taaaggttag gaccgggccg agaaaacacg aacatcgact caagcatagt gcccaagggg
    33121 ccctggtcgc gagcggcgac cgttgagtac atagaaggtt ggaaccacag ccacggaggc
    33181 tgcaccttga tgcatggggt ccaggagaac ttggtggaaa cgctgtaagt acctaggctg
    33241 aggcggcagg cctgatgcgt aagtgatgcg atacttagtg gtacctagca cgcagcctga
    33301 cggtcccgga tctctgcgct cctctacgct gtgcctcgat gtatacttga gcttatcaat
    33361 taaattaagg acgtaatcgg catacgtgtg tgctcggcac aatcattgca acttcggata
    33421 agtataccat acgcttggcc tctgctagtt ccgcaaaatt gtacctcagt tcccctgtgg
    33481 atgtatatat tagttcagcg tgcaatttgt catattctgt tgaactgaag ttgtcaacca
    33541 tgtagcttac agtacacata tgtatatcta ctttgcggcg atactacccc ttctatgtcg
    33601 ttcatcacgc aagcgatccg ttgtcggcga ggatctgaag cgcggctttg aggtcgtcat
    33661 ccaggtcgtg gtgccagatc gggtcgttga tattctgcaa atcctccttc actccttccg
    33721 gcgtaggttc gtgcgcgcca tgatgttcat acacgcgtcc tgcgcggtag ctgagctccc
    33781 agactgtctg tgcccttgga cgtcgcactt gagagtatgc ttgcaagacg gcctacagag
    33841 attggtgaga tgttgtcaaa ttggagacat accattggcc aacctcgaca gcgccttttc
    33901 tcacactcgg attggataac aagcgcgcga ggagcagtgc gtcctcgaga ccctgccctg
    33961 cacctgctcc caggtgaggc atcatgccgt gagcctgtgg gattgttgtt gtaagccagg
    34021 gcagtaatac aaagatgaac gatagcgctg ctcaattacg tactgcatct ccgagcaaag
    34081 ctattcgacc tctggcgtag ctctcgagcg gaggatgcac gacatgcaaa aaccaccgtg
    34141 gcgtcttttc tggcatgtac cgcatgatcg tggttatgtc atgtccgaga ccctcgaact
    34201 ccttctgcaa ttcgtcccgt gagacttcgt cggaccaaga tttttcgttc ggcagagtct
    34261 gcgatcctag agctacatcg taattggtgg acgacgcgga gattacgacc tgggagatga
    34321 aggtccaggt cagggagact tacgagctcg gcgtgagagc ttaccatgtc tctggttagg
    34381 atggggattg cgatgacgtg ctaccattgt ggtcagtaac acacatctca tacgatcagc
    34441 agcctatctc gcactttgtg tggcccgaag aagcataccg gtcggtcgga taacttcgtc
    34501 ttgaaccctg ctgctttgat agcggagtac ggaaccattc cccggtaatt ctttgagttg
    34561 ctgaacgccg ctgcgatacg cttggcagtt cccagatccg ctccatctgg attcaggacg
    34621 aggtcgcgaa ctgtgctctt gatgccgtca gctccgagaa caacatccgt ttcgtgagtg
    34681 ctgccgtcga ggaacccaat gatcacacgg tcgggatcgg caggcgattg ggtgattgag
    34741 gtgcagcgct tgttcaagtg cgtccgttgc ggatcgacaa gagcgataag agcatcgagg
    34801 aagacgaagc tgatacatga ggaggaatgc atgagccaag atgccagtca tacgcagcgg
    34861 attgtttctc accgttgcat gctgacattc ggtagttctg gacgaggagg aacctttcat
    34921 gcggcgaaca caacatcagt ccccgtggcg aaaaccatgt acaatagaat tgcgtacttc
    34981 gtatagcaac tcatggtcgc cgagccctga gtaaaagagg aagcccttga cggtgcggcc
    35041 gaacggaggt agtttcttga gcaactcgtc aagaacaccc aaactctcca gcgcgcgcac
    35101 agcgttggga cctgtgagag ggattgagat tccgcttgat cctgagctga ttcacgtacc
    35161 tagcccaatg cccccaccaa tggcttcaaa ggctgactgt ttctctgttt gagaggacac
    35221 atatatgtga ggagttcaca ggcataccgc ggcctcaaag acttgcacgt caactcctgc
    35281 attctgtaag gcaaccgcac aggcgagtcc gcagactccc ccgccgacga tggctacttg
    35341 caaattctgg gccatgggac aagtgggtac aatgtgtctg tgagtcaagt atggatgtag
    35401 acgagaacga ggtcgcgatt acttgtgtgc acgtagttgt atgtcatgtg gcatccagat
    35461 ccgttcgcgg tcacagacgg tggtgttgtt tcccgatcag gcaggcggcg gctttggatc
    35521 ctaacagcga caaacaacgg ctactgggag tgagacttgg cgtttcgctg taggagaccg
    35581 tcgttcaacg tgctcgcaac cttgtctatg tcttctacct tgcccgcgcg cgtttatctc
    35641 gttctctgtc tgctctggcg caatgatcgc gctgatgctt gtctaggtca acccagccca
    35701 tctcatcacg tgtagctgtt gcaggagaca ccgccatggc tcgcagttcc gtatctaccg
    35761 ctacctctga gatctgccca ccagtttctc ccgcaccttc ctaacatcct cacccactat
    35821 gtcgcaagct cactggtttt ctctctcgaa aacgcccttc ctcgcgcgtt cctcccactc
    35881 tatcgccgcc tccaagtccg gtattatcat cgtgtacggg ggcgagctca ggccgaacgt
    35941 tccaatagat aatggctcga agttggatgc cactccgaag ggctcgctcc acatcttcga
    36001 tctcgcgaag agcctactct cgcagggatg gcggatgctt acgccagata cgaagaatat
    36061 aatcggagat gcgtctaagg caatacctga tccgcgtatc ggtgcgacta ccgtatggga
    36121 cggcgatgcg ctctaccttt ggggagggcg aggggcggac aatgcgctgc tagaccctta
    36181 ccagactggt gtgtggaagg ctacaatcaa tttggggcag ggtactcggc agtctgtgcg
    36241 atgggagagg atatccgctg tgaacgaaga cgaagcaccc tcgctccgca attaccatgc
    36301 tgccgtggct catggtgtac gtatccttgt cgatgtggat tagcaaatga tggcatgctt
    36361 atgatctcca ggataacatc tacgtgcacg caggctatcc cgaaagcgga gagctgcatg
    36421 cgttcaacat caagactctg caatggaaaa ccctcgctta cgcccccgaa cccggtcgcg
    36481 gtggtactgc actcgtagcg gcctcgctag caggcaagaa ggacgtcttg ttacgttacg
    36541 gcggttcgtt aatcgcaatg ctattagcat cgccccattg acataatatg taattcgtat
    36601 gcaggcttct ccgaccagga gcttcccgcg aatggcgaag tcgacatcta catcatctct
    36661 gaggacaagt gggtgaccgt cgagcctaac gccgatccct cgcacggaag cccggggccc
    36721 cgttcggtcc atggtttggc ttcataccgt tcgcctcttc cagaactcgc caatgccgtc
    36781 gctattgtct atcacggaga gcgcgaacct cccgttcagg gttccaacag tgccggcacg
    36841 ttctgggatg acgtatggtt gctctcgaag gagccaggag actcggagga cttgttgtcg
    36901 ggttgggcgt ggcggcggct ggatgtcatt gccgacgacc acctgcctga gggtcggggg
    36961 ttcttcccgc cggtgtcttg ggttgacccg catggagata cgaaagtcgt catgttcggc
    37021 gggctgctgg cggatcacac acgatcggat gagttgtggg agctcgagat caactgatgg
    37081 cgtccgacgc ccgtcatctc aaggcactgg tgtggcgcag ttagatagtt gagaattgat
    37141 ggaaaccgct gtatcgacac aaaaactggc tacctatcta cgcgtttatt attagaccag
    37201 gtccatatcg ctgtctccga tatacggcac agagtttaac gatgagctgt caccgacaag
    37261 cggagaggat ggcggaagtt gcatgatttc cagacgccgc accatctcgt cgttgaatcg
    37321 cgtctgatat catgagctgg aatagttgat gcaggtcagc gatgcactca caatcctgtc
    37381 cataccgatg agctccccga attcgctcag ccttgcatcc gcggacttct ccaggaagtc
    37441 ctccagagat atccgagata gcagcaacga agcagcgaag tagttcatgc ctgggacgcc
    37501 gcacaagtcg tactctccct gccacgatca ctggtcagca acacgcatat atacacacta
    37561 tagtaagcag tgtgtagtgt ggccacttac gtcgtgctct tcgtctgtaa gccatagacg
    37621 atctccccat accgcaccgc acgtcgtgtc cctggcttcg gcagcatccc catagctcct
    37681 tgcgagcgca gcggcctcct ccaccgagtt cgcgaacgca tactcgacaa ctgtctgcac
    37741 acgcttggcc tgcattccct ccgcgatcga caaggctctc cggagcttct gcacggcctt
    37801 gaccacagga ggactccacg cgctcgcaga gggtctgtca aagctgtcct tatcgcctct
    37861 gtagtcccag gacgaggggt agcactccaa gacgaccagt agcctagtgt actgccatga
    37921 gagacgggcg agcaaagtgc agaggtcgtc tccacgcgaa ggaagcatct ccaccgagaa
    37981 gaacagaact gcagtgtcac agtcgaggat gagctgcacg tccgtcgcgt ccactccttg
    38041 gcctaggttc tcccgcatgg cacagttgac ggaacagtaa gacgaaaggg ttcgtataag
    38101 tgtgcgcttc tgcgccatgc ccattgacgc catgtagcgg tgtacggtgc ttggtggctc
    38161 gtagtcttcc ggtaggacta acgtccggtc atcgatcagc tctgccggag tgttccagcg
    38221 cacggcggag acgggggcgt atgcgggttg tccatgcgca ttggtctcag ggaagtgttc
    38281 aagcacagga gcgacatccg agtgaggcgc aaggaccttt ccgcataagg tgaagaactg
    38341 gacaagagat tgtcgggcag tgaaggacgg cacggtcgcg tccccagccg aagggatgac
    38401 cccagaatcg cgagcgtccg tcctcaagtt ggcagtagca ggcatagccc tcacaagttg
    38461 cggggtcaag tcagtaaaaa cgcgttcatc tggagcggca gacggaacat ggtctgagag
    38521 ttggcctgaa gcaatgtggg tgtcgaagga atccgtaatt gtgactggat cttgagtcgt
    38581 cacgtcgtcg tgatcccatc catcgccaaa ggtgcggccg tcaggaggaa taggaatagt
    38641 ggccataggc tgcatctgag cggtagacag ggtgttgaac tgaagtgggt cattgaaggc
    38701 ataatcttcg tagtgaaaaa ctggatgcat gtcgggaaat agattaccgt cgccgatggg
    38761 accgtcgaaa ccctccgctt cgaatgtcag ctgaacaaac gagctgccac tgtgcactcc
    38821 ttcaacttca gggtggtcgg gcatgagtat ctctttcgtc aggaagactc ccgagtcgtc
    38881 gtgcgggata tccatagatt ggggtcgggg aacgacagca gctcggtcct caggctggta
    38941 ggaagtatcg gcacatgtga tgtcggccga acagggcatg gcggcagtag tatcctcaga
    39001 gtcgtcatag tggctggtgg gcccgtggaa gcgcaccctc ttgattggac gttcatgctc
    39061 gtgctctgag tgttgtaggt cgaaactccc ttgattgaat tcgttctcct tgtcgctgtt
    39121 tccagtgtct tccccttccc aggtgtagtt tgggagtccc gccaggcgac agcgatctcc
    39181 cattggaagt atgagaccta agtcatcgtc gagcgtagga gccttcgggt cttcgtcaaa
    39241 ttgtcgatct agaagccagg aagtcatcga gggtgacaca ctatcgagtt tgggttgaga
    39301 gctgaaggcc atgctttcgt ccagcagtga agcgagcttc gaaacgatca catcttgcgg
    39361 taggtcgatg cattttgtaa gttcagggca gggatcgttt gcgacgtcgg caacttgctc
    39421 gtcggttggt actgtacgac catacttgaa cggtctagat agtaaaaagt aaggagcgat
    39481 cggtcagtgc tgcggagaag ctacctacat ccagctgagt tcgatttgca gcggctgaag
    39541 ccctttgact tttttcaaaa aactggtgta cgttgccgga catgacttcg cgccctcggc
    39601 ttgggcccca tttgttttgc atggtgcgag caagtccgcc aaggagacgg gcatcttaag
    39661 atcatcagac gaatgctctt tcgatcggcg catgttcggt gggcgcatgt tcggtactgt
    39721 ggaagaggag cacatgagtt cttgggtgtc tgccaagcct actggggcat cgtaccatcc
    39781 atgagcatac tgtccttctc atcaagcttt tccttaagaa caaagctgct gggattgtca
    39841 tcttcaagtt tgacgccgca cgcatcctca atcgtcttga tagcaaacac gactgtgtcg
    39901 tcgctgctcg gtatgtcgcc tcgttcccgc gaaggtgcat ccaaggcggt cggcggttgt
    39961 ccgagcatcg acatcgtaac ttccatgtga ggagacgagg gttgcgactt gggtgaaaga
    40021 acgaccttgg ggacgttctg cactgggcgg aggaatggtg ataggaatga tgataacctg
    40081 agatcgtcgt gagactacgt ctggggtccc aaaatgatgc atacacactt ctttccttcg
    40141 cctggaagtg aaggtcttct gtggagacct cccatccgct ctgttctcgg gatctgataa
    40201 tcctctgact caaacaagta agacagatgc tctagtcaag gcagaacggt tgcacctacc
    40261 catcggcata aactcttccc ctaaaccagg gactggcgaa gatggcatga aggtttcgtc
    40321 gatgtcactg gaggtgttgg ccagcgatgg tgtcccaagt atcaacggtg acgaaggggt
    40381 cttgaatgcg tctacgttgg cgtgaggacg gtagtatcaa tgcgaggatt atatactcac
    40441 gccagccatc catcagaacg aggttctcgt tggcgatgtc atcttcatcc tcttccttca
    40501 ttgccacggg tgtcaaccac ggaagattag ctgtacttgc cagggatgtt gcgagggaga
    40561 ttctctcctg ttgtgacacc tcgacactac gacctggccg ctgagctcga gagaaaacag
    40621 ggagagcttc aggttcaggc agctcgatgg gaggtgagtc ggagcggagc aggtcatcaa
    40681 acggcttcgt gaaagaagac gatgggtcac gtccagacat gcttggcaca gactggatga
    40741 gctccgtgat gctacggtgg gtatctgggt ctaaggctgg tttgttgccc ctggaaacga
    40801 gacagtgaac ttctgccggt gtcgctatga gatagaagat gcatacagca cttcatcctc
    40861 acgtatcgaa gggcttgaag ggaactgatt gtctacggtg gcaatttggt aagactggag
    40921 cagctgtatg cccgttcgag gtactgatac tggctccttc cccaagtgag gcgtctcccg
    40981 cgtcgctcgg atggtcagaa tcggtgatag cggacgcgtg agcaagaaag tatcgtagtc
    41041 aactgtactt gtcacccatt gtcagaagac ggataccttc atgcaacaag cagaatcgac
    41101 tcaccgtcag ctgcactacg ccagtgctgt tcagccatcc ccgttcgaca aggggcacac
    41161 gctagctgtc gtctcagata ggcaagaatc tcagattctc ccactttcca acgctcttcg
    41221 tacagatcga gcttggacaa ttcccatttc tgcgaaaggg tctcaagtgg gtccactggt
    41281 agagcgacct cggtcggacc agccaaagga acattggtca agcattctgc cagtagctgt
    41341 atgcttgtca gtcacctagg ggcccgaaaa acagaacata tgcgcacttc cgtcactgct
    41401 tcctgtgtcc atgatacgta attggtggct agatgcgtca acgcatattg aagcaacaga
    41461 ctgcgaatgt gggcacgaag ttcgagttca cggtctgccg tttccatgag gggatcgcgg
    41521 tgataggtcg atctgagtac gtcagtcttt caagatatcg gccgatgatg attacataca
    41581 tacataggag tgaaatgact tgcgaggaag gattcggctg ggcgtctgag tctgacaatt
    41641 tcaacgatgt acaaactccg acgttatcgg gtactgtgag cgccaagagc tcatgcaact
    41701 ctagtacgac gttcctacgc tattcccttg tctttgcgtt tatcacacga ctctgcacag
    41761 attacaggtg tcgctcaaag ataaggatgc ccatgcttat agatatggta gcggctgagt
    41821 gtggccttct gtccgggccg cggctgtgac actgtctcat tcattgagat tcgcctgccg
    41881 acgggccgat caagttgact cgaagcacca taggctcctt cgtacaacac cccatgccgc
    41941 aaattcttga gcttcaccag agaactgggc cctggtcata gaaagaagta ccccattgtt
    42001 gcaggcccgg cggttgttcc ggtctttcca gcactctctc gatccacaca caccttggta
    42061 tcgaagtgct ctaggtaagc cgatcttcac tgcccttgaa cttggtcgcg atgtctcact
    42121 gtctgtcacg cagtctttcg atatttttag ttgccatcta ggtcactgca atggccggca
    42181 gagtatgcca ctgtgttcta attccgtctg tgactaacgc tatttgcggt cccttctgtt
    42241 cgctttgtgc tcaggcactt catattttga gaggagcaag aaaaaacgca ggcgtaagaa
    42301 ggcccgaagt ctcctgagtt tcgttctatg ggtgtgctcc cggcagcgcc gtagcggata
    42361 cccggctagt gtcccatggt tggtcacgca gatccgtttc cacggaccgt ctcatgcgtg
    42421 acccatgtca gacatcctct tcacgtctcc agaccatgga tcaagccgtc gactgggaac
    42481 gtatgcaaga cacggaagca tcctgagact ccggcgttca cgcacaagtg taagtgttgt
    42541 accaaaatac tgcttctcca atacattctg atggtcccat gtgcaaggat tctgctggct
    42601 cccggcaatg gatgcttggt tagtgcaacc ggtaacaata tgcgttctac cgccgttgcc
    42661 tataaaaaat ctcccatacg tgcaaatcgc ggcctcaagc aaccctctga gtgacgtgtg
    42721 tattcacgat gacacggatg ctagccctgc tttcccttct tctgtccttc actctcgtct
    42781 cgggtgtctt ctctgcctcc ctcgtagtca acacgacctc cggcaccttc agaggcacta
    42841 cggtgtcggg tctcgatcgt tggctagggg tgccattcgc tcggcctccg gtcggaagcc
    42901 ttcgtttcaa agctcctgta cccgtcacca acgcctccca ggttgtcaaa aatgctacgt
    42961 ccttcggaaa tgcttgcccc caattgcctt catcttctct gggcgcgccg atgtccgagg
    43021 attgtttgtt cttgaacgtg ggtggagctc taagcattgt acgtgaatcc tgactcggcg
    43081 ttcgaaggtc ttccgtccga gcaatgtcag cgccgaagag agacttccgg tgcttgtctg
    43141 gttctacgtg agtatcctac gcatcttccg aatgcgtggt agtactaacc gttgctcagg
    43201 gtggccaatt cacgaccggg tatgttgctg tgatgtatat cgctggtgct attccgtatg
    43261 taaaaacgtc tcactccaca gggctgcttc caacccgcta tacgatccca cgtgtgagtt
    43321 ctggcaaggt catactcaac cggcatccac aacttatata tgtgtgtgtg acagtcctca
    43381 tctcgcgcag cctggcgatt ggcaagccta tgatgtttgt gtctgtgtat gtgtcatttc
    43441 agtacttctc tttgacttgc caagcccatt gacgcgagga gaatgatagg aactaccgtg
    43501 tcaacacgtt tggcttcgta agtatctctg ttcgcttttg tcaactctgc tccaactgat
    43561 gtaccttcga tacacatgct gcatagttgg cgagtcggtt catggctccg gaagatttga
    43621 atgcaggttt gcatgaccag cgcgtggcgc tcgaatttgt acaggataat attgcagcat
    43681 ttggcggcga cccggaaaag gtgagtgtta tagtggatga gagacttatg ctgcgcgcat
    43741 agctcacatg acattcgccg cgcaggtcac tatatgggga caggtacgtt aacgtcaaag
    43801 cctctattca cgagcaccat gatataacat cggatagtct gcgggagcag gtagtgtcga
    43861 agcccaagtt gttttcgcga cctcgaagag attgttcagg gcggcgatga tggattctgc
    43921 taccggacct ttgtaagtgt gacggacata ccgtctagat gtacctgcca ctaactgctc
    43981 ttgcagtaag acatcaccac ccgcgagcac ctacgacgag ccaggaaaac catactcccg
    44041 tttagttgct gctctcaatt gccccttcgg cccaacgtcc ttcgcctgcc tgcaacaagt
    44101 gccgtttgag gtgagcatct atccgcacga acgggttgac ggaggtagta ttcatagtat
    44161 ggtatttaga cacttttgaa tgtgtcgaac accatgacaa ggcaaatttt gaatacccag
    44221 ttatggcaac ctgctgtggg gcctcgggga agcttcgccg atgagcgtgc atctcggcgc
    44281 atcgcattag gcaacttcgc gcatgtcccg cttcttgctg gtaccaacgt gagtccaata
    44341 ttggatcttt gcctcgctgc tcaacaaagt tctctacatg ttcctgggca gttgaatgaa
    44401 ggcacaacgt tcagcactac tctacagaat ctcagcatcc cgccagacca ggaggccgcc
    44461 cgcttcgaca cgttcattag ggatctcctc atcgatccgt cgactgtcac tcaagatacc
    44521 ttcgacacca ttcacgacct ctatcccgcc aatgacccaa gcttaggcgc accgttcaac
    44581 accggagact ccctcttcga ccgcggggaa gcatggtacg gcgataccat gttcctgtcg
    44641 ccgagacgcc gcctattcaa ccgtgctgct tctctgcaac cggtctttgg ttacttcttc
    44701 accgaattca tccctggcaa caatgcggcc ctcggaggca agtgcttttg actaatctgc
    44761 gttgcggtcg ctacatctca tgccccggct atagtggccc atgcgtcaga gcttcctttg
    44821 ctcttcggac gggcctctgc tgtggagcaa gag
//
