# Supplementary material for: Uncovering the transcriptional landscape of Fomes fomentarius during fungal-based material production through gene co-expression network analysis
Source: Fungal Biol Biotechnol. 2025 Feb 13;12:1. doi: 10.1186/s40694-024-00192-3 (PMC11827164; doi:10.1186/s40694-024-00192-3)
Supplement: Supplementary file 1 — Supplementary Material 1 [file 40694_2024_192_MOESM1_ESM.zip › scaffold_3.region001.gbk]

LOCUS       scaffold_3             22046 bp    DNA     linear   UNK 01-JAN-1980
DEFINITION  scaffold_3.
ACCESSION   scaffold_3
VERSION     scaffold_3
KEYWORDS    .
SOURCE      
  ORGANISM  
            .
COMMENT     ##antiSMASH-Data-START##
            Version      :: 7.1.0
            Run date     :: 2024-09-10 12:01:23
            NOTE: This is a single region extracted from a larger record!
            Orig. start  :: 566519
            Orig. end    :: 588565
            ##antiSMASH-Data-END##
FEATURES             Location/Qualifiers
     protocluster    1..22046
                     /aStool="rule-based-clusters"
                     /category="terpene"
                     /contig_edge="False"
                     /core_location="[10000:12046]"
                     /cutoff="20000"
                     /detection_rule="(Terpene_synth or Terpene_synth_C or
                     phytoene_synt or Lycopene_cycl or terpene_cyclase or NapT7
                     or fung_ggpps or fung_ggpps2 or trichodiene_synth or TRI5)"
                     /neighbourhood="10000"
                     /product="terpene"
                     /protocluster_number="1"
                     /tool="antismash"
     proto_core      10001..12046
                     /aStool="rule-based-clusters"
                     /tool="antismash"
                     /cutoff="20000"
                     /detection_rule="(Terpene_synth or Terpene_synth_C or
                     phytoene_synt or Lycopene_cycl or terpene_cyclase or NapT7
                     or fung_ggpps or fung_ggpps2 or trichodiene_synth or TRI5)"
                     /neighbourhood="10000"
                     /product="terpene"
                     /protocluster_number="1"
     cand_cluster    1..22046
                     /candidate_cluster_number="1"
                     /contig_edge="False"
                     /detection_rules="(Terpene_synth or Terpene_synth_C or
                     phytoene_synt or Lycopene_cycl or terpene_cyclase or NapT7
                     or fung_ggpps or fung_ggpps2 or trichodiene_synth or TRI5)"
                     /kind="single"
                     /product="terpene"
                     /protoclusters="1"
                     /tool="antismash"
     region          1..22046
                     /candidate_cluster_numbers="1"
                     /contig_edge="False"
                     /product="terpene"
                     /region_number="1"
                     /rules="(Terpene_synth or Terpene_synth_C or phytoene_synt
                     or Lycopene_cycl or terpene_cyclase or NapT7 or fung_ggpps
                     or fung_ggpps2 or trichodiene_synth or TRI5)"
                     /tool="antismash"
     exon            71..271
                     /ID="exon_3702_7"
                     /Parent="mRNA_3702"
                     /gene="jgi.p|Fomfom1|1325797"
                     /source="prediction"
     exon            322..559
                     /ID="exon_3702_8"
                     /Parent="mRNA_3702"
                     /gene="jgi.p|Fomfom1|1325797"
                     /source="prediction"
     exon            619..1303
                     /ID="exon_3702_9"
                     /Parent="mRNA_3702"
                     /gene="jgi.p|Fomfom1|1325797"
                     /source="prediction"
     exon            1360..1977
                     /ID="exon_3702_10"
                     /Parent="mRNA_3702"
                     /gene="jgi.p|Fomfom1|1325797"
                     /source="prediction"
     exon            2032..2132
                     /ID="exon_3702_11"
                     /Parent="mRNA_3702"
                     /gene="jgi.p|Fomfom1|1325797"
                     /source="prediction"
     exon            2179..2464
                     /ID="exon_3702_12"
                     /Parent="mRNA_3702"
                     /gene="jgi.p|Fomfom1|1325797"
                     /source="prediction"
     exon            2530..3275
                     /ID="exon_3702_13"
                     /Parent="mRNA_3702"
                     /gene="jgi.p|Fomfom1|1325797"
                     /source="prediction"
     exon            3331..3619
                     /ID="exon_3702_14"
                     /Parent="mRNA_3702"
                     /gene="jgi.p|Fomfom1|1325797"
                     /source="prediction"
     exon            3670..3951
                     /ID="exon_3702_15"
                     /Parent="mRNA_3702"
                     /gene="jgi.p|Fomfom1|1325797"
                     /source="prediction"
     exon            4004..4193
                     /ID="exon_3702_16"
                     /Parent="mRNA_3702"
                     /gene="jgi.p|Fomfom1|1325797"
                     /source="prediction"
     exon            4243..4406
                     /ID="exon_3702_17"
                     /Parent="mRNA_3702"
                     /gene="jgi.p|Fomfom1|1325797"
                     /source="prediction"
     exon            4457..4813
                     /ID="exon_3702_18"
                     /Parent="mRNA_3702"
                     /gene="jgi.p|Fomfom1|1325797"
                     /source="prediction"
     exon            4873..5010
                     /ID="exon_3702_19"
                     /Parent="mRNA_3702"
                     /gene="jgi.p|Fomfom1|1325797"
                     /source="prediction"
     exon            5068..5173
                     /ID="exon_3702_20"
                     /Parent="mRNA_3702"
                     /gene="jgi.p|Fomfom1|1325797"
                     /source="prediction"
     exon            5231..5616
                     /ID="exon_3702_21"
                     /Parent="mRNA_3702"
                     /gene="jgi.p|Fomfom1|1325797"
                     /source="prediction"
     exon            5668..6184
                     /ID="exon_3702_22"
                     /Parent="mRNA_3702"
                     /gene="jgi.p|Fomfom1|1325797"
                     /source="prediction"
     exon            6289..6384
                     /ID="exon_3702_23"
                     /Parent="mRNA_3702"
                     /gene="jgi.p|Fomfom1|1325797"
                     /source="prediction"
     exon            6445..6510
                     /ID="exon_3702_24"
                     /Parent="mRNA_3702"
                     /gene="jgi.p|Fomfom1|1325797"
                     /source="prediction"
     exon            6565..6670
                     /ID="exon_3702_25"
                     /Parent="mRNA_3702"
                     /gene="jgi.p|Fomfom1|1325797"
                     /source="prediction"
     exon            6724..6860
                     /ID="exon_3702_26"
                     /Parent="mRNA_3702"
                     /gene="jgi.p|Fomfom1|1325797"
                     /source="prediction"
     three_prime_UTR 6740..6860
                     /ID="UTR3_3702"
                     /Parent="mRNA_3702"
                     /gene="jgi.p|Fomfom1|1325797"
                     /source="prediction"
     five_prime_UTR  6862..7021
                     /ID="UTR5_3703"
                     /Parent="mRNA_3703"
                     /gene="jgi.p|Fomfom1|1244521"
                     /source="prediction"
     exon            6862..7082
                     /ID="exon_3703_1"
                     /Parent="mRNA_3703"
                     /gene="jgi.p|Fomfom1|1244521"
                     /source="prediction"
     gene            6862..9722
                     /ID="gene_3703"
                     /Name="jgi.p|Fomfom1|1244521"
                     /gene="gene573380_576241"
                     /portal_id="Fomfom1"
                     /proteinId="1244521"
                     /score="0"
                     /source="prediction"
                     /transcriptId="1244712"
     mRNA            6862..9722
                     /ID="mRNA_3703"
                     /Name="jgi.p|Fomfom1|1244521"
                     /Parent="gene_3703"
                     /gene="jgi.p|Fomfom1|1244521"
                     /proteinId="1244521"
                     /source="prediction"
                     /track="FilteredModels1"
                     /transcriptId="1244712"
     CDS             join(7022..7082,7144..7168,7304..7360,7417..7738,
                     7804..7939,7996..8100,8158..8239,8307..8515,8572..8620,
                     8679..8785,8839..8923,8981..9137,9226..9430,9507..9526)
                     /ID="CDS_3703"
                     /gene="jgi.p_Fomfom1_1244521"
                     /source="prediction"
                     /transl_table=1
                     /translation="MSNPTSPAATSAQPVHKWGRVLLCGGTDWPRLGKKDKGGKKSQED
                     GTSTDLPEPHILRSLSNVKAVSIHTSCAGCHCVVLDIDGVAWIFGRNDKSCLGVPDVDA
                     ISENEPRRVTAQDLGAPKDTRFVHAACGRNHTLLVGSDGHLWTAGANHAGQCGHPACPE
                     IPSFRLVNGPKLNGAKEKVVTAAAGTTFSLVLTESGRVFAFGSEEKGQLGNGSAGERIV
                     SAGKSAFDYETEPILVKGLAERKIVQISCGPQHSIARDEAGRVFVWGYNGYCRLGLGDQ
                     KDVLVPKQVPQFAGPNEISMAAHVSAGPSNSVVIDKQSMYWIAGKWKNTGDGSGGQPFS
                     TFKWLQDMQGCKIIHAACGGVTHWALAQEETGVMTIAFGQGALNGELGHGPDQPKSATK
                     PIQNMPLNGIDVIQIAAGQNTTFILAHPNEQFSDLPRHPLNIEAPDFCVVCNEDHGDDD
                     APLECDKCDYPYHLGCLDPPLDAIPDGEWLCPGCEDDPGAPVTLNGVRRRPKKKAAAGD
                     ESPKPGQKRKAPAQSTASKRKK"
     exon            7144..7168
                     /ID="exon_3703_2"
                     /Parent="mRNA_3703"
                     /gene="jgi.p|Fomfom1|1244521"
                     /source="prediction"
     exon            7304..7360
                     /ID="exon_3703_3"
                     /Parent="mRNA_3703"
                     /gene="jgi.p|Fomfom1|1244521"
                     /source="prediction"
     exon            7417..7738
                     /ID="exon_3703_4"
                     /Parent="mRNA_3703"
                     /gene="jgi.p|Fomfom1|1244521"
                     /source="prediction"
     exon            7804..7939
                     /ID="exon_3703_5"
                     /Parent="mRNA_3703"
                     /gene="jgi.p|Fomfom1|1244521"
                     /source="prediction"
     exon            7996..8100
                     /ID="exon_3703_6"
                     /Parent="mRNA_3703"
                     /gene="jgi.p|Fomfom1|1244521"
                     /source="prediction"
     exon            8158..8239
                     /ID="exon_3703_7"
                     /Parent="mRNA_3703"
                     /gene="jgi.p|Fomfom1|1244521"
                     /source="prediction"
     exon            8307..8515
                     /ID="exon_3703_8"
                     /Parent="mRNA_3703"
                     /gene="jgi.p|Fomfom1|1244521"
                     /source="prediction"
     exon            8572..8620
                     /ID="exon_3703_9"
                     /Parent="mRNA_3703"
                     /gene="jgi.p|Fomfom1|1244521"
                     /source="prediction"
     exon            8679..8785
                     /ID="exon_3703_10"
                     /Parent="mRNA_3703"
                     /gene="jgi.p|Fomfom1|1244521"
                     /source="prediction"
     exon            8839..8923
                     /ID="exon_3703_11"
                     /Parent="mRNA_3703"
                     /gene="jgi.p|Fomfom1|1244521"
                     /source="prediction"
     exon            8981..9137
                     /ID="exon_3703_12"
                     /Parent="mRNA_3703"
                     /gene="jgi.p|Fomfom1|1244521"
                     /source="prediction"
     exon            9226..9430
                     /ID="exon_3703_13"
                     /Parent="mRNA_3703"
                     /gene="jgi.p|Fomfom1|1244521"
                     /source="prediction"
     exon            9507..9722
                     /ID="exon_3703_14"
                     /Parent="mRNA_3703"
                     /gene="jgi.p|Fomfom1|1244521"
                     /source="prediction"
     three_prime_UTR 9527..9722
                     /ID="UTR3_3703"
                     /Parent="mRNA_3703"
                     /gene="jgi.p|Fomfom1|1244521"
                     /source="prediction"
     three_prime_UTR complement(9723..10000)
                     /ID="UTR3_3704"
                     /Parent="mRNA_3704"
                     /gene="jgi.p|Fomfom1|1244525"
                     /source="prediction"
     exon            complement(9723..10327)
                     /ID="exon_3704_5"
                     /Parent="mRNA_3704"
                     /gene="jgi.p|Fomfom1|1244525"
                     /source="prediction"
     gene            complement(9723..12199)
                     /ID="gene_3704"
                     /Name="jgi.p|Fomfom1|1244525"
                     /gene="gene576241_578718"
                     /portal_id="Fomfom1"
                     /proteinId="1244525"
                     /score="0"
                     /source="prediction"
                     /transcriptId="1244716"
     mRNA            complement(9723..12199)
                     /ID="mRNA_3704"
                     /Name="jgi.p|Fomfom1|1244525"
                     /Parent="gene_3704"
                     /gene="jgi.p|Fomfom1|1244525"
                     /proteinId="1244525"
                     /source="prediction"
                     /track="FilteredModels1"
                     /transcriptId="1244716"
     CDS             complement(join(10001..10327,10395..10520,10591..11200,
                     11269..11483,11816..12046))
                     /ID="CDS_3704"
                     /gene="jgi.p_Fomfom1_1244525"
                     /gene_functions="biosynthetic (rule-based-clusters)
                     terpene: phytoene_synt"
                     /gene_kind="biosynthetic"
                     /sec_met_domain="phytoene_synt (E-value: 2.6e-06, bitscore:
                     23.1, seeds: 8, tool: rule-based-clusters)"
                     /source="prediction"
                     /transl_table=1
                     /translation="MGAASMLVLLLTHPLEFRTLIQYKVWHEPKRDITQPSEHATSGWD
                     RPSMRRCWEFLDQTSRSFSGVIKELEGDLARVVCLFYLVLRGLDTIEDDMTLPDEKKQP
                     ILRQFHKLAVKPDWTFDECGPLEKDRQVLVEWTVVSSELNRLDSRYRDIIIDVTEKMQT
                     GMADYAHKAATTNSIYVETIDEYNLYCHYVAGLVGEGLTRFWSASGKEADWLGQQLELS
                     NAMGIMLQKTNIIRDFREDAEERRFFWPREIWGRAEYGQAAGGKPGFKDLVEIYQPGNE
                     KQALWVQTGMVVDVLSHACDSLDYLRLLSKQSVFSFCAIPQTMAMATLSLCFMNYDMFQ
                     RHIKIRKAEAASLIMKSTNPRDVAYMFRDYSRKMHARALPADPSFLRLSVACGKIEQWC
                     ERHYPTFVQLKAMSGGVMYDAADMRSKVVEASMVRDREIQREKRMSEFRAKHPQAAEKL
                     DARANGNAAQEGSYVEMFLYLGAAFVIILAISLGAAWVLMKYFA"
     exon            complement(10395..10520)
                     /ID="exon_3704_4"
                     /Parent="mRNA_3704"
                     /gene="jgi.p|Fomfom1|1244525"
                     /source="prediction"
     exon            complement(10591..11200)
                     /ID="exon_3704_3"
                     /Parent="mRNA_3704"
                     /gene="jgi.p|Fomfom1|1244525"
                     /source="prediction"
     exon            complement(11269..11483)
                     /ID="exon_3704_2"
                     /Parent="mRNA_3704"
                     /gene="jgi.p|Fomfom1|1244525"
                     /source="prediction"
     exon            complement(11816..12199)
                     /ID="exon_3704_1"
                     /Parent="mRNA_3704"
                     /gene="jgi.p|Fomfom1|1244525"
                     /source="prediction"
     five_prime_UTR  complement(12047..12199)
                     /ID="UTR5_3704"
                     /Parent="mRNA_3704"
                     /gene="jgi.p|Fomfom1|1244525"
                     /source="prediction"
     exon            13812..13919
                     /ID="exon_3705_1"
                     /Parent="mRNA_3705"
                     /gene="jgi.p|Fomfom1|1215258"
                     /source="prediction"
     gene            13812..15058
                     /ID="gene_3705"
                     /Name="jgi.p|Fomfom1|1215258"
                     /gene="gene580330_581577"
                     /portal_id="Fomfom1"
                     /proteinId="1215258"
                     /score="0"
                     /source="prediction"
                     /transcriptId="1215449"
     mRNA            13812..15058
                     /ID="mRNA_3705"
                     /Name="jgi.p|Fomfom1|1215258"
                     /Parent="gene_3705"
                     /gene="jgi.p|Fomfom1|1215258"
                     /proteinId="1215258"
                     /source="prediction"
                     /track="FilteredModels1"
                     /transcriptId="1215449"
     CDS             join(13812..13919,13958..14155,14279..14593,14706..14831,
                     14915..15058)
                     /ID="CDS_3705"
                     /gene="jgi.p_Fomfom1_1215258"
                     /phase="0"
                     /source="prediction"
                     /transl_table=1
                     /translation="MTGATFGLCMVCFQSTFGVCCVTCRNLLQCIGPDPSTDLLLHDNK
                     TPAKAYAYSVSSSSSTNSEFGSEKVKAMDIDSDTDVDSELDSETDVEADADKGADITII
                     AQDPYRNGASLITSGIQSQSPFRSPSARNHVTFGPLRLDRATTVFSSSSRSYRDRGEHL
                     DADADAELNTESDLNGTAAGTLRFPGCDEPAFPADVALNSVRILVKGHEPYSHEHRANT
                     PCESGKTTRLTRGELAATLAEDVQRFLVREAQSGNPLHHGGKEAALDRLFLLGVDHDVS
                     TGILQPVIGISTISD"
     exon            13958..14155
                     /ID="exon_3705_2"
                     /Parent="mRNA_3705"
                     /gene="jgi.p|Fomfom1|1215258"
                     /source="prediction"
     exon            14279..14593
                     /ID="exon_3705_3"
                     /Parent="mRNA_3705"
                     /gene="jgi.p|Fomfom1|1215258"
                     /source="prediction"
     exon            14706..14831
                     /ID="exon_3705_4"
                     /Parent="mRNA_3705"
                     /gene="jgi.p|Fomfom1|1215258"
                     /source="prediction"
     exon            14915..15058
                     /ID="exon_3705_5"
                     /Parent="mRNA_3705"
                     /gene="jgi.p|Fomfom1|1215258"
                     /source="prediction"
     exon            16038..16234
                     /ID="exon_3706_1"
                     /Parent="mRNA_3706"
                     /gene="jgi.p|Fomfom1|1215259"
                     /source="prediction"
     gene            16038..17049
                     /ID="gene_3706"
                     /Name="jgi.p|Fomfom1|1215259"
                     /gene="gene582556_583568"
                     /portal_id="Fomfom1"
                     /proteinId="1215259"
                     /score="0"
                     /source="prediction"
                     /transcriptId="1215450"
     mRNA            16038..17049
                     /ID="mRNA_3706"
                     /Name="jgi.p|Fomfom1|1215259"
                     /Parent="gene_3706"
                     /gene="jgi.p|Fomfom1|1215259"
                     /proteinId="1215259"
                     /source="prediction"
                     /track="FilteredModels1"
                     /transcriptId="1215450"
     CDS             join(16038..16234,16329..16353,16449..16458,16622..16642,
                     16696..16758,16816..16899,16922..17049)
                     /ID="CDS_3706"
                     /gene="jgi.p_Fomfom1_1215259"
                     /source="prediction"
                     /transl_table=1
                     /translation="MTAVVLTAQGSDRAGTLTRALYAPTWHNDRCEREELYYHTTTLLY
                     VHPELYTVWKRFRSATLRAMSVWAKQHRKLYREFKIIDAAPPLQEIRMIIWICGHCRFG
                     SLRGNRTVVEREVVFVKQSRVAQVDSDGDSVWPDGPSLVSDDFQGAHRKALRSTVGFFC
                     NDRGFYMRRGTK"
     exon            16329..16353
                     /ID="exon_3706_2"
                     /Parent="mRNA_3706"
                     /gene="jgi.p|Fomfom1|1215259"
                     /source="prediction"
     exon            16449..16458
                     /ID="exon_3706_3"
                     /Parent="mRNA_3706"
                     /gene="jgi.p|Fomfom1|1215259"
                     /source="prediction"
     exon            16622..16642
                     /ID="exon_3706_4"
                     /Parent="mRNA_3706"
                     /gene="jgi.p|Fomfom1|1215259"
                     /source="prediction"
     exon            16696..16758
                     /ID="exon_3706_5"
                     /Parent="mRNA_3706"
                     /gene="jgi.p|Fomfom1|1215259"
                     /source="prediction"
     exon            16816..16899
                     /ID="exon_3706_6"
                     /Parent="mRNA_3706"
                     /gene="jgi.p|Fomfom1|1215259"
                     /source="prediction"
     exon            16922..17049
                     /ID="exon_3706_7"
                     /Parent="mRNA_3706"
                     /gene="jgi.p|Fomfom1|1215259"
                     /source="prediction"
     five_prime_UTR  17104..17341
                     /ID="UTR5_3707"
                     /Parent="mRNA_3707"
                     /gene="jgi.p|Fomfom1|529522"
                     /source="prediction"
     exon            17104..17450
                     /ID="exon_3707_1"
                     /Parent="mRNA_3707"
                     /gene="jgi.p|Fomfom1|529522"
                     /source="prediction"
     gene            17104..18204
                     /ID="gene_3707"
                     /Name="jgi.p|Fomfom1|529522"
                     /gene="gene583622_584723"
                     /portal_id="Fomfom1"
                     /proteinId="529522"
                     /score="0"
                     /source="prediction"
                     /transcriptId="529522"
     mRNA            17104..18204
                     /ID="mRNA_3707"
                     /Name="jgi.p|Fomfom1|529522"
                     /Parent="gene_3707"
                     /gene="jgi.p|Fomfom1|529522"
                     /proteinId="529522"
                     /source="prediction"
                     /track="FilteredModels1"
                     /transcriptId="529522"
     CDS             join(17342..17450,17505..17639,17704..17833,17932..18001)
                     /ID="CDS_3707"
                     /gene="jgi.p_Fomfom1_529522"
                     /source="prediction"
                     /transl_table=1
                     /translation="MGFNGQRLRTGVGKGRDDERSVALALALLAAAARFAIAGGGTAGG
                     VLGNVKSGLRGSRRSACSCEGGRRRTTDTHGVHGDRGPSASRLLSTWPKRSRAAVDPRN
                     RQPSRFAPFRHQSLREHSLDLSTRATSPHASSYVRLWTQKDMA"
     exon            17505..17639
                     /ID="exon_3707_2"
                     /Parent="mRNA_3707"
                     /gene="jgi.p|Fomfom1|529522"
                     /source="prediction"
     exon            17704..17833
                     /ID="exon_3707_3"
                     /Parent="mRNA_3707"
                     /gene="jgi.p|Fomfom1|529522"
                     /source="prediction"
     exon            17932..18204
                     /ID="exon_3707_4"
                     /Parent="mRNA_3707"
                     /gene="jgi.p|Fomfom1|529522"
                     /source="prediction"
     three_prime_UTR 18002..18204
                     /ID="UTR3_3707"
                     /Parent="mRNA_3707"
                     /gene="jgi.p|Fomfom1|529522"
                     /source="prediction"
     five_prime_UTR  18072..18175
                     /ID="UTR5_3708"
                     /Parent="mRNA_3708"
                     /gene="jgi.p|Fomfom1|529845"
                     /source="prediction"
     exon            18072..18206
                     /ID="exon_3708_1"
                     /Parent="mRNA_3708"
                     /gene="jgi.p|Fomfom1|529845"
                     /source="prediction"
     gene            18072..19390
                     /ID="gene_3708"
                     /Name="jgi.p|Fomfom1|529845"
                     /gene="gene584590_585909"
                     /portal_id="Fomfom1"
                     /proteinId="529845"
                     /score="0"
                     /source="prediction"
                     /transcriptId="529845"
     mRNA            18072..19390
                     /ID="mRNA_3708"
                     /Name="jgi.p|Fomfom1|529845"
                     /Parent="gene_3708"
                     /gene="jgi.p|Fomfom1|529845"
                     /proteinId="529845"
                     /source="prediction"
                     /track="FilteredModels1"
                     /transcriptId="529845"
     CDS             join(18176..18206,18302..18812,19077..19149)
                     /ID="CDS_3708"
                     /gene="jgi.p_Fomfom1_529845"
                     /source="prediction"
                     /transl_table=1
                     /translation="MLRYAWRHINGTSLVAAPQVWYKLSPISAAARGANQAKVGERCHG
                     ASRAAVNSACRCLTICHVITRDRQCAQAVSGDSALLEIRYPAQSQVLVRLFTKRSKVHG
                     AMGPARASQSVERAIAARLTGRIGPAHEACPRTTKLDQTFGILPMRSRSCLDEWRWQRR
                     EKMGQYGGTQTVMVVIHGPAGRVVMQNTICCIHRRVYTKHC"
     exon            18302..18812
                     /ID="exon_3708_2"
                     /Parent="mRNA_3708"
                     /gene="jgi.p|Fomfom1|529845"
                     /source="prediction"
     exon            19077..19390
                     /ID="exon_3708_3"
                     /Parent="mRNA_3708"
                     /gene="jgi.p|Fomfom1|529845"
                     /source="prediction"
     three_prime_UTR 19150..19390
                     /ID="UTR3_3708"
                     /Parent="mRNA_3708"
                     /gene="jgi.p|Fomfom1|529845"
                     /source="prediction"
     three_prime_UTR complement(19191..19402)
                     /ID="UTR3_3709"
                     /Parent="mRNA_3709"
                     /gene="jgi.p|Fomfom1|529940"
                     /source="prediction"
     exon            complement(19191..19759)
                     /ID="exon_3709_5"
                     /Parent="mRNA_3709"
                     /gene="jgi.p|Fomfom1|529940"
                     /source="prediction"
     gene            complement(19191..21462)
                     /ID="gene_3709"
                     /Name="jgi.p|Fomfom1|529940"
                     /gene="gene585709_587981"
                     /portal_id="Fomfom1"
                     /proteinId="529940"
                     /score="0"
                     /source="prediction"
                     /transcriptId="529940"
     mRNA            complement(19191..21462)
                     /ID="mRNA_3709"
                     /Name="jgi.p|Fomfom1|529940"
                     /Parent="gene_3709"
                     /gene="jgi.p|Fomfom1|529940"
                     /proteinId="529940"
                     /source="prediction"
                     /track="FilteredModels1"
                     /transcriptId="529940"
     CDS             complement(join(19403..19759,19827..20327,20383..20748,
                     20806..21117))
                     /ID="CDS_3709"
                     /gene="jgi.p_Fomfom1_529940"
                     /phase="0"
                     /source="prediction"
                     /transl_table=1
                     /translation="MPAHLPPSKDTFDVLLPDSVGLDARPVGIDGNLAPDVQPTPAALA
                     LPPDNAPLDIGALLLACESHLPVSVILCRSASLAPFGLPADRGCVFLGFFFVSDVDVTS
                     TVELREESTEGWTTCGRRTWIFDFEWTPGGEDADAPLAGSMIPWWMTKPELSAKFGESA
                     SEATEATESTAEGAQLGHGFTLLPLHFLASSQFGDEIRGWHCKACGKINVQRNLCIQHC
                     SACSTSNALAAVSIEYVRQVHGMDPVTFPMDRATASVVRSSSEALDGLRDFAYAFSTTA
                     CIHHLFTKNHAGVQEEPNRLFHDLQTDIEISSSSPTNGTRNGARKSHAVYVAEFSASHR
                     SAGGRLAWPTSTPECVSRARGLMLRRSRLETYAADLTINCIAINAWRRAGKKRGSLMAK
                     DAPVVILALGADIDVSFVRDSVAPAPSGWAAPPKSSRLSLPTAPAGVDVSQGNISDSDS
                     EAQDVSWSTGPITKKRKTPKGKSEEILTVTLVHGDMLVVEGGVFEVRASIPQQ"
     exon            complement(19827..20327)
                     /ID="exon_3709_4"
                     /Parent="mRNA_3709"
                     /gene="jgi.p|Fomfom1|529940"
                     /source="prediction"
     exon            complement(20383..20748)
                     /ID="exon_3709_3"
                     /Parent="mRNA_3709"
                     /gene="jgi.p|Fomfom1|529940"
                     /source="prediction"
     exon            complement(20806..21229)
                     /ID="exon_3709_2"
                     /Parent="mRNA_3709"
                     /gene="jgi.p|Fomfom1|529940"
                     /source="prediction"
     five_prime_UTR  complement(21118..21229)
                     /ID="UTR5_3709"
                     /Parent="mRNA_3709"
                     /gene="jgi.p|Fomfom1|529940"
                     /source="prediction"
     exon            complement(21280..21462)
                     /ID="exon_3709_1"
                     /Parent="mRNA_3709"
                     /gene="jgi.p|Fomfom1|529940"
                     /source="prediction"
     five_prime_UTR  complement(21280..21462)
                     /ID="UTR5_3709"
                     /Parent="mRNA_3709"
                     /gene="jgi.p|Fomfom1|529940"
                     /source="prediction"
     exon            complement(21464..21634)
                     /ID="exon_3710_3"
                     /Parent="mRNA_3710"
                     /gene="jgi.p|Fomfom1|529608"
                     /source="prediction"
     three_prime_UTR complement(21464..21634)
                     /ID="UTR3_3710"
                     /Parent="mRNA_3710"
                     /gene="jgi.p|Fomfom1|529608"
                     /source="prediction"
     three_prime_UTR complement(21685..21756)
                     /ID="UTR3_3710"
                     /Parent="mRNA_3710"
                     /gene="jgi.p|Fomfom1|529608"
                     /source="prediction"
ORIGIN
        1 gcatacgttt gacttcagcg gtatgtgact gttcactgat agtacgccgt cttctcactc
       61 aacaacgtag gccatgtctt gaacgagttc gtgcatgact gcgccctccc atacttggat
      121 caagatcatg ctgaagtgag acgtgctgca gcgctgacat gctgtcgact cttcgtccgc
      181 gatccgatat gctatcaagc tagcaaccac tcgatcgaga tcatcagcga cgttattgac
      241 aagctactca ctgtcgccat cgcagatcca ggtgcggcct tcaccacatc gttggcaact
      301 ttgtttttaa cagtagcgta gatgctagca ttcggcaaac agtgttatcg tcactccatg
      361 aacgttttga caagcatctc gctcaagcag agaacgtccg ttcactcttc attgctgtta
      421 acgacgaggt cttcgaaaac cgtgtaaccg ccgtcactct gattggtcgt ctcgccatgc
      481 acaacccggc atatgtcatg ccctctctaa ggaaggcact cattcagctc ttgactgagc
      541 tagaatactc aacggtcacg tatgtccctt gatctctctc aggaattctg taccaccaca
      601 ttgacattcg aatcccagac ggaaccgaga agaatgcaca cgtcttctca ctctgcttgt
      661 caatgctact cagcgcctca tcaaggcata cgcgatccct atgctccgag tgctgcttcc
      721 caaggcgaat gactcgaatt cgactgtctc agctaacatc ctcatgtgcc ttggagagct
      781 tgcttgcgtt ggcggcgagg acgtcatgcc ccatgttcca gagctcatgc aggtcatcat
      841 cgctaagctc gcggacccct cactgcaaag acgcgacgcg gccctccata cccttggcca
      901 actctgctcc agcaccggct atgtgatcgc tccacttgtc gagtatcctc agttgttgca
      961 aatcttgagt agaatcttgc gaacggagct cagcagtcag gcggtgcggc gagaagtcat
     1021 caaggttttg ggtatactgg gagccctgga tccatacagg cgaaagatca agccggaaga
     1081 ggatgctgcg agcgaagtgt cttccagtct cgtcagcgcg gcgtctagaa atcttaccgg
     1141 tgcttcgacc gctaccgatg actactacca gactgtagct atcaatgcgc tgttgaatat
     1201 cctcaaggat cagtcgttag gaggtcacca ttacaaggtc atcgaggcta tcatgtccat
     1261 cttcaagacg caaggcttga agtgcgtgag cttcctcccg caggtaagtc acttgtcgca
     1321 cagttccttt gtccaacatg ctcatagttg cggttccaga tcatcccagc atttgccacg
     1381 gtagccagaa catcctcgtc gcgaatccag gtcttccacc tagagcagct tgccatcttg
     1441 gttggcatca tcaaacagca cgtccgcaat catacgacgg agatctttaa actcgtccag
     1501 gatctgtggg acaacgtcct gctgcagctt cccttgatgt ccctcgtcga ggccctcggg
     1561 aaggcgcttg atgctgagtt caagccattc attcccatga tcctccctcc catcctcaag
     1621 gtcttcgaag gcgagctgaa cgagaagacg agcaacacgc aaatgaagat cttcgacgcg
     1681 ttcctcacat tcggcgcgaa catcgaggag tatttgcaac tggtcatccc ccttatcgtc
     1741 aagacgtacg agcggcaaga cgccccgatt gctctgcgca aaaaggcgat acataccatc
     1801 gaagggttaa cgaggcgtgt caacttctca gatcatgctt cacgtatcat ccatcctctt
     1861 gtaagagtac tcaacggcgg gaacaacgag ctgaggcagg caattctgga taccctctgc
     1921 gcgctcatgg tccagctggg ctcggatttc gctatcttcc atcccaccat ccgcaaggtg
     1981 agagaacgtc acgactttga ggccacttcg tatactgaca acggatcgaa gactaccatg
     2041 cgccaccgca tttctcactt gcgatatgac aacctcattg acaaactgct gaagggtgag
     2101 cgactgccgc aagagacgtc ggtgcttgat ctgtgagtca acttttccct gtaccatgac
     2161 ggtattgacc atcgacaggg caagcgacaa ctccaaggct acggacttcc aggcaccagc
     2221 tgaatcaacg aagatggctg tcaaccagca gcacctcaag caagcctggg acgtgtcgca
     2281 ggtagccaca aaggacgact ggtacgagtg gatccagaag ctctctgttg agttcatgag
     2341 agagtcacct tcccatgcat tacgcgcttg catgagtcta gtagacgtac accaaccact
     2401 cgcgagggag ctgttcaatg cggcgttcgt ctcatgctgg ggagagttgt acgaccaata
     2461 ccaggttcgt ctcccaccac ctcgcctatc gtggtttctt cactgacgtt actccatgcg
     2521 tcaatttagg aggacctcgt tcgctctatt gaacatgcaa tcatgtcgag cactgcccct
     2581 acagagctcg tacatcggct gctcaacctc gctgagttca tggagcatga ggagaaggcg
     2641 cttcccatcg agaaccgcac actcggcgag tacgcgatga agttccacgc ttacgccaag
     2701 gcgttgcact acaaagagct cgagttcttc acagagacaa gcacgacgat atacgaggca
     2761 ctcatcagca ttaattcgaa gctgcagcag cacgacgccg cgtggggaac cctgctcatc
     2821 gctcgcgagc agtacgacgt cagcaagcac gaggaatggt acgaacgact tggtcggtgg
     2881 caggaggccc tccagacgta cgagcaacgt gccatccacg accccggcgc gcccgagatc
     2941 gcgattgggc gcatgaagtg tctacatgcg ctcggagaat gggatcagct ggccaagcag
     3001 atcgaggaga actggtcgaa cgccaacctc gaagaccgga gggagatcgc tcctatggct
     3061 gcggccgccg cgtgggcact gaacgattgg gaatcaatgg atgattatat cgcgacgatg
     3121 aagctcgatt ctgcagaccg tccgttctat cgggcgatcc tggctgtcca ccagaaccaa
     3181 ttcccgaagg cgatgcagca gattgctaaa gcgcgagact tgctcgatcc agagctcacc
     3241 tccctcgtcg gcgagagcta tggtcgctct tacaagtaag tgtcattgta taggcatatc
     3301 gataccgcac ttactgtgtc ttcatgacag cacgatggtc cgagcccaaa tgttgtcaga
     3361 gcttgaggag atcgtcaatt acaagcagca tgccgatcag ccagaacgtc aagcagcgat
     3421 gaggaagaca tggatgaaga ggctgcaagg atgtcagccg gacgtcgagg tgtggcaacg
     3481 cattctgcaa gtgcgtgcct tggtactttc ccccgaggac gaccctgtca tgtggatcaa
     3541 gtttgcgaat ctctgccgca agtccgatcg tatgttcctg gcagagaaga ccattaactc
     3601 cttgctgtgg cctgacaaag tacgtgtctc acaatcctcg catgcctcca ctactgatcg
     3661 gtattgcagc atcatcaacc ccctggctac cgcgagcagc aatactcgaa ggcacctccg
     3721 atggtcattt atgctcacct gaagtgcatt tgggcgaaag gcgagaagga ggagacgctc
     3781 aattatttgc gtgacttttc tgccaagctt gcgcgagata ttcagtccgg cacgacagta
     3841 cgagctgagc atgtcgggaa cagcaagctc gaggagctat cacgccttct tgctcgttgc
     3901 tacttcaagc ttggtgaatg gcagttcgct ctcaaggagg agtgggacgc ggtatgtaat
     3961 tccataaggc acattggcct tcatcgctga tctagatgtg tagcgcaaca tcaaggatat
     4021 cttacagtcc tattaccttg caacgcatta cgatcctgct tggtacaagg cttggcatac
     4081 gtgggcgttg gccaacttcg aggtggtagg attcctagat aatcagcagt acaacaagat
     4141 caccgacgtt cccggaaacg agcttgctgc gcatattgtc tccgccgtga ctggtaggca
     4201 atgcaacaat tcgttctagt tcatttactg agggttttgt agggttcttc cgttcgatct
     4261 cgctacgaaa cgagaacgct ttgcaggaca cgttgcgcct gctcaccctg tggttcaagt
     4321 atggtgccca cgatgacgtt agccatgcga tgagcaatgg cttcaccgac gtcgaggtcg
     4381 atacttggct ggaagtcatc cctcaagtaa gtagccttta cctccctcat tgcgccatac
     4441 gctaacatcc tcccagatca tcgctcgtat ccagaccccg agcagcaaca tcaggcgaaa
     4501 cattaataac ctactcacgg aagttggcaa gcaccatcca caggccctcg tctaccccct
     4561 caccgttgcg tcaaagtcct cgagtgctat ccggaagaag gcagctctga atatgatgga
     4621 ccgcatgaag gagcacagcc ctgtcatagt cgagcaggcc ttgctcgtcg gtcatgaact
     4681 gatccgtgtc gccattttgt ggcacgaact ctggcacgaa ggtctcgagg aggcgtctcg
     4741 actctatttc accgaccaca accccatggg catgatcgcc ttcttggagc ctctccacga
     4801 tatgctggaa gccgtgagga gttccttgtt gtctgcgatc actttctaac ctggtctttt
     4861 cttctctaac agggccccaa gactgcacgg gagatctctt ttactcaggt gttcggccgg
     4921 gacttgcacg aggctcgcga agcgtgtagg cgatacacga tctacaacga gaagcgtgat
     4981 ctggagaagg cttgggagat atattatgga gtgagttgct tctgctggtg tttgtatgcg
     5041 ctgcattgac gcagctttgc cctccaggtg ttcaagaaaa tcgagaagca gttgccacag
     5101 ctgacgacgc tcgacctcca gtacgtctcc cccgagctgc tgaaggcgca caatctcgaa
     5161 cttgctgtac ctggtgagtt gccctgcaca tcgcctcacg ctcactcggt cgcttacgct
     5221 gtgtatacag gtacatatca gagcggaaag ccagtgatca agatcgccag cttcgcgccc
     5281 aagctgaccg tgatctcgtc caagcagcgg ccacgtcggt tgtgtatcaa gggcagcgac
     5341 ggcaaggacc atcagttcat actgaagggg cacgaagact tgcggcagga cgagcgtgtg
     5401 atgcagctct tcagcttggt caatggcttg ctcgcggtgg acacggattg cttcaagaga
     5461 cggctccaca tccagtgctt ccctgtcatt cctctcgccc ctaacgctgg tctgctcgga
     5521 tatgtcaagg acagtgacac gctgcacgtg cttgtccgag actaccgaga gtctaggaaa
     5581 gttcttctca acatcgagta ccgcttgatg ctgcaggtac gacatcatcc agatgcgacg
     5641 taaacccgct attgacattc tgtgtagatg gcgcccgact atgagaactt aatcttgctg
     5701 cagaagattg aggtcttcga gtacgcgctc gagaacacaa ctggacaaga cctgtaccgt
     5761 gtgctctggc tcaagagcat taactccgaa cactggctgg agcgtcgagc gacgtatacc
     5821 cgctccctcg ccgtcaacag tatggttggc catatccttg gtcttggaga tcgccacccg
     5881 tccaacttga tgctggagcg caacacgggc aaggtagtgc acatcgactt cggcgactgt
     5941 ttcgaggtgg ccatgcaccg cgagaagttc ccagagaaga tccccttccg attgacgagg
     6001 atgctcacgc atgccatgga agtgagcggt atcgagggaa gcttcaggaa cacgtgcgag
     6061 atcagcatga atgtgcttcg ggagaacaag gagtcgctca tggccgttct cgaggcgttt
     6121 gtctacgacc cgctcatcaa ctggcggttg atgcaaccag acgtcgacac gcgtcgagga
     6181 gaaggtacgt ggtttcctta tcccgccatt ccttctcgcg cagtccatgc tgcccctcat
     6241 ccccattcta tccgacgcat tgggccttac gtgtacgcca tattttaggt gacagtggtc
     6301 gagcagcgga ccttgtacgc gctgcggcgt atcccacagc acccattcgc aagctgaagg
     6361 cggacgagaa tgacattctg aacggtatgt tccgagatgg cacgattgcg ttcgagatat
     6421 tgacctcggc tccgtgccat tcagaggcgc aagaagtccg gaacgagcgt gcgctgttcg
     6481 tatacagacg cgttcaagat aagctcacag gtacgtcatc gtgtcaatcg tctgcagccc
     6541 gtccgctcat gcagatccgt ccaggacgag atttcaatcc agacgaggtc ttgacggtcc
     6601 ctgcgcaggt agacaagctc attctgcagg ctacgtccct agaaaacctc tgccaatgtt
     6661 tctctggatg gtacgttgct ccctggtgtt gcctggatct ctgctgacgt tctgtctgtg
     6721 caggtgcgca ttctggtgat tttcgcaggg attttgtgat attgttgcac gctttcgatg
     6781 tattgtatcc attgcctagt ggacggtctt gctatctttg tctagtaata gaatgtacca
     6841 tagccaccct cgaggtgcag acagtgtgtg cagcacggag gacacgtccg gtgaggagaa
     6901 acggtcggct gatgctggga tttctgacag ctcggacggt ttgggcgggt agcgagaggg
     6961 cgcgaccgcc tgtcacacgc cgtcgttctc gctcatccaa ccaactcgag gcggtgctac
     7021 gatgtccaac cctaccagcc ccgccgccac cagtgcccag ccagtccaca agtggggcag
     7081 aggtatcctt ctcccctctt ccatgcccag catgccacta accagccttg tccgcgcgcg
     7141 aagtgctgct atgcggagga acagactggt gagtatccac actcgtgatt tcctcggtgg
     7201 ctgcgtctct ggcaccgcgg cgcggcatac gcgggccagt ttcaaggcca gcgaacgcct
     7261 cgtttgcatc ttcgactcga ctggcagctc acaatgcaca caggccgcga ctaggcaaga
     7321 aagataaagg agggaaaaag agtcaggagg atggtacctc gtgcgtgtct ctgccttgct
     7381 ctcgtccgta ccccaaagcc aagcctacgc ccatagtacc gacctaccgg aaccccacat
     7441 cctgcgctcg ttgagcaatg tcaaggcggt ctcgatccac acctcgtgcg ctggttgcca
     7501 ttgcgtcgtc cttgacattg acggcgtcgc atggatcttt gggcgcaacg acaagtcctg
     7561 cctcggtgta cccgacgtcg acgcgatttc tgagaacgag ccgaggcggg tcactgccca
     7621 ggacctaggt gcgcccaagg atacgcgttt cgttcatgcg gcgtgtgggc gaaatcatac
     7681 gttgctcgtg ggaagcgacg gtcacttgtg gacggctggg gcgaaccacg cgggccaggt
     7741 gagtgcttgt tcaccattca agctagccac tcttgcgcac gtatcaacgt ctttgcgacg
     7801 cagtgcggcc atcccgcttg cccggaaatc ccgtcgttca gactggtgaa tggtcctaag
     7861 ctgaacggcg cgaaggagaa ggtcgtcacg gctgcagcag gcaccacgtt ctcactcgtg
     7921 cttaccgaga gcgggagagg tgcgtcacct cgtccatcgt cgcgtgtgaa attgtcgttc
     7981 caatatgtcg cccagtgttc gcattcggaa gcgaggagaa aggacagctc gggaacggct
     8041 ctgcaggaga gcgcatagta tccgctggca agtcagcgtt cgattacgag accgaaccaa
     8101 gtgagtgctc atacttgatc ctgattggct ggaatttcat aatacacaca tatgtagtcc
     8161 ttgtcaaggg tctcgctgag cgcaaaatag tccaaatctc gtgcggtccc caacactcaa
     8221 tcgcgcgcga cgaagctggg tacgttctcg gcgtcctacc tgaccgcctt acgggacaag
     8281 ctgaattgaa aacaaccgac ccgcaggcgt gtatttgtct ggggttacaa cggatactgc
     8341 cgtctgggac tgggcgacca gaaggatgtg ctcgttccga agcaggttcc ccagttcgca
     8401 gggccgaacg agatcagcat ggctgctcac gtcagcgcag gcccgtcaaa ttcggtcgtg
     8461 atcgacaagc agagcatgta ttggattgcc ggcaagtgga agaacaccgg agatggtacg
     8521 cctccctatc caccatgcgt cggattggtc atcagactca cacacctcca ggctctggcg
     8581 ggcagccgtt ctctaccttc aagtggctcc aggacatgca gtgagcccgt ccgtctcttt
     8641 ccgcgcaggt tggcggtatc ttagcgtggc gtttttagag gctgcaagat catccatgca
     8701 gcgtgcggtg gcgtgaccca ctgggccctc gctcaagagg agactggcgt catgaccatc
     8761 gcgttcggcc aaggggcgct gaatggtgtg tacttgcaca cctactatgg cgcgttctct
     8821 gcctcactct gtttacaggc gagcttggcc acggccctga ccaaccgaag agtgcgacga
     8881 agcccatcca gaacatgcca ctcaatggga tcgacgtgat ccagtgtgta cttctatatg
     8941 ttagaacaca tctgcacttg ctgaactcat cctcacccag gatcgccgcc ggacagaaca
     9001 cgaccttcat actggcccac ccgaacgagc agttctcgga ccttccgcgt caccccctaa
     9061 acatcgaagc acccgacttt tgtgtagtct gcaacgagga ccacggtgac gacgacgctc
     9121 cgctcgagtg cgacaaggtc agttgcacag ttctcatcga catcaccctc ggtccccgac
     9181 tccgggcggc gctgacttgt ccgtccgctt cccccttcat tgcagtgcga ctacccgtac
     9241 cacctcgggt gtctggaccc tcccttggac gccatcccag atggcgaatg gctctgccca
     9301 gggtgcgaag acgacccggg cgcacccgtc acactgaacg gcgttcgcag aaggcctaag
     9361 aagaaggccg ccgcgggcga tgagtcgccc aagcctggcc agaagcgcaa ggctcccgcg
     9421 caatccaccg gtacgtctcc tccagtctcg acacgcgcct agtatgatag ggaccatgcg
     9481 atgctcatgc ggtcccccta ttgcagcgtc caaacgcaag aaatagacga cccggacctg
     9541 cggatatccg gtcccaaatt ttctcccaac tctcaatctc actactcggt gtatccatcc
     9601 atcttccctc atctaaacgt tcctggtttc ggatagtgta catactcccc aactctccct
     9661 gtgcctcttt gtagttgtta gctggacggt ctgggatcac gtgggaccat gtagtcgtca
     9721 cgccagcgag actgtattgt aatctgggta tatctcctat atggacatcg ttccaccaac
     9781 tcaaacgacg gatggacgac tggcatctac acaccgggct tcggacggac acgatgggat
     9841 aatccaagaa agcagctgct gaaacacatc tcggtgtccg cgctaacgct aacggacgtc
     9901 ggagtgtccg tacatcccat agcgccgtac gactacatta agctccgaca tgtacctgta
     9961 cccaagacca gacaggacgc actggccgcg agctccgagc tcaggcaaag tacttcatga
    10021 gcacccacgc agcaccgaga ctgatagcga gaatgatgac gaacgcggcg ccgaggtaca
    10081 ggaacatctc gacgtaggag ccctcctggg cggcattgcc gttggcgcgc gcgtcgagct
    10141 tctccgccgc ctgcgggtgc ttcgcgcgga actcagacat gcgcttctcg cgctggatct
    10201 cgcggtcgcg caccatcgag gcctcgacga ccttggagcg catgtccgcc gcatcgtaca
    10261 tcacgccgcc cgacatggcc ttgagctgga cgaaggtcgg gtagtgccgc tcgcaccatt
    10321 gttcgatctg agacagcgat aggtgagtac gtgcgcggtc gggggctcgg taggagggaa
    10381 gatatacaac gtaccttgcc gcaggctact gagagccgga ggaagctggg gtctgctggg
    10441 agcgcacggg cgtgcatttt ccgcgagtag tcgcggaaca tgtatgcgac gtctcggggg
    10501 ttcgtcgact tcatgatgag ctacagccac gcaagttcga tgagcatata tgcgctgaaa
    10561 tcaagccccc atgtcggcca cgccacgcac cgaagccgcc tctgccttgc ggatcttgat
    10621 atgcctctgg aacatgtcgt agttcatgaa gcacagcgaa agcgtcgcca tcgccatcgt
    10681 ctgcgggatc gcgcagaatg agaacacgct ctgcttcgac agtaggcgga ggtagtcgag
    10741 cgagtcacac gcatgcgaga gaacgtcgac gaccatgccc gtctgcaccc acagcgcctg
    10801 cttctcgttc cccggctggt agatctcgac aaggtccttg aagccgggct ttccgcccgc
    10861 cgcctgcccg tactcggcgc ggccccagat ctcgcgcggc cagaagaagc ggcgctcctc
    10921 ggcgtcctcg cggaagtcgc ggatgatgtt cgtcttctgg agcatgatgc ccattgcgtt
    10981 cgagagctcg agctgctgcc cgagccagtc cgcctccttg ccggacgcgg accagaagcg
    11041 cgtaagtccc tcgccgacga gcccggcgac gtagtggcag tagaggttgt actcgtcgat
    11101 ggtctcgacg tatatggaat ttgtcgttgc tgctttatgt gcgtagtctg ccatgccggt
    11161 ttgcatcttc tcagtgacgt caattatgat gtcgcgatac ctgcggggtg tagacgatca
    11221 tgtcagtcct ggcaattctg tacggtagtg aagcggagag cgacgtaccg agaatctaac
    11281 cggttaagct ccgagctgac gacggtccac tctacgagta cttgcctgtc tttttccaat
    11341 ggcccgcatt cgtcgaaggt ccagtcgggc tttacggcta gtttatggaa ttggcggagg
    11401 ataggttgtt ttttctcgtc aggaagcgtc atgtcgtctt caatcgtgtc gaggcctcgt
    11461 agtacaagat agaataggca cacctgtagg catgtgagct tttggccgca tattgataga
    11521 aaaagggata tgcgtcctcc atggccgcgc tggcatagta cttcgctaca tatgatacct
    11581 gaggcacgct agcagccatg cacacatgct atgtgaccgc acggtacgac gtgatgcatg
    11641 tgaacctaca tctaccaggc ttttcaagca cattgcccca aacgagccac gcgtccacag
    11701 tccgggccta catatagagg gtagtctcca taccgtaggt ccgacaggtg gggtgcgttt
    11761 gaggggcttg atgtggggtg acgcggagag cacggaacaa gacagagaca ctcaccactc
    11821 ttgccagatc gccctcgagc tcctttatga cacccgaaaa actacgactt gtctggtcga
    11881 ggaactccca acacctgcgc atcgacgggc ggtcccatcc cgaggtggca tgttctgagg
    11941 gttgtgtgat gtcgcgcttg ggttcgtgcc agaccttgta ttggatgagg gtgcggaact
    12001 cgagggggtg ggtgagcagg aggacgagca tagacgcggc acccattatg tcgtgtttga
    12061 tttttggtag aataaggata tcactgtcgt cgagggcggt cgagtctggg ggtccgcgcc
    12121 ttgctctcgc tgtgacactg actttgccct ccccaagtcg taccactcct ccttccacgt
    12181 gaccggtccc cgtcccgcta ccgccgcgac ggatgctttt tcccgttctg ggaaagttga
    12241 catttctccg cgttggacag gatcaacgca gaaccatctc tatcttcgtc cactcggaca
    12301 cccaggcccg cacgaccatg gatactcccc tcacgcctcc tctccgcctc cagactctgc
    12361 gcgtccagcc aattccacca gagctcgcgc agaagcgcct cgacaacttc cttcaccgct
    12421 ttcgcgcccg cagtctcgca aaaaacagcg gcgagaccac gatctcggcg cagctgcaga
    12481 aactggcaga cgcgctcagt gaggagaacg atcgcggaca ttcatgaggt aagcccgtct
    12541 agacgcattc ttgattactt tcaaggtccc aatagaggct gtgcctccga tctcctaggt
    12601 cgaggatcaa cacacgttct cagccattct ctagtccagt cgtctggcct gcatgcatgc
    12661 tattcatcca catcgtcgcg atatgtcctg atcatctgcg cgtatccggc cggaactgtg
    12721 tgtctctgtg aactatggaa ctttcccagt ttccccatac cccttcccgt gttgagctcg
    12781 gagtttactg tccccctcct ggcgcgtgag gatgtcgcat tcgtgctcca tgatctcttg
    12841 tcaacgattc gcagtagccg cgaaagacaa ggacgcatga ggggtggtgc atatgggccc
    12901 ttcctcgtgc tgatcaagtc gtccacaggc atgtcggcat tgttgtgata gcctttcgtc
    12961 gatgtcaatc tcaccgctat accatcctca gcttttgcgt tcctgccgct cggagaacgc
    13021 ctgcaatcat ccccgattcg gagtgttgtt cattaggcac ttcgcggcag ttgccttgca
    13081 tgactcatct gccgtgtgtt ctccatccgg tgacacacca agctgcggcc tcagttcgaa
    13141 acgcttcata cagcgcgcat gagcaccctc actccgatat ctcgtccggt tggtctcgcc
    13201 agagcttaca tgcgtcggat acaagtcaca gcatgcaagg gcgtgtgatc ctgccgccgt
    13261 cttatgttac ttcatgtact gatccgtact gatccctcgg attcaatcct gtgagtaagg
    13321 tgtcaaaggc gcctctatac ccatattttg gcgcgtaacc gtggaacgaa gtgctggcaa
    13381 tctgttgagg cgcgaaagca gtgcatgtgc ctatgctgtc gccactgtac atgtcacacg
    13441 ttcgcggtga acgacgatgc aacagctccc tggctggggc tctggcccat ccgattgctc
    13501 cggatccacc gttgtctgca ccgcaatggc cgtacgaaca ctccgtcgcc tcggccgccc
    13561 gcaatttaca cacgccaacg ttcatcgttc tttttcctcg ttccatcctc cttcggagcg
    13621 cacggttaac ttgttccaac agtgttccct ccggtgacgg cggcgtggtc tgaggctcct
    13681 tccacacgaa cacgtgtttg gcgctagact ctatgtggtt atatacccga cggactgcgc
    13741 tggaggactg cagtcgcccc gtctcgccca cagaccactt cctacttgtc tcccatcgaa
    13801 ctcagtgcat catgacaggc gcgacattcg gactttgtat ggtctgcttt caatccacgt
    13861 tcggcgtgtg ctgcgttact tgccggaacc tactgcaatg cattggtcct gatcccagtg
    13921 tacgtcctga gtcgtacatc cgcacattcc cttccagact gaccttctcc tgcatgataa
    13981 caagacccca gccaaagcct atgcgtattc agtatcctcg tcttcctcta ccaactccga
    14041 gtttgggtct gagaaagtca aggcaatgga cattgattcg gacacagacg tagactccga
    14101 actggactcg gaaacagatg tagaggcaga cgcagacaag ggagcagaca tcacggtgag
    14161 tacgcaccct taagacgttg tgccgtccaa catgatgtgt gcaccggaaa ctatgatctg
    14221 actccaatcc cgcacgccac tgcaccgcaa ccgcaatcgc atctcaacac acaagcagat
    14281 aatcgcacaa gatccgtacc gcaacggcgc ctcgcttatt acatccggca tccaatcaca
    14341 atcccctttc cgctcgccat ccgctcgcaa ccatgtcacg ttcggccccc tccgcctcga
    14401 ccgcgcaact acggtctttt catctagctc tcgctcttac cgcgaccgag gagagcattt
    14461 agacgcggat gcggatgcgg aattgaacac ggagtctgac ctcaatggta cggctgcggg
    14521 tacactgcgt ttcccgggtt gcgatgagcc cgccttcccg gcagacgtcg cgctcaactc
    14581 cgtccggatt ctcgtaagtg cctgctcttc atcgcccctc cattcctccg gctctccttc
    14641 cgcgcccacc gtggcacggt aactcaaggc gtaccggact cggtctcact cgcgcttgct
    14701 tgcaggtcaa gggccacgag ccatactcgc acgagcaccg ggcaaacacc ccttgcgaga
    14761 gcgggaagac aacacgcctc acgcgcgggg agctcgctgc gacccttgcg gaggacgttc
    14821 aacgctttct cgtaagtcgg cgcccttgct tgctcaaagc gcgcgctcgc gcttcgtcgt
    14881 tcactggctg actgtgcccc ggtgatgtgt acaggttcga gaggcgcaga gcgggaaccc
    14941 gcttcaccat gggggcaagg aagccgccct cgaccggtta ttcttgctcg gcgtcgacca
    15001 cgacgtctcc acaggcatcc ttcaacccgt catcggtatc tcaacgatct cggactgaac
    15061 ttctgcatcg gaacaagtag agtacgtcac tggacatcaa ttttgtagca tgctttatat
    15121 tgcttctctt gtcttcctta tgcatatacc tagtaacaac acatgcagac tagcgctata
    15181 gtatacctaa tatagatcca tgcgatgtaa ttccagccta cctcgtccgc catcttgatt
    15241 tagtgacaat caatgtccaa tgcattcagc actatttgcc accctaggat gaatcgcctg
    15301 aattgatcgc acgcaagctc gatatgtatg caagaaaggc tgggctatac attcatctca
    15361 aagaggagac cgcgacacaa atgacacaac ataccatgac acgacaaaga ccggaccacc
    15421 catccgatgg cttcctatcg ctgtcagcat cgacatgatt ctcgttcctt aaagctcgaa
    15481 gcggtcacct ccgagctgtg cctgtgagcc ggcgccatct ctctgaatct cagcaggggg
    15541 gcagatcgca cggaatggtg cgacaacttg aaggatcccc gaaaggcaag tagtaactct
    15601 accgtctcct ctgaatatgt tggacagatt catgttattg cacccaatcc actggtgcca
    15661 agtcggaaca agagtgaggc ctccgacagt gagtgagcgg cgctggccgc gtgttatcat
    15721 gctatgctcg gaaactttta cccttagcga catttcccca tatagcaaca atcaactcgg
    15781 gccaactgaa gtaggtccag ggagtgacaa aaagggcctg gccgggaatt gaacccggga
    15841 cctcctccaa acgacggaac gccctaagaa ggaatcatac tactagacca ccaggccacg
    15901 ttcaatgatg ttacgcttgc ttatatgagg tgcgggcgct gttttggcgc ctgtgccata
    15961 gattgatgct tgatgcactc acaactgtca cgatgtgcgc agagagagcg ggaaactgtt
    16021 acgcgtacta ggcccctatg actgcggtgg tcctcacagc tcagggttct gaccgtgcgg
    16081 gtactttgac aagagcctta tatgctccta cctggcacaa tgataggtgc gagagggagg
    16141 agctgtacta ccataccaca acgctgctct acgtccatcc tgagctctac actgtctgga
    16201 agcgcttcag gagcgccacg ctccgagcta tgaggtacaa ggagtactgc gctcggcgcg
    16261 agatgcttag gcctctgagc tcatacctaa actaaggaaa ttgtttccaa caactttcgt
    16321 atgacgagtg tttgggcgaa gcagcaccgg aaggtatgct ccagtcactg ttgtagctgc
    16381 gatatgagag gccaactaat cgcgcacaac cgacgccaat gcaaaacgac gccaatgtac
    16441 gctgcaagtt gtaccgaggt aggtagccct tttcgcggtc agccgaattt ggatgcttgc
    16501 cttctcacgg cacgcagctc gtcgctgcca gagttagcca cagtctagat catgccggaa
    16561 gcggtcataa cgcgttccag ttggacgtaa tgactagtgc ctgggaaacc gtattgccta
    16621 gagttcaaga taatcgacgc aggtacgtga tcagatagtg cacaccgtgt ttcctgcgtg
    16681 gatatctttg cgcagctccg cctcttcaag aaatccgaat gatcatatgg atctgcgggc
    16741 attgtcgctt cgggtctcgt gagtctccct ctgtgtccct gtgcggattg aacgctcaca
    16801 gccatgttgc cgtagtacgc ggcaatcgaa ccgtcgttga gcgcgaggtg gtatttgtca
    16861 agcagtcgcg tgttgcacaa gttgactcgg atggcgattg tgcgtacccg tcatctcata
    16921 gctgtctggc cagatggacc gtcgctcgtc tctgacgatt tccagggtgc acaccggaag
    16981 gctcttcgct ccaccgtcgg cttcttctgc aacgacaggg gattctatat gcgccgaggg
    17041 accaaataaa gcatggaaga gtcccaatgg acttggaggc attaatcgga gcgggcggtg
    17101 gcgccagggt tcacctgcgt aagtgttgca taatcacttc tttccatact aacactaaca
    17161 tggacggagc ctaaacatag cagtgcgtaa accattgtta atatatgcta agtcggatct
    17221 tcgcgacgtc gaccctccga cacactcatc cctgcgcatc acggtagaac gtctggaatg
    17281 tggcatatga attcgcagct acaacaacag cccatcctac acacgagggg cacacggcgc
    17341 gatggggttc aacggtcagc gactcagaac gggcgtggga aagggtaggg acgacgagcg
    17401 ttcagtggca cttgcactcg ccctccttgc agccgcagct aggttcgcga gtcagagggt
    17461 cgctcctcgt cattggggcg agcactactc acttcgagac gcagttgcag gtggtggaac
    17521 cgcaggcggc gttcttggga acgtcaaaag tggtctacga gggtcacggc ggtcagcgtg
    17581 tagttgcgaa ggtgggcgac gccggacgac ggacactcac ggcgtacatg gcgacagagg
    17641 tgagtaacgg tagatgttct gagtggatgt tggtggttgg aagggaactg aggataccag
    17701 cagggccctc agcgtcgcgt cttttatcca cttggccgaa gcgttcacgt gccgcagtgg
    17761 atcctcggaa caggcaaccc agtaggttcg cgcccttcag acatcagtca cttcgcgaac
    17821 acagcctgga cctgtgagca catgggccgc gtctgtcggg cgggtcttct acaatcatca
    17881 gtactaagta tttgagttcc ggggcgctct tctcacgttt ctcccttgta gctcaacacg
    17941 agccacctct ccacacgctt cctcatatgt gaggctgtgg acacagaagg atatggcgta
    18001 actcaaacag gctagcgtgc ctgcgatgtt tcgcagctct ctactaggtt tgccggctca
    18061 agtagtgctg tttggcaaga cttcccttca tcattgggat cttcgaggtg ggctgatatg
    18121 ctggattact cttatctctg acacttctgc atcgtctccg caacttcgat gctgaatgct
    18181 gcgctatgcg tggaggcaca tcaacggttc gtccccttca atgggaagag tccactgtat
    18241 agctaatttt atcacctctc catccgtggt ttggggcact cttcacttcg ttggaagcaa
    18301 ggaacgagtc tagtagctgc gcctcaagtc tggtacaagc tatcgcccat atccgccgcc
    18361 gccagaggcg cgaaccaagc caaggttggt gagcggtgcc atggcgctag tagggccgct
    18421 gtgaactctg cttgccgttg tctgacaatt tgtcacgtca taacaaggga ccggcaatgc
    18481 gctcaagctg tctcgggcga ctctgctctt cttgaaatac gatatcccgc ccagtcccag
    18541 gtgctcgtac ggctgttcac gaagcgttcg aaggtgcacg gtgctatggg accggcacga
    18601 gcatcacaaa gcgtcgaacg tgcgatagca gctcggctca caggccgaat tggccccgct
    18661 catgaagcat gcccaaggac gacgaagctg gatcaaacgt tcgggatcct tcccatgcgg
    18721 agtaggagct gtctggatga gtggcgatgg cagaggaggg agaagatggg acagtacggg
    18781 ggaacgcaga cggtcatggt ggttatacac gggtgtgtcc ctcaatcact ggtttgcggc
    18841 attcctctag ttggactacc gtgcaagaag tcggtgggag tggctcatat gtcagcgctg
    18901 catgcgtcga gatggaagtt gggtggacgg attattgtgg agaatccagg tcgcaaggag
    18961 ggctatctca gtctgtaggg cgtcgtcgtg agaccgctct gcagtttgaa ggagtacatc
    19021 gttccagttg gccttgccat gactagcgta tacgcttact atggatcatc tcgaaggccc
    19081 gcaggtagag tagtaatgca gaatactata tgctgcattc atcgacgcgt ttatacgaaa
    19141 cactgttaga tacatattgt tccacagcta catgagtgga ttgtgataca ataagcggat
    19201 acagaccatc ctggatatat gcgccgctag caccctactc cagcggagcg actctatgat
    19261 cactgtgatc catacagcac tttacgaacg atacggtctg ttagttcata gcgattacgg
    19321 agtgcccaaa attcaaagac gcacctatac tcatgccagt tcttttcaac gagtactatg
    19381 cgcaacgtca gcagccattc cctcattgtt ggggtatgga cgcacgaacc tcaaacacac
    19441 caccttcgac aacgagcata tcaccgtgca caagtgtcac cgtcaggatc tcttcgctct
    19501 tacccttcgg ggttttcctc ttcttggtga tcggcccggt ggaccatgat acgtcctgag
    19561 cttcgctgtc agaatcggat atgtttccct gagacacgtc cacgcccgcg ggtgcggtgg
    19621 ggagtgacaa gcgcgaagac ttcggtggcg cagcccatcc ggacggcgct ggtgccaccg
    19681 agtcacgcac aaaagacacg tcaatgtcgg cgcccagggc aaggatcacc acaggcgcgt
    19741 cctttgccat gagactcccc tgtcacccaa cggcggcggc gtcagcgagt ctgaggcaca
    19801 caaatccaga tgtagattgc gctgaccctt ttcttcccgg cgcgccgcca cgcattaatc
    19861 gcgatgcagt tgatcgtcag gtcggcggcg tacgtctcaa gtctgctgcg acggagcatg
    19921 agcccccggg cgcgcgacac gcactccggt gtgctcgtcg gccacgccag ccgccctcct
    19981 gcagaccgat gtgatgcgga gaactcggca acgtataccg catggctttt ccttgcaccg
    20041 tttctcgtcc cattcgtagg cgatgatgac gatatctcga tgtccgtctg caggtcgtgg
    20101 aagaggcggt ttggctcctc ttgaacgccg gcatgatttt ttgtaaagag gtgatggata
    20161 caagcagtcg tcgagaaggc gtaagcaaag tcacggaggc catcgagtgc ttccgaggac
    20221 gagcgtacga cgctcgcggt agcccggtcc atgggaaagg ttacagggtc catcccgtgg
    20281 acctgtcgga catattctat ggacacagca gcgagggcgt tggatgtcta gcggtcgacg
    20341 ttaaacatgg tcatggtcaa cacactcagg gagggcgctt actgaacatg cgctacaatg
    20401 ttgtatgcac aagtttcgtt ggacgttgat tttgccacac gccttgcaat gccaacctct
    20461 gatctcgtcg ccaaattgag aagacgcgag gaagtgcagc gggagcagcg tgaaaccgtg
    20521 tcctagttgt gcgccttcgg cagtgctctc cgttgcctcc gttgcctccg aagcactctc
    20581 tccgaacttg gcggaaagtt ccggcttcgt catccaccat ggtatcatgc ttccagcgag
    20641 aggagcgtcc gcgtcttctc cccctggtgt ccactcaaag tcaaagatcc aggttctacg
    20701 cccacaggtg gtccatccct cggtagattc ttcgcgtaat tcgactgtct ggcgtgggac
    20761 gcaattatcg tcaagacaaa ttcaccccaa ggtaaagagg ctcaccgacg tcacgtcgac
    20821 atctgaaacg aagaagaaac ctaggaatac acacccacga tcggcaggga ggccaaaggg
    20881 tgccaagctt gcactacggc ataaaatgac actaacaggg aggtgtgact cacaggcgag
    20941 gagtaacgcg ccaatatcta gtggtgcatt atcgggcggg agtgccaaag cagcaggagt
    21001 gggctggacg tcaggggcga ggttgccgtc tatccctact ggcctggcat ccaggcctac
    21061 ggagtcgggt agaaggacat cgaaggtgtc cttcgatggg ggcaaatgag cgggcatacc
    21121 aacatcatta agaacagctg gtttgacgcc gagctgtttc ctgatgatcg tggaccgagg
    21181 gtatgaggca tgagcggagc gttgtctgcg gagctcatat gttctcgtac tagtcactat
    21241 tcagcataca caaatacagc gacaccgtga tgtacctaca tcgccaaccg tatcttccgg
    21301 ccaccgtccc attcgtcctg gggccattga ggaccgtcaa ggaatagcac gggcgtctcg
    21361 gtccgttcaa atgcaatatt cgcctttgtt gatctgaagt ctggcaggac ctcacaaagc
    21421 tcttggcgat ccttttacga catttagatg ctgcaactgc ataccctgaa gagactcgag
    21481 cgtaccaagg tccatatgta cggcgcgcaa cctgagggga ggggtggtag taggtttgca
    21541 gagcttgagg tcgagggagg cgagaccaca acccatgtaa cctccggcgt tggctctatc
    21601 gttaatgacc ttggatttgg gacgggaaaa gatcctagat agcgtgttaa atcggaaaga
    21661 gtgatgcttc ttatgaataa ttacgcggga ttgcgatgtg gatctgctgt tcagaatgtg
    21721 ggctgtcggg ctccatcgaa tcacgctcgt tggcaactac ttccacagtt tcgtttgtat
    21781 cgaccatgct ccagtcaacc ggcatacttc cgttcgtcgt actgtcttct gaggacatgc
    21841 acacatcctc gattgcaggc gaagatgcgt gcatattgaa gcgtgcgatg ctaggagtat
    21901 ttcggagggc tttgggggct cgtctcggcg actacaccat ttgtagaacg cttcggagac
    21961 tgcttgtagg gtggcggcaa tcccatataa atgggagtcg tgggagaagg aaggagagac
    22021 acaccctgag ccgcatatta tccgcc
//
