# Supplementary material for: Uncovering the transcriptional landscape of Fomes fomentarius during fungal-based material production through gene co-expression network analysis
Source: Fungal Biol Biotechnol. 2025 Feb 13;12:1. doi: 10.1186/s40694-024-00192-3 (PMC11827164; doi:10.1186/s40694-024-00192-3)
Supplement: Supplementary file 1 — Supplementary Material 1 [file 40694_2024_192_MOESM1_ESM.zip › scaffold_3.region002.gbk]

LOCUS       scaffold_3             23115 bp    DNA     linear   UNK 01-JAN-1980
DEFINITION  scaffold_3.
ACCESSION   scaffold_3
VERSION     scaffold_3
KEYWORDS    .
SOURCE      
  ORGANISM  
            .
COMMENT     ##antiSMASH-Data-START##
            Version      :: 7.1.0
            Run date     :: 2024-09-10 12:01:23
            NOTE: This is a single region extracted from a larger record!
            Orig. start  :: 2291632
            Orig. end    :: 2314747
            ##antiSMASH-Data-END##
FEATURES             Location/Qualifiers
     protocluster    1..23115
                     /aStool="rule-based-clusters"
                     /category="terpene"
                     /contig_edge="False"
                     /core_location="[10000:13115]"
                     /cutoff="20000"
                     /detection_rule="(Terpene_synth or Terpene_synth_C or
                     phytoene_synt or Lycopene_cycl or terpene_cyclase or NapT7
                     or fung_ggpps or fung_ggpps2 or trichodiene_synth or TRI5)"
                     /neighbourhood="10000"
                     /product="terpene"
                     /protocluster_number="1"
                     /tool="antismash"
     proto_core      10001..13115
                     /aStool="rule-based-clusters"
                     /tool="antismash"
                     /cutoff="20000"
                     /detection_rule="(Terpene_synth or Terpene_synth_C or
                     phytoene_synt or Lycopene_cycl or terpene_cyclase or NapT7
                     or fung_ggpps or fung_ggpps2 or trichodiene_synth or TRI5)"
                     /neighbourhood="10000"
                     /product="terpene"
                     /protocluster_number="1"
     cand_cluster    1..23115
                     /candidate_cluster_number="1"
                     /contig_edge="False"
                     /detection_rules="(Terpene_synth or Terpene_synth_C or
                     phytoene_synt or Lycopene_cycl or terpene_cyclase or NapT7
                     or fung_ggpps or fung_ggpps2 or trichodiene_synth or TRI5)"
                     /kind="single"
                     /product="terpene"
                     /protoclusters="1"
                     /tool="antismash"
     region          1..23115
                     /candidate_cluster_numbers="1"
                     /contig_edge="False"
                     /product="terpene"
                     /region_number="2"
                     /rules="(Terpene_synth or Terpene_synth_C or phytoene_synt
                     or Lycopene_cycl or terpene_cyclase or NapT7 or fung_ggpps
                     or fung_ggpps2 or trichodiene_synth or TRI5)"
                     /tool="antismash"
     exon            65..387
                     /ID="exon_4343_10"
                     /Parent="mRNA_4343"
                     /gene="jgi.p|Fomfom1|1405903"
                     /source="prediction"
     exon            450..625
                     /ID="exon_4343_11"
                     /Parent="mRNA_4343"
                     /gene="jgi.p|Fomfom1|1405903"
                     /source="prediction"
     exon            687..825
                     /ID="exon_4343_12"
                     /Parent="mRNA_4343"
                     /gene="jgi.p|Fomfom1|1405903"
                     /source="prediction"
     exon            884..969
                     /ID="exon_4343_13"
                     /Parent="mRNA_4343"
                     /gene="jgi.p|Fomfom1|1405903"
                     /source="prediction"
     exon            1027..1192
                     /ID="exon_4343_14"
                     /Parent="mRNA_4343"
                     /gene="jgi.p|Fomfom1|1405903"
                     /source="prediction"
     exon            1256..1315
                     /ID="exon_4343_15"
                     /Parent="mRNA_4343"
                     /gene="jgi.p|Fomfom1|1405903"
                     /source="prediction"
     exon            1391..1579
                     /ID="exon_4343_16"
                     /Parent="mRNA_4343"
                     /gene="jgi.p|Fomfom1|1405903"
                     /source="prediction"
     exon            3393..3412
                     /ID="exon_4344_1"
                     /Parent="mRNA_4344"
                     /gene="jgi.p|Fomfom1|1248404"
                     /source="prediction"
     five_prime_UTR  3393..3412
                     /ID="UTR5_4344"
                     /Parent="mRNA_4344"
                     /gene="jgi.p|Fomfom1|1248404"
                     /source="prediction"
     gene            3393..3809
                     /ID="gene_4344"
                     /Name="jgi.p|Fomfom1|1248404"
                     /gene="gene2295024_2295441"
                     /portal_id="Fomfom1"
                     /proteinId="1248404"
                     /score="0"
                     /source="prediction"
                     /transcriptId="1248595"
     mRNA            3393..3809
                     /ID="mRNA_4344"
                     /Name="jgi.p|Fomfom1|1248404"
                     /Parent="gene_4344"
                     /gene="jgi.p|Fomfom1|1248404"
                     /proteinId="1248404"
                     /source="prediction"
                     /track="FilteredModels1"
                     /transcriptId="1248595"
     five_prime_UTR  3463..3560
                     /ID="UTR5_4344"
                     /Parent="mRNA_4344"
                     /gene="jgi.p|Fomfom1|1248404"
                     /source="prediction"
     exon            3463..3809
                     /ID="exon_4344_2"
                     /Parent="mRNA_4344"
                     /gene="jgi.p|Fomfom1|1248404"
                     /source="prediction"
     CDS             3561..3755
                     /ID="CDS_4344"
                     /gene="jgi.p_Fomfom1_1248404"
                     /phase="0"
                     /source="prediction"
                     /transl_table=1
                     /translation="MSQNRETEGLQILAEKLRSTLTETLPYCSGTVPVKPRDILLYYGK
                     KDDELGLVPRPFIVEKKAV"
     three_prime_UTR 3756..3809
                     /ID="UTR3_4344"
                     /Parent="mRNA_4344"
                     /gene="jgi.p|Fomfom1|1248404"
                     /source="prediction"
     five_prime_UTR  3763..3799
                     /ID="UTR5_4345"
                     /Parent="mRNA_4345"
                     /gene="jgi.p|Fomfom1|573484"
                     /source="prediction"
     exon            3763..4046
                     /ID="exon_4345_1"
                     /Parent="mRNA_4345"
                     /gene="jgi.p|Fomfom1|573484"
                     /source="prediction"
     gene            3763..4753
                     /ID="gene_4345"
                     /Name="jgi.p|Fomfom1|573484"
                     /gene="gene2295394_2296385"
                     /portal_id="Fomfom1"
                     /proteinId="573484"
                     /score="0"
                     /source="prediction"
                     /transcriptId="573484"
     mRNA            3763..4753
                     /ID="mRNA_4345"
                     /Name="jgi.p|Fomfom1|573484"
                     /Parent="gene_4345"
                     /gene="jgi.p|Fomfom1|573484"
                     /proteinId="573484"
                     /source="prediction"
                     /track="FilteredModels1"
                     /transcriptId="573484"
     CDS             join(3800..4046,4143..4642)
                     /ID="CDS_4345"
                     /gene="jgi.p_Fomfom1_573484"
                     /source="prediction"
                     /transl_table=1
                     /translation="MNPTLDALNRLEKVCQPARFGLNDKDVLDESYRKAGKLDIDSFVL
                     CFNAERTGLLDAVRMALFPGREETRSIDAELYKLNIYGKDAFFKPHKDTPRAPHMFGSL
                     VIVFPTPHTGGALNLRHEDKVYTFDAPQLLHKANLVSSEGDNKPKQSSHVAFVAFFSDV
                     EHEVMPVTSGHRITITYNLYFAMGTPSAYLRARTHAVQLAQPRALHADGIADALRTLIN
                     DPSCLGSGGMLGFGLRHQYPLPQSWT"
     exon            4143..4753
                     /ID="exon_4345_2"
                     /Parent="mRNA_4345"
                     /gene="jgi.p|Fomfom1|573484"
                     /source="prediction"
     three_prime_UTR 4643..4753
                     /ID="UTR3_4345"
                     /Parent="mRNA_4345"
                     /gene="jgi.p|Fomfom1|573484"
                     /source="prediction"
     five_prime_UTR  4925..4933
                     /ID="UTR5_4346"
                     /Parent="mRNA_4346"
                     /gene="jgi.p|Fomfom1|1248406"
                     /source="prediction"
     gene            4925..5144
                     /ID="gene_4346"
                     /Name="jgi.p|Fomfom1|1248406"
                     /gene="gene2296556_2296776"
                     /portal_id="Fomfom1"
                     /proteinId="1248406"
                     /score="0"
                     /source="prediction"
                     /transcriptId="1248597"
     mRNA            4925..5144
                     /ID="mRNA_4346"
                     /Name="jgi.p|Fomfom1|1248406"
                     /Parent="gene_4346"
                     /gene="jgi.p|Fomfom1|1248406"
                     /proteinId="1248406"
                     /source="prediction"
                     /track="FilteredModels1"
                     /transcriptId="1248597"
     exon            4925..5144
                     /ID="exon_4346_1"
                     /Parent="mRNA_4346"
                     /gene="jgi.p|Fomfom1|1248406"
                     /source="prediction"
     CDS             4934..5137
                     /ID="CDS_4346"
                     /gene="jgi.p_Fomfom1_1248406"
                     /phase="0"
                     /source="prediction"
                     /transl_table=1
                     /translation="MTRWNGVKAACMAYGNEVTLGLAYGNLCLVVDLPGPGRVGLLEEN
                     KRGKFFRNTFDEHKQSESTGPF"
     three_prime_UTR 5138..5144
                     /ID="UTR3_4346"
                     /Parent="mRNA_4346"
                     /gene="jgi.p|Fomfom1|1248406"
                     /source="prediction"
     five_prime_UTR  6021..6026
                     /ID="UTR5_4347"
                     /Parent="mRNA_4347"
                     /gene="jgi.p|Fomfom1|1248412"
                     /source="prediction"
     exon            6021..6336
                     /ID="exon_4347_1"
                     /Parent="mRNA_4347"
                     /gene="jgi.p|Fomfom1|1248412"
                     /source="prediction"
     gene            6021..6906
                     /ID="gene_4347"
                     /Name="jgi.p|Fomfom1|1248412"
                     /gene="gene2297652_2298538"
                     /portal_id="Fomfom1"
                     /proteinId="1248412"
                     /score="0"
                     /source="prediction"
                     /transcriptId="1248603"
     mRNA            6021..6906
                     /ID="mRNA_4347"
                     /Name="jgi.p|Fomfom1|1248412"
                     /Parent="gene_4347"
                     /gene="jgi.p|Fomfom1|1248412"
                     /proteinId="1248412"
                     /source="prediction"
                     /track="FilteredModels1"
                     /transcriptId="1248603"
     CDS             join(6027..6336,6392..6732)
                     /ID="CDS_4347"
                     /gene="jgi.p_Fomfom1_1248412"
                     /source="prediction"
                     /transl_table=1
                     /translation="MSSYATLADLPIELLVKIVKLVPQDDLCTHIWFYQSSPAAAATYD
                     FVGDGFWKDACLDSGLGFVPQLDKEDSETCWRDIVMDCVKHDAACKRSECGLSLLRTNR
                     KLVALPRRHDQVKTHDALQGITFEDVPWIKDILRDTRLRMDTRAHRAYAINNPVHLGCH
                     PMAYRSFATFPPQEQLRVERIGFKFYKESNRMIPVENKFGVTVYDVIRTIYDW"
     exon            6392..6784
                     /ID="exon_4347_2"
                     /Parent="mRNA_4347"
                     /gene="jgi.p|Fomfom1|1248412"
                     /source="prediction"
     three_prime_UTR 6733..6784
                     /ID="UTR3_4347"
                     /Parent="mRNA_4347"
                     /gene="jgi.p|Fomfom1|1248412"
                     /source="prediction"
     exon            6832..6906
                     /ID="exon_4347_3"
                     /Parent="mRNA_4347"
                     /gene="jgi.p|Fomfom1|1248412"
                     /source="prediction"
     three_prime_UTR 6832..6906
                     /ID="UTR3_4347"
                     /Parent="mRNA_4347"
                     /gene="jgi.p|Fomfom1|1248412"
                     /source="prediction"
     five_prime_UTR  7140..7149
                     /ID="UTR5_4348"
                     /Parent="mRNA_4348"
                     /gene="jgi.p|Fomfom1|1248419"
                     /source="prediction"
     gene            7140..7547
                     /ID="gene_4348"
                     /Name="jgi.p|Fomfom1|1248419"
                     /gene="gene2298771_2299179"
                     /portal_id="Fomfom1"
                     /proteinId="1248419"
                     /score="0"
                     /source="prediction"
                     /transcriptId="1248610"
     mRNA            7140..7547
                     /ID="mRNA_4348"
                     /Name="jgi.p|Fomfom1|1248419"
                     /Parent="gene_4348"
                     /gene="jgi.p|Fomfom1|1248419"
                     /proteinId="1248419"
                     /source="prediction"
                     /track="FilteredModels1"
                     /transcriptId="1248610"
     exon            7140..7547
                     /ID="exon_4348_1"
                     /Parent="mRNA_4348"
                     /gene="jgi.p|Fomfom1|1248419"
                     /source="prediction"
     CDS             7150..7359
                     /ID="CDS_4348"
                     /gene="jgi.p_Fomfom1_1248419"
                     /phase="0"
                     /source="prediction"
                     /transl_table=1
                     /translation="MFGTSLIHDESAKSMYPQRSADDPLPATSEIIFVRLLHVPRPGAY
                     YQHRARLVPDPYIRTLGWQGGCVP"
     three_prime_UTR 7360..7547
                     /ID="UTR3_4348"
                     /Parent="mRNA_4348"
                     /gene="jgi.p|Fomfom1|1248419"
                     /source="prediction"
     exon            7670..7977
                     /ID="exon_4349_1"
                     /Parent="mRNA_4349"
                     /gene="jgi.p|Fomfom1|1365840"
                     /source="prediction"
     gene            7670..8753
                     /ID="gene_4349"
                     /Name="jgi.p|Fomfom1|1365840"
                     /gene="gene2299301_2300385"
                     /portal_id="Fomfom1"
                     /proteinId="1365840"
                     /score="0"
                     /source="prediction"
                     /transcriptId="1366031"
     mRNA            7670..8753
                     /ID="mRNA_4349"
                     /Name="jgi.p|Fomfom1|1365840"
                     /Parent="gene_4349"
                     /gene="jgi.p|Fomfom1|1365840"
                     /proteinId="1365840"
                     /source="prediction"
                     /track="FilteredModels1"
                     /transcriptId="1366031"
     CDS             join(7670..7977,8076..8612,8675..8753)
                     /ID="CDS_4349"
                     /gene="jgi.p_Fomfom1_1365840"
                     /source="prediction"
                     /transl_table=1
                     /translation="MMCAAFPAEIFLAIKTCIPLADLRTHVCYYTCSSRIAALYDSEPN
                     PDSFWHHACWSCGIGCSKQMDGKLRQLTFWRDLAIKIIRCCGFCVHPQCGEALLEVQYI
                     KQDWSIDDLDIEIAGFTHAVLPQLAFLSRYVPRGPLAALRQAYVRDAGVKGIPSNPAML
                     EDHALLLRSFATEIPTDMIELGLGDGQIRSRVPSCNPRGVTVLDVVLTIYAECVSLVHP
                     FRPRPNASAGVIRLDVPLAYENVWDFVRGHQEHFTDALWAQESREVFGYLRTLRAVHNT
                     CPVSRFGYNWPMAMRVRHPYFMIYLK"
     exon            8076..8612
                     /ID="exon_4349_2"
                     /Parent="mRNA_4349"
                     /gene="jgi.p|Fomfom1|1365840"
                     /source="prediction"
     exon            8675..8753
                     /ID="exon_4349_3"
                     /Parent="mRNA_4349"
                     /gene="jgi.p|Fomfom1|1365840"
                     /source="prediction"
     exon            complement(10001..10147)
                     /ID="exon_4350_9"
                     /Parent="mRNA_4350"
                     /gene="jgi.p|Fomfom1|1193235"
                     /source="prediction"
     gene            complement(10001..13115)
                     /ID="gene_4350"
                     /Name="jgi.p|Fomfom1|1193235"
                     /gene="gene2301632_2304747"
                     /portal_id="Fomfom1"
                     /proteinId="1193235"
                     /score="0"
                     /source="prediction"
                     /transcriptId="1193426"
     mRNA            complement(10001..13115)
                     /ID="mRNA_4350"
                     /Name="jgi.p|Fomfom1|1193235"
                     /Parent="gene_4350"
                     /gene="jgi.p|Fomfom1|1193235"
                     /proteinId="1193235"
                     /source="prediction"
                     /track="FilteredModels1"
                     /transcriptId="1193426"
     CDS             complement(join(10001..10147,10216..10362,10441..10663,
                     10730..10835,10912..11060,11114..11745,11806..11941,
                     12006..12224,12691..13115))
                     /ID="CDS_4350"
                     /gene="jgi.p_Fomfom1_1193235"
                     /gene_functions="biosynthetic (rule-based-clusters)
                     terpene: terpene_cyclase"
                     /gene_kind="biosynthetic"
                     /sec_met_domain="terpene_cyclase (E-value: 8.6e-15,
                     bitscore: 51.1, seeds: 14, tool: rule-based-clusters)"
                     /source="prediction"
                     /transl_table=1
                     /translation="MSAYTPLDIPASGKLPFTDYSRWRLRISDEGDHTWHYLRTDEECA
                     AWPQKDYDKYWLGQPLDLPELPKPTNALEAARNGYRYFKHLQAEDGHWAGEYGGPMFLI
                     PGLVIGSYVTGMPFKEEERLEIIRYLFNHANEDGGWGIHTEGPSTVFGTALNYCAIRIL
                     GVKADHPVAVKARVCLHKFGGALGAPSWGKFWLSVLNVYDWEGNHPVPAELWLLPDWVP
                     IHPHRWWIHTRAVYIPMGYLYGVRFKMEETDLVLALREELYTQNYYSIDWPAQRSYVHA
                     IDLYTPHSHILEGLYKILGVYESCALPPLRRAAIKRSYELVVLEDENTDCQDLGPVNKM
                     MNQIVRMHAEGRDSAAYKKHYERRHDFMWMGAEGMMMCGTNGSQLWDIVFTAQALIETG
                     LGQEEEFRDSVGRILEWLDKCQIRENPKHHASAYRHATKGAWPFSTKTQGYTVSDCTGE
                     GLKAVLYLQEHVKDAPKLISERRLCDAVDILLSLQNTDGGFASYELIRAPQWMEYLNPA
                     EVFGNIMTEFNYPECTTSVITALSIFRKYYPKYRARDIQRTITQAVDYLHKIQRPEGTW
                     FGSWGICFTYATQFALESLSLVGETYENSKHARKACDFLISKQRADGGWGESYKSCEVA
                     AWVEHEQTQVVQTCWAAMALMYARYPHPEPIERAVKFVMSRQRPDGSWPQEAIEGVFNK
                     NVAISYPNFKFEFTIWMLGRAHQYLEGLKGNKN"
     exon            complement(10216..10362)
                     /ID="exon_4350_8"
                     /Parent="mRNA_4350"
                     /gene="jgi.p|Fomfom1|1193235"
                     /source="prediction"
     exon            complement(10441..10663)
                     /ID="exon_4350_7"
                     /Parent="mRNA_4350"
                     /gene="jgi.p|Fomfom1|1193235"
                     /source="prediction"
     exon            complement(10730..10835)
                     /ID="exon_4350_6"
                     /Parent="mRNA_4350"
                     /gene="jgi.p|Fomfom1|1193235"
                     /source="prediction"
     exon            complement(10912..11060)
                     /ID="exon_4350_5"
                     /Parent="mRNA_4350"
                     /gene="jgi.p|Fomfom1|1193235"
                     /source="prediction"
     exon            complement(11114..11745)
                     /ID="exon_4350_4"
                     /Parent="mRNA_4350"
                     /gene="jgi.p|Fomfom1|1193235"
                     /source="prediction"
     exon            complement(11806..11941)
                     /ID="exon_4350_3"
                     /Parent="mRNA_4350"
                     /gene="jgi.p|Fomfom1|1193235"
                     /source="prediction"
     exon            complement(12006..12224)
                     /ID="exon_4350_2"
                     /Parent="mRNA_4350"
                     /gene="jgi.p|Fomfom1|1193235"
                     /source="prediction"
     exon            complement(12691..13115)
                     /ID="exon_4350_1"
                     /Parent="mRNA_4350"
                     /gene="jgi.p|Fomfom1|1193235"
                     /source="prediction"
     gene            complement(14831..15188)
                     /ID="gene_4352"
                     /Name="jgi.p|Fomfom1|1248441"
                     /gene="gene2306462_2306820"
                     /portal_id="Fomfom1"
                     /proteinId="1248441"
                     /score="0"
                     /source="prediction"
                     /transcriptId="1248632"
     mRNA            complement(14831..15188)
                     /ID="mRNA_4352"
                     /Name="jgi.p|Fomfom1|1248441"
                     /Parent="gene_4352"
                     /gene="jgi.p|Fomfom1|1248441"
                     /proteinId="1248441"
                     /source="prediction"
                     /track="FilteredModels1"
                     /transcriptId="1248632"
     exon            complement(14831..15188)
                     /ID="exon_4352_1"
                     /Parent="mRNA_4352"
                     /gene="jgi.p|Fomfom1|1248441"
                     /source="prediction"
     CDS             complement(14831..15188)
                     /ID="CDS_4352"
                     /gene="jgi.p_Fomfom1_1248441"
                     /phase="0"
                     /source="prediction"
                     /transl_table=1
                     /translation="MGTAFSLAMFPSYLIWYTQYCIYMVICSHFVQSIPVCSTLLRIVL
                     DSLGCVHVTISSTFYTFLFVLSESSLHLSYSVLVHSDSDISHALLSVAYSCSSCTVYQE
                     GLSGLCLLSLCSLTE"
ORIGIN
        1 gcatgagagt aggtcaatca tcaatctcga acgaatcgac tcgtgactca tgtaaaccca
       61 acagggagct ccgccgcgac ctcgtacctc agacccgaag tcctcgaaag gccgaatctt
      121 actgttggcg tctcggtcta tactgaacgt atcctcttca cctctggcgt cggcggaagc
      181 gtcaaagcgg tcggtgtgca agcttcgaca ggccgcaatg caccaaagta tgccgtctgc
      241 gccagccgtg aagtcttggt gtgcggtggc gtctttggtt ctccgcagct cctcctactc
      301 tctggagttg gcccatccgc gcagctgcag aagttgaaga tcccggtcgt gcgggacctc
      361 cccgctgttg gacgcggtct gctcgacgta cgtgtgaact tctcattccc tcgaatgacg
      421 tttcccaaac tgagctgatt ctatcatagc atctgagccc tggaagcatc gtgttcaggg
      481 cgcgcgcagg gcagacatgg gacgacatga cgcaaagccg tcttcatagt gctgcagctc
      541 tgtgccgatg gatgttgttc gggacgggtc aaatgggtgg cttgtgcggc caagccggag
      601 tcttcactcg gtctgacaat aaagcgtgag tcattatctg ttgacctccg atgccaggta
      661 tcatggatgt ctgaacttgg tggcagtcta ccgtatggac ctcagctacc ggtgacggac
      721 acgacttccg ggccccgagc ccctgacttg gagttcctgt tgttcccgat gggcattatc
      781 gactacggac acggcttccc tcctcgcggg aactacggca tctctgtggc acgtcacatc
      841 ccaatatcgc ttcctgacac tcttctcatg tcatagtgga cagggcgcga tcctcctcaa
      901 acctgtgagc tcgggaacgg tcgagctgcg gaccaacagt gtgtacgacg cacctctgat
      961 tgaccccaag tacgtgatgc atagcctctt gtgttaatat ctgactgagc gaacaatcga
     1021 atatagtttc ttggccgacc agagcgacct gaacgcgctg atacgctctg tccgcatgct
     1081 cctccatctc gtgcgcaccc caccgctgtc tgatgctctg gacctgcgca actacgaaac
     1141 ggcgccggag gatgccaatt actattggat cggggacgcg gacccggata aggtgcggtg
     1201 tgctctggcc agctctactt cacagaagta ctcaccgcac cgtcttcgcg cacaggtttc
     1261 ggacgcagaa atagaagcct acatcaggaa gtacgggcag tcgtccaccc atcccgtgag
     1321 taacccccat ccccatgctc aagcttgcga accgccccac tcaatggctt ctggttcctc
     1381 attcccacag acgtcttccg tgcgcatggg ccaggatccg gcgacgagcg ctgtcgaccc
     1441 tcagctgtgc gtgcacggaa tccaggcgct gcgtgtcatc gatgcttcgg tcttcccaga
     1501 ccaggtctcc ggacaccctt gcgtgcctgt cctcgccgtc gccgagcgag ccgttgacct
     1561 catcaagggt gttgcgtgaa gacgacttga cgttgaaggt tgttcgcgaa cgtgttctgt
     1621 ctcaggcact gattgttctg tctcgggttc ttacgattct tgatcttctt gccgtgtctt
     1681 gccatcgtcg tcgaactctt atggtgtatg atacatccct tcgttgttga ggccgataca
     1741 cgatgtgatc acagactctg ttagttgtta gtgccctccg ccgtcccttc aagtcaagtc
     1801 gcaccaatca caggccgtgc aaggagccga tcagtggtac ttgaacccac tgaccataat
     1861 ttacactcac cgcacggagt ccttcaagga tagttgcgcg ctcgagtgat tgagcggtgg
     1921 aagccacgga tggtgatgtg cgtcttgggt gattgatgga cattagagaa ccactagaat
     1981 aaggtttgaa gggtttcctc agattgcacg cccatccact gtcacgctat catttccctg
     2041 cccccgtgga tggctccttt tgtggctcgg tgtgttcaaa gacgcagtgc tgacagagac
     2101 tgccagtgtg gaccgagtcc tgtgagaacc gaaatcttgt ggcagtctat tcgggtaagg
     2161 ttcactctaa tgtacttgat atcatccata ctccttcctt cctttggcat cgtccctcaa
     2221 ctcgaagcgt acggtgtgtt ggagcctgct caagtgcgtg taatctccgt agaatcatca
     2281 gcggttatcc cgtgggatgg ttgcgcgtct gatatttcaa ctcgccacct ccaccacgat
     2341 tccgaaatca tccgatactc atggcatctt caaatgctaa tcgattccga ctcgttcttc
     2401 gaccgtgacg atttcaagag catcgacatt gataccgacc atgttctccg ctccacccga
     2461 ggacgaggat gaggagcggg agctgatggc gattgaacag gagctcgagg cgggaggagc
     2521 tggaacccga ggaggatgag gatgaggagc ggaagctgaa ataggctcga ctatgattcc
     2581 gagtccaagt tcctcgatgc tgcactggct atatccggaa ttcgtgttca ctgattctaa
     2641 tgcgaggctg tcaggagcaa cgtagaagcc cccttcactg gcagggcaga tgctatagta
     2701 gctcagcatc gacgactccg ttgcgaacca aaacctcgac aaactcgcaa cccgagagcg
     2761 gcgccaagtg tatgagcctg tccggaaacc tcgaacgggc tcgcgtactt agtgctctcg
     2821 catactgaca cgacaggcgc tgaccgagaa acggctgcca gaaattgcag gataaaccca
     2881 gtcgaacgtg gccttcggcg aagatatagc caacatttct gagtccctca aatgtctctt
     2941 ttgcaggata tttgtgtaag atttcagtca acccaaaagg aaacctcagg agtgagataa
     3001 cgtgcaacct agaatggatg agaaaggaaa cctaccaaag ggctgtaaag gagctctccc
     3061 aaatgtcacc tttatggcac atgataatta tggaaacagg tcacctatat ggtgttttca
     3121 gacttcctta cctcatgtta gctgaccttc tatgggtccg attaccagtt gtaccaaacg
     3181 tgacccatca ggagcctttc ttcgtgccga aaatgactct ctgtaatctc tcctttgttg
     3241 ccactgataa ttaaatcgaa attccaagag aatgaaaact agaatgtggc atgatagaat
     3301 ctccactgaa ggccacgttc gactggattt atcctacaat tcctggcagc cgcttctcag
     3361 tcagcgcctg tcgtgtgacg gtgttctaaa aactcgaaga ggccaaaaag aggtattgcc
     3421 tgataaggaa gcatctgtta agtaattgat ctgaactttt aggctgtggc gttccaccgt
     3481 acccttactc ctcagcgttc atctgcagca aagtcgcaat cctttggggc aaaatacttt
     3541 gtccttgtgc tcctcaaaga atgtctcaga atcgcgaaac ggaaggcttg cagatactag
     3601 ccgagaagct gcgttcgaca ctcaccgaaa ccctccccta ttgcagcggc accgtcccag
     3661 tcaagcctcg agacatcctt ctctactacg gcaagaaaga tgacgagctt gggttggtac
     3721 ctagaccatt cattgttgag aaaaaagccg tctaacttga ctgacggccc gccggggata
     3781 atccagtcga attgacctca tgaaccctac ccttgatgct ttgaatcgcc tcgagaaagt
     3841 atgccagccg gctagatttg ggctcaatga caaggacgtc ctcgacgagt cgtatcgcaa
     3901 agctggaaag ctcgacattg attcatttgt gctttgcttc aacgcggaac gcacaggact
     3961 cctcgatgct gtccgcatgg cactcttccc cggcagggaa gaaactcggt cgatcgatgc
     4021 tgagctgtac aaattgaaca tatatggtga gtgtttgctt atcgtggact cggattcgtt
     4081 tgtcgcatta ggcgcttata acaatgatgt gaacaacgat actgatggcc cacgacgttc
     4141 aggaaaagac gcgttcttca aaccgcacaa agatactccg cgcgcgccgc acatgttcgg
     4201 ctcactcgtg attgtctttc cgactccgca cacaggcggc gcactcaatc tccgccacga
     4261 agacaaggtg tacacgttcg atgctccaca actccttcac aaagccaatc tcgtttcatc
     4321 ggagggggac aacaagccaa agcagtcctc gcacgttgcg ttcgtcgctt tcttcagcga
     4381 cgtcgaacac gaggtgatgc cagttacatc gggacatcgc atcaccatca catacaacct
     4441 ctacttcgct atgggcactc cgtccgcgta ccttcgcgca cgcacacacg cagttcagct
     4501 tgcccaacca agggcgctgc atgcggatgg catcgccgat gcacttcgca ctctcatcaa
     4561 tgatccaagt tgtctcggga gcggagggat gctcggtttt gggttacgcc atcaataccc
     4621 cctcccacaa tcatggacgt gaggcgatcc gaaccccctc aggcagctcg aagacttcct
     4681 taaaggaact gacgctgcac tcttccgcgc attggaggcg gagggacttt tcccagttct
     4741 tcggctctac tacgagagcg gagattataa tggtgtcctc ctcgaccgtg ttgtctacat
     4801 cgaattacca gagttggaag attccctgga aacgcaggcg atacaacgag gcgggatcag
     4861 agtctcacac gctcgcggca cgattcgcac gaatgcagag ttggggggtg gagaggtgta
     4921 catggtcact ccaatgacta ggtggaacgg ggtaaaggca gcgtgcatgg catacggcaa
     4981 cgaggtcacc ctcgggctgg cttacgggaa cctgtgcttg gtcgtggatc tgccagggcc
     5041 cggtcgggtc gggttgttgg aggagaacaa acgtggcaag ttcttcagga acacctttga
     5101 tgagcacaag caatccgagt cgacaggtcc gttttaggtt gtacagacat tcatctgtgc
     5161 catttgccgt aaaggttgtc gacggtgtga gggtccatat acacggacag cctccaacat
     5221 tcattatcac tatccacagt tcatcatggg agacatcggc cgcattcctg tgtttctttt
     5281 acttcgttcg tgctgctccg ttggcgtgac tcggacagca cccctacact ccgtgcgcac
     5341 atgtactaca cataactagc ctctactttg acatgcaata agacgcaggt gcggacaact
     5401 ttgtgcagta atgcaacatg acatcatcgt gcatgcgaag atggacgttt gaccctgtcg
     5461 ggcctcaccg gtacctccca agcaggtgcc tcatgcagtc tctggggacc tgaggttcgt
     5521 tcattagtgt tcatggttaa atgtatcccc atcctgtagt catcatattt gatactactt
     5581 ttgtgcctct tctcctgtac tgtgtctcat cccttctcat cacactactg aagcagacct
     5641 cgatacatat gttggagaat gaatcagccg ttgaaaagat gatttcgata ctctcaaaat
     5701 gcacatagcc agagctacta tcatactccg agacggcgag gatcaccctg tgacacgaca
     5761 ccatgatatc caccgccctg tcactttgca ccgatgcttt gccagagata tgtgcctttg
     5821 gtcgttatct tctaggctac acattgtaca gaacgatgag catagaggta ctagagtccg
     5881 cgatgtcgaa ggtacgtact tggagaactc ggagtcggcg cttcaaatgg cagatcgcgt
     5941 gccagtatcg cgtggcaggt cgggcttgtc tgggtaaggg cccctattga acctgaagca
     6001 ctgcaacttg actcaaaata tctgaaatgt cttcatatgc gacgctcgcg gacctgccta
     6061 ttgagctcct tgtcaaaatc gtgaagctcg ttcctcaaga cgatctatgc acccacatct
     6121 ggttctacca atccagccct gcggctgccg caacatacga cttcgtgggc gacgggttct
     6181 ggaaggatgc gtgcttggac tcgggtctgg gatttgttcc tcaactcgat aaggaggatt
     6241 cggaaacctg ctggcgcgat attgtcatgg attgtgtgaa gcacgatgcc gcttgcaagc
     6301 gttcggaatg cggactgtcg ctcctgcgca ctaaccgtac gttgatcccg tcgtcttttg
     6361 tttctgtcca ttgagcgaaa ttattttgaa gggaaactag tagctctgcc acgcagacat
     6421 gatcaggtca agacgcatga tgcattgcaa ggcatcacgt tcgaagacgt gccgtggatc
     6481 aaggacatcc tgcgcgacac taggctgcgc atggataccc gtgcgcatcg tgcatatgca
     6541 atcaacaacc ccgttcatct gggatgccat ccgatggctt acaggagctt tgcaacattc
     6601 ccgccccaag agcagctgcg agtcgaaagg attggcttta aattttacaa ggagtctaat
     6661 cgcatgatcc ccgtggagaa caagttcggg gtgactgtgt atgatgttat acgtaccatc
     6721 tatgattggt gagcgcagga tgtacgtgca gtagagaagt attgacattg cagtgacacg
     6781 tgaactttag tctcgagctt ccgaccccct tttataaata tgaggcggct ccggagacgc
     6841 tccgggagat cctatctgcg aggtatttcc tcttgtgttt aaacgaatcc atccatgttc
     6901 gctcattctc ttcccgatta gaccgataaa gacaatcaaa tatcttgggc accctggtgg
     6961 agtaatcagt acgatggagt atgggtttac cggccctttt atagcaatca ccatccggcg
     7021 tggttacccc gcctgggagt atgagtccga ataagtcgtg caacacttga accataagtt
     7081 catgtacaat acatttcatg aactacttga ctacccacca atatcattcg ttgtcgactt
     7141 atatgcgaaa tgttcggcac ttcactcatt catgatgaat cagcgaagtc aatgtatccc
     7201 caacgctctg cagacgatcc tttgccagct actagcgaga tcatcttcgt gcgtcttttg
     7261 catgttccac gccccggtgc ttattaccaa cacagagctc gactcgtgcc agatccatac
     7321 ataagaactc tagggtggca agggggttgt gtaccgtgat ggcaacacaa tggcagggca
     7381 gagtctgggt actactatta gcagcagtgg actcggattt cacgcgaact tggtcgctgc
     7441 gcgttcagtt gcaaggatga tacgttgtca acaagttcag aggatgtcca aggtgtccgt
     7501 ggttttcaca gcagcacaac ggaggtgaac gtaaggcctg agtcttgaag ctttggagta
     7561 tgtagcgtgc agggtcgcct gagattgaac aggtgatcac aagcgctgtc acgctgtgac
     7621 cgcgtacgga gattgggtgg cactgagtac tgagtgttca ctcctcgcca tgatgtgcgc
     7681 cgcgttcccc gcagagatct tcctcgcaat caagacctgc attcccctcg ccgacctccg
     7741 cactcatgtc tgctactaca cctgtagctc tcgcattgcc gccttatacg actcggagcc
     7801 aaaccccgat tctttctggc atcacgcttg ttggtcctgc ggtatcggat gttcaaagca
     7861 gatggacggc aagcttcgtc aactcacctt ttggagagac cttgcgatca agatcatccg
     7921 atgttgtggg ttctgcgttc atccacagtg cggcgaggcg ttgttggagg tacaatagta
     7981 agtctccctc agtcgtaccc cacgatgtca tctccatgag ttgggcatgc aggaaagcgt
     8041 atcgcccagg cgttgcaaac tgtcgatcct ttcagcatta aacaagattg gagcatagat
     8101 gaccttgaca tcgagattgc gggcttcacg cacgcagttc tgcctcaact tgcattccta
     8161 tctcgttatg tgccccgcgg accccttgct gcccttcgcc aggcctatgt ccgcgatgct
     8221 ggcgtgaagg gcatccccag caaccctgcc atgcttgaag accatgctct gctcctcagg
     8281 agctttgcaa cggagattcc aacggacatg atagagttgg gactagggga tggccagatc
     8341 cgttccagag tcccctcgtg caatcctagg ggcgtgacgg tacttgacgt ggtcctcact
     8401 atatatgcag agtgcgtatc tctagtccac cctttccgcc cacgacctaa tgcctcggcc
     8461 ggcgtcatca ggttggacgt gccgctcgcg tacgaaaatg tgtgggactt tgtcagaggc
     8521 caccaggagc attttaccga cgctctatgg gcgcaggaat cccgcgaagt ttttggatat
     8581 ctccgcactc tacgcgccgt gcacaataca tggtgagtat acccgtatat ataatgcccc
     8641 acttgtatga agctgaccct cactacacca acagtcctgt gtcgcgattt ggctacaact
     8701 ggcccatggc gatgcgtgta cgacatccgt acttcatgat ctacctaaag tagattcgtc
     8761 tcgaccgccg ctcgaggccg ctcttgcgtg atcatcccgc agtcgcaccg taacgctcga
     8821 gtctcacgac cgcacacgac agtgcttcaa gctgatgctg gacagctcga cactcgcgcg
     8881 ggcgtcgaac gagacacgag gatcatgcag caggtcccgt ctatcctgcc aaccttatgc
     8941 cgacattctc cacctcgcac cgccgtttgc tatcggcatc ccaatcccgg gacagttaga
     9001 gccaggagcg cgacggactt tctcggcgca atggggacac cgttcccggt taggcgcttg
     9061 gttgtggtgt ctctgggttc gccccttcaa acgctcttag caactccttg tctgcgcagg
     9121 agtatccttt ggtcgtgcac gcccaacttt ggtacagcgg acctcgacat ctctccctgt
     9181 ctctaggcgc cttcttctcc gcttccacat tgggcctgca gtcagactgt attgaacgtc
     9241 tcacagtcca gacacataca tacacagagt tgtctcgtca agtggcgcct accgatatgt
     9301 gcatgtcata gggatatcag ttcaaggtgg tgctcttatt cggactaggg tgcgctgttg
     9361 gacttgcgtg acgtatatta caatcacaat aatggatccg ggccatcagt tatacatcct
     9421 tccaagctcg catcgtgtcc gacgtggatt tcgaccacac ctcaggcgca caccaatgac
     9481 tttccctcag ctctgccacg aactcacaga ccacattcgc caccacgctg ggccctaaca
     9541 gcatgaacag aactatccgc cggcctcgat tccaccacat gccacattgt cgacggaggg
     9601 ctcgggatcg gcaacctgac tcggcgtgat agctatcatg cgtcgccgtc ataaggaatt
     9661 caaaaccatc tactgtatcc ctagctgatc atatctccca atgcatcact ctcccacatc
     9721 tgctggactg ttctttgact ggtgacgggc atgccactgt acccgataac cgtgctatgg
     9781 gtctcgttct cgttcaaatt ggcgcttggg tactgagcac tcggtccgta tacttgagaa
     9841 gagacaccaa cacgtagggg gttgaaacca ctcgtaggag caatacatcg gcacttgcac
     9901 gggcgataag aatgcaagac ctagggcaac cgataaacaa gtgcaacaga atagtattgc
     9961 gtgcgaataa ggccaccgac gatcctaagg cccgagggac tcaatttttg ttacccttga
    10021 gcccctcgag atactgatgt gcacgcccaa gcatccagat cgtgaactcg aacttgaagt
    10081 tcgggtacga aattgcgacg tttttgttga acacgccctc gatcgcctcc tgcggccacg
    10141 agccgtccta ccaacgcgta gtacatcagc atttcgctct accaacgtcg agtgacactc
    10201 aagtgcagta ctcaccggcc gctggcggga catgacgaat ttgaccgcac gctcaatcgg
    10261 ttccgggtgc gggtaccgcg catacatgag cgccatcgcc gcccagcacg tctggacaac
    10321 ctgagtctgc tcgtgctcaa cccacgcggc gacctcgcag ctctaccatc aaaccgcaca
    10381 cgtaaggagg aggccgacac agacccagag ggtccacgga ggaagtggag gaagacgcac
    10441 cttgtagctc tcgccccagc cgccgtcggc gcgctgcttg ctgatgagga agtcgcacgc
    10501 cttgcgcgcg tgcttgctgt tctcgtatgt ctcgccgacg agcgaaagcg actcgagtgc
    10561 gaactgcgtc gcgtaagtga agcaaatccc ccacgagccg aaccaggtgc cttccggtcg
    10621 ctggatctta tgcaggtagt cgacggcctg cgtgatcgtc cgcctattag atggatcccg
    10681 gtttagctac gcttggagga agacgagagg gcgtcgctag agcacttact ggatgtctcg
    10741 cgcacggtac ttggggtagt acttccggaa gatggaaagc gcggtgatga cggacgtcgt
    10801 gcactcgggg tagttaaact cggtcatgat gttacctagc gggaacttgt gtgtcagatt
    10861 atttacacag attatttaca ttgcgcatag atggatggga tactagctca ccgaaaacct
    10921 cagccgggtt caggtattcc atccactgtg gcgcgcggat gagctcgtag ctcgcgaatc
    10981 cgccgtctgt gttctgcaga ctgagcagga tgtcgacagc gtcgcacaac ctcctctccg
    11041 agatcagctt cggtgcatcc ctggtaccaa agacggtgag cggagaaagg tgaaccacaa
    11101 gaaagcaact cacttgacgt gctcctggag gtacagcacg gccttcaggc cctctcccgt
    11161 gcagtcgctg accgtgtacc cctgcgtctt cgtgctgaac ggccacgctc ccttagtcgc
    11221 atggcgatac gcactcgcat gatgcttcgg gttttcccta atctggcact tatccaacca
    11281 ctccagaatc cttccgacac tatccctgaa ctcctcctcc tggcccaagc ccgtctcaat
    11341 gagcgcctgg gcggtaaaga cgatgtccca cagctgcgag ccgttcgtgc cgcacatcat
    11401 catgccctcc gcgcccatcc acatgaagtc gtgccggcgc tcgtagtgct tcttgtacgc
    11461 tgcgctgtcc cggccctcgg cgtgcatgcg cacgatttgg ttcatcatct tgttcactgg
    11521 cccgaggtcc tggcagtccg tgttctcgtc ctcgagcacg acgagctcgt acgagcgctt
    11581 gatcgccgcg cgccggagag gcgggagggc gcagctctcg tacacgccga ggatcttgta
    11641 gagcccctcg aggatgtgcg aatgcggggt gtagaggtcg attgcgtgca cgtagctgcg
    11701 ctgagcgggc cagtcgatcg agtagtagtt ttgggtgtag agttcctgcc gtgatcgcgg
    11761 tggtgagcga caagatcaga gtagcctgtc agactgattt caaacttcac gtagagccag
    11821 cacaaggtcg gtctcctcca ttttgaagcg gacaccgtac aaatatccca tcgggatgta
    11881 caccgctcgt gtatgaatcc accacctgtg cgggtggatg ggaacccagt caggcagcaa
    11941 cctagtatac tatcagcacc atgcatccat tatatgcgcg gaagagagcg acgaaatata
    12001 cgtaccatag ctccgcggga acggggtgat tgccttccca gtcatatacg ttgagaaccg
    12061 agagccagaa cttgccccac gacggtgcac caagagcgcc gccaaacttg tgcaagcaca
    12121 cgcgggcttt gacagcaact gggtgatctg ctttcacgcc gaggatgcgg atcgcgcagt
    12181 agttcaacgc agtgccgaag accgtgcttg gaccctcagt atgactgcaa acaacttggc
    12241 gtcagagtac tgcatataca tacatcgcac aacagttcaa cagaagctgt ggctcatctt
    12301 cgagcaggct gaaccttgac gaatgatagg cgtgaatctt gagccagaaa ccagccagag
    12361 gggtccatct gcacaggccg ctcgcaacga cattcccaat gaaaagctca gcatgtctcc
    12421 ctgactgacc gagctgtctg tccgttagag caaacatcaa gattcgggaa gcgtataagc
    12481 acgatgtcca taccgaccgc gagcccctct ggggagcaca ggtgtcaacg ccaaatacaa
    12541 tgcaaggaac gcgatgtcga tgtcttcgca tctcgggatg tcgagaaacc aagcttcaac
    12601 gcatatgtcc acgacgacgt gcaaggtcga gagcaacgac acgcaaagtg aagaataaat
    12661 gtgtacaaaa catagagcaa tgagactcac attccccagc caccatcctc gttcgcatgg
    12721 ttgaagagat agcggatgat ctccagcctc tcctcctcct tgaacggcat accagtgacg
    12781 tacgacccga tgaccaagcc cgggatgagg aacatcgggc ccccatactc tcccgcccaa
    12841 tgcccgtcct ccgcctgcag atgcttgaag taccgatagc cattccgcgc ggcctcgagc
    12901 gcgttcgtcg gcttcgggag ctcaggaagg tcaagcggct ggccgagcca atacttgtcg
    12961 tagtccttct ggggccacgc cgcgcactct tcgtcagtgc gcagatagtg ccacgtgtgg
    13021 tcgccctcgt ccgagatgcg cagtcgccag cgggagtaat ccgtgaatgg gagcttgccc
    13081 gacgcgggaa tgtcaagagg cgtgtatgcg gacatggaga gttgaagagt cacaggttca
    13141 ccaactggat gagactgccc gggtgcgcca gatgggtgag cgcaggtcaa gccttaagca
    13201 acagagaaaa atatcacaag cttcgaacgc tgcgcgcgta gacgacgaga cgagggtggg
    13261 gagacgatga gagaaagaag atgcatggtc tcggtacgcg gccgcagagt ggcacgactc
    13321 ctccgattta ctacgccaaa ttcttggtcg tcgacgtcgc gtcgcgtaag cgctcacaat
    13381 gaggaaatac aaatagcttg ggtgtacccg aggtatacca gtccaggaag aacttgggga
    13441 cattggagat ggacagagat ccagagtaag gggaacgaag cacggaccga ctaacgctat
    13501 acaagtattg ataagtgatc tctagcagga gcacgactag tagttagcca ggcgctcatg
    13561 ccttctgttt gatctgcagg tcatgcacaa gtcgcccacc tattgatttg cctgcgactt
    13621 gctaaccgag atcttctcag gtatagttca caccaaggtc gaagtccacc gtcaaacatt
    13681 cgtgacactg attattaaag tacagctggt tccaaaattg gtggccgccc aactccgact
    13741 gacgcgcaca aacactttcg acacgaaaaa ttcgaataaa tcggaaattg tctggacacc
    13801 gttcgcccta tgttctgtct tctcagagtg caatacgagt gtgtgtttga ttgattggaa
    13861 gcatataatc catatttagt acagtgcaat aagtttcaat gcctcgtatg cgaacatgag
    13921 gctctgcatc agtactgagg tttgctgtgc ctgtctgacc gcctttctct ttcacccatg
    13981 ctcttcctcg gggccacaca gggatgaaga ctcgtgcagc tacaagacag gaagctgtca
    14041 acagcaacca cgagggcagc acccccggcc ctcaaagtga cctcgagtcg gaaacatcct
    14101 gtgttctgcc cagcgaagag gttgagcaat attctgacat cgaggctact ccccaccaat
    14161 ggcactcacc tgcgttccct ggcgagttcg acatcttatc agagctggat actctggatc
    14221 atcatgtcat cgatatttcc tcagatggac aagaatccag tgtcgacgga gacagtgtgg
    14281 gaagggacat ggatgatggt gagagtgaag ccagttcagg acagggcaga atgagcttcc
    14341 atgggtcttc tgatactggt gtgtaacatg tatgactttt tttgggtgac aagctgattt
    14401 ccaaaccgaa tagagcgctg agttaaccct aacccttgcc tactctagta accacgtcat
    14461 tgggcgtcaa aggcccacat ctttcagcta ggcattgaaa tcccaggatc gctcgtagac
    14521 tacataaaat tgcacataga gtgtagggat gttgtataca gtttgctgtg gagctatagg
    14581 gcgaagagag gaggctcttg tggccggatt tttgtcagaa attggggata ttccctacat
    14641 gatctgcctt ctgtaactca caaaaccaac tatctatgca gattcagaag atacaggtat
    14701 gatcacaagt cttgcagcag tgtatatggt tggtctcaga gcaacagcaa ggacatggat
    14761 gggttctgat gaagtctgaa cctgtgaagg caagagtcac aatgactagt agacatgcag
    14821 acagacaagt cctcagtcag tgagcaaaga ctgaggagac aaagccctga aagtccctcc
    14881 tgatatactg tacaggagct gcatgagtaa gcaacagaaa ggagagcatg tgatatgtct
    14941 gagtcagagt gaaccaacac tgagtaagaa aggtggagtg atgactcaga cagaacaaag
    15001 agaaaggtgt agaaagtgct agagatggtc acatggacgc atccaagact atctagaact
    15061 atccggagca gtgtagaaca caccggaatg gactggacaa agtgagaaca gataaccata
    15121 taaatacagt attgagtgta ccatatcagg taagaaggaa acatagccaa agaaaatgct
    15181 gtgcccataa gcgcctaatg cgcatctata gtccatagtc cctagtgatt ccaacactcc
    15241 cactcgttca agctgcggag gaaacaagac cagagtgctt aacaaagtac tcgagtatag
    15301 attgaggaat attctttgtc agcgcatctg caatgttctc ctcactagga acatagtaga
    15361 tctcaatact cccactggcg aggtattcgc gcacaaagtg gtagtggacc tctacatgtt
    15421 ttgtacgtcg gtcaacggcc gggttctcag agaggaagat agcaccatgg ttgtcaatac
    15481 acatgggcgt agacgcactc atattgtccc ctaacttgtt gccaaatgtc cttagccaca
    15541 tcatctgacg gctgcaatct gacgatgcct tgtatcctgc ttcagtggaa gaaagtgaga
    15601 tagtaggctg tcatctagat gcccaagaga ttgcaccatt cgccatcttg aagatgaagc
    15661 cggtttgcga gtgcctattg tcgcgatcct ctgcccagtc cgaattggaa aacgcgatca
    15721 gaccagcatt ggatgcaccg tcatagcgca gacgaaagtc tgaagttcct cggagataat
    15781 ggagtacata gagaagatag ttgagatgtt gctccaaagg attagcgctg tatttaccaa
    15841 gacggctgat ggcaaacgcg atgtctggac acgtcccaag acaggcatag agaagactac
    15901 ccatcaaact ttggaaccgc gtgcaaagag atgccgatgc tgctgccttt gcagcttcaa
    15961 gaactgctcc agcaggaaga ggagtacgtg caggcttaca gtcagacatc ttgtaactag
    16021 acagaatagc ttcaatatac tcttcctggt cgatgtcaag tgtcctagag agacgatctc
    16081 aacgtatacg aagaccaagg aatcgttcaa ctgggcctaa gtccgtcatc ttatactgct
    16141 tgccaagcgc cttcttgacc ttatcgatca gcgtccgact gttacccatg agaagtaggt
    16201 cgtcgacata aagaacaatg attgtgacgc gatcagggtc tgtatccccc cttgttggcg
    16261 atatacatag actccggcat ctgaataagt ccgtgtaaat ccctgttgga cgagtgagtc
    16321 gtggatctta atgttccact ggtgcgaggc ttgcttcagg ccatagatag ccttcttaag
    16381 cagacaaaca tgatcctctt tgcctttcat gacccagccc tccggttgtt ccatatagac
    16441 ctcctcgtcc gagtctccat taaggaacgc agtcttaacg tccatcgcat caatgtccca
    16501 gtcttcaagc gctgcatgcg cgaagagata acgaatggac tcaaaacgag cgacaggaga
    16561 gaaggtttca tgatagtcct tcccatagac ttgcgtaaaa ccgcgagcca caagacatgc
    16621 cttgtaacgt ccatctgact tgcgatcata gacccagcga catgagacaa tagaccagtc
    16681 ctttgggcaa ggaaccagta cccaagtctt gttcgccata agagactcat attctgctcg
    16741 ctcagccgct ttccagtgtt catgttcagg tgaagccata gcatccttat gatgttcagg
    16801 aatgccagac ttgtttccaa atagttgatg aactctagaa taattctcgc ttccgcctta
    16861 tgttgttctc catctgcatc agtacgcgca tctacttgag cgggaggttc accctcgtac
    16921 gtgttgtcct tagtgtaacg gctgggagga acacccttgt tagatcgctc agagcgacga
    16981 ggaggagggg catttccatc agcaggagga tgacgagcac gacgatggtt aggacgcggt
    17041 acttcagcag gagcagcagg cggttcagca ggtggtggct gttgctgagg ttgttctgga
    17101 gcaggagcag ggtctacagg agaagctgga ggaggaggag gagcatcgtc ctcaatagga
    17161 atagggattg gtaactcatc atcggacgaa tcctctgatg gatactcagg gaatggacta
    17221 tcgtcagggg tagcgcgaca agtgccggtg tcttcacgtg caaggaaaac ggtctcatcg
    17281 gagataacat cgcgagatac ttcgatttga cgggcgaatg gattccatag acgatacccc
    17341 tttgaaccca tttcataacc cacaaacgtc ctctcaactg ccttcacgtc gagcttccca
    17401 tgacgtttgt ctttctgcac gtgtacatag gctttgcacc caaacacacg gaagtatgat
    17461 acgtctggct tcttaccaga ccaaacagtg atggggcatt gccatttaag acatttcatt
    17521 ggttgacggt tatagatatg aacagcggcg tcgacagcaa gtttccagaa tccatgagag
    17581 agaccagcaa agtgaagcat gcatagagcc ttctcttcaa tggtttggat gaaacgttct
    17641 gcacgaccgt tctgctgtgg tgaacctggc attgtcttat cgtgctcaat cccatagctt
    17701 agtaggagag cctcgaaaga ttcagacatg tactcccccc ctcgatcgga gcgtaccttc
    17761 ttgatcttac gtcctgtctg ggtctcagac caagccttgt actgcttgaa agcctcctcc
    17821 tgttcggact tgcgcttcaa acaatagact cgacctaagc cagaacagtc atcgacgaag
    17881 acacagaagt agctatatct gccaatcgag gtactgatcg gtcctgcaac gtccatatgg
    17941 acaaagacgc caggttccac agcacgtttc tctgagggag gaaacggagc acgagacatc
    18001 ttgccttttg cacatccgtc gcaaggtttt tctgatggag accctacacc atccacacct
    18061 tcaaccgcat caggaagacg acgaacagct tccttgccag gatgacccca gcgacgatgg
    18121 gcgagatcgt gatctaaagt ggctttgggt gtagcatcaa gaacaccaga gttctttcta
    18181 tccaggaaga gtccaaagat atagagattc atccgtggaa tatactcagc agacagaact
    18241 ttctgacctg caatcttaac cgtcaaacca ggtctgacag ggccctcagg ctccttgtca
    18301 aagatgctca taaaatactg cccttggtaa atgaacaaac gtgaacactc tatcacacct
    18361 gttgagaaca gacgagcatc tcctactgct gggatgtagc agacattatg gagagtgatg
    18421 tttactcgtc gtccatcaac catggtgtat cccttgacgg ttccttcacc gagtccttca
    18481 acgcgaccag agtcgccaga ctgagccgtt ccgaagaatt ttggctcgtc atacttctgg
    18541 tactcagtga agtcctcgaa gcaacctgca acatgctgag atgcgcctga atccatgagc
    18601 catacagtga ggtttgctcg gtccacgtcc gaagacgcct tgtagaagga agcagcaatc
    18661 tcgttcacag tgctagatac aggtacaaga gaagagatag tatgcgcacg attatgtctg
    18721 ttctgattcc cattaccacc ctgattcgtc gagccagagt ccttgccttt gcccttgtcc
    18781 ttcttcttgt tccacggatt cttctctggg aacttcttgt agcagttgga tgagtcgtgg
    18841 ttgtccttac cgcagtggga acaaggaggt ttgggcttgg tcttcggctt tgagatcttg
    18901 ttcgcctggc cgattgaagt gttccgcagt gaatcctcaa gcttcagctt aggcttgacc
    18961 ttgtcgagtg tcaagtcagc tttcactgtg gtgtggagga tggtggaaat cgatgggcga
    19021 taagactcag gcattttaga gaatagccag tagaccttga tgtgctcggc gagggtattc
    19081 tcgttgtcag acatcaactc attgatacgg ccaatgaacg tctggacttg gtcgacgatc
    19141 gacttgttct cgacaaactt cgggtagttg agcagctcct caaagtgaga gaaactgtac
    19201 ccattgtccg tcttctcgta cgtcgtcttg agagcagtcc agatgccatg cgccgtactc
    19261 tttccctcat agcacttcgc aacctcagta ctagtcttgt acatgaggat gccacaagcg
    19321 cgagcatttc tcttcctcca gtccttcttc tcctcgtcgg tagcatcagt accaggagca
    19381 gtctccgtcc cttctgtaag ctcccaagca tcaatcatca tcagatatcc cttcatctga
    19441 cgagcccatt ccttgtaacc ttcctgccca gtgagctgag gaagattctt ctcaacaccg
    19501 ccttccgaca tggtgaatga atagatgaag tcagttgagc cgtgctgaag tgggttgacg
    19561 ataagatcga gggcaggtag agagggtgtt gatggagaag gagattgaga tggtgggaga
    19621 ggggtgtcta gagcgagagg agagacagat gcgataggag agactgaaga agaagaggta
    19681 gattgaggag attgaggaat gtcgacagtt ggtgatggtg gggcaagtat atgttcaact
    19741 tcgccttgag acgacgaaga agatgatgct gaggaggatg agtctgatgt gtccggtaga
    19801 caagtttgtc caggagcagg agcgatataa tctgttggaa cgtcgcagtt gtctggttgt
    19861 actacttcag actcccggtt aggacacggt tgtctattgc agttatacca gtcacgctct
    19921 tcttcgtccc agaagcagtc cttctgttcg ctggtgtcgt accagtgaaa agagtgacta
    19981 cagacgaatt cgtcgctcga cgaagccact gtgtcgatgc gaaaggttca ggaagctcga
    20041 tgatttggga gataagcctc gtgcaaaggc aacggtagat gtggacacct gttgaggtga
    20101 accttgaaca ccagcaagcc gggtatgccg atgctaaggg tagaagttgc caactgtgcc
    20161 caagaaaact attctaagct aggtatcaaa agagtatcgt aaggagggtc caaacggttg
    20221 tcctccggtc ctaaggtgtt aagcaccccg gatacaacag ctggcgggcg caagtgcgtg
    20281 gcctggctga gggatacctg aaaacctgcg tgcctcgaaa gcaccaaagg ttgtacaaag
    20341 atactagtag atagctgact acaaaagcgc tcagggctgc gtcacgagcg caggaatgtc
    20401 cccctggcag cagtgtcggc gggcacagtc aagagttagg gaaagatgga ggaagagcac
    20461 gagggtagaa gtcgtcgaga ggatggggcg cgcgcaaagt gacaactaac aacggcagag
    20521 ctcagggctc ataacctgat gaagtctaaa cctgtgaagg caagagtcgc aacgactagt
    20581 agacacgcag acagacgagt cctcagtcag tgagcaaaga ctataatcat aaaggataag
    20641 tacctagtag acacgcagac agacgagcta taggtactat gaagtactta ctcctcagtc
    20701 agtgagcaaa gactgagaag acaaagccct gaaagtccct ccttatatac tgtacaggag
    20761 ctgcatgagt aagcaacaga aaggagagca ggtgatatgt ctgagtcaga gtgaaccaac
    20821 actgagtaag aaaggtggaa cgatgactca gacagaacaa agagaagggt gtagaaagta
    20881 ctagagatgg tcacatggac gcatccaaga ctatctagaa ctatctggag cagtgtagaa
    20941 cgcaccggaa tggactggac aaagtgagaa ccaataacca tataagtaca atattgagtg
    21001 taccatatcg ggtaagaagg aaacatagcc aaagaaaatg ctgtgcccat aagcgcctaa
    21061 tgtgcatcta tagtccatag tccatagtaa ttccaacagt aacatcagct ccccctttct
    21121 gtagggacgt cctcgaccct atgatataca gtttacaaca agtcagtcat cgatgaaaga
    21181 gactcgggag tcagtgctag taaggcttcg gtgatctgtt cctctgttgt aaccccaccc
    21241 atcccaaaac cgctcctctt cctccgagac tccaatcgca ctccggtaac acattatcgt
    21301 agcgatggga gcaagaaggt tttggcgcaa tgcgagaggg ttagtgtgcc tagctaccat
    21361 gtcgtctatg ataagtgcag ctcgtcgtgc atgtaacagc gttgcatttg gccataactc
    21421 ccggtacctt gactccatct cttccgaggg aaagagaaaa cctcggtcgg tgacagagac
    21481 aatctcgttg tccgtggtga cgatgaggaa ccgtgtgtcg cctagtccac acatcatccg
    21541 ataccgccgc aagtatggga tgccgtcatc tgggggtgcg gtgttgaact tccggactac
    21601 cggctgtgct cggaccggag ttgtgtacac ttgtttatgg tcatatgatt agataggctg
    21661 tgttcctact taccatttat ggttttcttt gttctcctac tgtactttcc catgaccata
    21721 tggttactgt gcattcctgt gcgtaccagt gcgttctaca ctgcaccgga ctcttctaga
    21781 ccttatgtct gactcatgct atgactgtat ctgactcata cgccgatacg gactctgact
    21841 cattgtctta tggctacatg tgactgcttt atctgctgac tcatggactc atccctcatg
    21901 tatataagca gtcccttcct tcgcctctgc tcttcagtcg ttcgctcact gactgaagag
    21961 taagtccttt acatacatat gctctactac ttcttactga cttagtactt gtagtccctc
    22021 tctgttgtga cttacaggta cttcactatg caatatagtt gttcgctcac tgactgaaga
    22081 tccctctctg ttgtgactta cagtcgctcc tcgccttaca ggttcagagt tcatcaggtt
    22141 atgagccccg cgctctaatc agttgcttct ctgtcgacac tctgcgcgca aactctgttc
    22201 gtcgactctc tgcccgtgca ctctcctcca ctttccctaa ctcttgactg tgccctccga
    22261 cactgctgcc agggggactt tactgcgctc gtgacgcagc cctgagcgct ttttagtagt
    22321 cgctatctag tatctctgta caacctttgg tgctttcgcg gcacacgggt tttcaagtat
    22381 cctcagccag gccacgcact tgcgcccgcc agctgttgta gccggggtgg ttatcacctt
    22441 tggaccggag gacaaccgtt cggaccctcc ttactatact ctttttgata cctagactcg
    22501 tatagctttt cttgggcaca gttggcgact tctatctgga ttgttgggaa tatcggcttc
    22561 ctgaccttct ggctcacctc aataggtgtt cctctctacc agatctcgca cgtggcaagt
    22621 caatcatcgc gtttttctct gaaccatcgt actggagccg cctactactg ccaatagtcc
    22681 tcagctcagc tccgactctg aagctgaagt caacgctgaa cttgcagaac atcattctac
    22741 tgcatcggcg tttgattgct cggaacagcc ccatctcttt gatctagacg atcaggtcga
    22801 tcgttatcac tacgtctacg acgacggaga gcaggagtgg gaccagtgcg acgtacagct
    22861 ctgtcccaat cactacaatc aactccctct tccgtacgaa ccgacctttc actgggcata
    22921 tccagcaact tggcagcagg acaccgaccc acaacatgga gttcctcttc cctatcttca
    22981 ggaagaaact cacgcacagc cctcctcatc tcgtcctaat ttctatctcc gatcgctctt
    23041 cggaaacacc cctcctgtcg attcaagtcc tcttcctcca gtctaccttc ctcctcctat
    23101 cgtcactgcg ccccc
//
