# Supplementary material for: Uncovering the transcriptional landscape of Fomes fomentarius during fungal-based material production through gene co-expression network analysis
Source: Fungal Biol Biotechnol. 2025 Feb 13;12:1. doi: 10.1186/s40694-024-00192-3 (PMC11827164; doi:10.1186/s40694-024-00192-3)
Supplement: Supplementary file 1 — Supplementary Material 1 [file 40694_2024_192_MOESM1_ESM.zip › scaffold_3.region003.gbk]

LOCUS       scaffold_3             23111 bp    DNA     linear   UNK 01-JAN-1980
DEFINITION  scaffold_3.
ACCESSION   scaffold_3
VERSION     scaffold_3
KEYWORDS    .
SOURCE      
  ORGANISM  
            .
COMMENT     ##antiSMASH-Data-START##
            Version      :: 7.1.0
            Run date     :: 2024-09-10 12:01:23
            NOTE: This is a single region extracted from a larger record!
            Orig. start  :: 2401712
            Orig. end    :: 2424823
            ##antiSMASH-Data-END##
FEATURES             Location/Qualifiers
     protocluster    1..23111
                     /aStool="rule-based-clusters"
                     /category="terpene"
                     /contig_edge="False"
                     /core_location="[10000:13111]"
                     /cutoff="20000"
                     /detection_rule="(Terpene_synth or Terpene_synth_C or
                     phytoene_synt or Lycopene_cycl or terpene_cyclase or NapT7
                     or fung_ggpps or fung_ggpps2 or trichodiene_synth or TRI5)"
                     /neighbourhood="10000"
                     /product="terpene"
                     /protocluster_number="1"
                     /tool="antismash"
     proto_core      10001..13111
                     /aStool="rule-based-clusters"
                     /tool="antismash"
                     /cutoff="20000"
                     /detection_rule="(Terpene_synth or Terpene_synth_C or
                     phytoene_synt or Lycopene_cycl or terpene_cyclase or NapT7
                     or fung_ggpps or fung_ggpps2 or trichodiene_synth or TRI5)"
                     /neighbourhood="10000"
                     /product="terpene"
                     /protocluster_number="1"
     cand_cluster    1..23111
                     /candidate_cluster_number="1"
                     /contig_edge="False"
                     /detection_rules="(Terpene_synth or Terpene_synth_C or
                     phytoene_synt or Lycopene_cycl or terpene_cyclase or NapT7
                     or fung_ggpps or fung_ggpps2 or trichodiene_synth or TRI5)"
                     /kind="single"
                     /product="terpene"
                     /protoclusters="1"
                     /tool="antismash"
     region          1..23111
                     /candidate_cluster_numbers="1"
                     /contig_edge="False"
                     /product="terpene"
                     /region_number="3"
                     /rules="(Terpene_synth or Terpene_synth_C or phytoene_synt
                     or Lycopene_cycl or terpene_cyclase or NapT7 or fung_ggpps
                     or fung_ggpps2 or trichodiene_synth or TRI5)"
                     /tool="antismash"
     five_prime_UTR  7145..7154
                     /ID="UTR5_4361"
                     /Parent="mRNA_4361"
                     /gene="jgi.p|Fomfom1|1248514"
                     /source="prediction"
     gene            7145..7552
                     /ID="gene_4361"
                     /Name="jgi.p|Fomfom1|1248514"
                     /gene="gene2408856_2409264"
                     /portal_id="Fomfom1"
                     /proteinId="1248514"
                     /score="0"
                     /source="prediction"
                     /transcriptId="1248705"
     mRNA            7145..7552
                     /ID="mRNA_4361"
                     /Name="jgi.p|Fomfom1|1248514"
                     /Parent="gene_4361"
                     /gene="jgi.p|Fomfom1|1248514"
                     /proteinId="1248514"
                     /source="prediction"
                     /track="FilteredModels1"
                     /transcriptId="1248705"
     exon            7145..7552
                     /ID="exon_4361_1"
                     /Parent="mRNA_4361"
                     /gene="jgi.p|Fomfom1|1248514"
                     /source="prediction"
     CDS             7155..7364
                     /ID="CDS_4361"
                     /gene="jgi.p_Fomfom1_1248514"
                     /phase="0"
                     /source="prediction"
                     /transl_table=1
                     /translation="MFGTSLIHGESAKSMYPQRSADDPLPATSEIIFVRLLHVPRPGAY
                     YQHRARLVPDPYIRTLGWQGGCVP"
     three_prime_UTR 7365..7552
                     /ID="UTR3_4361"
                     /Parent="mRNA_4361"
                     /gene="jgi.p|Fomfom1|1248514"
                     /source="prediction"
     five_prime_UTR  7653..7671
                     /ID="UTR5_4362"
                     /Parent="mRNA_4362"
                     /gene="jgi.p|Fomfom1|1445786"
                     /source="prediction"
     exon            7653..7978
                     /ID="exon_4362_1"
                     /Parent="mRNA_4362"
                     /gene="jgi.p|Fomfom1|1445786"
                     /source="prediction"
     gene            7653..8754
                     /ID="gene_4362"
                     /Name="jgi.p|Fomfom1|1445786"
                     /gene="gene2409364_2410466"
                     /portal_id="Fomfom1"
                     /proteinId="1445786"
                     /score="0"
                     /source="prediction"
                     /transcriptId="1445977"
     mRNA            7653..8754
                     /ID="mRNA_4362"
                     /Name="jgi.p|Fomfom1|1445786"
                     /Parent="gene_4362"
                     /gene="jgi.p|Fomfom1|1445786"
                     /proteinId="1445786"
                     /source="prediction"
                     /track="FilteredModels1"
                     /transcriptId="1445977"
     CDS             join(7672..7978,8034..8412,8473..8613,8676..8754)
                     /ID="CDS_4362"
                     /gene="jgi.p_Fomfom1_1445786"
                     /source="prediction"
                     /transl_table=1
                     /translation="MMCAAFPAEIFLAIKTCIPLADLRTHVCYYTCSSRIAALYDSEPN
                     PDSFWHHACWSCGIGCSKQMDGKLRQLTFWRDLAIKIIRCCGFCVHPQCGEALLEYNRK
                     RIAQALQTVDPFSIKQDWSIDDLDIEIAGFTHAVLPQLAFLSRYVPRGPLAALRQAYVR
                     DAGVKGIPSNPAMLEDHALLLRSFATEIPTDMIELGLGDGQIRSRVPSCNPRGVTVLDV
                     VLTIYAELDVPLAYENVWDFVRGHQEHFTDALWAQESREVFGYLRTLRAVHNTCPVSRF
                     GYNWPMAMRVRHPYFMIYLK"
     exon            8034..8412
                     /ID="exon_4362_2"
                     /Parent="mRNA_4362"
                     /gene="jgi.p|Fomfom1|1445786"
                     /source="prediction"
     exon            8473..8613
                     /ID="exon_4362_3"
                     /Parent="mRNA_4362"
                     /gene="jgi.p|Fomfom1|1445786"
                     /source="prediction"
     exon            8676..8754
                     /ID="exon_4362_4"
                     /Parent="mRNA_4362"
                     /gene="jgi.p|Fomfom1|1445786"
                     /source="prediction"
     exon            complement(10001..10147)
                     /ID="exon_4363_9"
                     /Parent="mRNA_4363"
                     /gene="jgi.p|Fomfom1|1193074"
                     /source="prediction"
     gene            complement(10001..13111)
                     /ID="gene_4363"
                     /Name="jgi.p|Fomfom1|1193074"
                     /gene="gene2411712_2414823"
                     /portal_id="Fomfom1"
                     /proteinId="1193074"
                     /score="0"
                     /source="prediction"
                     /transcriptId="1193265"
     mRNA            complement(10001..13111)
                     /ID="mRNA_4363"
                     /Name="jgi.p|Fomfom1|1193074"
                     /Parent="gene_4363"
                     /gene="jgi.p|Fomfom1|1193074"
                     /proteinId="1193074"
                     /source="prediction"
                     /track="FilteredModels1"
                     /transcriptId="1193265"
     CDS             complement(join(10001..10147,10216..10362,10441..10663,
                     10730..10835,10912..11060,11114..11745,11806..11941,
                     12006..12224,12687..13111))
                     /ID="CDS_4363"
                     /gene="jgi.p_Fomfom1_1193074"
                     /gene_functions="biosynthetic (rule-based-clusters)
                     terpene: terpene_cyclase"
                     /gene_kind="biosynthetic"
                     /sec_met_domain="terpene_cyclase (E-value: 8.6e-15,
                     bitscore: 51.1, seeds: 14, tool: rule-based-clusters)"
                     /source="prediction"
                     /transl_table=1
                     /translation="MSAYTPLDIPASGKLPFTDYSRWRLRISDEGDHTWHYLRTDEECA
                     AWPQKDYDKYWLGQPLDLPELPKPTNALEAARNGYRYFKHLQAEDGHWAGEYGGPMFLI
                     PGLVIGSYVTGMPFKEEERLEIIRYLFNHANEDGGWGIHTEGPSTVFGTALNYCAVRIL
                     GVKADHPVAIKARVCLHKFGGALGAPSWGKFWLSVLNVYDWEGNHPVPAELWLLPDWVP
                     IHPHRWWIHTRAVYIPMGYLYGVRFKMEETDLVLALREELYTQNYYSIDWPAQRSYVHA
                     VDLYTPHSHILEGLYKILGVYESCALPPLRRAAIKRSYELVVLEDENTDCQDLGPVNKM
                     MNQIVRMHAEGRDSAAYKKHYERRHDFMWMGAEGMMMCGTNGSQLWDIVFTAQALIETG
                     LGQEEEFRDSVGRILEWLNKCQIRENPKHHASAYRHATKGAWPFSTKTQGYTVSDCTGE
                     GLKAVLYLQEHVKDAPKLISERRLCDAVDILLSLQNTDGGFASYELIRAPQWMEYLNPA
                     EVFGNIMTEFNYPECTTSVITALSIFRKYYPKYRARDIQRTITQAVDYLHKIQRPEGTW
                     FGSWGICFTYATQFALESLSLVGETYENSKHARKACDFLISKQRADGGWGESYKSCEVA
                     AWVEHEQTQVVQTCWAAMALMYARYPHPEPIERAVKLVMSRQRPDGSWPQEAIEGVFNK
                     NVAISYPNFKFEFTIWMLGRAHQYLEGLKGNKN"
     exon            complement(10216..10362)
                     /ID="exon_4363_8"
                     /Parent="mRNA_4363"
                     /gene="jgi.p|Fomfom1|1193074"
                     /source="prediction"
     exon            complement(10441..10663)
                     /ID="exon_4363_7"
                     /Parent="mRNA_4363"
                     /gene="jgi.p|Fomfom1|1193074"
                     /source="prediction"
     exon            complement(10730..10835)
                     /ID="exon_4363_6"
                     /Parent="mRNA_4363"
                     /gene="jgi.p|Fomfom1|1193074"
                     /source="prediction"
     exon            complement(10912..11060)
                     /ID="exon_4363_5"
                     /Parent="mRNA_4363"
                     /gene="jgi.p|Fomfom1|1193074"
                     /source="prediction"
     exon            complement(11114..11745)
                     /ID="exon_4363_4"
                     /Parent="mRNA_4363"
                     /gene="jgi.p|Fomfom1|1193074"
                     /source="prediction"
     exon            complement(11806..11941)
                     /ID="exon_4363_3"
                     /Parent="mRNA_4363"
                     /gene="jgi.p|Fomfom1|1193074"
                     /source="prediction"
     exon            complement(12006..12224)
                     /ID="exon_4363_2"
                     /Parent="mRNA_4363"
                     /gene="jgi.p|Fomfom1|1193074"
                     /source="prediction"
     exon            complement(12687..13111)
                     /ID="exon_4363_1"
                     /Parent="mRNA_4363"
                     /gene="jgi.p|Fomfom1|1193074"
                     /source="prediction"
     three_prime_UTR complement(13548..13732)
                     /ID="UTR3_4364"
                     /Parent="mRNA_4364"
                     /gene="jgi.p|Fomfom1|574438"
                     /source="prediction"
     exon            complement(13548..14983)
                     /ID="exon_4364_3"
                     /Parent="mRNA_4364"
                     /gene="jgi.p|Fomfom1|574438"
                     /source="prediction"
     gene            complement(13548..16690)
                     /ID="gene_4364"
                     /Name="jgi.p|Fomfom1|574438"
                     /gene="gene2415259_2418402"
                     /portal_id="Fomfom1"
                     /proteinId="574438"
                     /score="0"
                     /source="prediction"
                     /transcriptId="574438"
     mRNA            complement(13548..16690)
                     /ID="mRNA_4364"
                     /Name="jgi.p|Fomfom1|574438"
                     /Parent="gene_4364"
                     /gene="jgi.p|Fomfom1|574438"
                     /proteinId="574438"
                     /source="prediction"
                     /track="FilteredModels1"
                     /transcriptId="574438"
     CDS             complement(join(13733..14983,15039..15839,15895..16443))
                     /ID="CDS_4364"
                     /gene="jgi.p_Fomfom1_574438"
                     /phase="0"
                     /source="prediction"
                     /transl_table=1
                     /translation="MVAYSTRFSLLAVLTSIAAMRVSALPAPLQSSALSIRQSDQPPQV
                     ALAARHSDKDERVTRLAAADDGDDDHSGSDTDGNGSDSSDDAPSSSSTHERHHAKTSTN
                     TANQTSRTPRTARTTQSATATPTEHARHTKPVVPLPASMSKSGKKKAQPASDGEDSNTI
                     SDDDGGDDKNQSDSSKKKQTRETWAIDPMTRMRSLWMGARGMSARQVVTNGRLRAGKRH
                     HHHHHHDDHDDHDEVVVKGDHDHVNVHDRSVESDADGIGARSPHNDHGRVIVKGHNDHV
                     HVHDDHDDDPVIVKGDDNHIHVRRSPSPHPHHHHHHDKVIVKGNNDSVHVHRRTPAPRR
                     HHHHKIVGQGNHDRAHFRRSPEPHHHHHHHDDAKVVVEGDHDQVSVHRRQARMRNTSPI
                     FISGNGGNTYVMHPASTASSGGGLLDMMAGIGMNVKRDGQKEGVPGIIEILSQNANDQQ
                     GQKLASLVLASNSNDGDPDGSPFVLNASNSDRTVMYLVPVSPVNDTSVSATAASATTSS
                     TRSYLPVILKTPVFVANSAQMEDYCATFDPRPVAPAPMTVEKCMEGSSSDDHKSQVYAY
                     DPQTGFVRPMWYEGEDDGTHDDSPSGTAVTGQSTQSGGATSAATSSIMATSAATTTATS
                     EATSSTAAEPSGVTSLAQEELDDQYGSATQPATPAGLAKMLNADTLDLERAQNVTLIFT
                     PSAPEVKLRLKADPVTTSGSADIPTTTDSSVSTITASSTSDLTDSSSTTDVMNMAPTAT
                     STTSMTSSATDTDNVLPTSSPIPDSTPVTSDQPLLTDSSTLATFTSSPALEVKVYNPYA
                     NNLADTTSSTVTVTFVSSSVDSATSTLVSDSNGSTMTPVSTAPYEWLFKQRSLE"
     exon            complement(15039..15839)
                     /ID="exon_4364_2"
                     /Parent="mRNA_4364"
                     /gene="jgi.p|Fomfom1|574438"
                     /source="prediction"
     exon            complement(15895..16690)
                     /ID="exon_4364_1"
                     /Parent="mRNA_4364"
                     /gene="jgi.p|Fomfom1|574438"
                     /source="prediction"
     five_prime_UTR  complement(16444..16690)
                     /ID="UTR5_4364"
                     /Parent="mRNA_4364"
                     /gene="jgi.p|Fomfom1|574438"
                     /source="prediction"
     exon            complement(17024..17387)
                     /ID="exon_4365_12"
                     /Parent="mRNA_4365"
                     /gene="jgi.p|Fomfom1|1193256"
                     /source="prediction"
     gene            complement(17024..19244)
                     /ID="gene_4365"
                     /Name="jgi.p|Fomfom1|1193256"
                     /gene="gene2418735_2420956"
                     /portal_id="Fomfom1"
                     /proteinId="1193256"
                     /score="0"
                     /source="prediction"
                     /transcriptId="1193447"
     mRNA            complement(17024..19244)
                     /ID="mRNA_4365"
                     /Name="jgi.p|Fomfom1|1193256"
                     /Parent="gene_4365"
                     /gene="jgi.p|Fomfom1|1193256"
                     /proteinId="1193256"
                     /source="prediction"
                     /track="FilteredModels1"
                     /transcriptId="1193447"
     CDS             complement(join(17024..17387,17445..17491,17547..17747,
                     17807..17909,17972..18254,18309..18456,18511..18636,
                     18691..18765,18818..18887,18944..18997,19055..19115,
                     19175..19244))
                     /ID="CDS_4365"
                     /gene="jgi.p_Fomfom1_1193256"
                     /source="prediction"
                     /transl_table=1
                     /translation="MPEKIYGVNLGSWLLLEPWMLPTEWAAMGGENDCPCGECIGSEFA
                     LAQAYPETVDERLEKHWSTWFNQTDIDKIVEYGINTVRIPLGYWIVERLVDRKTEFYPR
                     GGIYHLQRGLKALKQAGIAVILDHHALPGVQSENQQFAGRCTSDIQFYTPHNYQRALVW
                     TAVMTALSHLDSDFEAVFSIQAVNEPIMDSSRTPGYGDFQKNYVQTIRAVEYILGIGEP
                     SLDLHLDLDLHLSLSNVTAAISATATAASNALNLEVKKALLTAIPIIVDLSHKLNFKLD
                     FRAATEKQKQPLVANFMDVSWQWGDSRGNPADAAIGPMAYDNHLYYSFGGVADANELAY
                     LIHICNLDRVENDAALGNSPLWFGEWALPTQFEASEEFVHKWADAQKLAYGKDMGWIFW
                     NFKVEETSVYNRQWSYFEGVKRGYFTKDPSQFNDPNVCEPYIGQTYTSTTAAPTSTSET
                     ISSTESASTSVTTTEFPASTTTEATSVTPSASTPSSTSESTVVTATPAPTSDSVVASGT
                     PAPTSDLVVASASASA"
     exon            complement(17445..17491)
                     /ID="exon_4365_11"
                     /Parent="mRNA_4365"
                     /gene="jgi.p|Fomfom1|1193256"
                     /source="prediction"
     exon            complement(17547..17747)
                     /ID="exon_4365_10"
                     /Parent="mRNA_4365"
                     /gene="jgi.p|Fomfom1|1193256"
                     /source="prediction"
     exon            complement(17807..17909)
                     /ID="exon_4365_9"
                     /Parent="mRNA_4365"
                     /gene="jgi.p|Fomfom1|1193256"
                     /source="prediction"
     exon            complement(17972..18254)
                     /ID="exon_4365_8"
                     /Parent="mRNA_4365"
                     /gene="jgi.p|Fomfom1|1193256"
                     /source="prediction"
     exon            complement(18309..18456)
                     /ID="exon_4365_7"
                     /Parent="mRNA_4365"
                     /gene="jgi.p|Fomfom1|1193256"
                     /source="prediction"
     exon            complement(18511..18636)
                     /ID="exon_4365_6"
                     /Parent="mRNA_4365"
                     /gene="jgi.p|Fomfom1|1193256"
                     /source="prediction"
     exon            complement(18691..18765)
                     /ID="exon_4365_5"
                     /Parent="mRNA_4365"
                     /gene="jgi.p|Fomfom1|1193256"
                     /source="prediction"
     exon            complement(18818..18887)
                     /ID="exon_4365_4"
                     /Parent="mRNA_4365"
                     /gene="jgi.p|Fomfom1|1193256"
                     /source="prediction"
     exon            complement(18944..18997)
                     /ID="exon_4365_3"
                     /Parent="mRNA_4365"
                     /gene="jgi.p|Fomfom1|1193256"
                     /source="prediction"
     exon            complement(19055..19115)
                     /ID="exon_4365_2"
                     /Parent="mRNA_4365"
                     /gene="jgi.p|Fomfom1|1193256"
                     /source="prediction"
     exon            complement(19175..19244)
                     /ID="exon_4365_1"
                     /Parent="mRNA_4365"
                     /gene="jgi.p|Fomfom1|1193256"
                     /source="prediction"
     exon            21094..21109
                     /ID="exon_4366_1"
                     /Parent="mRNA_4366"
                     /gene="jgi.p|Fomfom1|574582"
                     /source="prediction"
     five_prime_UTR  21094..21109
                     /ID="UTR5_4366"
                     /Parent="mRNA_4366"
                     /gene="jgi.p|Fomfom1|574582"
                     /source="prediction"
     gene            21094..21788
                     /ID="gene_4366"
                     /Name="jgi.p|Fomfom1|574582"
                     /gene="gene2422805_2423500"
                     /portal_id="Fomfom1"
                     /proteinId="574582"
                     /score="0"
                     /source="prediction"
                     /transcriptId="574582"
     mRNA            21094..21788
                     /ID="mRNA_4366"
                     /Name="jgi.p|Fomfom1|574582"
                     /Parent="gene_4366"
                     /gene="jgi.p|Fomfom1|574582"
                     /proteinId="574582"
                     /source="prediction"
                     /track="FilteredModels1"
                     /transcriptId="574582"
     five_prime_UTR  21165..21237
                     /ID="UTR5_4366"
                     /Parent="mRNA_4366"
                     /gene="jgi.p|Fomfom1|574582"
                     /source="prediction"
     exon            21165..21415
                     /ID="exon_4366_2"
                     /Parent="mRNA_4366"
                     /gene="jgi.p|Fomfom1|574582"
                     /source="prediction"
     CDS             join(21238..21415,21489..21607)
                     /ID="CDS_4366"
                     /gene="jgi.p_Fomfom1_574582"
                     /source="prediction"
                     /transl_table=1
                     /translation="MQVLLHMSLPFITYFFYSPIETWSLVISAAEYALSPAVVAHVHPL
                     PLWIRSFKLPLASAARDPSPSLAERWTNVRSRRTSAPSSRFHQARSLPVLPLP"
     exon            21489..21788
                     /ID="exon_4366_3"
                     /Parent="mRNA_4366"
                     /gene="jgi.p|Fomfom1|574582"
                     /source="prediction"
     three_prime_UTR 21608..21788
                     /ID="UTR3_4366"
                     /Parent="mRNA_4366"
                     /gene="jgi.p|Fomfom1|574582"
                     /source="prediction"
     exon            22024..22228
                     /ID="exon_4367_1"
                     /Parent="mRNA_4367"
                     /gene="jgi.p|Fomfom1|1315139"
                     /source="prediction"
     exon            22288..22357
                     /ID="exon_4367_2"
                     /Parent="mRNA_4367"
                     /gene="jgi.p|Fomfom1|1315139"
                     /source="prediction"
     exon            22412..22525
                     /ID="exon_4367_3"
                     /Parent="mRNA_4367"
                     /gene="jgi.p|Fomfom1|1315139"
                     /source="prediction"
     exon            22589..22674
                     /ID="exon_4367_4"
                     /Parent="mRNA_4367"
                     /gene="jgi.p|Fomfom1|1315139"
                     /source="prediction"
     exon            22777..22844
                     /ID="exon_4367_5"
                     /Parent="mRNA_4367"
                     /gene="jgi.p|Fomfom1|1315139"
                     /source="prediction"
ORIGIN
        1 ttcagatggc tgactgtaaa ccctcacata caccccttcc tgctggtgct gtcttggcaa
       61 gtgccgacga accagcttcc gatcagttca ggcaacgcta ccagagtctc attggcagtc
      121 ttttgtatgc catgctcgga acgtgtcctg atatctcctt cgctgtcaca cagttatcaa
      181 agtacaatgc caatccctct gaagtgcaca tgagttatgt gaagtatgtc ctgtgttacc
      241 ttcaagggac aaaggtgtat tgcttgcact acaagggagc atctaatgac ggtctgatct
      301 cctattcgga ttcagattgg gcagaagacc atgatgatcg gcattctacc tctggcttcg
      361 tcttcttgat ggcaggtggt gctatatcgt gggcttcgag gcgtcagcct accatttcac
      421 tctcctctac tgaggcggaa tataaagcgg cctctgatac ctgtcgtcag ttgatctggc
      481 tgaggacgtt tggcgatgaa cttggtgatg acttgaccag gccaacaccc atgtgtctag
      541 acaaccaggg ttcgattttc ctgtcagtca atccagtagt ctaccggtgt accaagcaca
      601 tagagattcg ctaccacttc attcgtgaac acgtggagtc tggctctgtc gagatcttct
      661 atgttgcgac tgcggatcag ttggctgatt ctctcacaaa gaacgtgcct tattccattt
      721 tggcaaagtt cgttgatgag atcagtcttg tttccattgc atcttgaaca agtgggagtg
      781 ttgaacttcc ggactaccag ctgtgctcgg accggagttg tgtacacttg tttatggtta
      841 tatgattaga taggctgtgt tcctacttac catttatggt tttctttgtt ctcctacagt
      901 actttcccat gaccatatgg ttactctgca ttcctgtgca taccagtgtg ttctacactg
      961 caccggactc ttctagacct tatgtctgac tcatgctatg actgtatctg actcatacgc
     1021 cgatatggac tctgactcat tgtcttatgg ctacatgtga ctgctttatc tgctgactca
     1081 tggactcatc cctcatgtat ataagcagtc ccttcttcac ctctgctctg tgggaattac
     1141 tatggactat ggactataga tgcgcattag gcgcttatgg gcacagcatt ttctttggct
     1201 atgtttcctt cttacccaat atggtacact caatactgta cttatatggt tattggttct
     1261 cacttcgtcc aatccattcc ggtgcattct acactgctcc ggatagttct agatagtctt
     1321 ggatgcatcc atgtgaccat ctctagtact ttctacacct ttctctttgt tctgtctgag
     1381 tcatcgctcc acctttctta ctcagcgttg gttcactctg actcagacat atcacatgct
     1441 ctcctttctg tcgcttactc atgcagctcc tgtacagtat ataaggaggg actttcaggg
     1501 ctttgtctcc tcagtctttg ctcactgact gaggagtaag tactttgttc tactatatgc
     1561 tctatgctct tacttactta gtacctatag ctcgtctgtc tgcgtgtcta ctaagtactt
     1621 atccctttat gattatagtc tttgctcact gactgaggac ttgtctgtct gcatgtttac
     1681 tagtcgttgc aactcttgcc ttcacaggtt cagacttcat caggttatga gccctgagct
     1741 ctgccgttgt tagtcatcac tttgcgcgcg ccccatcctc tcgacgactt ctaccctcat
     1801 gctcttcctc catctttccc taactcttga ctgtgcccgc cgacactgct gccaggggga
     1861 cattcctgcg ctcgtgacgc agccctgagc gcttttgtag tcagctatct actagtatct
     1921 ttgtacaacc tttggtgctt ttgcggcaca caggttttca ggtatccctc agccaggcca
     1981 cgcacttgcg cccgccagct gttgtatccg gggtgcttaa caccttagga ccggaggaca
     2041 accgtttgga ccctccttac gatactcttt tgatacctag cttagaatag ttttcttggg
     2101 cacagttggc aacttctacc cttagcatcg gcatacccgg cttgctggtg ttcaaggttc
     2161 acctcaacag gtgtccacat ctaccgttgc ctttgcacga ggcttatctc ccaaatcatc
     2221 gagcttcctg aacctttcgc atcgacacag tggcttcgtc gagcgacgaa ttcgtctgta
     2281 gtcactcttt tcactggtac gacaccagcg aacagaagga ctgcttctgg gacgaagaag
     2341 agcatgactg gtataactgc aatagacaac cgtgtcctaa ccgggagtct gaagtagtac
     2401 aaccagacaa ctgcgacatt ccaacagatt atatcactcc tgctcctgga caaacttgtc
     2461 taccagacac atcagactcg acttcctcag catcatcttc tttgtcgtct caaggcgaag
     2521 ttgaacatat acttgcccca ccatcaccta ctgtcgacgc tcctcaatcc cctcactcta
     2581 cctcttcttc ttcagtctct cctatcgcat ctgtctctcc tctcgctcta gacacccctc
     2641 tcccaccatc tcaatctctt tctccattaa catcttctct acctgccctc aatcttatcg
     2701 tcaacccacc tcagcacgac tcaaccgact tcatctattc attcaccatg tcggaaggcg
     2761 gtgttgagaa gaatcttcct cagctcactg ggcaggaagg ttacaaggag tgggcttgtc
     2821 agatgaaggg atatctgatg atgattgatg cttgggagct tacagaaggg acggagactg
     2881 ctcctggtac tgatgctacc gatgaggaaa agaaggactg gaggaagaga aacactcgtg
     2941 cttgtggcat ccttatgtac aagactagta ctgaggttgc gaagtgctat gagggaaaga
     3001 gtacggcaca tggcatctgg accactctca agacgacgta cgagaagacg gacaatgggt
     3061 acagtgtctc tcactttgag gagctgctca actacccaaa gtttgtcgag aacaagtcga
     3121 tcgtcgacca agtccagacg ttcattggcc gtatcaatga gttgacgtct gacaacaaga
     3181 ataccctcgc cgagcacatc aaggtctact ggctattctc tacaatgcct gagtcttatc
     3241 gcccgtcgat ttccaccatc ctccacacta cagcagaagc tgacttgaca ctcgacaagg
     3301 tcaagcctaa gctgaagctt gaggattcac ttcgaaacac ttcaatcggc caggcaaaca
     3361 agatctcaaa gctgaagacc aagcccaaac ctccttgttc tcactgcgat aaggataacc
     3421 acgactcgtc caactgctac aagaagttcc cggagaagaa tccgcggaac aagaagaagg
     3481 acaagggcaa aggcaaggac tctggcttga cgaatcaggg tggtaatggg aatcagaatg
     3541 gacataatca tgcgcatact atctcttctc ttgtacctgt atctagcact gtgaacgaga
     3601 ttgctgcttc cttctacaag gcatcttcgg acatggaccg agcaaacctc actgtatggg
     3661 tcatggattc aggcgcatct cagcatgtta caggttgctt tgaggacttc actgagtatc
     3721 agaagtatga cgagccaaaa ttcttcggga cggctcagtc tggcgactct ggtcgcattg
     3781 aaggactcgg tgaaggaatc atcaagggat acaccatggt tgatggacga cgagtaaaca
     3841 tcactctcca taatgtctgc tacgttccag cagtaggaga tgctcgtctg ttctcaacag
     3901 gtgtgataga gcgttcacgt tcattcactt accaagggca gtattttatg agcatctttg
     3961 acaaggagcc tgagggccct gtcgaacctg gtttgacggt taagattgca ggtcagaaag
     4021 ttctgtctgc tgagtatatt ccacagatga atctctatat ctttggactc ttcctggata
     4081 gaaagaactc tggcattctt gatgctacac ccaaagccac tctagatcac gatctcgccc
     4141 atcgtcgctg gggtcatcct ggcaaggaag ctgttcgtcg tcttcctgat gcggttgaag
     4201 gtgtggacgg tgtagggtct ccatcagaaa aaccttgcaa cggatgtgca aaaggcaaga
     4261 tgtctcgcgc tccgtttcct ccctcagaga aacatgctat ggaacctggt gtctttgtcc
     4321 atatggacgt tgcaggaccg atcagtacct cgattggcgg atatagctac ttctgtgtct
     4381 ccgtcgacga ctgttctggc ttaggtcgag tctattgttt gaagcgcaag tccgaacagg
     4441 aggaggcttt caagcagtac aaggcttggt ctgagaccca gacagaacat aagatcaaga
     4501 aggtacgatc cgatcgaggg ggggagtaca tgtctgaatc tttcgaggct ctcctactaa
     4561 gctatgggat tgagcacgat aagacaatgc caggttcacc tcagcagaac ggtcgtgcag
     4621 aacatttcat ccgaaccatt gaagagaagg ctctatgcat gcttcacttt gctggtctct
     4681 ctcatggatt ctggaaactt gctgtcgacg ctgctgttca tatctacaac cgtcaaccga
     4741 tgaaacgtct taaatggcaa tgccccatca ccgtttggtc tggtaagaag ccagacgtat
     4801 catacttccg tgtgtttggg tgcaaagcct atgtacacgt gcagaaagac aaacatcatg
     4861 ggaagcttga catgaaggca gttgagagga catttgtggg ttatgaaatg ggttcaaagg
     4921 ggtaccgtct atggaatcca ttcgcccgtc aaattgaagt atctcgcgat gttatctttg
     4981 atgagaccat tttccctgca cgtgaagaca ctggcactcg tcattctacc cccgacgata
     5041 gtccattccc tgagtatcca tcaaaggatt catccaatga tgagttacca atccctattc
     5101 ctattgagga tgatgctcct cctcctcctc cagctcctcc tgtagaccct gctcctgctc
     5161 cagagcaacc tcagcaacag ccaccacctg ctgaactgcc tgctgctcct gctgaagtac
     5221 cgcatgctaa ccatcattgt gctcgtcatc ctcctgctga tggatacaac agctggcagg
     5281 cgcaagtgca tggcctggct gagggatacc tgaaaacctg tgtgccgcaa aagcaccaaa
     5341 ggttgtacaa agatactagt agatagctga ctacaaaagc gctcagggct gcatcacgag
     5401 tgcaggaatg tccccctggc agcagtgtcg gcgggcacag tcaagagtta gggaaagatg
     5461 gaggaagagc atgagggtag aagtcgtcga gaggatgggg tgcgcgcaaa gtgatgacta
     5521 acaacggcag agctcagggc tcataacctg atgaagtctg aacctgtgaa ggcaagagtt
     5581 gcaacgacta gtaaacatgc agacagacaa gtcctcagtc agtgagcaaa gactataatc
     5641 ataaagggat aagtacttag tagacacgca gacagacgag ctataggtac taagtaagta
     5701 agagcataga gcatatagta gaacaaagta cttactcctc agtcagtgag caaagactga
     5761 ggagacaaag ccctgaaagt ccctccttat atactgtaca ggagctgcat gagtaagcga
     5821 cagaaaggag agcatgtgat atgtctgagt cagagtgaac caacgctgag taagaaaggt
     5881 ggagcgatga ctcagacaga acaaagagaa aggtgtagaa agtactagag atggtcacat
     5941 ggatgcatcc aagactatct agaactatcc ggagcagtgt agaatgcacc ggaatggatt
     6001 ggacgaagtg agaaccaata accatataag tacagtattg agtgtaccat attgggtaag
     6061 aaggaaacat agccaaagaa aatgctgtgc ccataagcgc ctaatgcgcg tctatagtcc
     6121 atagtccata gtaattccaa cacggtgaca gaccttgtcc actagaaggt caaaggggag
     6181 gaggtcagca tgggcttcca taatatcagt tgctgtggag cggagggctc ccgtcatggc
     6241 caggagtgct tggcgttgaa ccattgccag gtgtcagatg tgcccaaccg agccatgctg
     6301 acgcttctgc ccccggaggg tgcacactgg ggtcagaaaa gtgtcagctg catatagcat
     6361 gcttgggacc accaccgcca agtagagaca gcagaccacc acaagcgtga ggctgttgtg
     6421 cgctgttgca aggcggcgca gttgtgccac ccacttgctg cctttggagt acaccagtgc
     6481 cacgtgttgc ttgaatcgaa gttggtggtc cacaagcagg cccagaaaat ggtggtggtc
     6541 agaaggtgtg attgtcatgc catccgtgag gtgcagtgtc gggccaagac cctgcatgcg
     6601 cgccttgcag ttgaggagac caaacttatc gagggagtac cgggagttgt gtgagtgaga
     6661 ccagtccagt gcacctcccg tccgttccat aaactggcgg atcttgtgag ctgcgaacgt
     6721 tttcccagtg accactaggg cgacgtcgtc catggaacct accgccgtct ccccggacac
     6781 atgaacttta gcctcgagct tccgaccccc ttcaataaat atgaggcggc tccggagacg
     6841 ctctgccggg agatactatc tgcgaggtat ttcctcttgt gtttaaacga atccatccat
     6901 gtccggaaat gtattgtaca tgaacttatg gttcaagtgt tgcacgactt attcggactc
     6961 atactcccag gcggggtaac cacgccggat ggtgattgct ataaaagggc cggtgaaccc
     7021 ataatccatc gtactgatta ctccaccagg gtgcccaaga tatttgatcg tctttatcgg
     7081 tcttatcggg aaaagaatga gatgaactaa cttgactacc caccaatatc actcgttgtc
     7141 gacttatatg cgaaatgttc ggcacttcac tcattcatgg tgaatcagcg aagtcaatgt
     7201 atccccaacg ctctgcagac gatcctttgc cagctactag cgagatcatc ttcgtgcgtc
     7261 tcttgcatgt tccacgcccc ggtgcttatt accaacacag agctcgactc gtgccagatc
     7321 catacataag aactctaggg tggcaagggg gttgtgtacc gtgatggcaa cacaatggca
     7381 gggcagagtc tcggtactac tattagcagc agtggactcg gatttcacgc gaacttggtc
     7441 gctgcgcgtt cagttgcaag gatgatacgt tgtcaacaag ttcagaggat gtccaaggtg
     7501 tccgtggttt tcacagcagc acaacggagg tgaacgtaag gcctgagtct tgaagctttg
     7561 gagtatgtag cgtgcagggt cgcctgagat tgaacaggtg atcacaagcg ctgtcacgct
     7621 gtgaccgcgt acggagattg ggtggcactg agtgagtgtt tactcctcgc catgatgtgc
     7681 gccgcgttcc ccgcagagat cttcctcgca atcaagacct gcattcccct cgccgacctc
     7741 cgcactcatg tctgctacta cacctgtagc tctcgcattg ccgccttata cgactcggag
     7801 ccaaaccccg attctttctg gcatcacgct tgttggtcct gcggtatcgg atgttcaaag
     7861 cagatggacg gcaagcttcg tcaactcacc ttttggagag accttgcgat caagatcatc
     7921 cgatgttgtg ggttctgcgt tcatccacag tgcggcgagg cgttgttgga gtacaatagt
     7981 aagtctccct cagtcgtacc ccacgatgtc atctccatga gttgggcatg caggaaagcg
     8041 tatcgcccag gcgttgcaaa ctgtcgatcc tttcagcatt aaacaagatt ggagcataga
     8101 tgaccttgac atcgagattg cgggcttcac gcacgcagtt ctgcctcagc ttgcattcct
     8161 atctcgttat gtgccccgcg gaccccttgc tgcccttcgc caggcctatg tccgcgatgc
     8221 tggcgtgaag ggcatcccca gcaaccctgc catgcttgaa gaccatgctc tgctcctcag
     8281 gagctttgca acggagattc cgacggacat gatagagttg ggactagggg atggccagat
     8341 ccgttccaga gtcccctcgt gcaaccctag gggcgtgacg gtacttgacg tggtcctcac
     8401 tatatatgca gagtgcgtat ctctagtcca ccctttccgc ccacgaccta atgcctcggc
     8461 cggcgtcatt aggttggacg tgccgctcgc gtacgaaaat gtgtgggact ttgtcagagg
     8521 ccaccaggag cattttaccg acgctctatg ggcgcaggaa tcccgcgaag tttttggata
     8581 tctccgcact ctacgcgccg tgcacaatac atggtgagta tacccgtata tataatgccc
     8641 cacttgtgtg aagctgaccc tcactacacc cacagtcctg tgtcgcgatt tggctacaac
     8701 tggcccatgg cgatgcgtgt acgacatccg tacttcatga tctacctaaa gtagattcgt
     8761 ctcgaccgcc gctcgaggcc gctcttgcgt gatcatcccg cagtcgcacc gtaacgctcg
     8821 agtctcacga ccgcacacga cagtgcttca agctgatgct ggacagctcg acactcgcgc
     8881 gggcgtcgaa cgagacacga ggatcgtgca gcaggtcccg tctatcctgc caaccttatg
     8941 ccgacattct ccacctcgcg ccgccgtttg atatcggcat cccaatcccg ggacagttag
     9001 agccaggagc gcgacggact ttctcggcgc aatggggaca ccgttcccgg ttaggcgctt
     9061 ggttgtggtg tctctgggtt cgccccttca aacgctctta gcaactcctt gtctgcgcag
     9121 gagtatcctt tggtcgtgca cgcccaactt tggtacagcg gacctcgaca tctctccctg
     9181 tctctaggcg ccttcttctc cgcttccaca ttgggcctgc agtcagactg tattgaacgt
     9241 ctcacagtcc agacacatac atacacagag ttgtctcgtc aagtggcgcc taccgatatg
     9301 tgcatgtcat agggatatca gttcaaggtg gtgctcttat tcggactagg gtgcgctgtt
     9361 ggacttgcgt gacgtatatt acaatcacaa taatggatcc gggccatcag ttatacatcc
     9421 ttccaagctc gcatcgtgtc cgacgtggat ttcgaccaca cctcaggcgc acaccaatga
     9481 ctttccctca gctctgccac gaactcacag accacattcg ccaccacgct ggaccctaac
     9541 agcatgaaca gaactatccg ccggcctcga ttccaccaca tgccacattg tcgacggagg
     9601 gctcgggatc ggcaacctga ctcggcgtga tagctatcat gcgtcgccgt cataaggaat
     9661 tcaaaaccat ctactgtatc cctagctgat catatctccc aatgcatcac tctcccacat
     9721 ctgctggact gttctttgac tggtgacggg catgccactg tacccgataa ccgtgctatg
     9781 ggtctcgttc tcgttcaaat tggcgcttgg gtactgagca ctcggtccgt atacttgaga
     9841 agagacacca acacgtaggg gttgaaacca ctcgtaggag caatacatcg gcacttgaac
     9901 gggcgataag aatgcaagac ctagggcaac cgataaacag gtgcaacaga atagtattgc
     9961 gtgcgaatta ggccaccgac gatcctaagg cccgagggac tcaatttttg ttacccttga
    10021 gcccctcgag atactgatgt gcacgcccaa gcatccagat cgtgaactcg aacttgaagt
    10081 tcgggtacga aattgcgacg tttttgttga acacgccctc gatcgcctcc tgcggccacg
    10141 agccgtccta tcaacgcgta gtacatcagc atttcgctct accaacgtcg agctacactc
    10201 aagtgcagta ctcaccggtc gctggcggga catgacgagt ttgaccgcac gctcaatcgg
    10261 ttccgggtgc gggtaccgcg catacatgag cgccatcgcc gcccagcacg tctggacaac
    10321 ctgagtctgc tcgtgctcaa cccacgcggc gacctcgcag ctctaccatc aaaccgcaca
    10381 cgtaaggagg aggccgacac agacccagag ggtccacgga ggaagtggag gaagacgcac
    10441 cttgtagctc tcgccccagc cgccgtcggc gcgctgcttg ctgatgagga agtcgcacgc
    10501 cttgcgcgcg tgcttgctgt tctcgtatgt ctcgccgacg agcgagagcg actcgagcgc
    10561 gaactgcgtc gcgtaagtga agcaaatccc ccacgagccg aaccaagtgc cttccggtcg
    10621 ctggatctta tgcaggtagt cgacggcctg cgtgatcgtc cgcctattag atggatcccg
    10681 gtttagctac gcttggagga agacgagagg gcgtcgctag agcacttact ggatgtctcg
    10741 cgcacggtac ttggggtagt acttccggaa gatggaaagc gcggtgatga cggacgtcgt
    10801 gcactcgggg tagttaaact cggtcatgat gttacctagc gggaacttgt gtgtcagatt
    10861 atttacacag attatttaca ttgcgcatag atggatggga tactagctca ccgaaaacct
    10921 cagccgggtt caggtattcc atccactgtg gcgcgcggat gagctcgtag ctcgcgaatc
    10981 cgccgtctgt gttctgcaga ctgagcagga tgtcgacagc gtcgcacaac ctcctctccg
    11041 agatcagctt cggtgcatcc ctggtaccaa agacggtgag cggagaaagg tgaaccacaa
    11101 gaaagcaact cacttgacgt gctcctggag gtacagcacg gccttcaggc cctctcccgt
    11161 gcagtcgctg accgtgtacc cctgcgtctt cgtgctgaac ggccacgctc ccttagtcgc
    11221 atggcgatac gcactcgcat gatgcttcgg gttttcccta atctggcact tatttaacca
    11281 ctccagaatc cttccgacac tatccctgaa ctcctcctcc tggcccaagc ccgtctcgat
    11341 gagcgcctgg gcggtaaaga cgatgtccca cagctgcgag ccgttcgtgc cgcacatcat
    11401 catgccctcc gcgcccatcc acatgaagtc gtgccggcgc tcgtagtgct tcttgtacgc
    11461 tgcgctgtcc cggccctcgg cgtgcatgcg cacgatttgg ttcatcatct tgttcactgg
    11521 cccgaggtcc tggcagtccg tgttctcgtc ctcgagcacg acgagctcgt acgagcgctt
    11581 gatcgccgca cgccggagag gcgggagtgc gcagctctcg tacacgccga ggatcttgta
    11641 gagcccctcg aggatgtgcg agtgcggggt gtagaggtcg actgcgtgca cgtagctgcg
    11701 ctgcgcgggc cagtcgatcg agtagtagtt ttgggtgtag agttcctgcc gtgatcgcgg
    11761 tggtgagcga caagatcaga gtagcctgtc agactgattt catacttcac gtagagccag
    11821 cacaaggtcg gtctcctcca ttttgaagcg gacaccgtac aggtatccca tcgggatgta
    11881 caccgctcgt gtatgaatcc accacctgtg cgggtggatg ggaacccagt caggcagcaa
    11941 cctagtatac tatcagcacc atacatctat tatatgtgcg gaatgatgcg acgaaatgta
    12001 cgtaccatag ctccgcggga acggggtgat tgccttccca gtcgtataca ttaagaaccg
    12061 agagccagaa cttgccccac gacggtgcac caagagcgcc gccaaacttg tgcaagcaca
    12121 cgcgggcttt gatagcgact gggtgatctg ctttcacgcc gaggatgcgg accgcgcagt
    12181 agttcaacgc ggtgccgaag accgtgcttg gaccctcagt atgactgcaa acaatcgcgt
    12241 ggcgtcagag tactgcatat atgcatcaca caacagtttg acagaaggtg tggttcgtct
    12301 tcgggcaggg tgaaccttga actgtcgaaa agaatgatag gcgtgaacct tgagccatag
    12361 aagccagagg gatccatctg cacaggccgc tcgcaacaat attcccaacg aaaggctcgg
    12421 catatctccc tgacttaacg agccgtccgt gcgttatagc aaacgtgaag attcaggaag
    12481 cgtaaaagca tgatatccgt accgaccgca agcccttctg gggagtacag gcgtcaacgc
    12541 caaatacaat ccatggaacg cgatgtcgga tgtcttcgca tttcgggatg tcgagaaacc
    12601 aaacctcaac gcatatgtcc ccgaagacgt gcaaggtcca gaacaaagac acgaagggtg
    12661 aagaataaat gtgtacagag actcacattc cccagccacc atcctcgttc gcatggttga
    12721 agagatagcg gatgatctcc agcctctcct cctccttaaa cggcatacca gtgacatacg
    12781 acccgatgac caagcccggg atgaggaaca tcgggccccc atactctccc gcccaatgcc
    12841 cgtcctccgc ctgcagatgc ttgaagtacc gatagccatt ccgcgcggcc tcgagcgcgt
    12901 tcgtcggctt cgggagctca ggaaggtcaa gcggctggcc gagccaatac ttgtcgtagt
    12961 ccttctgggg ccacgccgcg cactcttcgt cagtgcgcag atagtgccac gtgtggtcgc
    13021 cctcgtccga gatgcgcagt cgccagcggg agtagtccgt gaatgggagc ttgcccgacg
    13081 cgggaatgtc aagaggcgtg tatgcggaca tggagagttg aagagtcaca ggttcaccag
    13141 ctggatgagg atgctcgggt gggggtgcgc cagatgggtg agcgcaggtc aagctttaag
    13201 caacagggaa aaatatcaca agcttcgaac gctgcgcgcg tagacgacga gacgagggtg
    13261 gggagacgat gagagaagga agatgcatgg tcttaatacg cggccgcaga gtggcacgac
    13321 tccgatttac gccaaattct tggtcgtcga cgtcgcgtcg cgtaagcgct ctcaatgaga
    13381 aaaaaaaagt agcttgggta tattaccagt ccgggaagaa cttggggaca ttggagatgg
    13441 acagagatcc agagtgaggg ccctgagggg aacggagaac gaaccgacta acgctaatac
    13501 aagctcagga gcaggagcac tactagtagc aggcgctcat gccttctatt tgatctgcag
    13561 tcgagtcgcc cacctaagta ttgatttgtc tgcgacttcc taaccgagat cttctcagct
    13621 cttgttcata ccaagccgaa gtccaccgtc aaaattgcgt gacactgatt attaaagtat
    13681 atatagtatg tgcccaaaca tctatcctac cacacaccgt gacaaaccaa cttcactcta
    13741 gtgaacgctg tttgaacaac cattcgtacg gcgcggtgct gaccggtgtc atagtcgatc
    13801 cattcgaatc gctgaccagg gtcgacgtcg cagagtctac gctgcttgac acaaaagtca
    13861 ccgtcaccgt cgacgaggtc gtgtcagcga ggttgttggc gtagggatta tacaccttga
    13921 cttccagtgc aggcgaagaa gtgaaggtcg cgagggtcga cgagtccgtc agcaaaggct
    13981 ggtccgaggt aactggcgta gagtcaggaa taggagacga agtggggagc acgttgtctg
    14041 tatcggtcgc agaggaagtc atcgacgtgg tggaagtcgc cgttggcgcc atgttcatca
    14101 cgtccgtagt actagacgag tccgtcagat cactggtgga agacgcggtg atcgtcgaga
    14161 ccgagctgtc cgtagttgtc ggaatatctg cacttccaga cgtagtaacc ggatcggcct
    14221 tcagacggag cttgacctct ggagcactgg gagtgaatat gagcgtcacg ttctgtgccc
    14281 tctcgagatc tagagtgtca gcattcaaca tcttcgcgag tccagccggc gttgctggct
    14341 gagtggctga cccgtactga tcatctagct cctcttgagc caagctcgtc actccagatg
    14401 gctcggcggc tgttgaagag gtcgcctcac tcgtcgcagt agtcgtcgca gcagaggtcg
    14461 ccataatgga actagtagca gcggaagtcg cacccccgga ctgcgtggat tgcccagtaa
    14521 cagcagttcc agagggactg tcgtcatgag ttccatcgtc ctctccctcg taccacatag
    14581 gacgaacgaa ccccgtttga gggtcgtacg catacacttg actcttgtgg tcgtcactag
    14641 aggaaccttc catgcatttc tccacggtca tcggagcagg agccacaggc cgtggatcga
    14701 aagtggcgca gtagtcctcc atttgggcag aattggcaac gaagaccggc gtcttgagaa
    14761 tgaccgggag atacgagcgc gtagagctag ttgtagcgga ggcagcagtg gctgaaaccg
    14821 aggtgtcgtt cacaggggac accgggacca ggtacatgac agtacgatcg gagttcgacg
    14881 cgttgaggac gaaaggcgaa ccatccgggt ccccgtcatt gctgttgctc gcgagcacga
    14941 gagatgctag cttctgacct tgttgatcgt tcgcattctg actctgcgtg ggtgactcat
    15001 gagtacacct ctcacagatg agcgacgagg gtgaatacca atatctcgat tatacccggc
    15061 actccctcct tctgaccgtc ccgcttcaca ttcatcccta tgcccgccat catgtcgagt
    15121 aaaccacctc cggaggaagc cgtcgacgca ggatgcatca cataggtatt cccgccattg
    15181 ccagagatga aaatgggaga ggtgttccgc attcgagcct gtctgcgatg aacgctgact
    15241 tggtcgtggt caccttcaac aacgaccttg gcgtcgtcat gatggtgatg atgatgatga
    15301 ggctcgggag accgacggaa gtgggcgcga tcgtgattgc cttgcccgac aatcttgtga
    15361 tggtggtgac ggcgaggtgc cggcgtcctg cggtgaacat gcacgctgtc gttgttaccc
    15421 ttgacaatga ccttgtcgtg gtggtggtga tggtgagggt gaggggaagg cgaacgacgg
    15481 acgtggatgt ggttatcatc acctttcaca atgaccgggt catcatcgtg gtcatcgtgg
    15541 acgtggacgt ggtcgttgtg tcccttgacg atgacgcggc catgatcgtt gtgcggactg
    15601 cgagcgccga tgccatccgc gtccgactcg acagaccgat catgcacgtt gacgtggtca
    15661 tgatctccct tcacgacgac ttcgtcgtgg tcatcgtggt catcgtggtg gtggtggtgg
    15721 tgatgccgtt tccccgcccg tagacgacca ttggtcacaa cctggcgcgc tgacattccc
    15781 cgtgccccca tccagagact cctcatgcgg gtcatagggt caatggccca tgtctctctc
    15841 tgaggacggc acgtcaatga gccagtgcac gagtgaccac tgacgacaac tcactgtctg
    15901 tttcttcttc gatgaatcgg actgattctt gtcgtcccct ccatcatcat cactgatagt
    15961 atttgaatcc tcaccatccg acgcaggctg agccttcttc tttccagact tgctcatgga
    16021 tgcggggaga ggcacgaccg gcttcgtgtg tcgcgcatgc tcggtcggag tggcagtggc
    16081 agactgcgtg gtcctcgccg ttctgggcgt cctcgacgtc tggttggcgg tatttgttga
    16141 agtctttgcg tggtggcgct cgtgtgtact gctgctactg ggcgcatcgt cactggagtc
    16201 cgacccattg ccatctgtgt ccgagcctga atggtcgtca tcgccgtcgt cggcagcagc
    16261 aagtcgagtc actcgttcgt ccttgtcgga gtgacgagct gcaagcgcga cttgcggcgg
    16321 ctggtcggac tgacggatag acaacgcaga tgattgcaaa ggtgccggga gggccgaaac
    16381 tcgcattgcc gcgatagagg tgagaaccgc cagcagcgag aagcgagttg aataagcgac
    16441 catgttggca ggatgctagc gaggtggcta tatgcactgg gaaggtggag gtagagatgc
    16501 tgtgaacgac gcagtcgtag ggcggggcga tagcgacgaa aactaggaca gcaaggacca
    16561 ccagggcctc gaaagcaaat gacggtggaa ggggtagaag aaaagcgggg ggaagacaaa
    16621 cgaaccgcaa cgcccctcat atatataccc cttcacctga actacctggg ccgagcagaa
    16681 gaagtacgag gctgacggcc atatgccatc gcctgattgg gtaacccact tgccaatccc
    16741 agaaagcagg agatctgcct attctgaggc gcgctggctt gggaatacac actataagaa
    16801 tcttgtttcg cgacatgcag ggaacgtggt gaccacctga aggggtcgag ccgagcggct
    16861 gaagacatta tgtaaggctg agattagtgt atggcgagca tatactgtaa aagagtggct
    16921 attagtatat acgtaggtac gtacgctaga gcaactaggt cagttttcgg gttcgacacc
    16981 gtcgtcgtcg tcgtcgtcgt cgtcagagcc ccgtctgcaa ccctcaggcg gaggcagagg
    17041 cagatgcaac caccaagtcg ctcgtgggcg cgggggtgcc agacgcgacg accgagtcac
    17101 ttgtgggtgc gggagtcgcg gtgacgacgg tggactcgct tgtagaggag ggagtgctcg
    17161 ccgaaggagt aactgaggta gcctctgtgg tagttgaagc ggggaattcg gtcgtggtga
    17221 cggaggtgga cgcagactcg gtgctactga tcgtctccga ggtgctcgtg ggggccgcgg
    17281 tggtgctagt gtaggtctgg ccgatgtagg gctcacagac gttcggatcg ttgaactggg
    17341 acgggtcctt ggtgaagtag ccacgcttga caccctcgaa gtacgacctt aagaagatca
    17401 atcagtaaga atcaagaacg tccacccgct actaacgaac tcaccattgg cgattataga
    17461 cgctggtctc ctcgaccttg aagttccaga actacgcagg cgcagaatca gctcccggac
    17521 ctcagccgaa tacaaatgct actcacgatc caccccatgt ccttgccata cgctagcttc
    17581 tgcgcgtcag cccatttatg cacgaactcc tccgaagctt cgaactgcgt cgggagggcc
    17641 cactcgccaa accagagagg cgagttgcca agcgcagcgt cgttctccac acggtcgagg
    17701 ttgcagatgt ggatcaagta cgccagttcg ttagcgtctg ctacacccta tgatagtgga
    17761 gccgccacgg tcagacgatg tatactcata agacaacggt actcacgccg aagctatagt
    17821 aaaggtggtt gtcgtaggcc atgggaccga tagcagcatc tgcagggttt ccacgggagt
    17881 cgccccattg ccagctgaca tccatgaagc tagtttgaac ctgatgagcc agcgcactag
    17941 tacacaagga agattcatca tgaacactca cttcgcgaca aggggctgct tctgcttctc
    18001 cgtagcagcc ctgaagtcaa gcttgaagtt cagcttgtgg ctcaggtcaa cgatgatggg
    18061 gatcgcagtc agaagcgcct tcttgacctc caggttgagc gcgttggagg cggcagtcgc
    18121 agtcgcagag atcgccgcag tgacgttcga cagtgacagg tggaggtcaa gatcgaggtg
    18181 gaggtcgagg gagggttcgc caatgccgag gatgtactct acagcccgaa ttgtctgcac
    18241 gtagttcttc tggactaaac agagagtcaa aacagcagaa gcggtgaagc tttcgagagg
    18301 gcgcatacag tcaccatatc caggggtcct cgaggaatcc atgatcggct cgttgaccgc
    18361 ctggatagag aacacggcct caaagtcgga atcaagatgc gatagtgcag tcatgacggc
    18421 cgtccagaca agcgcacgct ggtagttatg cggagtctac atcctctcat gagtacagtg
    18481 cggctatacg gttaatgcat gataactcac gtagaactgt atgtcagatg tgcagcgacc
    18541 agcgaactgc tggttctcgg actgcactcc cggaagggcg tgatggtcga ggatgacggc
    18601 aataccggcc tgcttgagcg ccttcaatcc acgttgctgt attgcaacag gtcaacacac
    18661 tctcgcaaag ctcgaagttt ggtaacctac aaggtggtag atacccccgc gagggtagaa
    18721 ctcggtcttg cggtccacga gacgctcgac gatccagtag ccaagcttgg tacaacagtg
    18781 agtgactact cgaaatggag tcaatgcgtc aacctacagg aatgcgaacg gtattgatgc
    18841 catattcgac gatcttgtcg atgtccgtct ggttaaacca agtcgacctt ccaggagtct
    18901 gaggatgagt cttcggtcgg caatatggca agcgggaacg caccagtgct tctccaatcg
    18961 ctcgtcaacg gtttcggggt aagcctgggc aagcgcgcta tttgcacggc agtcagattc
    19021 ttccttgtga cccaaagacc gtatggtcac tcacaattca gaaccaatgc actctccgca
    19081 aggacagtcg ttctcgccac ccatcgcagc ccattctgcc agcccaaacg actcttcaca
    19141 gacacacccc gtggagtaag agagtgttgc ctacctgtcg gaagcatcca aggttcaagc
    19201 aaaagccacg agccgaggtt aacaccgtag atcttctcag gcatgctagc agcggaagca
    19261 tggcggatga aggatgtcgc cagaacggtg ccggccagta acaagaattt catgttgaag
    19321 ggagttgcga cctaaaatga gtgatgtcgc gcgagctacc acgaagaaaa ggaatggaat
    19381 gaagacgcga aggtcgatga ggtgttcctt gaccggaata tatacgacat tggcgagtcc
    19441 gtttcggacc cgctctgttt ggattccacg cgcacataca acaaccggaa gcctggccat
    19501 gcgccaaacg agggatgaaa cgagatctgt tacttggtga tcgacactgc ctcaccgaag
    19561 gagacctata agcggactag tgagtataga cgtcgatctt catcgtgatg ggaagccccg
    19621 cctcaatttg gttttcggca tgcattgtca acgttaggcc tccgccagag ctcaagcaaa
    19681 acgcacttgt ttactgcggc tgtattacgc accatggtga gactcagagc cgtacatcgc
    19741 gaacacacca tgtctatctg cctcatcctc agacgcgcga cagcactcgg caaaaaatgt
    19801 ttgtgctcgt ggttgattag cgtaacgcgt ccgcagtctc tgcttgggcc aaaagatcaa
    19861 atttcaacca gtggaatttg atacgcacgt tacactggtt gaaatttgat acgcacgtta
    19921 caataacctc cccgacccgg tagtatgtcc gcctgtttga attcagaaca taagtactta
    19981 ctcacaatat cgccaagcaa agatgtaggc caatagcctc cctcaattct catgactttt
    20041 tttctggcca gcgctacaga gagtcctgcg gtgataagcg agtgcgaagg gaagcgaagg
    20101 gacgcaatca ccaaactcct accgggagcg cgtgtgcatt gacatcctgt ggtcctcagc
    20161 gaggtcacta tgtcttgaga tctgcatgta aacggtggtg ggaggtctag agcttcaaga
    20221 cgagaaggac tacttctacc aagacacgag cgaaagagaa cagattgcag gagtgattgt
    20281 gggcttgggg tggttcgcta atcaccgcag gactttccgt agcgccgggc cagaaaaaaa
    20341 gttctgagaa ttgagggagc ctaatcggag catgcataat tgcaatgcat gcctcaggct
    20401 ccttcccata ccccagttcg agttgagagg ttaaatctga gggacggagg acagggcaga
    20461 ctccagagga ctattcggga ccggatcacg tgggctatat ggtcatgctc gctgactaag
    20521 cagcacccat catgctctta ttctcgagtc tcctgtactt acacccacct tccctcgcga
    20581 tcgtcaaaac ccgttttgcg tatactctcg cgccgagacg acgcgaaagt actgtaggga
    20641 gccccactgt tacgtttcca ggtcacttgc acgcgctcgc gcctgaacgc gtccgtggcg
    20701 gatcagtgtc aacgctcgta tgtgtgcaaa cacaatctgt ttgaatgctt tgaagatatt
    20761 gaagctagac cagggtctgt tctggccagc cacatccaca tctgcaagat tgagggctgc
    20821 attaagctct gctgcctcgt tccggagaga tattttgatc gttccgatcg agcaacgtaa
    20881 cacatgcatc ttgttgcgca gggggaaaga ccgctctcaa ggatggagaa agatcatatc
    20941 tttctggtgg gcggtgaatt gtggaccatg ggggtgacag atgcgataac tatgaatctt
    21001 agacacataa agatagacaa cctccatctc aaccctattg gtggatggat atctgcgttc
    21061 gaagagattc agaacaacct tccgtcgcgg tacgtagatg ctgacaaggg tacctgacgc
    21121 tcttgctctc cctctacgcc gtctaatcat tatagccttc gcagttgcat tctcgtgagt
    21181 cgtcggctgc ctcggcaccg tcgtgaagcg ccttccttgc tcagaatcgt caggaccatg
    21241 caggttctac tccacatgtc tctaccattc atcacctact tcttctactc accgatcgaa
    21301 acttggtcac tggtcatttc tgctgcggaa tacgctctat ctcccgcggt tgtcgcccac
    21361 gtgcatcctt tgccgctctg gattcgcagt ttcaagcttc ctctagcttc agcaggtacg
    21421 aacgaggacc cgacctggac gctcttccgc gcggaacata cgcaaaaata actatgtctc
    21481 atcatcagcg cgagatccat caccgtcatt ggcggagcga tggaccaacg ttcgctcccg
    21541 tcggacgagc gcgccttcca gtcgcttcca tcaagcgcgc tcactgccag tgctgccact
    21601 gccatagcca tgatgttcgt gctcagtagt ttgcagcctt gggctggacg tccatgcgcc
    21661 caggctccct tctctgtcgt gctgtcattg catgcctcct tcttctggca gcatcttctc
    21721 ccatcttctc tcggtcatga cttctagcac atcgcttccc tgcctcaatg tcacctgtat
    21781 caggccttcc ggtagatggg gcacctcggt ggcacctctc ttaacttcgg aagatgggcg
    21841 aatataacag cgcaattcta cgacctccgg tcctgctgcg gctccgtcgt cttccccgct
    21901 tgctgaaccc gcgtcctgcg tcgtaagaga gtatttcgtg cccggtgcta caacctattg
    21961 tccgccgcca tgctagtcga ccgcttctgg ctcgctgccc tcgcgctcct ctccttgacg
    22021 ttcatgcgcg cggcgtccgc tcctctggcc gcaatcacta ccctgacgtc gtcccagatc
    22081 gcggcctaca cgccctactc acattacgcg agcgcggggt attgtacagc ttccgcaacc
    22141 ctcgcctgga actgtggcgc gaactgcaag gcgaatccga ccttcctccc tctggcgtcg
    22201 ggtggtgatg ggacggatgt gcagttttgt cagtattcct gctggtgtgc gactacgtcg
    22261 agactgatgt tggatcacgg acaccagggt ttgttgggta tgacccgtcg ctgaagacga
    22321 tcgttgtctc gcaccagggg acgaacacga gcaacatgta cgtggcccca tcctcgatcg
    22381 ccgcacgcac cccgagctga gaatatcaca gagtgtcact gttgacagat ggagatgtca
    22441 ccctggacac cctgagccca accctctttc cgggcctgag ttcttccatc aaggttcacg
    22501 aaggattcgc gaacgcgcac tccaagtatg tgcttatact tacttcgtga tcaacatttc
    22561 ccatgatctg ctcatcatcc tgacgcagat ctgcgccttc tgtgctaaat gcagtacaga
    22621 cagccgtcac gaagtatggc acgcacaatg tccttgtgac agggcactcg ctgggtatgt
    22681 cctacgactg acatcccctc ctcccgcctc ctgcctcctg cctccggtgc gttctatctc
    22741 cgtcgctgat cccttctctc tccccgcccc atacaggcgg cgcgatctcg ctcctgaacg
    22801 cagtctacct cccgctccac atctccggcc tcaagatcac gtacgtcggg tacggcctcc
    22861 ccgggtcggc aaccaggcgt tcgcagacta cctcgacgcg cacaccgctc tcgcctccgt
    22921 cgcgcacatc aacaacaagg aggacctggt cccgatcctc cctggccgct tcctcggcta
    22981 ccgccatccg tcgggcgaga tacatatcca ggactcgggc gcgtggctcg cgtgtcctgg
    23041 gcaggacaac acggatgcga ggtgcacggt cggcgatgtg cagaatatct ttgacgggga
    23101 cgagagcgat c
//
