# Supplementary material for: Uncovering the transcriptional landscape of Fomes fomentarius during fungal-based material production through gene co-expression network analysis
Source: Fungal Biol Biotechnol. 2025 Feb 13;12:1. doi: 10.1186/s40694-024-00192-3 (PMC11827164; doi:10.1186/s40694-024-00192-3)
Supplement: Supplementary file 1 — Supplementary Material 1 [file 40694_2024_192_MOESM1_ESM.zip › scaffold_4.region001.gbk]

LOCUS       scaffold_4             61304 bp    DNA     linear   UNK 01-JAN-1980
DEFINITION  scaffold_4.
ACCESSION   scaffold_4
VERSION     scaffold_4
KEYWORDS    .
SOURCE      
  ORGANISM  
            .
COMMENT     ##antiSMASH-Data-START##
            Version      :: 7.1.0
            Run date     :: 2024-09-10 12:01:23
            NOTE: This is a single region extracted from a larger record!
            Orig. start  :: 750986
            Orig. end    :: 812290
            ##antiSMASH-Data-END##
FEATURES             Location/Qualifiers
     protocluster    1..61304
                     /aStool="rule-based-clusters"
                     /category="RiPP"
                     /contig_edge="False"
                     /core_location="[30000:31304]"
                     /cutoff="20000"
                     /detection_rule="DUF3328"
                     /neighbourhood="30000"
                     /product="fungal-RiPP-like"
                     /protocluster_number="1"
                     /tool="antismash"
     proto_core      30001..31304
                     /aStool="rule-based-clusters"
                     /tool="antismash"
                     /cutoff="20000"
                     /detection_rule="DUF3328"
                     /neighbourhood="30000"
                     /product="fungal-RiPP-like"
                     /protocluster_number="1"
     cand_cluster    1..61304
                     /candidate_cluster_number="1"
                     /contig_edge="False"
                     /detection_rules="DUF3328"
                     /kind="single"
                     /product="fungal-RiPP-like"
                     /protoclusters="1"
                     /tool="antismash"
     region          1..61304
                     /candidate_cluster_numbers="1"
                     /contig_edge="False"
                     /product="fungal-RiPP-like"
                     /region_number="1"
                     /rules="DUF3328"
                     /tool="antismash"
     exon            complement(94..883)
                     /ID="exon_5041_2"
                     /Parent="mRNA_5041"
                     /gene="jgi.p|Fomfom1|1252337"
                     /source="prediction"
     exon            complement(943..1094)
                     /ID="exon_5041_1"
                     /Parent="mRNA_5041"
                     /gene="jgi.p|Fomfom1|1252337"
                     /source="prediction"
     five_prime_UTR  complement(1048..1094)
                     /ID="UTR5_5041"
                     /Parent="mRNA_5041"
                     /gene="jgi.p|Fomfom1|1252337"
                     /source="prediction"
     three_prime_UTR complement(1207..1229)
                     /ID="UTR3_5042"
                     /Parent="mRNA_5042"
                     /gene="jgi.p|Fomfom1|1252338"
                     /source="prediction"
     exon            complement(1207..1498)
                     /ID="exon_5042_4"
                     /Parent="mRNA_5042"
                     /gene="jgi.p|Fomfom1|1252338"
                     /source="prediction"
     gene            complement(1207..2812)
                     /ID="gene_5042"
                     /Name="jgi.p|Fomfom1|1252338"
                     /gene="gene752192_753798"
                     /portal_id="Fomfom1"
                     /proteinId="1252338"
                     /score="0"
                     /source="prediction"
                     /transcriptId="1252529"
     mRNA            complement(1207..2812)
                     /ID="mRNA_5042"
                     /Name="jgi.p|Fomfom1|1252338"
                     /Parent="gene_5042"
                     /gene="jgi.p|Fomfom1|1252338"
                     /proteinId="1252338"
                     /source="prediction"
                     /track="FilteredModels1"
                     /transcriptId="1252529"
     CDS             complement(join(1230..1498,1562..2373,2429..2521,
                     2581..2585))
                     /ID="CDS_5042"
                     /gene="jgi.p_Fomfom1_1252338"
                     /source="prediction"
                     /transl_table=1
                     /translation="MRASRVVRVLSTRPPSGRSSPATWHRHFLHGQWQIIRPPDPNSED
                     CLKTSVDNLDGEELVTEDDYDDDEYTDWPQVSPASRKAVTRVPVVVHRINHLSRGESAS
                     DYVDLSDSFCHLVPLSSDSPIKVGFNTFGSGPIPPQPFPKGTTGFFYCVTYPNIPLATE
                     LRFRIVPNRGGTFGSGYDLLKAKGLPWNIPLLAMLKDNHAFSPLIELMKSDKIIPQSLI
                     LHGSSYGRLIGSKEVVSSVVHSFGKPFYYSFLRRRPALLWIVGPGLIRPLHTYHLFTIK
                     HMSRMSQGKKRQDMESLVEPTDGWGWFSLEPSIYDDGIAVRCLKLIPGSNAPQLTMEDS
                     VAQGELKTKIMSVREGQLLGGPSGAPFSFGALGWHPMAEAVNMLYSNYRMPT"
     exon            complement(1562..2373)
                     /ID="exon_5042_3"
                     /Parent="mRNA_5042"
                     /gene="jgi.p|Fomfom1|1252338"
                     /source="prediction"
     exon            complement(2429..2521)
                     /ID="exon_5042_2"
                     /Parent="mRNA_5042"
                     /gene="jgi.p|Fomfom1|1252338"
                     /source="prediction"
     exon            complement(2581..2812)
                     /ID="exon_5042_1"
                     /Parent="mRNA_5042"
                     /gene="jgi.p|Fomfom1|1252338"
                     /source="prediction"
     five_prime_UTR  complement(2586..2812)
                     /ID="UTR5_5042"
                     /Parent="mRNA_5042"
                     /gene="jgi.p|Fomfom1|1252338"
                     /source="prediction"
     three_prime_UTR complement(3259..3680)
                     /ID="UTR3_5043"
                     /Parent="mRNA_5043"
                     /gene="jgi.p|Fomfom1|1252339"
                     /source="prediction"
     exon            complement(3259..3722)
                     /ID="exon_5043_2"
                     /Parent="mRNA_5043"
                     /gene="jgi.p|Fomfom1|1252339"
                     /source="prediction"
     gene            complement(3259..4509)
                     /ID="gene_5043"
                     /Name="jgi.p|Fomfom1|1252339"
                     /gene="gene754244_755495"
                     /portal_id="Fomfom1"
                     /proteinId="1252339"
                     /score="0"
                     /source="prediction"
                     /transcriptId="1252530"
     mRNA            complement(3259..4509)
                     /ID="mRNA_5043"
                     /Name="jgi.p|Fomfom1|1252339"
                     /Parent="gene_5043"
                     /gene="jgi.p|Fomfom1|1252339"
                     /proteinId="1252339"
                     /source="prediction"
                     /track="FilteredModels1"
                     /transcriptId="1252530"
     CDS             complement(join(3681..3722,3785..4207))
                     /ID="CDS_5043"
                     /gene="jgi.p_Fomfom1_1252339"
                     /phase="0"
                     /source="prediction"
                     /transl_table=1
                     /translation="MGSRLEHTVFPYGTHGFFYLARAPGLPLLASELRFRVTYSSSPAS
                     FELGHDLTLSYGLPWSMSFLSLLRRKAWRPLLNTLCHDKATIPQLVHGYNGLFADQASR
                     RDLISRVVHSWKQPFVFHFEKRVPDSLWLLGKDGPSREWQPAGYSAASGW"
     exon            complement(3785..4509)
                     /ID="exon_5043_1"
                     /Parent="mRNA_5043"
                     /gene="jgi.p|Fomfom1|1252339"
                     /source="prediction"
     five_prime_UTR  complement(4208..4509)
                     /ID="UTR5_5043"
                     /Parent="mRNA_5043"
                     /gene="jgi.p|Fomfom1|1252339"
                     /source="prediction"
     exon            complement(4932..5057)
                     /ID="exon_5044_6"
                     /Parent="mRNA_5044"
                     /gene="jgi.p|Fomfom1|1196686"
                     /source="prediction"
     gene            complement(4932..7117)
                     /ID="gene_5044"
                     /Name="jgi.p|Fomfom1|1196686"
                     /gene="gene755917_758103"
                     /portal_id="Fomfom1"
                     /proteinId="1196686"
                     /score="0"
                     /source="prediction"
                     /transcriptId="1196877"
     mRNA            complement(4932..7117)
                     /ID="mRNA_5044"
                     /Name="jgi.p|Fomfom1|1196686"
                     /Parent="gene_5044"
                     /gene="jgi.p|Fomfom1|1196686"
                     /proteinId="1196686"
                     /source="prediction"
                     /track="FilteredModels1"
                     /transcriptId="1196877"
     CDS             complement(join(4932..5057,5115..5303,5364..5878,
                     5932..6083,6134..6154,6846..7117))
                     /ID="CDS_5044"
                     /gene="jgi.p_Fomfom1_1196686"
                     /source="prediction"
                     /transl_table=1
                     /translation="MTLIEVALHVKTGLLAHRARYAGLCFGSCFLPDPTPRGTYLNLVI
                     YRPPRPPLPIPPWLSSLHVAAMPKPTQLTPFGYALAGALGGCFSNAIIYPLDTVKTRIQ
                     AATAGTSDEDKLDILSVLDSILREEGFMGYYRGFLATMLNTFSMQYAYFFFYSFVRTSY
                     IKRLALKRPSGTTAPPLSTAAELILGAAAGALAQIFTIPVAVIATRQQIGRSLEKPNGK
                     AKIADPENGSTEAEKDVEYDDSFLGVAREIIAEEGVTGLWLGLKPGLVLTVNPAITYGM
                     YERVKSILLLAKGETNNNAKLNPWMAFTVGALSKALATVVTYPYIMAKVRIQARSADTE
                     EAEAEHVPPPKHKKPHHKTGHHVSALTVLARVWQRNGFRGWYQGMNAQLIKAVITQAFL
                     FMSKDQFEHWALAIMVLFWRLRGRP"
     exon            complement(5115..5303)
                     /ID="exon_5044_5"
                     /Parent="mRNA_5044"
                     /gene="jgi.p|Fomfom1|1196686"
                     /source="prediction"
     exon            complement(5364..5878)
                     /ID="exon_5044_4"
                     /Parent="mRNA_5044"
                     /gene="jgi.p|Fomfom1|1196686"
                     /source="prediction"
     exon            complement(5932..6083)
                     /ID="exon_5044_3"
                     /Parent="mRNA_5044"
                     /gene="jgi.p|Fomfom1|1196686"
                     /source="prediction"
     exon            complement(6134..6154)
                     /ID="exon_5044_2"
                     /Parent="mRNA_5044"
                     /gene="jgi.p|Fomfom1|1196686"
                     /source="prediction"
     exon            complement(6846..7117)
                     /ID="exon_5044_1"
                     /Parent="mRNA_5044"
                     /gene="jgi.p|Fomfom1|1196686"
                     /source="prediction"
     three_prime_UTR complement(7214..7286)
                     /ID="UTR3_5045"
                     /Parent="mRNA_5045"
                     /gene="jgi.p|Fomfom1|1436761"
                     /source="prediction"
     exon            complement(7214..7470)
                     /ID="exon_5045_4"
                     /Parent="mRNA_5045"
                     /gene="jgi.p|Fomfom1|1436761"
                     /source="prediction"
     gene            complement(7214..8916)
                     /ID="gene_5045"
                     /Name="jgi.p|Fomfom1|1436761"
                     /gene="gene758199_759902"
                     /portal_id="Fomfom1"
                     /proteinId="1436761"
                     /score="0"
                     /source="prediction"
                     /transcriptId="1436952"
     mRNA            complement(7214..8916)
                     /ID="mRNA_5045"
                     /Name="jgi.p|Fomfom1|1436761"
                     /Parent="gene_5045"
                     /gene="jgi.p|Fomfom1|1436761"
                     /proteinId="1436761"
                     /source="prediction"
                     /track="FilteredModels1"
                     /transcriptId="1436952"
     CDS             complement(join(7287..7470,7540..7810,7875..8574,
                     8648..8752))
                     /ID="CDS_5045"
                     /gene="jgi.p_Fomfom1_1436761"
                     /source="prediction"
                     /transl_table=1
                     /translation="MHLSTQGFSRVPSLWTGVSRLGHGCRRIHKSHTPIYDHPSTKPAI
                     YDQDKFQKKPVHIRTLYRDWLHADDFVDLSDGRGVVIDPRTGRLNDPEALSSANAAYIT
                     YGRRERMEGRNRVLSHQPFPVNTRGFFYFHRHPRIPMASSLRFRLLQTPDPRAFAKGND
                     LLTEFGTPWQISLLAIAKSPRYSILREILLRDRFVTNNLLTRCEEMVAPRMHYSVGPWN
                     QLVFETLEPFYLDLSKPTNGIVLVGMENIYPTPLNSMFPRINYPFKSGRLICRFEPSRG
                     AHAHKHMVMRVLRIVEPVQMVDSYDHEGGTGMPVVNHLITHQGKPSSFLTRRRGLGEAK
                     YALWTRHNEKWEWTWNWNKYRKTTPRSFHFPWDEEAEDPWRRRLAAFERAVQFSSAVQS
                     FLSTGVIKRDAQPAGHSGSD"
     exon            complement(7540..7810)
                     /ID="exon_5045_3"
                     /Parent="mRNA_5045"
                     /gene="jgi.p|Fomfom1|1436761"
                     /source="prediction"
     exon            complement(7875..8574)
                     /ID="exon_5045_2"
                     /Parent="mRNA_5045"
                     /gene="jgi.p|Fomfom1|1436761"
                     /source="prediction"
     exon            complement(8648..8916)
                     /ID="exon_5045_1"
                     /Parent="mRNA_5045"
                     /gene="jgi.p|Fomfom1|1436761"
                     /source="prediction"
     five_prime_UTR  complement(8753..8916)
                     /ID="UTR5_5045"
                     /Parent="mRNA_5045"
                     /gene="jgi.p|Fomfom1|1436761"
                     /source="prediction"
     five_prime_UTR  8958..9418
                     /ID="UTR5_5046"
                     /Parent="mRNA_5046"
                     /gene="jgi.p|Fomfom1|1252361"
                     /source="prediction"
     exon            8958..9700
                     /ID="exon_5046_1"
                     /Parent="mRNA_5046"
                     /gene="jgi.p|Fomfom1|1252361"
                     /source="prediction"
     gene            8958..12125
                     /ID="gene_5046"
                     /Name="jgi.p|Fomfom1|1252361"
                     /gene="gene759943_763111"
                     /portal_id="Fomfom1"
                     /proteinId="1252361"
                     /score="0"
                     /source="prediction"
                     /transcriptId="1252552"
     mRNA            8958..12125
                     /ID="mRNA_5046"
                     /Name="jgi.p|Fomfom1|1252361"
                     /Parent="gene_5046"
                     /gene="jgi.p|Fomfom1|1252361"
                     /proteinId="1252361"
                     /source="prediction"
                     /track="FilteredModels1"
                     /transcriptId="1252552"
     CDS             join(9419..9700,9898..10187,10248..10437,10503..10520,
                     10609..10926,11337..11536,11766..11793)
                     /ID="CDS_5046"
                     /gene="jgi.p_Fomfom1_1252361"
                     /source="prediction"
                     /transl_table=1
                     /translation="MTARDEFRAEGTPPPPPPEFEGEPALPGYSARQEFTEQEYSLEDG
                     KGRPWMWLKVKSRSRGDKQLPLFYDRDTISGHIKVDFDKAVMVKAVTISVLAGVTAVGQ
                     DEVKFLEIRNELWNAGSSSSKPSGKQSWPYKIKLPAEATVIERGKKQQQTEETFPLPPS
                     FSERASPAYIDYRLVVTVKRSSFRVNKTFTTTFGYTPRTLAEPPSALRQLAYREGSPLV
                     GPQGDPEGWKILAPVKVVGVVFDTRKVELECTLAVAVPLTYALGSPIPIVLTLKSDDEQ
                     ALDLLSTPSAVRLNLLRTRLVGSHATSGDVESGRSNNSFTNNAGGAFFWPSDEGAPESG
                     TRVLQGELEVKRSLRPGFVFPRFSVQYVLALSQFEAPGFAPASKEPLVHLPVTIASSNA
                     AGVVPRSYAPPGYVERHEGDYMTTMGYLENGNQRFLHHHGFG"
     exon            9898..10187
                     /ID="exon_5046_2"
                     /Parent="mRNA_5046"
                     /gene="jgi.p|Fomfom1|1252361"
                     /source="prediction"
     exon            10248..10437
                     /ID="exon_5046_3"
                     /Parent="mRNA_5046"
                     /gene="jgi.p|Fomfom1|1252361"
                     /source="prediction"
     exon            10503..10520
                     /ID="exon_5046_4"
                     /Parent="mRNA_5046"
                     /gene="jgi.p|Fomfom1|1252361"
                     /source="prediction"
     exon            10609..10926
                     /ID="exon_5046_5"
                     /Parent="mRNA_5046"
                     /gene="jgi.p|Fomfom1|1252361"
                     /source="prediction"
     exon            11337..11536
                     /ID="exon_5046_6"
                     /Parent="mRNA_5046"
                     /gene="jgi.p|Fomfom1|1252361"
                     /source="prediction"
     exon            11766..12125
                     /ID="exon_5046_7"
                     /Parent="mRNA_5046"
                     /gene="jgi.p|Fomfom1|1252361"
                     /source="prediction"
     three_prime_UTR 11794..12125
                     /ID="UTR3_5046"
                     /Parent="mRNA_5046"
                     /gene="jgi.p|Fomfom1|1252361"
                     /source="prediction"
     exon            complement(13065..13162)
                     /ID="exon_5047_4"
                     /Parent="mRNA_5047"
                     /gene="jgi.p|Fomfom1|613369"
                     /source="prediction"
     three_prime_UTR complement(13065..13162)
                     /ID="UTR3_5047"
                     /Parent="mRNA_5047"
                     /gene="jgi.p|Fomfom1|613369"
                     /source="prediction"
     gene            complement(13065..14694)
                     /ID="gene_5047"
                     /Name="jgi.p|Fomfom1|613369"
                     /gene="gene764050_765680"
                     /portal_id="Fomfom1"
                     /proteinId="613369"
                     /score="0"
                     /source="prediction"
                     /transcriptId="613369"
     mRNA            complement(13065..14694)
                     /ID="mRNA_5047"
                     /Name="jgi.p|Fomfom1|613369"
                     /Parent="gene_5047"
                     /gene="jgi.p|Fomfom1|613369"
                     /proteinId="613369"
                     /source="prediction"
                     /track="FilteredModels1"
                     /transcriptId="613369"
     three_prime_UTR complement(13222..13271)
                     /ID="UTR3_5047"
                     /Parent="mRNA_5047"
                     /gene="jgi.p|Fomfom1|613369"
                     /source="prediction"
     exon            complement(13222..13402)
                     /ID="exon_5047_3"
                     /Parent="mRNA_5047"
                     /gene="jgi.p|Fomfom1|613369"
                     /source="prediction"
     CDS             complement(join(13272..13402,14243..14354,14417..14530))
                     /ID="CDS_5047"
                     /gene="jgi.p_Fomfom1_613369"
                     /source="prediction"
                     /transl_table=1
                     /translation="MRSGHPDAAIPDNVALTSFGAPRPAGRGQRFGGFTLLLLPSDPAT
                     RTPPTDDVLVLVHFQHTFCPSSTDRTGTARRHVPAHHLNLSQTTRASSLTLSCGLRPHF
                     NNLWHLSPILPHEP"
     exon            complement(14243..14354)
                     /ID="exon_5047_2"
                     /Parent="mRNA_5047"
                     /gene="jgi.p|Fomfom1|613369"
                     /source="prediction"
     exon            complement(14417..14694)
                     /ID="exon_5047_1"
                     /Parent="mRNA_5047"
                     /gene="jgi.p|Fomfom1|613369"
                     /source="prediction"
     five_prime_UTR  complement(14531..14694)
                     /ID="UTR5_5047"
                     /Parent="mRNA_5047"
                     /gene="jgi.p|Fomfom1|613369"
                     /source="prediction"
     exon            complement(15520..15590)
                     /ID="exon_5048_8"
                     /Parent="mRNA_5048"
                     /gene="jgi.p|Fomfom1|1216176"
                     /source="prediction"
     gene            complement(15520..17235)
                     /ID="gene_5048"
                     /Name="jgi.p|Fomfom1|1216176"
                     /gene="gene766505_768221"
                     /portal_id="Fomfom1"
                     /proteinId="1216176"
                     /score="0"
                     /source="prediction"
                     /transcriptId="1216367"
     mRNA            complement(15520..17235)
                     /ID="mRNA_5048"
                     /Name="jgi.p|Fomfom1|1216176"
                     /Parent="gene_5048"
                     /gene="jgi.p|Fomfom1|1216176"
                     /proteinId="1216176"
                     /source="prediction"
                     /track="FilteredModels1"
                     /transcriptId="1216367"
     CDS             complement(join(15520..15590,15685..15754,15808..15940,
                     16010..16039,16216..16292,16365..16524,16582..16685,
                     17098..17235))
                     /ID="CDS_5048"
                     /gene="jgi.p_Fomfom1_1216176"
                     /source="prediction"
                     /transl_table=1
                     /translation="MINPQWTPVFVLNAQLKLTATLPACAGCLRHEGERQRRPHGVTLR
                     RWPTDGGGPTSDPERTDEIRRASALYDRRSQFSRGWHFPSWSHRQHGAWMVLRTASHND
                     PCSAKADNEQKPNDTSARDRSCGGAPYLTAVHTTTDPSAQLDEKRRTMTIVPSPPERVV
                     MGPESDWHKLSTSAVTVSIGTSIDPPAILAKQNAARSSLLYPIHICIMLVQLIVLRTVA
                     STIMFAKNSVEIKESPHASMCYRKRIEMVPRSGSNQQR"
     exon            complement(15685..15754)
                     /ID="exon_5048_7"
                     /Parent="mRNA_5048"
                     /gene="jgi.p|Fomfom1|1216176"
                     /source="prediction"
     exon            complement(15808..15940)
                     /ID="exon_5048_6"
                     /Parent="mRNA_5048"
                     /gene="jgi.p|Fomfom1|1216176"
                     /source="prediction"
     exon            complement(16010..16039)
                     /ID="exon_5048_5"
                     /Parent="mRNA_5048"
                     /gene="jgi.p|Fomfom1|1216176"
                     /source="prediction"
     exon            complement(16216..16292)
                     /ID="exon_5048_4"
                     /Parent="mRNA_5048"
                     /gene="jgi.p|Fomfom1|1216176"
                     /source="prediction"
     exon            complement(16365..16524)
                     /ID="exon_5048_3"
                     /Parent="mRNA_5048"
                     /gene="jgi.p|Fomfom1|1216176"
                     /source="prediction"
     exon            complement(16582..16685)
                     /ID="exon_5048_2"
                     /Parent="mRNA_5048"
                     /gene="jgi.p|Fomfom1|1216176"
                     /source="prediction"
     exon            complement(17098..17235)
                     /ID="exon_5048_1"
                     /Parent="mRNA_5048"
                     /gene="jgi.p|Fomfom1|1216176"
                     /source="prediction"
     exon            complement(18310..18515)
                     /ID="exon_5049_8"
                     /Parent="mRNA_5049"
                     /gene="jgi.p|Fomfom1|1366392"
                     /source="prediction"
     gene            complement(18310..20065)
                     /ID="gene_5049"
                     /Name="jgi.p|Fomfom1|1366392"
                     /gene="gene769295_771051"
                     /portal_id="Fomfom1"
                     /proteinId="1366392"
                     /score="0"
                     /source="prediction"
                     /transcriptId="1366583"
     mRNA            complement(18310..20065)
                     /ID="mRNA_5049"
                     /Name="jgi.p|Fomfom1|1366392"
                     /Parent="gene_5049"
                     /gene="jgi.p|Fomfom1|1366392"
                     /proteinId="1366392"
                     /source="prediction"
                     /track="FilteredModels1"
                     /transcriptId="1366583"
     CDS             complement(join(18310..18515,18570..18624,18682..18921,
                     18979..19081,19136..19225,19286..19291,19348..19968,
                     20040..20065))
                     /ID="CDS_5049"
                     /gene="jgi.p_Fomfom1_1366392"
                     /source="prediction"
                     /transl_table=1
                     /translation="MAFNTSGTNPLFGGARPAGQTGTSIFGQSTTQPAGSLFGSTAQPQ
                     QSTTSAFSGFGQPQAQTQGTQGTSIFGSATQNSGNQGGSLFGTTQPQQGQQQQQQPAQG
                     TSLFGSTFGQPQQQQSSTSIFGQPAQQQQPTNNIFGQPAQQQQQQQQQQQKPFFGASTA
                     NPSFGNTMQQPAQQGTGMNPLQPQATQSSLFGSTTGTQTNGSLWGRPVTQQQQQMPQQV
                     GVPLFTKSTKFNDLPDELKKTFENIDSVIQGRVQIANDLKQRKLGDEALKGQDEIRNVH
                     KVLTGAISVLRSDVQHTRDLKHKVEQTVQDTIVATRIVEGFRNSQQNGQYLKTYANFPL
                     EFFNRVTEQMRERLRWYKTTIEHIERKLSSAASQPQHTPQAIVSTLEAQHATFMALAAK
                     AAALDAELQKLRTLYTQLWRQKTGSMRDPFNDLDRGTDVEFGLESLSAK"
     exon            complement(18570..18624)
                     /ID="exon_5049_7"
                     /Parent="mRNA_5049"
                     /gene="jgi.p|Fomfom1|1366392"
                     /source="prediction"
     exon            complement(18682..18921)
                     /ID="exon_5049_6"
                     /Parent="mRNA_5049"
                     /gene="jgi.p|Fomfom1|1366392"
                     /source="prediction"
     exon            complement(18979..19081)
                     /ID="exon_5049_5"
                     /Parent="mRNA_5049"
                     /gene="jgi.p|Fomfom1|1366392"
                     /source="prediction"
     exon            complement(19136..19225)
                     /ID="exon_5049_4"
                     /Parent="mRNA_5049"
                     /gene="jgi.p|Fomfom1|1366392"
                     /source="prediction"
     exon            complement(19286..19291)
                     /ID="exon_5049_3"
                     /Parent="mRNA_5049"
                     /gene="jgi.p|Fomfom1|1366392"
                     /source="prediction"
     exon            complement(19348..19968)
                     /ID="exon_5049_2"
                     /Parent="mRNA_5049"
                     /gene="jgi.p|Fomfom1|1366392"
                     /source="prediction"
     exon            complement(20040..20065)
                     /ID="exon_5049_1"
                     /Parent="mRNA_5049"
                     /gene="jgi.p|Fomfom1|1366392"
                     /source="prediction"
     exon            complement(22178..22217)
                     /ID="exon_5050_7"
                     /Parent="mRNA_5050"
                     /gene="jgi.p|Fomfom1|1252399"
                     /source="prediction"
     three_prime_UTR complement(22178..22217)
                     /ID="UTR3_5050"
                     /Parent="mRNA_5050"
                     /gene="jgi.p|Fomfom1|1252399"
                     /source="prediction"
     gene            complement(22178..23555)
                     /ID="gene_5050"
                     /Name="jgi.p|Fomfom1|1252399"
                     /gene="gene773163_774541"
                     /portal_id="Fomfom1"
                     /proteinId="1252399"
                     /score="0"
                     /source="prediction"
                     /transcriptId="1252590"
     mRNA            complement(22178..23555)
                     /ID="mRNA_5050"
                     /Name="jgi.p|Fomfom1|1252399"
                     /Parent="gene_5050"
                     /gene="jgi.p|Fomfom1|1252399"
                     /proteinId="1252399"
                     /source="prediction"
                     /track="FilteredModels1"
                     /transcriptId="1252590"
     three_prime_UTR complement(22230..22310)
                     /ID="UTR3_5050"
                     /Parent="mRNA_5050"
                     /gene="jgi.p|Fomfom1|1252399"
                     /source="prediction"
     exon            complement(22230..22350)
                     /ID="exon_5050_6"
                     /Parent="mRNA_5050"
                     /gene="jgi.p|Fomfom1|1252399"
                     /source="prediction"
     CDS             complement(join(22311..22350,22444..22637,22680..22940,
                     23015..23119,23419..23439,23493..23534))
                     /ID="CDS_5050"
                     /gene="jgi.p_Fomfom1_1252399"
                     /gene_functions="biosynthetic-additional
                     (rule-based-clusters) GST_N_3"
                     /gene_functions="biosynthetic-additional (smcogs)
                     SMCOG1193:glutathione S-transferase (Score: 52.5; E-value:
                     8e-16)"
                     /gene_kind="biosynthetic-additional"
                     /sec_met_domain="GST_N_3 (E-value: 1.2e-10, bitscore: 37.8,
                     seeds: 52, tool: rule-based-clusters)"
                     /source="prediction"
                     /transl_table=1
                     /translation="MTTEKKQVTFYTAAYSPYSHRVQFALDEANATYKKHLFTQFGVKP
                     EWYKQVNPLANVPSIAYGGPDVSPDQPSPDSVKLTESLALIEFIADLYPEAGLLPSDPV
                     QRANARAFIAVYENYVQVPFRATFFQGQPADGLLQAIEQFSLANSAVTPFFVRMWLFLN
                     NGIGKYTAEDGQKLRDALTSEKFARFKWYLDDIQERPGFRKSWDDHPALRGKPPPGQ"
     exon            complement(22444..22637)
                     /ID="exon_5050_5"
                     /Parent="mRNA_5050"
                     /gene="jgi.p|Fomfom1|1252399"
                     /source="prediction"
     exon            complement(22680..22940)
                     /ID="exon_5050_4"
                     /Parent="mRNA_5050"
                     /gene="jgi.p|Fomfom1|1252399"
                     /source="prediction"
     exon            complement(23015..23119)
                     /ID="exon_5050_3"
                     /Parent="mRNA_5050"
                     /gene="jgi.p|Fomfom1|1252399"
                     /source="prediction"
     exon            complement(23419..23439)
                     /ID="exon_5050_2"
                     /Parent="mRNA_5050"
                     /gene="jgi.p|Fomfom1|1252399"
                     /source="prediction"
     exon            complement(23493..23555)
                     /ID="exon_5050_1"
                     /Parent="mRNA_5050"
                     /gene="jgi.p|Fomfom1|1252399"
                     /source="prediction"
     five_prime_UTR  complement(23535..23555)
                     /ID="UTR5_5050"
                     /Parent="mRNA_5050"
                     /gene="jgi.p|Fomfom1|1252399"
                     /source="prediction"
     exon            complement(24693..24951)
                     /ID="exon_5051_3"
                     /Parent="mRNA_5051"
                     /gene="jgi.p|Fomfom1|1195752"
                     /source="prediction"
     gene            complement(24693..25716)
                     /ID="gene_5051"
                     /Name="jgi.p|Fomfom1|1195752"
                     /gene="gene775678_776702"
                     /portal_id="Fomfom1"
                     /proteinId="1195752"
                     /score="0"
                     /source="prediction"
                     /transcriptId="1195943"
     mRNA            complement(24693..25716)
                     /ID="mRNA_5051"
                     /Name="jgi.p|Fomfom1|1195752"
                     /Parent="gene_5051"
                     /gene="jgi.p|Fomfom1|1195752"
                     /proteinId="1195752"
                     /source="prediction"
                     /track="FilteredModels1"
                     /transcriptId="1195943"
     CDS             complement(join(24693..24951,25013..25179,25231..25716))
                     /ID="CDS_5051"
                     /gene="jgi.p_Fomfom1_1195752"
                     /gene_functions="biosynthetic-additional
                     (rule-based-clusters) PF00561"
                     /gene_functions="biosynthetic-additional
                     (rule-based-clusters) Abhydrolase_6"
                     /gene_functions="biosynthetic-additional (smcogs)
                     SMCOG1036:alpha/beta hydrolase fold protein (Score: 75.1;
                     E-value: 1.2e-22)"
                     /gene_kind="biosynthetic-additional"
                     /sec_met_domain="PF00561 (E-value: 2.9e-22, bitscore: 75.7,
                     seeds: 48, tool: rule-based-clusters)"
                     /sec_met_domain="Abhydrolase_6 (E-value: 5.5e-12, bitscore:
                     42.9, seeds: 455, tool: rule-based-clusters)"
                     /source="prediction"
                     /transl_table=1
                     /translation="MEGEIDLSVPGISTPCKTWYKVIGDLETSSRRPLVTLHGGPGAIS
                     DYLLPLTDLADVHGIPIIFYDQLGNGRSTHLREKNDDTAFWTEELFMDQLNGVLEHLGI
                     RDDYDLLGHSWGGMLGARFAARQPTGLKRLILSNAPASIKMWIEAVNKLRADLPKHVQD
                     VLDEHEQDGTTDSAEYQDAVMVFYKKHLCRIDPFPEEALAVFKALEDDPTVYGTMFGPS
                     EFFVTGPLKEWTVVDELHKINVPTLLLNGRYDEAQDIVVRPFFRHIPNVRWYTFAESSH
                     FPHCEERGKFMEVVGEFLADDP"
     exon            complement(25013..25179)
                     /ID="exon_5051_2"
                     /Parent="mRNA_5051"
                     /gene="jgi.p|Fomfom1|1195752"
                     /source="prediction"
     exon            complement(25231..25716)
                     /ID="exon_5051_1"
                     /Parent="mRNA_5051"
                     /gene="jgi.p|Fomfom1|1195752"
                     /source="prediction"
     exon            complement(26195..26212)
                     /ID="exon_5052_10"
                     /Parent="mRNA_5052"
                     /gene="jgi.p|Fomfom1|1315425"
                     /source="prediction"
     gene            complement(26195..28326)
                     /ID="gene_5052"
                     /Name="jgi.p|Fomfom1|1315425"
                     /gene="gene777180_779312"
                     /portal_id="Fomfom1"
                     /proteinId="1315425"
                     /score="0"
                     /source="prediction"
                     /transcriptId="1315616"
     mRNA            complement(26195..28326)
                     /ID="mRNA_5052"
                     /Name="jgi.p|Fomfom1|1315425"
                     /Parent="gene_5052"
                     /gene="jgi.p|Fomfom1|1315425"
                     /proteinId="1315425"
                     /source="prediction"
                     /track="FilteredModels1"
                     /transcriptId="1315616"
     CDS             complement(join(26195..26212,26266..26371,26454..26763,
                     26820..27244,27298..27431,27488..27703,27763..27903,
                     27957..28069,28121..28220,28270..28326))
                     /ID="CDS_5052"
                     /gene="jgi.p_Fomfom1_1315425"
                     /gene_functions="biosynthetic-additional (smcogs)
                     SMCOG1249:carbamoyl phosphate synthase small subunit
                     (Score: 349.2; E-value: 3.9e-106)"
                     /gene_kind="biosynthetic-additional"
                     /source="prediction"
                     /transl_table=1
                     /translation="MAEIHDQFDTILILDFGSQYSHLITRRCRELNVYAELMPCTQKVK
                     DLKFKPKGVILSGSPYSVYDKDAPHVDPEVFELGVPLLGICYGLQEMAWNLKGNVAKCE
                     HREYGFAQVQISKIGGQSNGADALFEGLGDELQVWMSHGDQLSEIPPDFHIIGRTNTAP
                     YAAIAHNSKPFYGIQFHPEVTHSKRGREVIGKFVVSICGCRQHWTMEEFIGKEIARIRE
                     ICGPKGRVIGAVSGGVDSSVAAKLMHEAIGDRFHAIMVDNGVLRHNEAKQVHEMLNNDL
                     GVNLTVVDASDLFLSRLQGVEDPEQKRKIIGNTFINVFEEEAAKIEAAAEREEAQGAEA
                     KGKIEWLLQGTLYPDVIESISFKGPSATIKTHHNVGGLLKDMKLKLIEPLRELFKDEVR
                     ALGRLLSIPNHLVQRHPFPGPGLAIRILGPVTREQVKILQQADHIYIEEIRKAGLYDQI
                     SQAFAVLLPVKAVGVMGDSRTYEQVIALRAVQSEDFMTADWFVFPAEVLRRISSRITNE
                     VAGINRVTYDISSKPPATVEWL"
     exon            complement(26266..26371)
                     /ID="exon_5052_9"
                     /Parent="mRNA_5052"
                     /gene="jgi.p|Fomfom1|1315425"
                     /source="prediction"
     exon            complement(26454..26763)
                     /ID="exon_5052_8"
                     /Parent="mRNA_5052"
                     /gene="jgi.p|Fomfom1|1315425"
                     /source="prediction"
     exon            complement(26820..27244)
                     /ID="exon_5052_7"
                     /Parent="mRNA_5052"
                     /gene="jgi.p|Fomfom1|1315425"
                     /source="prediction"
     exon            complement(27298..27431)
                     /ID="exon_5052_6"
                     /Parent="mRNA_5052"
                     /gene="jgi.p|Fomfom1|1315425"
                     /source="prediction"
     exon            complement(27488..27703)
                     /ID="exon_5052_5"
                     /Parent="mRNA_5052"
                     /gene="jgi.p|Fomfom1|1315425"
                     /source="prediction"
     exon            complement(27763..27903)
                     /ID="exon_5052_4"
                     /Parent="mRNA_5052"
                     /gene="jgi.p|Fomfom1|1315425"
                     /source="prediction"
     exon            complement(27957..28069)
                     /ID="exon_5052_3"
                     /Parent="mRNA_5052"
                     /gene="jgi.p|Fomfom1|1315425"
                     /source="prediction"
     exon            complement(28121..28220)
                     /ID="exon_5052_2"
                     /Parent="mRNA_5052"
                     /gene="jgi.p|Fomfom1|1315425"
                     /source="prediction"
     exon            complement(28270..28326)
                     /ID="exon_5052_1"
                     /Parent="mRNA_5052"
                     /gene="jgi.p|Fomfom1|1315425"
                     /source="prediction"
     exon            complement(28578..28800)
                     /ID="exon_5053_2"
                     /Parent="mRNA_5053"
                     /gene="jgi.p|Fomfom1|1315426"
                     /source="prediction"
     gene            complement(28578..29517)
                     /ID="gene_5053"
                     /Name="jgi.p|Fomfom1|1315426"
                     /gene="gene779563_780503"
                     /portal_id="Fomfom1"
                     /proteinId="1315426"
                     /score="0"
                     /source="prediction"
                     /transcriptId="1315617"
     mRNA            complement(28578..29517)
                     /ID="mRNA_5053"
                     /Name="jgi.p|Fomfom1|1315426"
                     /Parent="gene_5053"
                     /gene="jgi.p|Fomfom1|1315426"
                     /proteinId="1315426"
                     /source="prediction"
                     /track="FilteredModels1"
                     /transcriptId="1315617"
     CDS             complement(join(28578..28800,28856..29517))
                     /ID="CDS_5053"
                     /gene="jgi.p_Fomfom1_1315426"
                     /gene_functions="biosynthetic-additional
                     (rule-based-clusters) PF00561"
                     /gene_functions="biosynthetic-additional
                     (rule-based-clusters) Abhydrolase_6"
                     /gene_functions="biosynthetic-additional (smcogs)
                     SMCOG1262:haloalkane dehalogenase (Score: 81.2; E-value:
                     1.3e-24)"
                     /gene_kind="biosynthetic-additional"
                     /sec_met_domain="PF00561 (E-value: 6.9e-25, bitscore: 84.2,
                     seeds: 48, tool: rule-based-clusters)"
                     /sec_met_domain="Abhydrolase_6 (E-value: 1.3e-14, bitscore:
                     51.4, seeds: 455, tool: rule-based-clusters)"
                     /source="prediction"
                     /transl_table=1
                     /translation="MAADPVAVKEGHAPFPYQGETHQTYYKVFGDLENRTRTPVVVLHG
                     GPGLSHDYLLPLADLANQSFPVILYDQIGNSRSTHLPDKPGDFWTIDLFLDEFDSLLQH
                     LGIQDEYHIVGHSWGGMMASELIVRRQPKGLKRLVISDSPSAIAKWRQSFGELLNKFPD
                     WVKEAVANGLADRTAYWNALQEVYAVHGCRAKPFPKDLEHSLLQNYGENADRTVTNAPI
                     LSGWTVEDRLHEVNVPTLVINGRYDIAQDYVTSAYSEKIPNSKWITFENSSHTPFWEER
                     EKYLQVVGEFLGA"
     exon            complement(28856..29517)
                     /ID="exon_5053_1"
                     /Parent="mRNA_5053"
                     /gene="jgi.p|Fomfom1|1315426"
                     /source="prediction"
     exon            30001..30637
                     /ID="exon_5054_1"
                     /Parent="mRNA_5054"
                     /gene="jgi.p|Fomfom1|1366397"
                     /source="prediction"
     gene            30001..30736
                     /ID="gene_5054"
                     /Name="jgi.p|Fomfom1|1366397"
                     /gene="gene780986_781722"
                     /portal_id="Fomfom1"
                     /proteinId="1366397"
                     /score="0"
                     /source="prediction"
                     /transcriptId="1366588"
     mRNA            30001..30736
                     /ID="mRNA_5054"
                     /Name="jgi.p|Fomfom1|1366397"
                     /Parent="gene_5054"
                     /gene="jgi.p|Fomfom1|1366397"
                     /proteinId="1366397"
                     /source="prediction"
                     /track="FilteredModels1"
                     /transcriptId="1366588"
     CDS             join(30001..30637,30696..30736)
                     /ID="CDS_5054"
                     /gene="jgi.p_Fomfom1_1366397"
                     /gene_functions="biosynthetic (rule-based-clusters)
                     fungal-RiPP-like: DUF3328"
                     /gene_kind="biosynthetic"
                     /sec_met_domain="DUF3328 (E-value: 1.2e-18, bitscore: 63.9,
                     seeds: 45, tool: rule-based-clusters)"
                     /source="prediction"
                     /transl_table=1
                     /translation="MLSPTVKILLLFATNLFNVFYILSHVRGALSPRPSSSPKEEYCEQ
                     RTSVCIPLSAKSATAYRGHDFPEHLPLPFEIEMVPVTIEESVHYPAVGAPSNQEWLSIA
                     SPSIGYIRLGPEDRTFVISMFHELHCLRMINGAFSKMKGANVGHIKHCLNYVRQGVLCN
                     PDLTLEPGNFEERDFEVERLGGTHLCKNWNPIYEWVDNNFETWANKTGWDPHPGHDKEA
                     HVS"
     exon            30696..30736
                     /ID="exon_5054_2"
                     /Parent="mRNA_5054"
                     /gene="jgi.p|Fomfom1|1366397"
                     /source="prediction"
     three_prime_UTR complement(30802..30818)
                     /ID="UTR3_5055"
                     /Parent="mRNA_5055"
                     /gene="jgi.p|Fomfom1|1252414"
                     /source="prediction"
     gene            complement(30802..31356)
                     /ID="gene_5055"
                     /Name="jgi.p|Fomfom1|1252414"
                     /gene="gene781787_782342"
                     /portal_id="Fomfom1"
                     /proteinId="1252414"
                     /score="0"
                     /source="prediction"
                     /transcriptId="1252605"
     mRNA            complement(30802..31356)
                     /ID="mRNA_5055"
                     /Name="jgi.p|Fomfom1|1252414"
                     /Parent="gene_5055"
                     /gene="jgi.p|Fomfom1|1252414"
                     /proteinId="1252414"
                     /source="prediction"
                     /track="FilteredModels1"
                     /transcriptId="1252605"
     exon            complement(30802..31356)
                     /ID="exon_5055_1"
                     /Parent="mRNA_5055"
                     /gene="jgi.p|Fomfom1|1252414"
                     /source="prediction"
     CDS             complement(30819..31304)
                     /ID="CDS_5055"
                     /gene="jgi.p_Fomfom1_1252414"
                     /gene_functions="biosynthetic (rule-based-clusters)
                     fungal-RiPP-like: DUF3328"
                     /gene_kind="biosynthetic"
                     /phase="0"
                     /sec_met_domain="DUF3328 (E-value: 7.3e-20, bitscore: 67.8,
                     seeds: 45, tool: rule-based-clusters)"
                     /source="prediction"
                     /transl_table=1
                     /translation="MYPAYRGRDYPRAWPLPPLAPVHLSHEDSVHWSIETELGAAEWNA
                     TLPSGGAVVYLGPDRRPFTVSIFHQMRCLDILRDDIVDLYSDPSPDAKVKRPRLVQHCM
                     NYLRQTVMCRGDLRLETVRAPMGPQVTVSAVTHSCKDWTAVYQAAEENYQEFLRRQG"
     five_prime_UTR  complement(31305..31356)
                     /ID="UTR5_5055"
                     /Parent="mRNA_5055"
                     /gene="jgi.p|Fomfom1|1252414"
                     /source="prediction"
     exon            33562..33679
                     /ID="exon_5056_1"
                     /Parent="mRNA_5056"
                     /gene="jgi.p|Fomfom1|1315427"
                     /source="prediction"
     gene            33562..34608
                     /ID="gene_5056"
                     /Name="jgi.p|Fomfom1|1315427"
                     /gene="gene784547_785594"
                     /portal_id="Fomfom1"
                     /proteinId="1315427"
                     /score="0"
                     /source="prediction"
                     /transcriptId="1315618"
     mRNA            33562..34608
                     /ID="mRNA_5056"
                     /Name="jgi.p|Fomfom1|1315427"
                     /Parent="gene_5056"
                     /gene="jgi.p|Fomfom1|1315427"
                     /proteinId="1315427"
                     /source="prediction"
                     /track="FilteredModels1"
                     /transcriptId="1315618"
     CDS             join(33562..33679,33736..34076,34131..34497,34556..34608)
                     /ID="CDS_5056"
                     /gene="jgi.p_Fomfom1_1315427"
                     /source="prediction"
                     /transl_table=1
                     /translation="MPGGGEYIALPARNSSEDLLEEADRPSRGYSKSASRDETNHSDRL
                     VFWAALGVACSTAFSAVLFLATIFYPPGVAAPSQITTGVPLRPNPYLYLDKILANTTQK
                     FDPITNFPPVALQFDNTDHKRRMREEERGRPTSFGTVYPDDRRILVNDKVSTVVQFRNI
                     DYAMERCVLNIVLPERNGTFDPNVKLADPSIVDVWLLDGPTEFSRYIRGSMDYAPKRRE
                     LLTTLTFSRSGPSRSSEFHCTSGEFTTLELTCSPTNAGCGVDFWQDQRAKPLGGLYIVQ
                     HPTPPPSGTRG"
     exon            33736..34076
                     /ID="exon_5056_2"
                     /Parent="mRNA_5056"
                     /gene="jgi.p|Fomfom1|1315427"
                     /source="prediction"
     exon            34131..34497
                     /ID="exon_5056_3"
                     /Parent="mRNA_5056"
                     /gene="jgi.p|Fomfom1|1315427"
                     /source="prediction"
     exon            34556..34608
                     /ID="exon_5056_4"
                     /Parent="mRNA_5056"
                     /gene="jgi.p|Fomfom1|1315427"
                     /source="prediction"
     exon            complement(34612..34734)
                     /ID="exon_5057_4"
                     /Parent="mRNA_5057"
                     /gene="jgi.p|Fomfom1|1252431"
                     /source="prediction"
     three_prime_UTR complement(34612..34734)
                     /ID="UTR3_5057"
                     /Parent="mRNA_5057"
                     /gene="jgi.p|Fomfom1|1252431"
                     /source="prediction"
     gene            complement(34612..35555)
                     /ID="gene_5057"
                     /Name="jgi.p|Fomfom1|1252431"
                     /gene="gene785597_786541"
                     /portal_id="Fomfom1"
                     /proteinId="1252431"
                     /score="0"
                     /source="prediction"
                     /transcriptId="1252622"
     mRNA            complement(34612..35555)
                     /ID="mRNA_5057"
                     /Name="jgi.p|Fomfom1|1252431"
                     /Parent="gene_5057"
                     /gene="jgi.p|Fomfom1|1252431"
                     /proteinId="1252431"
                     /source="prediction"
                     /track="FilteredModels1"
                     /transcriptId="1252622"
     three_prime_UTR complement(34803..34811)
                     /ID="UTR3_5057"
                     /Parent="mRNA_5057"
                     /gene="jgi.p|Fomfom1|1252431"
                     /source="prediction"
     exon            complement(34803..34991)
                     /ID="exon_5057_3"
                     /Parent="mRNA_5057"
                     /gene="jgi.p|Fomfom1|1252431"
                     /source="prediction"
     CDS             complement(join(34812..34991,35398..35403))
                     /ID="CDS_5057"
                     /gene="jgi.p_Fomfom1_1252431"
                     /phase="0"
                     /source="prediction"
                     /transl_table=1
                     /translation="MTSSHTQFSMLIFEALSQKGREAWIGKTKSDMSEDLNNVAASGTH
                     GNVETMASVSHRERSS"
     exon            complement(35398..35446)
                     /ID="exon_5057_2"
                     /Parent="mRNA_5057"
                     /gene="jgi.p|Fomfom1|1252431"
                     /source="prediction"
     five_prime_UTR  complement(35404..35446)
                     /ID="UTR5_5057"
                     /Parent="mRNA_5057"
                     /gene="jgi.p|Fomfom1|1252431"
                     /source="prediction"
     exon            35410..35446
                     /ID="exon_5058_1"
                     /Parent="mRNA_5058"
                     /gene="jgi.p|Fomfom1|1366401"
                     /source="prediction"
     gene            35410..36510
                     /ID="gene_5058"
                     /Name="jgi.p|Fomfom1|1366401"
                     /gene="gene786395_787496"
                     /portal_id="Fomfom1"
                     /proteinId="1366401"
                     /score="0"
                     /source="prediction"
                     /transcriptId="1366592"
     mRNA            35410..36510
                     /ID="mRNA_5058"
                     /Name="jgi.p|Fomfom1|1366401"
                     /Parent="gene_5058"
                     /gene="jgi.p|Fomfom1|1366401"
                     /proteinId="1366401"
                     /source="prediction"
                     /track="FilteredModels1"
                     /transcriptId="1366592"
     CDS             join(35410..35446,35503..35553,35630..35774,35839..35868,
                     35942..36017,36070..36216,36273..36323,36385..36510)
                     /ID="CDS_5058"
                     /gene="jgi.p_Fomfom1_1366401"
                     /source="prediction"
                     /transl_table=1
                     /translation="MSVTVREVPNPSDAELDLYAKVLAEAFSYSYFGGGLGGDKALQEP
                     FLRAHLTAATAKAEGEIHVAELADFGVVGVALWFGPGHKFLGTDTQREAGWDQIMDKLD
                     DEHRSWWTQFLNEYDELVERSHGPGVKLGSYHLQVIGTVPTHQKKGVGSALLKYAENKA
                     HSVKAPTALETIGATNVAIYKSLKYEVAGSGPIKAPPPYPGHMEMFVFIKHTEKDEY"
     exon            35503..35553
                     /ID="exon_5058_2"
                     /Parent="mRNA_5058"
                     /gene="jgi.p|Fomfom1|1366401"
                     /source="prediction"
     exon            complement(35503..35555)
                     /ID="exon_5057_1"
                     /Parent="mRNA_5057"
                     /gene="jgi.p|Fomfom1|1252431"
                     /source="prediction"
     five_prime_UTR  complement(35503..35555)
                     /ID="UTR5_5057"
                     /Parent="mRNA_5057"
                     /gene="jgi.p|Fomfom1|1252431"
                     /source="prediction"
     exon            35630..35774
                     /ID="exon_5058_3"
                     /Parent="mRNA_5058"
                     /gene="jgi.p|Fomfom1|1366401"
                     /source="prediction"
     exon            35839..35868
                     /ID="exon_5058_4"
                     /Parent="mRNA_5058"
                     /gene="jgi.p|Fomfom1|1366401"
                     /source="prediction"
     exon            35942..36017
                     /ID="exon_5058_5"
                     /Parent="mRNA_5058"
                     /gene="jgi.p|Fomfom1|1366401"
                     /source="prediction"
     exon            36070..36216
                     /ID="exon_5058_6"
                     /Parent="mRNA_5058"
                     /gene="jgi.p|Fomfom1|1366401"
                     /source="prediction"
     exon            36273..36323
                     /ID="exon_5058_7"
                     /Parent="mRNA_5058"
                     /gene="jgi.p|Fomfom1|1366401"
                     /source="prediction"
     exon            36385..36510
                     /ID="exon_5058_8"
                     /Parent="mRNA_5058"
                     /gene="jgi.p|Fomfom1|1366401"
                     /source="prediction"
     exon            36837..36937
                     /ID="exon_5059_1"
                     /Parent="mRNA_5059"
                     /gene="jgi.p|Fomfom1|1252435"
                     /source="prediction"
     five_prime_UTR  36837..36937
                     /ID="UTR5_5059"
                     /Parent="mRNA_5059"
                     /gene="jgi.p|Fomfom1|1252435"
                     /source="prediction"
     gene            36837..42514
                     /ID="gene_5059"
                     /Name="jgi.p|Fomfom1|1252435"
                     /gene="gene787822_793500"
                     /portal_id="Fomfom1"
                     /proteinId="1252435"
                     /score="0"
                     /source="prediction"
                     /transcriptId="1252626"
     mRNA            36837..42514
                     /ID="mRNA_5059"
                     /Name="jgi.p|Fomfom1|1252435"
                     /Parent="gene_5059"
                     /gene="jgi.p|Fomfom1|1252435"
                     /proteinId="1252435"
                     /source="prediction"
                     /track="FilteredModels1"
                     /transcriptId="1252626"
     five_prime_UTR  36991..37032
                     /ID="UTR5_5059"
                     /Parent="mRNA_5059"
                     /gene="jgi.p|Fomfom1|1252435"
                     /source="prediction"
     exon            36991..37067
                     /ID="exon_5059_2"
                     /Parent="mRNA_5059"
                     /gene="jgi.p|Fomfom1|1252435"
                     /source="prediction"
     CDS             join(37033..37067,37116..37171,37226..37264,37315..37593,
                     37671..37986,38039..38283,38341..38520,38575..39047,
                     39101..39254,39306..39427,39479..39623,39675..40319,
                     40372..40622,40674..40967,41022..41067,41122..41258,
                     41312..41604,41656..41859,41914..42298)
                     /ID="CDS_5059"
                     /gene="jgi.p_Fomfom1_1252435"
                     /source="prediction"
                     /transl_table=1
                     /translation="MLTAAQFFRYISERYPLTSQLIQENKIPEFDNLYVDFNGIIHNCS
                     HPNDSDAHFRLTEEQIFTAIFAYVDHLFGKIKPKKLFFMAVDGVAPRAKMNQQRSRRFR
                     TAKEAKEVREKAESKGEKLPDTKAFDSNCITPGTEFMARLSEQLRYFVNKKISEDANWR
                     DVAVVLSGHDVPGEGEHKIMEYIRLSRAQPDYDPNVRHCLYGLDADLIMLGLLSHDPHF
                     CLLREEVKFGPASKSKGNKSLDSINFYLLHLTLMREYLDLEFHDIEPVLPFEYSLEHII
                     DDFILLAVFVGNDFLPNLPDLHIHENGLEKLFDVYKKALPSLDGYLNESGVINTQRLQV
                     ILDEMALWEQEIFEKEYADLNWYKGKQEKHVKEMEAARKRSKLVLTQSQRKIFDQVKAF
                     VLERRKSSPAQHAGQPPLTMVNDFPARDRQFITRLAEDLHLSIAWDEYDEEDRNLVTWR
                     SPGELEEPLPENQNGRQEQSEGAGEDDEWEDEDDEEARVAVDRVLNKYGKAKVMEDDKD
                     GDFDARYETSLKEKMDEWKRGYYKGKLEISYDDPKEMGDLIFRYVEGLQWVMHYYYSGV
                     ASWSWFYNYHYAPRISDLRGVDKMTFNFALGRPFRPFEQLMGVLPSASKDLIPPAYREL
                     MTEPTSSIIDFYPDEFEQDLNGKKQDWEAIVKIPFIEEKRLLKAMDPREALLTEDEKKR
                     NSFGTSTKFTYNPSEPTVYPSSLPGFFPTLYRCYCIMEPFDLPTLDGLHLVEGLCDGVK
                     IGADALAGFPSLQTLPHTASLGHHGVNVHGSESRNKSMVVHIENEHEHRKVADIAEEMI
                     GQRTFVGWPFLQEGLVTAVSDSLFKYEKISIVSGAPEKVISNPHTQQGLGLWKSKAERI
                     ETYYSKRCGVTTGNIDVLLHVRPLKGLKRLDTGAFVKDYEGPEKETEQAVQMAVSAVNS
                     EDPRFLEKEAPPLSEEFPEGSKVFFMGEHAYGVAAQVSATTEDSLSVVLAFFPTEKTEN
                     ESFKEIVTNRLQNKYFPSFKVADMLGLSGKAVSKITSSFMVVGSDGSKSNLGLSLKFEG
                     KGLKVIEYSRKDGRYWEFSGKALELIREYKSTYPEVFSVLDRSGDAMVKAADVFANTKN
                     PDAKVKEIKTWLNSKGVRDFEPVSLFCDQLGKETVKEIEALADSLTANKQPGGFKKAIV
                     KGIPRQAVLKPSHAVYRLQNQHFALGDRVTMVQDSGGVPLSFKGVVIGMNAKSMDVVWD
                     APFMSGTTLGDKCSQYRGSTVEFWSCLNLTNPQFVASTNPRQPTQPRPRPPFKPRFGPH
                     PAIAPGPGMQPAAGFRPHITTQGVANHSGFTRGGGPVHIMTNPNRGRGGGSPVIGKTGT
                     APSENGFVNGQAKPSEPQANVNGNHVSSPRGRGFRGGFDSRGGLHGPHRGGFMPPFRGR
                     GGFVPGINQGSPRGGSRGRGRGHVSKPSTS"
     exon            37116..37171
                     /ID="exon_5059_3"
                     /Parent="mRNA_5059"
                     /gene="jgi.p|Fomfom1|1252435"
                     /source="prediction"
     exon            37226..37264
                     /ID="exon_5059_4"
                     /Parent="mRNA_5059"
                     /gene="jgi.p|Fomfom1|1252435"
                     /source="prediction"
     exon            37315..37593
                     /ID="exon_5059_5"
                     /Parent="mRNA_5059"
                     /gene="jgi.p|Fomfom1|1252435"
                     /source="prediction"
     exon            37671..37986
                     /ID="exon_5059_6"
                     /Parent="mRNA_5059"
                     /gene="jgi.p|Fomfom1|1252435"
                     /source="prediction"
     exon            38039..38283
                     /ID="exon_5059_7"
                     /Parent="mRNA_5059"
                     /gene="jgi.p|Fomfom1|1252435"
                     /source="prediction"
     exon            38341..38520
                     /ID="exon_5059_8"
                     /Parent="mRNA_5059"
                     /gene="jgi.p|Fomfom1|1252435"
                     /source="prediction"
     exon            38575..39047
                     /ID="exon_5059_9"
                     /Parent="mRNA_5059"
                     /gene="jgi.p|Fomfom1|1252435"
                     /source="prediction"
     exon            39101..39254
                     /ID="exon_5059_10"
                     /Parent="mRNA_5059"
                     /gene="jgi.p|Fomfom1|1252435"
                     /source="prediction"
     exon            39306..39427
                     /ID="exon_5059_11"
                     /Parent="mRNA_5059"
                     /gene="jgi.p|Fomfom1|1252435"
                     /source="prediction"
     exon            39479..39623
                     /ID="exon_5059_12"
                     /Parent="mRNA_5059"
                     /gene="jgi.p|Fomfom1|1252435"
                     /source="prediction"
     exon            39675..40319
                     /ID="exon_5059_13"
                     /Parent="mRNA_5059"
                     /gene="jgi.p|Fomfom1|1252435"
                     /source="prediction"
     exon            40372..40622
                     /ID="exon_5059_14"
                     /Parent="mRNA_5059"
                     /gene="jgi.p|Fomfom1|1252435"
                     /source="prediction"
     exon            40674..40967
                     /ID="exon_5059_15"
                     /Parent="mRNA_5059"
                     /gene="jgi.p|Fomfom1|1252435"
                     /source="prediction"
     exon            41022..41067
                     /ID="exon_5059_16"
                     /Parent="mRNA_5059"
                     /gene="jgi.p|Fomfom1|1252435"
                     /source="prediction"
     exon            41122..41258
                     /ID="exon_5059_17"
                     /Parent="mRNA_5059"
                     /gene="jgi.p|Fomfom1|1252435"
                     /source="prediction"
     exon            41312..41604
                     /ID="exon_5059_18"
                     /Parent="mRNA_5059"
                     /gene="jgi.p|Fomfom1|1252435"
                     /source="prediction"
     exon            41656..41859
                     /ID="exon_5059_19"
                     /Parent="mRNA_5059"
                     /gene="jgi.p|Fomfom1|1252435"
                     /source="prediction"
     exon            41914..42514
                     /ID="exon_5059_20"
                     /Parent="mRNA_5059"
                     /gene="jgi.p|Fomfom1|1252435"
                     /source="prediction"
     three_prime_UTR 42299..42514
                     /ID="UTR3_5059"
                     /Parent="mRNA_5059"
                     /gene="jgi.p|Fomfom1|1252435"
                     /source="prediction"
     exon            complement(42606..42864)
                     /ID="exon_5060_3"
                     /Parent="mRNA_5060"
                     /gene="jgi.p|Fomfom1|1216184"
                     /source="prediction"
     gene            complement(42606..43649)
                     /ID="gene_5060"
                     /Name="jgi.p|Fomfom1|1216184"
                     /gene="gene793591_794635"
                     /portal_id="Fomfom1"
                     /proteinId="1216184"
                     /score="0"
                     /source="prediction"
                     /transcriptId="1216375"
     mRNA            complement(42606..43649)
                     /ID="mRNA_5060"
                     /Name="jgi.p|Fomfom1|1216184"
                     /Parent="gene_5060"
                     /gene="jgi.p|Fomfom1|1216184"
                     /proteinId="1216184"
                     /source="prediction"
                     /track="FilteredModels1"
                     /transcriptId="1216375"
     CDS             complement(join(42606..42864,42929..43095,43164..43649))
                     /ID="CDS_5060"
                     /NRPS_PKS="Domain: Thioesterase (31-165). E-value: 2.1e-08.
                     Score: 26.7. Matches aSDomain:
                     nrpspksdomains_jgi.p_Fomfom1_1216184_Thioesterase.1"
                     /gene="jgi.p_Fomfom1_1216184"
                     /gene_functions="biosynthetic-additional
                     (rule-based-clusters) PF00561"
                     /gene_functions="biosynthetic-additional
                     (rule-based-clusters) Abhydrolase_6"
                     /gene_functions="biosynthetic-additional (smcogs)
                     SMCOG1262:haloalkane dehalogenase (Score: 63.5; E-value:
                     3e-19)"
                     /gene_kind="biosynthetic-additional"
                     /sec_met_domain="PF00561 (E-value: 8.7e-21, bitscore: 70.8,
                     seeds: 48, tool: rule-based-clusters)"
                     /sec_met_domain="Abhydrolase_6 (E-value: 3.5e-15, bitscore:
                     53.3, seeds: 455, tool: rule-based-clusters)"
                     /source="prediction"
                     /transl_table=1
                     /translation="MSEGTVEFTVDGVDAPLKTWYKVFGDLKGGRRPLVTLHGGPGVVH
                     NYMLALADLVETHGVPVVVYDQLGNGNSTHLPEKIGDTAFWTEALFIQQLTHLLQHLGI
                     QDDFDLLGHSWGGMLSARFATAQPKGLKHLILSDSPASMKLWVEAANKLRSQLPPDVQK
                     TLDTHEAAGTTQSEEYHGAVMQFYARHLCRLDPMPQDVQDVFGWLQKDPTVYLTMNGPS
                     EFHITGSLKEWTIIDELHKINVPTLLLNGKYDEAQDSVVLPYFRALQKVKWFTFAESSH
                     MPQYEEREKYVQIVGDFLTFDQ"
     exon            complement(42929..43095)
                     /ID="exon_5060_2"
                     /Parent="mRNA_5060"
                     /gene="jgi.p|Fomfom1|1216184"
                     /source="prediction"
     aSDomain        complement(join(43087..43095,43164..43556))
                     /aSDomain="Thioesterase"
                     /aSTool="nrps_pks_domains"
                     /database="nrpspksdomains.hmm"
                     /detection="hmmscan"
                     /domain_id="nrpspksdomains_jgi.p_Fomfom1_1216184_Thioestera
                     se.1"
                     /evalue="2.10E-08"
                     /label="jgi.p_Fomfom1_1216184_Thioesterase.1"
                     /locus_tag="jgi.p_Fomfom1_1216184"
                     /protein_end="165"
                     /protein_start="31"
                     /score="26.7"
                     /tool="antismash"
                     /translation="RPLVTLHGGPGVVHNYMLALADLVETHGVPVVVYDQLGNGNSTHL
                     PEKIGDTAFWTEALFIQQLTHLLQHLGIQDDFDLLGHSWGGMLSARFATAQPKGLKHLI
                     LSDSPASMKLWVEAANKLRSQLPPDVQKTL"
     exon            complement(43164..43649)
                     /ID="exon_5060_1"
                     /Parent="mRNA_5060"
                     /gene="jgi.p|Fomfom1|1216184"
                     /source="prediction"
     five_prime_UTR  45370..45630
                     /ID="UTR5_5061"
                     /Parent="mRNA_5061"
                     /gene="jgi.p|Fomfom1|614092"
                     /source="prediction"
     exon            45370..45730
                     /ID="exon_5061_1"
                     /Parent="mRNA_5061"
                     /gene="jgi.p|Fomfom1|614092"
                     /source="prediction"
     gene            45370..47224
                     /ID="gene_5061"
                     /Name="jgi.p|Fomfom1|614092"
                     /gene="gene796355_798210"
                     /portal_id="Fomfom1"
                     /proteinId="614092"
                     /score="0"
                     /source="prediction"
                     /transcriptId="614092"
     mRNA            45370..47224
                     /ID="mRNA_5061"
                     /Name="jgi.p|Fomfom1|614092"
                     /Parent="gene_5061"
                     /gene="jgi.p|Fomfom1|614092"
                     /proteinId="614092"
                     /source="prediction"
                     /track="FilteredModels1"
                     /transcriptId="614092"
     CDS             join(45631..45730,45784..46070,46123..46198,46263..46591,
                     46659..46910)
                     /ID="CDS_5061"
                     /gene="jgi.p_Fomfom1_614092"
                     /source="prediction"
                     /transl_table=1
                     /translation="MSSESFPPPDLTPADLWMERSNLAGAVVGGVAYGIHAAVFAQCLY
                     HIWPRSIKRGTKNNWFLITFIWILFVMGTINFACNTRMTQLMFIDNRAFPGGPMAWFMT
                     NYGNGVNTAGNAGYIIANFLADALLLWRCYVVWNAVWIIILPLLVFMASTALSILTLFQ
                     ASRPDSSLWTNTTIVMAVPYFSISVSLNILLTLLLVGRLWYMSERAKRTIGREHAATYT
                     SIATMLVESAVPYAIAGLVFIITYARNSNVQNIALPVLSQIMCMSPEIIILRVALGRAV
                     TSQTYAPRSGSGTASTGVTSMKFRSRPTQESTFQLSTHAPSHDQTLNGTYSYGGSKHDF
                     EFQREDV"
     exon            45784..46070
                     /ID="exon_5061_2"
                     /Parent="mRNA_5061"
                     /gene="jgi.p|Fomfom1|614092"
                     /source="prediction"
     exon            46123..46198
                     /ID="exon_5061_3"
                     /Parent="mRNA_5061"
                     /gene="jgi.p|Fomfom1|614092"
                     /source="prediction"
     exon            46263..46591
                     /ID="exon_5061_4"
                     /Parent="mRNA_5061"
                     /gene="jgi.p|Fomfom1|614092"
                     /source="prediction"
     exon            46659..47224
                     /ID="exon_5061_5"
                     /Parent="mRNA_5061"
                     /gene="jgi.p|Fomfom1|614092"
                     /source="prediction"
     three_prime_UTR 46911..47224
                     /ID="UTR3_5061"
                     /Parent="mRNA_5061"
                     /gene="jgi.p|Fomfom1|614092"
                     /source="prediction"
     exon            complement(47926..48351)
                     /ID="exon_5062_3"
                     /Parent="mRNA_5062"
                     /gene="jgi.p|Fomfom1|1195383"
                     /source="prediction"
     gene            complement(47926..48851)
                     /ID="gene_5062"
                     /Name="jgi.p|Fomfom1|1195383"
                     /gene="gene798911_799837"
                     /portal_id="Fomfom1"
                     /proteinId="1195383"
                     /score="0"
                     /source="prediction"
                     /transcriptId="1195574"
     mRNA            complement(47926..48851)
                     /ID="mRNA_5062"
                     /Name="jgi.p|Fomfom1|1195383"
                     /Parent="gene_5062"
                     /gene="jgi.p|Fomfom1|1195383"
                     /proteinId="1195383"
                     /source="prediction"
                     /track="FilteredModels1"
                     /transcriptId="1195574"
     CDS             complement(join(47926..48351,48403..48589,48655..48851))
                     /ID="CDS_5062"
                     /gene="jgi.p_Fomfom1_1195383"
                     /gene_functions="biosynthetic-additional
                     (rule-based-clusters) Abhydrolase_6"
                     /gene_functions="biosynthetic-additional
                     (rule-based-clusters) PF00561"
                     /gene_kind="biosynthetic-additional"
                     /sec_met_domain="Abhydrolase_6 (E-value: 2.1e-07, bitscore:
                     27.9, seeds: 455, tool: rule-based-clusters)"
                     /sec_met_domain="PF00561 (E-value: 7.2e-07, bitscore: 25.2,
                     seeds: 48, tool: rule-based-clusters)"
                     /source="prediction"
                     /transl_table=1
                     /translation="MAPANAPRPQARRDTVELPSGTTLEYTLIQQTELTISTNGEEEGR
                     SVKLAICLHPWSWLGGRMDDPVLELLTESLLARGYDVLRYNSRGVGKSTGWASFTGSRE
                     AEDLKELVEWARNTVSQLNSLVLAGYSYGSLIASLHPVLHDVPTAHILLSYPIGPRHWL
                     TAFHGHLYTAALQSLIRDPRSNVLVIYGDEDNFTSAAAYDAWAATLQRLTDDDEHQNTS
                     STAGASRASNASDHGKLEIAKVRGASHFWREEEAVHRLLDVVQTWLP"
     exon            complement(48403..48589)
                     /ID="exon_5062_2"
                     /Parent="mRNA_5062"
                     /gene="jgi.p|Fomfom1|1195383"
                     /source="prediction"
     exon            complement(48655..48851)
                     /ID="exon_5062_1"
                     /Parent="mRNA_5062"
                     /gene="jgi.p|Fomfom1|1195383"
                     /source="prediction"
     five_prime_UTR  49051..49124
                     /ID="UTR5_5063"
                     /Parent="mRNA_5063"
                     /gene="jgi.p|Fomfom1|1436773"
                     /source="prediction"
     exon            49051..49270
                     /ID="exon_5063_1"
                     /Parent="mRNA_5063"
                     /gene="jgi.p|Fomfom1|1436773"
                     /source="prediction"
     gene            49051..50406
                     /ID="gene_5063"
                     /Name="jgi.p|Fomfom1|1436773"
                     /gene="gene800036_801392"
                     /portal_id="Fomfom1"
                     /proteinId="1436773"
                     /score="0"
                     /source="prediction"
                     /transcriptId="1436964"
     mRNA            49051..50406
                     /ID="mRNA_5063"
                     /Name="jgi.p|Fomfom1|1436773"
                     /Parent="gene_5063"
                     /gene="jgi.p|Fomfom1|1436773"
                     /proteinId="1436773"
                     /source="prediction"
                     /track="FilteredModels1"
                     /transcriptId="1436964"
     CDS             join(49125..49270,49343..49727,49790..50239)
                     /ID="CDS_5063"
                     /gene="jgi.p_Fomfom1_1436773"
                     /source="prediction"
                     /transl_table=1
                     /translation="MCPNISDPNFPTDLDIRPLASSTSDADARFNSTAQEGAIRTYGIA
                     GRIWEASYAMLAYLDPASEIDFDPSPFTHTLTPPTADTMQRSITVVELGSGTGFLAARV
                     ADWLRPDLDLLLATDLPDVCPLLEANLRSCPAVQVRALAWGSREHADAIFRNLGSLSPN
                     ATERHLTHILCSDLVYFPALLAPLVRSLLHLTSPPPWVVSPWTAPTVILSYKVRSLPKE
                     TPFWSAFGLWFEFTPVLARRRRFGNPSSVTPAESYTRFSPGDPADEMFVFVATRRPESL
                     AWPITEDDTSLLGGSELVGQPCRSRMISSNNYYSWGWMYTERVLS"
     exon            49343..49727
                     /ID="exon_5063_2"
                     /Parent="mRNA_5063"
                     /gene="jgi.p|Fomfom1|1436773"
                     /source="prediction"
     exon            49790..50406
                     /ID="exon_5063_3"
                     /Parent="mRNA_5063"
                     /gene="jgi.p|Fomfom1|1436773"
                     /source="prediction"
     three_prime_UTR 50240..50406
                     /ID="UTR3_5063"
                     /Parent="mRNA_5063"
                     /gene="jgi.p|Fomfom1|1436773"
                     /source="prediction"
     exon            51256..51405
                     /ID="exon_5064_1"
                     /Parent="mRNA_5064"
                     /gene="jgi.p|Fomfom1|1315433"
                     /source="prediction"
     gene            51256..54155
                     /ID="gene_5064"
                     /Name="jgi.p|Fomfom1|1315433"
                     /gene="gene802241_805141"
                     /portal_id="Fomfom1"
                     /proteinId="1315433"
                     /score="0"
                     /source="prediction"
                     /transcriptId="1315624"
     mRNA            51256..54155
                     /ID="mRNA_5064"
                     /Name="jgi.p|Fomfom1|1315433"
                     /Parent="gene_5064"
                     /gene="jgi.p|Fomfom1|1315433"
                     /proteinId="1315433"
                     /source="prediction"
                     /track="FilteredModels1"
                     /transcriptId="1315624"
     CDS             join(51256..51405,51499..51689,51771..51802,51873..51992,
                     52049..52208,52295..52491,52597..52672,53266..53332,
                     53943..54155)
                     /ID="CDS_5064"
                     /NRPS_PKS="Domain: TauD (86-352). E-value: 2e-63. Score:
                     206.5. Matches aSDomain:
                     nrpspksdomains_jgi.p_Fomfom1_1315433_TauD.1"
                     /gene="jgi.p_Fomfom1_1315433"
                     /gene_functions="biosynthetic-additional
                     (rule-based-clusters) TauD"
                     /gene_functions="biosynthetic-additional (smcogs)
                     SMCOG1121:dioxygenase, TauD/TfdA (Score: 243.2; E-value:
                     4.9e-74)"
                     /gene_kind="biosynthetic-additional"
                     /sec_met_domain="TauD (E-value: 4.2e-62, bitscore: 206.5,
                     seeds: 119, tool: rule-based-clusters)"
                     /source="prediction"
                     /transl_table=1
                     /translation="MAPVATENTQDAVKGPVKPAAQATQLFNPFYSPPVEKDGSDEDYK
                     YAQYKPRFPDVKWAPLTEFPVKDRAHLADPEKKSLLSAASQVTHLTPAIGTEILGIDLR
                     QLSDTQKDELALLIAERGVVFFRDQEISIEEQLELARHYGPLHKHATTPVPRQPGLEEV
                     HVVYTDGSRRPDPSAFAKIDLWHSDVSYELQPPSTTSLKLITGPPYGGDTLWSSGYALY
                     SSFSPGFQKYLEGLTAVHSAVAQADGARAAGQTVRREPVETVHPIVRVHPVTGWKAVYV
                     NPGFTRRIIGVPKAESDAILSLLFHQISDNPDFQVRFRWQPNSIAIWDNRIVTHSATFD
                     FFPHRRHALRATPHGERPLSVADYEAQTGKTARDWQLDHWAQLGIEAAPASSGKGPRGY
                     ND"
     exon            51499..51689
                     /ID="exon_5064_2"
                     /Parent="mRNA_5064"
                     /gene="jgi.p|Fomfom1|1315433"
                     /source="prediction"
     aSDomain        join(51607..51689,51771..51802,51873..51992,52049..52208,
                     52295..52491,52597..52672,53266..53332,53943..54005)
                     /aSDomain="TauD"
                     /aSTool="nrps_pks_domains"
                     /database="nrpspksdomains.hmm"
                     /detection="hmmscan"
                     /domain_id="nrpspksdomains_jgi.p_Fomfom1_1315433_TauD.1"
                     /evalue="2.00E-63"
                     /label="jgi.p_Fomfom1_1315433_TauD.1"
                     /locus_tag="jgi.p_Fomfom1_1315433"
                     /protein_end="352"
                     /protein_start="86"
                     /score="206.5"
                     /tool="antismash"
                     /translation="VTHLTPAIGTEILGIDLRQLSDTQKDELALLIAERGVVFFRDQEI
                     SIEEQLELARHYGPLHKHATTPVPRQPGLEEVHVVYTDGSRRPDPSAFAKIDLWHSDVS
                     YELQPPSTTSLKLITGPPYGGDTLWSSGYALYSSFSPGFQKYLEGLTAVHSAVAQADGA
                     RAAGQTVRREPVETVHPIVRVHPVTGWKAVYVNPGFTRRIIGVPKAESDAILSLLFHQI
                     SDNPDFQVRFRWQPNSIAIWDNRIVTHSATFDFFPHRRHALRAT"
     exon            51771..51802
                     /ID="exon_5064_3"
                     /Parent="mRNA_5064"
                     /gene="jgi.p|Fomfom1|1315433"
                     /source="prediction"
     exon            51873..51992
                     /ID="exon_5064_4"
                     /Parent="mRNA_5064"
                     /gene="jgi.p|Fomfom1|1315433"
                     /source="prediction"
     exon            52049..52208
                     /ID="exon_5064_5"
                     /Parent="mRNA_5064"
                     /gene="jgi.p|Fomfom1|1315433"
                     /source="prediction"
     exon            52295..52491
                     /ID="exon_5064_6"
                     /Parent="mRNA_5064"
                     /gene="jgi.p|Fomfom1|1315433"
                     /source="prediction"
     exon            52597..52672
                     /ID="exon_5064_7"
                     /Parent="mRNA_5064"
                     /gene="jgi.p|Fomfom1|1315433"
                     /source="prediction"
     exon            53266..53332
                     /ID="exon_5064_8"
                     /Parent="mRNA_5064"
                     /gene="jgi.p|Fomfom1|1315433"
                     /source="prediction"
     exon            53943..54155
                     /ID="exon_5064_9"
                     /Parent="mRNA_5064"
                     /gene="jgi.p|Fomfom1|1315433"
                     /source="prediction"
     three_prime_UTR complement(54883..55070)
                     /ID="UTR3_5065"
                     /Parent="mRNA_5065"
                     /gene="jgi.p|Fomfom1|614602"
                     /source="prediction"
     exon            complement(54883..55558)
                     /ID="exon_5065_6"
                     /Parent="mRNA_5065"
                     /gene="jgi.p|Fomfom1|614602"
                     /source="prediction"
     gene            complement(54883..56817)
                     /ID="gene_5065"
                     /Name="jgi.p|Fomfom1|614602"
                     /gene="gene805868_807803"
                     /portal_id="Fomfom1"
                     /proteinId="614602"
                     /score="0"
                     /source="prediction"
                     /transcriptId="614602"
     mRNA            complement(54883..56817)
                     /ID="mRNA_5065"
                     /Name="jgi.p|Fomfom1|614602"
                     /Parent="gene_5065"
                     /gene="jgi.p|Fomfom1|614602"
                     /proteinId="614602"
                     /source="prediction"
                     /track="FilteredModels1"
                     /transcriptId="614602"
     CDS             complement(join(55071..55558,55614..55719,55778..55918,
                     55970..56217,56269..56314,56374..56730))
                     /ID="CDS_5065"
                     /gene="jgi.p_Fomfom1_614602"
                     /source="prediction"
                     /transl_table=1
                     /translation="MPPPPPPSSHHQTQPPPSPYPPQPPPAEHWQQHSSAPHPPPPQPQ
                     HAPQHAPAQHPPPAQHQPAHQPPPAHQPAPTPLQQFNGYARTMPLVPANVETKASVLSP
                     ADPERANRRQNVIAEIVKHCSVLYGFAHHYASMAGTQPHVTPSPPEIEEMNHHASVVVH
                     LLEELRRLDTGEDVSHRDTFNATANPADEHARPPKRPWEDMAREGEPAGPNGYDTPMHS
                     PYLDQQVQSTAEADMQIIRNKRQSSNGGAVPGQQKNKYRKRSRATPPGKCHSCNIRETP
                     EWRRGPDGARTLCNACGLHYAKLMRKRDKTLDANGKAPPIDLQMLRASTASARGGGGGA
                     SGSDQGAESPQPPSHPQAHQAQPPQSPYEQPKQVAMHASGPPPPHPGPYQLMPVNGHGG
                     SGGQAHQMLPPHPSASGPHSASGAPVPPPPWLAPSERGGYNAEPQSYVRASHPPSHARA
                     SPQ"
     exon            complement(55614..55719)
                     /ID="exon_5065_5"
                     /Parent="mRNA_5065"
                     /gene="jgi.p|Fomfom1|614602"
                     /source="prediction"
     exon            complement(55778..55918)
                     /ID="exon_5065_4"
                     /Parent="mRNA_5065"
                     /gene="jgi.p|Fomfom1|614602"
                     /source="prediction"
     exon            complement(55970..56217)
                     /ID="exon_5065_3"
                     /Parent="mRNA_5065"
                     /gene="jgi.p|Fomfom1|614602"
                     /source="prediction"
     exon            complement(56269..56314)
                     /ID="exon_5065_2"
                     /Parent="mRNA_5065"
                     /gene="jgi.p|Fomfom1|614602"
                     /source="prediction"
     exon            complement(56374..56817)
                     /ID="exon_5065_1"
                     /Parent="mRNA_5065"
                     /gene="jgi.p|Fomfom1|614602"
                     /source="prediction"
     five_prime_UTR  complement(56731..56817)
                     /ID="UTR5_5065"
                     /Parent="mRNA_5065"
                     /gene="jgi.p|Fomfom1|614602"
                     /source="prediction"
     three_prime_UTR complement(56807..56904)
                     /ID="UTR3_5066"
                     /Parent="mRNA_5066"
                     /gene="jgi.p|Fomfom1|614650"
                     /source="prediction"
     gene            complement(56807..57756)
                     /ID="gene_5066"
                     /Name="jgi.p|Fomfom1|614650"
                     /gene="gene807792_808742"
                     /portal_id="Fomfom1"
                     /proteinId="614650"
                     /score="0"
                     /source="prediction"
                     /transcriptId="614650"
     mRNA            complement(56807..57756)
                     /ID="mRNA_5066"
                     /Name="jgi.p|Fomfom1|614650"
                     /Parent="gene_5066"
                     /gene="jgi.p|Fomfom1|614650"
                     /proteinId="614650"
                     /source="prediction"
                     /track="FilteredModels1"
                     /transcriptId="614650"
     exon            complement(56807..57756)
                     /ID="exon_5066_1"
                     /Parent="mRNA_5066"
                     /gene="jgi.p|Fomfom1|614650"
                     /source="prediction"
     CDS             complement(56905..57474)
                     /ID="CDS_5066"
                     /gene="jgi.p_Fomfom1_614650"
                     /phase="0"
                     /source="prediction"
                     /transl_table=1
                     /translation="MSSHPQYSYSLPPPMQDGVRLPSIKDLNFPPPGQDGAPTNGSGRA
                     EHSRSRHDNRHEPSSWRAAPPPSAAPPQHSAAMPPPHDPPPKSHLYAPQHKPDASYHQG
                     PPPQQPPSGGQHHNGVGAGPPRPENSADASSKRSRSSQSGVSASPARSPHVSLGSPVKA
                     RLHMIALTYCDSHRLSISCFRSIWSL"
     five_prime_UTR  complement(57475..57756)
                     /ID="UTR5_5066"
                     /Parent="mRNA_5066"
                     /gene="jgi.p|Fomfom1|614650"
                     /source="prediction"
     three_prime_UTR complement(59961..60139)
                     /ID="UTR3_5067"
                     /Parent="mRNA_5067"
                     /gene="jgi.p|Fomfom1|614835"
                     /source="prediction"
     exon            complement(59961..60204)
                     /ID="exon_5067_7"
                     /Parent="mRNA_5067"
                     /gene="jgi.p|Fomfom1|614835"
                     /source="prediction"
     exon            complement(60252..60417)
                     /ID="exon_5067_6"
                     /Parent="mRNA_5067"
                     /gene="jgi.p|Fomfom1|614835"
                     /source="prediction"
     exon            complement(60471..60639)
                     /ID="exon_5067_5"
                     /Parent="mRNA_5067"
                     /gene="jgi.p|Fomfom1|614835"
                     /source="prediction"
     exon            complement(60706..60923)
                     /ID="exon_5067_4"
                     /Parent="mRNA_5067"
                     /gene="jgi.p|Fomfom1|614835"
                     /source="prediction"
     exon            complement(60982..61304)
                     /ID="exon_5067_3"
                     /Parent="mRNA_5067"
                     /gene="jgi.p|Fomfom1|614835"
                     /source="prediction"
     exon            complement(61179..61304)
                     /ID="exon_5068_4"
                     /Parent="mRNA_5068"
                     /gene="jgi.p|Fomfom1|614393"
                     /source="prediction"
     three_prime_UTR complement(61179..61304)
                     /ID="UTR3_5068"
                     /Parent="mRNA_5068"
                     /gene="jgi.p|Fomfom1|614393"
                     /source="prediction"
ORIGIN
        1 acgagggcgc ggctccaagc atagtaccac gctccctgta gggcgagtaa tcagccacgg
       61 tctaaatcag aaagattggc gtaatcgaca taccagcgat gggcagctct acgtcgcggt
      121 tccggtgcct ggcaaaccag ttccggatta tggtccatct gaggctatgc tttgtgagca
      181 gccagaagat cttcggagtg ttggtcccga aatcgtacac gaacggctgg aagtgggagt
      241 gcaagagcgg gtgggcaaca cgtatggcca tgttgttctg cagtagctcc tcgcacgtag
      301 ctttcgtgga cgacgatatc aaacgatctt ctgcggccgt atggaggagc tgcgcgaagt
      361 tggagggaga tttcaccatc atcagcagcg gaatgtgcca gacaaggccg gcgtgcgtaa
      421 gaagatcccg gccgtatggg aagagctcag gcgaaggacc ggtgatgcgg aacctgagct
      481 cagaggcctc ggggaatgcg tggctcgttg caaggtagaa gaaaccacat gtcccgggag
      541 ggaaaggggt gggtggatag ttggtgtatg agatataggt gcggggaggt agcccagctc
      601 cattcagtgc gcgcagcgag caaatcttgc cagagacgtc aatgtgattg atggcatgaa
      661 gagactctgg gttcaaagag cgtagaatat gcctgaaggt tgggagccgt gaattggttg
      721 ctgcctcctt cgtctctgga gcggccgtgg ggctgtctag gaaggactcg gtttggtcgg
      781 gtgagccaga agtcgtgcca ttctccaacg agacgacttg aaagggcaag gtcagttgac
      841 cacgtggacc tctagcacct tcatctcgtc ggagagaaca gtgctatata atcgcgaccg
      901 cggcctcaga atatggtcca gcaaacggat gtcgtcactc acaaaggacc tcctcggaac
      961 agaagcgata ggtgaggcag aacagaactt ggtacgaact ataccctgct tgtagacgtt
     1021 atggagattg gctcgtatgg gaaacataca cctcgtttgg ctgttggtgg ttcaaactac
     1081 ttacgagtta tgacttatga cagcgtggaa cgctcagcgc tcatagcgct catggtgatc
     1141 cggctcagaa aggaagttgc ggcattcggc cgagtatgca aatctcgcac ctcgcagaca
     1201 ctcatatgca atgatcagct aattggacgt catgtcggca tacggtaatt agagtacaac
     1261 atattgacag cctcagccat cggatgccag cccagtgccc caaatgagaa tggcgctcca
     1321 ctgggacctc ccaacagttg tccttctcgg acagacatga tcttcgtttt tagctcccct
     1381 tgggccaccg agtcctccat ggtgagctgt ggggcattgc taccaggaat cagcttcaag
     1441 cagcgcacag caatgccatc gtcgtatatg gaaggctcga gagaaaacca tccccagcct
     1501 gtagatagga aaatagtaag aatggcatcc gcatgtcgca aaaccgatca cgatgactta
     1561 ccatctgtag gttcaacaag gctctccatg tcctgtcttt tcttcccctg agacattcgg
     1621 ctcatgtgct tgatcgtgaa gagatggtac gtgtgcaagg gcctgatgag acccggaccg
     1681 actatccaca ggagtgcagg gcgtcttctg aggaaactgt aatagaatgg ctttccgaac
     1741 gagtgaacga ccgaggatac aacctccttg gagccaatca ggcgaccgta acttgatccg
     1801 tgcagtatca acgactgtgg tatgattttg tccgacttca tgagttcgat gagtggcgag
     1861 aatgcgtgat tatctttgag catagccagc agaggaatgt tccacggaag gcccttcgct
     1921 ttaagcaggt cgtagccgct cccaaacgtg ccgccccgat tgggaacgat cctaaaacgg
     1981 agctctgtgg cgagggggat attggggtat gtaacacagt agaagaaccc tgtggtgcct
     2041 ttggggaaag gttgcggggg gatggggcca gatccaaagg tattgaatcc gaccttgatc
     2101 ggagagtcgg acgagagggg aaccagatgg cagaaggagt ctgaaagatc cacgtagtcg
     2161 gaggcagatt cgcctcgaga taagtgattg atcctgtgta cgacaacggg gacccgggta
     2221 acggccttcc gagatgcagg ggaaacctga ggccaatctg tatattcatc gtcatcgtag
     2281 tcgtcctcgg tgaccagctc ttcgccgtct aagttatcaa ctgatgtctt caaacagtct
     2341 tcagaattgg gatccggtgg ccgtatgatt tgccttgcat gaggtgttca gaatcgtgcc
     2401 atagacaaca ccaagtgtcc tcacttacca ctgtccgtgc aggaagtgcc tgtgccatgt
     2461 ggctggcgaa gagcgcccag aaggaggccg tgtcgacagt actcttacta cacgcgaagc
     2521 cctatcagaa gccttgagct ggttgcgtag taagactatc ccaagtactg cctagctcac
     2581 ctcatcggta ttgcgttgag aattattgac cccacaaccg tgacgcccga aagacctgag
     2641 ccgtggagtg cagacgtatg ttcccacggt cagtaagact taacatgctc aacaattcag
     2701 cggcatggat ttccttcgca taaaagaccc agtctcataa gagacccaat ctcataccaa
     2761 gacgtcagga gggtttgtgt agaacctcac gacgtgcaac ccctgattcc caggcctggg
     2821 aaatgcatgg gatattggct agtggctcca caattccagt gcaattccca ggagtgcccg
     2881 gccggcagat atgtttcgtt tcccacacat tccccggcat gtggcacata accggggaat
     2941 gtagccaagc ccctttgcag ggcactccat gcatatcttt tgtatttccc tagatatctt
     3001 tcgtatttct ccgaatatga ttcatttctc aacccatgac aaggatatca tatggaaatg
     3061 aatcatatcc atggaatgcc ctgcaaaggg gcttggttac atcccccggt tatgtgccac
     3121 atgccgggga atgtgtggga aacgaaacat atctgccggc cgggcactcc tgggaattgc
     3181 actggaattg tggagccact agccaatatc ccatgcattt cccaggcctg ggaattaggg
     3241 gttgcacgtc gtgcctgata cctatcacag atgtaccatt gccaaaccgg gaaggagtta
     3301 caagagtagc aacagactaa taaatgggca tcctggcgtt actcctgttc ctggtcctcc
     3361 tctgtgttct cctgaacatc tggactgaga agctcttccg gatcttcgtt gggcgcagcg
     3421 cattccaaca aagccgtgcg cttcagtggg atagtaaggc gaggacggct tccaatcctc
     3481 agtagctggc ccggaatcat acggagctgc gggcgtttga tatccgccag tgtgggatat
     3541 gtcaaaggcc ggagtatacg catgcagcgc atcgtcgcga gctcttcaga gacactctcg
     3601 aagcggaaga gcgcacaccc tgcacgacaa ggccaccggc gttatgcacg tccctccgca
     3661 tagacaatac aggcagtgac tcaccaacca ctggcagcac tatatccagc aggttgccat
     3721 tcgtgcgcct ccactcgttg tgtgtggcga gctgttcccc attgaagatc tgatccatct
     3781 gcagcctcga cgggccgtcc ttcccaagga gccacagcga atccgggaca cgtttctcga
     3841 agtggaacac aaacggctgc ttccacgaat gcactacccg cgagattaga tcccggcggc
     3901 tagcttggtc ggcgaacaat ccattgtacc cgtgtacgag ttgtgggatg gtggccttgt
     3961 cgtggcacag cgtattgagc agtggccgcc acgccttccg gcgcaacaag ctcaggaacg
     4021 acatcgacca tggcaggccg tacgagagcg tgaggtcgtg cccgagctcg aaggacgcgg
     4081 gggaggacga gtacgtgacc ctgaagcgca gctcggacgc gagtaggggg agaccgggcg
     4141 cacgcgcgag gtagaagaag ccgtgcgtcc cgtacgggaa gaccgtgtgc tccagacgcg
     4201 accccatgta tgagatagtg agtagttttg cgccgagcgc gagctcgcac gagcggttgg
     4261 agaggtcgac gtagtcagtc tcgctcagct gtgcggggtt gagcgtactg atcgtgtgcg
     4321 ggggtggacg tgtacggtcg ggcttgggag ggttcgcggg agccgtttca ggatgggatt
     4381 caacgtcggt tcgttgtact gctggttcta agaagtgggg gtagggtact tgtgcaggcg
     4441 tgtcatgagg tactgctcca actgcctctt cagtaggatt ctgtggtgtt gggacctctt
     4501 gtctggtgac tgcaaacaca tgctgatgac tggaggatat gaatatattt caatgacagg
     4561 gagcacgaac gcacgtatgt tttgttcgag gcaaccctcg ctcgaagaca cctggcctgg
     4621 cggatgacgt tccgcgttac ccacgtcgtc atagtaagtc ctgtcctacc tcctgtagag
     4681 atatgcgcgc gactagtgat gacaagagcg tagctttcag gttgaggtaa cacgagaatg
     4741 cttaaggaag cgtgcgagcc cggtgcgagc gtgagatata ccacatctcc agatttggac
     4801 acgccgacgt tttcggaatt gcaactggtt cgtctcggta cgagtacaat cgttgtactc
     4861 tactgaagta cactgaaacg tttcaagctt gtcatgtaag atagcatcta gatataattt
     4921 catccgccgt ctcatggtct cccccgcaat ctccagaaca acaccataat ggctagcgcc
     4981 caatgctcga attggtcctt cgacatgaac aggaatgcct gcgtaatcac agccttgata
     5041 agttgtgcgt tcatgcccta tagcatccat tcagttaaca cgaaggagaa gaggcagact
     5101 aagagcaaat gtacctgata ccagccacgg aagccattcc gctgccacac tcgcgcaagg
     5161 acggtgagcg cactaacgtg gtggcccgtc ttatgatgcg gcttcttatg cttcggtggt
     5221 ggaacgtgct ctgcctctgc ctcctcagta tctgccgagc gcgcctgaat gcggaccttc
     5281 gccatgatgt atggatacgt gacctagaac acaagcatgc taagcatcca atcccagggg
     5341 gttgtacaga tcagggaaca taccacagtg gcaagtgcct tgctcagcgc accgacggtg
     5401 aacgccatcc acggattcag cttcgcgttg ttgtttgtct cgcccttagc caggagcaat
     5461 atgctcttca cgcgctcgta catgccgtac gtgatcgcag gattcacggt cagcactaga
     5521 ccaggcttca agcccagcca gagacccgtc acgccctcct ccgcgataat ttcacgtgcg
     5581 acccccaaga acgagtcgtc gtactcgacg tccttctccg cctctgtcga gccgttctcg
     5641 gggtcggcga tcttcgcctt gccgttgggc ttttcgagcg accggccgat ttgttggcga
     5701 gtcgcgatga ctgccacggg gattgtgaag atctgcgcga gcgcgcctgc agccgcgcca
     5761 agtatgagct ccgctgcggt gctgagtgga ggtgctgtcg tcccagaggg tcgctttaga
     5821 gcgagacgtt tgatgtatga tgtccgcacg aacgagtaga agaagaagta tgcgtactct
     5881 gtcaattcgt cagtcatgaa cagatgctgt tggagtgcat gatacactca cgcatagaaa
     5941 acgtgttgag cattgtggct aggaaccctc tgtagtaccc catgaagcct tcctcacgca
     6001 gtatactatc gagaaccgaa agtatgtcaa gtttgtcctc gtcggatgtg ccagcggtcg
     6061 cggcttgtat ccgtgttttc acgctgcatc gcctgtcaga acgccactgc gactctagga
     6121 tgaggctaca tacgtatcga gagggtatat gatgctgtgg aggtgattca aagaggtcag
     6181 tcatgattga tctaaagtag aggaagaggt tcgcagtgaa agaagaaggc aacaaagtcc
     6241 gcccgtatgc agcacacgcg cgcaccacac tgcctgttgg atacggcaga gatggaagta
     6301 ggctttgaac taacagaagg gtgagtaggt aatggctttc cgaaagtcac gaacgcatgc
     6361 ctgcacatcc cgaggcttct gcgacgctgc cgatgagaaa catgacaaag aaagattccg
     6421 tatgcttgcc gaatgtttgg ggccaatacg atggacctcc agacctgaca gaggattgag
     6481 acatgggacc atcgccatcc tttacgaata cgccaatccg gcttgtttga caaacttgcg
     6541 tggggggtag acaactgtca cctataaccc ttcccggagc agcgatacag caaaatcgca
     6601 acaaacgcgg ggcagaggca tttagcagca tgactagtat gcacaaagtg gtatagcaat
     6661 ggttcatagc aagcattacg gcgtatgcca tatttatggt catatcccac cgccaaagct
     6721 gggcgcaata gcaacgctaa ggctgtcgga tactccacga gatgcgaata ggggatttgt
     6781 gtactgtctt tggacagagc acaacgtttc gagcatgcat gacatactat cgaagagata
     6841 cgcacgcatt actaaaacat cctcctaacg cgccagcgag cgcatagcca aatggcgtga
     6901 gttgcgttgg tttcggcatg gcggcgacgt gcagagaaga gagccaagga gggatgggga
     6961 gaggaggacg aggaggacga tatattacaa gattgaggta tgtaccccgc ggggtcgggt
     7021 ccgggaggaa gcaggacccg aagcagagcc cggcataccg ggcccggtga gccaacaatc
     7081 ccgtcttcac atgtaatgcg acctcgataa gagtcatgac gtagtagccg gttctttgac
     7141 atatcacata tgaggtgctt tgtagatcac acgtctctgg aaacactaca cgtccagtca
     7201 ggctcagagc gtattcaaca gtcaattagt ggagattaga ttattgaact gttacagatg
     7261 cagcgacaga tggtacaatg cagcccctag tcactccccg agtgtcccgc aggttgagca
     7321 tccctcttaa taacgccagt ggacagaaaa ctttgaaccg cactgctgaa ttgtacagcc
     7381 cgctcgaacg ccgcaaggcg tcgtctccaa ggatcctctg cttcctcatc ccaggggaag
     7441 tggaaacttc tgggagtggt ctttctgtac ctattgcatc cgtctgtcag caacggcggg
     7501 atcccatcgc gagaccgcag gcaaatgcaa gtaactcact tgttccagtt ccaggtccac
     7561 tcccactttt cgttgtgccg cgtccacagc gcgtacttcg cctcccccag gccgcgtcga
     7621 cgcgtcagga acgaactagg tttgccctgg tgggtgatta aatggttcac cacaggcata
     7681 ccggtacccc cctcatggtc atagctatcc accatctgca ctggctcgac gatacgaagc
     7741 acgcgcatca ccatatgctt gtgcgcatgc gcacctcggc ttggttcgaa acggcatatg
     7801 agacggcccg ctatgatgta tgtgtataat cagcatctgg ttggcaaggg tagaggcaca
     7861 gggccgacac gtacacttga acggatagtt gatgcggggg aacatggaat tgagcggagt
     7921 aggatagata ttttccatgc ctacgaggac gataccgttc gtaggtttgg acaaatcgag
     7981 gtaaaagggc tccaaagtct cgaacacaag ttggttccat gggccgactg agtaatgcat
     8041 acgcggggct accatctcct cgcaccgcgt caagagattg ttcgtcacaa aacggtcccg
     8101 tagcaaaatt tcccgcagaa tgctgtaccg gggcgacttt gcgatcgcga gcaacgatat
     8161 ttgccacggg gtaccgaatt ccgtcaagag gtcattccct ttcgcgaatg cacgtgggtc
     8221 aggagtctgc aagaggcgga accgcagaga gctcgccata gggatccgtg gatgcctgtg
     8281 gaagtagaag aagccacgcg tgttgaccgg aaacggctgg tgcgagagca cccgattgcg
     8341 cccttccatc ctctccctcc tcccgtacgt gatgtaggca gcgttggcag aactcaatgc
     8401 ctcggggtcg tttaaccggc ctgtcctggg atcgatgacg accccgcggc cgtctgacaa
     8461 gtcgacgaaa tcgtcggcat gaagccagtc gcggtatagg gtgcgaatat gtaccggttt
     8521 tttttgaaac ttatcctggt cgtagatagc tggttttgtg ctaggatgat cgtactaatg
     8581 gtaccataag ctctgggtgt caacgtcacc atcggtttga ggtgtgcaag agcgaacggg
     8641 gacttacaat gggggtatgc gacttgtgga tcctcctaca gccatgtccg agcctcgaca
     8701 ctccagtcca taaggagggc actctagaaa agccttgggt cgataggtgc atcgtctttg
     8761 tgcacggtat ctggaagctg tgcgtgacgc gtgaggtaca ccagagaaca ggtgcgccgt
     8821 caattgtgta acgagacgaa gcagctatga gatggtgcaa gagaatttgt gcaaggagag
     8881 gagtgacctg ggagtgacag aacaaacgaa gcaaagcgcg ctcggagttg acttgcagta
     8941 gtagtgtctg tccgcgccgt cgccttgttc acacgcctac ccaccagacc caactcgata
     9001 aaacttcgca gcgtcgtcat tatcagttcg ctcttgttat catgtcatgg tgctcgtctc
     9061 ttgcttgtta tttcctgcat cagagctgaa tgcagaagac tagtactact ggcattttga
     9121 agcattagga gaacaagccc aactccttca atggatggcc acatgttata aagtcaactc
     9181 gctggagcac atgctgataa ggaatgaatc tgcggccgga ttctttgatt ccttggccct
     9241 taggcttgag actactaagt actatgcatg ccacattgct cccaccctct caggcgtcat
     9301 ggggaactct tcgtgcctga agctctactg ctctttgatt cgaaagctac acggtgtccc
     9361 atcatctcta tcctgacata cgactctaat actctgtgcc tacactgctg gacctcagat
     9421 gacggcaaga gacgagttcc gcgctgaagg caccccacct ccgccgccgc cggaattcga
     9481 aggagagccg gcgctcccag gctatagcgc gcgacaagag ttcacagaac aggagtactc
     9541 acttgaggat ggaaagggac ggccttggat gtggttgaag gtgaaaagcc ggtcgagggg
     9601 ggacaaacag ttgccgcttt tctacgaccg cgataccatc tccggtcaca tcaaggtcga
     9661 cttcgataaa gctgttatgg tgaaggcggt cacgatatct gtgagtgtat acgtctcaag
     9721 tccgtcaaag ggttcgtgtc tcgtccccaa atactctagg gctacgatga accttcgctc
     9781 attaatgagg gtcataacaa actgcgtagc catatggcac ctatatgaac atttcttgtt
     9841 ctgcatggag tcatgagcgt tgaatgggcc aaggactaac atcacttgaa atgataggta
     9901 ttggccggag tcaccgctgt cggacaagat gaggtcaagt tccttgagat caggaacgag
     9961 ctctggaacg cggggagctc atcttccaaa ccctctggga agcaatcgtg gccatataag
    10021 atcaagcttc cagcagaagc cactgttatc gaacgaggta agaagcagca acagacggag
    10081 gagacattcc ctcttccgcc gagcttttcc gagcgggcga gccccgcgta catcgactat
    10141 cgactcgtcg tcaccgtgaa gaggagttct ttccgggtga acaaaacgta cgtactgcgc
    10201 tgcgactctc tgacgcccag tatcaactgt ccgtgtgccg cctgcaggtt cacgacgacg
    10261 tttgggtata cgccgcgcac cctggctgaa cctccgtccg ctctgcgcca actcgcctat
    10321 cgcgaaggta gcccgcttgt cggaccacag ggagaccctg aaggctggaa aatcttggcc
    10381 ccggtgaagg ttgtgggggt ggtgtttgac actcgcaagg tcgaactgga atgcacagtg
    10441 cgtcttcact cgccctcgcc tgactacggc tatgccgcga cttaccgccg ttgtatggaa
    10501 agcttgcagt agccgttcct gtaagcctcc gaacatccat tcatcgttca gtccctgaca
    10561 tcttggccat gaaaatatct catcccaccc ctctttgccc atgcccagct cacgtatgca
    10621 ctcggcagcc caataccaat cgtgctaacg ctcaagagcg acgacgagca agctctggac
    10681 ctcctatcga ccccgtccgc agttcgtctc aatctcttgc gtacccgtct cgtgggctcg
    10741 catgcgacct ctggcgacgt cgagagcggc cgcagcaaca actccttcac gaacaatgca
    10801 ggcggtgcgt tcttctggcc ctccgatgag ggcgctccgg agtctggcac ccgtgtattg
    10861 cagggcgagc tcgaggtgaa gagatcgctc aggcccgggt tcgtcttccc gcggttctca
    10921 gtgcaggtga gtaacgagtt ggcgtgcgac cctagaagat gcacagccca tcctctagtg
    10981 ctatcgtaat ccattatatt tgtccgccgc cctgcgcccc gacactgaca ttcactgtta
    11041 atcatatgca ttgctttcct accctgtggt gcccctgacg acgtatcaca tccaacatcg
    11101 ctctccgcat cttacgctta ctgtgtcatc ccgatcccgc attacgtccg ccggccgctc
    11161 gtactctgaa ttggctcgtg cgaaacccga ccccgacccc gacccgactc cgacatccgt
    11221 tgtggccaca acatgttctc aatcaaccac gctatgcatc ctacaactgt ggcgtaacaa
    11281 caccatcgca catcgtgcgg taccatcatg tgctaacacc gactggcccc ttgcagtacg
    11341 tcctggcgct gtcgcagttc gaggcgcccg gctttgcacc tgcctcgaag gagccgctcg
    11401 tccacctgcc ggtcacgata gcatcttcga atgcagcggg tgtcgtgcca aggtcgtatg
    11461 cacctccggg gtacgtggag aggcacgagg gagactacat gaccacgatg ggctatctcg
    11521 agaacgggaa ccagaggtgc gtgtcttggc ctcatgcgtc tgtgtcttaa gatctctctg
    11581 cgtccgctcg cagttctgtt cctgcttgcg aacccgagcc ccaagcaagg ggctctgcgg
    11641 gttccttgac cttgaccttg tcttgtggct tgccacggca cgagagtggg gcttactgcg
    11701 gagatcgtgt caatatgtcg gcttctgggg cgaaagaaga gcagctaact ggggataccg
    11761 aacaggttcc tgcaccatca cgggtttggc tgagcgaggt gtggtgttct ccaaaagggc
    11821 aggcagttac atgacatatc ttgtattcgt tgtgcacggt cggacatact actactaggg
    11881 atctgtgtgg agcaactgcg agcggtgctc gagttgctta tccacaatcg gcgtaatgta
    11941 tctatagttg ggtacgcagt ggtagcttgt gacgtgtgcg gtatgcttcc gcgagtatgc
    12001 ttcacccccc atggcaaacg gaactgttct gcacgcgcta ggggttgcgc cgttgaagtc
    12061 atcttggcct ggcttggggt atcctgcgac gccacacata gaccctcgat ggtggcggcc
    12121 gccgcggaac ctgatgaaga caagaatcct gtcgggatct cggcttgcag accacggaca
    12181 tagaacgttg tctgactgca ggagcaatat atatagctgt tatgatgtat gtattctaag
    12241 ataacctatt acgcgccgat actatacagc atgtacgcta cggagtactg ataatattag
    12301 tagtgtgaca tacatggtca ctagggaaga gaatcggatt agcgcaagga agtgtgcgtg
    12361 ctggcgcgca cggggtagga tcgagggagt cagctactgc tacagggcac acgcatggag
    12421 acgcggcaat agagatggtg tagggtggtg gtgggtggga gatccggtcc atatccaggg
    12481 agaggcgaga taatgagact aatagcgaga gcagaacgaa agttttggaa caacaaatgc
    12541 acagagagag aacagagtcg atggggaaga gaggattagg ttgggacctg aggtcgcggg
    12601 gcgagagtcg agaagcggga agcgggaaga caagatatta gagcgcgccg gcgcagacgc
    12661 aaataacagc cgaggtacga ttggacgggt ggtgcaaggt ggcgggtgtc gcatcgactt
    12721 cagtcgacag gaggccgcgt gagaacgccg gacggagttc aacctctatt ctgggcggca
    12781 ctgtatgtcg tcgataaaat gggagcatgt tcagcataag tggcggacaa gctgcggtca
    12841 ggcggccagt gggcgcggcc gcttcagacg gaatgcgact cacacaggca cgtacgcaca
    12901 agcgagccca cgacgattgc agttcgcgca gatcggacga ccatcgcatt tgagcttgcg
    12961 acctattcag aaaagggtag ggaggtgcga gtcagcacgg aagccgtcag agccggtgcg
    13021 cgcggttaca cgcgcgaggg ataggaagga aaggcgacat accgcgacag aacgtgcagg
    13081 ccatcggagt acggcgcggg gtgcgcggag tgtaagactc ggtgtcggag tcgtccgcac
    13141 gagtggcgtt gtgctgctga tactgaaaac acgcgcaggt cagcttgaag acactgcaac
    13201 ggtatgctct acgcgacgta ccctgggatc cataagtaaa gtgtggatat tagggcgagt
    13261 tgcgggaatc gctagggctc gtgtggtagt ataggtgaca agtgccacaa gttattaaag
    13321 tgtggcctca agccgcaaga aagagtcaaa gagcttgcgc gggtggtctg agagaggttg
    13381 aggtgatgag cggggacgtg acctaagccg ttgctttata gcagaccgca atcatcaaag
    13441 caatattcgg tacgccaatg aggcagagcg ccggacccat cgaattgagg gtatctggat
    13501 cggggatcgg gcaatggaat aggcgtggct ctgggtcagg gtcaagcgtc agccgtgtac
    13561 cgtggagact ctgggctggg acgagcgagg gcacggtagc ctcggacgcg tttcaggacg
    13621 acgacgacaa ccaattacga ccagacaggc ctccagagcc gtctcgtcgg ctgtcgcagt
    13681 gcccatccgt gactgtttcc gcccatctgc actcccgcgc gcccacaaag ccggctggca
    13741 aagcggtttc caggcttgta tagcacggat ccatacgcat gcgcacaacc atacttcaag
    13801 ctcaagctca agcttggatc ttacctacat acgcgcctaa tgactagatt gactcttgag
    13861 tgctagcacc ctcgcggtct cgccggtcgc ggtgacagga cgccagttcc gacaagatag
    13921 gtacgcccaa acatgattag cacatagcct tccggaggct tattgcgaga tgaacagtcg
    13981 gattgctgaa tcgagtcacc gcaatcccgc gcatatatcc ccgcatactc tcgtctggat
    14041 cggacgctga cgagaaacgg gtaggctcaa gcctcaaggc ctccaggctc gcagtttcgc
    14101 agaaagccag tactgtccat gacagcatga caaacggcgc gcagcaacta gggctgcgcg
    14161 catcacgctc tctgttcagg gccatgttcg agagagagcg gctgccgggg cagaaaaggg
    14221 tggcagggca gaagagacgt acgacgagca gtacctgtac ggtccgttga tgagggacaa
    14281 aatgtatgtt ggaaatgcac caacaccaac acgtcatcgg tcggaggcgt tcgcgtcgct
    14341 gggtctgaag gaagctaaga gggtcagtaa gcgacggttg tacgggtgca ttcttttgga
    14401 gggtgctagt cgttaccagc agcaaggtaa agccgccgaa acgctgccct cgccccgctg
    14461 gtcggggcgc gccgaaggat gttagtgcga cgttgtcggg aatggcggcg tccgggtggc
    14521 ctgatctcat cgctcatgcc ggtcgcggtg gcatcgtgaa acagcaaaga aagcaaggct
    14581 gagccaaaag agggaaagtc ggatctgcag ttttgacttg agattgagat agtgtggaca
    14641 tgatgggatg cgacaagcgg tacccacgtg cgagactctg cgacaaaggc ccggccgagc
    14701 tctctgacgg cgactctcgc gggaccctct ccctctcctc ggccgaactc gataatccct
    14761 caattccagc ctctccatgc ccatccctcg cgtcccttac tgcccctcct caccggccac
    14821 gtggtctgtc gcctctcggc atccgtacac gctaagttcg cacatcctct cgccagtctc
    14881 gccacttaac cgacctgttt caacccaaaa acggtcatcg ctccgggcca gtggatgacc
    14941 cgcctctgag aagctctcga tacaatgctg gatgatctcg cggcgccatc ggggagtcac
    15001 tagtcagtac gtacatctat ctactcacga ctgacatcat cgccgcatcg tggtgtcgtg
    15061 tccttacctc ggtggcagtc taccaaccgt tgctcctctc ttctcgagct gatatgtggt
    15121 ccagacatcg cgctgtgctt ttttgcacgc cgacatctgc cgacagccgc acgctgctaa
    15181 ttcccgcacg ctaagtaaca tcagggggct tcccttcaaa gcccagattt gaattttcct
    15241 ctccaaatgc attgagcggg caaacacaat cgcctcggga tgccctacct gatgagtcaa
    15301 acaagggtcg gcgacggcga cctgatgcta ctgaatattg cgccctgatg tgagctgccc
    15361 caagcctgga tccccgtgcc agcctgggac gtagtaactg gacaactgaa ctggtattac
    15421 ggtcgacagc gggaaacggg ccgagacgtt ttttgtcaat tctcatcatc cgaggatctg
    15481 gaagtacgcg gagggcaacg ggaaaagggt aagcaacagt taacgttgct ggttcgatcc
    15541 agaccgcggg accatctcaa ttcgttttcg gtagcacatg gaagcgtgtg ctgcataggc
    15601 gagttgtgtt ctatgaagaa catatgtact taggaacagg aagtctaaaa tcatatcact
    15661 tcgtgcagat cactcagtac ttacgggatt ccttgatttc aacagaattc ttcgcaaaca
    15721 tgatcgtgct ggcaactgtc ctcagcacga tcaactttcg acttgtgtct tgagcctcag
    15781 acctcaagct tcaagacttg cacagacctg cacgagcatg atacatatgt ggattggata
    15841 caggagggac gaacgagcag cgttttgctt tgcgaggatc gcgggaggat caatactagt
    15901 gccgatgctg actgtcacag ctgacgtgct gagcttgtgc ctacgtacat cgatcgacta
    15961 cgctgcgact tgccggcttg caccctgttg cccagctgtc ggcgctcacc aatcactctc
    16021 agggcccatc acgacacgcc tacacaacct gagtctgcaa gggaatacga atgctttaga
    16081 tcctcactcc gccgccggct tacggcccgc gccgtagtat ggaagttgag aacatcaagc
    16141 catggccaag gcaatctgac aggatcatta cgaaagagct gggaaggaac acagacacat
    16201 cgcgaataag ctcactccgg tggcgaaggt acaatggtca tcgtgcgacg cttctcatcg
    16261 agctgcgcgc tggggtctgt ggtggtgtgt acctgtatgc agccagagag ctggatattg
    16321 agagtcaatg cgacgtgaga aggtgtgaca catgcgcacc gcactgcagt gaggtaaggg
    16381 gcaccgccgc acgagcgatc gcgcgcagaa gtatcgttag gcttctgctc gttatcggcc
    16441 ttcgctgaac acgggtcgtt gtggctagcg gtccggagca ccatccatgc gccatgctga
    16501 cgatgtgacc aggacgggaa atgcctgcgc gataaattgg tggggcaaac gtgttcagaa
    16561 agaagggtca ccgtgtcgta ccaacctcga ctgaattgtg atcgtcggtc gtacagcgca
    16621 gatgctcgtc ggatctcatc tgtgcgctcc gggtcggatg tagggccacc accgtcggta
    16681 ggccactatc ggtggtggtg gtgctgggaa gtctggtgtg agtagggatg gccttcgacg
    16741 ccatgagtcg gagaaagaat ggctacgggc cgtccctgcc aacctgccag ttagcgtttg
    16801 tcgtagccag atatgtcccc gcaaagcagc ggagcacagc ctatacggaa ccgaacacgc
    16861 gccatgcgtg ccacgaacga gggtcctatc atggtgccct caaggggaca cttatgccta
    16921 cgcacggata tcctgcgacc ggacacagag cgtgcaaata caagccagcc gctcagacca
    16981 gcgcgaacgg cggtaaatag gaactggtaa ttctgacggc gtcagccctg ctattgacag
    17041 cctgcgagcc acaataaagg acgtcccagc ccaggtccgg cacacgatcc tacgcacacg
    17101 ccgaagcgtg acaccgtgcg gcctacgctg cctctcgccc tcgtgtcgca ggcacccggc
    17161 gcatgctggc aatgtagcgg tgagcttgag ttgtgcgttg aggacgaaca ctggagtcca
    17221 ttgcgggttg atcatgacgt cgcggatgcg cccacagttg cacacaacgc cacacactag
    17281 ccactgcaag acaagactgg catggcgcag cggcggtaca gcgggcgggc agagagatag
    17341 gccggcgaat ccctttccgg tgtttcagat gaaccgcggg ggagtgatgt agggtgtagg
    17401 cggacgatcc aaggcaacat ccatggcgac ccgggtactg ctagagcggg tcgccggtcc
    17461 tcgtcgagga ccccggtgcg gttgtacccg actgcaatcg ctcatatggt gttgaacaaa
    17521 ctgcgagggg tgggtgagtg ccgcagtcaa atgacacacg acacggcgaa acacgcacac
    17581 ggtgagaagc aacggctacg cccaggtgaa atatgcttca cttcagccgt cgaattcggc
    17641 caccgctgtc aagtactgaa ggccgtgaag cgcgcacagg tatcactgac tgctgggaac
    17701 aggctgtatc aaaaccactc cggaactgca gatatgtcgg ttgcttacat tggaagaagc
    17761 cactcggctg atcacatcta cgcccacagc atctctcgca attaatctgt agaagcgcgg
    17821 atgatagaag cacggcgact ttggctcgtc acgaatcggc gtttcaagtt aaggctgtgc
    17881 agccaggcgg gaaaccagtc cattgagtac aaggcgcaag aatgagaatg cgaaacgcag
    17941 caccatagct tgcatgctcg caagtcgcga gtggccaaaa atcctacctg ctattatcct
    18001 tgcatggtcg aaaactctct cgtctcgata ttccattgct gtgggaggat gattgttgta
    18061 ccacagcggt gagcagacac aaaaaacagt gaatgaggaa caggaaagac gttgcggaca
    18121 atgccttata cggagtcccg tcgaatcgtt tgccacgctc tgccggtgtt tgcgacctgc
    18181 tcttctgcca gtcgatgatg catgcatggc acaatcgtct gggatatgat acaaataaac
    18241 gtgaccgtaa catcatgaac aacaagcttg aaagctaaaa gaccaacagg tcaaaggcgg
    18301 cttcaatgtt cactttgcgc tgaggctctc gaggccaaac tcaacgtcgg tcccacgatc
    18361 gaggtcgttg aacggatcgc gcatactgcc cgtcttctgg cgccaaagtt gggtgtacag
    18421 tgtgcggagc ttttgcagct ccgcatcgag cgctgctgct tttgcagcga gggccatgaa
    18481 ggtcgcatgt tgcgcctcga gcgtggatac gattgctgtg aacatagcgt tagacccaca
    18541 tagtgacaag gacggcccta tacgcgcacc ttgcggcgta tgctgcggct gtgatgctgc
    18601 agaggatagt ttgcgctcga tgtgctagat gacaggaagt atcagatgcc cgctctccag
    18661 aattactata cttagcctca cttcgatggt ggtcttgtac catctcagcc gctcgcgcat
    18721 ctgctccgtt acgcggttga agaactcaag cgggaaattc gcatacgtct tgaggtactg
    18781 cccgttctgc tgggagttgc ggaaaccctc gacgatgcgt gtcgcgacaa tggtgtcttg
    18841 aactgtctgc tcaaccttgt gcttgaggtc tctggtatgc tgaacatccg accgcaatac
    18901 agaaatcgcg ccagtgagca cctgggagga agcggtaagt atcctgtcat tcgcgctgct
    18961 caaatactta ggactgactt tgtggacatt gcggatctcg tcttggccct tcaaagcttc
    19021 gtcgccaagt ttgcgttgct tgaggtcatt tgcgatctgc acacgaccct gaatcaccga
    19081 gctgcacatt ctattttcaa cacggcatgt ctcgcaacac gcgaaggtca cgcactcaat
    19141 attctcaaag gtcttcttca gctcatccgg aaggtcattg aacttcgtag acttggtgaa
    19201 tagcggtaca ccaacttgct gtggcctgtc aatcaacacg tcgttcaata gatgcctctc
    19261 gctcgtcggg tggtttgaga ctcacatctg tcttcatgac aaggtacacc atcagtttga
    19321 acaccccagg atcctcaaat cactcactgt tgttgttgcg tcacaggcct tccccataga
    19381 gaaccgttcg tctgtgtccc cgtcgtagat ccaaataacg acgactgcgt agcctggggt
    19441 tgcagcggat tcatccccgt gccctgctgc gctggttgtt gcatggtgtt tccaaatgat
    19501 gggtttgcag tgctggcacc gaaaaaaggc ttctgttgtt gttgttgttg ctgctgctgc
    19561 tgctgcgctg gctgtccgaa tatattattc gtaggctgct gttgctgagc aggctgtcca
    19621 aagatggatg tcgaggattg ttgctgctgt ggttgcccaa aggtactacc gaacagggac
    19681 gtgccttgag ctggttgctg ctgctgctgc tgtccttgct ggggttgcgt cgttccgaac
    19741 agcgatccac cctgattccc agagttctga gtggcagagc caaagatgga tgtgccttgt
    19801 gtgccttggg tttgggcttg aggctgtccg aagccactaa aggcggaggt cgtagactgt
    19861 tgaggctgcg ctgtgctccc aaagagcgac cctgccggct gtgtagtgct ctgcccaaat
    19921 atagaggtac cagtctggcc agctggcctg gcgcccccaa agagcgggct ggtaatgaca
    19981 gaggcagtgc cgttaagcac gatggcatgg cacacaggag acgggaatct atcacgcact
    20041 tggtgccact ggtattgaac gccatctaag agtcaatctc tagctctgcg gttctccaca
    20101 cttcgccaag gtattccggt agaggtgcga gaggaaagaa aattgcggaa agtgaaggaa
    20161 tttgaaacaa cagataaaga gagaaacagg cgtagtggtc caggacagcg atttcggaga
    20221 gttgaaactt gacgcgtcga agaggggtga tcacgtgagt cacaaagagg gcgcttaaac
    20281 aattcagcaa cgctgcgatg tatacgtact tgtactagta gtcttgaaac gatgacggcg
    20341 agtcttgttt ccgatgggcc gacaatgttc caaccacaag tgcaggatgt ccatatccgc
    20401 tagtactcct gatcttcttg ctatacctga ggaactgcaa gtgcgaatcc tagaggtctg
    20461 ctgtcaatat gtcggcaggt gagtttgaag aacttcccat cgcagttcga agatcgaact
    20521 ttgaacgttt gaactgcgag gtcggttgag tatggcgcac attgattgac gaaagagcct
    20581 atctacagta ctagtgtagt atcagactta cgcctatggg tatggaaaag tggcccgccg
    20641 gagccatgtc atgtctacaa ctgaaaaact ggtgatgtta tctgggaaga catcgaatgc
    20701 gtgaatctat cattgttcta acaccgtcgc atctcacgat cgcgggtaga aggcagaaga
    20761 cttcgaacaa tactacgaca cgcggtgtcg tatcttggat tctgagcacg tcctcaaagt
    20821 cgtagggacg gatattcacg tctacccgac ttggaaggag gtccgtggcg aatggaggcc
    20881 aatcccaccc agatgcctac tgcagcttcc tcctcttgct aaaggatgga cgccacattc
    20941 ctttagttgt cacatccgaa ggccgccgac acactacgat tgtaatcctc acttcgaggg
    21001 cgacccggac ttcactctca tggttgtgag gtatatcgtg gacgagcggc atggagacga
    21061 ggaatgttca gtcgtcgctt tcgttcctct atctactatc ctcaaggttg cccgttaagt
    21121 tgatcctcga ggatcaaagt caaggaagtc tacctctgct ccccggagtg gcccaaagct
    21181 tgtgccttgg tgcgagtggg ttactcacgg cacgcggctt gtcgtcatcc cgtctgcggg
    21241 tcggtacagc gccccctcag gcgctcacta tgggttcacg tgttgccctt gcattttccc
    21301 caaagccggt gacatccacg gctggcaaag tgcaagccgc gcgcggcgtt tgacatgcat
    21361 cctctcgcct tcgaatctct acttgaggag ccggattcga cacctccgtg gctcttggac
    21421 tgctacacag aagatcaaac ccggattttt cgaggtcctg tgcatttaac tctgccgtac
    21481 cgtgtcgcga agacggaggc gattgcggag gccggcggcg acgacgagat atgactctct
    21541 tatgatggac tcctgtcatt ctgaactcag acgctcatga tgtgtagatg ttatcgacca
    21601 tgtgttcaag ccgtctcttg ggcaaggaga cggtaggcgc gtccgacgtc ctgaatatgt
    21661 tcatggcctc gtactacaag agactagttg tggatccttt cctgaatgct agaccagttc
    21721 ctatcgttgt aatgtgatac actctttggt actaacacat ctatatcgct tgaagcacgt
    21781 ccacacgagt cagtcacacg tactttgtgg cagtatatat ggtgagtact aatatgaact
    21841 cgtcagtacc ttgagctcgc gcaaagtttg caaatcagca cgacgcaccg taggcgattc
    21901 tgatgccgta gttagtccaa ccaccatcat ccattatcca cgttattggg ggtatggagt
    21961 agaactgtag tctcaccttt aagatggagc acagatgcct agtactagcg cgggaattgg
    22021 actctagaag aatgccaccg gcaattgact tcgacgacag cgccgcacta tagcaaataa
    22081 tatccgcatt tgcgacgcaa cagtataggt gtacaagatg gacggggaaa atcatagtac
    22141 taatagccct gctgatgttc ttggccacat ctaacaagcg ctcccaaagt accgcgaaaa
    22201 cagaggatcg agatgacggg ccaccgtagc atagttcgtc cttctcctgc gtagtacatg
    22261 accactcatt gtacacatga acttcttcca gcgttgtcag gacgagagcg tcactgcccc
    22321 ggaggaggct taccccggag tgccggatga ctcttccaaa gctcgatctg gtgtgcctat
    22381 gtgagggaca tatgtcggag atcagccatt tcccggcagc ccgcatatca cgcttcacga
    22441 aactcatccc aactcttcct gaagcccggg cgttcctgaa tatcatcgag gtaccacttg
    22501 aacctcgcga acttctcact cgtcagagca tcccgtaact tctgcccgtc ttcggctgtg
    22561 tactttccta ttccattgtt caagaacagc cacatgcgaa cgaagaatgg ggtcactgca
    22621 ctgttggcca gagagaacta gccgatggcg aatcctgtcg gtgggaggat gctttgcacc
    22681 tgctcaatcg cctgcaacag gccgtcggct ggctggccct ggaagaacgt tgctctaaac
    22741 gggacttgga cgtagttctc gtagacggcg atgaacgcgc gcgcatttgc gcgctggact
    22801 ggatcagagg gcaggaggcc ggcttccggg taaagatcgg cgatgaattc gatgagagca
    22861 agcgactccg taagcttcac ggaatcgggc gagggttgat cgggcgagac gtctggccca
    22921 ccgtaggcaa tagatggaac ctatggagcg cagtggtgag cacacgttta cctggattta
    22981 cgaggacgca gatgtgagaa gggtggtact atacgttcgc cagtgggttg acctgtttat
    23041 accactcagg cttcacgccg aactgtgtga acagatgttt cttgtacgtc gcgttcgctt
    23101 cgtcgagcgc gaactggacc taaacaccac tcagtaaagg acactgcaaa gatcgcatcc
    23161 tttgcgaggt caggaaaggg atgggaaata gaaaacaaaa atgaaaagtt tcacgcggtg
    23221 agataaaccc cttagacctg cgaaaatagg cctccaacgc ctttccaggg caggtaagtc
    23281 aggcttacct atgtctgtaa acctaaccca ccgaaccttg tgaaactgag caagctcatc
    23341 gtttctcgaa ggtttctggg tggaggaaag gatgcgtccg ttccagtggg agcttgcata
    23401 gcagtgggac aggcgcaccc tgtgactata gggagaatac tatggcagtt tgaataattg
    23461 ataaacgtgg gacacccaaa gaatgaacgg accgctgcgg tgtagaacgt cacttgcttc
    23521 ttctcggtgg tcatggttgt aacgatggaa tgcggactga aggcagcaca agcagagatg
    23581 tcttatatac acgaatgtac aagaaaagtg gaaagacagg cggacggaca ccgtggtcat
    23641 cacattcatc ctgactgttt ccggatgacc accaaccact gcgcaattac catgttgaca
    23701 gagctgtaga atcgatgtga atccgcgcac tctgtaacga gactcaagtg gacattttga
    23761 tcatccaatt gtgcctcaat tgtgattgac gcgtgatatg tattgtcgcg aatgacctgc
    23821 aaggaaactg catgactcga gtggacattt ctcatctggt atcgtgactc gttgcttgac
    23881 ttcaatacat attattgcta aacatgagtc atcgccgtag ggccgcgcaa gcacggcaga
    23941 gcccgctact gttcctctgc cagcaatcga tctgttctga tgtgtcagtt cttacctctc
    24001 caaccacaac ggcagaggtg cagagctcac gatgcgtaat ctcattgaca aagacagata
    24061 tacagagttc agaggtgcgg tctttcgatc tgtctacgga acgcatatct atttaggaag
    24121 gaggttgagg atgcatttac acgattacag agacagaacc tagccaatat ctccataatg
    24181 ggtgggtttg tctcagtggt gacgttaaag ggtgcccgtc ttcacgtagg atattcaagc
    24241 actggatgtg tggctgacct ctgtctcaat catcgacaag actatgatca tttagcactg
    24301 aaggactcta tgtatgtatg gcctgtgggt gtggggtaac gcaattgggc tggactccac
    24361 accttcgaag ctgacttcct cctatcccac tatgtatata gcgaagcatg tgcatccaat
    24421 atgcgcctat atacccactt acacggccag agggctatca tagcaggctc ggtggtgtgg
    24481 ggtcttacta gagctgtgat tacacttgtg gaagcgctat ctcatctgta cagcaccaac
    24541 tagatgtgat aaaatgcact gtggacttgt atacatacaa agtttcgttc tcatctcgag
    24601 tgccagaagg aggtgagcaa tttgagcgaa cgcgggggaa gatgggtggt agtttggagc
    24661 aagcgagccc ttgctccaaa cctagcgtat tgtcacggat catctgcgag gaactctccg
    24721 accacctcca tgaacttccc cctctcctcg cagtggggga aatgactcga ctccgcgaac
    24781 gtgtaccacc gcacattggg gatgtggcgg aagaacggcc gcacgacgat gtcctgtgcc
    24841 tcgtcatatc ggccgttcaa aaggagagtt ggcacgttga tcttgtgtag ttcgtcaacg
    24901 accgtccact ccttcagcgg gccggtcaca aagaactcgg aagggccgaa cctgaatacc
    24961 agattgtgac tgaggagaac acgcgctgtg actgcaaggc gaaagggctt acatagtgcc
    25021 gtaaactgtc ggatcgtcct cgagtgcttt gaatactgcg agagcttcct cggggaaagg
    25081 atcgatcctg cataggtgct tcttatagaa gaccatgaca gcgtcctgat actccgcaga
    25141 gtcggttgtg ccgtcctgct cgtgctcgtc caacacatcc tgcatagccc ctcagtttca
    25201 gcatcagcta tcaggaagca tacgccttac ctgcacgtgc ttgggcagat ctgcgcgaag
    25261 cttgttaact gcctcaatcc acattttgat gctcgcaggg gcgttagaga gaataaggcg
    25321 cttgagtccc gtcggctgcc tcgccgcaaa gcgcgcgccg agcatcccgc cccacgaatg
    25381 ccccaatagg tcgtagtcat cccggatccc aaggtgctca agcacgccgt tcagctggtc
    25441 catgaacagt tcttcagtcc agaacgcggt gtcgtcgttc ttctcccgca agtgagtcga
    25501 cctgccgttc ccaagttggt cgtagaagat gatgggaatc ccgtgcacgt cggcaaggtc
    25561 agtgagaggg agaaggtaat cgctgattgc gccgggcccg ccgtgtagtg tgacgagggg
    25621 gcgacgggac gaggtttcga ggtccccgat aaccttgtac caggtcttgc aaggcgtgct
    25681 gattcctgga acgctgaggt caatctcgcc ctccatgatc gatgcggagg aaagaaagaa
    25741 tacaacccga ctgttgtgcg tcgtatgcta cttatattac cactgcatat atcacacttc
    25801 tggaacgttg agcgggtgtc aaaaacatgg gatacagtag tcagcatccc gctcggcacc
    25861 atccacatga tccctagtgc gcttgaattg ttaggtttgc ggtgatttta gaggtaagga
    25921 agcactcacc gaagtcaatg cccgcagcac aaactccgag ttgatacgga tggtccgcgg
    25981 cgatacaata tgaaggccaa aatccaagct atctaacgcc ttctgaataa aaggagaaga
    26041 gagctcgaga gaccttccca ggctttcaag ccgacaccga ggtgcgcaag ggctgagtga
    26101 ctgcaaattt tcttgtctgc gttaccattc tacctaaacc cactgaacat tacttgatat
    26161 ttgatacatt gtgaccggga ccagtatgaa aacactacag ccattctacc gtctgcagag
    26221 acgcatgtga gtagtcaccg agcagggggc tgcagacatg cttaccgctg gaggtttcga
    26281 cgagatgtcg tatgtgacac gattgatgcc ggccacctca ttggtgatgc gagatgagat
    26341 ccggcggagc acctccgcgg ggaagacgaa cctgtggcgc agatgaatgc agtcaacctc
    26401 tcaatcaaca cgaaagacga atctgccagg gaaatagcga aagcgtcgct taccagtcag
    26461 cagtcatgaa gtcctctgat tgtaccgcac gcaacgcgat gacctgctca tacgtccgcg
    26521 aatcgcccat gacgccgaca gccttcacag gcaagaggac ggcgaacgcc tggctgatct
    26581 ggtcgtagag acccgctttg cggatctcct caatgtagat gtggtcggct tgttggagga
    26641 tcttgacctg ctcgcgggta acgggaccga ggatgcggat ggcgagtcca ggtccgggga
    26701 atggatggcg ctggaccagg tggttaggga tggagagtag acggccgagg gcgcggactt
    26761 cgtctgtgaa gtgatgtata aggaacgagc tataatgcag aaagagatgg cgcacgtacc
    26821 cttgaacagc tctcgtaggg gctcgataag cttcagcttc atgtccttga gcagcccacc
    26881 gacattatga tgcgttttga tggtcgcact gggacccttg aagctaatac tctcgattac
    26941 gtccggatag agtgtccctt ggaggagcca ctcaatcttg cccttggctt ccgcaccctg
    27001 cgcctcctcg cgctcggcgg cagcctcaat cttcgcagcc tcctcctcga agacgttgat
    27061 gaatgtgtta ccgatgatct tgcgcttctg ctctggatct tctacgccct ggaggcgcga
    27121 gaggaagagg tctgaggcgt cgacgacggt gaggttcacg ccgagatcgt tgttgagcat
    27181 ttcgtgcact tgttttgcct cgttgtgacg cagaacgcca ttgtctacca tgatggcgtg
    27241 gaacctgtgt gtgtattgag gcggggtttg actcatacgt gcgaaataga tcctcaccgg
    27301 tcaccgatag cctcgtgcat gagcttcgcg gcgacggagc tgtccacacc accactaacg
    27361 gcccctatga cacgaccctt tggcccacaa atttcgcgaa tgcgtgcaat ttcctttcca
    27421 atgaactcct cctgttacta acgtcaattc tgactcgaag caagtcaatc ttcgaccaac
    27481 cacataccat cgtccagtgc tgtctgcatc cgcagatgct cacgacgaac ttcccaataa
    27541 cctcccttcc cctcttggag tgcgtaacct ctggatgaaa ttgtatgcca tagaaaggct
    27601 tggagttatg cgcgatggcc gcatagggtg cggtgttcgt gcgaccaatg atgtggaaat
    27661 cgggagggat ctcggacaat tggtctccgt gcgacatcca cacctaaaca taacgcacag
    27721 cttcaatggc taaagcttcg ttcatgcggg aggatgacgc acctgcagct catctccaag
    27781 accctcgaat agtgcatcgg caccgttgct ctggcccccg atcttggaga tctgaacctg
    27841 cgcgaagccg tactcacggt gctcgcattt cgcgacattg cctttcagat tccacgccat
    27901 ttcctacttc cacgatatca ggaatacacg tagtgcttgt ttcatttgac acgcacctga
    27961 agaccatagc agatacccag aagaggtact ccaagctcaa acacctcggg gtccacatgt
    28021 ggtgcgtctt tgtcgtagac ggagtatggg gatccggaca aaatcacacc tatgcgcgag
    28081 atcagcatcc tataaaaatc attccagcaa ataagcacac ccttcggctt gaacttcagg
    28141 tccttgacct tttgggtaca tggcataagc tcagcataga cattgagttc tcgacatctc
    28201 cgggtaatca gatggctgta ctgtggatga gctttagcct agcttgctgc agagtccaga
    28261 gagacatact tgggagccaa agtcgaggat gaggatggta tcgaattggt catgaatttc
    28321 agccatgatg gacgggaaca aggtgctttc acgcgagcgt gaagggaact gaagtgaagt
    28381 atacagacaa tttgctgata agatagacgc cgcaatgaat gccatgggcg cttgatcatc
    28441 atgaatcact caaactcgaa cctcctcgcc cccgcgtccg tgattctatc catgggttcg
    28501 ctcgtccgga catccacctc aaacgcattg atacatatga acttacaaca ctatattcct
    28561 ggaaaatgtc ccatctgtca agcaccgagg aactctccga cgacctgcaa gtacttctcc
    28621 ctctcctccc agaaaggtgt gtggctagag ttttcgaagg tgatccactt cgagttcgga
    28681 atcttctcgc tataagcgct agtcacatag tcctgcgcta tgtcgtatcg tccgttgatg
    28741 acgagcgtcg ggacgttgac ttcgtggaga cgatcctcga ccgtccatcc actcaagatc
    28801 ctatggtgcc aacgtgagga aaccaggagg gtgaatgtgg agctagagaa cttacggggc
    28861 gttggttacc gtgcggtctg cgttctctcc gtagttttgc agaagggagt gctccaggtc
    28921 cttcgggaac ggcttcgccc tgcaaccatg aacggcatac acctcctgca gcgcattcca
    28981 gtacgccgtc cggtctgcga gcccgttcgc taccgcctcc ttcacccaat ctgggaactt
    29041 gttcaagagc tctccaaacg actgcctcca cttcgcaatg gccgacggtg agtccgagat
    29101 caccagccgc ttcaatccct tcggttgcct ccgcacgata agctcggacg ccatcatgcc
    29161 accccacgag tgcccgacga tgtggtactc atcctggatg ccgaggtgct gcaggaggct
    29221 gtcgaactcg tcgaggaaca ggtcgatggt ccagaagtcc cccggcttgt cagggaggtg
    29281 tgtagatcga gagttgccga tctggtcata gaggatgacg gggaacgact gattggcgag
    29341 gtcggcgagt gggagcaagt agtcgtgcga gaggccaggg ccgccatgga ggacgacgac
    29401 gggggtgcgg gtgcggttct caaggtcgcc gaagaccttg tagtacgtct ggtgagtctc
    29461 gccttggtac gggaacggcg cgtgcccctc cttcacggcg acggggtctg ccgccatgga
    29521 gatatgcgat tgagaggtgg atgtaagagc gagagcggag gcaaggagtg ggatgcgcat
    29581 tgtctcccgt tacggcgcgt tcaggatgtc tgtgggtcca tgggcatttt gcaggatttg
    29641 tgagtgagcc tggagagtgt tcctccatca acagagacac cttctggcgc aatcgttggg
    29701 aacaccgctg atgtgactgc gaatgcccgt ggacggtcaa gtcgttagag aggtgcaggc
    29761 tctggcgcca ttccagacag cctctgatca tcaagtttgc atcatggcca ttcactccac
    29821 tcatatcagt ctgagcacaa gtcgccattg cgccatcagc agcatcgcat ttccggcccg
    29881 caacgattgt gtctagcgcc gatgaggacg atcggggcag ctgccactgt cagtgtgtca
    29941 agattgcctt tgtgcccccc gccccccgcc ccgtgctgtt gatcgacatc cccgggcccg
    30001 atgctgtctc cgacagtgaa gatccttctc ctcttcgcca ccaacctctt caacgtcttc
    30061 tatatcctct cccatgtgag gggcgccctc tctccacggc catcatcgtc accgaaggaa
    30121 gagtactgtg agcagcgtac ctctgtctgc atcccgctat ccgctaagtc tgccacagcg
    30181 taccgaggac atgacttccc cgaacatctc cccctgcctt tcgagatcga gatggtgccc
    30241 gtgacaatag aagaatcagt ccactaccca gcagtcgggg cgccctcgaa tcaagaatgg
    30301 ctctcgattg catctccgag cattggctac atccgtctgg ggcccgagga ccgaaccttc
    30361 gtcatcagca tgttccacga gctgcactgt ctgcgcatga tcaacggcgc attctccaag
    30421 atgaaggggg ccaacgtcgg gcacatcaag cactgcctga actacgtccg ccagggcgtg
    30481 ctgtgcaacc cggacctcac actcgagccg ggcaactttg aggagcgcga tttcgaggtc
    30541 gagaggttgg gtgggacgca tctgtgcaag aattggaacc cgatttatga gtgggtcgac
    30601 aacaacttcg agacgtgggc gaacaagact gggtggggtg agtcttccgt gctcgtgctt
    30661 tcgtttctcg tgctgttctc accatccttg cgtagacccc catcccggcc atgacaaaga
    30721 agctcatgtc tcatagcata cccgtcctgt cctgtctgta tcgtactgta caccaccgtc
    30781 catgtataag actatctatc caccgtcaaa cacctggttc atccctgtct tcgcaagaat
    30841 tcctggtagt tctcctccgc ggcctgatac accgccgtcc aatccttgca cgaatgtgtc
    30901 acagccgaca ccgtaacttg cgggcccatc ggtgccctga ccgtctccaa acgcaaatcc
    30961 cctctacaca tcaccgtctg gcgcagatag ttcatgcaat gctgcacgag ccgcggcctc
    31021 ttgaccttcg cgtccggcga cgggtccgag tagaggtcga cgatgtcatc gcggaggatg
    31081 tcgaggcacc gcatctggtg aaagatcgac actgtgaagg ggcggcggtc cgggcccagg
    31141 tagacgacgg cgcccccaga gggcagggtt gcgttccatt cggccgcccc gagctcggtc
    31201 tcgatcgacc agtgcacgct gtcttcgtgc gagaggtgca cgggcgcgag cgggggcagc
    31261 ggccacgcgc gcgggtagtc acgtccgcga tatgctggat acatcgtatg tgagcgggtc
    31321 aggttttcag gggtttcaga gcaacgagag agagagagat gcgcactata gctttcttcc
    31381 tcaggctcgt tcgccaggcc ggcgcgccgg ctctcggaga cgcgaccgag cgtgaagagc
    31441 gtggtggaga cgaggaagag tgcgatcgag atccgcaggt agcttgaaag aagctccatc
    31501 ttcgacgcag cggcttcgac ttcgtcgaag aggaagtcga atcgtgttgt ggacgtcgag
    31561 tagaagatgg acgtgggcaa gagtcaacgc cgcgtatatg aagaacctgg aatgaacccc
    31621 ttcagcctac tttggcctcg ctgtgggctg cagatccgaa gtctacatgt tgcgatgatg
    31681 ccatcattct gtgcccacct tcatacggga cagaacgctc acgctccata ctttgaggga
    31741 agttataatg ggtcaagcct acacacccga gacctggcat tgctctcagg aggtcactgc
    31801 tccgagttca gtagatgtgg aaagtgaatt caacagttcg cattggtatg accgtataca
    31861 tccaatattg acaacccgag cacggggata aatacatcaa gtggctacaa cgggagaaat
    31921 ggtacaacag cttgcgagta tggatgcgct actgctagca gaagcctgga aagactgcat
    31981 atcagccacg catggcgttg tgaatgagac ggggagtgag cctaccatgt tgttcgcgtt
    32041 tagaagcagt cctcgttgtc ctcgacaccg ttgcatgagc cgccatcggg aagcgtgcca
    32101 actgtaaaca actttaatga gaattgcgaa gtacggtcgg aagacaagaa gggtactcac
    32161 cgtcgagcgc gacggggacg gcgatcgcag agatggcgag ggagaggatg aagaagagct
    32221 gcttgaactg catggtggag tggtggaggg gatagttcga ggagctcgag tatgaagagg
    32281 atgtcgatga agggtgcaaa gtgcgattgc ccgtgccgac caatggagac gtatagaggt
    32341 ttatatagag agcacctgca tcgtgccgac tgtgaggccg gcggaatcac ccaatagagt
    32401 caagcccaga gaatgagtgg tgcaagtaag aacgggcact aagcggtaca attttgatcc
    32461 aaagatgatc agcatagact tccatgtggt tgaataccgc tcggttagga ccgctattgt
    32521 gaacccaccg acaacggtca gctgtggcct agctactagt tactaggtat gtcgtaagca
    32581 aatggagtga cgattgaata attattatcc accgtgttcg ccggacgcgt gcaacttgtg
    32641 gaaatggcag actgcgacat caactcactt ggttatcgtg tgcgcctacg agacatatat
    32701 tcgggtgatg atgcatccgc gtgcagatgc gtcatgtctg taattcttgg ctcgcgatca
    32761 cgattttcag tatcacttga ctaggttgag gacctggtat ggccagggca gtatctgatc
    32821 gtagcagcct ttgtgagagt ctgcgtcggc cacatgagta cgaactgatg ctggtgtgta
    32881 tatggaaatc aagttgttgt gtatgcggcg cagcgaagag gcactgagct caacatgtgg
    32941 gaaacaggag ggcgtgggta cagcgaaccg acttcaaccg agcagtgagt gcgccggtga
    33001 cgacatgcac cgactccgaa catccccggg ccggcgatcc catcagcgat tcatctacca
    33061 agtctaccct ccggattcca tcagactaag taccatggca gtacttaacc gcgcacatat
    33121 tccatccttg tcctctgcag gtaaagtccg ttaggccgtc tcagtgatca tcactgctct
    33181 gtccccgagg tggtacgttg ttctgtcttc gtattcccat gctcgccgta ggcttatcca
    33241 tatgcacctg cagtcatcca gtgcatcctg tgaacacgca gtcggctgcg agatcctatt
    33301 ggggtgagtt cttttgaccc atctcgatca aatcatgctt ctggccctgg cgtccatatc
    33361 gcaggaagca attgagctgt gccttgttta cgatgcaact tacgcgtgtg tacttctcag
    33421 gtggtatcga cgccgtctgg gtgtgattga catctgatta ctcccttctg tggttcaggg
    33481 ccgtacagtg agtcgctcgt gaatcggccg gagattgcag cgtatcgccc actcactagt
    33541 ctgttcacca gctattcgac aatgcctgga ggtggagagt acattgcgct gcctgctcga
    33601 aactcctcag aagacctcct tgaggaggct gaccgtccga gcaggggcta ctccaagtcg
    33661 gcttcacgag acgagacgag taaggatgtc tgttactaca aagtcaacag cacgatactc
    33721 atctcttcca catagaccac agtgaccggc ttgtattctg ggcagccctc ggcgtagcgt
    33781 gctcaacggc cttctcagcc gtgctcttcc ttgctacaat cttctaccca ccaggcgtcg
    33841 ctgcgccgtc gcagatcact actggcgttc cactccggcc taatccgtac ctctacctgg
    33901 acaagatcct agccaacacg acgcaaaagt tcgatcctat cacgaacttt ccgccggttg
    33961 cgctgcagtt cgacaatact gatcacaagc gacgtatgcg cgaggaagaa cgtgggcggc
    34021 cgacatcgtt cggaaccgta tacccggacg acaggcgtat acttgtcaac gacaaggtac
    34081 tagcccgcac gagatctcct ttgtgcagtc cgctgaaata gtcactacag gtatcaaccg
    34141 tcgtccagtt ccgcaacatc gactacgcga tggagcgttg cgttctgaat atcgtccttc
    34201 ccgagcggaa cgggacgttc gaccccaacg ttaagctcgc agacccgagc attgtcgacg
    34261 tctggctcct cgacggcccc acggagttct cgagatatat tcgaggctcg atggactatg
    34321 cgccgaaacg gcgagagtta ctgacaacgc tgacgttctc gcggtcggga ccaagccgct
    34381 cgagcgagtt ccactgcacg tctggcgagt tcacaacgct cgagctgacg tgctctccaa
    34441 ccaatgcggg gtgtggcgtc gatttctggc aagaccagcg tgcgaaacct ttaggaggtc
    34501 cgtacgaaga attgttctgc gtgcaacggg atggtgctga tgtctgtttt tccaggtctt
    34561 tatatcgttc agcaccccac tccgcctcca tcggggacgc gaggatgatg agggatgacc
    34621 tccgtcaatt ctctgtatgc cgccgtattt tctgggttct cgtccttact atgtttacat
    34681 gttttgtaaa gctacactgt acacgtagac acgtcaggat gctttcccgt aacggtatgt
    34741 aggtcaggcc ggatatcacg cttgtcatgc cctgtaattc tgacaatacc gcgacacccc
    34801 agcaggtccg gtcagcttga cctctcccgg tgcgaaactg aggccatggt ctcaacgttc
    34861 ccatgcgttc cggatgccgc gacgttgttg agatcctcac tcatatcact cttggtcttt
    34921 cctatccagg cttccctccc cttttgagaa agggcctcaa aaatcaacat tgagaattga
    34981 gtatggctac tgtgagcaaa gtacttacta tccacgaatc acgatcgaga tcaggtgcag
    35041 acatagaagt ttgtaactga aaagcgccct ggaggtgatg ttgatgatcg gcgattgagc
    35101 acagccaact ttccagccgg ttaggagctt cttcgttgaa ccagtctctg atttttccgt
    35161 tctatgctcc catcatgatc aaggattcta ctgagaacat tgatatggaa tggacatcgg
    35221 tgaatggtcc gcgatcacct cagaatcacc ccatggtgca ctggtctgct gcagcgagcg
    35281 ctatgcattc tgatatcttc ctgctccggc cctgcttgag cgcgacttat cacttgagcc
    35341 ctaggcgtcc ccaatcgcaa ggtccaccac acttacgcgt acacgttgct tgactagagt
    35401 cattcagaga tgtctgtcac ggtccgcgaa gtccccaacc cttcaggtac gttccgtttg
    35461 gacgcgcttg tgctgcaact gaccattcaa acccatgtgt agatgcggag ctggacctat
    35521 acgcgaaggt cctcgctgag gcgttcagct atagtacgca gtatcatctc cttatcgtgc
    35581 tcacgttgtg tcaatcatag cctgttcgac tgaacgaaac gcttggcagg ttacttcggc
    35641 ggtgggctcg gaggagataa ggctctccag gagcctttcc ttcgcgcaca cctgactgcg
    35701 gcaaccgcga aggccgaggg cgagatccac gtagctgaac tcgccgactt cggcgttgtc
    35761 ggtgtcgcac tatggtgagc ttgaaattac agctcgctgc agggatagtt tacggtctgc
    35821 tgactgcctc gttgacaggt tcggccctgg acacaagttc cttggcacgt aagtcaagtc
    35881 cgtgcattgg tgttgagtga tttgtctgac cacgaggtcg atggacggtt tgcgattcca
    35941 gggacacgca gcgtgaagct ggctgggacc aaatcatgga caagctggat gatgagcatc
    36001 gttcgtggtg gacccaagtt cgttctattt gtcgcgggtg aaaaacaatt ccctgatccc
    36061 ggcttgtagt tcttgaacga gtacgacgag ctggtcgaga ggtcgcacgg ccctggtgta
    36121 aagctgggct cgtaccacct gcaggtcatt ggcactgttc ccacgcacca gaagaagggc
    36181 gtcggtagtg ctctgctcaa gtacgcagag aacaaggtaa ggaccatatg gcgtgtgcgc
    36241 acagatctcg gtgactgacg aagcttacgc aggctcactc tgtgaaagcg ccgacggcat
    36301 tggagacgat cggtgcgacg aatgtgagat agaatttgtc ttcgttgtac cttggggtcg
    36361 tgcgacttac agttggttgt acaggtggcg atatacaagt cgttgaagta cgaggtcgcg
    36421 ggctcaggcc ctattaaggc accccctccg taccctgggc acatggagat gttcgtcttc
    36481 atcaagcata cggagaagga tgaatactag ttgatgtgta ctgtactagt tgatgtgttg
    36541 tgacaacgaa tacctgcagc ctgaatgcaa ttgtatcact tctatgcatg taacgtctgt
    36601 aagacctagt cattgtgacg attgcctagt ccgatattgt gcacttgttg cattatatag
    36661 ctcaatttat tttcgcggga cagaaggtca attcaggaga tcgcaagagc gaagatgaat
    36721 gcaatggtag tggtggtgaa agagtaccag tcgattcaga acacacacct ctttgcaagt
    36781 cattgacggc gcttacctaa gtgagaatcg tggtttggcg ctgagcctcg cggcctgcaa
    36841 tacaacctcc accactacta acggtctact cgaccgcctt tccacatcac acaccctcat
    36901 acttctgtat tattatactc tcagctgttt acgatgggtg agtacactgt cacacctcca
    36961 tctcctcatg ctgaaacgcg ggatttgtag gaattccgaa ggtcggttta tacctgacgt
    37021 gctgcgtgcg ttatgctaac cgccgctcag ttcttcagat acatctcgtg agcaccctct
    37081 ttgcccttca caggctattg ttgacacctc gctagcgagc ggtaccccct cacatcgcaa
    37141 ctaattcagg agaacaagat tccggagttt ggtacgtcgt aatgtttgcg taacaatcat
    37201 tgaaagtcct cactcccctc acaagataac ctatacgtcg acttcaatgg tatcatacat
    37261 aactgtgcgt gctccttcct cttgccattg tcactgttcc tcagccaggt tcaggctcac
    37321 atcccaatga ctcggacgcc cacttccggc tcaccgaaga gcaaatcttc actgccatct
    37381 tcgcatatgt agaccacttg tttggtaaga tcaagcccaa gaagctgttc tttatggctg
    37441 tcgatggcgt cgccccgcgc gcgaagatga accagcaacg gagtcgtcgg ttccgaactg
    37501 cgaaggaggc gaaggaggtg cgcgagaagg cggaatcaaa gggagagaag ctgccggata
    37561 cgaaggcgtt tgacagcaat tgtattacac caggtgcgtc acatcgcggt tgtcgtgcag
    37621 cgaaggagta cggtcctcat gagagaccgt gtcacatgta tgatgaacag gtacggagtt
    37681 catggcacgg ttgtcggagc agctgcgcta cttcgtgaac aagaagattt cagaagatgc
    37741 gaactggaga gacgtcgcgg tcgtgctgtc gggacacgac gttccaggag aaggagagca
    37801 caagattatg gaatacatcc ggctgtcgag ggctcagcca gactacgacc cgaacgtgcg
    37861 acattgtttg tacggcttgg acgcggattt gatcatgctg gggctgttga gccatgatcc
    37921 acatttctgc ttgttgcgag aggaggtcaa gttcgggcca gcgtcgaaaa gcaaaggaaa
    37981 caagaggtat gtcggacctt aggtactggt acaagatatt catccctcct tgtcgcagcc
    38041 tcgactccat caacttctat ctgctgcatc ttacattgat gcgagaatat ctggacctgg
    38101 agttccacga tattgagccg gtgctcccgt tcgagtatag cctcgagcac atcatcgacg
    38161 acttcatcct gctcgcagtg tttgtcggaa acgacttctt gcctaacttg ccggatctgc
    38221 atatccacga gaacgggctg gagaaattgt tcgacgtgta caagaaggca ttgccatcgt
    38281 taggcgagtg tggcatgcaa gactggtgac ttcagagctg acgtttctgt ctcttaccag
    38341 acgggtacct gaacgagagc ggagttatca acacgcaacg tctgcaggtg attctggatg
    38401 agatggcgct gtgggagcag gagatattcg agaaggaata cgcggatctg aactggtata
    38461 agggaaaaca ggagaagcat gtgaaggaga tggaagcggc gcggaagagg tcaaagcttg
    38521 gtactatctt tcttcctatc atcactgagc gtcctcgttg acccgttctc ctagttttga
    38581 cacagtcgca gcggaagatc tttgatcagg tgaaggcgtt tgttcttgag aggaggaaat
    38641 catcgcccgc gcagcatgct gggcagccgc ctttgaccat ggtgaacgac ttcccggcgc
    38701 gagataggca gttcattacc cgactggcgg aggacctgca tctgtcgatt gcgtgggacg
    38761 agtacgacga ggaggacagg aaccttgtaa cgtggcgctc ccccggtgag ctggaggagc
    38821 ccttgccgga gaatcagaat gggagacagg agcagagtga gggtgcgggt gaagacgacg
    38881 aatgggaaga tgaggacgac gaggaagcgc gagtggcggt tgatcgtgtc ctgaacaagt
    38941 acgggaaggc caaggtgatg gaggacgaca aggatgggga ttttgatgca cgctacgaaa
    39001 cgtcgctaaa ggagaagatg gacgagtgga agagaggata ctataaggta cgttgttggc
    39061 gttgttggag gactttggcg cttatacggt cgtatcgcag ggcaagttgg agatctcgta
    39121 cgacgacccg aaggagatgg gcgacctcat ttttcgatac gttgaagggc tgcaatgggt
    39181 catgcactac tattacagcg gtgttgcgtc gtggagttgg ttctacaact atcactacgc
    39241 tccgcgaatc tcaggtttgt ccaactgaag ttaggcctga tgaacgaaag ctgatagttc
    39301 ggtagacttg aggggcgtgg acaagatgac cttcaacttc gcgcttggtc gtccgttcag
    39361 gccgttcgag cagcttatgg gtgtactacc gtcggcaagc aaggacctca ttcctcccgc
    39421 atacagggtg cgtttcgaga ggtttacggt attacgtgtt tgcttaacgt ggatatagga
    39481 actgatgact gagcccactt cctcgattat cgacttttac cccgacgaat tcgagcaaga
    39541 tctcaacggg aagaagcaag attgggaggc catcgtcaag attccgttca ttgaggagaa
    39601 gaggctgctc aaagcaatgg atcgtatgta ttgatctcca catctcccat aatgtatgta
    39661 ctaaatgttg ccagcgcgag aggcactgtt gaccgaggac gagaagaaac gcaacagctt
    39721 cggcaccagc acgaaattca cgtacaaccc tagcgaacca acagtgtacc cttcatcgct
    39781 acccggtttc ttcccgacct tgtacaggtg ctactgcatc atggaaccgt tcgatctacc
    39841 tacactagac ggcctgcatc ttgtcgaggg tctttgcgat ggcgtcaaga taggcgccga
    39901 cgcgctcgcg ggcttcccgt cactgcagac gctcccgcac accgcgtccc ttgggcacca
    39961 cggcgtcaac gtccatggct ccgagagcag gaacaagtcg atggtcgtgc acatcgagaa
    40021 tgagcacgaa cacaggaagg tcgcagacat tgccgaagag atgattggcc agcggacgtt
    40081 cgttgggtgg ccgttcttgc aggaggggtt ggtcaccgcc gtctcggact cgctgttcaa
    40141 gtacgagaag atctcgatcg tctctggagc accggagaag gtcatctcca acccgcatac
    40201 gcagcagggc ctcggcttgt ggaagtcgaa ggcggagagg atcgagactt actattccaa
    40261 gcgctgcggt gtcaccactg ggaacatcga cgtgctctta catgttcgtc cactcaaagg
    40321 tatgtgcctg gccgaggtat cccgtttggg agtgctaaca cggagttata ggtctgaagc
    40381 gcctggacac tggggcattc gtcaaggatt atgaagggcc agagaaggag accgagcaag
    40441 ctgttcagat ggctgtctct gcagtgaact ccgaggatcc taggttcctg gagaaggagg
    40501 caccccctct atcagaagag ttccctgagg gcagcaaggt gttcttcatg ggtgaacacg
    40561 catacggagt cgcggcgcaa gtgtctgcga ctaccgaaga ctcattgtct gtggtcctag
    40621 ctgtgcgtcc agtcgcttct ttggctttgg acttcaattg atgcgtgatg cagttctttc
    40681 ctacagagaa gacggagaac gagagtttca aggagattgt cacaaatcgc ctccagaaca
    40741 aatactttcc ctcattcaag gttgcggaca tgctcggcct gtcgggcaaa gcggtatcca
    40801 agattacgtc aagtttcatg gttgtaggct cggatggcag caagagcaac ctgggcctca
    40861 gcctcaagtt tgagggtaag ggtctgaagg tcatcgaata ctcgcgcaag gacggccggt
    40921 actgggagtt cagcggaaag gcattggagc ttattcgtga atacaaagtt tgtcgtcgtt
    40981 ctctacacag gtgggcgcag ccgtctgacg ttccgtacca gtcgacatac cccgaggtgt
    41041 tcagtgtgct cgatcgcagt ggcgatggtg cgtcgctcaa tgtccgaatg tatgattgcg
    41101 gtcttgctca tattctggta gcgatggtca aggccgccga cgtcttcgca aacaccaaga
    41161 acccggatgc gaaagtgaag gaaatcaaga cgtggctcaa ctcgaagggc gtgcgtgact
    41221 ttgagcctgt ctcgctgttt tgtgaccagt tgggcaaggt attgtggcag ttgtatagct
    41281 atcacggctt acctgatgtt cgcaaacata ggaaacggtg aaagagattg aggcgctcgc
    41341 agatagcttg accgccaaca agcaacctgg aggctttaag aaggcgatcg tcaaggggat
    41401 tccccgtcaa gccgtgctaa aaccgtcgca tgcagtgtat cgtctgcaga atcagcattt
    41461 cgcactcggc gatagggtca cgatggttca ggattcagga ggtgttccgc tatcgttcaa
    41521 gggcgtcgtt atcggcatga acgccaaatc aatggatgtc gtgtgggatg caccgttcat
    41581 gtcaggtact acccttgggg acaagtatga acacaacact tccttcccac gttcattcac
    41641 tgatcagctt ctcaggtgtt cgcagtaccg tggatcaact gtggaattct ggtcgtgcct
    41701 aaacctcacg aaccctcagt tcgttgcgtc gacgaatccc agacaaccca cgcagccgag
    41761 gcctcgacct ccgttcaagc ctcggttcgg accgcatccg gcaatcgcgc ccggccctgg
    41821 gatgcaaccg gctgcggggt tccgtcctca catcactacg tacgtgcttc atcgcgccct
    41881 gaccatccac tagcaatatt gatgatccaa cagacaaggt gtcgccaacc acagcggctt
    41941 tactcgcggt ggtggacctg tgcacatcat gaccaatccc aaccgtggtc gtggtggggg
    42001 ttcgccggtg ataggcaaga caggcactgc tccgagtgag aacggctttg ttaacgggca
    42061 agcaaagcca tctgagcctc aagctaatgt gaatggcaac cacgtatcat cgccccgagg
    42121 ccgtggattc cgaggtggct tcgactctcg cggtgggttg catgggccac acagaggcgg
    42181 atttatgccg ccgttccgag gacgcggcgg cttcgtccct ggtatcaatc aaggctctcc
    42241 caggggaggt tccagaggtc gaggaagggg acatgtctca aaaccgtcaa cctcatgaac
    42301 attggctgca actggtagac ttgtgaacca tctatgtagc ataacccctg tgtgatctgt
    42361 actgtctctc gatcgctgtc gctctgtttt cgctctgtac tgtgcagtgc ctttggctat
    42421 tcgaaaatca gtaggatgta ctctgcggta ttcgtgtcgt gtcgttccgc gtcatgagtg
    42481 agctgcggtg agtgtcctgg gaatacatac attatctcgt ttgatagaca gataccctac
    42541 aattacatga atactgtgtg cgtttccttc aatctcgcac cccgtactgg tgagatggac
    42601 ctcgatcact ggtcgaaggt caggaagtcg ccaacaatct ggacgtactt ttccctctcc
    42661 tcatactgcg gcatgtggct ggactctgcg aacgtgaacc acttgacctt ctggagtgca
    42721 cggaagtaag gcagaacgac gctgtcctgc gcttcgtcgt acttgccgtt cagcaaaagg
    42781 gtgggcacat tgatcttgtg gagctcgtcg attatcgtcc actctttcag agacccggtg
    42841 atgtggaact cggaggggcc gttcctgcga aacgaggcat tagtgcggaa attctcatca
    42901 ccatcacgca acaagtggag cagctcacat ggtgaggtag acggtagggt ctttctggag
    42961 ccagccgaag acgtcctgga cgtcctgcgg catagggtcg agccggcaca gatggcgggc
    43021 gtagaactgc atgaccgctc cgtggtactc ctcagactgc gtggtcccgg ccgcctcgtg
    43081 cgtgtccagg gttttctggg ggtatgcatg tgtgagcctg cgtgcattgc attcacacgc
    43141 gcaattttcg tgactccacg tacctgcacg tctgggggca actgtgaacg aagcttgttc
    43201 gcggcctcga cccagagctt catgctcgca ggcgagtccg acaggatgag gtgcttcaag
    43261 cccttcggct gcgccgttgc aaagcgcgcg gacagcatgc cgccccacga gtgcccgagc
    43321 aggtcgaagt cgtcctggat gccgaggtgt tggaggaggt gggtgagctg ctggatgaag
    43381 agcgcctcgg tccagaacgc ggtgtcgccg atcttctcgg ggaggtgggt cgagttgccg
    43441 ttgccgagct ggtcgtacac gacgacgggc acgccgtgcg tctcgacgag atccgcgagc
    43501 gcgagcatgt agttgtgcac gacgccgggg cccccgtgca gcgtgacgag tggccggcgg
    43561 ccgcccttga ggtcgccaaa gaccttgtac caggtcttga ggggtgcgtc gacgccgtcg
    43621 acagtgaact ctactgtgcc ttcagacatc ttgctcaact gatgcctcgg gtgggaatgt
    43681 ggtgcgctgg tgtcggccgc gggatgatta ggagagcttg gaccagtgag tgcagttggg
    43741 aggagagctt agcggttgac ctcgttatcg gtgtgggctc tgtgactgta gatatgtttt
    43801 cgagctgacg tgaacctgta cttccatggg tcgcagcatc attgatgaac attaacacca
    43861 gatcaatata tacttacgag cgtagagaag aagaccatga ctgaccgccc gacgtgatgc
    43921 ttgcttgagg caggggtgat catgttcgag atgatcgaaa caaccgagga tgatcaactg
    43981 agtacttatt atcaagtcat gtttttagga acgatgatgg tcacgcgcct tttagtttaa
    44041 cccttcgtcg tcaatcaagt atcactgtat gtggagtatc actcactttc tgaagaaggt
    44101 cggttagtca taacgcccta cttggagctc cgcgtgagcc atttactgag cgagccagta
    44161 gggctgctca ataagtcggg acgcgggacg cgggacgcac tgagagctcg ttgatggggc
    44221 tgatgggcat aagcgaccat aagtgactgc tctctcgtcc actcgggcgc tttcgcagtt
    44281 tgtgcccatc ccgtggtcgg tgtctcccgc agaagcacac aggcgataga gactgttatt
    44341 ttttgaacac atgtcttttt ctgcattttt ctgcgctgac tgggatgctt ggtgtgggtt
    44401 gcaggcagga caaggacgag aggaagagga ttccggccat cttgccgagt cgtcggctct
    44461 cctcgcttac gcccatcaac ctccatcaat gagctctcac tgcgtcccgc gtcccgcgtc
    44521 ccgacttatt gagcagccct agtgagcgtc ttagacgatt ataacaacgt taatctcgcg
    44581 gttagtctac tacatctggg ctccgggttg tcgactcgga gcggtccggg gatttctcta
    44641 tgcaggcata ttcggccggt tggcactagt aacggctgtc ggtctagtgg tataaccgtt
    44701 gtggaggcta atatgtacat acagccagga gggccatatc aggctaaaga acattcagtg
    44761 caagtgcatg gctttgagag tctccgccgt gggtaccggt gacgtcattt gcaggcgcac
    44821 agttgtcaga actaagtaag tactcagcaa gtcaacgtcg acagtgctat ctcctactca
    44881 cacgccacga tgacctcgag gatggccgac ataaatggtt agcctcaagg cgatgaaagt
    44941 gagccagcac ctcaacatct tcagcctatg ctgctatgat ataaaaggtg cacacagcca
    45001 gtcgacggtc cgagagtttc tccggactct ccagcaacat agatatgtag taccgagcgc
    45061 tcctgttttg atgcttgtga tcatgtctga ttgttccatc gcgcacatgc cagggcacgg
    45121 cacacctcct agaggacagc gctcgccgcg acttctccag gactcctaga acgcgtgcct
    45181 actcatcacc aaatggatct gatttgagat ctggctggat gcaagacgac tcctccacct
    45241 tgcgctcagc acctctgcga gtccggaaaa atatctggag ccgagactag gctcgcaccc
    45301 tggatcacat tcccatgatg cttgttctgc ggtgcgctat aaactaccca cggtccctca
    45361 ggcctcaggc ctcaggtccc tcatgtccat tcaagcttgc cctcaggccc tgagatgcaa
    45421 catgggtgac ttcgtgatca ggcctatctc aatgatcaga ttgtcgatcc gcaaaccgag
    45481 ttctccgatc gcatcatcaa ctgcacgagg ctgtacacat tacttcccca cttatatgta
    45541 cttggtgccc ggaatgcgac cttctgctcg accccgacag attttcgact tcgttttctg
    45601 tcgtacaagc ccctttgcta gtccgctgcc atgtcttccg agtctttccc tcctcccgac
    45661 ttgaccccgg ccgacctttg gatggaacgc tccaacctgg ctggtgcagt cgttggcggc
    45721 gtagcatatg gtgaggacat ctacaccttc ctgcaaaagt gcggaccctt gatcaccaca
    45781 taggcattca cgccgcggtc tttgcgcaat gcctgtatca catctggcct cgcagcatca
    45841 agcggggcac gaagaacaac tggttcctca tcaccttcat ctggatttta ttcgtaatgg
    45901 gcaccattaa cttcgcatgc aacacgcgca tgacgcagct catgttcatt gacaaccgcg
    45961 ccttccccgg tggcccgatg gcatggttca tgacaaacta cggcaacggt gtcaacactg
    46021 ctggtaatgc tgggtacatc atcgccaact tcctcgcaga cgctctcctg gtgagtagca
    46081 gccgctccta tctcgcacct tgctcactca aactctgcac agctctggcg ttgctacgtc
    46141 gtgtggaatg ccgtgtggat catcattttg cctctcctgg tcttcatggc ctcgacgggt
    46201 acgtgccctt ggtcgtgact taattccacc actactcacg caatccccac tccgtcttgc
    46261 agctctctcc atccttacgc ttttccaagc ttcgcggccc gactcctcac tctggaccaa
    46321 cacgacgatc gtgatggcgg tcccatactt ctcgatctcg gtctccttga acatcctgct
    46381 caccctgctt ctcgttggcc gcctctggta catgagtgag cgggcaaagc gcacgatcgg
    46441 ccgtgagcac gccgcgacct acacctcgat cgcgaccatg ctcgtcgagt ccgccgtccc
    46501 atatgctatc gctggactgg tgttcatcat cacgtacgcg cgcaactcga acgttcagaa
    46561 catcgccctg cccgttctca gccagatcat ggtacgtccc ccactgtccc tccctccctc
    46621 ttttcgcgtc ccgagcatag cggctgaccg acgcacagtg catgtccccc gagatcatca
    46681 tcctgcgcgt ggcactcggc cgcgccgtga catcccagac gtacgcgccg cgctctggca
    46741 gcggcactgc aagcaccggc gtgacgagca tgaagttccg ctcgcgtccg acacaagagt
    46801 cgacgttcca gctctcgacc cacgcgccct cgcacgatca aacgctcaac ggcacgtact
    46861 cgtacggcgg ctcgaagcac gacttcgagt tccagcgcga ggacgtctaa gcgtgtgttc
    46921 cttcccccgc cgcgcaccac atcgtacccg taccgtagca gtgcgtaaga ccataccaac
    46981 gatgatgatt gacgaatgga cgagcgtttt gcgccgttgt tgtagttgtt gtactgcacc
    47041 ctcctccctt atgttgttgt tgtaacctcc cgtgttgccc cccctaattg gggacgtgct
    47101 gatattttat gcgcgtagga tacgattagc gtacctgcgc ctcctctttg gctggccgct
    47161 gcttccgttc tgtccttacc atctcagatt aacttattga attattcatg ctatatgaac
    47221 tccattcttg ttgtgtgctg gcgtagcctg gcgtggctca gctacacctg gaaggcaaac
    47281 tatgtaggag gttggccaga ttgtcaacgt cttgatgtga tgggatggaa tgcttggtat
    47341 gacgagcgta aatgggcact agtctcattg gcgctgacac cgtcgaacac cggcatcggc
    47401 ccactggcga tccatggaga gtctatatca atgggcgggg aacggcgccg attcagcaaa
    47461 cgagcctgat gacgagaacg gagtcgcacc ccgtctccaa gacgttggga tccgcaaggg
    47521 tcaccatctg ttacattgaa ttcacaccgt tatttctcgc atgtactagt agtgaccggc
    47581 ttccgacaat ctgtcgcatt gcagactcaa tttgaatgcg acacaattgt gagcccttta
    47641 cacgatgatg gaacgggatg gcacacggtc gttccatttt gccataaatc aacttcatgg
    47701 gctgtcaatc atgttactga ctacgggccc gttacttaca tgcaattgtg cccccggtga
    47761 tattcataca tatggttgcg attacacatg acgtcaagga agccccagcg ctgtacgact
    47821 ctatcacacc ctcgcatcaa acctatacaa tcctgaagct gctcaacagc tcgaacgagt
    47881 atgattcgat gagctgagct taccaagcgc tgaatgatgt cattatcatg gcaaccaagt
    47941 ctgtacgacg tcgagcaagc gatggaccgc ttcctcctct cgccaaaagt gcgacgcgcc
    48001 ccgaactttc gcaatttcca gcttgccgtg atcggacgcg ttgctagctc ggcttgcacc
    48061 cgcggttgaa gacgtatttt ggtgctcgtc atcgtcggtc aatcgctgaa gggtcgctgc
    48121 ccatgcgtca taggctgctg ccgaggtgaa gttatcctca tcaccgtaaa tgacgagtac
    48181 gttggatcga gggtctcgaa tgagagactg cagggcggca gtgtacaggt ggccgtggaa
    48241 ggcggtcaac cagtgtcttg gtcctatggg ataggagagg aggatgtgtg cagtcggaac
    48301 atcgtgcaaa accgggtgta gtgaggcgat cagagagccg tacgagtacc cctgaggagg
    48361 caccatgaga atttgaacat gcgcgctgag agtgatactt acagcaagca ctaaggagtt
    48421 gagttgggac accgtattgc gagcccattc tactagttcc ttgagatcct cggcctctcg
    48481 gcttcccgta aatgatgccc agccggtgga cttgcccaca cctcgtgagt tgtagcgaag
    48541 aacgtcgtag ccacgcgcaa gcaatgactc cgtgagcaac tccaatactc tgtaaaacat
    48601 cggcagctgt tgtcagcgaa gatggacgct gagacaggcc tgttgcacac taacggatca
    48661 tccatgcgtc cccctagcca agaccaagga tgtaggcaga tagcgagctt tacagatcgc
    48721 ccctcttcct ctccgttggt tgatattgtt agttctgtct gctgtatgag cgtgtattcc
    48781 aatgtagtcc ccgatgggag ttcgacggta tcacgtcgag cctgagggcg aggggcattg
    48841 gcaggagcca tccgctaagc tgaaaggata gcaagtagcg ccggagacta tgacttatga
    48901 tcgtattgtg ttccgctggc agaagtccag aggatgctac aaacatgaac gaggctgaac
    48961 gtctgccacg aggtggcggc gttagattca gcgctaatct ataaatcgga catcggcatg
    49021 tcgtatctcg attgacctca agcttctaca gcctccaccg tcgccactgt cctttctccc
    49081 gaaccaccac catccatcca gcactgtccg ccttcgataa ccacatgtgt ccaaacatca
    49141 gcgatcccaa ctttccgacc gatctcgata tccgtccgct cgccagctca acctccgacg
    49201 cggacgcccg tttcaattcc accgcccaag aaggcgccat caggacgtat ggaatcgcgg
    49261 gacggatatg gtgaatttgc tccctttctt cgtgcatcgt acagcctctc taacgcatgt
    49321 cggggggtgc gtgtgtatgc agggaagctt cgtatgcgat gctcgcgtac ctcgatccag
    49381 cgtccgagat cgacttcgac ccatcgcctt tcacgcacac cctgacgccg cccaccgcag
    49441 acaccatgca gcgctctatc accgtggtcg agctaggatc tggcacaggc ttcctcgccg
    49501 cgcgtgtcgc ggattggctc cgcccggatc tggatcttct cctcgcgaca gatctgcccg
    49561 acgtgtgtcc attgctcgag gcaaacctcc gctcatgtcc cgccgttcaa gttcgcgcgc
    49621 ttgcgtgggg ttcgcgggag catgcggatg cgatatttag aaatttgggc tctttgtcac
    49681 cgaacgcgac agaacggcac ctcacccaca tactttgcag tgacctcgta tgtccgtgaa
    49741 gcttgggcga tctgttcttt tgaaccgaca tattgcactg ctctgctagg tctacttccc
    49801 agcactcctt gcacctctgg tccgctcgtt gttgcatctg acttcgcccc ctccttgggt
    49861 ggtatctccg tggaccgccc ctaccgtgat tctatcctat aaagtccgca gtctaccaaa
    49921 ggagacaccc ttctggagcg ccttcgggtt gtggtttgaa tttacacccg ttctggcgag
    49981 gagaagacgc tttgggaatc cttcgtcggt cactccagcg gaatcctaca ccagattttc
    50041 acccggtgat cctgcagacg agatgttcgt atttgttgcg acgcgtcgcc cggagtctct
    50101 tgcatggccc atcacggagg acgatacctc cctacttggg gggtcggagc ttgtgggtca
    50161 gccttgtcga agtcggatga tcagttcgaa caactactac tcatggggat ggatgtatac
    50221 tgaacgagtg ctttcgtaac atacctactg atcaaccacc gagcgctcgc tgttgttttc
    50281 ttctcttggc atcgtgggtg cccaaaatac tttctaggaa agttttgccc gtctctttcc
    50341 acagatgtat gtaatactcg tccaggcaga ggaatggttg aaatccttac tataagcgga
    50401 ggcgccaagg tgctgaagag acgcccattt cacattcctc ggctccgaac ttcgaaagtt
    50461 ttatttctta tgagtctcaa ccgcgctgca tactcgatct caacagtcta caaaagagtg
    50521 agagactacc aagccttgcg cagctaagat atggagtcat aatacctcag gagtagactg
    50581 gaggtgtcac ctggctgagg cgcctgacgt tcgacgttgt ggtgagtacc actctactgc
    50641 tgcacactct cagctccaac cttgggatgc acaatgatac tcacaagttg aatattcagt
    50701 cacacctcag ggggtgcgct ttcaagatcg caaatatcac acaggtcatg agcgtcggaa
    50761 accttgtctt cgcgcttcac gttcgaatgc tcatatcctc ctcatcctcc tggaggatgg
    50821 acgcatatga ttgatggtgc gcagatggct cgttttgccc tcccgctgac gacccgtgaa
    50881 ctcaaacgac agcctcgcgc catcgtcctt tcagaccact ggagccccgc gataacgttg
    50941 aacaacgttc acccaacggc gcgccggcca aatcactctt atcgttcccg tgtctctgcc
    51001 ctggctggcc tagcctgcct ttcggagctc ggttacgaaa cgtccttggg aacaacaggg
    51061 ccatataata gtgccacaca cgatcacgtg catgtgtcgt cataccgcct tccattcacg
    51121 caagaaactc gactctcaag agtgcatatg cccacgtcta taaaaacgcg ggcgcgatgt
    51181 cgcggtgctg cgttcgcgca tttctagcag ccgcgtcgtc gtcgttcctc tacacccacc
    51241 aggaaactac acacaatggc tcccgttgct accgagaaca cccaggacgc cgtcaagggc
    51301 cccgtcaagc ccgctgctca ggccacgcag ctcttcaacc cgttctactc cccgcccgtc
    51361 gagaaggacg ggagcgacga agattacaag tacgcgcagt acaaggtacg ttggtatcca
    51421 cattttcgta tgctcctgcg tgtttcatac tggcacatcc gcgatgcgtt cgttggtgct
    51481 gattgcgtta catcttagcc ccgttttccc gacgtcaagt gggctcctct gaccgagttc
    51541 ccggtcaagg atcgcgcgca ccttgccgac cccgagaaga agagcttgtt gtccgcggcg
    51601 tcgcaagtga cacaccttac gcctgcgatc ggaactgaga tcttgggcat cgacctgcga
    51661 cagctctctg atacccagaa ggacgagctg tacgtgtctg tccgtcttca atctccacca
    51721 tctgtctcac catggtacgc tgtgtgactt attcctgcgg caattgttag ggcattgctt
    51781 attgcggagc gcggagtggt ttgtaagtcg ttcatatgga cgttgacatt tcgtttcgat
    51841 tgattgattc atcatctgtc gcaccctacc agtcttccgc gatcaggaaa ttagcatcga
    51901 ggagcagctc gagctcgcac gtcactacgg acctctccac aagcacgcga cgaccccggt
    51961 cccacggcag cccggcctgg aggaggtcca cggtacgttc tcttgctcgg ccccagtagt
    52021 gctcgcagaa ccaaaccttc ccgcccagtc gtctacaccg atggctcccg ccggcccgat
    52081 cccagcgcgt tcgctaagat cgacctgtgg cactcggacg tgtcgtacga actccagcct
    52141 ccgagcacga cctccctcaa gctgatcacg ggtccgcctt acggcggcga cacgctctgg
    52201 agctccgggt gcgtccacct gttccgatgg gatctcctcc cacgtcgtgc tgtgggttct
    52261 gcacgtctgt ctgctgacac gattcccgca ttagctacgc actctactct tcgttcagcc
    52321 ctgggttcca gaagtacctc gagggcctga ctgccgtgca cagcgcggtc gcccaagcag
    52381 acggcgcgcg cgctgcgggt cagactgtgc gccgcgagcc cgtcgagacc gtccacccca
    52441 tagtgcgcgt gcacccggtc accggatgga aggcggtcta cgtgaaccct ggtgagtgac
    52501 cgcacgcacg gatgtatctt cgccttctgt tccacgcgtt tgggatatat cggtgttctg
    52561 cgagtcgtat gacgtcgatc tgacacggcc tgacaggctt cacgcgccgc atcatcggcg
    52621 tgcccaaggc ggagagcgac gctattctga gtctgctctt ccatcagatt tcgtgagtgt
    52681 ggttgtccat ctgtatcttt cctttgctct gctcgtggtt cgtggttcgt ggctcgcagc
    52741 ccgttgtccg cgttcgcgga gtttgtatgc tccagtgcgg tggacatgaa gccttgcgtg
    52801 cggggcatgg ttcgggggta cagcttcggg tgtgttcgcg gcagcgtgtt tctgcggttg
    52861 ttgctgttca tgctactgcg cacacgcctt gttgcgtgct gttccgtcgc ttctcgtcct
    52921 cgtcgtttct ttccgtcttt ccgagcgtgg tatagatacc atgccgagag ccgttgcggg
    52981 gacgaggatg agattgtcta cggatggata gtcagtgcgt gggatgtcgg agcacgttcc
    53041 tactgcgtac tggtcccatg gtggtaacga gatccatccg cgccgccggg tgcagtgcca
    53101 tgggtagagt tcagtagagt tcagcctctc cagttggtca cctgcttgcg tgcgcccatc
    53161 acgatccact gtgttcggaa gtttgctgca attgcggtcg aaacttcaaa ccaaaacctt
    53221 cgcgcccgcc gaaagaacgt ccgctcactc gggggcgttt gtcagtgaca acccagactt
    53281 ccaggtccgc ttccggtggc agcccaactc gattgcgatt tgggataaca gggtgagtgc
    53341 gatcagtcct tctgctcctg ctcctgcttc tccttccctt tgttttccca ttctgccact
    53401 cgcgtcatcc cgctgttccc tcacacgcac gcgttcttct ttccttcctt accgtccatc
    53461 tgcctcatct accgaacccg ccggcctccc atgtttcgtc ctccatcctt ccatgcgtat
    53521 tacgctcacg tccatctgcc atctgccatc tgccctccca cttctgcctt ccatctctcc
    53581 ctcgagctcg tcactcatcg cgctcttccc ctctcaatct ccataccatg cccgccacgc
    53641 tacgccatct gcccccgtgc ggacgggtgc acgacacgca caccatcacc gatctccctc
    53701 cctcacatct cccccatctc ccgtccccat ctcccctcgc tcctcggtcg ctgactcacc
    53761 ccgcctgaca cccgcgcacc ccgcgactcc tctttttcct tgttttgtcc ttacgtcctt
    53821 cgtccttctg gcgtcttact tcttgcttct tgcttcccgc cttacctcat tgactgactg
    53881 actgactgac tgactgactg actgcactct actctactcc ctctctctca cacggagaac
    53941 agatcgtgac gcactcggcg acgttcgact tcttcccgca ccgccggcac gcgctgcgcg
    54001 cgacgccgca cggcgagcgc cccctgtccg tcgcggacta cgaagcgcag acgggcaaga
    54061 ccgcgcggga ctggcagctc gaccattggg cgcagctcgg catcgaggcc gcgcccgcct
    54121 cgagcgggaa gggtccgcgc ggatacaacg actgagagag cgcggtgtga gggatatgtt
    54181 tgggaattcg cgcgcgcgct cccagccggc catggtgacg ctgtacaaag ttcggcttcg
    54241 agtgcgcatt cgcgggatga cggtgtagct ctagattgat gtgcaacaac tcgaaggatg
    54301 catatatatt gatggatgta gctgttgttg tagttgtagc tgtagttttg cgagcaaaca
    54361 cttggcctat acgacatata cgtacactca gtaatttact gagtactcaa cgacgatggc
    54421 atcgggagaa agcgggcgcg tcgagaggat catggatcat ggtgatcgcc gccgttatca
    54481 tgattccccc gctgcgaaga tcgtctcgat cgatcccgtc acagatgcgc gattgcgggc
    54541 cctggcgatg gaaagtgtca tcatcgcaca tcgctcatcg cacacatcct atcgccccgc
    54601 gccgatgaat cagcagatcc ctcccgccct tcagatccct ccactctctt actccacttt
    54661 acggctccag gcggggcggg gcgcgagatg gtgagatgga ggtggaacat cgacttcggc
    54721 ggattgcaag atccagttat tatttggtac tcatactggt atacatacag attgcaacac
    54781 gcaaaacatt acgacggagc cttctaagac atgaggcaca caacattaaa aaacgacacg
    54841 gacacatgtc tctcatacta cacgacgaca aaccgtgcgc atcaacgctg cacggcgcaa
    54901 agcacggaac ggagaggcca aaggtctacg gttgtatata catatataca agtcagggca
    54961 gggcagggca gtgcgagatc ggacatgcac gatccacgag ctggcgacgc gagttgcaga
    55021 tcccgtcttc agacgcacga tattggccat cttgcgtctg acatcgtaga tcattgcggc
    55081 gacgcgcgcg catgcgatgg aggatgcgat gcgcgcacgt acgactgggg ctctgcgttg
    55141 tatccaccgc gctctgacgg cgccagccat ggaggtggcg gaacgggtgc accactcgcg
    55201 ctgtgcggcc cagaggccga aggatgaggt ggcagcatct ggtgtgcctg ccctccggac
    55261 cctccatgtc cgttcaccgg cataagctgg tacggaccag ggtggggcgg gggaggtccg
    55321 gatgcatgca tcgcaacctg cttcggctgc tcgtacggcg actgtggcgg ttgcgcctgg
    55381 tgcgcctgag ggtgcgatgg aggctgtggc gattctgcac cttgatcact gccggaagcc
    55441 ccaccgcccc ctcctcgcgc ggacgctgtc gacgcacgca acatctgcag gtcgatcgga
    55501 ggcgctttgc cattcgcgtc cagggtcttg tcgcgtttgc gcatcagctt cgcatagtct
    55561 acacaacacc acagtcaatt accggggcga atgctactga gaaaactacg tacgcaagcc
    55621 gcatgcgttg cacaacgttc gcgcaccgtc aggtccccgt cgccactcag gagtctcacg
    55681 gatattacat gagtggcatt ttccgggcgg ggtagctcgc tggacatgga agctacatca
    55741 gcctgggacc tcgctgagga ggcagtgcgg cactcacact gcgctttcgg tacttgttct
    55801 tttgctgccc aggtacagca cctccgttgc tcgactgacg cttgttccgg atgatctgca
    55861 tgtccgcctc agccgtggac tgtacctgtt gatcgaggta tggggaatgc atgggagtct
    55921 attgttgaga atcaaaaagg caccaagaca actgtggcgc agaactcaca tcgtagccat
    55981 ttggaccggc cggctctcct tcacgagcca tatcttccca gggccttttg ggcggacgag
    56041 catgctcatc cgcaggattg gctgtagcgt tgaaagtatc cctgtgcgaa acgtcctccc
    56101 ccgtgtccaa ccgacgcaac tcctcgagga ggtgaacgac tacagaagca tgatggttca
    56161 tctcttcaat ctccggaggc gaaggtgtga catggggttg cgtgcccgcc atcgaagctg
    56221 tcgaggagtc agcgtgttag aacatgccat atccacaccg acacgcacca tagtgatgag
    56281 caaaaccgta cagcactgag caatgcttga cgatctacga cctcgcagtt gatacatgtc
    56341 ttacaattca tcggtgaaaa tgcagaccct tacctcagcg atcacattct gccggcggtt
    56401 cgcccgttct gggtctgctg gactaagcac actagccttc gtctcgacat tagccggaac
    56461 tagcggcata gtgcgcgcat agccgttgaa ttgctgaagt ggggttggtg caggctggtg
    56521 agcaggcggt ggctgatgag cgggttgatg ttgagcagga ggaggatgtt gggcgggtgc
    56581 atgctgcggg gcgtgttgcg gctgaggtgg tgggggatgt ggtgcggaag aatgctgctg
    56641 ccagtgctcg gcaggaggcg gttgcggtgg gtaaggacta ggcgggggct gcgtttggtg
    56701 atgagatgac ggcggtggcg gcggaggcat ggtagtgtaa tgtctctgga ctgcctgagg
    56761 tggagggtac tgcccatacc catgtggagg tggatgagcg aactgaggat gttgctgagg
    56821 atggtcttgg gacgggacag cctgcggagg aggctggtgg tatccctgcg ggggatgttg
    56881 tgagggatat ggcggatatg gtgtctacaa ggaccagatc gagcgaaaac atgaaatcga
    56941 caatcggtgt gaatcacaat aagttagcgc gatcatgtgt aaacgcgctt tcacgggaga
    57001 acctaagctt acgtgaggtg aacgcgcagg agaggcgctg acgcctgact gcgaggaacg
    57061 ggaccttttg gaggaagcgt ccgcagagtt ctctggacgc ggggggcccg cacctacacc
    57121 gttatgatgt tgcccgcccg atggaggttg ctggggtgga ggaccttggt ggtaagacgc
    57181 gtcaggtttg tgctgaggcg cgtaaaggtg agactttggg ggcgggtcgt gcggaggcgg
    57241 catggcggca ctgtgctgag gcggagctgc tgacggcgga ggagccgccc tccaagagga
    57301 gggctcgtgg cggttgtcgt gtcgggaacg actgtgttca gcgcgaccgg agccgtttgt
    57361 gggagcacca tcctgacctg gaggaggaaa gttgaggtcc ttgatggacg gaaggcgaac
    57421 gccgtcctgc attggaggag ggagagagta ggagtactgg gggtgagagg acatgacagc
    57481 ggacgagacg ggagagagga gaggagggtt ggtgtataac tcctgtatct cccgattaac
    57541 ccggatctgg ttgcgaatcg gagggagcta aagacggcgg gctggagtga aacgatcaaa
    57601 atgggcggaa agaacggaga aagtgggtgg ttatgatgga gcggcgaacc agatggacaa
    57661 ggaggagcga ggcagccggg agagggacgg acggggagag aaaaggacgg gagcgagtcg
    57721 aagaggggga agaaggagga tggaaacaag gaggaggtcg cggccggcta actagatcac
    57781 gaaagcaatc tgagcggagt ctgaatctga cgcggcgaaa taacgcatgg aattctgtag
    57841 attaacgccg acccacaaaa ctggctcgcg ctctgtgctt ccttggtcgg tctcgtctgc
    57901 gtgggcgctg cgtgcagagt gcagagagtc ggggcgaggg cgaggacgag gacgaggacg
    57961 aggggacgag gagtgggtgg acgagattga ggacgagtgt gagatccgca tcagcaatct
    58021 cgagaaccgg gaacgccggg aatctctctg cccgatacta gatccactca gactatccca
    58081 gtacgtaaat tgcccatcgc ggcggaacgg cgattcgctc tccagtctcg gcgccgctct
    58141 gcagccatca tcccagcggc ccttttgcgg cccagggctc gcctccgcct ctgcctctgc
    58201 ctgcccgccc catccctcat ttatagccag cgagctcccc ctgcgcagcg acttgagtgg
    58261 ggacgcacac tgccctgcgg gccatggcgt gcgagcgcgg acgggtatgg cagttgaacg
    58321 cccgtgcctg gtacaggtgg ctccaattgc ctaataatat caatctggat ccggcagatc
    58381 agcagcctct gcctcggatc ttacctctgc caacacagac accgcgatgc gcgcttgcat
    58441 cataccgtcc cccaccactc acacaactcc tctccccccc tccccgaccc tccagtcgca
    58501 cctgccacca cccacctttc gagagttcac gaccggccgc gacggacgcc ccaccaggcc
    58561 tccgtttccg ttccctcgtg cgacacgcca acgggcgact aggccgagca gcctaatccc
    58621 caaacggcaa tgaatgatac tggccccaaa cggtgcggtc gcacatctct cctacccgat
    58681 cctcagtgtg acaacaacgc gcgaccacat gatgccgcaa gttaccgcca gaacgctcgg
    58741 atttcggcgc acggcctcgc catggcaagt cccatgccct gccctgcgcg cagcccggct
    58801 ttcagtctgg ccacgggcca ggagcaggcc ccatggccca cgcgcagggt gcacttgacg
    58861 tcgcgcgcgc gggagaaaga gagagatacg ctacatggat cctcatcgac agtgtctttt
    58921 tgcaacgagg ccgcaagggc ggcgcacaca gatcgggtgg cgtgcagatt gccttgttca
    58981 cgcccgataa gaacgtggac acgtgctcct cgaccttcgc ggtcttgagc atcgctgatg
    59041 agccctttcc caatctccgg ggaacgcaag cgccacccac actcagctct ccctcaccaa
    59101 atatggcggt cagatgtgcc tggacgcgcg ccgcaccgtc acttggcggc tagtcttcct
    59161 ttccctccac ctgccccgcc caccgtcgcc agcctcgttt tacagcgtcc gcccacccag
    59221 aagccgccaa aacaatattc tgactcaact gccggcatcc gcggccgcag tcggttcagc
    59281 ccatcgacct acccattcga agcattgcac atgaagcgcg aaggaacggg ctagaaggcg
    59341 tccgccgaac acaccgatcg cgaagcttgc ggcggacgca ccgcggcctc gtccaccgtc
    59401 gcggttgcgg ttgcgatcgc gttgcagaag ggcctatgac gcacaggcca gctcacgacg
    59461 gtcggcagaa ggcagaagcg catcggacgc gatgttcgaa gcttgcacaa cttgcacaat
    59521 gcaacctcgc cgctgggctc gtgtctcacg tcgccttggc tcgcgatgac gttcgtgttc
    59581 aattcgatga tcgtcctgcc cgctcaagga agcgtcgatg cggcaggtag gcaccgatcc
    59641 gtgcgcaccg tccacagtct tgcaggccac agagtcccac gtcgcgctcc agcctggtca
    59701 acgtggaacg cgagttacga tgggcacgga ctcgtgcgta gccgaccgtg gggccgggac
    59761 gggaggtgct tcctgaggtg atgtacgcga acagagccct cgactcatcc acgggcgcgg
    59821 aagcggagct tggagcttgt ctgctacatc cacccacggg cccgtcgcgt tgtgcgcaca
    59881 cattacgcac gcgcacgcca gatgctccga ggtttgcacg gtctcacacc gtagcccgca
    59941 cgcccaccac agtgtattcg cccgctttca cagctgacct cgggatcgca ctgcatgcgc
    60001 acatatcgtg ctgtggttcc gcgaacgagt ctgggccccc ggaatacaga tgcccgggct
    60061 gtgtagcaga gaatagcgga ggctctccat cgtgccgggc agcacttggg cttctaaagc
    60121 atacggggtc ggcgaatgcc tatatgcgac gggcgatggg cgatggggcg atgtgagtga
    60181 tgtggatgca tgcagccaag atgggaagta ggtgtcgttg ttgcggatgg tcgactctga
    60241 gctagttcga caggcgatcc gagctttctg ggatgctggg cgtttccgag aagcgcgtgc
    60301 tcttcccact ggctggccag tgcgtgagat ggcctgcccg ggagcggaag tttcaatcac
    60361 gaagcgggaa cagggaagac gcatcggggg ccggatccca gggggtggag aattcgcctg
    60421 tgcacggtgt ttgagtgatg agtgttggac agctgttgcg aggtactcac gtcgcgggcc
    60481 agtgcagtgc ctgcttgtgc gtgtgcatgt gcgtgtctgt cttgtactga cggtaacaaa
    60541 tcgcatatag ctcgttcggt cggacaatgg gctccaggat cccgtgcgtt tgctacagat
    60601 cccggagtga tttggtgata gatctggcct gtccctgtcc tgttcagaac aagagtcaga
    60661 gctccaagcc gaaacccaag cgaacggact ggaacaactg ctcaccacga catggatcga
    60721 tgtgcccaca acgccaaaag ggttattcgg tcgggacggt gtcgcactac tgcttttcct
    60781 cggtgctgtg cggagccgcg cacccacatg tgactgaatg gcgaggtgag aggcaccatt
    60841 tcagacaaaa actggcaggg gacatgtcgg gctatccggg tttggcgaat ccgattgttg
    60901 tcgtccacgc ctgaagctgg tatctgtttc agtccgcaat ttgcactgca ggggaagaaa
    60961 tggaggacag agaggacgca cagcagtctg cacactgtca atgtggtacc ttccagcttc
    61021 caacattcca acagatcgtc ctgactccct gactccataa cgtacatccc gcggtcccac
    61081 ccgcttttgc accgtcgcgg tcggacctct cctactgcgc agcagtccgt gtcggaggtc
    61141 cctgtgttgc acacagagct tccctgtcac ttgccccgcc actcccgacg atctcggatg
    61201 taattgcggc ccaacggtgc aggtacgcca cgccacgacc agtccatgcg cgacagtcac
    61261 ggtcgacagt cgatctctgc tgacacctaa aacaatggta cttg
//
