# Supplementary material for: Uncovering the transcriptional landscape of Fomes fomentarius during fungal-based material production through gene co-expression network analysis
Source: Fungal Biol Biotechnol. 2025 Feb 13;12:1. doi: 10.1186/s40694-024-00192-3 (PMC11827164; doi:10.1186/s40694-024-00192-3)
Supplement: Supplementary file 1 — Supplementary Material 1 [file 40694_2024_192_MOESM1_ESM.zip › scaffold_4.region002.gbk]

LOCUS       scaffold_4             35890 bp    DNA     linear   UNK 01-JAN-1980
DEFINITION  scaffold_4.
ACCESSION   scaffold_4
VERSION     scaffold_4
KEYWORDS    .
SOURCE      
  ORGANISM  
            .
COMMENT     ##antiSMASH-Data-START##
            Version      :: 7.1.0
            Run date     :: 2024-09-10 12:01:23
            NOTE: This is a single region extracted from a larger record!
            Orig. start  :: 1313547
            Orig. end    :: 1349437
            ##antiSMASH-Data-END##
FEATURES             Location/Qualifiers
     protocluster    1..35890
                     /aStool="rule-based-clusters"
                     /category="terpene"
                     /contig_edge="False"
                     /core_location="[10000:25890]"
                     /cutoff="20000"
                     /detection_rule="(Terpene_synth or Terpene_synth_C or
                     phytoene_synt or Lycopene_cycl or terpene_cyclase or NapT7
                     or fung_ggpps or fung_ggpps2 or trichodiene_synth or TRI5)"
                     /neighbourhood="10000"
                     /product="terpene"
                     /protocluster_number="1"
                     /tool="antismash"
     proto_core      10001..25890
                     /aStool="rule-based-clusters"
                     /tool="antismash"
                     /cutoff="20000"
                     /detection_rule="(Terpene_synth or Terpene_synth_C or
                     phytoene_synt or Lycopene_cycl or terpene_cyclase or NapT7
                     or fung_ggpps or fung_ggpps2 or trichodiene_synth or TRI5)"
                     /neighbourhood="10000"
                     /product="terpene"
                     /protocluster_number="1"
     cand_cluster    1..35890
                     /candidate_cluster_number="1"
                     /contig_edge="False"
                     /detection_rules="(Terpene_synth or Terpene_synth_C or
                     phytoene_synt or Lycopene_cycl or terpene_cyclase or NapT7
                     or fung_ggpps or fung_ggpps2 or trichodiene_synth or TRI5)"
                     /kind="single"
                     /product="terpene"
                     /protoclusters="1"
                     /tool="antismash"
     region          1..35890
                     /candidate_cluster_numbers="1"
                     /contig_edge="False"
                     /product="terpene"
                     /region_number="2"
                     /rules="(Terpene_synth or Terpene_synth_C or phytoene_synt
                     or Lycopene_cycl or terpene_cyclase or NapT7 or fung_ggpps
                     or fung_ggpps2 or trichodiene_synth or TRI5)"
                     /tool="antismash"
     exon            complement(141..230)
                     /ID="exon_5259_3"
                     /Parent="mRNA_5259"
                     /gene="jgi.p|Fomfom1|1315552"
                     /source="prediction"
     exon            complement(290..382)
                     /ID="exon_5259_2"
                     /Parent="mRNA_5259"
                     /gene="jgi.p|Fomfom1|1315552"
                     /source="prediction"
     exon            complement(443..688)
                     /ID="exon_5259_1"
                     /Parent="mRNA_5259"
                     /gene="jgi.p|Fomfom1|1315552"
                     /source="prediction"
     five_prime_UTR  785..906
                     /ID="UTR5_5260"
                     /Parent="mRNA_5260"
                     /gene="jgi.p|Fomfom1|1253657"
                     /source="prediction"
     exon            785..1044
                     /ID="exon_5260_1"
                     /Parent="mRNA_5260"
                     /gene="jgi.p|Fomfom1|1253657"
                     /source="prediction"
     gene            785..2416
                     /ID="gene_5260"
                     /Name="jgi.p|Fomfom1|1253657"
                     /gene="gene1314331_1315963"
                     /portal_id="Fomfom1"
                     /proteinId="1253657"
                     /score="0"
                     /source="prediction"
                     /transcriptId="1253848"
     mRNA            785..2416
                     /ID="mRNA_5260"
                     /Name="jgi.p|Fomfom1|1253657"
                     /Parent="gene_5260"
                     /gene="jgi.p|Fomfom1|1253657"
                     /proteinId="1253657"
                     /source="prediction"
                     /track="FilteredModels1"
                     /transcriptId="1253848"
     CDS             join(907..1044,1097..1255,1324..1409,1479..1586,1651..1792,
                     1863..2037,2123..2253)
                     /ID="CDS_5260"
                     /gene="jgi.p_Fomfom1_1253657"
                     /source="prediction"
                     /transl_table=1
                     /translation="MTTIKVSAAKATPSARNLPTSLTFDKLYDALTVSDVKQAIAAKNP
                     KLYPARQKLTVKGDNKTLSDETLLRDAGVADGSEVSVKDLGPQVGWRTVFVVEYGGPLI
                     IHPLFYHLPNLFFGGPVQHSALQKYVYGAVLFHFAKRELETVFVHRFSHGTMPFFNIFK
                     NSAHYHFLSGVLLSWSIYSPRFAANSPWIRGTIRENPTFLWSCLALFLFAELSNLHTHL
                     TLRNLRPAGTTKRAIPNGYGFSLISCPNYFFETLAWTSIAVMTGSYAAYLFLAVSTYQM
                     AVWAIKKHRNYKKEFGKEYPRGRKAMFPFIL"
     exon            1097..1255
                     /ID="exon_5260_2"
                     /Parent="mRNA_5260"
                     /gene="jgi.p|Fomfom1|1253657"
                     /source="prediction"
     exon            1324..1409
                     /ID="exon_5260_3"
                     /Parent="mRNA_5260"
                     /gene="jgi.p|Fomfom1|1253657"
                     /source="prediction"
     exon            1479..1586
                     /ID="exon_5260_4"
                     /Parent="mRNA_5260"
                     /gene="jgi.p|Fomfom1|1253657"
                     /source="prediction"
     exon            1651..1792
                     /ID="exon_5260_5"
                     /Parent="mRNA_5260"
                     /gene="jgi.p|Fomfom1|1253657"
                     /source="prediction"
     exon            1863..2037
                     /ID="exon_5260_6"
                     /Parent="mRNA_5260"
                     /gene="jgi.p|Fomfom1|1253657"
                     /source="prediction"
     exon            2123..2416
                     /ID="exon_5260_7"
                     /Parent="mRNA_5260"
                     /gene="jgi.p|Fomfom1|1253657"
                     /source="prediction"
     three_prime_UTR 2254..2416
                     /ID="UTR3_5260"
                     /Parent="mRNA_5260"
                     /gene="jgi.p|Fomfom1|1253657"
                     /source="prediction"
     three_prime_UTR complement(2417..2444)
                     /ID="UTR3_5261"
                     /Parent="mRNA_5261"
                     /gene="jgi.p|Fomfom1|1253666"
                     /source="prediction"
     exon            complement(2417..2605)
                     /ID="exon_5261_9"
                     /Parent="mRNA_5261"
                     /gene="jgi.p|Fomfom1|1253666"
                     /source="prediction"
     gene            complement(2417..4730)
                     /ID="gene_5261"
                     /Name="jgi.p|Fomfom1|1253666"
                     /gene="gene1315963_1318277"
                     /portal_id="Fomfom1"
                     /proteinId="1253666"
                     /score="0"
                     /source="prediction"
                     /transcriptId="1253857"
     mRNA            complement(2417..4730)
                     /ID="mRNA_5261"
                     /Name="jgi.p|Fomfom1|1253666"
                     /Parent="gene_5261"
                     /gene="jgi.p|Fomfom1|1253666"
                     /proteinId="1253666"
                     /source="prediction"
                     /track="FilteredModels1"
                     /transcriptId="1253857"
     CDS             complement(join(2445..2605,2700..2992,3430..3541,
                     3652..3747,3809..3829,3935..3989,4047..4250,4330..4416))
                     /ID="CDS_5261"
                     /gene="jgi.p_Fomfom1_1253666"
                     /source="prediction"
                     /transl_table=1
                     /translation="MPICTSCATPTPYLYTVYDSKYNFRLEQCTSCHAFADPYVEHDTL
                     TLLLDLILLKRDVYRHLLYNRGLGARRAGDKATFKGIGSEHAPHSVQHHDPLTRWWLIV
                     KLGFALISVDAFIRWTHLSSRQAGDTCEQIASWNQTALEGYVRILVGCLFETAAFHAGV
                     VLACYLVLKALPSPKPGSAPVSGIREQFRYSHIPLTLLYSSLTKLFLLFCLSVWRPDAA
                     RHGSASEGGRGDGSSGGWSRPPLHPNATAFSHPLVVRALELLDEDKLDREWVVRNVLGG
                     MAAGFGLRVVLDCHPIFTTIIIWAGWLAKTAVASLVSEWVGTGLGGDDKVAAEMWLAYS
                     IP"
     exon            complement(2700..2992)
                     /ID="exon_5261_8"
                     /Parent="mRNA_5261"
                     /gene="jgi.p|Fomfom1|1253666"
                     /source="prediction"
     exon            complement(3430..3541)
                     /ID="exon_5261_7"
                     /Parent="mRNA_5261"
                     /gene="jgi.p|Fomfom1|1253666"
                     /source="prediction"
     exon            complement(3652..3747)
                     /ID="exon_5261_6"
                     /Parent="mRNA_5261"
                     /gene="jgi.p|Fomfom1|1253666"
                     /source="prediction"
     exon            complement(3809..3829)
                     /ID="exon_5261_5"
                     /Parent="mRNA_5261"
                     /gene="jgi.p|Fomfom1|1253666"
                     /source="prediction"
     exon            complement(3935..3989)
                     /ID="exon_5261_4"
                     /Parent="mRNA_5261"
                     /gene="jgi.p|Fomfom1|1253666"
                     /source="prediction"
     exon            complement(4047..4250)
                     /ID="exon_5261_3"
                     /Parent="mRNA_5261"
                     /gene="jgi.p|Fomfom1|1253666"
                     /source="prediction"
     exon            complement(4330..4548)
                     /ID="exon_5261_2"
                     /Parent="mRNA_5261"
                     /gene="jgi.p|Fomfom1|1253666"
                     /source="prediction"
     five_prime_UTR  complement(4417..4548)
                     /ID="UTR5_5261"
                     /Parent="mRNA_5261"
                     /gene="jgi.p|Fomfom1|1253666"
                     /source="prediction"
     exon            complement(4615..4730)
                     /ID="exon_5261_1"
                     /Parent="mRNA_5261"
                     /gene="jgi.p|Fomfom1|1253666"
                     /source="prediction"
     five_prime_UTR  complement(4615..4730)
                     /ID="UTR5_5261"
                     /Parent="mRNA_5261"
                     /gene="jgi.p|Fomfom1|1253666"
                     /source="prediction"
     exon            4974..5247
                     /ID="exon_5262_1"
                     /Parent="mRNA_5262"
                     /gene="jgi.p|Fomfom1|1196649"
                     /source="prediction"
     gene            4974..6634
                     /ID="gene_5262"
                     /Name="jgi.p|Fomfom1|1196649"
                     /gene="gene1318520_1320181"
                     /portal_id="Fomfom1"
                     /proteinId="1196649"
                     /score="0"
                     /source="prediction"
                     /transcriptId="1196840"
     mRNA            4974..6634
                     /ID="mRNA_5262"
                     /Name="jgi.p|Fomfom1|1196649"
                     /Parent="gene_5262"
                     /gene="jgi.p|Fomfom1|1196649"
                     /proteinId="1196649"
                     /source="prediction"
                     /track="FilteredModels1"
                     /transcriptId="1196840"
     CDS             join(4974..5247,5329..5404,5461..5537,5605..5743,
                     5808..6120,6458..6634)
                     /ID="CDS_5262"
                     /gene="jgi.p_Fomfom1_1196649"
                     /source="prediction"
                     /transl_table=1
                     /translation="MPPARATSSTRALEAILPLIASGQPYEAHQKARTFASRYNKSGQY
                     DTAIDVLFQSSRELLKVGQQGSGTDLASFLVDVYETKGESVSDESRSRLTQLIALAGPS
                     GSWRKTIIDKSISWSARAGLRPGGDPDLHHYVGELLYKEGSFDAAEPHLLAAGKRDSAR
                     LLAELFVDWIGPEGPVGAFALRGTIPYLQNGNILAARTFIDHLVSQLTSRRPSLLSSHQ
                     PSPIPVGKPSEGEQDEILFTTDSAVNFAQLAVRTCQRAQGEKNKAMREAWVRLCGTYQS
                     RGGVVANREVRKALIDIAELYFAIPPPRAQQANPLGDMISAMFGGGAPPTTASTRRALT
                     PAAPTSTPGLD"
     exon            5329..5404
                     /ID="exon_5262_2"
                     /Parent="mRNA_5262"
                     /gene="jgi.p|Fomfom1|1196649"
                     /source="prediction"
     exon            5461..5537
                     /ID="exon_5262_3"
                     /Parent="mRNA_5262"
                     /gene="jgi.p|Fomfom1|1196649"
                     /source="prediction"
     exon            5605..5743
                     /ID="exon_5262_4"
                     /Parent="mRNA_5262"
                     /gene="jgi.p|Fomfom1|1196649"
                     /source="prediction"
     exon            5808..6120
                     /ID="exon_5262_5"
                     /Parent="mRNA_5262"
                     /gene="jgi.p|Fomfom1|1196649"
                     /source="prediction"
     exon            6458..6634
                     /ID="exon_5262_6"
                     /Parent="mRNA_5262"
                     /gene="jgi.p|Fomfom1|1196649"
                     /source="prediction"
     three_prime_UTR complement(7750..7921)
                     /ID="UTR3_5263"
                     /Parent="mRNA_5263"
                     /gene="jgi.p|Fomfom1|628578"
                     /source="prediction"
     exon            complement(7750..8061)
                     /ID="exon_5263_3"
                     /Parent="mRNA_5263"
                     /gene="jgi.p|Fomfom1|628578"
                     /source="prediction"
     gene            complement(7750..8566)
                     /ID="gene_5263"
                     /Name="jgi.p|Fomfom1|628578"
                     /gene="gene1321296_1322113"
                     /portal_id="Fomfom1"
                     /proteinId="628578"
                     /score="0"
                     /source="prediction"
                     /transcriptId="628578"
     mRNA            complement(7750..8566)
                     /ID="mRNA_5263"
                     /Name="jgi.p|Fomfom1|628578"
                     /Parent="gene_5263"
                     /gene="jgi.p|Fomfom1|628578"
                     /proteinId="628578"
                     /source="prediction"
                     /track="FilteredModels1"
                     /transcriptId="628578"
     CDS             complement(join(7922..8061,8129..8195,8293..8463))
                     /ID="CDS_5263"
                     /gene="jgi.p_Fomfom1_628578"
                     /source="prediction"
                     /transl_table=1
                     /translation="MPPPTQSSPALPLNVAPGSRPQTAQSTLSTASSTTAGATKSVTNA
                     SDISSPHELTAFVESLLEQLDQKFEDMSSQILDRMTQMSSRVDALEASIHDIINSDAPP
                     PLPPSLPQSPSIPQWKSTSSG"
     exon            complement(8129..8195)
                     /ID="exon_5263_2"
                     /Parent="mRNA_5263"
                     /gene="jgi.p|Fomfom1|628578"
                     /source="prediction"
     exon            complement(8293..8566)
                     /ID="exon_5263_1"
                     /Parent="mRNA_5263"
                     /gene="jgi.p|Fomfom1|628578"
                     /source="prediction"
     five_prime_UTR  complement(8464..8566)
                     /ID="UTR5_5263"
                     /Parent="mRNA_5263"
                     /gene="jgi.p|Fomfom1|628578"
                     /source="prediction"
     exon            10001..10410
                     /ID="exon_5264_1"
                     /Parent="mRNA_5264"
                     /gene="jgi.p|Fomfom1|1195869"
                     /source="prediction"
     gene            10001..11266
                     /ID="gene_5264"
                     /Name="jgi.p|Fomfom1|1195869"
                     /gene="gene1323547_1324813"
                     /portal_id="Fomfom1"
                     /proteinId="1195869"
                     /score="0"
                     /source="prediction"
                     /transcriptId="1196060"
     mRNA            10001..11266
                     /ID="mRNA_5264"
                     /Name="jgi.p|Fomfom1|1195869"
                     /Parent="gene_5264"
                     /gene="jgi.p|Fomfom1|1195869"
                     /proteinId="1195869"
                     /source="prediction"
                     /track="FilteredModels1"
                     /transcriptId="1196060"
     CDS             join(10001..10410,10508..10796,10868..10906,10967..11266)
                     /ID="CDS_5264"
                     /gene="jgi.p_Fomfom1_1195869"
                     /gene_functions="biosynthetic (rule-based-clusters)
                     terpene: Terpene_synth_C"
                     /gene_functions="biosynthetic-additional (smcogs)
                     SMCOG1052:Terpene synthase/cyclase metal-binding domain
                     protein (Score: 203.7; E-value: 7.5e-62)"
                     /gene_kind="biosynthetic"
                     /sec_met_domain="Terpene_synth_C (E-value: 4.8e-18,
                     bitscore: 61.7, seeds: 87, tool: rule-based-clusters)"
                     /source="prediction"
                     /transl_table=1
                     /translation="MAVAPANPAPTDSEEVILKFPDFISPVPYPLRCHAQEKEVSRESE
                     EWLINLANFSEKQLSKFRGLNGGLLSCMCYIECSFDEARVCADYMNYLFTLDDWTDEFD
                     TTGTRGLAECVMNTLYHPHTYHSDTVAHRLTKSWWLRMLESAGPGCRQRLMSTLDTYFQ
                     AIMQQAADRTGRDIPELEEYILLRRDTSGCKTGFAFIEYAARIDLPDDVIEHPVLKALS
                     DATNDLVSWANDVLSYNAEQARGDTHNLVCVLMAQNDVDRQGAIEQAYELWEKTLQWFF
                     ECRKVIPSWGPEIDRQVALYVQGLEDWIIANGVWSFETKRYFGEEAQLVRKTRQVKLLP
                     VRPEA"
     exon            10508..10796
                     /ID="exon_5264_2"
                     /Parent="mRNA_5264"
                     /gene="jgi.p|Fomfom1|1195869"
                     /source="prediction"
     exon            10868..10906
                     /ID="exon_5264_3"
                     /Parent="mRNA_5264"
                     /gene="jgi.p|Fomfom1|1195869"
                     /source="prediction"
     exon            10967..11266
                     /ID="exon_5264_4"
                     /Parent="mRNA_5264"
                     /gene="jgi.p|Fomfom1|1195869"
                     /source="prediction"
     exon            12566..12657
                     /ID="exon_5265_1"
                     /Parent="mRNA_5265"
                     /gene="jgi.p|Fomfom1|628834"
                     /source="prediction"
     five_prime_UTR  12566..12657
                     /ID="UTR5_5265"
                     /Parent="mRNA_5265"
                     /gene="jgi.p|Fomfom1|628834"
                     /source="prediction"
     gene            12566..13665
                     /ID="gene_5265"
                     /Name="jgi.p|Fomfom1|628834"
                     /gene="gene1326112_1327212"
                     /portal_id="Fomfom1"
                     /proteinId="628834"
                     /score="0"
                     /source="prediction"
                     /transcriptId="628834"
     mRNA            12566..13665
                     /ID="mRNA_5265"
                     /Name="jgi.p|Fomfom1|628834"
                     /Parent="gene_5265"
                     /gene="jgi.p|Fomfom1|628834"
                     /proteinId="628834"
                     /source="prediction"
                     /track="FilteredModels1"
                     /transcriptId="628834"
     five_prime_UTR  12722..12763
                     /ID="UTR5_5265"
                     /Parent="mRNA_5265"
                     /gene="jgi.p|Fomfom1|628834"
                     /source="prediction"
     exon            12722..12834
                     /ID="exon_5265_2"
                     /Parent="mRNA_5265"
                     /gene="jgi.p|Fomfom1|628834"
                     /source="prediction"
     CDS             join(12764..12834,12977..13571)
                     /ID="CDS_5265"
                     /gene="jgi.p_Fomfom1_628834"
                     /source="prediction"
                     /transl_table=1
                     /translation="MPLRIFLFSFATSACGPSIFEYYAASSSVACAPQQPSAATGGAQQ
                     SLHLPTQIPDIVFFWTRQCFRNASSDIPSQLPGGGAGAYRWSWRLTASPSTTYCVRCER
                     MEDGGGAHGNIGLRLSNSPNMSQTCFVVWLLLLLLPEAVTGRHLALAACRDCSGRIDPN
                     DVPPMTTPPDLDHPTIRGRCRHRSIHTVAPAIAPRSLGFSVSRFLRSPHCPTGKRTSD"
     exon            12977..13665
                     /ID="exon_5265_3"
                     /Parent="mRNA_5265"
                     /gene="jgi.p|Fomfom1|628834"
                     /source="prediction"
     five_prime_UTR  13569..13675
                     /ID="UTR5_5266"
                     /Parent="mRNA_5266"
                     /gene="jgi.p|Fomfom1|628907"
                     /source="prediction"
     exon            13569..13865
                     /ID="exon_5266_1"
                     /Parent="mRNA_5266"
                     /gene="jgi.p|Fomfom1|628907"
                     /source="prediction"
     gene            13569..14700
                     /ID="gene_5266"
                     /Name="jgi.p|Fomfom1|628907"
                     /gene="gene1327115_1328247"
                     /portal_id="Fomfom1"
                     /proteinId="628907"
                     /score="0"
                     /source="prediction"
                     /transcriptId="628907"
     mRNA            13569..14700
                     /ID="mRNA_5266"
                     /Name="jgi.p|Fomfom1|628907"
                     /Parent="gene_5266"
                     /gene="jgi.p|Fomfom1|628907"
                     /proteinId="628907"
                     /source="prediction"
                     /track="FilteredModels1"
                     /transcriptId="628907"
     three_prime_UTR 13572..13665
                     /ID="UTR3_5265"
                     /Parent="mRNA_5265"
                     /gene="jgi.p|Fomfom1|628834"
                     /source="prediction"
     CDS             join(13676..13865,13917..14380)
                     /ID="CDS_5266"
                     /gene="jgi.p_Fomfom1_628907"
                     /source="prediction"
                     /transl_table=1
                     /translation="MRITRYLRGWHNLLFAPSLLPLDVLRLECGLPSVATTAGTFWQKD
                     VSDPIRTTQQGGEATSVSHHANVSGSPVCSASGVHIAHRVDWLVRRPAFYRSADRPWLP
                     NHTGPGRGLSSPARCGAGLGTSLALASVATFCVPTGTWAEACAVATPLPCTSSDTPSPS
                     LIDIGMFLPRPAVARSRRCERTRRRATRAACCRPRGLSLTHAIPRLVRALLAQE"
     exon            13917..14700
                     /ID="exon_5266_2"
                     /Parent="mRNA_5266"
                     /gene="jgi.p|Fomfom1|628907"
                     /source="prediction"
     three_prime_UTR 14381..14700
                     /ID="UTR3_5266"
                     /Parent="mRNA_5266"
                     /gene="jgi.p|Fomfom1|628907"
                     /source="prediction"
     five_prime_UTR  18261..18449
                     /ID="UTR5_5267"
                     /Parent="mRNA_5267"
                     /gene="jgi.p|Fomfom1|628898"
                     /source="prediction"
     exon            18261..18524
                     /ID="exon_5267_1"
                     /Parent="mRNA_5267"
                     /gene="jgi.p|Fomfom1|628898"
                     /source="prediction"
     gene            18261..20233
                     /ID="gene_5267"
                     /Name="jgi.p|Fomfom1|628898"
                     /gene="gene1331807_1333780"
                     /portal_id="Fomfom1"
                     /proteinId="628898"
                     /score="0"
                     /source="prediction"
                     /transcriptId="628898"
     mRNA            18261..20233
                     /ID="mRNA_5267"
                     /Name="jgi.p|Fomfom1|628898"
                     /Parent="gene_5267"
                     /gene="jgi.p|Fomfom1|628898"
                     /proteinId="628898"
                     /source="prediction"
                     /track="FilteredModels1"
                     /transcriptId="628898"
     CDS             join(18450..18524,18621..18791,18856..18984,19044..19246,
                     19326..20163)
                     /ID="CDS_5267"
                     /gene="jgi.p_Fomfom1_628898"
                     /source="prediction"
                     /transl_table=1
                     /translation="MAMSTDIPLFEGFVDTTMDALRLIEAARRGMIPRVTRRLNDFERR
                     TMVKSGAVFIFSVEESGIKRWTEGLAWSQSRISGNFLLYREVADRTARTSQQIADLPMY
                     PHRGHLPEPQLSYKPRGLVKKTITVKIDGSDYHLISYYTQEDLATGLLRRPTSHPDLMA
                     IEIPPELTRSTNFRYPPNLEEAHDTASSHRDGMDSNHPVHAPGLTPPSPGLAGSMPPSP
                     GGEDSSVLGHRAFARHAGDASGYYYHGQSRLSLETGLTNAPQAQGHSPVSPLAAIPTNT
                     RAHPYARRTGTSPPAWHSPVHAPYDSIAAPSAAAALYSSPTYSAHTNHLTSAYDHQRRD
                     GWASHAALHSQHSHPHHEAHRAVADGSPEGCSPAVLSWSPTGSPIPGQSLASAPAVTFS
                     AAANLPAGRARDHFRVRSYPSMQWQYEQAGVLPHSSQVHHHPLPYALERGTSAATQGGY
                     HRYGGGEAAHSDR"
     exon            18621..18791
                     /ID="exon_5267_2"
                     /Parent="mRNA_5267"
                     /gene="jgi.p|Fomfom1|628898"
                     /source="prediction"
     exon            18856..18984
                     /ID="exon_5267_3"
                     /Parent="mRNA_5267"
                     /gene="jgi.p|Fomfom1|628898"
                     /source="prediction"
     exon            19044..19246
                     /ID="exon_5267_4"
                     /Parent="mRNA_5267"
                     /gene="jgi.p|Fomfom1|628898"
                     /source="prediction"
     exon            19326..20233
                     /ID="exon_5267_5"
                     /Parent="mRNA_5267"
                     /gene="jgi.p|Fomfom1|628898"
                     /source="prediction"
     three_prime_UTR 20164..20233
                     /ID="UTR3_5267"
                     /Parent="mRNA_5267"
                     /gene="jgi.p|Fomfom1|628898"
                     /source="prediction"
     three_prime_UTR complement(20233..20490)
                     /ID="UTR3_5268"
                     /Parent="mRNA_5268"
                     /gene="jgi.p|Fomfom1|1409354"
                     /source="prediction"
     exon            complement(20233..20669)
                     /ID="exon_5268_13"
                     /Parent="mRNA_5268"
                     /gene="jgi.p|Fomfom1|1409354"
                     /source="prediction"
     gene            complement(20233..22650)
                     /ID="gene_5268"
                     /Name="jgi.p|Fomfom1|1409354"
                     /gene="gene1333779_1336197"
                     /portal_id="Fomfom1"
                     /proteinId="1409354"
                     /score="0"
                     /source="prediction"
                     /transcriptId="1409545"
     mRNA            complement(20233..22650)
                     /ID="mRNA_5268"
                     /Name="jgi.p|Fomfom1|1409354"
                     /Parent="gene_5268"
                     /gene="jgi.p|Fomfom1|1409354"
                     /proteinId="1409354"
                     /source="prediction"
                     /track="FilteredModels1"
                     /transcriptId="1409545"
     CDS             complement(join(20491..20669,20741..20819,20888..20935,
                     20996..21126,21190..21340,21415..21498,21559..21627,
                     21685..21787,21839..21945,22008..22107,22159..22275,
                     22326..22430,22484..22650))
                     /ID="CDS_5268"
                     /gene="jgi.p_Fomfom1_1409354"
                     /source="prediction"
                     /transl_table=1
                     /translation="MAGPSIRIKPIGDSSKNIHTSGDDTSHRLVEFLQSQSQNTLTRLY
                     QKPSSCLSLFRLLRPLERQLVMNLLWLEMPVPAATMAAWVTREGKKPYQDALANLARLH
                     ILPQSPVKHSLNPTFKASMRQAITGGGTSGSFGVLAEKVDKHPPPGIESLDAYALERWE
                     TILYYMVSSGTGQFPAKPSQGVLYLLQRSGLMSSLHGATLQITSAGFQFLLHPPHEQLW
                     ELLLQYLQMAEERQMDLVEILSFLLMLSTTELGKDYSVENLSATQKAMLEDLRDYGLIK
                     QRTPTARRFSPTRLATTLTSSSPPLPTSTGTGDGSQAQGFIVLETNYRLYAYTANPLQI
                     AVLNLFVTLKSRFPNLVVGAITRDSVKKALANGITAEQIISYLITHAHPQMRKNKPLLP
                     VTVQDQIRLWELEKNRLKSQEGYLYTAFASQADYEYVLNYAKQLDVVLWENPSRRCFFG
                     SVEGHANIRGFIERRSAAGNT"
     exon            complement(20741..20819)
                     /ID="exon_5268_12"
                     /Parent="mRNA_5268"
                     /gene="jgi.p|Fomfom1|1409354"
                     /source="prediction"
     exon            complement(20888..20935)
                     /ID="exon_5268_11"
                     /Parent="mRNA_5268"
                     /gene="jgi.p|Fomfom1|1409354"
                     /source="prediction"
     exon            complement(20996..21126)
                     /ID="exon_5268_10"
                     /Parent="mRNA_5268"
                     /gene="jgi.p|Fomfom1|1409354"
                     /source="prediction"
     exon            complement(21190..21340)
                     /ID="exon_5268_9"
                     /Parent="mRNA_5268"
                     /gene="jgi.p|Fomfom1|1409354"
                     /source="prediction"
     exon            complement(21415..21498)
                     /ID="exon_5268_8"
                     /Parent="mRNA_5268"
                     /gene="jgi.p|Fomfom1|1409354"
                     /source="prediction"
     exon            complement(21559..21627)
                     /ID="exon_5268_7"
                     /Parent="mRNA_5268"
                     /gene="jgi.p|Fomfom1|1409354"
                     /source="prediction"
     exon            complement(21685..21787)
                     /ID="exon_5268_6"
                     /Parent="mRNA_5268"
                     /gene="jgi.p|Fomfom1|1409354"
                     /source="prediction"
     exon            complement(21839..21945)
                     /ID="exon_5268_5"
                     /Parent="mRNA_5268"
                     /gene="jgi.p|Fomfom1|1409354"
                     /source="prediction"
     exon            complement(22008..22107)
                     /ID="exon_5268_4"
                     /Parent="mRNA_5268"
                     /gene="jgi.p|Fomfom1|1409354"
                     /source="prediction"
     exon            complement(22159..22275)
                     /ID="exon_5268_3"
                     /Parent="mRNA_5268"
                     /gene="jgi.p|Fomfom1|1409354"
                     /source="prediction"
     exon            complement(22326..22430)
                     /ID="exon_5268_2"
                     /Parent="mRNA_5268"
                     /gene="jgi.p|Fomfom1|1409354"
                     /source="prediction"
     exon            complement(22484..22650)
                     /ID="exon_5268_1"
                     /Parent="mRNA_5268"
                     /gene="jgi.p|Fomfom1|1409354"
                     /source="prediction"
     three_prime_UTR complement(24487..24712)
                     /ID="UTR3_5269"
                     /Parent="mRNA_5269"
                     /gene="jgi.p|Fomfom1|629213"
                     /source="prediction"
     exon            complement(24487..25060)
                     /ID="exon_5269_4"
                     /Parent="mRNA_5269"
                     /gene="jgi.p|Fomfom1|629213"
                     /source="prediction"
     gene            complement(24487..26203)
                     /ID="gene_5269"
                     /Name="jgi.p|Fomfom1|629213"
                     /gene="gene1338033_1339750"
                     /portal_id="Fomfom1"
                     /proteinId="629213"
                     /score="0"
                     /source="prediction"
                     /transcriptId="629213"
     mRNA            complement(24487..26203)
                     /ID="mRNA_5269"
                     /Name="jgi.p|Fomfom1|629213"
                     /Parent="gene_5269"
                     /gene="jgi.p|Fomfom1|629213"
                     /proteinId="629213"
                     /source="prediction"
                     /track="FilteredModels1"
                     /transcriptId="629213"
     CDS             complement(join(24713..25060,25112..25400,25484..25890))
                     /ID="CDS_5269"
                     /gene="jgi.p_Fomfom1_629213"
                     /gene_functions="biosynthetic (rule-based-clusters)
                     terpene: Terpene_synth_C"
                     /gene_functions="biosynthetic-additional (smcogs)
                     SMCOG1052:Terpene synthase/cyclase metal-binding domain
                     protein (Score: 232.9; E-value: 1e-70)"
                     /gene_kind="biosynthetic"
                     /sec_met_domain="Terpene_synth_C (E-value: 9.5e-21,
                     bitscore: 70.5, seeds: 87, tool: rule-based-clusters)"
                     /source="prediction"
                     /transl_table=1
                     /translation="MPPCGNLSETSCPARSFILPDLVSDCPYPLRCNPHCEEVARTSET
                     WMLQDANFSPTRRAAFLRLLAGELTAACYPDTDATRLRVSADFMNFLFTLDDWSDEFSA
                     EDTYGLAECVMRSLHDPEGFETGKAAGKLAKSFFTRFRQDAGSGCARRFTETMDLFFHA
                     IAEQARDRARGAVPSLEEYVTLRWDTSGCKPCFALIEYAAGMDLPDEVAYHPLVRELEE
                     AANSVISWSNLQDLFSYNVEQARGDTHNMLVVLMRQNGLGLQEAVDYLGSLCKAQIDRF
                     EQIRAVLPAWGPEIDGDVATYVQGLQDWIVGTLHWSFDSARYFGDGGATIKKHRVVTLL
                     PRRPSSS"
     exon            complement(25112..25400)
                     /ID="exon_5269_3"
                     /Parent="mRNA_5269"
                     /gene="jgi.p|Fomfom1|629213"
                     /source="prediction"
     exon            complement(25484..26069)
                     /ID="exon_5269_2"
                     /Parent="mRNA_5269"
                     /gene="jgi.p|Fomfom1|629213"
                     /source="prediction"
     five_prime_UTR  complement(25891..26069)
                     /ID="UTR5_5269"
                     /Parent="mRNA_5269"
                     /gene="jgi.p|Fomfom1|629213"
                     /source="prediction"
     exon            complement(26130..26203)
                     /ID="exon_5269_1"
                     /Parent="mRNA_5269"
                     /gene="jgi.p|Fomfom1|629213"
                     /source="prediction"
     five_prime_UTR  complement(26130..26203)
                     /ID="UTR5_5269"
                     /Parent="mRNA_5269"
                     /gene="jgi.p|Fomfom1|629213"
                     /source="prediction"
     five_prime_UTR  27508..27878
                     /ID="UTR5_5270"
                     /Parent="mRNA_5270"
                     /gene="jgi.p|Fomfom1|1253711"
                     /source="prediction"
     exon            27508..28187
                     /ID="exon_5270_1"
                     /Parent="mRNA_5270"
                     /gene="jgi.p|Fomfom1|1253711"
                     /source="prediction"
     gene            27508..29714
                     /ID="gene_5270"
                     /Name="jgi.p|Fomfom1|1253711"
                     /gene="gene1341054_1343261"
                     /portal_id="Fomfom1"
                     /proteinId="1253711"
                     /score="0"
                     /source="prediction"
                     /transcriptId="1253902"
     mRNA            27508..29714
                     /ID="mRNA_5270"
                     /Name="jgi.p|Fomfom1|1253711"
                     /Parent="gene_5270"
                     /gene="jgi.p|Fomfom1|1253711"
                     /proteinId="1253711"
                     /source="prediction"
                     /track="FilteredModels1"
                     /transcriptId="1253902"
     CDS             join(27879..28187,28281..28603,28660..28849,28906..28923,
                     28974..29294,29354..29506)
                     /ID="CDS_5270"
                     /gene="jgi.p_Fomfom1_1253711"
                     /source="prediction"
                     /transl_table=1
                     /translation="MSASTQLPAYPFLSVIASQLDISQALPGYTPTASTEWDVPAAEQQ
                     HAFSLVNKKSGTRWLSLTVTSRAASNTDPPTFFQGGDVSGACRLDLDTEEVVDDITITL
                     YGRLDILSHSSSNFLQIRRTLFSAAEQEPQSSRGHGKRGRLNHQHEWTYSFRFPKGVSV
                     MPPIAMDERLERQNYRLPPSFFDAQIGIDVQYLLVVRVNRAGLRAGSKLVVPIRYIPLA
                     RPCAPTILRQLAYRQNAPVVGPEDDPDGWKTLESITVEGTLFKTFKTSASYRLSISRPL
                     TYTRGTSIHLHVSVDSANEQLLDLLTPQSMHLVLRQRIAFGETAQTARFSRRLSEKTTL
                     RIHERATASWWHNPGYQQSGTMKTFTGELLIPEELAPATQILHYAHEYEIALYPPSAVG
                     FRPQTSPNQVLLSESIAIVTAFAQGPHPRSYVPPEYKE"
     exon            28281..28603
                     /ID="exon_5270_2"
                     /Parent="mRNA_5270"
                     /gene="jgi.p|Fomfom1|1253711"
                     /source="prediction"
     exon            28660..28849
                     /ID="exon_5270_3"
                     /Parent="mRNA_5270"
                     /gene="jgi.p|Fomfom1|1253711"
                     /source="prediction"
     exon            28906..28923
                     /ID="exon_5270_4"
                     /Parent="mRNA_5270"
                     /gene="jgi.p|Fomfom1|1253711"
                     /source="prediction"
     exon            28974..29294
                     /ID="exon_5270_5"
                     /Parent="mRNA_5270"
                     /gene="jgi.p|Fomfom1|1253711"
                     /source="prediction"
     exon            29354..29714
                     /ID="exon_5270_6"
                     /Parent="mRNA_5270"
                     /gene="jgi.p|Fomfom1|1253711"
                     /source="prediction"
     three_prime_UTR 29507..29714
                     /ID="UTR3_5270"
                     /Parent="mRNA_5270"
                     /gene="jgi.p|Fomfom1|1253711"
                     /source="prediction"
     three_prime_UTR complement(31268..31459)
                     /ID="UTR3_5271"
                     /Parent="mRNA_5271"
                     /gene="jgi.p|Fomfom1|629377"
                     /source="prediction"
     exon            complement(31268..31497)
                     /ID="exon_5271_9"
                     /Parent="mRNA_5271"
                     /gene="jgi.p|Fomfom1|629377"
                     /source="prediction"
     gene            complement(31268..32999)
                     /ID="gene_5271"
                     /Name="jgi.p|Fomfom1|629377"
                     /gene="gene1344814_1346546"
                     /portal_id="Fomfom1"
                     /proteinId="629377"
                     /score="0"
                     /source="prediction"
                     /transcriptId="629377"
     mRNA            complement(31268..32999)
                     /ID="mRNA_5271"
                     /Name="jgi.p|Fomfom1|629377"
                     /Parent="gene_5271"
                     /gene="jgi.p|Fomfom1|629377"
                     /proteinId="629377"
                     /source="prediction"
                     /track="FilteredModels1"
                     /transcriptId="629377"
     CDS             complement(join(31460..31497,31557..31671,31762..31875,
                     31940..32011,32077..32436,32518..32535,32614..32669,
                     32734..32770,32837..32866))
                     /ID="CDS_5271"
                     /gene="jgi.p_Fomfom1_629377"
                     /gene_functions="biosynthetic-additional (smcogs)
                     SMCOG1039:aldo/keto reductase family oxidoreductase (Score:
                     175.6; E-value: 2.2e-53)"
                     /gene_kind="biosynthetic-additional"
                     /source="prediction"
                     /transl_table=1
                     /translation="MALSLESKLKLSDGNEIPFLGFGTYEMEGEQCYNAVRWALEAGYR
                     HIDTAEWYENERECGRAILDFCKETGIPREAIFYTTKLKENKGYDHVRKAARKSLQESG
                     LGYIDLYLVHSPIGGPQRRAESWRAVVDAKKEGFIRSIGVSTFGLRHLQEVVNSGLELP
                     VINQIDLHPFMTRTEIVSFCKQHGIALEAWGPLVRGMRFRHPEIVALAEKHNKEPAQVL
                     LRYSLQKGYVAIPKSASRPRIESNLRIFDFELTGQEVEELDALDEYLITDWDPTNQP"
     exon            complement(31557..31671)
                     /ID="exon_5271_8"
                     /Parent="mRNA_5271"
                     /gene="jgi.p|Fomfom1|629377"
                     /source="prediction"
     exon            complement(31762..31875)
                     /ID="exon_5271_7"
                     /Parent="mRNA_5271"
                     /gene="jgi.p|Fomfom1|629377"
                     /source="prediction"
     exon            complement(31940..32011)
                     /ID="exon_5271_6"
                     /Parent="mRNA_5271"
                     /gene="jgi.p|Fomfom1|629377"
                     /source="prediction"
     exon            complement(32077..32436)
                     /ID="exon_5271_5"
                     /Parent="mRNA_5271"
                     /gene="jgi.p|Fomfom1|629377"
                     /source="prediction"
     exon            complement(32518..32535)
                     /ID="exon_5271_4"
                     /Parent="mRNA_5271"
                     /gene="jgi.p|Fomfom1|629377"
                     /source="prediction"
     exon            complement(32614..32669)
                     /ID="exon_5271_3"
                     /Parent="mRNA_5271"
                     /gene="jgi.p|Fomfom1|629377"
                     /source="prediction"
     exon            complement(32734..32770)
                     /ID="exon_5271_2"
                     /Parent="mRNA_5271"
                     /gene="jgi.p|Fomfom1|629377"
                     /source="prediction"
     exon            complement(32837..32999)
                     /ID="exon_5271_1"
                     /Parent="mRNA_5271"
                     /gene="jgi.p|Fomfom1|629377"
                     /source="prediction"
     five_prime_UTR  complement(32867..32999)
                     /ID="UTR5_5271"
                     /Parent="mRNA_5271"
                     /gene="jgi.p|Fomfom1|629377"
                     /source="prediction"
     exon            33715..34045
                     /ID="exon_5272_1"
                     /Parent="mRNA_5272"
                     /gene="jgi.p|Fomfom1|1366576"
                     /source="prediction"
     gene            33715..35706
                     /ID="gene_5272"
                     /Name="jgi.p|Fomfom1|1366576"
                     /gene="gene1347261_1349253"
                     /portal_id="Fomfom1"
                     /proteinId="1366576"
                     /score="0"
                     /source="prediction"
                     /transcriptId="1366767"
     mRNA            33715..35706
                     /ID="mRNA_5272"
                     /Name="jgi.p|Fomfom1|1366576"
                     /Parent="gene_5272"
                     /gene="jgi.p|Fomfom1|1366576"
                     /proteinId="1366576"
                     /source="prediction"
                     /track="FilteredModels1"
                     /transcriptId="1366767"
     CDS             join(33715..34045,34097..35706)
                     /ID="CDS_5272"
                     /gene="jgi.p_Fomfom1_1366576"
                     /source="prediction"
                     /transl_table=1
                     /translation="MSATETMSMSQPPHTHNQREIIDVDAFEEDRTDGVVFQGYRSLRP
                     ASVAAFREEGVAFMGFSTRTRATGRSHTSGAQAGPSSSTRSSEDVIVLDSDNDDEPSPS
                     GSGSVARGRLVSPPPPPAQRGHTPAVPPLPRHLVAQASLPMRPMRRSYQVNVPPPPTPP
                     IIRPSQHPLPFESRMASLPRLPPRNSSSPALSPAPRSHHQPAMGFGGALIALNRQNALE
                     EENRREREARHSFNLASLPTFSEMFRRLSGQGSGNTEPGGADSGQRRWSRLWPFNLGVE
                     DDVEPNLDFSPFSDDDTWFHLPETVDFSRKKAVEKVVHWKPEYTHPDKTGAGFSFDFSP
                     ADTAFSCSSGSTSPVIVLDEDEPGPSNAASSSASASAVETTLVCARCLDPLVLAAPDGA
                     LEEDRKRCRVWALRCGHMLDGKCVAELIAPPPPPTPAPEVPAEEEYIGKGKGKARALPE
                     VVFESSANGTYRHTDLPVTSSTADRKGKRKALEPLQPESPPKRPALAEASAQDTAQDTS
                     IRSRLRSHTRAAAAEVTPGAHGGGSAAHIIGPLDMHPPAMSGPRVGSMSRRRRRGPSGL
                     YSLVPEIELPTPSRTKGKGKARAKAEPKVTIEAEHEWRCPVAGCGRVHYSIRIEGVWKN
                     DEGRGGIALFV"
     exon            34097..35706
                     /ID="exon_5272_2"
                     /Parent="mRNA_5272"
                     /gene="jgi.p|Fomfom1|1366576"
                     /source="prediction"
ORIGIN
        1 cttccggacg cgttcctgtt gctcctgtga aggttcgttc accaacccgg cggatgcagc
       61 ggatacaatc agcgaatgca gctaagatga tcggacgggg tgagctattg catcagaggc
      121 gtcgtgcacg ggggacacac ttttgctagg caatcttgca cgttctgcgg ttgcgatcgg
      181 tagacgctgg acgtgagcag tatcgactga gatgacgaaa cgtatgcagg ctatgctcgg
      241 aatcaagttg cagcgtagtg accacgcgag ggaggaacta ggcaccgacc gttttccgga
      301 tagcgtcgcg tgcccaggaa ggaatccacg gcgcgtcaat gggacaacga agggtggcct
      361 ttgtgttgac tttgttgacg ttctacacca cactagtcag tacttgtgtc tgcttgcgct
      421 gaatgtcatt gcaaggtcat acctgcccac ctggtcccga actacgtgag tatgtgaact
      481 caacactatt tttcgggatt gattggctcc taaacctttc tatccatgtc ctcgcctccg
      541 cactttgttc tgcgttctca atggccggta aggcgggtgg tatgggcaag ccatgctgac
      601 ttgaatgcac gcctctcctt atgagaaagg tttgtagtag ttttgggcat gtgggcctat
      661 tgatgagacc ctgagaaatg tgctgcatag gcaaagcacg ttgtggccgc agatttgcac
      721 gcgtacacga ttctgctggt cgtggtggat gtcgggaaga gagtcagaag cgattccggg
      781 aagagcggag cattgccgca aaaggcaggt tgcgtccgcc acgcgacgcc cagggctgat
      841 tgctgctccc atccactcag acctgttatc cggcatattt gtttgtcttg ctctacacaa
      901 cgcgacatga cgactattaa ggtctcagca gcgaaggcga cgccctctgc tcgcaacctt
      961 ccgacgtcct taaccttcga caaactatat gacgcgctca ctgtatccga cgtgaagcaa
     1021 gccatcgctg ccaagaaccc aaaggtgcgt gtacagctcg tgaatgctga aggcatttca
     1081 ctgataatag gtatagctct acccggcgcg tcaaaagctt acagtcaagg gtgacaataa
     1141 gacgctgtcg gacgagactt tgctgcggga tgctggtgtc gcggacggct ccgaagtttc
     1201 cgtgaaggat ttgggccctc aagtcggatg gagaactgtg ttcgtggttg aatatgtgcg
     1261 tattgcatgc atatgcacga atagtatgcg aaatagaaca caaacacgtt tgcacatgtc
     1321 cagggcggcc ctctcatcat ccatcccctc ttctaccatt tgcccaatct cttcttcggt
     1381 ggtccagtgc aacacagtgc gttgcaaaag tgagtggaat agttgtgctt gtcccgttgc
     1441 gttgattcca acatgcatgc acccaaccaa tcgcgaaggt atgtctacgg cgccgttctg
     1501 ttccatttcg ccaagcgtga gctggagacc gtgttcgtac accggttctc tcatggtacc
     1561 atgccatttt tcaacatctt caagaagtag gcctcctttc attgccttat actaagacgc
     1621 gtaattgacg cgtccttcct ctactcatag ctctgcgcac taccatttcc tctccggtgt
     1681 actcctctcg tggtccattt acagcccaag gttcgctgca aactcgccgt ggatccgagg
     1741 aactattcgc gagaacccga ccttcctctg gtcgtgtctc gctctcttct tggtgcgtgt
     1801 ctataccatc ccctaatgcg tcgccatgct gaacctccga tctccgcatt atctacgtac
     1861 agttcgccga actctcgaac ctgcacaccc atctcaccct ccgcaacttg cgtcccgcgg
     1921 gcacgactaa gcgcgccatt cccaacggct acgggttctc gcttatctcc tgccccaact
     1981 atttcttcga gaccctcgcc tggacgtcta ttgccgttat gaccggcagc tacgcgggta
     2041 ggtattcccc gtcattcgca ttctcacacc ccctgttccg cacgtcagtg gcgtaacggc
     2101 agtggctgac gaacctgccc agcgtatctc ttcctcgcgg tctcgacgta ccagatggcg
     2161 gtctgggcaa tcaaaaagca caggaactac aagaaggagt tcggcaagga gtaccctcgt
     2221 ggcaggaagg ccatgttccc cttcattctc tgagggccgt tccaagagag ccctcgtctc
     2281 aggcggctgg cattgtgggt tctagggtcc agaacctttc ctgagacgcg tccccctaat
     2341 gctagtgctg gcgcttaatg ttcatcgcag tgtagacctg agaagtatta tagccatagc
     2401 tttagccacg ccacagccga cgttgttgac atgtcccctg atgatcatgg tatactatac
     2461 gccagccaca tctccgccgc aaccttgtca tccccgccta gaccggtgcc tacccactcg
     2521 ctcaccaggc tcgccacggc cgtctttgcc agccaccccg cccagatgat gatcgtcgtg
     2581 aatatcgggt gacagtcgag gaccactgtg acggcgtccc cgtgcatcaa gtttgaggac
     2641 tagtgttagc gcctttgtct gcactagcaa taatggagaa agcgggtgcc ctgactgacc
     2701 tcgtaagcca aagccggcgg ccatcccacc caggacgttg cgcacgaccc attcgcggtc
     2761 taacttgtcc tcgtctagca gctcgagggc gcgcacaacg agcgggtggc tgaacgccgt
     2821 ggcgttcggg tgtagcggcg ggcgagacca gcctccacta ctcccgtcgc ccctgcctcc
     2881 ctcactagca ctcccgtgcc tcgccgcgtc cgggcgccag acggacaggc agaagaggag
     2941 gaagagcttg gtgagggagg agtacaggag cgtcagcggg atgtgcgagt acctgcggga
     3001 gcggctggat gtcagcactg acggggacgg ggactggcag gcatgggcat aacctccggc
     3061 agaaggcggg agaaggaaac tagcaacaag gaaagaaaaa aggaacggga accggggaaa
     3121 gagagaaatt gggtttgtca ttttggtcgg cgggagatcg tatgcgtaga gcgaaactgc
     3181 aaataggcac gctggtgtcg gaagcagatg aatgccgagg cgtccaacct atacgtcggg
     3241 attcgggcta tccgtcgggc ttcgcacgcg aagcccgaag cttggccgtg aggcagaaca
     3301 tagaagagtg gaagatttca cgagccaaaa gaagcaagaa gggtagaccg gacgcgagaa
     3361 gcagtcgccg tctgcacact cgaagcccga attgtgatat gagaaggctg ttgttgtgcg
     3421 ggcacgcacc tgaactgttc tcgaatgcct gaaacaggag cggaacctgg tttgggcgaa
     3481 gggagcgcct tgaggacgag gtagcaggcg agtacaacgc ccgcatgaaa cgcggcagtt
     3541 tctgtggggc agatgtgttt gtgtgcgggt gcacgaggtc aggacggtgt gccttgattc
     3601 catgcaacgg agcatgggga catgggtgag gctcaattca acggcacgca ccgaagagac
     3661 agcccacgag gatgcggaca taaccttcga gcgcggtttg gttccagctc gctatctgct
     3721 cgcaggtgtc accggcctgc ctcgagcctt gctcatagcc cctagtcagc aagaaggttg
     3781 agacggacaa aaatggatcg aaacctactg agatgtgtcc agcggataac tgcggtaaga
     3841 atgcgggatg cgggggaagt tgtgtgagcg cgggtgcgtg cgccagtggc tgaagatgga
     3901 gtgatgaggg aatggagaag gaacaggaac gtacatgcat cgacggagat cagggcaaac
     3961 cctagtttga cgatcagcca ccaccgagtc tggggacagc gttaactttg acgataaaaa
     4021 caccggttga tggacagcac acgcaccaaa ggatcatgat gctggacaga atgcggggca
     4081 tgttcacttc cgattccctt gaatgtagct ttgtcgccag ctctgcgggc tccgagcccg
     4141 cggttgtata gaagatgtcg gtagacgtcc cgctttagca atattaagtc taagagcagg
     4201 gtgagggtgt cgtgctcgac gtaagggtca gcaaaggcgt gacaggatgt ctacgtaacg
     4261 ttagattagc cagtgctcgt tatcgcgagc aagctatctg agaccgggag agacggaacg
     4321 aggactaaca cattgctcca gacggaagtt gtacttggag tcatagacag tgtacagata
     4381 cggagttggc gtcgcacaac tggtgcagat gggcatgatt caatagtacg gttccggaag
     4441 ttccagatat gttcaatgtt tgatggaaca agatagcaaa tcaagcaatc cagcaagggt
     4501 ccttcgagaa gtggttgggg tcgcactaca gcggcgcatg cacagggcct aagagagtca
     4561 gtcatccaca atgtcagaag gcgaataaca acgatagccg aagaggattc aaacctcggt
     4621 taagagcgac taggtgagta ttcagaagag ctctgagtag atcccagtgg cgcccgtgga
     4681 cgggagtgtc ggtagcctca agatcactgt gcttcactca gaggtcagac acaggctgct
     4741 gcttctgctt cagccaacaa gcgcctacaa ggattcatag gcgcctacca ggcggcggcc
     4801 cgccgggacc ggcctgtgcc tgtcggctcg gaggcgttca ccaccgacgt taactccaac
     4861 gacttgctcg agttccatcc tgctgtccat ctctgtagct ttgaacggga tcacgatctt
     4921 gctttacgtc ttgagctctc gtactcacaa gatcatctct ttctgtccgc aaaatgcctc
     4981 ccgctcgagc tacgtcttct acgcgggctc ttgaggcgat cttgcccctc atcgcgtctg
     5041 gccaacccta tgaagcacat caaaaggccc gaacattcgc gtcgcgatac aacaaatctg
     5101 gtcaatacga tactgccata gacgtcctct tccaatcttc ccgtgagctt ctcaaggtcg
     5161 ggcagcaagg gagtgggaca gatctcgcat ctttcctggt ggatgtgtac gagaccaagg
     5221 gcgaatcagt gagcgatgaa agccgaagtg agttccttgt gccttcatat gcccaatttc
     5281 cgacgtcgcg gagcttcttg ctgaccatgg ctggacaaac ggtcccaggt cggctcactc
     5341 agttgatagc actcgcgggc ccttcgggct cctggcggaa aaccattatt gacaagtcta
     5401 tcaggtaagc atcttcgcct gcgtattact tggtactgga cgagccgtaa cgctatccag
     5461 ctggtccgcc agggctggtc tacgcccagg aggcgatccc gatcttcatc attacgttgg
     5521 agaactcctg tacaaaggta tgtctacggg taagcccgtc ctcatcgtct acaatcttat
     5581 tggtgcttgg cgtcggctgc ccagagggaa gcttcgatgc cgcagagcca catctccttg
     5641 cggcgggaaa gcgggacagt gctcggctac tggcagagct cttcgtcgat tggattggcc
     5701 cagaaggacc ggtaggagcg ttcgctctcc gtgggaccat accgtaagtt ctataagctc
     5761 atccgtccat gcgagatgcc gacgatatcc ttcgttccga accgcaggta tttgcagaac
     5821 ggcaatatcc ttgctgctcg gactttcatc gaccacctcg tctctcagct gacctcccga
     5881 cgaccttcgt tactctcctc gcaccaacct tcgccaattc ctgtgggaaa gccatctgaa
     5941 ggcgaacagg acgagattct cttcaccacg gactcggctg tcaatttcgc gcagctcgcg
     6001 gtacgaacat gtcagcgtgc ccaaggggaa aagaacaagg cgatgcgtga agcgtgggtt
     6061 cggctttgcg gaacgtatca aagcagaggt ggcgttgtcg cgaataggga agtccggaag
     6121 gtgagtgctt ggttcgcttg cgcggtgttt caaccttcca gcgtcaagta tgcaataccg
     6181 ttgcatgttg cgatcgtctc tcaacattct gtggatggat ctccatgacg ctctgaccaa
     6241 tttatcccgt ttctttcccg cgtcaaccga taaggagtgc gcatctccca tcccacttaa
     6301 tcactgccat gaagggtgca tgcacagatg cagctctcgg catttgttta gatgcctgga
     6361 cccgtcttct tttccttctc ttctgtcgtc gctacattcc gagcgatccc agcacgcgct
     6421 ctatacactt ctgacacgac ctatcccata ctcacaggcg ctcattgata ttgctgaact
     6481 ctatttcgca attccacccc cgcgcgccca acaggctaac ccccttggcg acatgatttc
     6541 cgccatgttc ggaggcggcg ccccaccgac gacggcgtct acgcgtaggg cactcacgcc
     6601 agcggccccg acgtctacac ctgggttgga ctgatggctg gcccggtcag ctcggtgttg
     6661 gtggttctcc gactttggaa atatacctat cgggctcgtg aggagccggc ggaggaagga
     6721 ataacatgtc aggagttacg atacttctac gtccgtgcgc ggttttcgta ctgggggcgc
     6781 aggggggtga cgaaaatata gacagagaag cgtgtgtgcg gagtaatagg caaagtgaca
     6841 ctgcccccac gtcacggacg tcgtcgtcgg cgcacacggc acgtcgttct ttcaactgga
     6901 gctcccccaa gttgcagtgg ggcccaacac gagtgcggtc gctctgtccg gcgccgggca
     6961 tggcgcaaga acctgcctct tctgtcgttg atgtgcagat tacaggctgc tgactctgag
     7021 tctgaggccc cctggaatgg aactcaggaa agatgcaccc gccaatgtca atgtcagggc
     7081 cagtcttgga cctggctcca gcgtgttatt aatattcata ttcatacgta catgtgtgcc
     7141 agcccacgtg aacaagcatt gacagcgcga gatccgatac taaactgttg acagtgcaca
     7201 ctaacgtgta ggatgtccgg agcatgcagt tgctgggtct gatcgccgta aggccattgg
     7261 acgaaagctt cacgggtggc tgcgcggaac ttataacgct gtcacgaacc acagacgacc
     7321 cttcagtgca tctgtccttc caggttgatg aaagcttcgt gctcggtgga acgtagggaa
     7381 cgctcaacga atcatgatta ccttcagcgc gttatttgtg ggcgatgcta cgataggtgg
     7441 gtgataaaat ccccctgtat ggaaggtttg aatgagtggc ggcgtcaacg tacggcatcg
     7501 ccgagtaacg agcctcacgg gcacctcgag gccagggtca atattgcgtt tgcaacgcac
     7561 atatccatgc atggctagat aattgacatt ccgggacatg ggctcgggag cactctccaa
     7621 attccaacca tgagcacggg cagggagtac cgaaaccttc cctgtccgat ggcaccgcac
     7681 cacactacgg gctgagccgc tgtccgtaca gtagccggcg cgaatattct accgccagcg
     7741 tgagatcatg cataccggct cgccggaggg cgctggcgac ccgcggagaa tggcttgaag
     7801 gtgcctcggg agggcctcgg ggttgcgcag atgggccagg ctgtgggtat agataggtat
     7861 tacacacact ttctgacata ggatgacgcc aatctgtcat aaaggaccac gagcaagacg
     7921 tctatccgct tgaggtgctc ttccactgag ggatcgaagg agactgcggg aggctgggtg
     7981 ggagtggagg gggagcatcg ctattgatga tatcatgtat tgaagcctcg agcgcgtcga
     8041 cacgacttga catctgcgtc actgcacgac acagggggta aggggggtcg gggtgcgaca
     8101 gatgattgag aaggaggaat ggacatactg cggtctagaa tctggctgga catgtcctca
     8161 aacttctggt ccagctgttc gagcagggac tccacctgga ggatgccatc gtatacagcc
     8221 ccacggtcgc cgaaacgcat ggaaaaagat tagtatggtg gagagactag aagagagatt
     8281 accgctgcgt acaaacgctg tcaactcatg ggggctcgat atgtccgagg catttgtcac
     8341 ggacttcgtg gcgccggccg tagtagacga ggcggtggat aatgtcgatt gggcggtttg
     8401 tggccgagat cccggagcga cattgagagg aagggcagga gatgactgag taggcggcgg
     8461 catgtcagcc gaggcacagg cagttattgt tgtggcttgt tcttgttaag gggcaacaaa
     8521 agccggtgta cacgttctct ttcgagatgg aatgtgatag atagtagacg gcttgtgacg
     8581 cgaatcaggc ggaagagagg caaggagcgt gatacgttcg tcgcagtgtt tggttgcaat
     8641 gcaacttcaa cttgaagacg gacagactgt atggccctgg cagatgatca gatccggact
     8701 cgcggactct cgggagtaca cagcccgatg cggagacatg cggacttaca ttctcagacg
     8761 ggcggacacg ggcggagcgg gaaaacgtgt cttgtcttct tgcccatcgc ccggatctgt
     8821 cccggcgatg catctcgttg gccacaccac agtaccatct catgcctcac gcttgctatc
     8881 tgaaacacct gccatcctcg ctattgtctc cccggccctg gatcttcccc tcataccatt
     8941 acatgcttaa tgaagcggag ctgggatctt gtcatcccaa tcactggacg aaagtgcaac
     9001 gagtcacttt ccccgtctga gcttacgtgt tcggcactgc cgtttttgtt tcgacgagtc
     9061 aaccgtttcc gctggtagtt cggactgtcc gtatgtgacc tcgcatagcc atcccaaatg
     9121 aaggaccctg tggcatcccg taagttgaca ggaaactctt accttttacg ctgacgcgcg
     9181 gttccttttg gctcgcaacg tggatcctcc tgcaaatcgg cttcagaatg cctggcctat
     9241 cttgcgttgg agccccgaca gtctggccgg aaaacgtggt gagcgcaaac aaaagccccc
     9301 tctcgcatgt ctcaccatca agggtcgtgc aagacggggc ttattgtttc caaaacggag
     9361 gacatacctc gggcccttca tcagggtggt cgctttccgg gaacccgtgc cggtcaaatc
     9421 tgttactgcg ttgctgagaa tgtgccagcg gttccgtgct tttcgcacat catggtccgc
     9481 ccccttgttc gtatcgttgt tggccatcca gatgtcctgg atctaaattg agctcttgtc
     9541 tctgtggacc tgtgtggact cgaatatgta ttctgcatgg aatactggta cgtcttgtct
     9601 acgtggtaag ctaagctaac acaccaggcg acgttatggc gtcggcgcaa ggacgaactg
     9661 cggacgcgct gcggctggcg gcgcggcggg acgctcaaca tattttgcag tcaattctct
     9721 aacatgagca ttgatacccg gcgatcccct gtcggtaggt cctaccaata aggatcatca
     9781 accatccatg ttcgcttgac agattcgcct ttccgcattc gcaaaacaat acggcacttt
     9841 tccctgcctt ccggtcgctc cgcgtcaagc cgcaagtgta tataagcccc gggcggtccc
     9901 gttgctggaa tcggtgcgac actctttcct tcttgcgcta cttgttccta taccgtcacc
     9961 tcctcttcct cctcctcctt cgcgtatcta ctgtacatcc atggctgtag ctcccgcaaa
    10021 ccccgcgccc accgactcgg aagaggtcat cctcaagttc cccgatttca tctcgccggt
    10081 tccgtatcct cttcgctgcc acgcccagga gaaggaggtg tcgcgcgagt ccgaggaatg
    10141 gctcatcaac ctggccaact tcagcgagaa gcagctcagc aagttccgtg gtttgaacgg
    10201 cggactgctc agctgtatgt gctacatcga atgctcgttt gacgaggccc gcgtatgcgc
    10261 cgattacatg aactacctct tcaccctcga cgactggacg gacgaatttg acaccacagg
    10321 gacacgcggt ctcgcagagt gtgtcatgaa cacgctctac cacccacaca cgtatcactc
    10381 tgacactgtc gcacaccggt tgacgaagtc gtgagtgtct tctttttcgc atcgtgtttc
    10441 tggggcgtgg gggaattgga gtgctcacgt gccctgtctt tttgttcttc catgcctccg
    10501 tttccaggtg gtggctgcgc atgctcgaat ccgcgggccc tggctgccgt cagcgcctca
    10561 tgtcgacgct cgacacttac ttccaggcca tcatgcagca ggcggccgac cgtacggggc
    10621 gtgacatccc cgagctggag gagtacattc ttcttcgacg ggacacgtcc ggctgcaaga
    10681 ctggcttcgc attcattgag tatgcggcgc gcatcgatct ccccgacgac gtcatcgagc
    10741 atcccgtcct caaggcgctg tcggacgcga cgaatgatct cgtctcgtgg gcgaacgtga
    10801 gtacttcgtg tctcctctgt ccttgttctc cgacgtcccc ccggctgatc atatgtccgg
    10861 tgcgcaggac gtgctctcgt acaatgcgga gcaagcacgc ggagacgtga gtcaatgatg
    10921 tgccatcgta attatagtcg tgcggctgac gggcggcgac atacagacgc acaacctcgt
    10981 ttgcgttctc atggcgcaga acgacgtcga ccgccagggc gcgatcgagc aggcgtacga
    11041 gctctgggag aagacgctcc agtggttctt cgagtgccgg aaggtcatcc cttcgtgggg
    11101 tcccgaaatc gaccgacagg tcgcgctgta cgtccagggt ctggaggact ggatcatcgc
    11161 caacggcgtc tggagcttcg agacgaaacg ctactttggg gaagaggcgc agctggtgag
    11221 gaagacgcgt caggtcaagc ttctccctgt tcgccctgag gcctgagggc tgtgacagcc
    11281 gtcgcgggac ctttggttct gacgaggagg tgcgcgattt tttttccatt gttcgttatg
    11341 tgcaatgttt gggcggtgcg tgctgactcg tgcggtgttt aggaaaatga tcatcgccgg
    11401 gtacacaggt cggcgcagac aagaaaacaa acaatcatga catgtcatca tgtggcccgg
    11461 ggcactgtgc gccgtcgtgg tcgggtccga cgtatggtag tagtgtgcgg tatgcagtta
    11521 atgtgcctag aagcttacag caggcgccgc tcctcgtggc gcttactttg cgattgattc
    11581 gttacctaca ttcgttcgtt ttattcgctc tgacttattt gtatattcgc cttcgtcttt
    11641 cctttcgcct tccccctccc tcctgcctgt tgtgtctact tacacctaca tctctacacc
    11701 cctatttgag cgtacttacc ccttcgttcc tagtatgtgt ctcagcacgg atgtagcacc
    11761 agtctgtacc tagattatca cctgcccatg cgatgtcatg cggcatgcgc gcgatttgca
    11821 tgcccatcta tgttctactt agcagcttca cgcgtgaccc cggagtgtgt atcggtgacg
    11881 tcgccgcgct cctcatggga tcgggacatg gcttgcaact gaatgctgtg ggcggatgac
    11941 cattgggttg gctggctcag aaaccttggt tgcttcgcga atcaggaaca agttggggga
    12001 gggagggctc agccggtggg tagtcatgtc gtgaatgggt ggcgcgtgtg ggagtggttc
    12061 acactgggag attctattct ctgagccgac gttgccattc agcggtctat ttcgtccgca
    12121 ctggccagac ctggaacgca atatcgcccg atatggcttg cgggagaagg cacgcagata
    12181 aaaggagaga ggactgcccg agcgggacac gcctgggagc gcgcgaagct gggactgacc
    12241 ttcgactttc gccagcgcag cgcgcttccg aatctgtcct tcggcgcaac gacattcggc
    12301 ccgggccgcc cggtctgcca gcagcgcaga cggtacgtaa aaagattatt actggtcggg
    12361 actcggatgg tggcatattt gcagccgcaa cgttctgcca agttgtgtgg tgcccccccg
    12421 cagtgcgatg accaatgggc aatacgtgaa gttcatacag tgcagggtcc gatttccaac
    12481 ccagcgagtc tgcccccact gctgccacct ggcttcactg aagctttcga gtttgccccc
    12541 gtcgccgcgt tcgccaggat gatcgtcgct tgcaacgcac ccacgctcgc ccgacagatg
    12601 caccagctcc aggctggggc cggccgtggt tcccggtgca tgctcatgcg gccctaggtc
    12661 gttttttttt cgcctgcgat tcctctatag cacactaatc taattgaaat ttcagcaaca
    12721 ggaatacatt cgtgcccagc ggcggcggcg cctttctgcc aggatgccac ttaggatttt
    12781 tcttttttct tttgccacaa gcgcctgcgg gccatcgata ttcgaatact atgcgtaagt
    12841 ttcagacata ttgttctctt cgacccaggt cgacgtccgg gggagcatcc gagtcggagg
    12901 cgctcccaca accgggagat tccaaacgtt gaacggacag tgacggcgcg tcactttcat
    12961 tcaccacgtc caacagagcc tcctcctcgg ttgcgtgcgc accacagcag ccatcagcag
    13021 caaccggcgg cgcacaacaa tctctccatc tccccacaca aatcccagac atcgtgttct
    13081 tttggactag acagtgtttc cggaacgcct cctccgacat cccctcccaa ctcccgggtg
    13141 gtggcgccgg cgcataccgt tggagttggc gactgacagc gagcccatct actacttact
    13201 gcgtccggtg cgaacgcatg gaggatggtg gtggggcgca cggcaacatt ggactacgac
    13261 tgtcaaactc cccaaatatg tcacaaacgt gtttcgtagt gtggctgctg ctgctgctgc
    13321 ttccggaagc agtcaccggg cggcacttgg ccctcgcagc ctgccgcgac tgtagcgggc
    13381 gcatagatcc taacgacgtg ccgccaatga ctacacctcc agacttggac caccctacaa
    13441 tccgggggcg ctgtcgacat aggtccatcc acactgttgc gcccgcgatc gccccccgct
    13501 cgctaggctt ttcggtttct cggtttctca ggagccccca ttgcccaact ggcaaacgaa
    13561 cgtcggacta acgtggaccg tccccgtctt ctcgcttgta tagcacgaca tcgacaccag
    13621 cgattcctgc cgggctgccg gtctctcctt cctgtgcttc ttgcccaaca ccgggatgcg
    13681 cattacacgt tatctgcgtg ggtggcacaa cctcctcttc gctccttcac ttctccccct
    13741 cgatgttctg cgactagaat gcggcttgcc ctcagtagcg acgacggcag gcaccttctg
    13801 gcagaaggac gtgtcggacc ccatacgaac cacgcaacag gggggagagg caacgtcggt
    13861 cagtcgtcag taagcgttca tatcatcatc gctccgctcg ttctcatgat cggcagacca
    13921 cgcaaatgtc tcgggcagtc ccgtttgcag cgcgtccggg gttcatatcg cacatcgcgt
    13981 cgactggctc gttcgacgcc cggccttcta tcgctctgct gaccggccat ggcttccaaa
    14041 tcacaccggt ccaggaaggg ggctctcctc ccctgcgcgc tgcggcgccg gactgggcac
    14101 ctcgttagcc ctcgccagcg tagcgacctt ctgcgtcccc actggcacgt gggcggaagc
    14161 ttgcgcggta gcaactcctt tgccttgcac cagcagcgat actccctccc cttccctcat
    14221 tgatatcggc atgtttctgc cgcgcccggc tgtggccaga agtcgccgtt gtgagcgcac
    14281 ccgccggcgg gccacccgtg cagcgtgctg ccgccctcgg gggctctctc tgacgcatgc
    14341 aataccccgt ctcgtccggg cattgctggc ccaagagtga gcgcggcggt gccggtcttt
    14401 ttttctgtct gtctatatcg gttgctcatc gatcagtgaa gaagggggag cgcgacacac
    14461 gtgttctcga agtgacgaag tacgggcgcg caagcttgag cctgaccaca cctctcttca
    14521 tctcccgcgc tccttcctca cttctgactt ctgagcagag gcgggtggag tggatgggga
    14581 tggagggatg ggaattgccc gactgaagcg acggctgcga cggctgctcg ctcagcacct
    14641 acgtcaccga ccttctcccg cgacttggta cggtccgcag aggggaatct gcgatcgata
    14701 gaggtgagcg agagagagag aggacgctcg cagtctatct ctctcagccg atctcgcacg
    14761 cgtgctgcac gcactaacta ctcttacgca caggcagcag ccgccgcgcc gggcgggctc
    14821 tatctggagt ccgaacggct ctaccaactc gaatcaggcg gcgcgtttct ggaagggcgt
    14881 ggcgaggaag tgtcggcgag atgagagact tgagacagcg gccgtggtgg gctgaccgcg
    14941 ccctggtcgt cagcattacc taaccgcctc ccaagccatg actcagtaac tcacactctc
    15001 gagccctttc gtccctccca cttgcgcggt ccagagcctt cgtggcgttc cctgttcgta
    15061 cgctcgggaa ggcccgatac tataactgta actacgggca tcaaaggatt atgcgcgcgc
    15121 acgcatacac acacacacgc tctctcaggc tggccccttc ctttcggtcc aaagcgacgg
    15181 ggcgagtgcg caaggccgca tgggccacgc cagccagcag gtgcgcatgg agctccaggt
    15241 acgtccgtgc ctatacttcc ctcctcgcct acgcgtcttc gcgaactcgg aaggacaccg
    15301 cgacgccgtt ctgggacacg agctttcaca cacacacata tatacacgta cagggactta
    15361 ccggtggttt gtggctgtca ctggggaatc atggcgacct ggcaccattg ccgggagatt
    15421 ctgctggact cggacacgac acttatttga tgcaacgcac ccagcccgga gggcggggtt
    15481 ggggagggag agggggagac acatgtcact cgtatctcgc tcgtgccagg ctatccgtcc
    15541 gatctcctgc catcgccttc gactggcgag caaggcacca gtttgccagt ccgacagaca
    15601 cgtcggacac gcgctccgct gtcacggcca gagtagtaca tgcacggatc cgcgccgatg
    15661 gttaaattgc gcgaactgcg tgcgctgtcg cttgcagcag ctgctgttgc gactccttcg
    15721 gacgcgggaa acaactgcgc ccacttgaat attgctgcca ctccagacgc cgagatcgct
    15781 gccgtttgct cggatttgtg tgacaggttg ctggcgcaga gcagtgtgtg tgtgcgcacg
    15841 gatcaaacct taatattcag taggttacga acggtgtttt tgaacgttgt agagagcgac
    15901 gctgctgagc gttgagagag agagagcact ggtgcccgcg cccaggaatg ggcctctgcg
    15961 gcgaccatcg ccctttcccg ccgaagggtc tcgcacggac aggcgtccac ggtttcatgc
    16021 cccccctccc cctttctcag agcctcaggc ctcaggctga ggagctgctt cgaagttcga
    16081 agcgtttgct ccagtgccat cgatggcatt tattccgaca aatcgcggtg tgtcagcggc
    16141 cggcgcggga agaagggaga ggcaaattga ttccgcgaac cgttaggttc gcaaacgcaa
    16201 aagaagtgtg agtactagtg gtggggatgg ggccggttac tattcgcgcc aatattgaca
    16261 tgagctgtcg ctggattttt ttttcgtact actgctaggc aaactgcacc cgagctcgct
    16321 ctatctgtgt ttcgaggccc aatctatctt ttttgtgcac cgcacagcgg ttctcctcgg
    16381 tggtggtggg gcagatatat atgggggtgt gggccggctc tggaccggtg gcactgttct
    16441 gggcaaggca gaaccggtgc ggagttgcga gaaaaacggc gcatctaagg aggaggagat
    16501 gtcgcgcggc cccggacgcg atgttctcgg gcgactgccg cggattcgga ttcggacagg
    16561 cgttttctct ctccgagagc tccgcatgcc tccccccaac ccaaccccct agccttctct
    16621 gcggattcag ccggcgccca gagagctggt gagaaagtcg ccgtccctgg agagggcgca
    16681 cgcgagccaa tggcgaaagt gcttccgccg ggctgcatgc gcgtgcaaga caaaggctcc
    16741 gtatacgtat ctaccacttg gttgggggca cgtaagtgga cggaccggcc tggctggggc
    16801 gccggcgagc ggggggcgat tgttgctccc aggtggggga cacgtgatgg tgcgttcgaa
    16861 cttggtgttg attctgaatc gcggcggggc tgcgcgcatc actgcacacg tctcaagagt
    16921 ggagaaggtt tggagttgca ggaggtcaac gttgaaaggg atcgtccgat gggtgtcttg
    16981 gcgaggaaca aggcaaggga gctgatcatt gcggaagagg cgagtggcat ggacggaggg
    17041 atggacgggc gtgtgctctg tggggggccc agacgagtga tggagaaggg aaggaggagg
    17101 accgacattc gcaagatgca ggatgccggg agcgtgcgag ggagccgagg gagggagggg
    17161 ggtccggtgt tcaagctttc aagccctggg ctggctgggc ggagacggga ggagggattg
    17221 ggcaagtgcg ctgctggatt ggggcgactt cgcggggttt gaactgcaca gtttgccgga
    17281 gatcaagtgc agacgagtga ccgattacgt cgatcgactc gtcgagaacg cggtgggcag
    17341 cgaatgcgtg tgggccggcg gcgcgagtgc gcggatgcat tagcggcgag agctcgctcg
    17401 ggacgacgcg cgcacacgaa ccttacggct tggcgatgct gagaatggga ggtgtgagta
    17461 cggcctgcgt tatcgaccgg gcatcgatgg cacgcccagt cgcgggcctg tcagcgcaga
    17521 cggggagggc ctgcaaacag gcaaacgcta tactataact ccctatccgc atccgcgaca
    17581 caagggtcgg tcggacattg tggggtcccc tgatcttgtg cccccctcga gcgcgctcag
    17641 cgtgtccggt attgggacat tgctctattc agacaccagg aattcagctt gcaaagttca
    17701 tattgcatca aagagccctc cagctcaccg cttctcttcg gaattgtgaa acgagaagcg
    17761 accgtcagct cttacggcag cgaccgcgac atgttcgtcg tctccaccac tcacaatccc
    17821 cggccagctc cagcaagtgc ccccgcagcc cgtccgccgc cctaggcctc acctgctccg
    17881 actcgccgga tcgaccgatg gatggacgga cggacggagg gctacggagg gctccagcca
    17941 atcaacactc cggttctctc gcactcgtcg ctcgctgcca cgcgtccgag gtgccatcgt
    18001 gtcgcggtct gtccaacttg aggcaattca acacccgtac ggcattcttc agcacccatt
    18061 tgcggggtta aagtcattcc aggcacgttt cccgcagacg ccgggaaaca tcaccaactt
    18121 cagagttcag agaagcgccc cttggaggag cgccaaaccc ggtcgtgcgg gccttcgatg
    18181 ggatctctct cacctctcgg acggtacatg gatagagcta agcgcctgcc atgggcacat
    18241 ccactgcttg tgtaaccgac ggttctaagc atggcgactt ttttgatcca tgttacaccc
    18301 acattccttc tctcgtcacc tcccgaagaa ccctcttcgt gactggcggc ggtttctcca
    18361 tataaccagc gtgcgttcct gcggtctctc tccaactccc cgcaccctca ctaatccttc
    18421 cataacaccc tccaacgccg ccatatacca tggccatgtc cacagacatc ccattattcg
    18481 agggtttcgt cgacactacc atggacgcac tccgcctcat cgaggtacgt ctcctcctgt
    18541 gccttgccca acgtcgcccg tcgctcactg caaccgcgtc tcttcctctc ttcctacccg
    18601 gctcttcctg aacccgtcag gcagcacgtc gaggaatgat cccgagagtg accaggagac
    18661 tgaacgactt cgaacgtcgc acgatggtca agagtggcgc cgtcttcatc ttcagcgtcg
    18721 aggagagcgg cattaagcgg tggacggagg gcctcgcctg gtcacagtcc cgcatatctg
    18781 gtaactttct cgtaggtgtc cctcgcccgt cgcggccgcc cccttcgcat gggaccttcc
    18841 tgacgctttc gtcagctcta tcgggaggtc gcggatcgga ctgcgcgcac cagccagcag
    18901 atcgcggacc tgcccatgta cccacaccgc ggccatctac cggaaccaca gctgagctac
    18961 aagccgcgag ggctcgtgaa gaaggtgagc tcgttctcag cccgcctgtg aagtatgaac
    19021 gcctgaaatt gacagttcaa tagactatta cggtcaaaat tgatggctcc gactatcacc
    19081 tcatttcata ttacacccag gaggacctcg cgaccggcct cttgcgcagg ccaacgagcc
    19141 atccagatct catggcaatc gaaatcccgc cggagctcac gcggtccacc aacttccgat
    19201 acccgccaaa tctcgaggaa gcccatgaca cagcaagctc ccacaggtga gtcgttcgcg
    19261 cagatcacaa cctagacggc cttgccttct gacaattacg tcgcggtgac gttgagcagc
    19321 gacagagacg ggatggacag caatcacccg gttcacgcac ctggcttgac gcccccctcg
    19381 cccgggctcg caggcagcat gccgccctcc ccaggcggcg aggactcctc ggtgctcggc
    19441 caccgagcct tcgcacggca cgcgggcgac gcctcggggt actactacca cggccagagc
    19501 cgcctgtctc tcgagacagg cctgacgaac gcaccgcagg ctcagggcca ctcgcccgtc
    19561 tctccgctcg ccgcgattcc caccaacacg cgcgcgcacc cgtatgcgcg caggactggc
    19621 acctctccgc ctgcctggca ctcccccgtg cacgcgccat acgactcgat cgctgcgccg
    19681 tcagctgcgg cggcgttgta ctctagcccc acctactcgg cccacacgaa ccacctcact
    19741 tccgcttacg accaccagcg gcgcgacggc tgggcctcac acgctgcact gcactcgcag
    19801 cactcgcacc cacaccacga agcgcatagg gccgtcgcgg acgggagccc cgagggctgc
    19861 agtcccgcgg tgctctcgtg gtctcccaca gggtccccca ttccaggcca atcgctcgca
    19921 tcggcccctg ccgtcacctt ctccgccgcg gcgaacttac cggcaggcag ggcgcgcgac
    19981 catttccgcg tgcgctcgta cccgtcgatg cagtggcagt acgagcaggc aggcgtcctg
    20041 ccgcattcgt cccaggtgca ccatcaccct cttccctacg cgctcgagcg agggacatcg
    20101 gccgcgaccc aaggcggata ccacagatac ggcggcggag aagcagcgca ttccgaccgc
    20161 tagtgacgcc gctggacgta aacggagatg aagacatgga cgcacacaca cacaccacac
    20221 cacaccagag accggacttg tgctttcgag cgggctcgga gggggcgtca tcatggttcg
    20281 ctgctgcaca ttgttgtaca acttacgtta cccacgcacg gtaattgact ctacgagcac
    20341 agagagtgtc cgcgcagaat gcttcatcat aatgcgaaga tccagatacc ttgcatctgt
    20401 gagacggaga ggcgattgcg ccggtggtgg gatacgtcaa tgcagccctt gcagcattga
    20461 caaggttggg gcagcggcga acgtcacagg ctaggtattt ccggctgccg agcgtcgctc
    20521 tatgaacccc cgaatgttgg catgcccttc tacgctgccg aagaaacacc gccgagaggg
    20581 attctcccat aacacgacat cgagttgctt cgcatagttg aggacgtact cgtagtccgc
    20641 ctgggaagca aacgcggtat acaaataccc tgccgacagt cagaaggtca gtcctcgtgc
    20701 gtgctatgac gtcgctgagt ttaaatggca gggcgcagac cttcttggga tttcagccga
    20761 tttttctcaa gctcccacag tcgtatttgg tcttggaccg taaccggaag caagggtttc
    20821 taggggaaga gcaacaaggc attgaagccc gccgatgttc gggtggggtg gggttgcatt
    20881 cactcacgtt ctttcgcatt tgggggtgtg catgcgtgat gagatagctg atgatctttt
    20941 ggcggtacgt cggcgatggt tctgtcgcac gcctattgag gagcgaggta catacctgct
    21001 cagcagtgat gccattcgca agcgccttct tgacactatc gcgtgtgatg gcgccgacga
    21061 cgagattggg gaagcgagat ttgagggtga caaacagatt caagacagca atttgcagag
    21121 ggtttgctgc gatgataagg agcgcggcga tcagagatgg gcaggcagcg acaccatggt
    21181 cctacatacc cgtgtaggcg tagagccggt agttcgtctc gaggacgatg aaaccctgag
    21241 cctgtgaccc gtcccctgtg ccggtggacg tgggaagtgg tggtgaagac gatgtcaatg
    21301 tggtcgcaag tcgcgtcgga ctgaaccttc gcgccgtggg cttcgataga aaggtgggaa
    21361 gcaggaagta ctagacgtca gtgcaagaac ggagaagatg tcatttgaac cgaccgtccg
    21421 ctgctttatg aggccataat cccggaggtc ttcgagcatc gccttttgag tggcactgag
    21481 attctctaca gagtagtcct agagcgatgg aactcgggat tcattgcgcc ggaggggcag
    21541 tccagtgggg ccacgcacct tacccaactc tgtcgtggac aacatcaaca ggaaactgag
    21601 aatctcgacg aggtccattt gccgttccta aaaggagaca atgcgctgaa cacaccgtaa
    21661 gcggtcagtg aaaatcggtg ttacctctgc catctgaaga tactgcagta gcagttccca
    21721 gagctgctca tgtggagggt gaaggaggaa ttgaaatccc gcggatgtga tttgtaaagt
    21781 agcgccactg ctggtcataa gtttctgatg cacaggagag cgctggcgtg ccacccactg
    21841 gagactagac atgaggccgc tccgctgcaa aagatagagg acaccttgtg atggctttgc
    21901 cggaaactgt ccagtcccgg aggagaccat gtagtagagg atcgtctgat gtggatatga
    21961 ggcggacata tcagtccact atcagtccac tggatgcaca gaagtacctc ccagcgttca
    22021 agagcatatg cgtctagtga ttcaatgccc ggtggggggt gcttgtcgac tttttccgca
    22081 aggactccga aactcccgct tgtgccgctg ttacgagaat cgatgaacgg cgatcacaag
    22141 taataaggca catcgtaccc ccccgtgatt gcctggcgca tactggcctt gaaggtcgga
    22201 tttagcgagt gcttgacagg cgactggggc aggatgtgta gacgcgcgag attggccagc
    22261 gcgtcctggt agggcctgcg tgggttagtg gcatcctgga cgacttcggg catctcggga
    22321 cttacttttt cccttcccgg gtgacccacg ctgccatggt agccgctggt actggcattt
    22381 ctagccagag caaattcatc actagctgac gctctaaggg tcgaagcaac ctaagaacgg
    22441 gagacctgtg agactcgtcc gataaaagag cagtgctatt gaccgaaata acgagagaca
    22501 ggacgagggt ttctggtaga gtcgtgtcaa cgtgttctga gactgggact gaaggaactc
    22561 cacaagacga tgggaagtgt catcgccact ggtgtgtatg ttcttcgatg aatcaccaat
    22621 gggcttgatg cgaatagacg gaccggccat gacgggcgtt cgatatccgg tacaaagagc
    22681 gtcagagttg gtgtctatgg cctctatccg gtttgacgtt agaaaagagt gccgcgagat
    22741 ggtgtggcaa gctgggtggc gatggtggta aaccacaaca acaaggacat gcataggcgc
    22801 ctgtatgtcc aacctgggat tacgcgtcac accgtgcgaa ttctcatggc gtaggcgtca
    22861 agggcgtgac tccgcgtacg cgttcccttc caagttccaa ccacaacttg cgaatccggc
    22921 tcgcggtgca caagtaacaa gcggcaaatt tgctctcgaa tagatggccg gcttctcagt
    22981 tcatcaggcc gctctcaaca gtacggttat acgcatgtgc agcctgtttg atttaccgct
    23041 gacagtgata ttggcgtcac gtagggcaat tcggcttggt gcgctctctg gtgtcccaag
    23101 actcgaaact agtgaacgcc atcgacgatg taacgtgttc attactgtgt aaagtattgc
    23161 cgatctctga tactacagct ttatggatca ggacgggcgt acaccgttgc actgggccgc
    23221 ttcctcgggc tcggtcgaca ttgtgcggta tcttatagat cagaaggcag atgtcaacct
    23281 tggtgacagc agcggatgga cgcctcttca tatcgcatgt atggctcagc tgccagttgt
    23341 ccgcatctct cccaagctga cttcgcgcat gatcccaagc cagtggtgga ttcgaagatg
    23401 ttgtaaggga actcctcgga gcaggcgcag aggtgaacgg aacaaacgac aaaggcttga
    23461 ctcccctgta tgtccctttg atcttgacta caggaattgg ttctcagatt ttgttgcaga
    23521 cactatgcgg cctctaagtc cagggtcgag gtacctcggg attttgtccc cattcaccgt
    23581 ttcaaactca ctgtttccta gatcggaaaa gtgttgattg caagaggagc cgacgtaagt
    23641 tcaatgctta tgttgagtgc gatgccataa actcacggag gatctgcaga taaacgccag
    23701 ggacagagct aatcagaccc cattgtgggt gttcaatctc caaccgtata ggcaacgtgt
    23761 tgctgacatg agacgcgcca aaatccttag acacagagcc gcgacgacag gatcgacagg
    23821 ctttatcaac cttcttctca agccgcctga ggggtccccg aagacccgcc tcaacaccgc
    23881 agaccgtgtc ggtacgtcga cttcttctta cgcaatgtgg cgttcacctg ggacggctga
    23941 cggtaaccga ttattaggta acactccctt gcacctcgcg atggagtctg cgcatgcaga
    24001 agccgcctgc ctgctcatcg aggctggcgc agatcgggag cgggtgagtc aatgtggctc
    24061 cgggcgctgt tcgacgttta ctcacctcgt cactgcggca gacgaatctg gatagcgaga
    24121 tgccagaaga tttggcgggt gtgggtgggc cggaacagcg gcgggcacag acatacgtta
    24181 tcgagcgatg tggcaagcgg tgactggagg gacgatcatt ccaatatcat aagtaggctc
    24241 accggaagaa gtcaacacta actctgtaac gttaacattg atcgcaccga ccgattcctc
    24301 ctatgatgca acacgtaacg atagtgtcaa acaagcgtct ccactccgcc aactccacac
    24361 ggggaggtgc tgccaccaac gacatttcat cctttatagc gttagagtcg agacatacac
    24421 gtgggagggg acgtcaaatt cctgagtcat taacgggagc gaacgctaaa acgatgaata
    24481 gcagtaagaa gcagggatcg tgatcataat caatggacat cataagatca gggtataagg
    24541 gagagtgtag cataggaaaa gagaagggcc gtcccattca tccatacaac aacggcgctc
    24601 cgccacggac gacgatccat gcacagtcca cgggatcaat tcaggtcctc gtcgatgggt
    24661 gacagacata gctcatcagg aaatgagccc gctcgaccca gcgatgcacg agtcacgacg
    24721 aggacggacg ccgcgggagg agcgtcacga ctcggtgctt cttgatggtg gcgccgccgt
    24781 ccccaaagta tcgcgcgctg tcgaagctcc aatggagagt gccgacgatc caatcttgca
    24841 gaccctgcac gtacgtcgcg acgtctccgt cgatctctgg cccccacgcc ggcagcaccg
    24901 cgcgaatctg ctcaaagcgg tcgatctggg ccttgcacaa cgagcctaga tagtcgactg
    24961 cttcctgcag gccgaggccg ttctggcgca tcagcaccac cagcatattg tgggtgtcgc
    25021 cacgcgcctg ctcgacgttg tacgagaaga ggtcctgcaa ccacggggga gtcggtactt
    25081 gcacacggac agaaattcac agtccacgca catttgacca ggatatgaca gaatttgcgg
    25141 cctcctctag ctcgcggacg agggggtgat acgcgacctc gtcaggaaga tccatccccg
    25201 cagcgtactc gatcagggcg aagcacggct tgcacccgct cgtgtcccac cgcagcgtca
    25261 cgtattcttc aagggaggga accgcgccac gcgcccggtc cctagcctgc tccgcaattg
    25321 catgaaagaa gagatccatc gtctccgtga accgacgagc acaccccgat cccgcatctt
    25381 gtcggaaccg agtgaagaag ctgtgtgttg tgtgtgcatc gggtcccaag ttggtaagcc
    25441 gccacagcag gggcgcgcag gcccagaaag gatgggggct tacctcttcg ccagttttcc
    25501 agcagcttta ccggtttcga acccctcggg atcatggagc gagcgcatga cacactccgc
    25561 gagcccgtac gtatcctccg cgctgaactc gtccgaccag tcgtctaggg tgaaaaggaa
    25621 gttcataaag tccgcggaca cccgtaagcg agtggcgtct gtgtcgggat agcaggcagc
    25681 agtcaactct cctgcgagta ggcggaggaa ggcggctcgg cgggtcggtg agaagttggc
    25741 atcttggagc atccacgtct ctgatgtgcg cgcgacctcc tcacagtgtg ggttacatct
    25801 tagcggataa gggcaatccg agacgagatc gggaaggata aacgatcgag caggacatga
    25861 cgtctccgag aggttaccgc atggtggcat gacgaatgtc tgtgtcggag ggagggcgac
    25921 agcgggaagt tggtgagcga tgatggtcag tcgaactccc gcacccggtg ctttataact
    25981 cggccacgcg cgacaaaccg tcaccgcggt gctcgggaaa ggcaggaggg cgtccggcaa
    26041 aaggagttat gacgctcgca agcatttgac tggagattga gctccacgcg tgggcgagca
    26101 gatttagcgg aggtagagtg tgcactcacc gcgggggtag gggagaagcg ttgctatgaa
    26161 tccagggcca tccttgcgaa gccgcgccca taattgagaa gcattgcagc gtgggttcgg
    26221 cgctgcgggc ttcgatctta gtgcacagag agtcaacaac tagatgccat ttcgtgttct
    26281 gggatgaaag agaacatacg aaccttgtga gcatacctgg atgtcgatcc taccttagac
    26341 aacaagacga atcggcgaat ccggactagg agtgaaagct acgcagtctt ccttcgagag
    26401 tgtgtcaacg gacagaacct agatgcctcg atgttgtgtt agttgtccct ttcccagggt
    26461 atcataggcg ccgaaagggc tttgtccatg gacatgcgca gtgggcgagg cagtagcatc
    26521 tcatatgcac ccgtccgttc cgctcgtcac ccagtccaat ggcagagatg acaaacaact
    26581 tgctcgaagg ctgccgtcag cgttgacaca aatgcggaag cccgccatat gccagccggc
    26641 tacagtgcat gaagaaacgg cgtcgggtca ctggcaagca cacgtcacac gccgctttct
    26701 catctgatag aagtcacgat gagctatcgg gtcgtccttc catccttgcc atataagagg
    26761 aggtgatatg cacataccag tcccgagcgg tcaaatatcg cttttagtac ggctagaggt
    26821 agaaaaataa tgaggacatc atgggactgt tagggattgc cgtattgaac gttgaatggc
    26881 caggtgtatg ccgcgccgta ggaccggatg cagctcccaa tgagccgctt gatgacactc
    26941 accgggtcta gagtactttc aagagaccat gcttgtcggt cgggagcctg ccgctgttga
    27001 gttacataac acagccttcg ccgaatggat atccattcgt agtggcacga tccctgcctg
    27061 aggaaacgct cagacaatat gctccacagc tatgctggca agggcttacg ttaccggagt
    27121 ttggccaagt attctccttg catggaaaga gtagcggatg caatcgactc tgcggcattg
    27181 gtgcgctcgg ggtaccgagg ctcgttcagc tggctgctat tccaatccat gctgtctgat
    27241 atctgtagat tcatgagcta gttgcgctga gtatgaataa cactcactac gttttgctgt
    27301 gaaccccacg cagactatcg tggcgacaac agtgatggca ccgtggcata tagtagagtc
    27361 gcgcgctaca cgcgagtcct aacactgttc acatttacac ggaccaactt gcgacgacag
    27421 cgaccgcagt cgtgcttcca tatcagcgaa gtcttgggac ccttgcagtg acggcaggcg
    27481 tcgaggagaa caaggcgcag ccttcgccag gaaccgcccg ccggggcgcg tagacgcgct
    27541 tgcgaggcaa atgccgaacg atcctcttgt ctccataccg cttccacata ctcagcctca
    27601 gcctctgcag cttccaaaca atgtttacag tgcacgcaaa cgttcgtcta ctaccctata
    27661 gatccgctat atcacgagcg atccgactca atgcgagttc acatgtcacg gtcgtggtta
    27721 ctattccaaa agtagtctgg gaacctcact ggtaagcctg agcctgagcc atatcaccgt
    27781 ggcgtgcaag ggtcaggtgt ggcttgtctt tgtattccct gcactcagtc tagagatcag
    27841 tctccagact cttccatctt ccatcagctc tgcgcaagat gtcggcgtcg actcagctgc
    27901 cagcttatcc cttcctatcc gtaattgctt cccagttgga catttcccag gcacttccag
    27961 gctacacgcc tacagcaagc actgaatggg atgttccagc cgctgaacag cagcacgcct
    28021 tctccctagt gaacaagaaa tccggtacac ggtggctctc actgactgta acgagccggg
    28081 ctgcgagcaa caccgatccg ccgacattct tccagggagg cgatgtctcc ggggcatgta
    28141 ggctcgacct cgacacggag gaagttgttg acgatataac catcactgtg agtggcatat
    28201 aaccagcatg catgaagtta tgtcgtgact tctacatgtt catcgcgatg gccccatcca
    28261 accactcgac ggatcctcag ctctacggtc gcttagacat actatctcat tcatcgtcca
    28321 acttcctgca aattcgccga actcttttct ccgcggctga gcaagagccc cagtcgtcgc
    28381 gaggacacgg caaacgtgga aggctcaatc atcaacatga gtggacttac tccttccgct
    28441 tccccaaggg tgtcagcgta atgcctccaa tcgcgatgga cgaacggctc gaaagacaga
    28501 actatcgtct acccccgagc ttcttcgatg ctcaaatagg catcgatgtc caatacttgc
    28561 tcgtcgttcg tgtaaaccgt gctggactcc gtgcgggtag caagtaagtc ccaggcgata
    28621 ttgttgcccg ccctaggtta ccacatttac cgggcccaga cttgtcgtgc ctatcagata
    28681 tatacctctt gcacgaccct gcgccccaac catcctgcgc caattggcat atcgacagaa
    28741 tgctccagta gttggacccg aagacgatcc cgatgggtgg aaaacgctgg agtctattac
    28801 agtagagggc actttgttca agaccttcaa aacctcagca tcgtacagag tatggtgttc
    28861 ttctaacgcg aatccagcga gatggctgat agtactcacg catagctctc catatcgaga
    28921 cctgtgagta ttcgtgttat cagcagcatt tcgcggatag accattccta cagctcacct
    28981 atacacgcgg aacatcaata cacctgcacg tctccgttga cagcgcgaat gagcagctcc
    29041 tcgacctact cacaccgcag tcaatgcacc tcgtgctccg gcaacgtatc gccttcggtg
    29101 agactgcgca gacggcacgc ttctcacgca ggctctcgga gaaaacaacc ctgagaattc
    29161 acgaacgcgc cactgcatcg tggtggcata atccaggata tcagcaatca ggtacgatga
    29221 agacgttcac aggagaactc ctcattccag aggagctcgc cccagctaca cagattttgc
    29281 attatgccca cgaagtcagt agatcttttc attgccttcc gtatctgtag caagctcatc
    29341 atcttcgctt cagtacgaaa tcgcattata cccgcctagt gcagtaggct tccgtccaca
    29401 gacatctcca aaccaagtcc tgctttcgga gtcgattgcg atagtgactg cattcgctca
    29461 aggtccccac cccaggtctt acgttccacc cgagtacaaa gaataaagaa ccctactctg
    29521 ccggacatag gcacatcggt tttgtgactt atacatggca cactgtctca gattgtactt
    29581 gatctctctt tcctctcact gtgcctagca attccagttt gcttcggtcg gataccaatc
    29641 tgtgatcaga tctgctacca caccagtata gaggtataca tgccctagta tcgggaaaca
    29701 tgcaatggtc ctgagcttct agcctcgaag aggccccctt gatcggcgaa ctcgtagagt
    29761 tgtcgaatcc ttgaagaaga tatatagagt tcggatcgtg atgcaccctt aaacgttatc
    29821 cgaactcagg ggtccaatcg cgtagtactg cacggcagca aagcacggaa gagtacgggc
    29881 aagaacacat gcgtctcttc tgcagagaac ggtgctagga cacatgtgcg ggtgcactat
    29941 cacatctctt agccggtgtg acacttctcg ggcggcgaga ggcgggtccg cggaacagca
    30001 actctcaagc ctcccgcaca aacgacagtt gcgcgcgtat tgaactctct gtctggactc
    30061 tccggtgggt acgttctcat acggtcttca cagagagcag tggtattgcc tggggtcgac
    30121 cacttgggca atgaaggcat tccaagctcg ccaatcgact ccgtcccagt gccaggaatc
    30181 agaatatcag ccccagaact actaaaaatg cactgtgtct ttccctatcc tgctagctat
    30241 ccgtgtgatc ttatagtcaa cccccggagc gcacagatga ggcccagcct agtccctcaa
    30301 ttgcgccttc tggccgccac cttcgcactg agtgcatggt gatccttata attgtctgga
    30361 ctccttctgt agggcacagc ctcatgtagc ctgtcaacgg tatgaactcc gggaacgcgc
    30421 gtcactgcca ttctgcagtg ggactccgcg gagtacacgt gctgcagctc gtcggaccat
    30481 gtcacgactc acaagacacc gaacctggct ggagctacga taccttgata cgtgtatgtg
    30541 tcagaaaggt cgtactacgc atgtcaacga acacacaaac tacccagctt attgacgagc
    30601 cggccgagga tacaaatcct gtgttcatcg tagtgaacgt taagaatatc tcattctcac
    30661 ggaccatctc tcaccgcgtg cgtccaacaa agtttcaagc gcattgaggt cgttcgagta
    30721 cccgtcaaat cgtgtagtat gcttctatct cgtaatctcg taattgcctg tgattcaaac
    30781 atcaagttta ggcgagcaat tgaagccgag aatcacgaac catactgtac gagcccgcgg
    30841 aatcatgaat cgacggacta cgtcccgata attgtgatta agacctcatt tccgccactc
    30901 agctagtgca tggtgtcagt agagtttcat taatcgtgcc ccgcgttaat ccccgactcc
    30961 gatgatcgat tatccttaca ccgctttgaa cgaggtcggg ctaccttcag atgtcgtata
    31021 catggagagt cgagagaagg atggtcgagc aatcaattac cacctttccc aaatcttgct
    31081 tctgtccgac agagctacga aaggatgggg tgaatgaacc gctcctgtat agcaatggct
    31141 cgtaccggag tgccgagagg agcgttcggc tggtgacatc aataggcaat ccattcgtcg
    31201 cgcagcttcg cagaaatgtc ccactgtgtc atccgtccta ctcacccgaa cgtcgattgg
    31261 atttgtatgc gggattcact acgacgatca tcgtgtctat ccacaaccgt ggggtcccag
    31321 atcctacact ttgccagggg ctgagtcact gaatctcgag aagattggca cctatctagt
    31381 caatctggca tttcgcgtca tcgccgccca agcgatgttg tacaaactga gggatctttc
    31441 actacgtcat ccgtgaccct caaggctggt tcgtgggatc ccaatccgtg atcagatcta
    31501 taaggtccac agtcaggtca atggatcata tcctctaatg acgtcaggta gctcacattc
    31561 atccagcgca tctagttcct caacttcctg acccgtaagc tcaaagtcga aaattcgaag
    31621 gtttgactcg atcctaggtc tggaggcgga cttgggaatg gcgacatacc cctggaatgc
    31681 tgtttgtgag tatccctatc atcgatagcc ggacgcatag acgagtgcgg cagcaatagg
    31741 cggaaagtga cgagcacgga ccttctggag tgaataacga aggagcacct gagcaggctc
    31801 tttgttatgc ttctccgcga gagcgacgat ctcaggatga cggaagcgca tcccgcgaac
    31861 gagcggaccc catgccttga ttagcaccat gaagaggtgg tcagctctga acgaagatac
    31921 tcggcggaga gagccctacc tccaacgcaa tcccgtgttg tttgcagaag ctgacgatct
    31981 ccgtcctcgt catgaatggg tgcaagtcga tctagaagga tgtaatcggt cctagaaccc
    32041 gcatacactt ggcagcgctg acggttgaat gcacacctga ttgataacgg gcaactccaa
    32101 tccagagttg accacctcct gaaggtgcct caacccgaag gtgctgacgc cgatgctccg
    32161 gatgaagccc tccttcttcg cgtccacgac agctctccag ctttctgccc gtcgctgagg
    32221 acctccgatg ggggagtgaa cgaggtacaa gtcgatgtat ccgagtccgc tttcctggag
    32281 cgacttgcgt gccgctttcc tcacatggtc gtaacccttg ttctccttga gcttggtcgt
    32341 gtagaagatc gcttcgcgtg ggatgcccgt ctccttgcag aagtccagga ttgcgcgccc
    32401 gcactcccgt tcattttcgt accactcggc tgtatcctat ggacgtgaaa catcaatgta
    32461 atgcatgaca atcgtgtggt tcagtgcatc gatacaattg ataagttgcc tacgcacaat
    32521 atgacgatag cccgcctgca ctcgcgaagt cagtgaaatc tttattcttt cattgggtga
    32581 cctttcgtcg cccggtgtag tcgcgacacg cacctcgagt gcccaccgga ccgcattgta
    32641 acactgctcg ccctccattt cgtaagtacc tacgttagca gccgcagatc cttgtcaatc
    32701 aactgattcc gttcgtctac tggagttgct caccaaatcc aagaaagggt atctcatttc
    32761 cgtcgctcag ctggtaagtg gccgggaatc agatagatat tagtaaggtt tggaacttga
    32821 gtcgtgttaa ccccaccttc agcttcgact ccaggctcaa agccattttg atcctcctgt
    32881 gatatgatac cttgggatat ctaacgagga agaattacca acagtctcgc agccggaagg
    32941 agtccccagt tgaaaacact cggtgagacg atttctctgc gattatcctt aaaaacgtcg
    33001 gcaattaccg agacggcatg aatggctgga acattggctg caatctacat gccctatgcg
    33061 tctgtcgcac tgtccttcaa cgacgcagtg ggtatgagac atcttaccca caagttgcta
    33121 gtgcgcgcga aacaaatcct ctggcagact cgcacgctcc atggacacga cccgtgccgc
    33181 gtgcgtgagg attaatgttg tctgtcttca tcaaacactg ttcaattctt ctgtgacact
    33241 gtagaaccaa ccaatcgcaa cactacatat aaagaccgca tcctttggga gtcaggaaag
    33301 ggataggaac atagacgtgc cagaacttat ggcctaccaa cgctttttca tggcaggtaa
    33361 gtcaggctta cctggcatgg tatgtgtatg gacctgatct aatatgcttc cgaaaccgag
    33421 caagcttgtg tgtctgttcc aatgcaagta gttctactgg catgtatgat gtggtccgag
    33481 tctgagtagt aacaaaggtg gaccaaagag caacggatat atggctgcac aaggtagcac
    33541 gtgatatttg cccaataggg ggattagtca tgtggcacaa acgctgacca tttgcaggtt
    33601 cccagctttc gcctctccac acagcacaac accaccaggt tccctgagct cactattctc
    33661 tcccttcact cttcgacgac tattctacct cataacacac ctgaaaactt cgcaatgtcc
    33721 gcgacggaga caatgtcaat gtcgcagccg cctcacacac ataaccagcg ggaaatcatc
    33781 gatgtggacg ctttcgagga ggatcggacg gacggtgttg tctttcaagg ctatcgtagc
    33841 ctccgtcctg caagtgtggc agcgtttcgg gaggaggggg tcgcgttcat gggcttcagc
    33901 accaggacgc gtgccactgg gcgctcacac accagtggcg cccaagctgg tccctcaagc
    33961 agtacaaggt cgtcggagga tgtcattgtc ctcgatagcg acaatgacga tgaaccatct
    34021 ccctccggaa gtgggagtgt agcaagtacg tctatccctt tatatctttg tcttccgatt
    34081 gattcaacga ttataggggg ccgtctcgtc tctcctccgc ctccaccagc acaacggggt
    34141 catacacctg ccgttcctcc attaccacgg cacttagtag cgcaagcatc ccttccaatg
    34201 cgaccaatgc gacgcagcta ccaggtcaat gtgccaccac cacctacccc gcccatcatt
    34261 cgacccagtc agcatccgct tccattcgag agtcggatgg catctctccc ccgccttcct
    34321 ccgcgcaact cctcctcccc tgctctttcc cctgctcccc gctcgcatca ccaaccagca
    34381 atgggcttcg gtggtgctct gattgctttg aaccgccaga atgcgttaga agaggagaat
    34441 cggcgagagc gggaggcgcg gcattcgttc aatttagcca gtctaccgac tttctcggag
    34501 atgtttaggc gactttctgg tcaaggcagc ggaaatactg agccaggggg cgcagacagt
    34561 ggtcagcgca ggtggtcccg cctctggcca ttcaatctcg gtgtggagga cgacgtggaa
    34621 cccaatctcg acttttcgcc attcagcgac gatgacacat ggttccatct accggagacg
    34681 gttgacttca gtcgcaagaa ggcagtagag aaagttgtcc actggaagcc cgagtacaca
    34741 catccggaca aaacgggggc tgggttttcc ttcgatttct ctcccgcaga caccgcattc
    34801 tcgtgttcct caggatccac ttccccagta attgtgttgg acgaagacga accgggaccg
    34861 agtaacgccg cgagctcatc ggcgagcgca agtgctgtcg agaccacgct tgtatgtgct
    34921 cgttgtcttg accctcttgt cctagctgcg cccgatggcg ccttagagga ggaccgcaag
    34981 aggtgtaggg tatgggcgct ccggtgcggc catatgttgg acgggaaatg tgtcgcagag
    35041 ctcatcgcgc cgcccccgcc acctactccg gcgcccgagg tacctgccga agaagagtac
    35101 ataggcaagg gcaagggcaa ggcacgcgcc ttgcctgaag tcgttttcga gtcttctgcg
    35161 aatggtacat acagacacac ggatctcccg gtgacatcgt caacggctga caggaagggc
    35221 aaacgcaagg cccttgagcc cctgcaaccg gagtcgccac ccaaacgccc cgcgttggcc
    35281 gaagcctcgg cgcaggacac ggcgcaggac acttcgatac ggtcacggtt gcggtcgcac
    35341 acgcgggcgg cggcggccga ggtaactcct ggtgcacacg ggggaggttc tgcggcgcat
    35401 atcatcggtc cgctagatat gcatccaccc gccatgtctg gacctcgcgt gggcagcatg
    35461 tccaggcgaa gacgacgcgg gcctagcggt ctctattcgc ttgtaccgga gatcgagctc
    35521 ccgacgccga gccgcacgaa gggcaaaggc aaggcgaggg cgaaggccga gccaaaggtg
    35581 acgattgagg cggagcatga gtggaggtgc ccggttgctg ggtgtggccg cgtgcattac
    35641 agcatccgca ttgagggcgt gtggaagaat gatgaaggac gaggaggtat cgcgctgttc
    35701 gtctgagcga gacacagcat tgacagtggc agtggcgcgc ggtgtacgag tggttgtgca
    35761 cgttatgctc cgaggcaccg ggctattcaa taccgaggct tcctgtgagg cgtcgacgag
    35821 gctctgcagg aggacatcat gcacatgtgg agtggcggat ctacattggg atgggtcatc
    35881 tggttcgttc
//
