# Supplementary material for: Uncovering the transcriptional landscape of Fomes fomentarius during fungal-based material production through gene co-expression network analysis
Source: Fungal Biol Biotechnol. 2025 Feb 13;12:1. doi: 10.1186/s40694-024-00192-3 (PMC11827164; doi:10.1186/s40694-024-00192-3)
Supplement: Supplementary file 1 — Supplementary Material 1 [file 40694_2024_192_MOESM1_ESM.zip › scaffold_4.region003.gbk]

LOCUS       scaffold_4             26778 bp    DNA     linear   UNK 01-JAN-1980
DEFINITION  scaffold_4.
ACCESSION   scaffold_4
VERSION     scaffold_4
KEYWORDS    .
SOURCE      
  ORGANISM  
            .
COMMENT     ##antiSMASH-Data-START##
            Version      :: 7.1.0
            Run date     :: 2024-09-10 12:01:23
            NOTE: This is a single region extracted from a larger record!
            Orig. start  :: 1636897
            Orig. end    :: 1663675
            ##antiSMASH-Data-END##
FEATURES             Location/Qualifiers
     protocluster    1..26778
                     /aStool="rule-based-clusters"
                     /category="terpene"
                     /contig_edge="False"
                     /core_location="[10000:16778]"
                     /cutoff="20000"
                     /detection_rule="(Terpene_synth or Terpene_synth_C or
                     phytoene_synt or Lycopene_cycl or terpene_cyclase or NapT7
                     or fung_ggpps or fung_ggpps2 or trichodiene_synth or TRI5)"
                     /neighbourhood="10000"
                     /product="terpene"
                     /protocluster_number="1"
                     /tool="antismash"
     proto_core      10001..16778
                     /aStool="rule-based-clusters"
                     /tool="antismash"
                     /cutoff="20000"
                     /detection_rule="(Terpene_synth or Terpene_synth_C or
                     phytoene_synt or Lycopene_cycl or terpene_cyclase or NapT7
                     or fung_ggpps or fung_ggpps2 or trichodiene_synth or TRI5)"
                     /neighbourhood="10000"
                     /product="terpene"
                     /protocluster_number="1"
     cand_cluster    1..26778
                     /candidate_cluster_number="1"
                     /contig_edge="False"
                     /detection_rules="(Terpene_synth or Terpene_synth_C or
                     phytoene_synt or Lycopene_cycl or terpene_cyclase or NapT7
                     or fung_ggpps or fung_ggpps2 or trichodiene_synth or TRI5)"
                     /kind="single"
                     /product="terpene"
                     /protoclusters="1"
                     /tool="antismash"
     region          1..26778
                     /candidate_cluster_numbers="1"
                     /contig_edge="False"
                     /product="terpene"
                     /region_number="3"
                     /rules="(Terpene_synth or Terpene_synth_C or phytoene_synt
                     or Lycopene_cycl or terpene_cyclase or NapT7 or fung_ggpps
                     or fung_ggpps2 or trichodiene_synth or TRI5)"
                     /tool="antismash"
     exon            77..103
                     /ID="exon_5382_3"
                     /Parent="mRNA_5382"
                     /gene="jgi.p|Fomfom1|1254462"
                     /source="prediction"
     exon            169..177
                     /ID="exon_5382_4"
                     /Parent="mRNA_5382"
                     /gene="jgi.p|Fomfom1|1254462"
                     /source="prediction"
     exon            236..375
                     /ID="exon_5382_5"
                     /Parent="mRNA_5382"
                     /gene="jgi.p|Fomfom1|1254462"
                     /source="prediction"
     exon            434..537
                     /ID="exon_5382_6"
                     /Parent="mRNA_5382"
                     /gene="jgi.p|Fomfom1|1254462"
                     /source="prediction"
     exon            596..717
                     /ID="exon_5382_7"
                     /Parent="mRNA_5382"
                     /gene="jgi.p|Fomfom1|1254462"
                     /source="prediction"
     exon            778..1060
                     /ID="exon_5382_8"
                     /Parent="mRNA_5382"
                     /gene="jgi.p|Fomfom1|1254462"
                     /source="prediction"
     exon            1115..1121
                     /ID="exon_5382_9"
                     /Parent="mRNA_5382"
                     /gene="jgi.p|Fomfom1|1254462"
                     /source="prediction"
     exon            1179..1210
                     /ID="exon_5382_10"
                     /Parent="mRNA_5382"
                     /gene="jgi.p|Fomfom1|1254462"
                     /source="prediction"
     exon            1263..1319
                     /ID="exon_5382_11"
                     /Parent="mRNA_5382"
                     /gene="jgi.p|Fomfom1|1254462"
                     /source="prediction"
     exon            1374..1443
                     /ID="exon_5382_12"
                     /Parent="mRNA_5382"
                     /gene="jgi.p|Fomfom1|1254462"
                     /source="prediction"
     exon            1503..1589
                     /ID="exon_5382_13"
                     /Parent="mRNA_5382"
                     /gene="jgi.p|Fomfom1|1254462"
                     /source="prediction"
     exon            1636..1789
                     /ID="exon_5382_14"
                     /Parent="mRNA_5382"
                     /gene="jgi.p|Fomfom1|1254462"
                     /source="prediction"
     exon            1848..1868
                     /ID="exon_5382_15"
                     /Parent="mRNA_5382"
                     /gene="jgi.p|Fomfom1|1254462"
                     /source="prediction"
     exon            1924..1989
                     /ID="exon_5382_16"
                     /Parent="mRNA_5382"
                     /gene="jgi.p|Fomfom1|1254462"
                     /source="prediction"
     exon            2049..2131
                     /ID="exon_5382_17"
                     /Parent="mRNA_5382"
                     /gene="jgi.p|Fomfom1|1254462"
                     /source="prediction"
     exon            2188..2541
                     /ID="exon_5382_18"
                     /Parent="mRNA_5382"
                     /gene="jgi.p|Fomfom1|1254462"
                     /source="prediction"
     three_prime_UTR 2305..2541
                     /ID="UTR3_5382"
                     /Parent="mRNA_5382"
                     /gene="jgi.p|Fomfom1|1254462"
                     /source="prediction"
     five_prime_UTR  5357..5460
                     /ID="UTR5_5383"
                     /Parent="mRNA_5383"
                     /gene="jgi.p|Fomfom1|1254468"
                     /source="prediction"
     exon            5357..5482
                     /ID="exon_5383_1"
                     /Parent="mRNA_5383"
                     /gene="jgi.p|Fomfom1|1254468"
                     /source="prediction"
     gene            5357..6412
                     /ID="gene_5383"
                     /Name="jgi.p|Fomfom1|1254468"
                     /gene="gene1642253_1643309"
                     /portal_id="Fomfom1"
                     /proteinId="1254468"
                     /score="0"
                     /source="prediction"
                     /transcriptId="1254659"
     mRNA            5357..6412
                     /ID="mRNA_5383"
                     /Name="jgi.p|Fomfom1|1254468"
                     /Parent="gene_5383"
                     /gene="jgi.p|Fomfom1|1254468"
                     /proteinId="1254468"
                     /source="prediction"
                     /track="FilteredModels1"
                     /transcriptId="1254659"
     CDS             join(5461..5482,5561..5646,5716..5940,6127..6324)
                     /ID="CDS_5383"
                     /gene="jgi.p_Fomfom1_1254468"
                     /source="prediction"
                     /transl_table=1
                     /translation="MPPARRQPVRQVQNSNAPLDSDIITKRTKRHLDELERSNYSEPTG
                     SSGAGAEVDGDDEGAAPGGRTAKGRARQATISDKRQWDGKRPKKSTMNVRTAILYKKNL
                     TVLLEESGIEHMPPGVPTYLRAVAPPAREPPRLLCSVCGYWGKYKCKRCAMPYCDLNCE
                     GVHNETRCERRVI"
     exon            5561..5646
                     /ID="exon_5383_2"
                     /Parent="mRNA_5383"
                     /gene="jgi.p|Fomfom1|1254468"
                     /source="prediction"
     exon            5716..5940
                     /ID="exon_5383_3"
                     /Parent="mRNA_5383"
                     /gene="jgi.p|Fomfom1|1254468"
                     /source="prediction"
     exon            6127..6412
                     /ID="exon_5383_4"
                     /Parent="mRNA_5383"
                     /gene="jgi.p|Fomfom1|1254468"
                     /source="prediction"
     three_prime_UTR 6325..6412
                     /ID="UTR3_5383"
                     /Parent="mRNA_5383"
                     /gene="jgi.p|Fomfom1|1254468"
                     /source="prediction"
     exon            complement(6475..6897)
                     /ID="exon_5384_3"
                     /Parent="mRNA_5384"
                     /gene="jgi.p|Fomfom1|1366674"
                     /source="prediction"
     gene            complement(6475..7620)
                     /ID="gene_5384"
                     /Name="jgi.p|Fomfom1|1366674"
                     /gene="gene1643371_1644517"
                     /portal_id="Fomfom1"
                     /proteinId="1366674"
                     /score="0"
                     /source="prediction"
                     /transcriptId="1366865"
     mRNA            complement(6475..7620)
                     /ID="mRNA_5384"
                     /Name="jgi.p|Fomfom1|1366674"
                     /Parent="gene_5384"
                     /gene="jgi.p|Fomfom1|1366674"
                     /proteinId="1366674"
                     /source="prediction"
                     /track="FilteredModels1"
                     /transcriptId="1366865"
     CDS             complement(join(6475..6897,6960..7162,7227..7620))
                     /ID="CDS_5384"
                     /gene="jgi.p_Fomfom1_1366674"
                     /gene_functions="biosynthetic-additional (smcogs)
                     SMCOG1001:short-chain dehydrogenase/reductase SDR (Score:
                     98.3; E-value: 8.6e-30)"
                     /gene_kind="biosynthetic-additional"
                     /source="prediction"
                     /transl_table=1
                     /translation="METLTAALSSVQTVATRNRVAISGVAVLLVVHRLWRLSQRRSRDL
                     PRSQERVLVVGASSGIGRATAHEYAVAGARVCVVGRREHELDAVAKECESLLPVPAGED
                     SGDRVLRAVGDFSKPEDMLAIREKLEKKWGGLDTLIVCAGVSALRPLLEVAGLQKVGRA
                     FVPPQADLDGIQRTVTAASAAIQGNYLGPLVCAVTFIPLLSGTSAAPAILLVSSLAAVV
                     AAPTRSLYASSKASSLLLYQSLAIEHPSIAFSYVIPGTVEGDFRASAVDGGHVREADPN
                     KHGLKRIAVAKRCLEAIDNGEKVVFMPSWYGRVAHFGYWLVPSVIEWMASRKYKFAAN"
     exon            complement(6960..7162)
                     /ID="exon_5384_2"
                     /Parent="mRNA_5384"
                     /gene="jgi.p|Fomfom1|1366674"
                     /source="prediction"
     exon            complement(7227..7620)
                     /ID="exon_5384_1"
                     /Parent="mRNA_5384"
                     /gene="jgi.p|Fomfom1|1366674"
                     /source="prediction"
     exon            7969..8153
                     /ID="exon_5385_1"
                     /Parent="mRNA_5385"
                     /gene="jgi.p|Fomfom1|1196561"
                     /source="prediction"
     gene            7969..9447
                     /ID="gene_5385"
                     /Name="jgi.p|Fomfom1|1196561"
                     /gene="gene1644865_1646344"
                     /portal_id="Fomfom1"
                     /proteinId="1196561"
                     /score="0"
                     /source="prediction"
                     /transcriptId="1196752"
     mRNA            7969..9447
                     /ID="mRNA_5385"
                     /Name="jgi.p|Fomfom1|1196561"
                     /Parent="gene_5385"
                     /gene="jgi.p|Fomfom1|1196561"
                     /proteinId="1196561"
                     /source="prediction"
                     /track="FilteredModels1"
                     /transcriptId="1196752"
     CDS             join(7969..8153,8206..8379,8439..9447)
                     /ID="CDS_5385"
                     /gene="jgi.p_Fomfom1_1196561"
                     /gene_functions="biosynthetic-additional
                     (rule-based-clusters) PF00561"
                     /gene_kind="biosynthetic-additional"
                     /sec_met_domain="PF00561 (E-value: 1.8e-43, bitscore:
                     145.2, seeds: 48, tool: rule-based-clusters)"
                     /source="prediction"
                     /transl_table=1
                     /translation="MSNFTQLLDQSVFHVPSFTLESGSVLREVPVAYKTWGALNATRDN
                     VMIICHAFTGSSDVEDWWGPLMGRGKAFDASRYFIFCANTMGSPYGSASPVTLNPETGK
                     PYGPEFPLTTIRDDIGIHKLVLDHLGVSSVAVVIGGSMGGMAVLEWPLCTPPGYIRRII
                     PIATSARHSAWCISWGEAQRQSIYSDPSYQDGYYESQPAAGLAAARMAALLTYRSRDSF
                     ERRFGRKPQKPAVNEPGVLTPPQSPALPSADHALAAHNDGLRSSQTRLEHPGSASLSNV
                     AERPESSVSPPPPPIFSAQSYLRYQGDKFTSRFDANCYIHITRKLDTHDVACGRLLTPG
                     EDENAALLRVLGTEPPRALVIGIQSDGLFMPSEQREIAEGIPEAELVMIPSPEGHDGFL
                     LEFELINKHILGYLKREFPQYYTAETGEVAPETSVEDFSIKKTSLFGEAEADITRW"
     exon            8206..8379
                     /ID="exon_5385_2"
                     /Parent="mRNA_5385"
                     /gene="jgi.p|Fomfom1|1196561"
                     /source="prediction"
     exon            8439..9447
                     /ID="exon_5385_3"
                     /Parent="mRNA_5385"
                     /gene="jgi.p|Fomfom1|1196561"
                     /source="prediction"
     exon            complement(10001..10360)
                     /ID="exon_5386_3"
                     /Parent="mRNA_5386"
                     /gene="jgi.p|Fomfom1|1196827"
                     /source="prediction"
     gene            complement(10001..11216)
                     /ID="gene_5386"
                     /Name="jgi.p|Fomfom1|1196827"
                     /gene="gene1646897_1648113"
                     /portal_id="Fomfom1"
                     /proteinId="1196827"
                     /score="0"
                     /source="prediction"
                     /transcriptId="1197018"
     mRNA            complement(10001..11216)
                     /ID="mRNA_5386"
                     /Name="jgi.p|Fomfom1|1196827"
                     /Parent="gene_5386"
                     /gene="jgi.p|Fomfom1|1196827"
                     /proteinId="1196827"
                     /source="prediction"
                     /track="FilteredModels1"
                     /transcriptId="1197018"
     CDS             complement(join(10001..10360,10479..10767,10834..11216))
                     /ID="CDS_5386"
                     /gene="jgi.p_Fomfom1_1196827"
                     /gene_functions="biosynthetic (rule-based-clusters)
                     terpene: Terpene_synth_C"
                     /gene_functions="biosynthetic-additional (smcogs)
                     SMCOG1052:Terpene synthase/cyclase metal-binding domain
                     protein (Score: 199.2; E-value: 1.8e-60)"
                     /gene_kind="biosynthetic"
                     /sec_met_domain="Terpene_synth_C (E-value: 7.3e-14,
                     bitscore: 48.0, seeds: 87, tool: rule-based-clusters)"
                     /source="prediction"
                     /transl_table=1
                     /translation="MPPSSSPTFFLLPDLHAVTPFEGSFNPHYAEASAESSQWINSYRV
                     LSDRKRAFFLQGGSELLCSHAYPYADYERFRTTCDFVNLLFTVDEISDDQNGKGAHETG
                     LTFYNSMHDLNYDDGTTLCKMTKEFTARLLKHCGPFTYRRFIKHCKDYIEAVAHEADLR
                     EHGIVLDLDAYTTLRRENSAVRFCCGLAGYALDIDLPDEVVEHPAFMKMHLATVDMVCW
                     SNDLYSYNMEQAMGHTTNNVMTVLMRHKGLDLQGAADYVGVHYKGLMDTFLEAKRTLPS
                     WGAKIDREVALYAMAMQHWVIGNLNWSFETQRYFGHARHEVKRTRIVHLYPRRVEESSD
                     DEE"
     exon            complement(10479..10767)
                     /ID="exon_5386_2"
                     /Parent="mRNA_5386"
                     /gene="jgi.p|Fomfom1|1196827"
                     /source="prediction"
     exon            complement(10834..11216)
                     /ID="exon_5386_1"
                     /Parent="mRNA_5386"
                     /gene="jgi.p|Fomfom1|1196827"
                     /source="prediction"
     exon            complement(13945..13971)
                     /ID="exon_5387_3"
                     /Parent="mRNA_5387"
                     /gene="jgi.p|Fomfom1|639691"
                     /source="prediction"
     three_prime_UTR complement(13945..13971)
                     /ID="UTR3_5387"
                     /Parent="mRNA_5387"
                     /gene="jgi.p|Fomfom1|639691"
                     /source="prediction"
     gene            complement(13945..14488)
                     /ID="gene_5387"
                     /Name="jgi.p|Fomfom1|639691"
                     /gene="gene1650841_1651385"
                     /portal_id="Fomfom1"
                     /proteinId="639691"
                     /score="0"
                     /source="prediction"
                     /transcriptId="639691"
     mRNA            complement(13945..14488)
                     /ID="mRNA_5387"
                     /Name="jgi.p|Fomfom1|639691"
                     /Parent="gene_5387"
                     /gene="jgi.p|Fomfom1|639691"
                     /proteinId="639691"
                     /source="prediction"
                     /track="FilteredModels1"
                     /transcriptId="639691"
     three_prime_UTR complement(14031..14135)
                     /ID="UTR3_5387"
                     /Parent="mRNA_5387"
                     /gene="jgi.p|Fomfom1|639691"
                     /source="prediction"
     exon            complement(14031..14189)
                     /ID="exon_5387_2"
                     /Parent="mRNA_5387"
                     /gene="jgi.p|Fomfom1|639691"
                     /source="prediction"
     CDS             complement(join(14136..14189,14248..14418))
                     /ID="CDS_5387"
                     /gene="jgi.p_Fomfom1_639691"
                     /phase="0"
                     /source="prediction"
                     /transl_table=1
                     /translation="MPYYLRTVQLFRMVGFTPAAPCLKAGSIHLQRVWQQLDGMISVDL
                     HLKACHSHRCSKTAMNHGGRRRPFTYFVK"
     exon            complement(14248..14488)
                     /ID="exon_5387_1"
                     /Parent="mRNA_5387"
                     /gene="jgi.p|Fomfom1|639691"
                     /source="prediction"
     five_prime_UTR  complement(14419..14488)
                     /ID="UTR5_5387"
                     /Parent="mRNA_5387"
                     /gene="jgi.p|Fomfom1|639691"
                     /source="prediction"
     three_prime_UTR complement(15414..15596)
                     /ID="UTR3_5388"
                     /Parent="mRNA_5388"
                     /gene="jgi.p|Fomfom1|639831"
                     /source="prediction"
     exon            complement(15414..15986)
                     /ID="exon_5388_3"
                     /Parent="mRNA_5388"
                     /gene="jgi.p|Fomfom1|639831"
                     /source="prediction"
     gene            complement(15414..16891)
                     /ID="gene_5388"
                     /Name="jgi.p|Fomfom1|639831"
                     /gene="gene1652310_1653788"
                     /portal_id="Fomfom1"
                     /proteinId="639831"
                     /score="0"
                     /source="prediction"
                     /transcriptId="639831"
     mRNA            complement(15414..16891)
                     /ID="mRNA_5388"
                     /Name="jgi.p|Fomfom1|639831"
                     /Parent="gene_5388"
                     /gene="jgi.p|Fomfom1|639831"
                     /proteinId="639831"
                     /source="prediction"
                     /track="FilteredModels1"
                     /transcriptId="639831"
     CDS             complement(join(15597..15986,16050..16338,16408..16778))
                     /ID="CDS_5388"
                     /gene="jgi.p_Fomfom1_639831"
                     /gene_functions="biosynthetic (rule-based-clusters)
                     terpene: Terpene_synth_C"
                     /gene_functions="biosynthetic-additional (smcogs)
                     SMCOG1052:Terpene synthase/cyclase metal-binding domain
                     protein (Score: 192.6; E-value: 1.9e-58)"
                     /gene_kind="biosynthetic"
                     /sec_met_domain="Terpene_synth_C (E-value: 3.5e-10,
                     bitscore: 35.9, seeds: 87, tool: rule-based-clusters)"
                     /source="prediction"
                     /transl_table=1
                     /translation="MSTQQFTLPDLLALCPLEGSTNPHYTKAAAESRAWINGYHLFKGR
                     KLAFFNQGSNELLVSHTYPYAGYDQFRTCCDFVNLLFVVDEVSDDQDGKGARHTGEVFL
                     SAMRYADWDDGSALAKMTREFKQRLLEHAGPRCYQRFLIHCADYVNAVAREAELRERGE
                     VLDTASFQTLRRENSAIRLCFGLFESVLGVDLPDAVFRDEHFMTLYWAAADLVCWSNDV
                     YSYNMEQAKGHTGNNIVTVLMHEKNIGLQAASDLIGEHFQQLMDRFVETKRRLPSFGGS
                     VDIAVAKYVAALEHWIVGNLVWSFETQRYFGAEHRRVKETRVVVLSPREHGEQSCGTSP
                     WGCPPFTAD"
     exon            complement(16050..16338)
                     /ID="exon_5388_2"
                     /Parent="mRNA_5388"
                     /gene="jgi.p|Fomfom1|639831"
                     /source="prediction"
     exon            complement(16408..16891)
                     /ID="exon_5388_1"
                     /Parent="mRNA_5388"
                     /gene="jgi.p|Fomfom1|639831"
                     /source="prediction"
     five_prime_UTR  complement(16779..16891)
                     /ID="UTR5_5388"
                     /Parent="mRNA_5388"
                     /gene="jgi.p|Fomfom1|639831"
                     /source="prediction"
     exon            complement(19495..19639)
                     /ID="exon_5389_6"
                     /Parent="mRNA_5389"
                     /gene="jgi.p|Fomfom1|1195842"
                     /source="prediction"
     gene            complement(19495..20415)
                     /ID="gene_5389"
                     /Name="jgi.p|Fomfom1|1195842"
                     /gene="gene1656391_1657312"
                     /portal_id="Fomfom1"
                     /proteinId="1195842"
                     /score="0"
                     /source="prediction"
                     /transcriptId="1196033"
     mRNA            complement(19495..20415)
                     /ID="mRNA_5389"
                     /Name="jgi.p|Fomfom1|1195842"
                     /Parent="gene_5389"
                     /gene="jgi.p|Fomfom1|1195842"
                     /proteinId="1195842"
                     /source="prediction"
                     /track="FilteredModels1"
                     /transcriptId="1196033"
     CDS             complement(join(19495..19639,19690..19829,19887..19968,
                     20033..20137,20195..20277,20335..20415))
                     /ID="CDS_5389"
                     /gene="jgi.p_Fomfom1_1195842"
                     /source="prediction"
                     /transl_table=1
                     /translation="MATAGDQEESAKLWKVNRTIHELVKDRGFQVSDDEINMDLTNFRA
                     HYASQTGSVDRSQLNFFTNHRDNPMLQIFVFFTDEKSVGVKTMRKLLGILEEKNIQQGI
                     IVFPGNMTPSARKVIVAMASQYKLEEFSESDLLVNITHHTLVPKHELLTPEQKKELLET
                     YRLKETQLPRIQLADPVARYYGLKRGNVVKITRPSETSGRYASYRICF"
     exon            complement(19690..19829)
                     /ID="exon_5389_5"
                     /Parent="mRNA_5389"
                     /gene="jgi.p|Fomfom1|1195842"
                     /source="prediction"
     exon            complement(19887..19968)
                     /ID="exon_5389_4"
                     /Parent="mRNA_5389"
                     /gene="jgi.p|Fomfom1|1195842"
                     /source="prediction"
     exon            complement(20033..20137)
                     /ID="exon_5389_3"
                     /Parent="mRNA_5389"
                     /gene="jgi.p|Fomfom1|1195842"
                     /source="prediction"
     exon            complement(20195..20277)
                     /ID="exon_5389_2"
                     /Parent="mRNA_5389"
                     /gene="jgi.p|Fomfom1|1195842"
                     /source="prediction"
     exon            complement(20335..20415)
                     /ID="exon_5389_1"
                     /Parent="mRNA_5389"
                     /gene="jgi.p|Fomfom1|1195842"
                     /source="prediction"
     five_prime_UTR  20495..20512
                     /ID="UTR5_5390"
                     /Parent="mRNA_5390"
                     /gene="jgi.p|Fomfom1|1254503"
                     /source="prediction"
     exon            20495..20602
                     /ID="exon_5390_1"
                     /Parent="mRNA_5390"
                     /gene="jgi.p|Fomfom1|1254503"
                     /source="prediction"
     gene            20495..22027
                     /ID="gene_5390"
                     /Name="jgi.p|Fomfom1|1254503"
                     /gene="gene1657391_1658924"
                     /portal_id="Fomfom1"
                     /proteinId="1254503"
                     /score="0"
                     /source="prediction"
                     /transcriptId="1254694"
     mRNA            20495..22027
                     /ID="mRNA_5390"
                     /Name="jgi.p|Fomfom1|1254503"
                     /Parent="gene_5390"
                     /gene="jgi.p|Fomfom1|1254503"
                     /proteinId="1254503"
                     /source="prediction"
                     /track="FilteredModels1"
                     /transcriptId="1254694"
     CDS             join(20513..20602,20656..20855,20927..21797,21856..21924)
                     /ID="CDS_5390"
                     /gene="jgi.p_Fomfom1_1254503"
                     /gene_functions="other (smcogs) SMCOG1173:WD-40
                     repeat-containing protein (Score: 77; E-value: 2.2e-23)"
                     /gene_kind="other"
                     /source="prediction"
                     /transl_table=1
                     /translation="MPPPLPPTTTTTTTSNNESSPPIALTTSLMSKLKAAKVFKNAVEP
                     ATPPSPGQGSRSPSSQQGPRHITGLSFDDRGDQCITAGEDETFRLYNCKSGKHVKVLYS
                     KKYGVDLPRFTHKNTAIIHASTKEDDTIRYHSLHDNKYLQYLKGHKGRVVSLEMSPTDD
                     GFMSGSEDKTVRLWDLRSPNCRGLLNLPATPVVAYDMSGIVFAVGVNQYSRILLYDLAN
                     YDKAPFLTITLEDPSLSRITFPPRAIYMTSLAFSTNGEFLLVGCSGDAHYIVDAFGGHL
                     LAKLEGHKGLERRRLDAQLTMEPSRGCSGEEVSWTPDSKFVVSGGLDGKICVWDVSGLE
                     RKEGPVNPKAEVRPSQPFTTLEGHPGPSRCVKFNPRLAMMASAGAELAFWIPDHAADPD
                     EVAKELLKKK"
     exon            20656..20855
                     /ID="exon_5390_2"
                     /Parent="mRNA_5390"
                     /gene="jgi.p|Fomfom1|1254503"
                     /source="prediction"
     exon            20927..21797
                     /ID="exon_5390_3"
                     /Parent="mRNA_5390"
                     /gene="jgi.p|Fomfom1|1254503"
                     /source="prediction"
     exon            21856..22027
                     /ID="exon_5390_4"
                     /Parent="mRNA_5390"
                     /gene="jgi.p|Fomfom1|1254503"
                     /source="prediction"
     three_prime_UTR 21925..22027
                     /ID="UTR3_5390"
                     /Parent="mRNA_5390"
                     /gene="jgi.p|Fomfom1|1254503"
                     /source="prediction"
     five_prime_UTR  22169..22213
                     /ID="UTR5_5391"
                     /Parent="mRNA_5391"
                     /gene="jgi.p|Fomfom1|1254505"
                     /source="prediction"
     exon            22169..22280
                     /ID="exon_5391_1"
                     /Parent="mRNA_5391"
                     /gene="jgi.p|Fomfom1|1254505"
                     /source="prediction"
     gene            22169..23517
                     /ID="gene_5391"
                     /Name="jgi.p|Fomfom1|1254505"
                     /gene="gene1659065_1660414"
                     /portal_id="Fomfom1"
                     /proteinId="1254505"
                     /score="0"
                     /source="prediction"
                     /transcriptId="1254696"
     mRNA            22169..23517
                     /ID="mRNA_5391"
                     /Name="jgi.p|Fomfom1|1254505"
                     /Parent="gene_5391"
                     /gene="jgi.p|Fomfom1|1254505"
                     /proteinId="1254505"
                     /source="prediction"
                     /track="FilteredModels1"
                     /transcriptId="1254696"
     CDS             join(22214..22280,22346..22423,22483..22610,22664..22737,
                     22783..22787,22848..22894,22948..23027,23091..23373)
                     /ID="CDS_5391"
                     /gene="jgi.p_Fomfom1_1254505"
                     /source="prediction"
                     /transl_table=1
                     /translation="MRLFTFLGFSLGSLALLQSVTASAPLEAASGEPVVLAIAQFPETN
                     AFNHVVNGERNTLVVSIESKESERNVTLKNIAGSLHNAQTNRLVKNLTKIDYPFPLIEA
                     APLQLPFAFHSELKPGEYKLNVWVEHVTEGQTYRVTAYDSVITVVEPEGSWLDLKLLST
                     YLVVTGILGGLGFYVYSTLAPQPKKRKSPQQVSAPVGVVTATGAGGYQEEWIPEHHLKK
                     SKKTKVTGAASGDETSGIESGTEGKRRKAKK"
     exon            22346..22423
                     /ID="exon_5391_2"
                     /Parent="mRNA_5391"
                     /gene="jgi.p|Fomfom1|1254505"
                     /source="prediction"
     exon            22483..22610
                     /ID="exon_5391_3"
                     /Parent="mRNA_5391"
                     /gene="jgi.p|Fomfom1|1254505"
                     /source="prediction"
     exon            22664..22737
                     /ID="exon_5391_4"
                     /Parent="mRNA_5391"
                     /gene="jgi.p|Fomfom1|1254505"
                     /source="prediction"
     exon            22783..22787
                     /ID="exon_5391_5"
                     /Parent="mRNA_5391"
                     /gene="jgi.p|Fomfom1|1254505"
                     /source="prediction"
     exon            22848..22894
                     /ID="exon_5391_6"
                     /Parent="mRNA_5391"
                     /gene="jgi.p|Fomfom1|1254505"
                     /source="prediction"
     exon            22948..23027
                     /ID="exon_5391_7"
                     /Parent="mRNA_5391"
                     /gene="jgi.p|Fomfom1|1254505"
                     /source="prediction"
     exon            23091..23517
                     /ID="exon_5391_8"
                     /Parent="mRNA_5391"
                     /gene="jgi.p|Fomfom1|1254505"
                     /source="prediction"
     three_prime_UTR 23374..23517
                     /ID="UTR3_5391"
                     /Parent="mRNA_5391"
                     /gene="jgi.p|Fomfom1|1254505"
                     /source="prediction"
     exon            complement(23643..23672)
                     /ID="exon_5392_3"
                     /Parent="mRNA_5392"
                     /gene="jgi.p|Fomfom1|1195356"
                     /source="prediction"
     gene            complement(23643..23984)
                     /ID="gene_5392"
                     /Name="jgi.p|Fomfom1|1195356"
                     /gene="gene1660539_1660881"
                     /portal_id="Fomfom1"
                     /proteinId="1195356"
                     /score="0"
                     /source="prediction"
                     /transcriptId="1195547"
     mRNA            complement(23643..23984)
                     /ID="mRNA_5392"
                     /Name="jgi.p|Fomfom1|1195356"
                     /Parent="gene_5392"
                     /gene="jgi.p|Fomfom1|1195356"
                     /proteinId="1195356"
                     /source="prediction"
                     /track="FilteredModels1"
                     /transcriptId="1195547"
     CDS             complement(join(23643..23672,23724..23893,23948..23984))
                     /ID="CDS_5392"
                     /gene="jgi.p_Fomfom1_1195356"
                     /source="prediction"
                     /transl_table=1
                     /translation="MAVNEARVAEYKARLAEREHIVRESWVRTMEAKLVRDKLDHCYET
                     EGVNHLESCKDIRERYIEMLKENRVKGYKTIDV"
     exon            complement(23724..23893)
                     /ID="exon_5392_2"
                     /Parent="mRNA_5392"
                     /gene="jgi.p|Fomfom1|1195356"
                     /source="prediction"
     exon            complement(23948..23984)
                     /ID="exon_5392_1"
                     /Parent="mRNA_5392"
                     /gene="jgi.p|Fomfom1|1195356"
                     /source="prediction"
     exon            24526..24546
                     /ID="exon_5393_1"
                     /Parent="mRNA_5393"
                     /gene="jgi.p|Fomfom1|1366682"
                     /source="prediction"
     gene            24526..25903
                     /ID="gene_5393"
                     /Name="jgi.p|Fomfom1|1366682"
                     /gene="gene1661422_1662800"
                     /portal_id="Fomfom1"
                     /proteinId="1366682"
                     /score="0"
                     /source="prediction"
                     /transcriptId="1366873"
     mRNA            24526..25903
                     /ID="mRNA_5393"
                     /Name="jgi.p|Fomfom1|1366682"
                     /Parent="gene_5393"
                     /gene="jgi.p|Fomfom1|1366682"
                     /proteinId="1366682"
                     /source="prediction"
                     /track="FilteredModels1"
                     /transcriptId="1366873"
     CDS             join(24526..24546,24610..24649,24705..24826,24896..25054,
                     25120..25198,25257..25385,25443..25636,25721..25903)
                     /ID="CDS_5393"
                     /gene="jgi.p_Fomfom1_1366682"
                     /source="prediction"
                     /transl_table=1
                     /translation="MPFSAAESKLVSIFVQSVLYGIYVTLFFITTNALLWKRSAGHPLR
                     TDMLGISLAMFVIGTIHVATNFSRIILAFVIHADAPGGPAAFFNQLSNFTQMFGSTLYV
                     MQTLLGDATVLYRCYLVWERRVSVIAFPCILLLGSTATGFGILYSFDKVVPQASIFVVQ
                     LGHWITAFFSVTFATNFICTALVAYRIWAINRTYLSFRQRKLRPLMILIVESGAFYSAT
                     LLALLILYNVDSWFQYVVLDAVSPIVGIVFSVIMLRIATGVSNVEGETALALVEPGAVA
                     SGIQLSRMSSREAGRKDSATVADSGRV"
     exon            24610..24649
                     /ID="exon_5393_2"
                     /Parent="mRNA_5393"
                     /gene="jgi.p|Fomfom1|1366682"
                     /source="prediction"
     exon            24705..24826
                     /ID="exon_5393_3"
                     /Parent="mRNA_5393"
                     /gene="jgi.p|Fomfom1|1366682"
                     /source="prediction"
     exon            24896..25054
                     /ID="exon_5393_4"
                     /Parent="mRNA_5393"
                     /gene="jgi.p|Fomfom1|1366682"
                     /source="prediction"
     exon            25120..25198
                     /ID="exon_5393_5"
                     /Parent="mRNA_5393"
                     /gene="jgi.p|Fomfom1|1366682"
                     /source="prediction"
     exon            25257..25385
                     /ID="exon_5393_6"
                     /Parent="mRNA_5393"
                     /gene="jgi.p|Fomfom1|1366682"
                     /source="prediction"
     exon            25443..25636
                     /ID="exon_5393_7"
                     /Parent="mRNA_5393"
                     /gene="jgi.p|Fomfom1|1366682"
                     /source="prediction"
     exon            25721..25903
                     /ID="exon_5393_8"
                     /Parent="mRNA_5393"
                     /gene="jgi.p|Fomfom1|1366682"
                     /source="prediction"
     exon            complement(26065..26358)
                     /ID="exon_5394_8"
                     /Parent="mRNA_5394"
                     /gene="jgi.p|Fomfom1|1195387"
                     /source="prediction"
     exon            complement(26421..26599)
                     /ID="exon_5394_7"
                     /Parent="mRNA_5394"
                     /gene="jgi.p|Fomfom1|1195387"
                     /source="prediction"
ORIGIN
        1 cctcttctct gacggtgagc gctttgtatc cagatggtcc gtccgagcgc acatgtctca
       61 tctcgtggaa cattaggtta cgccaatggt gtcatcggct ctggtatgtc tgtttcatat
      121 aggatccttg gagcagttgt tgattcagtt gacgcgtacc cttgacagtg aacacacgtc
      181 tgtacaatcc ccctacaaat ccttgtacct gactcaaaat catctcctct gtcagtcctc
      241 aagcgcatat atggcacaga acaggtcacc gcgaattaca gcaccaccct ctccagtttg
      301 gcgtttgccg gcactgtagt cggtatgctc accttcggat acctatctga caagttgggc
      361 cgcaagttcg gaatggtgag tattctcggc tccattgttg ctgcgtaccg tcatgactaa
      421 cgtcatgaac cagatgacgg ccactgtcat tgtggctgtc ttttcagccc tgtcagcggc
      481 atcttccggc gcacaccaca gtgtccacgg catgcttgct atgctcagtg cctgccggta
      541 cgttcttgca taacctccgc ttagcccggg agaaaactta cacgcagttg cgcagtttcc
      601 tccttggtat cggtgtcggt gcggagtacc cctgtggctc cgttgctgcg tcagagcagt
      661 cagaagagcc tggtatcaac aagaatgccc aacaccgttg gttcgccctt gctactagtg
      721 cgtcctcagc taatctagca tttctctggt cgtgtgagcc ctcattgttt tggtcagaca
      781 cgatgatcga ctttggcttt gtggtggccg catttgtccc gctagtcctc ttctggatct
      841 tcggcgagaa ccaccttcgt gccgtgtggc ggctttctct gggccttggc gtagttcctg
      901 cgcttgctgt cttgatttgg cgacttcgca tggaggaacc tactcggttc aagaaggacg
      961 ctatggtccg tggtaaagtg ccgtacctgt tgattctccg tcgttactgg gtcagtctcg
     1021 cggcaatctc tgctacctgg ttcctctacg attttatcgt gtaagtcttg atgatcgtgc
     1081 actgcttatg ttatcactta cctttcccgg gtagctatcc cgtaagttat acattgacga
     1141 cgaattactt gggtcgtact taataacggt atatgtagtt cggtctcttc tcctcgaccg
     1201 tcacggatac gtgcgtactt catcgcgttg agaagctcgt atagttgacc ctgtcgtttc
     1261 agcgtcactg gtggtagtga ctccctatca gtcgtcttcg gctggaatgt tgttatcaag
     1321 tgagtagttg cctgttattg ttgatggaaa ctgtcctgat actcccccca cagcttgttc
     1381 tacatccctg gtaccgtcgg cggtgccttc gtcgtcgatt tctttggtcc caagtacaca
     1441 atggtcagta ttgaaccaag tatgtgccat tgcatataca caacaactga attcttgtgc
     1501 agatcatcgg ccttctctgc caagccgtca tcggcttcat catgagcggc ctctacactc
     1561 aactgaccaa tcacatcgcg gccttcgctg tacgtggcgc tttttcctgg tcaccaccat
     1621 ctcatgtttt gccaggtggt gtatggtatc ttcctcagct tcggcgagct tggccctggt
     1681 aactgtcttg gtatgcttgc tgcaaagtcc ggtcccactg ctgtccgtgg tcagttctac
     1741 ggcatcgctg ctgctgttgg caaggttggc gcattcgctg gtacttgggg tgagttgcct
     1801 ttgtcctggc tgcagcaaat ctttgttgac atgtatggaa cattcagctt ggcaggcgat
     1861 cgttgatggt cggtatctat gagatcctcc atctggatcg atattaacgt cttcttttgg
     1921 tagacttcac acgtctccac ccggataata agaacattgg caacactggt ccgttttgga
     1981 tcggaagcgg tacgttgaat aaattcatct cctattgcgc ctgattcaga tctaattcaa
     2041 atgtataggt cttgctattg tctccgcaat catcaccttc ttcttcatcc gcccgctctc
     2101 ccatgattgc atgatcgaag aggaccgcaa agtatgtagt acaccacctc cggcgcacct
     2161 ttccaccttt gaccgatgtt tttgcagttc cgcgagtacc tcgaggctca tggctatgac
     2221 accagccaaa tgggtctcac ggagacggag gttgactccg tgtccatcgg gtccgacgaa
     2281 aagaagacag aggtgacggc atgaaaatgt ctcgggcact ctggcctcct ttacgatctt
     2341 cacgacgctc gtaaaccttg ttgcgtgctc ctgctgtccg ctgttagtgc tttgggggtg
     2401 cttgctctgg cctccgtcat gacgtgctac atcttcatgg gtctctctcg cggtacacat
     2461 acattcatat gttgctgcta tcgacgcaca tgttgtctta atattatctt atacccatct
     2521 tttatatctt gctatcctag acctgtgaat cagggaagga tgagtctgaa tgaactcagt
     2581 tcgtaagatc tcaataaacg aggaatgact acatagtagg acgagagaaa gaggctggca
     2641 gtcgtccggt aagtcccact attctatgag tctttctctt tgcggtcaac cctgactgac
     2701 tttccgattg tgacggcaca cattctttct agaacaaaca ttgtcgacaa ctgcgtacac
     2761 tagtcttcta aggggttcac agtacgtagg tgaggggcga gatctagacc gcggcatggc
     2821 ggagcgatta gcttggactc ctggtctttg gattttgttt gctcaagatc cgaagtagag
     2881 tagtcgaggg gggagataat gaatgcggtc ggatgacagg gaggatgggg accattgaaa
     2941 acttgcgggt tcgagtgggg acaccgcatg cgcagtgatg ggctacccgt gggcaccccg
     3001 ccaccgaacg cgggtcattt tacccgctcc ccccccaact tataggccat acgaccgtgc
     3061 aacccatgtg gggagcagcc ggccagcgac gctgtcagtg acagctgtgt cttgcgaggt
     3121 cttctgttct cgagtgattg agtcgtccga gccgggacat cgaatgcttg ccacttgcca
     3181 gtgcgagggt tgtctttgag accgcggatt tgataggcgg tgctggtcga tgctagaagg
     3241 ccgggcagag gtcagccagg gtgtacttac taccaggtgg tctggtcaat cgtcttcacc
     3301 gtcgtcttcg tcgtctggaa tgtcgggtag tgagccgaag acttgacgga acagctgccg
     3361 attgcgcgtt aacttatgta tgcgaagagc ctggggcgga gcgcgttggt cgggtcgaga
     3421 agagtggaga gctttcggtc agagtagccc caagagtcgt cggaattgta ctgcacggtg
     3481 cagtagtatg taggtggggc atccaaggag atagtggtgc actgtcttcg gcgcctcgca
     3541 gtcgggcaag tggtgagagc cttccctacg cgctcttcag taggactgtc gggggcgtgc
     3601 cctgtacgaa gctgcaggaa tccaggttag catgacggcg tggcaggtga gagacgcgct
     3661 cagcgtatac ggcaccattt gtgtatcgta ggtttgtccc gttgccacgc agtggttcgt
     3721 cactcctggt tcccctgacc agtgggtgac atcatggcgc tcatactagt tcattcaaag
     3781 gtagtacacg tctatggtgg cgtggtttgg gctatgagtc gatgaatact tgcacagtcc
     3841 gaaggggaat taggtgttcc tacgtgaaac ggtgtactga tctgtgaggt ttgaacacag
     3901 tgccgtggaa ttttactcgg tatgccactc gaaggtcaca ggctgtgcat atgtacataa
     3961 gctaggcttg ggaggacaat cacatgtccg tgtacattgt gtatgtaaag gaaaagtgac
     4021 actaccatgg cgcctctgtg gcagggtaaa ttgaagcggt cttggaggaa gtcatcatgc
     4081 gtctcgaaac ggctccctac ttactattag taaggttggg gggaaacatg tgagcgcagc
     4141 gtgccagcct tggtaccgtt gacgttgagc gctcaacccg tacgtacatt ccttgggccg
     4201 gcgaaactat gatctcataa gatcgtttct tggaagataa ccttttctgc acagaggaac
     4261 tgtcacggaa tgtaacatcc ggcgctcgcg tggcagtgat gagccgtggt acccaaccta
     4321 aaggcgttat gccggcgcgc tcaactaaac cgctggttta tgaaaaggat agacgtcgac
     4381 acggtcgagg tggccgatta gtaaattgct gtgaaggcga tggcgtcttg tggggtgctt
     4441 ggtacgcacg ccgcggaagc atgaagtgtc acgggaaggc tgccgccgac gtcgggctgt
     4501 ctcgaagccg acgagcatgg tacggataca agccgaaaaa gagcggcgaa tatgatgacg
     4561 gtaattgatt ggcttgaaag ggatagactg atcaagggga actttgtgtc gttgttcaga
     4621 tcgcagcctg agtctcatat agcgagctcg aggaacccga cttacccgtg ccgtgtggcg
     4681 gcggggagcg catcctggta ctgtgagtgg cgtagattaa accatgttca ccgtacgcca
     4741 gtgtcgcaga agcatcaagc cccatatgag ccgatagttt ccacttggac caaggatatc
     4801 ggaactgccg tctttgttct taattcaaag ctggacagtt ccaagttctc cgatctccaa
     4861 ctatcgcctg aggatctcat cgggcagtgc caggccggaa acaggaggcc aggtcaggcg
     4921 acttgtctga aacgccattc ttaccttttg aaagctccac tagcattaca acatactacg
     4981 aagcggaaag gctggccaag cgggcacatg ccgtgagtat ttagttttga atttgaatat
     5041 caaaatggag agatatcgga cacattccag tcatgttaca acaattgaca ggtctcctga
     5101 atgcatgctg ccagtgccgc accctcggcg gcgggcacgg gcccgagaag ttactgacaa
     5161 ctcaggtcgt tgccaaaagt ggaaagtcca agtacatgag agatgtattt ctcagtcagg
     5221 gttgttggtg gggaaggaac tctaatggac aggggcgagc tttggagtac tgtgtcctgg
     5281 acctcgaagt agggcacccg aatttggata acgtgcttac catatccagc aagccacgcg
     5341 ccgtaaacac gtggttgtcg actcatcctc ctcctcaggt ctcctcgtcc cctgacaggc
     5401 tccggctaag cgcgttttcc cttaaccgcg cgcgagcaac tatcgagtgg ctcagggaga
     5461 atgcccccag caagacgaca gcgtacgtcc tcatccgttt cgatcgcaag cttttgtttc
     5521 aaaatttgga ggcttacgca gcgtctgttt catcttgaag ctgtccggca ggtacaaaat
     5581 tctaatgcac cgctagactc ggacataata acaaagcgca ccaaaagaca tcttgatgaa
     5641 cttgaggtat gcctcccgaa gtccgaacgc gtaggctcgt cgctaaaatg atcataaacg
     5701 aatcactttc tccagcgctc aaactactcc gagcccaccg gcagttctgg cgcaggtgcg
     5761 gaggttgacg gggatgacga aggcgctgcg cccggtggga ggacggcgaa ggggcgcgcg
     5821 cgccaggcta ccatatcaga caagcgacaa tgggacggga aaaggcccaa gaaatctacg
     5881 atgaacgtcc gcaccgccat tctctacaag aaaaatctca ctgttctgct ggaggaatcg
     5941 gtgagactat tcgtccgctc cggaatgttt ttattcgccc atcgagagat gtccatcact
     6001 ctgttcggtg tataccaccc gccgctcacc accgcactat tccccattta ctgcatccct
     6061 gctgatatgc gtctgactga ctttgctgtt tctggaaacc tctgaccgtg ttccggtcaa
     6121 tatcagggta tcgaacacat gccacccggc gtgccgacgt acctaagggc tgtggcccct
     6181 cctgcacgcg agccgccgcg tttactgtgc tccgtctgcg ggtactgggg aaaatacaaa
     6241 tgcaaacggt gcgcaatgcc gtattgcgat cttaactgcg aaggggtgca caacgagacc
     6301 cggtgcgaac ggagagtcat ctaataccgg atgtaacaaa tcttgaccca atctgatatg
     6361 cagcggtgcg ccagagtcat agatagattg ccaatggcac ggaacgccag aaggtagaaa
     6421 atcgttaatg ttgagacttc gtcacatccg agtatataca aggacactgg gtcgtcagtt
     6481 tgccgcaaat ttatacttcc tactagccat ccactcgatg actgagggca caagccaata
     6541 gccgaaatgc gccactcgcc cgtaccagct cggcatgaat acgacctttt ctccgttgtc
     6601 aatcgcttcc agacatctct tcgcgacggc gatccgtttc agcccgtgct tgtttggatc
     6661 tgcttcgcga acgtgacctc catccactgc tgacgcccgg aagtcacctt cgacagtgcc
     6721 ggggatgacg tacgagaacg cgattgaagg atgctcgatc gcgagcgact ggtaaagtaa
     6781 tagcgacgag gccttcgagg acgcgtagag ggaccttgtg ggagcagcga ctaccgctgc
     6841 cagtgacgac acgagtaata ttgcaggcgc ggccgaagta cccgacagga ggggaatctg
     6901 cagatcatgc atccagtcaa cgagagcatc gcctatggat ttatctggca tagactcacg
     6961 aatgtcacag cgcacacgag agggcccaaa tagttccctt gtattgcagc gctagcagca
     7021 gtgacagttc gttgtattcc atcaaggtca gcctgaggag ggacgaacgc gcggccgacc
     7081 ttctgcagcc ctgccacctc gagcaacggg cgcagagcgg agactccggc acagactatg
     7141 agggtgtcca ggccgcccca ttctaaccgc aacaagaata acattcagcc ctgagttccc
     7201 gacagaagct gacccgtgag acatactctt ttccaacttt tcccgtattg cgagcatatc
     7261 ctctggcttg ctgaagtccc cgactgctcg gagcacccgg tcaccagaat cctctccggc
     7321 tgggaccggg aggaggcttt cgcattcttt cgccacagcg tccagttcat gctcccgccg
     7381 gcccaccacg caaacgcgag cgcccgcgac ggcgtactca tgagcggtag cgcgtcctat
     7441 accactcgag gcgccgacga ctaagacacg ttcctgggaa cgggggagat cccgtgagcg
     7501 tcgttggcta agacgccata ggcgatgcac gacgaggagg accgcgacgc cgctgatagc
     7561 aacgcgattg cgtgtcgcta cggtctgcac ggagctcaaa gctgcagtca gggtctccat
     7621 attctgcgca aagttatgtt ttcatgagct cgtgcacttc tcgccagaat acttcgggac
     7681 tgaccgtgga agagagacga gaacttcaga ggttgagagc aacgaggcta gcttcctttt
     7741 acggggcaag acgtagcgcc cagttcgtgg ctgggaactt ttgatctttg cctttactgc
     7801 gctcagcctg ccgtgcccga gtcagcatcc caactttccc aaccacaagt tcaagttcac
     7861 acttctctgg ggtcgtaata agtagcagtt ctcgtttcca aacccgcgac gagctactct
     7921 cgtgtcgttc acattcgcgg tcctggtcct ccgacttgat ccatcacgat gtcgaatttc
     7981 actcagttgc tagatcagag cgtctttcac gtaccctcct ttactctaga gtccggcagc
     8041 gtcttgagag aagttcccgt cgcgtacaag acatggggtg ctctcaatgc caccagagat
     8101 aacgtcatga tcatctgtca cgctttcact ggcagctcag atgtggagga ctggtacgtg
     8161 acacatcctt gagatgttcc agaactatct gaccacagtt tacaggtggg gtccgctcat
     8221 gggccggggc aaagccttcg atgctagccg ctacttcatt ttctgtgcca acacaatggg
     8281 ctcgccttac ggctcggcgt caccagtgac gctcaacccg gaaacaggaa agccatatgg
     8341 gcccgaattc ccacttacca caatccgcga cgatataggg tatgtacgcg gggtacgctt
     8401 cgagacccag agctgtccat aattaaaaat ttgtatagga tccacaagct cgtcctagac
     8461 cacctgggcg tgagttcagt cgcagtcgtg attggcggtt caatgggagg gatggccgtt
     8521 ctagagtggc ccctctgtac cccgccaggc tacattcggc gaatcatccc cattgcaaca
     8581 tctgcgcggc actcggcttg gtgcattagc tggggagagg cccaacggca gagcatctac
     8641 agcgacccgt cctatcagga tgggtactat gaatcccagc ctgccgcagg ccttgctgca
     8701 gcacgcatgg ctgcgttact gacctaccgg tcccgggact ccttcgaacg ccgttttggc
     8761 cgaaagccac agaagcctgc tgtgaacgag ccgggggtgc tcactccgcc ccagtccccc
     8821 gcgctaccct cggccgacca cgcgctcgcc gcgcataacg atgggctacg tagctcacag
     8881 acgcgtctcg aacatccagg gtcagcttcc ctatcgaatg tcgccgaacg tccggagtcg
     8941 tccgtgtccc caccccctcc acctatcttt tccgcacagt cttacctccg gtaccaaggc
     9001 gacaaattca cttcccgatt cgatgccaac tgctacatcc atatcacccg taaactcgac
     9061 acacatgacg tcgcatgtgg ccgtctcctg acgcctggag aggacgagaa cgcagcgctt
     9121 ctcagggtcc tcgggacgga gcctccgcgc gcgttggtga ttgggataca atctgacggc
     9181 ctgttcatgc cttctgagca gcgcgaaatc gcagagggca tccctgaagc ggagcttgtc
     9241 atgattccat caccggaggg tcatgacggt ttcctgcttg agttcgagct tatcaataag
     9301 catatactcg gctacctgaa gcgcgagttt cctcaatatt atacggcgga gacgggagaa
     9361 gttgctccgg agacatcagt agaagacttc tcgatcaaga agacgagcct gtttggagaa
     9421 gcggaggcgg acattactag atggtaatgc acggctagac aacattcatt cattcttgga
     9481 caacgatccg aaaactgtag cgctacatcc aactgtgctt tccctggcct cgcttttgta
     9541 ggaattacgc aatggctgtt caacccagcc cgtcacctat ctctcgcggt ttcacacgat
     9601 ggcgttcgag gttacaacgg ccgtgcgatt cgcgaacata taggtcgaac gaataacaag
     9661 cagcatgata tatatgggta gtgcgcaaca tagggtggaa ggagctctaa ccaagctatg
     9721 aatacggagt agatgaatga tatgctacac tgggaactag acgaagatag ttaagagaat
     9781 cagataaaaa gcttatgata tggaccgaga ggagagacta tagataactt gctatcaatc
     9841 atgatcccag gctaactaag gcgggagcca ggagatacat ttacgaaaga ggtatggagt
     9901 ggttggccct ggacagggct caaactgcgc acaatcactg cgggcgatgg attagctcct
     9961 gccggaccgc gataggctag tgacatgacg gcgactaacc ttactcctca tcgtccgacg
    10021 actcctcgac gcggcgcggg tacaggtgca cgatgcgcgt gcgcttgacc tcatggcggg
    10081 cgtggccgaa atagcgttgt gtctcgaagc tccagttcaa gttgccaatc acccaatgtt
    10141 gcattgccat tgcatagagc gcgacctcgc ggtcgatctt ggcgccccag ctggggaggg
    10201 tacgcttggc ctcgaggaat gtgtccatga ggcccttgta gtgcacaccg acgtagtcgg
    10261 ccgcgccttg cagatcgaga cctttgtgcc gcatgagaac agtcatcacg ttgttcgttg
    10321 tatggcccat ggcctgttcc atgttgtagg aatagagatc ctgtaaagag gatgacgtgg
    10381 aaaatgaatc ggatccgaag aacggaagga acgaggggag gggaaaggcc agaatgtcag
    10441 cgaatttgta tatggctgcg ggaatggatt gagcttacgt tggaccagca gaccatgtct
    10501 acggtcgcta gatgcatctt catgaaggca ggatgctcga cgacttcatc ggggaggtcg
    10561 atgtcgagcg cgtagcccgc cagcccgcag cagaagcgca ccgcgctatt ttcgcgtcgg
    10621 agggtagtgt aggcgtcgag atcaagcaca atcccgtgct cgcggagatc agcttcatgg
    10681 gcaaccgcct cgatgtagtc tttgcagtgc ttgatgaagc ggcggtaggt gaagggacca
    10741 cagtgcttaa gcagccgcgc agtaaaccta gttgcacgat agtaaggtca ggaccgcact
    10801 agcgggtgaa atgctcggat cgccgagacg cactcttttg tcatcttgca cagcgttgtg
    10861 ccatcgtcgt agttcaggtc gtgcatggag ttgtagaaag tgagacccgt ttcatgtgcg
    10921 ccctttccgt tctggtcgtc gctgatctcg tcgaccgtga agaggaggtt aacgaagtca
    10981 catgtagtgc gaaaccgttc gtagtcggca tacggatagg catgagagca gagaagttcg
    11041 ctccctccct ggaggaagaa tgcccgtttc ctgtcggaaa ggacccgata actgttgatc
    11101 cattgggagg actctgcaga tgcttcagcg tagtgagggt tgaaagaacc ctcaaagggt
    11161 gttacagcgt ggaggtctgg cagaaggaag aaagtggggg aagatgaagg cggcatgact
    11221 gctagtggtt ctgttctgtg aaacgattag tgtagtgcac gatctgagac aatggaagtg
    11281 tgtgagagaa aagactcgtg gagagaattg gattgtactg gcctgttttt catcaaaggc
    11341 cttttatcca catggagggt accagagttt tgattacgca atacatccga gtgcgctggt
    11401 gttgcatgga ctaattccgg ccgcgccttg ttccattaga cgtcggcgtt ccgactcgcc
    11461 aggtaggacc accgcctgca gcgtcaagta ggcaacacga actcggagat tagtgcactg
    11521 catcaatctt acacaatggg gtctcatcgg cggtatgagg gagtctgagc gttgaagcat
    11581 ttaattgaac caacagtccg gccctgcgcg catgatgacg cgacttgggc aatggtaaac
    11641 gcaccgggca aaaagtaagc caacccgatc cgagtcggca tgctacgtcg gtgcagaccg
    11701 actccgcgcc agcccgaaga cgcgttaact tcaaaggcgc gtcagtttgg taggcgactt
    11761 tggattcgac agcaaaggat ggtacgaacc tggatgacag atctgtaaat catgggtaga
    11821 tatggacgaa ctattgtata cgcaccccga actacatacg cacagtacta gccccaggta
    11881 ccttgctcgg cgctcgcagc gtcagcggta ccggttgtga actgttcccg gagtcccgga
    11941 gatcggaagt gtcgattgta taaatccgcg tttcgcttgt tgagacctgt gccatctatg
    12001 ttttagactc tgtttagcgg cgagggccac cgtaccacga tgcgctcgta tgagcttcag
    12061 tgtgttttct gtacttagtc tcgacatacc ataccacaat caaacgctcg actatttccc
    12121 acgatccccc aacgccccag gcgtagcttg aagggccgtc tatcccgctc atcgataggc
    12181 ccgtccattg tctgcctagg ggagactacc gacgtactaa tgatcttggt ggatgagtta
    12241 acataaggag tgcgatgttg aaccaacttc caagtacctg tatgatatgt atgtagacgg
    12301 tgactgttga ttgcaatgtc aaacattgac gactgcgatc catggcaggg actagggcga
    12361 ccactgtgga acacggggaa aagacatgcc tgccagtgtt aagtaattgc atgagataca
    12421 aatgaggaac cctgtttcct gtttactaga catacactcg tgatcagtgg caattaccaa
    12481 cggggagatt cactggagcc gttctaccag catgtcatac gtcgaggcgg acgtcgcaag
    12541 cagaacaccg gaatgagcag ttgtgatagg tggtagtaag agtccggtgg ctcgtcgtgc
    12601 gatgttacta tggaactgcg acatgagagc cacactacga actgttgtca gaatcttggt
    12661 cctccctttc agaaactccg agccgatcgc gatgcatcca tcggcattga tttgcattga
    12721 aagcgacgcc acgcgtgtgg aaggtgtcaa atcatcctgg tttccaactg gatgtaagtt
    12781 ttccagatgt tcccgggtgc aggagatgcg aagactggca cagacatgag ccaacaattt
    12841 gtttgcggag agagacccag agttcagcag ttcgacagct tgatatgact gatattgggg
    12901 gaatagaaca atgaagccga gcacgcactg tctggatagt gacggtgatg atgattgaaa
    12961 tgttcaaagt tgaagtttcg aaatgaaccg gcgtattcct cgccggagtc cgaaacgaaa
    13021 ggctggagcg cctcatgggc gtgtccagtg gcagtccagt gcacgaactt cgaagcaaag
    13081 gggcaaagat ttctatagga tacgatccct gtcagtaccc caaactgttc ggtcctgcac
    13141 ttctaacatt gcaaccagtg atgattttaa atgtcctgtt ggctttcgtt tgccgatagg
    13201 cggccccatc ctcaagcgga actgattctt ggacaatctc cgagccctcc gagtctactg
    13261 tacgaattcc cttcttcatt ttctattcct cgtgcacata tgttttgtga atatataact
    13321 gagggcagca tttacttgac cggcatgcag caacttgtaa tacataccat ccaccaggac
    13381 cacgggtgaa tcggccggag cgccctggaa tgggacccgg gaccgaagcg ctgggttcta
    13441 gtaaatgttt agcgtggaat tgatataaaa accacaccat agtatttctt caggcatggg
    13501 ggagggggaa ttggaaagta tgtgctgcaa aattgaagga aatcgactag gtggtaagga
    13561 aagacatgca gcacaaacga ccaagatggc agaaactcga tctggtagga ctctaaacca
    13621 ttttgcttgc acgaaaaacc ggcgactcag ctactccaaa gctagctttc ctgtgatggc
    13681 gatacataat tgtagtgcat gggaggggtg gctcactttt tatataatgg atcgactcct
    13741 gctgcttact agtagtttgt tgattattat acgggccaag gtcagtggtg ccagatacgt
    13801 gatgtccttc tccgggtgcc aggagtccag agccttacag acctacgtga cgttcaagga
    13861 gcctcctgct tgaagacaat caaggctgac acaatttggg tggcgtacac acaagagtga
    13921 ggaaagcgga agagagaaat ttgtgtacta tttcctcggt cacgcctcga cctggacgga
    13981 atgacgtatg agtgagcgtt atcatttacg gagaaggcaa ggtattcgac ttgggttcaa
    14041 gcagcccgag aaggccgaag cctttggtag atccataact gatcgtcttc accagacggc
    14101 cggtcgctga tccgaatcat gcagggaaca catcgttact tcacaaagta cgtgaacggc
    14161 ctccttcttc caccgtgatt catcgcagtc tgaggtatgc gctgcatatg taatactgaa
    14221 tcgacgtcat catggattat tcattacctt agagcatcgg tgactgtgac aggccttgag
    14281 gtgcagatct acagatatca tcccgtctag ttgttgccat acacgctgga gatggatgga
    14341 tcccgcctta aggcaaggcg cagcgggggt gaatccgacc attcggaaca actgaactgt
    14401 gcgaagatag tacggcatga agaagtgtga gacgatgcct gtttaagggg cgcagcgccg
    14461 ccagcctcag ccactgcgcc agagcggctg agcctgagag ggttacttag cgtgaattat
    14521 aaaagattgt gagatctgtt ggattgtggt ctagtccgtc cctgtggcat gtgcccagat
    14581 ccagagattc atcgaggcaa tgcgacatgc tcaatgtctc gctctgacag tgagaccgct
    14641 cccctggcag tcagttgcgg acctgagacg gatacagcat gatcactggc ccgtcactgc
    14701 ctctcttgac ttggttccca ggggcgactg cgaaagatgg gagtttcggc ccgaagacca
    14761 tgagagcggt gcagcccctg ctccggctta tgtattggga ggaccgtcag cacaactcag
    14821 gctggcatac cgtaacgaga agcctggact ccgccagccc acaggctacg gctacggcgc
    14881 tgacgtcggc aaagcgtgac ttgctatcga gcagcacgtt gagcatcaac aaagcacgct
    14941 ctgtgaggtg ccatccttct tttcgacttg gaggatgcga cactgataag gtttggttcc
    15001 actaccagaa cagcacagcc atggaacatg accatggagc ctcgcggagt tcacatcaaa
    15061 ctagcacctg gctgacagct caacaattgg ctccggcaga cccaaactgc gcatacccac
    15121 ggctttggtc atatggccgg atgtcgccac tacatgtggt aagacatacc aggagtttga
    15181 tatgtccgag tctctatgtg actcacttcg ctcatgacac ggagccgtaa acccgcggtc
    15241 gtacacgggt ggcaaggggc gggatgtgtg tgtacgaggt aggtgtacga gtccccacga
    15301 atctcacagt acacccgctc ttctataacc attggtgctc ggtgcaattg cggtagcggc
    15361 aaatagtaga gttcattatt cagatgaata ggagattaca tgcgtagcgc actgcagata
    15421 catcgtacaa tagattacga atctcggaac aagagagagc gaccaaagat atgtcctgga
    15481 tctgaaacga tccgtccaca gcggcgtaat cgcgtgtgtg tggcagcgcc gcagtattga
    15541 catgtcgccc aatccatgtc aacattcaca gtagatggac actagtctag ctctcgtcag
    15601 tccgcggtga agggtgggca tccccaaggg gacgtaccac atgactgctc gccgtgctcg
    15661 cgtgggctga gcacaacgac tcgagtttct tttacacgcc ggtgctccgc tccgaaatat
    15721 cgctgggtct cgaagctcca tacgagattt ccgacaatcc agtgctccaa cgccgcaacg
    15781 tacttggcga cggcgatgtc gacgctccca ccaaacgacg gcaggcgtcg cttagtctcc
    15841 acaaatcggt ccatcagctg ctggaagtgc tcgccaatga ggtccgacgc ggcctggagc
    15901 ccaatgttct tctcgtgcat gaggacggtg acgatgttgt tgcccgtgtg acccttggct
    15961 tgctccatgt tgtacgagta gacgtcctgt gtagcgtgtc aatgccgcgg aaactagaaa
    16021 accagtcggc aagaagggga ttcacgtaca ttagaccagc aaaccaagtc agcagcggcc
    16081 cagtacaacg tcatgaaatg ctcatcccgg aacacggcat ccggcaagtc gactccgagg
    16141 acggactcga agagaccaaa gcacagtcgg atggcactgt tctcgcggcg caacgtttgg
    16201 aacgaggccg tgtcgagaac ctcgcctcgc tctctgagct cagcctctcg tgccaccgcg
    16261 ttgacatagt ccgcgcagtg gatgagaaag cgttggtagc agcgcggccc ggcgtgctcg
    16321 agtaggcgtt gcttaaacct atgtcatgcc agtgaaaggt gagtgtcacg ggttgctaga
    16381 cagtagacgt tgatggcagt cactcactcc cgcgtcatct tagctagtgc ggacccgtca
    16441 tcccaatcgg cgtagcgcat ggcgctcagg aacacttcac cagtgtggcg ggcccctttg
    16501 ccgtcctggt cgtcgctgac ctcgtcaacg acgaagagca gattgacaaa gtcacagcac
    16561 gtccggaact gatcatatcc agcataggga taagtgtgtg agacgaggag ctcgttgctc
    16621 ccttggttga agaacgcaag cttccggcct ttgaaaaggt ggtagccatt gatccatgca
    16681 cgagattcag cggcggcctt ggtgtagtgt gggttggtgg acccctcgag cgggcacaat
    16741 gcgaggaggt caggaagagt gaattgttgc gtggacattg tgagtgcgga atgtgggatg
    16801 agagagtcgt ctagtgaagc tggaaatact tgtgaggatg agatacccac cactacgaga
    16861 tcttatatag tcgcgctttc caccaggcgt aagcattctg gctggccgct aaacagaagc
    16921 gcactgcaac acagaatgac ttttgcggtc gcggtcgatg tcataaaaat gaagccgtga
    16981 atcggaaatc atccgcgatc ggtttcacgg gggtagagat tcgccacgat gctgcgtgaa
    17041 caacccgtcg ccgtgaggaa gatcgagttt ggcaggaaca acggatcaca cgtacgagat
    17101 ccctcctaaa tctctcccgc tcgacagttg cacggcgacg tgggcagtgt attccatttg
    17161 tcaggatagt cagccatctc ggcgcggcac cacgcgaaga gtcacacccc ggtggaacgg
    17221 ggactctaat tagagcttcc ggtgcctcag cggcctatgc aaattcacgt ccgtcagcgg
    17281 tccaagaagc gccacgctta aactacatga ggatgatttt tcggggctga cgaagactgc
    17341 atgagacacc aacgctgctg tggcgggtaa gcagggggac gtcgaccaac ggatgtcact
    17401 cgcctattcg ctgtaacaca tccaggccag gcgggtgtgg tggcactcga caattcgaca
    17461 atcatcctgg tcagtagggc tcgggatgag agctaatgct cgattaagtg catccaagag
    17521 gcagcgtctc cgccaggtgt cggcattagc cgatgtcctg gactattaat ttagacgaag
    17581 cgacgagacg cagaaaacgt tagcaacgca gacagacatg taccagacct gagatggtgg
    17641 tgccattcaa atctcgcata ttcaaaggcg tctgcggccc cctctccatc gtcgcctgtc
    17701 cacacttgca tgggcgcaag ccgacggagt ctcctgtggg gaccatcctg acaacaaggt
    17761 taagcgcggt cagtcacatt cgctcaagcg tgcccaaatc gttacaatga aactggaaat
    17821 atctccaagg agctccaatg gagcgtggtt cgctgcggtc tgatatccga gcgccgcgca
    17881 gtgcgcacgc ctcaaggcca caatattccg gtggagtggt gtctagctcg ttcaacggat
    17941 atacgcgatt tcaaatcaga tgcaccgcac caaggatgac gttggaaaca ctcccatttt
    18001 ggctgcaagg gcactaggtg gtagggtcca gacgtgattg atttgtaaca agacgaacct
    18061 aggaagtacc gccatctcgg gcttttgtcg aaagaagtac gaagattgtc gagaagccgc
    18121 cccttcttct gaaccgggat ctggctcgct ctgtagcccc ggcgttactg cgatcggctc
    18181 ctgttcctag atcgctggcg atggggagac ctgcaatgat ccgcttgaac aagggcgata
    18241 cggagaagga ccaaatgcac ggggaaaagc tgctcgcggc ccaccgccca ccgcacccga
    18301 gcgctatagg ttgtcttgtc cgcatgcgag catagcatac ggtacggatc tcccttccga
    18361 cagagcccga caatgcggcc cgacaacaac ggccatggac ggtatgatat acaacgtctt
    18421 cattttgttg cgggagtgag cagtggcgac acaccgctcc atctgacttg acaataatgt
    18481 ggttagcagc cgagtcataa tacaaagact gaccacatac agtatggagg cgatgataca
    18541 gttcatgggc ccaaaatccg caggcgggcg tatgtaagcc tatgctatag tttgcatcat
    18601 cgctcggccg cagatcgcaa acacatgcgt tagcgtggac gatagacttg ggcatgcatc
    18661 gaagcaaccc catctcctga ggtggctagc gtgtcgggaa tagccacctt gccaccttgt
    18721 ggatacttgg cgggtggagt gatggttatt ttgcttggag gtcgaatgac cgggatgtca
    18781 gcctacccgc aggatgctag cgacggtgat acctacgccg acgcaactac tttagagttc
    18841 acggagaata caggtgaaag tgccataact agcggaagca ccagtaccca tgcacagaaa
    18901 cacgtgccta tcccgggtgt tcttctacca ccctgacaca actataagta ccgggtcgtt
    18961 gttcaaccgg tcgactaaga tgtgcgtgcc gagggcacgg ccgtgacggt atcgcggctg
    19021 gctgaacggg agacaaagag gcggtttgcc agtagtagat ggaaacacgc caaaacctag
    19081 acacttacaa caatggtccc actgtaccgg ataagacttg cgtgtttcct cgctagggga
    19141 tccgattagg tcacctatgg acactgaaaa ggtggctggt acgtcagcat gcctacttga
    19201 acattgcaca cgacccaaat gaattcccac ctgtgattcg ctacctctct tgacctgagc
    19261 gaatactgaa tgtgcacaca ttgcgacacg ttccaggggc aggttggttg gattaggaaa
    19321 caattcgatc aggggcatgt acaatgcagt gaggtgagca acgacacgaa gatgacagat
    19381 ggctacatag caggtaatga tcggacaaga agtggtacaa caccaacgaa cgaccgatcc
    19441 tggaagacga cgggtgcgag gacggacgac gggtcaataa taatatgcag ataactagaa
    19501 gcagatacga tagctggcat aacgcccact tgtctcactt ggcctggtga tcttaacgac
    19561 gttacctcgc ttgagaccat agtaacgtgc cacagggtca gctagctgaa ttcgaggaag
    19621 ctgagtctcc ttcaatcgac tgtatcgcga atcagtaagt caagcgacac cggaacaacg
    19681 ttgacgtact aagtctccaa cagctccttt ttctgttctg gtgtgagaag ctcgtgtttc
    19741 gggactagag tgtgatgtgt gatattgacg agcaagtctg attccgaaaa ttcttcgagc
    19801 ttatactgcg acgccatagc cacaatcacc tgtgtgcgaa atgagatagg tatacttgac
    19861 aaaccaggcg gatgaagggt tccaaccttc ctcgcagacg gcgtcatgtt accaggaaag
    19921 acgataatgc cctgttggat attcttttct tccagaattc caagcagtct aggggcggca
    19981 atgagaagct tgttagtcgg atgaaccaat gcatgataat ctgaacactc acttcctcat
    20041 tgttttcact cctacactct tctcgtcggt gaaaaatacg aatatttgca gcattgggtt
    20101 gtcgcgatga tttgtgaaga agttaagctg gctccgactc catgatcgct gcacggtcaa
    20161 tggcggtgaa attggaggaa gaataggtac tcactcaaca ctcccagtct ggctagcata
    20221 gtgcgcacgg aaattggtca ggtccatatt gatttcgtcg tccgaaactt gaaatcccta
    20281 cgacaccaac ggctcgtccc agcccttcct gcatgccatg actcgtgcac tcaccctgtc
    20341 tttgactagc tcatgaattg tgcggttcac cttccacagc tttgcggact cctcctggtc
    20401 gccggcggtg gccatggtgg tggcagaggc aaaaggtgtg cggcacgagc gtgacaagac
    20461 gcgcgaaatt tcgcgaacac gggcgcccaa acgcgtccga tcactctcca ccatgccccc
    20521 gccactacca ccgacgacga cgacgacgac gacgagcaac aatgagtctt caccgccgat
    20581 tgcattgacc acctctctta tggtatttgc ttgtcaacgt ttgattgctg gcccacgtct
    20641 gaggactcgc atcagagcaa gctgaaggct gcgaaggtct ttaagaatgc tgtcgaacca
    20701 gccacgccac cctcgccagg acagggctcg cgttctccct cctcgcaaca aggtccaaga
    20761 cacatcacgg gcttgagttt cgatgatagg ggtgaccagt gtattacggc gggtgaggat
    20821 gagactttca ggctgtataa ctgtaaatcc ggcaagcgag tctctttcgt ctaaggaacc
    20881 ctctgccgtg caatgacctt ctctttccat ttcctatacc cttcagacat gtgaaggttc
    20941 tatattcaaa gaaatacggt gtggacctcc cccgcttcac tcacaagaac accgcaatca
    21001 tccatgcatc caccaaagag gacgacacca tccggtacca ctcgttgcac gacaacaagt
    21061 acctccaata cctcaagggc cacaaagggc gcgttgtttc gctagagatg tccccaaccg
    21121 atgatggctt catgtctggc tcagaagaca aaactgttcg gctatgggac ttgcgctcgc
    21181 cgaactgtcg aggcctgctc aaccttcctg ctacgcctgt cgtcgcctat gacatgtctg
    21241 gtatagtctt cgccgtaggc gtcaatcaat attctcgcat cctgctgtac gacctggcga
    21301 attatgacaa ggcacccttc ctcacgatta ctctcgaaga cccttcacta tcccgtataa
    21361 ccttcccgcc ccgtgccatc tacatgactt ccctcgcctt ctctaccaat ggcgaattcc
    21421 tccttgttgg ctgctcggga gacgctcatt acatcgtgga cgcctttgga gggcatctac
    21481 ttgccaagct cgagggccac aaggggctag agcggcgaag gttggatgca caattgacga
    21541 tggagccctc acgcggatgt agtggggagg aggtgtcgtg gacacctgac agtaaattcg
    21601 ttgtcagtgg cggcttagat ggcaagatat gtgtatggga cgtctccggt ctggagcgga
    21661 aggaaggccc ggtcaatccc aaggcggagg tgcgaccctc gcagccgttt accaccttgg
    21721 aggggcatcc gggcccttcg cggtgcgtga agttcaaccc gcgtctagcc atgatggcgt
    21781 ccgccggtgc agaacttgtg agtgcctatc tcatactctt tgttcctgga catgtttctt
    21841 aaccgcgatc cacaggcctt ctggataccg gaccatgccg cagatcccga tgaagtagcc
    21901 aaggagttac tgaaaaagaa atgagcggag cgactgtgtg ggcacatcgt tgagggtttt
    21961 attgtaagac agatgaatgc aattgcaatt actgctatcg atatatatgc gattctcgag
    22021 gcctccatac gcctggtgtg agcctgagca aatgaaatcc tgatggttgc ccgcgggcgg
    22081 tagatgcgcc tcccaggcgc ggccacgtgc aattacctct tactaccata tatggcaagt
    22141 ggacgtggca cgcatacgga ctccaccttg acttcctgcg ttttctctcc aaaacatctc
    22201 ggtctgggtc aggatgcgtc tcttcacttt ccttggtttc tcgcttggtt ccctcgcgct
    22261 cttgcagagt gttactgcct gtgtgtagtt ctcgacgcga gtcaacccgg tgaacactga
    22321 catcttctgg ctcctcgtca cccagcagcc cctctcgaag ccgcgtccgg cgagccggtg
    22381 gtcctggcga ttgctcagtt cccggagacc aatgctttca atcgtgcgtg gtgttttctc
    22441 tctcgcgctg cgttgcgcga gtctcactgg cgttgtatgc agacgtcgtc aacggcgagc
    22501 gaaacaccct cgtcgtatct atcgagagca aggagagcga gcgcaacgtc acactcaaga
    22561 acatcgctgg ctcgcttcac aatgcgcaga cgaaccgcct cgtaaagaac gtgcgcacag
    22621 tctgcctctc tgctcgtgtg ctcatgcctg atgctcggta tagctcacga agatcgacta
    22681 ccccttccct ctcattgaag ccgcgccctt gcagcttccg tttgctttcc acagcgagta
    22741 agtcacggtt ctacgtcagc atctacactc aactcatgcg tcattgaaca ggttgaaggt
    22801 aagcaagaag tgatgtcgca ttgacggacg taactcagac actctacagc ctggagagta
    22861 taagttgaat gtttgggttg agcatgtcac cgaggtgcgt ttcacttatg atagtctttc
    22921 acgctattca tccacgaatc gcggtagggt caaacatacc gtgtcacggc gtacgactct
    22981 gtgatcaccg ttgtggagcc agagggttcc tggctcgact tgaagctgta cgtgattcgt
    23041 tcttgcaagc tctcgaggcc agtttcctca tgccatgcga tcctcgatag cctctcgaca
    23101 tacttggtcg tcactggcat cctgggcggt cttggcttct acgtctatag tacgcttgca
    23161 cctcaaccca agaagcgcaa gtcccctcaa caggtcagtg caccggtcgg tgttgtcact
    23221 gctacgggtg cgggcgggta ccaggaagaa tggatcccgg agcaccatct caagaagtcg
    23281 aagaagacca aggtaacggg ggcagcaagc ggagatgaga cgagtggtat tgagagcgga
    23341 actgagggca agagacgcaa ggccaagaag tagagtagct gttacttacg ggaggaatgc
    23401 ggacagaaaa atggtcacct ttaggccgcc gcgtaccata cttctagttg cgcatttata
    23461 acttataaca cgatcctggt tgttgtgcgc tcattcgtgt tgacattgca aatttgatgt
    23521 ggagttccca aagcgttacc gatgcattca tgaacggtcc cagaaagaac cggcaagaac
    23581 catcaacgga ggcacaacgt ggcgtgttga agagatatga gggatgacac ggggtgcaga
    23641 ctctatacat caatggtctt gtagcccttc acctggagga accgatgagt agggtcgcag
    23701 gactaccgtg gcgagaaacg caccctgttc tcctttagca tctcgatgta ccgttcccgg
    23761 atgtctttac agctctccag atggttcaca ccctcagtct cgtagcagtg gtcgagcttg
    23821 tcacggacga gctttgcttc catggtgcgc acccatgact cgcggacgat gtgttcgcgc
    23881 tcggcgaggc gtgctgtcat gttcgtcagc tcgaagcact aagcttacgc ttttagtatg
    23941 tgcatacctt tgtattctgc cacacgagct tcgttaacgg ccatagcaat gttggtatga
    24001 gcgtggtctc ggaggatagt gaggaccgta cttagtttac ctgtagcgtc taggtgttgt
    24061 gtccatgcac gtgaccatcc agctctatag gcgccagcgc cccgaaagtc gtggacaaaa
    24121 agtttgaaac aatgtgcgcc ccaggtgggc acttcagtta cagtatatgt caacggccag
    24181 cgcatcttca acttctgttg ccttcaggat gagtccttcg ggatgtggtt cgtcatagga
    24241 tcgtcctcgt tgtttgaccc gacgacgctg acggcgaggt ccatcgcgag taattcgcag
    24301 accttactca tcgtccgctc gaaatgcggc cggtaaataa agttctgtcc tcagacggag
    24361 gcatcacgaa ggaactcttc tctatgaccg ttccagagcg gcatgtggac gtagaagcgc
    24421 agaacaaaac gtttatatac gtgctcactc ggacgtccct ccccaaggtt tgatttcaaa
    24481 ccctcaagga caaggttcaa acaaggatag tcgtgtacgc tcggtatgcc attctctgct
    24541 gctgaggtgt gttatctgcg ctagtcatca ctacgttggt cgtctactca ttgggctcgt
    24601 cggctctagt caaagctggt ctccatattt gtccagtccg tgctctacgg tacgtctcgg
    24661 tctctcgaag ttacattaaa ctctgacgtt ggccggcgtg ataggcattt acgtgaccct
    24721 cttcttcatc acgaccaatg cgctgttgtg gaagcgatca gcaggacacc cattgcgcac
    24781 cgacatgctt gggatatcgc tggcgatgtt tgtgatcggg accatagtaa ggcacattca
    24841 atgatacatc ctctcgttgc actgtcacca ctcacgggtc cctttgatgc gccagcatgt
    24901 tgcgactaac ttctcccgga tcatactcgc tttcgtcatc cacgcagacg caccgggcgg
    24961 ccctgctgca ttcttcaacc aactgtccaa cttcacgcag atgttcggca gcacgctcta
    25021 cgtcatgcag accctgctcg gcgacgcgac ggtggtaagc cgacagtttc acagttcgga
    25081 tgacggaatg caacttgatt ctgaatctcg ataccatagc tgtaccgctg ctatctcgtc
    25141 tgggagcgaa gagtgtcagt gatcgcgttt ccttgcattt tgctcctggg aagtaccggt
    25201 gtgtcgcctg tctctttccg caagtcgcac tagaggtgac tgatcgacgt gcatagcgac
    25261 tggcttcggc atcctgtact cgttcgacaa ggtcgtaccg caggcgtcga tcttcgtcgt
    25321 gcaactcggc cactggatca ctgcgttctt ctccgtgacg ttcgcgacaa acttcatctg
    25381 taccggtacg tttcacgctc acaattaata ggaccctcga cgctcatcaa ccctctctgt
    25441 agcgttggta gcataccgta tctgggcgat caatcggaca tatctctcgt tcagacagcg
    25501 caagctcaga cccctgatga tcctcatagt cgagtccggc gcgttctact cggcgacact
    25561 cctcgcgctc ctcatcctgt acaacgtcga ctcctggttc cagtacgtcg ttcttgacgc
    25621 tgtctcgccc attgtcgtaa gtgctgctgc ctcgctcccg gctgtcatgc tgacacatcc
    25681 ggcactgtcc tatccatgat acatgatatg cacatgacag ggtatcgttt tctcggtcat
    25741 catgttgcgc attgcgaccg gcgtgtcaaa cgtcgagggt gaaaccgcac tggcactagt
    25801 agagcccggg gccgtagcca gcggtattca gctgtcgcgg atgtcctcgc gggaggctgg
    25861 gcgcaaagac tcggcaaccg tggcggacag tgggcgggtc tgaagatgtg gaaatagccc
    25921 ggagtccgcg gggtgcttgt agattacaac agatggaact caaaacgaaa aacgaaagtt
    25981 cgttctcaca aggatcggat gcggtcggtg cttacgttac agaggcaaag tcgagacagg
    26041 tccccgtttc tacagcaccc gaaattagcg ccattctgcc agaatgctcg tgaattgcag
    26101 tacctcatgc ccaccagcat agtcctgact agatggccgc gcgtcttgga gctccatcgc
    26161 attgaagtca tactcggagt caagcgtgga cgcaaaggct gtcgagtgcg caaactggat
    26221 gggatggcgg attccgctct gctgctcctt cgcgttggta tcgtttgaga aggcaaggga
    26281 tgatcctcga gcggtggtaa ttccaagccc tatgcggatt atgatcatgg agaatacgag
    26341 gcctacgatt ggggagatct ggaggcctcc atgaacaatc aagtttgtca tgcatgaacg
    26401 gaaatgaaaa ggttacgcac agcatcaagc aacacgtact gaaaccatga ccctgttttg
    26461 tacaggatca atagtgcagt aagtgtggcg gagtagacgg cgcccgactc gaggacgagg
    26521 aacaagatcg ggtggtagct gtggctgccg aacttcatga tcgcacggtt catccaccat
    26581 atacgcaaag cgacgagacc tggtaatcga gtgaacatcc atctaccaca cggccgcaga
    26641 aggattgagg gcgctcactg gtgcatatga tattcgtggc gagggtgagg gagaagaaag
    26701 agacgatcca cttttgcaat acctcgacaa aaatttcggc ctcggggacg actttcgcga
    26761 aggagtacag tatgccaa
//
