# Supplementary material for: Uncovering the transcriptional landscape of Fomes fomentarius during fungal-based material production through gene co-expression network analysis
Source: Fungal Biol Biotechnol. 2025 Feb 13;12:1. doi: 10.1186/s40694-024-00192-3 (PMC11827164; doi:10.1186/s40694-024-00192-3)
Supplement: Supplementary file 1 — Supplementary Material 1 [file 40694_2024_192_MOESM1_ESM.zip › scaffold_4.region004.gbk]

LOCUS       scaffold_4             48290 bp    DNA     linear   UNK 01-JAN-1980
DEFINITION  scaffold_4.
ACCESSION   scaffold_4
VERSION     scaffold_4
KEYWORDS    .
SOURCE      
  ORGANISM  
            .
COMMENT     ##antiSMASH-Data-START##
            Version      :: 7.1.0
            Run date     :: 2024-09-10 12:01:23
            NOTE: This is a single region extracted from a larger record!
            Orig. start  :: 2445950
            Orig. end    :: 2494240
            ##antiSMASH-Data-END##
FEATURES             Location/Qualifiers
     protocluster    1..48290
                     /aStool="rule-based-clusters"
                     /category="PKS"
                     /contig_edge="False"
                     /core_location="[20000:28290]"
                     /cutoff="20000"
                     /detection_rule="cds(PKS_AT and (PKS_KS or ene_KS or mod_KS
                     or hyb_KS or itr_KS or tra_KS))"
                     /neighbourhood="20000"
                     /product="T1PKS"
                     /protocluster_number="1"
                     /tool="antismash"
     proto_core      20001..28290
                     /aStool="rule-based-clusters"
                     /tool="antismash"
                     /cutoff="20000"
                     /detection_rule="cds(PKS_AT and (PKS_KS or ene_KS or mod_KS
                     or hyb_KS or itr_KS or tra_KS))"
                     /neighbourhood="20000"
                     /product="T1PKS"
                     /protocluster_number="1"
     cand_cluster    1..48290
                     /SMILES="C([*])C(-O)"
                     /candidate_cluster_number="1"
                     /contig_edge="False"
                     /detection_rules="cds(PKS_AT and (PKS_KS or ene_KS or
                     mod_KS or hyb_KS or itr_KS or tra_KS))"
                     /kind="single"
                     /product="T1PKS"
                     /protoclusters="1"
                     /tool="antismash"
     region          1..48290
                     /candidate_cluster_numbers="1"
                     /contig_edge="False"
                     /product="T1PKS"
                     /region_number="4"
                     /rules="cds(PKS_AT and (PKS_KS or ene_KS or mod_KS or
                     hyb_KS or itr_KS or tra_KS))"
                     /tool="antismash"
     exon            complement(309..518)
                     /ID="exon_5679_4"
                     /Parent="mRNA_5679"
                     /gene="jgi.p|Fomfom1|1437149"
                     /source="prediction"
     CDS             complement(join(309..518,574..677,737..752,811..972))
                     /ID="CDS_5679"
                     /gene="jgi.p_Fomfom1_1437149"
                     /source="prediction"
                     /transl_table=1
                     /translation="MSFRYINKENLATVKHKNNTITCLVNIKDETGEFLLPPLADGRLI
                     DTKCWEDWEWTHRVGLYGLPKFHEITGDQRALDTVLAWFKYRFEIGTTKNVNTISPLLT
                     AACLHERGAANYLSHLDSWAEWVRSGSISVEDCGHARRELEEVPTASATVTGPFSYTSL
                     "
     gene            complement(309..1002)
                     /ID="gene_5679"
                     /Name="jgi.p|Fomfom1|1437149"
                     /gene="gene2446258_2446952"
                     /portal_id="Fomfom1"
                     /proteinId="1437149"
                     /score="0"
                     /source="prediction"
                     /transcriptId="1437340"
     mRNA            complement(309..1002)
                     /ID="mRNA_5679"
                     /Name="jgi.p|Fomfom1|1437149"
                     /Parent="gene_5679"
                     /gene="jgi.p|Fomfom1|1437149"
                     /proteinId="1437149"
                     /source="prediction"
                     /track="FilteredModels1"
                     /transcriptId="1437340"
     exon            complement(574..677)
                     /ID="exon_5679_3"
                     /Parent="mRNA_5679"
                     /gene="jgi.p|Fomfom1|1437149"
                     /source="prediction"
     exon            complement(737..752)
                     /ID="exon_5679_2"
                     /Parent="mRNA_5679"
                     /gene="jgi.p|Fomfom1|1437149"
                     /source="prediction"
     exon            complement(811..1002)
                     /ID="exon_5679_1"
                     /Parent="mRNA_5679"
                     /gene="jgi.p|Fomfom1|1437149"
                     /source="prediction"
     five_prime_UTR  complement(973..1002)
                     /ID="UTR5_5679"
                     /Parent="mRNA_5679"
                     /gene="jgi.p|Fomfom1|1437149"
                     /source="prediction"
     exon            1280..1373
                     /ID="exon_5680_1"
                     /Parent="mRNA_5680"
                     /gene="jgi.p|Fomfom1|1216620"
                     /source="prediction"
     gene            1280..3067
                     /ID="gene_5680"
                     /Name="jgi.p|Fomfom1|1216620"
                     /gene="gene2447229_2449017"
                     /portal_id="Fomfom1"
                     /proteinId="1216620"
                     /score="0"
                     /source="prediction"
                     /transcriptId="1216811"
     mRNA            1280..3067
                     /ID="mRNA_5680"
                     /Name="jgi.p|Fomfom1|1216620"
                     /Parent="gene_5680"
                     /gene="jgi.p|Fomfom1|1216620"
                     /proteinId="1216620"
                     /source="prediction"
                     /track="FilteredModels1"
                     /transcriptId="1216811"
     CDS             join(1280..1373,1428..1457,1518..1609,1662..1728,
                     1900..1912,1967..2035,2086..2248,2288..2417,2521..2551,
                     2608..2738,2783..2916,2957..3067)
                     /ID="CDS_5680"
                     /gene="jgi.p_Fomfom1_1216620"
                     /source="prediction"
                     /transl_table=1
                     /translation="MSGLAKHDSTERRIEDVEKEVVSISSGETSQQQAGIDAEVAEFFA
                     KQGTSGPIEIDEETNRRLRWMVHKRVLVVMVTIYFAQALDKGWGLLQTTLYIAILIWEF
                     PTNRLIQRLPIAEYLAFNIAAWGAVLATTAVCEDFTGLTIVHTLLGVFECVWQPAFVYM
                     STMCYRREEQALVFTNGMPTGLGAFANLIIKDFGHTVLQTCLLNIAQGAVIMFFFSDTK
                     VGLFISFYLTMAFGAVSVLNLAVMSNNVAGRTKQVVASSLVYIAWAVGNAVGLYRAHGH
                     VRAVALLFFLRGYLMRQNVLKRRAAALRESTASGEDTTKLTESLLHVKDEHLGHRHAFD
                     DLTDQENPDFRYTY"
     exon            1428..1457
                     /ID="exon_5680_2"
                     /Parent="mRNA_5680"
                     /gene="jgi.p|Fomfom1|1216620"
                     /source="prediction"
     exon            1518..1609
                     /ID="exon_5680_3"
                     /Parent="mRNA_5680"
                     /gene="jgi.p|Fomfom1|1216620"
                     /source="prediction"
     exon            1662..1728
                     /ID="exon_5680_4"
                     /Parent="mRNA_5680"
                     /gene="jgi.p|Fomfom1|1216620"
                     /source="prediction"
     exon            1900..1912
                     /ID="exon_5680_5"
                     /Parent="mRNA_5680"
                     /gene="jgi.p|Fomfom1|1216620"
                     /source="prediction"
     exon            1967..2035
                     /ID="exon_5680_6"
                     /Parent="mRNA_5680"
                     /gene="jgi.p|Fomfom1|1216620"
                     /source="prediction"
     exon            2086..2248
                     /ID="exon_5680_7"
                     /Parent="mRNA_5680"
                     /gene="jgi.p|Fomfom1|1216620"
                     /source="prediction"
     exon            2288..2417
                     /ID="exon_5680_8"
                     /Parent="mRNA_5680"
                     /gene="jgi.p|Fomfom1|1216620"
                     /source="prediction"
     exon            2521..2551
                     /ID="exon_5680_9"
                     /Parent="mRNA_5680"
                     /gene="jgi.p|Fomfom1|1216620"
                     /source="prediction"
     exon            2608..2738
                     /ID="exon_5680_10"
                     /Parent="mRNA_5680"
                     /gene="jgi.p|Fomfom1|1216620"
                     /source="prediction"
     exon            2783..2916
                     /ID="exon_5680_11"
                     /Parent="mRNA_5680"
                     /gene="jgi.p|Fomfom1|1216620"
                     /source="prediction"
     exon            2957..3067
                     /ID="exon_5680_12"
                     /Parent="mRNA_5680"
                     /gene="jgi.p|Fomfom1|1216620"
                     /source="prediction"
     exon            complement(3347..3796)
                     /ID="exon_5681_3"
                     /Parent="mRNA_5681"
                     /gene="jgi.p|Fomfom1|1216621"
                     /source="prediction"
     gene            complement(3347..4306)
                     /ID="gene_5681"
                     /Name="jgi.p|Fomfom1|1216621"
                     /gene="gene2449296_2450256"
                     /portal_id="Fomfom1"
                     /proteinId="1216621"
                     /score="0"
                     /source="prediction"
                     /transcriptId="1216812"
     mRNA            complement(3347..4306)
                     /ID="mRNA_5681"
                     /Name="jgi.p|Fomfom1|1216621"
                     /Parent="gene_5681"
                     /gene="jgi.p|Fomfom1|1216621"
                     /proteinId="1216621"
                     /source="prediction"
                     /track="FilteredModels1"
                     /transcriptId="1216812"
     CDS             complement(join(3347..3796,3826..3889,3963..4306))
                     /ID="CDS_5681"
                     /gene="jgi.p_Fomfom1_1216621"
                     /source="prediction"
                     /transl_table=1
                     /translation="MPTATAPAPHDVPTTLNWYKPLDDSPPRSVVTNGPGEYKTNVGRD
                     PHPVVVHDARGREAEFTLDTHGFQFVRWPSVEKEFIDEETIKLKYYAEVETILKKVTGA
                     KRVYIFDHTIRRNPASDQSDPKNRGPAARIIHFRWQEMVHIDQTYQASHARVQYHLPDE
                     ADRLLKSRVRLINLWRPIANPVAHKPLAVADWRTLDEKDLVHVDLVYPHRTGSTYSVRY
                     NPNLQWYYLGNQTPDEVTLIKCYDSEEDKARLTPHTAFTDVSSPKDAPYRQSIEVRALV
                     FDAE"
     exon            complement(3826..3889)
                     /ID="exon_5681_2"
                     /Parent="mRNA_5681"
                     /gene="jgi.p|Fomfom1|1216621"
                     /source="prediction"
     exon            complement(3963..4306)
                     /ID="exon_5681_1"
                     /Parent="mRNA_5681"
                     /gene="jgi.p|Fomfom1|1216621"
                     /source="prediction"
     exon            6136..6421
                     /ID="exon_5682_1"
                     /Parent="mRNA_5682"
                     /gene="jgi.p|Fomfom1|1196216"
                     /source="prediction"
     gene            6136..7399
                     /ID="gene_5682"
                     /Name="jgi.p|Fomfom1|1196216"
                     /gene="gene2452085_2453349"
                     /portal_id="Fomfom1"
                     /proteinId="1196216"
                     /score="0"
                     /source="prediction"
                     /transcriptId="1196407"
     mRNA            6136..7399
                     /ID="mRNA_5682"
                     /Name="jgi.p|Fomfom1|1196216"
                     /Parent="gene_5682"
                     /gene="jgi.p|Fomfom1|1196216"
                     /proteinId="1196216"
                     /source="prediction"
                     /track="FilteredModels1"
                     /transcriptId="1196407"
     CDS             join(6136..6421,6479..6548,6603..6716,6771..6856,
                     6913..7001,7059..7227,7281..7399)
                     /ID="CDS_5682"
                     /gene="jgi.p_Fomfom1_1196216"
                     /source="prediction"
                     /transl_table=1
                     /translation="MALASRLGVLFLTLLSVACAAAASPLQTTSRRDEQATISPLTQPQ
                     IVSFAPYSFFAATAYCPPRTTVNWSCGHDCQGNPNFQTVDAGGDGALIQFWYVGYDPDL
                     EEVIVAHQGTDLLAIIPLLTDADFLPLPLSSDLFPGVPPSVLVHNGFSDAQAATSTSIL
                     NAVQTTMEQFRTSKVTTVGHSLGAGISLLDAIFLHLQIPDATVRFVGFGSPRVGDDPFV
                     NWVDTLGIQVNHISNKKDLVTILPLFLLGYRHISGEIHINEQSQWNDCPVGHDNPSTKC
                     EVGDTDLLLNFNLVDHAGPYDGVLMGCVL"
     exon            6479..6548
                     /ID="exon_5682_2"
                     /Parent="mRNA_5682"
                     /gene="jgi.p|Fomfom1|1196216"
                     /source="prediction"
     exon            6603..6716
                     /ID="exon_5682_3"
                     /Parent="mRNA_5682"
                     /gene="jgi.p|Fomfom1|1196216"
                     /source="prediction"
     exon            6771..6856
                     /ID="exon_5682_4"
                     /Parent="mRNA_5682"
                     /gene="jgi.p|Fomfom1|1196216"
                     /source="prediction"
     exon            6913..7001
                     /ID="exon_5682_5"
                     /Parent="mRNA_5682"
                     /gene="jgi.p|Fomfom1|1196216"
                     /source="prediction"
     exon            7059..7227
                     /ID="exon_5682_6"
                     /Parent="mRNA_5682"
                     /gene="jgi.p|Fomfom1|1196216"
                     /source="prediction"
     exon            7281..7399
                     /ID="exon_5682_7"
                     /Parent="mRNA_5682"
                     /gene="jgi.p|Fomfom1|1196216"
                     /source="prediction"
     five_prime_UTR  8461..8596
                     /ID="UTR5_5683"
                     /Parent="mRNA_5683"
                     /gene="jgi.p|Fomfom1|660533"
                     /source="prediction"
     exon            8461..8867
                     /ID="exon_5683_1"
                     /Parent="mRNA_5683"
                     /gene="jgi.p|Fomfom1|660533"
                     /source="prediction"
     gene            8461..9953
                     /ID="gene_5683"
                     /Name="jgi.p|Fomfom1|660533"
                     /gene="gene2454410_2455903"
                     /portal_id="Fomfom1"
                     /proteinId="660533"
                     /score="0"
                     /source="prediction"
                     /transcriptId="660533"
     mRNA            8461..9953
                     /ID="mRNA_5683"
                     /Name="jgi.p|Fomfom1|660533"
                     /Parent="gene_5683"
                     /gene="jgi.p|Fomfom1|660533"
                     /proteinId="660533"
                     /source="prediction"
                     /track="FilteredModels1"
                     /transcriptId="660533"
     CDS             join(8597..8867,8991..9060,9136..9335,9398..9655,
                     9723..9838)
                     /ID="CDS_5683"
                     /gene="jgi.p_Fomfom1_660533"
                     /source="prediction"
                     /transl_table=1
                     /translation="MFGSFWRAKAFVALVALCTQAAALPAPEKRQGIALLTITQIAAFR
                     PYTHYASTGYCSPKSTLAWNCGANCDANPQFVPVASGGDGVITQFWYVGFDPKLDEVIV
                     GHQGTDQDKIVPLLTDGDIIFDPLDKKLFPGLPSSIKVHSGFSGSQARSASGVLAAVKT
                     ALAKFGTKKVTVTGHSLGGAIGLIDALFLHIQNPGITTRFVGYGSPRVGNQEWADYIDS
                     LPISVTRINNKEDIVPILPGRFLGYHHASGEVHIQESGAWLACPGQDNTDARCTIGTVP
                     NIFEGEPNDHDGPYDGIETGCDQ"
     exon            8991..9060
                     /ID="exon_5683_2"
                     /Parent="mRNA_5683"
                     /gene="jgi.p|Fomfom1|660533"
                     /source="prediction"
     exon            9136..9335
                     /ID="exon_5683_3"
                     /Parent="mRNA_5683"
                     /gene="jgi.p|Fomfom1|660533"
                     /source="prediction"
     exon            9398..9655
                     /ID="exon_5683_4"
                     /Parent="mRNA_5683"
                     /gene="jgi.p|Fomfom1|660533"
                     /source="prediction"
     exon            9723..9953
                     /ID="exon_5683_5"
                     /Parent="mRNA_5683"
                     /gene="jgi.p|Fomfom1|660533"
                     /source="prediction"
     three_prime_UTR 9839..9953
                     /ID="UTR3_5683"
                     /Parent="mRNA_5683"
                     /gene="jgi.p|Fomfom1|660533"
                     /source="prediction"
     exon            complement(10043..10274)
                     /ID="exon_5684_13"
                     /Parent="mRNA_5684"
                     /gene="jgi.p|Fomfom1|1315830"
                     /source="prediction"
     gene            complement(10043..12310)
                     /ID="gene_5684"
                     /Name="jgi.p|Fomfom1|1315830"
                     /gene="gene2455992_2458260"
                     /portal_id="Fomfom1"
                     /proteinId="1315830"
                     /score="0"
                     /source="prediction"
                     /transcriptId="1316021"
     mRNA            complement(10043..12310)
                     /ID="mRNA_5684"
                     /Name="jgi.p|Fomfom1|1315830"
                     /Parent="gene_5684"
                     /gene="jgi.p|Fomfom1|1315830"
                     /proteinId="1315830"
                     /source="prediction"
                     /track="FilteredModels1"
                     /transcriptId="1316021"
     CDS             complement(join(10043..10274,10332..10404,10478..10564,
                     10626..10681,10742..10816,10885..11088,11141..11214,
                     11274..11369,11430..11497,11547..11583,11643..11792,
                     11854..12210,12272..12310))
                     /ID="CDS_5684"
                     /gene="jgi.p_Fomfom1_1315830"
                     /gene_functions="biosynthetic-additional
                     (rule-based-clusters) Aldedh"
                     /gene_functions="biosynthetic-additional (smcogs)
                     SMCOG1017:aldehyde dehydrogenase (Score: 257.3; E-value:
                     3.6e-78)"
                     /gene_kind="biosynthetic-additional"
                     /sec_met_domain="Aldedh (E-value: 8.4e-72, bitscore: 238.3,
                     seeds: 89, tool: rule-based-clusters)"
                     /source="prediction"
                     /transl_table=1
                     /translation="MTDQFTPLEEIPEIHATARRAFYADKAKSIAFRKEQIAQIGYLIK
                     DNEQRLIEALKLDLGRPALETELYDFGPTYKDVRLAYDNVERWTASQATDFNLSYFAMG
                     PKLKAEPKGVVLVISAFNVPIFLTLGPLVSAIAAGCAVVVKPSETNSHLNKLLAELLPR
                     YIDQDLYHIVQGGVPEMQKILDLRWDHIMYIGGERVGRIIALAAAKHLTPVTLELGGKN
                     PVVIDPKVDVKVAAKRILWGRFGNAGQVCTAPEYILVPRSFQEILLTALKDTYDSFYPD
                     GAENSDSFSRIVTEQHAARIEGLIDGTKGEIVRGGQVDIAKRYVAPTIVNNVTAEDSLM
                     SEEIFGPVLLIIPVEDVDDAIAFIRSREHPLCVYAFSPDKKFQEKVFSNTKSGAALANE
                     VVISPAVPGLPVGGIDGYYAGKHAFEQFTHYRVSLDSPSWVDTLVFGFRFPPYKDTYKK
                     YLGYITPSLPPRPKNRPPPAQKRWAFWLACTLVGASSVLLTKYRHLLQLKGLKALTA"
     exon            complement(10332..10404)
                     /ID="exon_5684_12"
                     /Parent="mRNA_5684"
                     /gene="jgi.p|Fomfom1|1315830"
                     /source="prediction"
     exon            complement(10478..10564)
                     /ID="exon_5684_11"
                     /Parent="mRNA_5684"
                     /gene="jgi.p|Fomfom1|1315830"
                     /source="prediction"
     exon            complement(10626..10681)
                     /ID="exon_5684_10"
                     /Parent="mRNA_5684"
                     /gene="jgi.p|Fomfom1|1315830"
                     /source="prediction"
     exon            complement(10742..10816)
                     /ID="exon_5684_9"
                     /Parent="mRNA_5684"
                     /gene="jgi.p|Fomfom1|1315830"
                     /source="prediction"
     exon            complement(10885..11088)
                     /ID="exon_5684_8"
                     /Parent="mRNA_5684"
                     /gene="jgi.p|Fomfom1|1315830"
                     /source="prediction"
     exon            complement(11141..11214)
                     /ID="exon_5684_7"
                     /Parent="mRNA_5684"
                     /gene="jgi.p|Fomfom1|1315830"
                     /source="prediction"
     exon            complement(11274..11369)
                     /ID="exon_5684_6"
                     /Parent="mRNA_5684"
                     /gene="jgi.p|Fomfom1|1315830"
                     /source="prediction"
     exon            complement(11430..11497)
                     /ID="exon_5684_5"
                     /Parent="mRNA_5684"
                     /gene="jgi.p|Fomfom1|1315830"
                     /source="prediction"
     exon            complement(11547..11583)
                     /ID="exon_5684_4"
                     /Parent="mRNA_5684"
                     /gene="jgi.p|Fomfom1|1315830"
                     /source="prediction"
     exon            complement(11643..11792)
                     /ID="exon_5684_3"
                     /Parent="mRNA_5684"
                     /gene="jgi.p|Fomfom1|1315830"
                     /source="prediction"
     exon            complement(11854..12210)
                     /ID="exon_5684_2"
                     /Parent="mRNA_5684"
                     /gene="jgi.p|Fomfom1|1315830"
                     /source="prediction"
     exon            complement(12272..12310)
                     /ID="exon_5684_1"
                     /Parent="mRNA_5684"
                     /gene="jgi.p|Fomfom1|1315830"
                     /source="prediction"
     three_prime_UTR complement(15491..15563)
                     /ID="UTR3_5685"
                     /Parent="mRNA_5685"
                     /gene="jgi.p|Fomfom1|660754"
                     /source="prediction"
     exon            complement(15491..15637)
                     /ID="exon_5685_8"
                     /Parent="mRNA_5685"
                     /gene="jgi.p|Fomfom1|660754"
                     /source="prediction"
     gene            complement(15491..16610)
                     /ID="gene_5685"
                     /Name="jgi.p|Fomfom1|660754"
                     /gene="gene2461440_2462560"
                     /portal_id="Fomfom1"
                     /proteinId="660754"
                     /score="0"
                     /source="prediction"
                     /transcriptId="660754"
     mRNA            complement(15491..16610)
                     /ID="mRNA_5685"
                     /Name="jgi.p|Fomfom1|660754"
                     /Parent="gene_5685"
                     /gene="jgi.p|Fomfom1|660754"
                     /proteinId="660754"
                     /source="prediction"
                     /track="FilteredModels1"
                     /transcriptId="660754"
     CDS             complement(join(15564..15637,15700..15869,15920..15942,
                     15996..16039,16091..16178,16232..16291,16348..16368))
                     /ID="CDS_5685"
                     /gene="jgi.p_Fomfom1_660754"
                     /source="prediction"
                     /transl_table=1
                     /translation="MLTGVVSVWRGGAALVDVIIAASMTVLLLRGKSDLMRSDFRVHRL
                     VQLTIETGSLTAIVAIVDLLCFTAFSSTLLYECPSLVLTKLYSNTLVESLKNRAVLRIA
                     ENGIVDVAGVTGLGNRVDLDDARSVHDCENDEEENVTSVSMEDYYRKMPGRRAVV"
     exon            complement(15700..15869)
                     /ID="exon_5685_7"
                     /Parent="mRNA_5685"
                     /gene="jgi.p|Fomfom1|660754"
                     /source="prediction"
     exon            complement(15920..15942)
                     /ID="exon_5685_6"
                     /Parent="mRNA_5685"
                     /gene="jgi.p|Fomfom1|660754"
                     /source="prediction"
     exon            complement(15996..16039)
                     /ID="exon_5685_5"
                     /Parent="mRNA_5685"
                     /gene="jgi.p|Fomfom1|660754"
                     /source="prediction"
     exon            complement(16091..16178)
                     /ID="exon_5685_4"
                     /Parent="mRNA_5685"
                     /gene="jgi.p|Fomfom1|660754"
                     /source="prediction"
     exon            complement(16232..16291)
                     /ID="exon_5685_3"
                     /Parent="mRNA_5685"
                     /gene="jgi.p|Fomfom1|660754"
                     /source="prediction"
     exon            complement(16348..16387)
                     /ID="exon_5685_2"
                     /Parent="mRNA_5685"
                     /gene="jgi.p|Fomfom1|660754"
                     /source="prediction"
     five_prime_UTR  complement(16369..16387)
                     /ID="UTR5_5685"
                     /Parent="mRNA_5685"
                     /gene="jgi.p|Fomfom1|660754"
                     /source="prediction"
     exon            complement(16435..16610)
                     /ID="exon_5685_1"
                     /Parent="mRNA_5685"
                     /gene="jgi.p|Fomfom1|660754"
                     /source="prediction"
     five_prime_UTR  complement(16435..16610)
                     /ID="UTR5_5685"
                     /Parent="mRNA_5685"
                     /gene="jgi.p|Fomfom1|660754"
                     /source="prediction"
     exon            16439..16494
                     /ID="exon_5686_1"
                     /Parent="mRNA_5686"
                     /gene="jgi.p|Fomfom1|1216625"
                     /source="prediction"
     gene            16439..19167
                     /ID="gene_5686"
                     /Name="jgi.p|Fomfom1|1216625"
                     /gene="gene2462388_2465117"
                     /portal_id="Fomfom1"
                     /proteinId="1216625"
                     /score="0"
                     /source="prediction"
                     /transcriptId="1216816"
     mRNA            16439..19167
                     /ID="mRNA_5686"
                     /Name="jgi.p|Fomfom1|1216625"
                     /Parent="gene_5686"
                     /gene="jgi.p|Fomfom1|1216625"
                     /proteinId="1216625"
                     /source="prediction"
                     /track="FilteredModels1"
                     /transcriptId="1216816"
     CDS             join(16439..16494,16519..16610,16851..16924,16980..17149,
                     17210..17402,17521..17601,17653..17677,17737..17867,
                     17922..18017,18078..18094,18133..18151,18271..18407,
                     18462..18536,18595..18650,18706..18804,18856..18928,
                     18984..19167)
                     /ID="CDS_5686"
                     /gene="jgi.p_Fomfom1_1216625"
                     /gene_functions="biosynthetic-additional
                     (rule-based-clusters) Aldedh"
                     /gene_functions="biosynthetic-additional (smcogs)
                     SMCOG1017:aldehyde dehydrogenase (Score: 83.2; E-value:
                     2.2e-25)"
                     /gene_kind="biosynthetic-additional"
                     /sec_met_domain="Aldedh (E-value: 3.8e-24, bitscore: 81.2,
                     seeds: 89, tool: rule-based-clusters)"
                     /source="prediction"
                     /transl_table=1
                     /translation="MMNPAKILDFARTQIRGMRPPIYEDVECGIHGQTGLYPFVNKYAV
                     YWEEPIIRHATNSGLMVTDQFTPLEKISEIHETARRAFYADRARSIVFRKNQISQIGYL
                     IKDNEDRLKHALKLDLGRPPLETELQFFDFGPVFKDVRLAYDNVEQRTKPQSIEFNLKY
                     IAMSPKLKAEPKGVVLIISAFNLPLYLTLSPLLLAQLLPRYLDPELYHIVQGGVSEMSK
                     ILDLRWDHIIYIGMHGQLYLIYPIPTPPTRGLHVGRIVAVAAAKHLTPVTLELGGKNPV
                     VVDPKVDVTMTAKRVLWGRFSNAGQVCTAPDFCTRGDHAARIQGLLDKTKGDIICGGQV
                     NVEMRYVAPTIVNNVTAEDALMAEEIFGPVLLIVLVFDVDEAITYIRSREHPLAVYVFS
                     PDKEFQDKVFSRTKSGAALANEVVIHPAVPGLPVGGIGASGYGYYAGKHAFEQFTHWRV
                     SLDSPTWIDTVALGFRFPPYKDTYKKYIGLMYPPLPPRPRQARAKLPQKSLHLSTLQVL
                     VSIVSLNV"
     exon            16519..16610
                     /ID="exon_5686_2"
                     /Parent="mRNA_5686"
                     /gene="jgi.p|Fomfom1|1216625"
                     /source="prediction"
     exon            16851..16924
                     /ID="exon_5686_3"
                     /Parent="mRNA_5686"
                     /gene="jgi.p|Fomfom1|1216625"
                     /source="prediction"
     exon            16980..17149
                     /ID="exon_5686_4"
                     /Parent="mRNA_5686"
                     /gene="jgi.p|Fomfom1|1216625"
                     /source="prediction"
     exon            17210..17402
                     /ID="exon_5686_5"
                     /Parent="mRNA_5686"
                     /gene="jgi.p|Fomfom1|1216625"
                     /source="prediction"
     exon            17521..17601
                     /ID="exon_5686_6"
                     /Parent="mRNA_5686"
                     /gene="jgi.p|Fomfom1|1216625"
                     /source="prediction"
     exon            17653..17677
                     /ID="exon_5686_7"
                     /Parent="mRNA_5686"
                     /gene="jgi.p|Fomfom1|1216625"
                     /source="prediction"
     exon            17737..17867
                     /ID="exon_5686_8"
                     /Parent="mRNA_5686"
                     /gene="jgi.p|Fomfom1|1216625"
                     /source="prediction"
     exon            17922..18017
                     /ID="exon_5686_9"
                     /Parent="mRNA_5686"
                     /gene="jgi.p|Fomfom1|1216625"
                     /source="prediction"
     exon            18078..18094
                     /ID="exon_5686_10"
                     /Parent="mRNA_5686"
                     /gene="jgi.p|Fomfom1|1216625"
                     /source="prediction"
     exon            18133..18151
                     /ID="exon_5686_11"
                     /Parent="mRNA_5686"
                     /gene="jgi.p|Fomfom1|1216625"
                     /source="prediction"
     exon            18271..18407
                     /ID="exon_5686_12"
                     /Parent="mRNA_5686"
                     /gene="jgi.p|Fomfom1|1216625"
                     /source="prediction"
     exon            18462..18536
                     /ID="exon_5686_13"
                     /Parent="mRNA_5686"
                     /gene="jgi.p|Fomfom1|1216625"
                     /source="prediction"
     exon            18595..18650
                     /ID="exon_5686_14"
                     /Parent="mRNA_5686"
                     /gene="jgi.p|Fomfom1|1216625"
                     /source="prediction"
     exon            18706..18804
                     /ID="exon_5686_15"
                     /Parent="mRNA_5686"
                     /gene="jgi.p|Fomfom1|1216625"
                     /source="prediction"
     exon            18856..18928
                     /ID="exon_5686_16"
                     /Parent="mRNA_5686"
                     /gene="jgi.p|Fomfom1|1216625"
                     /source="prediction"
     exon            18984..19167
                     /ID="exon_5686_17"
                     /Parent="mRNA_5686"
                     /gene="jgi.p|Fomfom1|1216625"
                     /source="prediction"
     exon            complement(20001..20468)
                     /ID="exon_5687_22"
                     /Parent="mRNA_5687"
                     /gene="jgi.p|Fomfom1|1315837"
                     /source="prediction"
     gene            complement(20001..28290)
                     /ID="gene_5687"
                     /Name="jgi.p|Fomfom1|1315837"
                     /gene="gene2465950_2474240"
                     /portal_id="Fomfom1"
                     /proteinId="1315837"
                     /score="0"
                     /source="prediction"
                     /transcriptId="1316028"
     mRNA            complement(20001..28290)
                     /ID="mRNA_5687"
                     /Name="jgi.p|Fomfom1|1315837"
                     /Parent="gene_5687"
                     /gene="jgi.p|Fomfom1|1315837"
                     /proteinId="1315837"
                     /source="prediction"
                     /track="FilteredModels1"
                     /transcriptId="1316028"
     CDS             complement(join(20001..20468,20524..20777,20834..20977,
                     21035..21068,21117..21907,21962..22116,22166..22563,
                     22620..24025,24172..24296,24349..24487,24540..24657,
                     24746..24880,24953..26181,26238..26794,26845..26941,
                     26991..27138,27187..27271,27328..27411,27471..27676,
                     27732..27978,28042..28175,28237..28290))
                     /ID="CDS_5687"
                     /NRPS_PKS="Domain: PKS_KS(Iterative-KS) (15-433). E-value:
                     2.9e-120. Score: 393.9. Matches aSDomain:
                     nrpspksdomains_jgi.p_Fomfom1_1315837_PKS_KS.1"
                     /NRPS_PKS="Domain: PKS_AT (526-839). E-value: 7.4e-71.
                     Score: 230.8. Matches aSDomain:
                     nrpspksdomains_jgi.p_Fomfom1_1315837_PKS_AT.1"
                     /NRPS_PKS="Domain: PKS_DH (918-1048). E-value: 2.6e-13.
                     Score: 42.5. Matches aSDomain:
                     nrpspksdomains_jgi.p_Fomfom1_1315837_PKS_DH.1"
                     /NRPS_PKS="Domain: PKS_KR (1567-1735). E-value: 9e-37.
                     Score: 118.6. Matches aSDomain:
                     nrpspksdomains_jgi.p_Fomfom1_1315837_PKS_KR.1"
                     /NRPS_PKS="Domain: PP-binding (1835-1875). E-value:
                     6.7e-07. Score: 21.7. Matches aSDomain:
                     nrpspksdomains_jgi.p_Fomfom1_1315837_PP-binding.1"
                     /NRPS_PKS="Domain: NAD_binding_4 (1952-2194). E-value:
                     3.7e-30. Score: 96.7. Matches aSDomain:
                     nrpspksdomains_jgi.p_Fomfom1_1315837_NAD_binding_4.1"
                     /gene="jgi.p_Fomfom1_1315837"
                     /gene_functions="biosynthetic (rule-based-clusters) T1PKS:
                     PKS_KS"
                     /gene_functions="biosynthetic (rule-based-clusters) T1PKS:
                     PKS_AT"
                     /gene_functions="biosynthetic-additional
                     (rule-based-clusters) adh_short"
                     /gene_functions="biosynthetic-additional
                     (rule-based-clusters) PP-binding"
                     /gene_functions="biosynthetic-additional
                     (rule-based-clusters) NAD_binding_4"
                     /gene_functions="biosynthetic-additional (smcogs)
                     SMCOG1022:Beta-ketoacyl synthase (Score: 193.6; E-value:
                     9.8e-59)"
                     /gene_kind="biosynthetic"
                     /sec_met_domain="PKS_KS (E-value: 6e-119, bitscore: 393.9,
                     seeds: 2284, tool: rule-based-clusters)"
                     /sec_met_domain="PKS_AT (E-value: 1.5e-69, bitscore: 230.8,
                     seeds: 1682, tool: rule-based-clusters)"
                     /sec_met_domain="adh_short (E-value: 3e-31, bitscore:
                     105.0, seeds: 230, tool: rule-based-clusters)"
                     /sec_met_domain="PP-binding (E-value: 1.4e-05, bitscore:
                     21.7, seeds: 164, tool: rule-based-clusters)"
                     /sec_met_domain="NAD_binding_4 (E-value: 7.7e-29, bitscore:
                     96.7, seeds: 102, tool: rule-based-clusters)"
                     /source="prediction"
                     /transl_table=1
                     /translation="MPSSSPINMRGVGVPIAIVGVAAEIPSGSARKDNLDYHSFFKFIL
                     ERGEAYEPIPPDRLNTQFIVGNTPGKVLVDSGTFLKDIHQFDYTEFGITTKDAHLMPLS
                     TRKLIELSFLALQDAGVDYRGKNVGCYMSGIAHDIFMISGHDDIEAKGAFSGGPAMIAN
                     RVSYHLDLRGPSVPVDTACSSSLYATHLAVQALRCGECEQAVVGGCQLNYRFTEWLTYT
                     QGGILSPDGKCKPFDASANGFSRGEGAIVIVLKPLQDAVRDNDHVYGVILGTGVNSSGA
                     MAPVNAPVAHAQVDAMQRAFSLTGRVPQEVDYVELHATGTAQGDPTEANWVGQRFQRDE
                     ELLVGSVKGNIGHLEIASFLASLCKVCGIFETGIIPPNVNLSQPNPAIRWSQFRLRVPL
                     EPERIKVRARNGLPLIAMTSSGIGGANGHALLEGPPPRTTPAIFWNDEADIPDLLIAGA
                     LSPRSSTLIGEDLLSIARKLTQPAPLARIYGRRVRSMPWRAFAIVASNKTSRLSKPVLA
                     PKTAPPVVFVFSGQGTQHFEMGRELFKACAPFRESVLALDEVYASITGHSLIKSTGLFA
                     NGTEDAKASLGDIWPIAITLPALTLLQLALVDTLAAVGVSPDVVIGHSAGETAVLFASG
                     AASKSAALELAIARGRALSLVEEAKGTMAACSCSVEDAQRIIDEVNMELGTGVLTVGCH
                     NTPTAVTLSGAESHIDLAVAKASAAGIFVRKLKTRVPVHSEMMELCRAEFDNLVGDVFS
                     RHAVSAPRVTVYSTVTGHAFDRAFDAAYYWDGTLGPVHFKEAIQSLFSRTKSATFVEIG
                     PHPVLTPYLQAMSDGAESITIACPLRRPRAPEPGIEPFEFVTALGKLVVAGHNCVNFDV
                     LYGSAGAYTGPLPKYPFSPKSLPWFVETPEIVRQRQHRNGPMNYPQLQMNVHTHPGLAD
                     HVIKGAPIMPAAGYIEMALEYGACALYGIEFHTLLSLSSSRPVSVQVELVGTQWTVSSS
                     SSHYNRRHATGFLGLQPLDLSNGLSALDLDELRHGMTQVNMDEFYSGLSYFAQYGPTYR
                     RVQQCHYAVREGGVVEALVQVRACDGDLPNYFDYRFHPAVMDAAYHVAVHPMMTGNHDH
                     ETYFLPSRLSALHSITYDVVIVDNRGSILCLIEGLEVVRHGYRAKELRQRFEVKDVQLD
                     VSLLRIPGVANSISPGDGQTESDDVPLRFLVDPQTLVMEYVRGRELYIQEGLRSLDPLR
                     NSTLLLVAVEGINGDAARGFSRALRKEYTSWIIRVAVFYPPWESTHLVHAARELLALGT
                     DDSEMTIHADGSIYVPRIQISKPPTKHIPLNPSSPWIIENGEVSHMVIPPLRPDYLVVK
                     ISAVTSDCPEGWTFTGTPLEDTSREVAGISLGPICSHLVVHASCIHGLDQPLLPSDSSG
                     PSLLAPIIVALLVGPAAYSEPLRLHGKRLLVVSEHDNLRNQIRRVSTSLGMDVISIASL
                     TEDELVPAYQRRPDFITSGTRDMRTAAAIRSLLMPSGRALLWNDPSTGIQHRITSEPWE
                     IGDALRAVLKGLQSRDIACVPFAPPRTLLPHILPSIARNIAIFDSQKSYLLVGGIGSLG
                     LHIAIWMYQNGARKIVLTSRSGTEGLCRRGDFVAQRMLNYLKARRDLAIKAVAVDATSQ
                     QAMKTLLDSIPSPISGCILLPSLLNDRIFALHSEESFNSVFPPKVDAFRVLEKVMDLSS
                     LDFVIPLSSISGMFGNPGQTNYAAANTILSGMARKYRNAACIIAPVILDSHIVVSADSA
                     YKRQLRSVIAWGTSARDLCECIGDSIWKLRDGPVGEYVPDFDWRIVRNNMGSSQLYDHL
                     VSSQDDAGDAVSHNTYGTLSIMQAVCDVLDIKQDDVSKEVPLTSYGLDSLSAAALSFSL
                     RPLVSVSQIQLLSDMTVQNIEDRAVAGNESTTTASPAKSQQSTFQVAESLASLLAHLTS
                     DIPDRSKPERECNHRGAVVVTGTTGSLGAHILAAVLKNGLHRAVYALVQSHGDSSPSTA
                     FRRQRSAFQSHGLDHSLLDSTDLTIVSCCFDEDLLGMSQETYTDMCSSLTHVFHMGWPV
                     DFTSPLPSFSGAFKGLRNLIQLADESKSTVPVTLVYASSSAIFRNYFECVPPPEKPIEA
                     EVAVGQGYSESKWIAEKLLQAAAERNVLRAVVVRIGQLTASSNGAWKPTEWLPMMVNGS
                     KLLGALPTFPGVISWLPVATAAEAIFEMADLGAPYTIFHLRHPQPIPFSLVIEHFSRLL
                     KLPIVSYAQWMSRLDSALTDSNSQRVREFASILGLVSFFRSHGMGEMRPASENGGLSIL
                     LGVEDSCELSPILRRAGTVSIEEKDVQEWVEYWRRVGALPNDEEIRFH"
     aSDomain        complement(join(20427..20468,20524..20777,20834..20977,
                     21035..21068,21117..21368))
                     /aSDomain="NAD_binding_4"
                     /aSTool="nrps_pks_domains"
                     /database="nrpspksdomains.hmm"
                     /detection="hmmscan"
                     /domain_id="nrpspksdomains_jgi.p_Fomfom1_1315837_NAD_bindin
                     g_4.1"
                     /evalue="3.70E-30"
                     /label="jgi.p_Fomfom1_1315837_NAD_binding_4.1"
                     /locus_tag="jgi.p_Fomfom1_1315837"
                     /protein_end="2194"
                     /protein_start="1952"
                     /score="96.7"
                     /tool="antismash"
                     /translation="VTGTTGSLGAHILAAVLKNGLHRAVYALVQSHGDSSPSTAFRRQR
                     SAFQSHGLDHSLLDSTDLTIVSCCFDEDLLGMSQETYTDMCSSLTHVFHMGWPVDFTSP
                     LPSFSGAFKGLRNLIQLADESKSTVPVTLVYASSSAIFRNYFECVPPPEKPIEAEVAVG
                     QGYSESKWIAEKLLQAAAERNVLRAVVVRIGQLTASSNGAWKPTEWLPMMVNGSKLLGA
                     LPTFPGVISWLPVATAAEAI"
     aSModule        complement(20427..28245)
                     /complete
                     /domains="nrpspksdomains_jgi.p_Fomfom1_1315837_PKS_KS.1"
                     /domains="nrpspksdomains_jgi.p_Fomfom1_1315837_PKS_AT.1"
                     /domains="nrpspksdomains_jgi.p_Fomfom1_1315837_PKS_DH.1"
                     /domains="nrpspksdomains_jgi.p_Fomfom1_1315837_PKS_KR.1"
                     /domains="nrpspksdomains_jgi.p_Fomfom1_1315837_PP-binding.1
                     "
                     /domains="nrpspksdomains_jgi.p_Fomfom1_1315837_NAD_binding_
                     4.1"
                     /iterative
                     /locus_tags="jgi.p_Fomfom1_1315837"
                     /monomer_pairings="pk -> pk"
                     /tool="antismash"
                     /type="pks"
     exon            complement(20524..20777)
                     /ID="exon_5687_21"
                     /Parent="mRNA_5687"
                     /gene="jgi.p|Fomfom1|1315837"
                     /source="prediction"
     exon            complement(20834..20977)
                     /ID="exon_5687_20"
                     /Parent="mRNA_5687"
                     /gene="jgi.p|Fomfom1|1315837"
                     /source="prediction"
     exon            complement(21035..21068)
                     /ID="exon_5687_19"
                     /Parent="mRNA_5687"
                     /gene="jgi.p|Fomfom1|1315837"
                     /source="prediction"
     exon            complement(21117..21907)
                     /ID="exon_5687_18"
                     /Parent="mRNA_5687"
                     /gene="jgi.p|Fomfom1|1315837"
                     /source="prediction"
     aSDomain        complement(21600..21719)
                     /aSDomain="PP-binding"
                     /aSTool="nrps_pks_domains"
                     /database="nrpspksdomains.hmm"
                     /detection="hmmscan"
                     /domain_id="nrpspksdomains_jgi.p_Fomfom1_1315837_PP-binding
                     .1"
                     /evalue="6.70E-07"
                     /label="jgi.p_Fomfom1_1315837_PP-binding.1"
                     /locus_tag="jgi.p_Fomfom1_1315837"
                     /protein_end="1875"
                     /protein_start="1835"
                     /score="21.7"
                     /tool="antismash"
                     /translation="IMQAVCDVLDIKQDDVSKEVPLTSYGLDSLSAAALSFSLR"
     exon            complement(21962..22116)
                     /ID="exon_5687_17"
                     /Parent="mRNA_5687"
                     /gene="jgi.p|Fomfom1|1315837"
                     /source="prediction"
     aSDomain        complement(join(22074..22116,22166..22563,22620..22682))
                     /ASF="KR domain putatively catalyzing D-configuration
                     product formation"
                     /ASF="catalytic triad S,Y,N inconclusive"
                     /aSDomain="PKS_KR"
                     /aSTool="nrps_pks_domains"
                     /database="nrpspksdomains.hmm"
                     /detection="hmmscan"
                     /domain_id="nrpspksdomains_jgi.p_Fomfom1_1315837_PKS_KR.1"
                     /evalue="9.00E-37"
                     /label="jgi.p_Fomfom1_1315837_PKS_KR.1"
                     /locus_tag="jgi.p_Fomfom1_1315837"
                     /protein_end="1735"
                     /protein_start="1567"
                     /score="118.6"
                     /specificity="KR activity: active"
                     /specificity="KR stereochemistry: (unknown)"
                     /tool="antismash"
                     /translation="SYLLVGGIGSLGLHIAIWMYQNGARKIVLTSRSGTEGLCRRGDFV
                     AQRMLNYLKARRDLAIKAVAVDATSQQAMKTLLDSIPSPISGCILLPSLLNDRIFALHS
                     EESFNSVFPPKVDAFRVLEKVMDLSSLDFVIPLSSISGMFGNPGQTNYAAANTILSGMA
                     RKYRN"
     CDS_motif       complement(join(22086..22116,22166..22236))
                     /aSTool="nrps_pks_domains"
                     /database="abmotifs"
                     /detection="hmmscan"
                     /domain_id="nrpspksmotif_jgi.p_Fomfom1_1315837_0007"
                     /evalue="4.00E-15"
                     /label="PKSI-KR_m4"
                     /locus_tag="jgi.p_Fomfom1_1315837"
                     /protein_end="1731"
                     /protein_start="1697"
                     /score="48.3"
                     /tool="antismash"
                     /translation="LDFVIPLSSISGMFGNPGQTNYAAANTILSGMAR"
     exon            complement(22166..22563)
                     /ID="exon_5687_16"
                     /Parent="mRNA_5687"
                     /gene="jgi.p|Fomfom1|1315837"
                     /source="prediction"
     CDS_motif       complement(join(22528..22563,22620..22682))
                     /aSTool="nrps_pks_domains"
                     /database="abmotifs"
                     /detection="hmmscan"
                     /domain_id="nrpspksmotif_jgi.p_Fomfom1_1315837_0006"
                     /evalue="1.70E-14"
                     /label="PKSI-KR_m1"
                     /locus_tag="jgi.p_Fomfom1_1315837"
                     /protein_end="1600"
                     /protein_start="1567"
                     /score="46.3"
                     /tool="antismash"
                     /translation="SYLLVGGIGSLGLHIAIWMYQNGARKIVLTSRS"
     exon            complement(22620..24025)
                     /ID="exon_5687_15"
                     /Parent="mRNA_5687"
                     /gene="jgi.p|Fomfom1|1315837"
                     /source="prediction"
     exon            complement(24172..24296)
                     /ID="exon_5687_14"
                     /Parent="mRNA_5687"
                     /gene="jgi.p|Fomfom1|1315837"
                     /source="prediction"
     exon            complement(24349..24487)
                     /ID="exon_5687_13"
                     /Parent="mRNA_5687"
                     /gene="jgi.p|Fomfom1|1315837"
                     /source="prediction"
     aSDomain        complement(join(24438..24487,24540..24657,24746..24880,
                     24953..25039))
                     /ASF="catalytic triad H,G,P inconclusive"
                     /aSDomain="PKS_DH"
                     /aSTool="nrps_pks_domains"
                     /database="nrpspksdomains.hmm"
                     /detection="hmmscan"
                     /domain_id="nrpspksdomains_jgi.p_Fomfom1_1315837_PKS_DH.1"
                     /evalue="2.60E-13"
                     /label="jgi.p_Fomfom1_1315837_PKS_DH.1"
                     /locus_tag="jgi.p_Fomfom1_1315837"
                     /protein_end="1048"
                     /protein_start="918"
                     /score="42.5"
                     /tool="antismash"
                     /translation="QMNVHTHPGLADHVIKGAPIMPAAGYIEMALEYGACALYGIEFHT
                     LLSLSSSRPVSVQVELVGTQWTVSSSSSHYNRRHATGFLGLQPLDLSNGLSALDLDELR
                     HGMTQVNMDEFYSGLSYFAQYGPTYR"
     exon            complement(24540..24657)
                     /ID="exon_5687_12"
                     /Parent="mRNA_5687"
                     /gene="jgi.p|Fomfom1|1315837"
                     /source="prediction"
     exon            complement(24746..24880)
                     /ID="exon_5687_11"
                     /Parent="mRNA_5687"
                     /gene="jgi.p|Fomfom1|1315837"
                     /source="prediction"
     CDS_motif       complement(join(24872..24880,24953..25012))
                     /aSTool="nrps_pks_domains"
                     /database="abmotifs"
                     /detection="hmmscan"
                     /domain_id="nrpspksmotif_jgi.p_Fomfom1_1315837_0005"
                     /evalue="2.60E-11"
                     /label="PKSI-DH_m2"
                     /locus_tag="jgi.p_Fomfom1_1315837"
                     /protein_end="950"
                     /protein_start="927"
                     /score="35.9"
                     /tool="antismash"
                     /translation="LADHVIKGAPIMPAAGYIEMALE"
     exon            complement(24953..26181)
                     /ID="exon_5687_10"
                     /Parent="mRNA_5687"
                     /gene="jgi.p|Fomfom1|1315837"
                     /source="prediction"
     aSDomain        complement(join(25277..26181,26238..26271))
                     /ASF="(Methyl)Malonyl-CoA specificity inconclusive"
                     /ASF="found active site serine: True, scaffold matched
                     GHGE: True"
                     /aSDomain="PKS_AT"
                     /aSTool="nrps_pks_domains"
                     /database="nrpspksdomains.hmm"
                     /detection="hmmscan"
                     /domain_id="nrpspksdomains_jgi.p_Fomfom1_1315837_PKS_AT.1"
                     /evalue="7.40E-71"
                     /label="jgi.p_Fomfom1_1315837_PKS_AT.1"
                     /locus_tag="jgi.p_Fomfom1_1315837"
                     /protein_end="839"
                     /protein_start="526"
                     /score="230.8"
                     /specificity="substrate consensus: pk"
                     /specificity="PKS signature: Malonyl-CoA"
                     /specificity="Minowa: mmal"
                     /tool="antismash"
                     /translation="VFSGQGTQHFEMGRELFKACAPFRESVLALDEVYASITGHSLIKS
                     TGLFANGTEDAKASLGDIWPIAITLPALTLLQLALVDTLAAVGVSPDVVIGHSAGETAV
                     LFASGAASKSAALELAIARGRALSLVEEAKGTMAACSCSVEDAQRIIDEVNMELGTGVL
                     TVGCHNTPTAVTLSGAESHIDLAVAKASAAGIFVRKLKTRVPVHSEMMELCRAEFDNLV
                     GDVFSRHAVSAPRVTVYSTVTGHAFDRAFDAAYYWDGTLGPVHFKEAIQSLFSRTKSAT
                     FVEIGPHPVLTPYLQAMSDGAESITIACPLRR"
     CDS_motif       complement(25838..25954)
                     /aSTool="nrps_pks_domains"
                     /database="abmotifs"
                     /detection="hmmscan"
                     /domain_id="nrpspksmotif_jgi.p_Fomfom1_1315837_0004"
                     /evalue="9.30E-10"
                     /label="PKSI-AT-M_m3"
                     /locus_tag="jgi.p_Fomfom1_1315837"
                     /protein_end="652"
                     /protein_start="613"
                     /score="30.5"
                     /tool="antismash"
                     /translation="GVSPDVVIGHSAGETAVLFASGAASKSAALELAIARGRA"
     CDS_motif       complement(join(26168..26181,26238..26277))
                     /aSTool="nrps_pks_domains"
                     /database="abmotifs"
                     /detection="hmmscan"
                     /domain_id="nrpspksmotif_jgi.p_Fomfom1_1315837_0003"
                     /evalue="3.30E-05"
                     /label="PKSI-AT-mM_m1"
                     /locus_tag="jgi.p_Fomfom1_1315837"
                     /protein_end="542"
                     /protein_start="524"
                     /score="16.4"
                     /tool="antismash"
                     /translation="VFVFSGQGTQHFEMGREL"
     exon            complement(26238..26794)
                     /ID="exon_5687_9"
                     /Parent="mRNA_5687"
                     /gene="jgi.p|Fomfom1|1315837"
                     /source="prediction"
     aSDomain        complement(join(26551..26794,26845..26941,26991..27138,
                     27187..27271,27328..27411,27471..27676,27732..27978,
                     28042..28175,28237..28245))
                     /ASF="found active site cysteine: True, scaffold matched
                     GSSS: True"
                     /ASF="found active site histidines: True"
                     /aSDomain="PKS_KS"
                     /aSTool="nrps_pks_domains"
                     /database="nrpspksdomains.hmm"
                     /detection="hmmscan"
                     /domain_id="nrpspksdomains_jgi.p_Fomfom1_1315837_PKS_KS.1"
                     /domain_subtypes="Iterative-KS"
                     /evalue="2.90E-120"
                     /label="jgi.p_Fomfom1_1315837_PKS_KS.1"
                     /locus_tag="jgi.p_Fomfom1_1315837"
                     /protein_end="433"
                     /protein_start="15"
                     /score="393.9"
                     /tool="antismash"
                     /translation="IAIVGVAAEIPSGSARKDNLDYHSFFKFILERGEAYEPIPPDRLN
                     TQFIVGNTPGKVLVDSGTFLKDIHQFDYTEFGITTKDAHLMPLSTRKLIELSFLALQDA
                     GVDYRGKNVGCYMSGIAHDIFMISGHDDIEAKGAFSGGPAMIANRVSYHLDLRGPSVPV
                     DTACSSSLYATHLAVQALRCGECEQAVVGGCQLNYRFTEWLTYTQGGILSPDGKCKPFD
                     ASANGFSRGEGAIVIVLKPLQDAVRDNDHVYGVILGTGVNSSGAMAPVNAPVAHAQVDA
                     MQRAFSLTGRVPQEVDYVELHATGTAQGDPTEANWVGQRFQRDEELLVGSVKGNIGHLE
                     IASFLASLCKVCGIFETGIIPPNVNLSQPNPAIRWSQFRLRVPLEPERIKVRARNGLPL
                     IAMTSSGIGGANGHALLEG"
     exon            complement(26845..26941)
                     /ID="exon_5687_8"
                     /Parent="mRNA_5687"
                     /gene="jgi.p|Fomfom1|1315837"
                     /source="prediction"
     exon            complement(26991..27138)
                     /ID="exon_5687_7"
                     /Parent="mRNA_5687"
                     /gene="jgi.p|Fomfom1|1315837"
                     /source="prediction"
     exon            complement(27187..27271)
                     /ID="exon_5687_6"
                     /Parent="mRNA_5687"
                     /gene="jgi.p|Fomfom1|1315837"
                     /source="prediction"
     CDS_motif       complement(join(27253..27271,27328..27347))
                     /aSTool="nrps_pks_domains"
                     /database="abmotifs"
                     /detection="hmmscan"
                     /domain_id="nrpspksmotif_jgi.p_Fomfom1_1315837_0002"
                     /evalue="5.80E-03"
                     /label="PKSI-KS_m4"
                     /locus_tag="jgi.p_Fomfom1_1315837"
                     /protein_end="248"
                     /protein_start="235"
                     /score="10.1"
                     /tool="antismash"
                     /translation="FDASANGFSRGEG"
     exon            complement(27328..27411)
                     /ID="exon_5687_5"
                     /Parent="mRNA_5687"
                     /gene="jgi.p|Fomfom1|1315837"
                     /source="prediction"
     exon            complement(27471..27676)
                     /ID="exon_5687_4"
                     /Parent="mRNA_5687"
                     /gene="jgi.p|Fomfom1|1315837"
                     /source="prediction"
     CDS_motif       complement(27548..27595)
                     /aSTool="nrps_pks_domains"
                     /database="abmotifs"
                     /detection="hmmscan"
                     /domain_id="nrpspksmotif_jgi.p_Fomfom1_1315837_0001"
                     /evalue="7.70E-06"
                     /label="PKSI-KS_m3"
                     /locus_tag="jgi.p_Fomfom1_1315837"
                     /protein_end="188"
                     /protein_start="172"
                     /score="18.0"
                     /tool="antismash"
                     /translation="GPSVPVDTACSSSLYA"
     exon            complement(27732..27978)
                     /ID="exon_5687_3"
                     /Parent="mRNA_5687"
                     /gene="jgi.p|Fomfom1|1315837"
                     /source="prediction"
     exon            complement(28042..28175)
                     /ID="exon_5687_2"
                     /Parent="mRNA_5687"
                     /gene="jgi.p|Fomfom1|1315837"
                     /source="prediction"
     exon            complement(28237..28290)
                     /ID="exon_5687_1"
                     /Parent="mRNA_5687"
                     /gene="jgi.p|Fomfom1|1315837"
                     /source="prediction"
     five_prime_UTR  29254..29439
                     /ID="UTR5_5688"
                     /Parent="mRNA_5688"
                     /gene="jgi.p|Fomfom1|1256140"
                     /source="prediction"
     exon            29254..29528
                     /ID="exon_5688_1"
                     /Parent="mRNA_5688"
                     /gene="jgi.p|Fomfom1|1256140"
                     /source="prediction"
     gene            29254..30029
                     /ID="gene_5688"
                     /Name="jgi.p|Fomfom1|1256140"
                     /gene="gene2475203_2475979"
                     /portal_id="Fomfom1"
                     /proteinId="1256140"
                     /score="0"
                     /source="prediction"
                     /transcriptId="1256331"
     mRNA            29254..30029
                     /ID="mRNA_5688"
                     /Name="jgi.p|Fomfom1|1256140"
                     /Parent="gene_5688"
                     /gene="jgi.p|Fomfom1|1256140"
                     /proteinId="1256140"
                     /source="prediction"
                     /track="FilteredModels1"
                     /transcriptId="1256331"
     CDS             join(29440..29528,29590..29656,29789..29843,29897..29947,
                     30010..30014)
                     /ID="CDS_5688"
                     /gene="jgi.p_Fomfom1_1256140"
                     /source="prediction"
                     /transl_table=1
                     /translation="MSLSASRCCHISLTQLSIQHSCRSPIKMDNLPLHHRSVALPYDVR
                     STIRCTSIVGLFMNWGLIGVLTVQVYIYHLFFPRDSVYLKSLV"
     exon            29590..29656
                     /ID="exon_5688_2"
                     /Parent="mRNA_5688"
                     /gene="jgi.p|Fomfom1|1256140"
                     /source="prediction"
     exon            29789..29843
                     /ID="exon_5688_3"
                     /Parent="mRNA_5688"
                     /gene="jgi.p|Fomfom1|1256140"
                     /source="prediction"
     exon            29897..29947
                     /ID="exon_5688_4"
                     /Parent="mRNA_5688"
                     /gene="jgi.p|Fomfom1|1256140"
                     /source="prediction"
     exon            30010..30029
                     /ID="exon_5688_5"
                     /Parent="mRNA_5688"
                     /gene="jgi.p|Fomfom1|1256140"
                     /source="prediction"
     three_prime_UTR 30015..30029
                     /ID="UTR3_5688"
                     /Parent="mRNA_5688"
                     /gene="jgi.p|Fomfom1|1256140"
                     /source="prediction"
     three_prime_UTR complement(30278..30459)
                     /ID="UTR3_5689"
                     /Parent="mRNA_5689"
                     /gene="jgi.p|Fomfom1|661064"
                     /source="prediction"
     exon            complement(30278..30778)
                     /ID="exon_5689_8"
                     /Parent="mRNA_5689"
                     /gene="jgi.p|Fomfom1|661064"
                     /source="prediction"
     gene            complement(30278..31910)
                     /ID="gene_5689"
                     /Name="jgi.p|Fomfom1|661064"
                     /gene="gene2476227_2477860"
                     /portal_id="Fomfom1"
                     /proteinId="661064"
                     /score="0"
                     /source="prediction"
                     /transcriptId="661064"
     mRNA            complement(30278..31910)
                     /ID="mRNA_5689"
                     /Name="jgi.p|Fomfom1|661064"
                     /Parent="gene_5689"
                     /gene="jgi.p|Fomfom1|661064"
                     /proteinId="661064"
                     /source="prediction"
                     /track="FilteredModels1"
                     /transcriptId="661064"
     CDS             complement(join(30460..30778,30839..30861,30910..30953,
                     31012..31099,31162..31221,31271..31327,31383..31427,
                     31486..31707))
                     /ID="CDS_5689"
                     /gene="jgi.p_Fomfom1_661064"
                     /source="prediction"
                     /transl_table=1
                     /translation="MWIWEWVQTGLVTDFAFDNFVYGYGQPQELVAFHNTWFSVTIMCA
                     LLSAVVQCYFAYRIWVLGKSKVLTGAIVFLSIAQMCVGVTGGALLKNFDPTAAEASLVT
                     PVISAWLSGAAFVDIIIAVSMTILLLRAKTGIRKSDNMVNKLVTLVVETGTLTATVAIV
                     DVICFTAYSDTLLHECPAVVLAKLYANTFVASLNNRALMKISNMVNGSSFTSSDITSSF
                     QLGNIRNRPNDSVRNVGAALRGQVQVTDETVVAHDLGLRKGKASTISLTEAQTESKEDG
                     IFVA"
     exon            complement(30839..30861)
                     /ID="exon_5689_7"
                     /Parent="mRNA_5689"
                     /gene="jgi.p|Fomfom1|661064"
                     /source="prediction"
     exon            complement(30910..30953)
                     /ID="exon_5689_6"
                     /Parent="mRNA_5689"
                     /gene="jgi.p|Fomfom1|661064"
                     /source="prediction"
     exon            complement(31012..31099)
                     /ID="exon_5689_5"
                     /Parent="mRNA_5689"
                     /gene="jgi.p|Fomfom1|661064"
                     /source="prediction"
     exon            complement(31162..31221)
                     /ID="exon_5689_4"
                     /Parent="mRNA_5689"
                     /gene="jgi.p|Fomfom1|661064"
                     /source="prediction"
     exon            complement(31271..31327)
                     /ID="exon_5689_3"
                     /Parent="mRNA_5689"
                     /gene="jgi.p|Fomfom1|661064"
                     /source="prediction"
     exon            complement(31383..31427)
                     /ID="exon_5689_2"
                     /Parent="mRNA_5689"
                     /gene="jgi.p|Fomfom1|661064"
                     /source="prediction"
     exon            complement(31486..31910)
                     /ID="exon_5689_1"
                     /Parent="mRNA_5689"
                     /gene="jgi.p|Fomfom1|661064"
                     /source="prediction"
     five_prime_UTR  complement(31708..31910)
                     /ID="UTR5_5689"
                     /Parent="mRNA_5689"
                     /gene="jgi.p|Fomfom1|661064"
                     /source="prediction"
     five_prime_UTR  31766..31845
                     /ID="UTR5_5690"
                     /Parent="mRNA_5690"
                     /gene="jgi.p|Fomfom1|1256164"
                     /source="prediction"
     exon            31766..31909
                     /ID="exon_5690_1"
                     /Parent="mRNA_5690"
                     /gene="jgi.p|Fomfom1|1256164"
                     /source="prediction"
     gene            31766..35379
                     /ID="gene_5690"
                     /Name="jgi.p|Fomfom1|1256164"
                     /gene="gene2477715_2481329"
                     /portal_id="Fomfom1"
                     /proteinId="1256164"
                     /score="0"
                     /source="prediction"
                     /transcriptId="1256355"
     mRNA            31766..35379
                     /ID="mRNA_5690"
                     /Name="jgi.p|Fomfom1|1256164"
                     /Parent="gene_5690"
                     /gene="jgi.p|Fomfom1|1256164"
                     /proteinId="1256164"
                     /source="prediction"
                     /track="FilteredModels1"
                     /transcriptId="1256355"
     CDS             join(31846..31909,31975..31982,32044..32143,32210..32342,
                     32410..32483,32539..32608,32661..32734,32789..32847,
                     32899..32937,32995..33006,33060..33128,33187..33362,
                     33420..33565,33629..33707,33766..34004,34055..34119,
                     34173..34365,34418..34450,34511..34575,34634..34706,
                     34771..34797,34858..34892)
                     /ID="CDS_5690"
                     /gene="jgi.p_Fomfom1_1256164"
                     /source="prediction"
                     /transl_table=1
                     /translation="MEDTLAKLNDVANKTFDFVIVGGGVAGCVLASRLSENPSVSVALL
                     EAGGAHFNDPLILTPDGWMKQVWDSNYDWAFRTTPQSKVQSTTTPDGKPDPSFHWSRGK
                     GLGGSSGMNFLFWTRPQREEIDAIERLGNSGWNWKRFFEASKRTETFLPTPLSNHSGYL
                     SLYEPQSVGHSGPVPVSFPRTVSGAEGPFQKALQAFGVEVLNDGLSGSLNGTFKSTSNI
                     DPRTGNRSTAATGYLYPVLGRSNLKVLTEAYVRRIVTTDGPNGVVASAVEFDYQGQVYT
                     VKVGKEAILSSSTIKSPHILELSGIGDKALLESLGIRVRVNLPSVGTNLQDHLIVTGSI
                     FQMKAGQDVVTSDTILVPAVREKLQQIYGELNSPLALACCGCTFLPLQTFSERANELIQ
                     ALENRLAGASANAPPGLREQYKLQLEMLKDKTLPDIEIVVFPFNLQPTGGDVPYLGIFP
                     SIGHPFSRGTIHASSSDPHVQPTIDPNYGSEEIDLDILVESMKFVRKLAATEAWGAVSE
                     AEVIPGPEVTSDEQLREHISKSLSTTWHAAGTCSMLPKDKGGVVDDHLKVYGTQNIRVV
                     DLSILPLLTSVHTQVTTYAIAEQAVDIIRADHNL"
     exon            31975..31982
                     /ID="exon_5690_2"
                     /Parent="mRNA_5690"
                     /gene="jgi.p|Fomfom1|1256164"
                     /source="prediction"
     exon            32044..32143
                     /ID="exon_5690_3"
                     /Parent="mRNA_5690"
                     /gene="jgi.p|Fomfom1|1256164"
                     /source="prediction"
     exon            32210..32342
                     /ID="exon_5690_4"
                     /Parent="mRNA_5690"
                     /gene="jgi.p|Fomfom1|1256164"
                     /source="prediction"
     exon            32410..32483
                     /ID="exon_5690_5"
                     /Parent="mRNA_5690"
                     /gene="jgi.p|Fomfom1|1256164"
                     /source="prediction"
     exon            32539..32608
                     /ID="exon_5690_6"
                     /Parent="mRNA_5690"
                     /gene="jgi.p|Fomfom1|1256164"
                     /source="prediction"
     exon            32661..32734
                     /ID="exon_5690_7"
                     /Parent="mRNA_5690"
                     /gene="jgi.p|Fomfom1|1256164"
                     /source="prediction"
     exon            32789..32847
                     /ID="exon_5690_8"
                     /Parent="mRNA_5690"
                     /gene="jgi.p|Fomfom1|1256164"
                     /source="prediction"
     exon            32899..32937
                     /ID="exon_5690_9"
                     /Parent="mRNA_5690"
                     /gene="jgi.p|Fomfom1|1256164"
                     /source="prediction"
     exon            32995..33006
                     /ID="exon_5690_10"
                     /Parent="mRNA_5690"
                     /gene="jgi.p|Fomfom1|1256164"
                     /source="prediction"
     exon            33060..33128
                     /ID="exon_5690_11"
                     /Parent="mRNA_5690"
                     /gene="jgi.p|Fomfom1|1256164"
                     /source="prediction"
     exon            33187..33362
                     /ID="exon_5690_12"
                     /Parent="mRNA_5690"
                     /gene="jgi.p|Fomfom1|1256164"
                     /source="prediction"
     exon            33420..33565
                     /ID="exon_5690_13"
                     /Parent="mRNA_5690"
                     /gene="jgi.p|Fomfom1|1256164"
                     /source="prediction"
     exon            33629..33707
                     /ID="exon_5690_14"
                     /Parent="mRNA_5690"
                     /gene="jgi.p|Fomfom1|1256164"
                     /source="prediction"
     exon            33766..34004
                     /ID="exon_5690_15"
                     /Parent="mRNA_5690"
                     /gene="jgi.p|Fomfom1|1256164"
                     /source="prediction"
     exon            34055..34119
                     /ID="exon_5690_16"
                     /Parent="mRNA_5690"
                     /gene="jgi.p|Fomfom1|1256164"
                     /source="prediction"
     exon            34173..34365
                     /ID="exon_5690_17"
                     /Parent="mRNA_5690"
                     /gene="jgi.p|Fomfom1|1256164"
                     /source="prediction"
     exon            34418..34450
                     /ID="exon_5690_18"
                     /Parent="mRNA_5690"
                     /gene="jgi.p|Fomfom1|1256164"
                     /source="prediction"
     exon            34511..34575
                     /ID="exon_5690_19"
                     /Parent="mRNA_5690"
                     /gene="jgi.p|Fomfom1|1256164"
                     /source="prediction"
     exon            34634..34706
                     /ID="exon_5690_20"
                     /Parent="mRNA_5690"
                     /gene="jgi.p|Fomfom1|1256164"
                     /source="prediction"
     exon            34771..34797
                     /ID="exon_5690_21"
                     /Parent="mRNA_5690"
                     /gene="jgi.p|Fomfom1|1256164"
                     /source="prediction"
     exon            34858..35379
                     /ID="exon_5690_22"
                     /Parent="mRNA_5690"
                     /gene="jgi.p|Fomfom1|1256164"
                     /source="prediction"
     three_prime_UTR 34893..35379
                     /ID="UTR3_5690"
                     /Parent="mRNA_5690"
                     /gene="jgi.p|Fomfom1|1256164"
                     /source="prediction"
     five_prime_UTR  36623..36731
                     /ID="UTR5_5691"
                     /Parent="mRNA_5691"
                     /gene="jgi.p|Fomfom1|1256171"
                     /source="prediction"
     gene            36623..37066
                     /ID="gene_5691"
                     /Name="jgi.p|Fomfom1|1256171"
                     /gene="gene2482572_2483016"
                     /portal_id="Fomfom1"
                     /proteinId="1256171"
                     /score="0"
                     /source="prediction"
                     /transcriptId="1256362"
     mRNA            36623..37066
                     /ID="mRNA_5691"
                     /Name="jgi.p|Fomfom1|1256171"
                     /Parent="gene_5691"
                     /gene="jgi.p|Fomfom1|1256171"
                     /proteinId="1256171"
                     /source="prediction"
                     /track="FilteredModels1"
                     /transcriptId="1256362"
     exon            36623..37066
                     /ID="exon_5691_1"
                     /Parent="mRNA_5691"
                     /gene="jgi.p|Fomfom1|1256171"
                     /source="prediction"
     CDS             36732..36935
                     /ID="CDS_5691"
                     /gene="jgi.p_Fomfom1_1256171"
                     /phase="0"
                     /source="prediction"
                     /transl_table=1
                     /translation="MEGRMSCVKGGEAAEPSPRSDTSPGTDVGGDHACGCFHRPGHGST
                     PGRHNRTQFPKVLVPENLRDAW"
     three_prime_UTR 36936..37066
                     /ID="UTR3_5691"
                     /Parent="mRNA_5691"
                     /gene="jgi.p|Fomfom1|1256171"
                     /source="prediction"
     three_prime_UTR complement(38597..38854)
                     /ID="UTR3_5692"
                     /Parent="mRNA_5692"
                     /gene="jgi.p|Fomfom1|1256173"
                     /source="prediction"
     exon            complement(38597..38995)
                     /ID="exon_5692_25"
                     /Parent="mRNA_5692"
                     /gene="jgi.p|Fomfom1|1256173"
                     /source="prediction"
     gene            complement(38597..41577)
                     /ID="gene_5692"
                     /Name="jgi.p|Fomfom1|1256173"
                     /gene="gene2484546_2487527"
                     /portal_id="Fomfom1"
                     /proteinId="1256173"
                     /score="0"
                     /source="prediction"
                     /transcriptId="1256364"
     mRNA            complement(38597..41577)
                     /ID="mRNA_5692"
                     /Name="jgi.p|Fomfom1|1256173"
                     /Parent="gene_5692"
                     /gene="jgi.p|Fomfom1|1256173"
                     /proteinId="1256173"
                     /source="prediction"
                     /track="FilteredModels1"
                     /transcriptId="1256364"
     CDS             complement(join(38855..38995,39049..39172,39225..39249,
                     39304..39361,39417..39444,39499..39511,39569..39621,
                     39683..39783,39845..39884,39938..39953,40008..40019,
                     40088..40112,40166..40200,40254..40279,40338..40363,
                     40421..40438,40495..40504,40563..40619,40675..40716,
                     40768..40781,40839..40917,40968..41051,41148..41173))
                     /ID="CDS_5692"
                     /gene="jgi.p_Fomfom1_1256173"
                     /source="prediction"
                     /transl_table=1
                     /translation="MIVKHSLNSQAMSSIVDSDFVSNTYGTFLLGTFIGIIFHGIGVHQ
                     TYRYFRVYSTDTLLIRTLVVGLLALETAQTVFSGHACYYYLVTNYFKPNVLSHSVWSVN
                     ALIISEVLIVVISQIFFLRRISLISPWYKLISAATLAFLVWNVVCKLLLAYYGLQSGNI
                     DVFITHKWLVRMGYIALTIVNLAVTGSLFAVMKRARPGVNSNKPAPLSNPLIVYAINTG
                     LLVLVADFVTMILALSRSDVLYWLPLSLVTPRLYMNTLLSVLNTRQLLVSRGADIFNNG
                     SFGPNFLSRAQRLATVERWNVPQLPEENPPMMVDIKVTREIEGEDAVGTSSATSQHDDG
                     KSHDMTDHRA"
     exon            complement(39049..39172)
                     /ID="exon_5692_24"
                     /Parent="mRNA_5692"
                     /gene="jgi.p|Fomfom1|1256173"
                     /source="prediction"
     exon            complement(39225..39249)
                     /ID="exon_5692_23"
                     /Parent="mRNA_5692"
                     /gene="jgi.p|Fomfom1|1256173"
                     /source="prediction"
     exon            complement(39304..39361)
                     /ID="exon_5692_22"
                     /Parent="mRNA_5692"
                     /gene="jgi.p|Fomfom1|1256173"
                     /source="prediction"
     exon            complement(39417..39444)
                     /ID="exon_5692_21"
                     /Parent="mRNA_5692"
                     /gene="jgi.p|Fomfom1|1256173"
                     /source="prediction"
     exon            complement(39499..39511)
                     /ID="exon_5692_20"
                     /Parent="mRNA_5692"
                     /gene="jgi.p|Fomfom1|1256173"
                     /source="prediction"
     exon            complement(39569..39621)
                     /ID="exon_5692_19"
                     /Parent="mRNA_5692"
                     /gene="jgi.p|Fomfom1|1256173"
                     /source="prediction"
     exon            complement(39683..39783)
                     /ID="exon_5692_18"
                     /Parent="mRNA_5692"
                     /gene="jgi.p|Fomfom1|1256173"
                     /source="prediction"
     exon            complement(39845..39884)
                     /ID="exon_5692_17"
                     /Parent="mRNA_5692"
                     /gene="jgi.p|Fomfom1|1256173"
                     /source="prediction"
     exon            complement(39938..39953)
                     /ID="exon_5692_16"
                     /Parent="mRNA_5692"
                     /gene="jgi.p|Fomfom1|1256173"
                     /source="prediction"
     exon            complement(40008..40019)
                     /ID="exon_5692_15"
                     /Parent="mRNA_5692"
                     /gene="jgi.p|Fomfom1|1256173"
                     /source="prediction"
     exon            complement(40088..40112)
                     /ID="exon_5692_14"
                     /Parent="mRNA_5692"
                     /gene="jgi.p|Fomfom1|1256173"
                     /source="prediction"
     exon            complement(40166..40200)
                     /ID="exon_5692_13"
                     /Parent="mRNA_5692"
                     /gene="jgi.p|Fomfom1|1256173"
                     /source="prediction"
     exon            complement(40254..40279)
                     /ID="exon_5692_12"
                     /Parent="mRNA_5692"
                     /gene="jgi.p|Fomfom1|1256173"
                     /source="prediction"
     exon            complement(40338..40363)
                     /ID="exon_5692_11"
                     /Parent="mRNA_5692"
                     /gene="jgi.p|Fomfom1|1256173"
                     /source="prediction"
     exon            complement(40421..40438)
                     /ID="exon_5692_10"
                     /Parent="mRNA_5692"
                     /gene="jgi.p|Fomfom1|1256173"
                     /source="prediction"
     exon            complement(40495..40504)
                     /ID="exon_5692_9"
                     /Parent="mRNA_5692"
                     /gene="jgi.p|Fomfom1|1256173"
                     /source="prediction"
     exon            complement(40563..40619)
                     /ID="exon_5692_8"
                     /Parent="mRNA_5692"
                     /gene="jgi.p|Fomfom1|1256173"
                     /source="prediction"
     exon            complement(40675..40716)
                     /ID="exon_5692_7"
                     /Parent="mRNA_5692"
                     /gene="jgi.p|Fomfom1|1256173"
                     /source="prediction"
     exon            complement(40768..40781)
                     /ID="exon_5692_6"
                     /Parent="mRNA_5692"
                     /gene="jgi.p|Fomfom1|1256173"
                     /source="prediction"
     exon            complement(40839..40917)
                     /ID="exon_5692_5"
                     /Parent="mRNA_5692"
                     /gene="jgi.p|Fomfom1|1256173"
                     /source="prediction"
     exon            complement(40968..41051)
                     /ID="exon_5692_4"
                     /Parent="mRNA_5692"
                     /gene="jgi.p|Fomfom1|1256173"
                     /source="prediction"
     exon            complement(41148..41197)
                     /ID="exon_5692_3"
                     /Parent="mRNA_5692"
                     /gene="jgi.p|Fomfom1|1256173"
                     /source="prediction"
     five_prime_UTR  complement(41174..41197)
                     /ID="UTR5_5692"
                     /Parent="mRNA_5692"
                     /gene="jgi.p|Fomfom1|1256173"
                     /source="prediction"
     exon            complement(41248..41267)
                     /ID="exon_5692_2"
                     /Parent="mRNA_5692"
                     /gene="jgi.p|Fomfom1|1256173"
                     /source="prediction"
     five_prime_UTR  complement(41248..41267)
                     /ID="UTR5_5692"
                     /Parent="mRNA_5692"
                     /gene="jgi.p|Fomfom1|1256173"
                     /source="prediction"
     exon            complement(41331..41577)
                     /ID="exon_5692_1"
                     /Parent="mRNA_5692"
                     /gene="jgi.p|Fomfom1|1256173"
                     /source="prediction"
     five_prime_UTR  complement(41331..41577)
                     /ID="UTR5_5692"
                     /Parent="mRNA_5692"
                     /gene="jgi.p|Fomfom1|1256173"
                     /source="prediction"
     exon            42796..42920
                     /ID="exon_5693_1"
                     /Parent="mRNA_5693"
                     /gene="jgi.p|Fomfom1|1256193"
                     /source="prediction"
     five_prime_UTR  42796..42920
                     /ID="UTR5_5693"
                     /Parent="mRNA_5693"
                     /gene="jgi.p|Fomfom1|1256193"
                     /source="prediction"
     gene            42796..46240
                     /ID="gene_5693"
                     /Name="jgi.p|Fomfom1|1256193"
                     /gene="gene2488745_2492190"
                     /portal_id="Fomfom1"
                     /proteinId="1256193"
                     /score="0"
                     /source="prediction"
                     /transcriptId="1256384"
     mRNA            42796..46240
                     /ID="mRNA_5693"
                     /Name="jgi.p|Fomfom1|1256193"
                     /Parent="gene_5693"
                     /gene="jgi.p|Fomfom1|1256193"
                     /proteinId="1256193"
                     /source="prediction"
                     /track="FilteredModels1"
                     /transcriptId="1256384"
     five_prime_UTR  43018..43041
                     /ID="UTR5_5693"
                     /Parent="mRNA_5693"
                     /gene="jgi.p|Fomfom1|1256193"
                     /source="prediction"
     exon            43018..43206
                     /ID="exon_5693_2"
                     /Parent="mRNA_5693"
                     /gene="jgi.p|Fomfom1|1256193"
                     /source="prediction"
     CDS             join(43042..43206,43257..43311,43375..43389,43449..43475,
                     43537..43555,43618..43647,43699..44008,44087..44213,
                     44270..44284,44338..44384,44451..44530,44590..44623,
                     44679..44808,44867..45068,45125..45151,45212..45497,
                     45561..45692,45748..45771)
                     /ID="CDS_5693"
                     /NRPS_PKS="Domain: AMP-binding (47-457). E-value: 1.7e-87.
                     Score: 285.5. Matches aSDomain:
                     nrpspksdomains_jgi.p_Fomfom1_1256193_AMP-binding.1"
                     /gene="jgi.p_Fomfom1_1256193"
                     /gene_functions="biosynthetic-additional
                     (rule-based-clusters) AMP-binding"
                     /gene_functions="biosynthetic-additional (smcogs)
                     SMCOG1002:AMP-dependent synthetase and ligase (Score:
                     331.5; E-value: 1.2e-100)"
                     /gene_kind="biosynthetic-additional"
                     /sec_met_domain="AMP-binding (E-value: 9.7e-98, bitscore:
                     323.5, seeds: 400, tool: rule-based-clusters)"
                     /source="prediction"
                     /transl_table=1
                     /translation="MYEIHGDGPSDLYIPDDLTISQFILDAHHPARPVVTRTQPWLIEE
                     ITGREIGSDELRARVHGLTNAFKIRWSLGDEDVFCLFSPNHVDYIVAIWAAHRLGSVVT
                     TANPMYTSEELSYQLKTTKTSVLIVHSSVLSVALDAAGGVDFPKERIILIDSVPNSPYS
                     YLEELVRFGLKEKPQYTEQRLKCGEARTKVALLPFSSGTTGRPKAVMVSHYTLIANLVQ
                     VLHYLRLADENFPAERKLYKAGSVTLCFLPLFHVYGLHLVLMGSMLFGSTLVVSPRFQF
                     ERMLKSIQQYRVTHLFLVPPQAVLLCKSPVVKNYDLSSVQLLGCGAAPVSAELTDGLAK
                     LFPTSVIGQGYGMTEYSSIVSYIQLHKQVGTPGCAGILMPGMTVRVVKQDGTPAGLNEL
                     GELYVKGPSVAMGYLGNPTATAETFQEDGWLRTGDEGKINEHKEIFVVDRIKEFIKVRG
                     FQVAPSELEGHLFDHHNVADVCVVGIPDEYSGELPYAFVVPSAEAKACMESDVQGTRKV
                     RESIMKYVSDHKSRFKWLAGVHFVADIPKTQSGKILRRVLREQAKAMIETVSIGFRT"
     aSDomain        join(43183..43206,43257..43311,43375..43389,43449..43475,
                     43537..43555,43618..43647,43699..44008,44087..44213,
                     44270..44284,44338..44384,44451..44530,44590..44623,
                     44679..44808,44867..45068,45125..45151,45212..45299)
                     /aSDomain="AMP-binding"
                     /aSTool="nrps_pks_domains"
                     /database="nrpspksdomains.hmm"
                     /detection="hmmscan"
                     /domain_id="nrpspksdomains_jgi.p_Fomfom1_1256193_AMP-bindin
                     g.1"
                     /evalue="1.70E-87"
                     /label="jgi.p_Fomfom1_1256193_AMP-binding.1"
                     /locus_tag="jgi.p_Fomfom1_1256193"
                     /protein_end="457"
                     /protein_start="47"
                     /score="285.5"
                     /specificity="substrate consensus: X"
                     /tool="antismash"
                     /translation="GREIGSDELRARVHGLTNAFKIRWSLGDEDVFCLFSPNHVDYIVA
                     IWAAHRLGSVVTTANPMYTSEELSYQLKTTKTSVLIVHSSVLSVALDAAGGVDFPKERI
                     ILIDSVPNSPYSYLEELVRFGLKEKPQYTEQRLKCGEARTKVALLPFSSGTTGRPKAVM
                     VSHYTLIANLVQVLHYLRLADENFPAERKLYKAGSVTLCFLPLFHVYGLHLVLMGSMLF
                     GSTLVVSPRFQFERMLKSIQQYRVTHLFLVPPQAVLLCKSPVVKNYDLSSVQLLGCGAA
                     PVSAELTDGLAKLFPTSVIGQGYGMTEYSSIVSYIQLHKQVGTPGCAGILMPGMTVRVV
                     KQDGTPAGLNELGELYVKGPSVAMGYLGNPTATAETFQEDGWLRTGDEGKINEHKEIFV
                     VDRIKEFIKVR"
     exon            43257..43311
                     /ID="exon_5693_3"
                     /Parent="mRNA_5693"
                     /gene="jgi.p|Fomfom1|1256193"
                     /source="prediction"
     exon            43375..43389
                     /ID="exon_5693_4"
                     /Parent="mRNA_5693"
                     /gene="jgi.p|Fomfom1|1256193"
                     /source="prediction"
     exon            43449..43475
                     /ID="exon_5693_5"
                     /Parent="mRNA_5693"
                     /gene="jgi.p|Fomfom1|1256193"
                     /source="prediction"
     exon            43537..43555
                     /ID="exon_5693_6"
                     /Parent="mRNA_5693"
                     /gene="jgi.p|Fomfom1|1256193"
                     /source="prediction"
     exon            43618..43647
                     /ID="exon_5693_7"
                     /Parent="mRNA_5693"
                     /gene="jgi.p|Fomfom1|1256193"
                     /source="prediction"
     exon            43699..44008
                     /ID="exon_5693_8"
                     /Parent="mRNA_5693"
                     /gene="jgi.p|Fomfom1|1256193"
                     /source="prediction"
     CDS_motif       join(43967..44008,44087..44104)
                     /aSTool="nrps_pks_domains"
                     /database="abmotifs"
                     /detection="hmmscan"
                     /domain_id="nrpspksmotif_jgi.p_Fomfom1_1256193_0001"
                     /evalue="6.90E-07"
                     /label="NRPS-A_a3"
                     /locus_tag="jgi.p_Fomfom1_1256193"
                     /protein_end="213"
                     /protein_start="193"
                     /score="21.8"
                     /tool="antismash"
                     /translation="ALLPFSSGTTGRPKAVMVSH"
     exon            44087..44213
                     /ID="exon_5693_9"
                     /Parent="mRNA_5693"
                     /gene="jgi.p|Fomfom1|1256193"
                     /source="prediction"
     exon            44270..44284
                     /ID="exon_5693_10"
                     /Parent="mRNA_5693"
                     /gene="jgi.p|Fomfom1|1256193"
                     /source="prediction"
     exon            44338..44384
                     /ID="exon_5693_11"
                     /Parent="mRNA_5693"
                     /gene="jgi.p|Fomfom1|1256193"
                     /source="prediction"
     exon            44451..44530
                     /ID="exon_5693_12"
                     /Parent="mRNA_5693"
                     /gene="jgi.p|Fomfom1|1256193"
                     /source="prediction"
     exon            44590..44623
                     /ID="exon_5693_13"
                     /Parent="mRNA_5693"
                     /gene="jgi.p|Fomfom1|1256193"
                     /source="prediction"
     exon            44679..44808
                     /ID="exon_5693_14"
                     /Parent="mRNA_5693"
                     /gene="jgi.p|Fomfom1|1256193"
                     /source="prediction"
     exon            44867..45068
                     /ID="exon_5693_15"
                     /Parent="mRNA_5693"
                     /gene="jgi.p|Fomfom1|1256193"
                     /source="prediction"
     CDS_motif       join(45007..45068,45125..45140)
                     /aSTool="nrps_pks_domains"
                     /database="abmotifs"
                     /detection="hmmscan"
                     /domain_id="nrpspksmotif_jgi.p_Fomfom1_1256193_0002"
                     /evalue="3.70E-11"
                     /label="NRPS-A_a6"
                     /locus_tag="jgi.p_Fomfom1_1256193"
                     /protein_end="424"
                     /protein_start="398"
                     /score="35.3"
                     /tool="antismash"
                     /translation="LGELYVKGPSVAMGYLGNPTATAETF"
     exon            45125..45151
                     /ID="exon_5693_16"
                     /Parent="mRNA_5693"
                     /gene="jgi.p|Fomfom1|1256193"
                     /source="prediction"
     exon            45212..45497
                     /ID="exon_5693_17"
                     /Parent="mRNA_5693"
                     /gene="jgi.p|Fomfom1|1256193"
                     /source="prediction"
     exon            45561..45692
                     /ID="exon_5693_18"
                     /Parent="mRNA_5693"
                     /gene="jgi.p|Fomfom1|1256193"
                     /source="prediction"
     exon            45748..46240
                     /ID="exon_5693_19"
                     /Parent="mRNA_5693"
                     /gene="jgi.p|Fomfom1|1256193"
                     /source="prediction"
     three_prime_UTR 45772..46240
                     /ID="UTR3_5693"
                     /Parent="mRNA_5693"
                     /gene="jgi.p|Fomfom1|1256193"
                     /source="prediction"
     five_prime_UTR  47603..47829
                     /ID="UTR5_5694"
                     /Parent="mRNA_5694"
                     /gene="jgi.p|Fomfom1|661519"
                     /source="prediction"
     exon            47603..48048
                     /ID="exon_5694_1"
                     /Parent="mRNA_5694"
                     /gene="jgi.p|Fomfom1|661519"
                     /source="prediction"
ORIGIN
        1 acaaggacga tgatagcgaa catctcagtg gaaacagaga tacggcagta actgaagagc
       61 gcaccgtgag atgagccaac atgtccgaga cgacgtacgt cccattgtcg tccagcatga
      121 agaggaccaa ggtgatgatc taagacaaga cgatgatgat caacgctcat ttagagaggc
      181 tgtagtaaac atacgagagc aatacaatgt gctacactag actcgacgat gacaagcaac
      241 acgttgaaat tccgccctcc agcatgcaag ccaatgttta tggatcggag cacccggtta
      301 tgctgccttc agagcgaggt gtatgagaat ggcccagtca cagtagcact ggcagtggga
      361 acttcctcaa gttcccttct ggcatgtccg cagtcttcga cgcttatcga tccacttcgc
      421 acccattccg cccaggaatc caaatgagac aggtagttgg cagcgcccct ctcatgtagg
      481 cacgccgcag tcaggagggg tgatatagta ttcacattct acaacggtcg cgtgaggggc
      541 tgtccgcaaa tgtgaccgac agacaacact cacctttgtc gtaccgatct cgaacctgta
      601 tttgaaccaa gcaaggacgg tatctagggc acgctggtcc ccggtgatct catggaactt
      661 gggcaatcca tagaggccta gtagtagaga agctgtcaac gtcgttctcg tgatacgacg
      721 atgaagggtg ccttacccac tctgtgtgtc cactataacg gactccggtg agcgcgcacc
      781 tcaggcacga gtaacccaga aaatactgac ctcccagtcc tcccagcatt tggtgtcgat
      841 tagacgacca tcggccaacg gtggcaggag aaactcgccg gtctcatcct tgatgttgac
      901 gagacaagtt atggtgttgt ttttatgctt gacggtcgcg agattttcct tgttgatata
      961 tctgaaggac atggcgggat gcagggaggt gataataata atatgtcttg gactcaggct
     1021 tcgacactgt atattgcgct tttggtataa gcgagcggac cgcaggggcc ggagacccgg
     1081 gtaccacgac ctgccccacc gcgtaccggg gaagatgatc ggaattgaag cttaatccat
     1141 ataactattc agccgctcgg ctgactcgga ggttcgctaa gcgtaggtca agaataagta
     1201 cgtgtctttt tacacgccgc tcgctgcctg gccttgcctt gtcttgccac gaccacgacg
     1261 accagctcac agtccagtca tgtccggact cgcaaagcac gactccactg agcgtcgcat
     1321 cgaggacgtc gagaaggaag tcgtctccat ctctagcgga gagacttcac aacgtgcgtt
     1381 tgtctttatc tactgtttca ttcactgctc acattcattc aacacagagc aagctggtat
     1441 cgatgctgag gtggcaggtg agcaagcatc ttcgcgtcgc ggttcatacc tataagattc
     1501 acgtgctcgt tgcgcagagt tcttcgctaa gcagggcacc agtggcccca ttgaaattga
     1561 cgaggagacg aacaggaggc tgagatggat ggttcacaag cgtgttctgg tgcgcatgct
     1621 cgctgctagt acttgttcgc ggcgctcaca cgaatctgta ggtggtcatg gtcaccatct
     1681 acttcgccca ggcgcttgac aaggggtggg gcttattgca aacgacctgt tttcattcac
     1741 aggactgacc cagattgccc gtaggacgat caacttcgcg tccatcatgg gcataatcga
     1801 ggacacgaat ctccatgggc aacagtatcc ttagctcaca acttgcggtg cgtctttaat
     1861 ctcctcgttg cctcgctgtt ggctgacatt gtgctccagt gtatattgcc atgtgagtat
     1921 ccgctccgct accgagcctc ctctcatgag actgtctgct cgctagtctg atctgggagt
     1981 tccccaccaa ccgtctcatc caacgtctgc ctatcgctga gtaccttgct ttcaagtaag
     2041 cgatctcctt ccatcgcaat gtcacacact gattgttctg tgtagtatcg ctgcttgggg
     2101 tgccgtgctg gctactacgg cggtttgcga agacttcacg ggccttacca tcgtccacac
     2161 ccttcttggt gtcttcgagt gtgtctggca acctgccttc gtctacatgt cgacgatgtg
     2221 ctatcgtcgc gaggagcagg ccctcgtcgt cggcgcatca agatgctgtt atagtgcggc
     2281 ttactagttc acaaacggca tgcccactgg tctcggtgca ttcgccaacc tgatcatcaa
     2341 ggattttgga cacaccgtgt tgcagacgtg cctcctcaac atcgcgcagg gtgcagttat
     2401 catgttcttc ttcagcggtg cgtacctctc caagcacatc aaaggattct gctcgccatc
     2461 atctacacat tgcccaacat catcggcatg attgttttct tgacggtcca actcgccaag
     2521 acaccaaggt tgggctgttc atctcgttct agtgagtccg aactcatccc tccgctgacg
     2581 tcttcgacaa ctgacgactc ttctcagtct gaccatggcc ttcggtgctg tctccgtgct
     2641 caatctggcg gtgatgtcca acaatgttgc ggggcgcacg aaacaagtcg tcgcctcctc
     2701 gctcgtgtac attgcttggg cagtcggcaa cgcagtcggt ccgcaagtct tccgggcgga
     2761 tgacgctccg cgttacatca aggcctttat cgcgcacatg gtcatgtacg cgcggtcgcc
     2821 ctgctcttct tcctccgggg ctatctcatg cgtcagaatg tcctcaagcg ccgtgctgct
     2881 gcgcttcggg agtccaccgc gagtggcgag gacacggtac gtacccgttg cttatctgca
     2941 tcgatgcgct ggatagacaa aactgacgga atctcttctt cacgtaaagg atgagcacct
     3001 gggtcacagg catgctttcg acgatctcac ggaccaggag aaccccgact tccgttatac
     3061 gtactaggtc gctggagctg gcggcgcggt ttcttccgct cgctcgttcg cccgggtctt
     3121 gtccacgact tacgatactg taatgaatgc cacggcatcg tcctattgtg cttcgctcct
     3181 tgtatttcta ggcggatcgt tttacgcaaa attatgatat cacccaatct ctgatgtcgc
     3241 aattcggcgc aggtgctgcg ctaatccaca tatgtaatac ggcttacaag gaacatacat
     3301 gaaaggaaga tgccacatgg agaacagtag taatgcgaat ccgcccttac tccgcatcga
     3361 aaaccaatgc gcggacctcg atagactgcc tatacggcgc atccttcgga ctactcacgt
     3421 ccgtaaacgc ggtgtgcggc gtcaggcgcg ccttatcctc ctccgagtca tagcacttga
     3481 tgagcgtgac ttcgtccggg gtctggttcc caaggtagta ccactgtagg ttcggattgt
     3541 agcgtacgga gtaagttgac cctgtgcgat gcgggtacac gaggtcaaca tggacgaggt
     3601 ccttctcgtc aagcgtgcgc cagtccgcga cggccaacgg cttgtgcgcg accgggttcg
     3661 cgatcgggcg ccagaggttg ataaggcgca cgcgcgattt gagaaggcgg tctgcctcgt
     3721 cgggcaagtg gtattgtacg cgcgcgtggc tcgcctggta cgtctggtcg atgtggacca
     3781 tctcctgcca acggaactgt aagtgcgaca caacaatatc gacacatgaa tgatacgtgc
     3841 tgctggaccc cgattcttcg ggtcggactg gtccgatgcg ggattgcgcc tgcaaacgga
     3901 tagttgtgat gtcagtggca gtcactctta ataatacttg tacgtttctc aaacatgctc
     3961 accggatagt atgatcaaat atatagacac gcttggcgcc tgtcaccttc ttcaagatcg
     4021 tctcgacctc ggcgtagtac ttgagcttga ttgtctcctc gtcgatgaac tccttctcga
     4081 cgctgggcca acgcacgaac tggaagccgt gcgtgtcgag ggtgaactct gcctcgcggc
     4141 cgcgggcgtc gtgcacgaca acggggtgcg gatcccttcc gacattggtc ttgtactcgc
     4201 cagggccgtt tgtaacgacc gaccgtggcg gactatcgtc gagaggtttg taccagttca
     4261 gcgttgtcgg gacatcgtga ggagcagggg cagttgcagt aggcattgtg aagagtgcgt
     4321 ttgcctgtaa caattcggtc tgacaaaact tcgaccttat atatactgta gtacgtcctt
     4381 caatgcgtca gcactgagaa tctgacaggc gccatagagc catttctgag gctgttgacg
     4441 caatcggtgc agctctgtat ctgggaagtc cgagcatact cggacttaaa ggctcgtaag
     4501 ctggaggtct tttcatggtc acattgtcag caaattggaa aacggcgcgg cacttacgat
     4561 acacacaaac gagtcaatcc gagggcctag tcgcgaggga gataagcaac accgggcttc
     4621 cactggtcgc aagttgagga ctacttaccg tacactgtac acaatcgaca gaccacggct
     4681 gacgatgccg agttccgtcc ttatatgtga tgcggatcta ggggctgacg ggacaaatca
     4741 gggcgcatgc cctggtgaag ggaagggaaa ccgagggaga gcactcgagt ttgagcttaa
     4801 atgatgacag acaaagttgt cagcacagta tgggtgctcc gactgccgga ctcgacgatc
     4861 tttgtatccg gcaagtcgga ctcaaagcga tattcaactc atgcgaggat cgaaaacatt
     4921 aaccccacca gcagaacaat gaagatagcc acagaaggaa gacggctcac atgcaatact
     4981 gaagtcggcg gtagtgcctg agcgagatat cgcagtatgc cggtagccat atttgtacct
     5041 cgtgagtata tcatggcttt ggaaagatct ccatagatct gtggatgcca gtcgtggcta
     5101 agttcgtttt accccatagc gtcgttcttt attcaacgtc atgaaatctc ggaagagctc
     5161 ctccgcctgt cgtacctttg ctcatctaaa ggggagtcaa ctccacgtgg cgagcactcg
     5221 ttgaagatga gatgcaaatg ctgccaggcg actcgagaac agtggtgccg ccgcaccctg
     5281 acatttaccg actcctcgtt gggtttgctg cagtggccac gcagttgtcg ggtggatcgt
     5341 cgggcttcac gtcattgcga gttacatcgt cgagtcaagc agcatcgtga aggcaggaat
     5401 gaagatctca ggtaccggaa ccagctgcgc agtgtggata gcggtgaata tatttagagg
     5461 actaagtatg accaagcgaa ggggtcaggg cctcccgcgc acgacgcgct gcacatggga
     5521 ccatcggcag ttgccgagcg accatcctca gctccgagtc caacttcaac atctcatttc
     5581 caagtccaac tgcatccaag tcgccgtgct ctcaccgcta attcagactc actcagactc
     5641 atgccgtggc tactaagcga ttcctagtct gaatcatcct taagtcgtat ccgacggaca
     5701 gcgtggaagt ttacatggcc ccatggagac aaaaacgata ccgatgcctc tgtaacctca
     5761 tccacaatta ctttgaaggc cagtgctctt tctaaacacc cgcacgcgtt ttctgtgaca
     5821 atgctattga gtacattatg tcaccgggct gactctgagc gggctgatct agcccgcaac
     5881 ggtgtcttta gcgcaccgca gcgtggtcct ggccctcgaa gaagttgtag gagtcaatgc
     5941 ttcttctatt cataagcggc ctgctggttg gcggagctct gccggaaagg tctctcgttc
     6001 cctcgtgcgg agaatcaagc tcgcggcaca tggcgagttc ttctttgtaa catgggtcga
     6061 gatggatata acccgctctc gcacgacaga cttcgtcccg tccagtgcat tgatcaccgc
     6121 cctacagtct atgccatggc cctcgcttcg cggctaggtg ttctcttcct gaccctgctg
     6181 tctgttgcct gcgcggcggc cgcatcgccg ctgcagacaa cttcacgacg tgatgagcag
     6241 gctacaatca gcccacttac gcaaccgcaa attgtgtcct tcgcgcccta ctctttcttt
     6301 gctgccaccg catattgccc cccacgtacg acggtcaatt ggagctgcgg gcacgactgc
     6361 caaggcaatc ccaatttcca aaccgtcgac gccggtggtg atggcgcgct catacagttc
     6421 tgtgagttgc cttttatact atacccctgg agtttcaaac tcacgattct tgatgtaggg
     6481 tatgtcggat acgaccctga cttggaagag gtcattgtag ctcatcaggg caccgacctg
     6541 ctcgcaatgt gcgttagttg tattcactgt cagtattgaa gcttacctga gacgatacgt
     6601 agcatccccc ttctcacaga tgccgacttc ctgcctttac cgctgtcttc agatctcttc
     6661 ccgggtgtac cgccttcagt gctcgtgcac aatggatttt ccgatgcaca agccgcgtga
     6721 gcagtatgat ccactaattc atcaacaatc taatgatgca ttccgctcag tacatctacg
     6781 tccattctga acgctgtgca gactacgatg gagcaattta ggacaagcaa agtcacgacc
     6841 gttggtcact ctctcggtat gtttgacaag actctctgat caggtgatcg taccctgaac
     6901 gcttctgttc aggcgctggg atttcgcttc ttgacgcgat cttcctccat ctgcaaattc
     6961 ccgacgcgac ggtccgcttt gtcggattcg gctcgcccag ggtgcgtttg ctgtttgtac
     7021 atctatcacc gtctcggagt tgacatcttc ttttacaggt gggagatgat ccctttgtca
     7081 actgggtaga tacgctcggg atccaggtca accatatatc caacaagaag gatttggtga
     7141 ctattctacc cctgttctta ctcggatacc gccatatcag cggcgaaata cacatcaacg
     7201 agcagagtca atggaacgac tgccctggtc agtaagattc ccctcagtct tggtactaaa
     7261 cacgcgactg ataccaggag tagggcatga taaccctagt accaaatgtg aggtgggcga
     7321 caccgatctt ttactcaatt tcaacctcgt agaccatgcc ggaccatatg acggtgtttt
     7381 gatgggatgt gtactgtagt atacgtcgat gcttgccatt gctcgctata ctcatgtgaa
     7441 ctttcccctc ccctcgaagt attaccttga catggggtaa tacttgacat ggaacggttc
     7501 ttcaggtacg tggactatta catgatgctg acgttcgaac agacacgatc gctatgttca
     7561 cataccggca ccggcatagc cagtaaccga ggtgtctcag gatgccaaat agtttatgct
     7621 caacgctcat cagattctac gagactcgga cattgcacgc gacggacgac agactgtcat
     7681 gaccggaaag cccgagaatt tcccctccct agaccaccaa agcatcaact ttcgggaccg
     7741 ttgccactta tgctcacacg gaagtctagc catccaggta ccatcgcttc tctcgcaaac
     7801 atggtgtaag gtctctgtaa cttacgctgt aagtcctata gcttgtttaa agatcgccga
     7861 ggggcgtgcg aacatatgac cccaacctgt tctaggcgct taggatagtc tcggcgtcct
     7921 gcagctggtt cacctgatct cctaccaagt tgacgttggc ttggaggcat gcctccatca
     7981 ccgcgttttt gacgcaccaa caccgtattc catgccccca tgccaactct gacagtctgc
     8041 gcgaccgagt accgtgcatg tcaaggtcaa tctcccacca gctgcacttc gctactcaca
     8101 agtgtggcac ctagtctaat ctctgctatc tcaatgacat ccaggatgcc atggccttcc
     8161 ggagtaggca atgatgagca cttcgaacat agctgatgca tgtgctcccc atttctaccc
     8221 cagacgtctg ctgatgccgc ccaccacgtt cgtgacctcg cgaccgcact ctgttccccg
     8281 catgtctgat atctgatgac attttgaagg cagggcagaa catggaagcc cgcaagcact
     8341 gtcgctccgt cgacaagacg cgtggatccg tggtcaccgt ccaagaccgg cgacaagggt
     8401 tgcggtctga cgacctatgc taggaggagt ataaaagaat ctgcacatcg tggctctcca
     8461 ctcgagtccg tggtttccct aacctccggt cgatcgctgc tgcagcctcc ccgggcacgg
     8521 ccccaagttc tcacacccga cgccgaagcc gacgttcgca gatccctatt aggttctccg
     8581 gcccgcgctg atcaagatgt ttgggtcatt ctggcgagcg aaagccttcg tggcgctcgt
     8641 ggcgctctgc actcaagcgg ctgcactccc cgcgcccgag aagcgccagg gaatcgcact
     8701 actaacgata acccagattg cggccttccg cccgtacaca cactacgcga gcactgggta
     8761 ctgctctccg aagtcgaccc tcgcgtggaa ttgcggtgcg aactgtgacg cgaacccaca
     8821 gtttgtccct gttgcgtctg gcggcgatgg agttatcacc cagttctgtg agtcttgtac
     8881 ccgagcagcg atagagctca aggaagctga attgcttggg ggagcgaaca cccgacgtcc
     8941 ctgagtcctg ttttgagatt tcctgagctg acctttggtt cttctggcag ggtacgtcgg
     9001 gtttgacccg aagctcgacg aagtcattgt cgggcaccag ggcactgacc aggacaagat
     9061 gtgagtcgtg actgtgtctc ctatcttcct agtttactat cgctctcacg acactgaata
     9121 tgcattctac cgcagtgttc cacttctcac cgatggggat atcatcttcg acccgctgga
     9181 caagaaactg ttcccggggc ttcccagcag catcaaggta cacagcgggt tctcgggctc
     9241 gcaggctaga tcggcatccg gagtccttgc agctgtaaag accgcgctcg ccaagtttgg
     9301 aacgaagaaa gtgacggtca ctggccattc gctcggtgag tccacatgtg cctgctcacc
     9361 tagtcctagt agactcgctg acatgtgaaa catccagggg gcgccatcgg actcatcgat
     9421 gctctcttcc ttcacattca aaaccccggg atcactacgc gcttcgtagg ctacggctcg
     9481 ccgcgtgtcg ggaaccaaga atgggcggac tacatcgatt ctctaccaat ctccgtgacg
     9541 cgtatcaaca acaaggagga tatcgttcca atcctcccgg gccgattctt gggataccat
     9601 cacgcctccg gcgaggttca tatccaggag tctggtgcct ggcttgcatg cccaggtacg
     9661 tttgctttcg agttcgtgcc acatgtcgaa tcatagactt atagatgccg gcgtcttcgc
     9721 aggccaggac aacaccgacg ctaggtgcac gatcggcacc gttccgaata tctttgaggg
     9781 tgaacccaat gatcatgacg gaccttatga cggaattgag actgggtgtg accagtgatc
     9841 tatacttgtg ataccgttga ccagatggtg gcccgacaag tgaacacgat atcggtatat
     9901 gactgtatga cctcgaaatc aatatacagt aacgccgctg caaatggcgc aggcttcgcg
     9961 aaatggaggc catatgcgcc aggcactgag aggggtgagt ctaaggtgag aggggtgagt
    10021 ctaaggtgag agtgggaacc attcaggccg tcagggcttt caggcccttc agctgcagca
    10081 ggtgccgata cttggtgagt aggactgagg atgcgccgac gagcgtgcac gcgagccaga
    10141 aggcccacct cttctgagcc ggcgggggcc tattcttcgg ccggggagga agcgacgggg
    10201 tgatgtagcc caggtacttc ttatacgtgt ccttgtatgg cgggaagcgg aaaccaaaca
    10261 ccaacgtgtc aaccctgcca cggaagatga gtggaccggc aagtgatcag tgtgggtggt
    10321 gagggacata ccagctgggg ctgtcgaggg aaactcgata gtgagtaaac tgctcaaatg
    10381 cgtgcttccc cgcgtagtac ccatctaagc gcgcaagcgc gttaactaca tcacatatag
    10441 cgcgcagtga aaacggtcta cttgcatccg ctcgcaccaa tcccgcccac ggggaggcca
    10501 gggacggctg gactgatgac gacctcgttc gcaagcgcgg cgccgctctt ggtgttggaa
    10561 aagactatga gatacagtcg cagcattagc taataccagg cagcctgagg agtgttcacg
    10621 ctaacctttc tcttggaact tcttgtcagg cgagaacgcg tacacacaaa gcggatgctc
    10681 cctgtagtta gacgttgcat cagctccgcc tccggtagct gatcgaggat gagagactga
    10741 cctagaacga atgaaggcaa tcgcgtcatc cacatcctcg acggggataa tgagtagaac
    10801 gggtccgaaa atctccctga gtcacaattc agatgagctg catgggtgac tggtccaaca
    10861 tccgcgggca gcacggctac tcactcgctc atcaaagagt cttccgccgt gacattgttc
    10921 acgatcgtcg gcgcaacata tctcttcgcg atgtcgacct gaccaccgcg gacgatctca
    10981 cccttcgtac catcaatgag tccctcaatc cgcgcggcgt gctgttctgt cactatacga
    11041 gagaaggagt cggaattctc cgcgccgtcg gggtagaaag agtcgtagct acgcctatag
    11101 tgagctcacg tgactcgtac gagagagagt gacgactcac gtatccttca gcgcagtgag
    11161 caatatctcc tggaaagagc gagggacaag gatgtactcc ggtgccgtgc atacctgccc
    11221 tcgtagggtg aatgaggaac atatgagtag cagaagacgc ttgagaggca tacctggcct
    11281 gcgtttccaa agcgacccca gagaatgcgc ttcgcagcaa cctttacatc gaccttgggg
    11341 tcgattacaa ccggattttt tcctccgagc tgccaaacag gatgtgcctt tagcacaaaa
    11401 gataataaca ggattccgga caaactgacc tccagagtca ccggagtaag gtgctttgcc
    11461 gctgccagcg cgatgatgcg gccgacacgt tcaccacctg atcatatttg aggcataaga
    11521 agaactctgc tagtgtcaga acataccgat gtacatgatg tgatcccaac gcaagtcgag
    11581 gatctgcaag acgcaagaca attagactga cgttgatgag ggcaagcata tcgtcaatat
    11641 accttctgca tttcgggaac ccctccctga acaatatgat acagatcctg gtctatatac
    11701 cgagggagga gctcggcaag gagcttgttg aggtgcgagt tcgtctctga aggcttcacc
    11761 accaccgcgc accccgctgc gattgcgctc acctgagcac accagtcatc agtgtcaagg
    11821 ccaatttcaa caaggattag tcacaagaca cactagtggg ccgagagtga ggaagatcgg
    11881 aacgttgaag gcggagatga cgagcacgac tcctttgggc tccgccttga gcttcgggcc
    11941 catggcgaag tagctcaggt tgaagtcggt tgcctgcgaa gcggtccaac gctccacgtt
    12001 atcgtacgcg agccgtacat ccttgtatgt gggcccaaag tcgtatagct ccgtctcaag
    12061 agcgggccga ccgaggtcca gcttcagggc ctctatgagc ctctgttcgt tgtccttgat
    12121 gaggtaccca atctgcgcga tttgctcttt gcggaaagcg atcgattttg ccttgtcggc
    12181 atagaaggct cggcgcgcgg tcgcatggat ctacaaggat gacacgaggt cagcgcgaca
    12241 catggagagt agctgtacag tgcaagcgta cctcgggaat ctcttccaag ggagtgaatt
    12301 ggtccgtcat tacaacaatg tagtgggaag cttgaagaga acgggctgta taaagagtga
    12361 taaaacggtg ctgcccaagg gagcgtatta tatgatttgg gacggaaaca gggcttctcg
    12421 tgttactgga aaccggggca agtctcaaaa ccattttccg attccacgcg caaccaggat
    12481 cgcccatcac cagatgcgca agcctattcg ggcgacgaaa taccgcatag ccatagtact
    12541 gggcctgata ttcacaccaa gttgacaccc tgattaatcc tcaaaaggcc gacggcgccc
    12601 aacagaggcc aagagttcct tctgtatcaa aggcagatgc atctgctgag aagaacctca
    12661 agaagaaatt tatctagctc ctgggtacgc gcatgaggta agggataatc gcagcaagat
    12721 tcgggaaggg gcattactta catacacgtc cagccgtcga tcaaagtaca tcgtcgaaga
    12781 catctagtga attatcactc aatgaggcac gtcaaattgg ttcagtggtg gagcaacttg
    12841 gcaaacgttg gccagggtgt cgggactcgg gactccgggt tggtgcgggt gatgccgagt
    12901 cgcaagcggt ggcgcccagc ggaagaagtg agaagtcaat cttggtcccc tgtcagcgcc
    12961 cagacctctc actgtgtctt tgaatagact ctggaacacg tcatacagct cacttgaagg
    13021 cgaaatgatg tttggttatt ccaaaggttg ctagtactac tactgccgat cacgcgagct
    13081 cagagaacag cttcagagtg gagctccgcg agcgcgcgca aggacatcct cctcctcctg
    13141 cccgtcttcg cgtacttcct tgctcaggac ggccagactt agcgtcgccc atagcaggag
    13201 acgcaagcag gctgatagca ataatcgttg atcacgacca tagccttcca gaggctgcga
    13261 ctgtttctct gagagcgcga cgaacagcat ccttcaagag ggggtttgaa cagctgaaat
    13321 gaagtcgtga gaggaatgga gctgggagtc tatggcagag ctcgttttgc aggactgaag
    13381 ccctgttgcc cttccacata cctagcagcg acattctgat catgtggtat gcatagggct
    13441 cctgcagcca aaagacgcac gcgcgcaatc gattacatag cacatgagga gtaatacata
    13501 gcttgctgag acgggacggc gtcgagcaat actatgcgac attcaccgat tactctaagc
    13561 tgatgtggat cttcgtgatt aatgatgttg atgtcaaggg gcaccacagg atcccattgg
    13621 ctccgagacc cggaaggcgc agttcgtcat ctcgtttgac cccggcggtt caagcgggat
    13681 aacgaactgc atctccgtag tattgagctc agaagctgct tctgtgtagt gggttgtaag
    13741 caatgtttgc actgtaacgc gagactcccg attgattgcg aggctcacca gcttttatta
    13801 gggatcacac agcaaggatt gggaagcata gagggtgctg aagaggatct ctctagatgg
    13861 tcgtaccagg ggttcatact caatcaacgt gccaaagcct gccacagaga catcgagact
    13921 cacgcggttt atacgagcag aagccacgtt caagcgcgag ccactgtatg aagagcctaa
    13981 gggtctgcgc aagcaaagca ggggggaaga tgggagatgg tggtatgact acgtagattc
    14041 aaggacttcc attctcacac agaatcagat gcgccaaagt tacacactac agcgcttcga
    14101 tctgttcggc atgtcgaact tgcgcttcgc ccgagtaacg cgatggccaa tcggaaactc
    14161 gttacacatc gcttccaatg ctcgcatccc acctctccga acgcccatcc gagtcgccga
    14221 ctaccgtagc catcctctgt cccatgtcct tcaatctgac actctcaatg tgcgcaatct
    14281 ttacaagtca attgtcttat tgaacaacga tggcgggtaa gtactaccgt gaaccaaaaa
    14341 gggcgtattg tcaagctgaa ggtgcgttct cacgagataa gcctacacac cacaccgggt
    14401 ggcaccgtgc atggtgcacg cgcatgacag cttctgagct agaacagcgc acttcgttcc
    14461 gcaaatgtat tgtgccactt tcatggcgcg gaatccgagt tgttgttccg tgattcgctg
    14521 cttatttgga cgatagtttc aacggcgtgg gcacctgatg tctgccgtca tgggccaagc
    14581 aacataagcc atggcgcaaa tccgtggcgc cgaatgagag gctgtttgag ctcctcgccg
    14641 ctcggtgtct gcactgtctg ttcaggagaa cccgtcgatc gcattactgt gagttacgcc
    14701 tcacatacac ttctcgctga tctagcaaca cagtgcaggt ccacaggtat tggtcggtat
    14761 ctcgcatcac cgactgaacg gctgctcacg tccgtcgtga actagattgt gggggtgtgc
    14821 atgaactgca cgctgcaagg gattctcaca gtacaggtgt gtgagtagct ctgaattcgt
    14881 tccttcatgg ctttggtagt gacgcctccc cgaatcagat atgtatcaca ttctcttcct
    14941 gcacgatccc ctctgtgttc aacggggaat gtggttgcta ttgaggtccg ggccctcgtt
    15001 caagttggca gtattgacag gcgagcggtg gccattgggt cgaggacgag ctggatactt
    15061 ctaagcccat gatggagtaa gacgagatgg tagaagatga gacgggacag agactaggca
    15121 tgtcaagagg gagccgaggc gaatgcatga ggcgccgtca tccgcaggtc cggatcggcc
    15181 cgaggaactc tcagacctgg tactacttgc tcggaggagc tctctctcag tttcgggtct
    15241 ctgagtctct ctccgcccgt cggacactga ccgcatatac gtattagaac tttctcgcgt
    15301 gcagaaaggc acactccgta ggtatggaga gtgaacagcg gaatcgatac atacgtgcac
    15361 taagtactac gctctactca caacgcacgc agacacgatc ccgcggtgat gcgaggagtc
    15421 tctgatcaga acatcagctg gccctaagag attaggttat attacttacg gtctgtgcta
    15481 tatctcttgt gaggagcaga catgtaatac caaactgtgg atatgtacac aattgctacg
    15541 aagtctgggg actaccttca gagtcataca accgcacgac gacctggcat cttcctatag
    15601 tagtcctcca tgctgactga agtgacattc tcttcttctg caatgacaac caacaatggg
    15661 atgagtggca aggtctgtct catgaaagaa aatgcatacc atcgttttcg cagtcgtgga
    15721 cagagcgggc atcgtcgagg tcgaccctat tacccagccc ggtcacacca gcaacatcaa
    15781 cgatgccgtt ctcggctatc cttaacactg cgcggttctt gaggctttca acaagtgtgt
    15841 ttgagtataa ctttgtcagg acgagtgacc tgttgagtgg ggtcaggata tacagggggc
    15901 tgatagggag cttgcatacg ggcattcata taggagtgtc gactagacac ggtgatcaac
    15961 gcaagcctca tatttatgaa tgcgaacagg ctcactgaga atgcggtaaa gcacaacaag
    16021 tccacaatag cgacgatggc tatggtactg ccgtcaggat gttgggaaca tatgtgacaa
    16081 taagacgaac cagttaatga ccccgtctcg attgtcaact ggacaagcct atggactctg
    16141 aaatcggatc gcatgagatc gctcttgcca cgtaggagct acagcacagt gtgagtatga
    16201 tgcccgaacc ttcgccatct tcgctgctca ccagaacggt catcgaagct gcgattatga
    16261 catcaaccag tgccgctcct ccacgccaga cctagtatat gtacacttag gtgcgaagat
    16321 gttgcaaacc tatagtgcga tactcacact gactacgccg gtaagcatct gtaatgcaga
    16381 tagctgtctg atccttatga ggtaaatgcc acaataggaa tgctcgagac tcaccaatat
    16441 gatgaatccg gccaagatcc ttgactttgc gaggacccag atacgcggta tgcggtaaga
    16501 gctacacgct gaccataggc cgcccatata cgaagatgtg gaatgcggta tccatggcca
    16561 gaccggtttg tacccattcg taaacaagta tgccgtgtac tgggaagagc gtaatcaatg
    16621 gtccatgtac agtgacaaga gccctcacct aacgccttaa cccaggacaa tcagcaacga
    16681 cgacgggcgc ggagtgtgaa agggtcgaag accataggcg atagacatct agaatcgata
    16741 gcactaagat tgagtggcta ggcaatgggt gagactctca gtgaccccaa gcttccatca
    16801 acgtagcgct tgaaagaccc atgagctgca tataatttac ttctatcaag ccattatacg
    16861 ccacgctacc aactctggtc tcatggtgac cgaccaattt actcccttgg agaaaatttc
    16921 tgaggtgagt agattgttcg tactgtaacc ctggtcaacc ccattcacgc agaacgtaga
    16981 ttcacgagac ggctcgcaga gcgttttacg ccgaccgtgc gaggtcaatc gtcttccgca
    17041 agaatcaaat ctctcagata gggtacctga tcaaggataa cgaagaccgt ctgaagcatg
    17101 cactcaagct cgatctcggt cgccctcccc ttgagactga actgcaattg tcattgtcgt
    17161 caatcatctg ccttcccggc catcgctgat attctctctt tctctccagt tttgatttcg
    17221 gccctgtatt caaggacgtc aggttggcgt acgataatgt agagcagcgg accaagcccc
    17281 agagtatcga attcaacttg aaatatattg ccatgagccc gaagctgaag gcggaaccca
    17341 agggcgttgt cctgatcata tcagcgttca acctgccact gtatctgacc ttgagtcctc
    17401 tggtaaatac accccgatct caaaaattga ataaggctga cttgaggtga agcgagtgcc
    17461 attgcagcag ggtgtgccgc agttatcaag ccgtcggagg cgaaccggca tttaaatcag
    17521 ctccttgccc agctcttgcc gcgctatctt gatcccgagt tgtatcatat cgttcaagga
    17581 ggggtttctg agatgtccaa ggtatgctct attcctcgta cctcaagaat gttgagtcac
    17641 atgtcgtact agatacttga cctccgatgg gaccacagta agtcccagtt cacgtgcatc
    17701 ccgccaggcg agcatctgac agtcgacttc tattagtaat atacattggt atgcatggac
    17761 aactgtatct gatctatcct attccaactc ctcccaccag gggtctacat gttggacgca
    17821 tagtcgcagt ggcggcggcg aagcatctca ctcctgtgac cctagaggta catcgcattg
    17881 ctcctttctc tttgtctcgg tcctctgatc ttcctacata gcttggtggc aagaatcctg
    17941 tcgttgttga ccccaaagtg gatgtgacca tgacagcaaa acgcgtcctt tggggacgct
    18001 tctcaaatgc tggtcaggta cgcatacgaa tatggtcgcg ctgggttcaa caactcgctt
    18061 ctcaccgtag tatgtaggta tgcacggcac ctgagtacgt cctagttcct cgatacttcc
    18121 aaccgacctt agtttctgca ctcgaggaga cgtgagttat tgtcactcat cctgtacata
    18181 ctcacaagtg acccggaggt caggtacaag ttgttctacc ccgacggagc cgagtgatcg
    18241 gactcattct ctcgtatcgt gacaaagcag cacgcagcac gcattcaagg tcttctagac
    18301 aagaccaaag gtgacatcat ctgtggtggt caggtcaacg tcgaaatgag gtatgtggca
    18361 ccgacaatcg tcaacaatgt tacagcagag gatgccctca tggccgagta agtgagatga
    18421 gcttgtccaa aggcagaatt cactgattgc atccatcgta gggagatatt cggcccggtg
    18481 ttgctcatag tcctcgtctt cgacgtagat gaagcgatca cttacattcg gtcgaggttc
    18541 gtgacaactc gggtcatgcg atcttaacta tcatgaggtc tgacctaccg gtagggagca
    18601 tcctcttgcc gtgtatgtgt tctctcctga caaggagttc caagacaaag gtgagtgggt
    18661 ggctcttcgt acccatttag cagctgacag atgttgtgat gacagtcttc tcgagaacga
    18721 agagtggtgc agctctcgca aacgaggtcg tcatccaccc ggccgtccct gggttacctg
    18781 tcggtggaat cggcgccagt ggatgtgagt ttactgatag atatggcgag gtattctcat
    18841 atatctttcc ggtagacgga tactacgctg gcaaacacgc gttcgagcaa ttcactcact
    18901 ggcgggtctc actcgacagt ccgacatggt acttatcgcg ttctgcatgc acgctcaatc
    18961 actcactcat tcgcccctgt taggattgat actgtggcac tcggtttccg gttcccgcca
    19021 tacaaggata cctacaagaa gtacataggg ctgatgtacc cgccccttcc tcctcgtccg
    19081 aggcaggcta gggccaaatt gcctcagaag agcctgcact tgtctactct gcaggtcttg
    19141 gtatctatcg tgtcattgaa cgtttgaagg gatgactggg atctgttttt tgtacatcat
    19201 cttccgtctg ttggcttggg ctcgtatgct gcgaagcttc gtatcatgca cgggcatatc
    19261 ttggcgttct ttcattctgt gatctatgta tgtatgcgac atctctgtta tctcttggtg
    19321 gacttccaat gctaggctac cgcttctgca agtactggac actcacgagg gcgaagagcg
    19381 tagctcgact tgctaacact tcggttgaga gtattctccg cttgtgtaca gtgttgggat
    19441 tgtgcgattg agcgattgct ctctggcgga ccccgagtac catatagacg tgacatcagt
    19501 acgatttcgt ccgcagagag gcccgtaccg tctttgcgct gttggaagat gtcatgagcc
    19561 acaaccctct cttctgtatt tttttttttt gcacacggcg acctgcatcg gtgcaccatg
    19621 cggactattc ccataagaat gtgtgttaca actccgcaac tttcgcaacg agaatgaagt
    19681 tgacttcgtg tccatgaatg aactgttccg gccgatcttc aatgcatcca ttatggccac
    19741 gctcgttcct cgcgttggcc cgagactaga tggatatgat ttgaaccctt tgaattgatt
    19801 acttcaccga tgacatcagg gatatattcc tccacaccga gatggtatca gtagatatga
    19861 aacagtcaaa atgaagtata tagttagttc caactgcacg ctgataggta gtatagtagt
    19921 atagggatat gagcaggact gctggcacaa gtctgataaa atccacagta cgaggcgcac
    19981 tgagaatcct acttcccaac ctagtggaac cgtatttcct cgtcgttcgg aagtgctccc
    20041 accctcctcc aatattcgac ccactcctga acgtcctttt cctcgattga cacagtcccg
    20101 gcccggcgca aaatcgggga gagctcgcag ctgtcttcaa cgccgagcag aattgagagg
    20161 cccccatttt cggatgcggg gcgcatttct cccatgccat gggagcggaa gaaggaaacc
    20221 aagccaagaa tagaggcgaa ttctcgaaca cgttgagagt tggagtctgt gagagcagaa
    20281 tcgagtctcg acatccactg agcatacgag acaataggaa gtttgaggag acgagagaaa
    20341 tgttctatca ccagtgaaaa cggaatgggc tggggatgac ggaggtggaa gattgtgtat
    20401 ggtgcgccaa ggtcggccat ctcaaaaatt gcctctgctg cagtcgccac tggcaaccac
    20461 gagatcacct gtggaacatc agcacatgac atacacttcg tgaacaaatg tgaagacatg
    20521 tacccctggg aaggttggaa gtgcgccgag gagtttgctg ccattcacca tcatgggaag
    20581 ccactcggtg ggcttccatg cgccgttgga acttgctgtt agttgaccaa tgcgtacgac
    20641 gacggctcga aggacgttcc gctctgctgc tgcttgtaat aatttctctg caatccactt
    20701 cgactcgctg tatccctggc caacagcgac ctctgcttcg atgggcttct ctggaggagg
    20761 tacacactcg aagtaatcta tgcggtggtc aacgtccatg caccatagca gtaagcgagt
    20821 aggaagtact cactcctgaa gatagcagag ctactcgcat acacaagagt aacggggaca
    20881 gtactcttcg attcatctgc gagctggatc agatttctga gacccttaaa ggcgccagag
    20941 aacgagggaa gaggcgacgt gaaatcgact ggccatccta tacaactacc ccttcagtga
    21001 ctgccctcac ggatgcgctg tgtgatgggc ttacccatat gaaagacgtg agtgagggaa
    21061 gagcacatct atataacaga ggttagccga gaatatgaag gtgatgagtc gcttacatcg
    21121 gtatacgttt cttgagacat gccgagaagg tcttcgtcaa agcaacaact cacgatagtg
    21181 aggtccgttg aatcgaggag tgaatgatcc agaccatgtg attggaacgc tgaacgttgt
    21241 cgtcggaagg ctgtcgatgg ggagctgtct ccgtgagatt gtaccagggc atacactgcg
    21301 cggtggagtc cgttcttgag tacggctgca agaatatgtg cgcctaagct gccggtagtg
    21361 ccggtcacaa ctacggcgcc acgatggtta cattcacgtt ctggttttga acgatccggg
    21421 atgtcagagg tgagatgcgc gagcaatgaa gctaaactct cggctacttg aaatgtgctc
    21481 tgttgtgact tggcgggaga ggcagtagtt gtcgactcgt ttccggcgac ggccctatcc
    21541 tcaatattct gtacggtcat atcagagaga agctgtatct gcgatacgga tacgagagga
    21601 cgtagggaaa aggagagagc ggcggcagaa agggagtcga gtccatatga cgtgagtggt
    21661 acttccttgg atacatcgtc ttgcttgatg tcaagcacat cacaaacggc ttgcattatg
    21721 gacaacgtgc cgtacgtgtt gtgagacacc gcgtctcctg cgtcgtcctg ggatgatact
    21781 aggtggtcgt acagttgcga tgagcccatg ttgttgcgga cgatgcgcca gtcgaagtca
    21841 ggaacatatt ctccaacagg cccatcccgt aatttccaga tgctgtcccc tatacattcg
    21901 cagaggtctg accatgaatg atgttagtga acagatacga tgtgaatgaa gactaacata
    21961 cctcgagcac tcgttcccca tgcaatgacg gagcggagct gacgtttgta ggcgctgtct
    22021 gccgagacaa caatgtgact gtctaggatt acaggggcaa tgatgcaggc ggcgttcctg
    22081 tacttccgtg ccataccgga tagtatggta ttggccctag aataccatta gcgaggtata
    22141 tgtgatgata gtaaatcacc cgtacgcagc gtagttcgtt tgcccagggt ttccgaacat
    22201 gccagaaatc gatgagaggg ggatgacgaa gtcaagagac gaaaggtcca tcactttctc
    22261 cagaacacgg aaagcgtcaa ctttcggagg gaatacactg ttgaatgatt cctcgctgtg
    22321 aagcgcaaat atgcgatcgt tgagcaaaga aggcaacagt atgcacccgc tgatagggga
    22381 gggtatactg tcaagaagcg ttttcattgc ctgctgagat gttgcatcga cggcgactgc
    22441 cttgatagcg agatctctgc gtgctttgag gtagttgagc attctctggg ccacgaaatc
    22501 tcctctacgg caaagcccct ctgtgccaga gcgtgaagtt aggacaattt tcctggctcc
    22561 gttctgttcg tggagtttgt aagtagacta agcggagatc ccaactgcgg atcacttgcc
    22621 tgatacatcc atatcgcaat gtgcaacccg aggctgccga tccctccaac tagaaggtaa
    22681 ctcttctgac tgtcgaaaat tgcaatattg cgagcgatgc tggggagaat atgtgggagt
    22741 aatgtgcgtg gaggcgcgaa tggaacgcag gcaatatccc tagactgaag tccttttaac
    22801 actgctcgaa gcgcgtcgcc gatttcccaa ggctcgctcg tgatcctgtg ctgtatgcct
    22861 gtacttgggt cattccagag aagcgctcta ccagaaggca tgagcaatga ccggatcgca
    22921 gctgcagtac gcatgtcacg tgtgcctgag gtaatgaaat ccggtcttct ctgataagca
    22981 ggcaccagtt catcctccgt aagggacgcg attgagatga cgtccatccc aagactggta
    23041 gatactcttc ggatttgatt acggaggtta tcgtgctcgg agacgacgag aagacgcttc
    23101 ccatgcaagc gcagcggctc tgaatatgct gctggaccca caaggagagc gacaatgata
    23161 ggggcgagga gagaaggccc ggatgagtcg gagggaagga gaggttggtc gagtccgtga
    23221 atgcaagatg cgtgcaccac aaggtggcta cagataggtc ccagtgagat cccagcgact
    23281 tcgcgagagg tgtcttccaa cggtgtcccg gtaaatgtcc agccctcggg gcagtctgag
    23341 gtaaccgccg agatcttgac gacgaggtaa tcgggacgca gcggagggat caccatatga
    23401 gacacttctc cgttctcgat gatccagggt gacgatggat tgagaggaat atgcttagtg
    23461 ggaggtttgg agatctggat tcgggggaca taaatagagc catctgcgtg gattgtcatc
    23521 tcagagtcat cggtccccaa agctagcaac tcccgggcgg catgcaccaa gtgtgttgat
    23581 tcccagggcg gatagaatac tgcaactctg atgatccatg atgtgtattc ttttctcaat
    23641 gcccggctga aaccacgggc agcgtcgccg ttgattccct ctacggcgac cagcaacagc
    23701 gtcgagtttc gcagaggatc gagtgaccgg agcccttctt ggatgtacag ttccctgccc
    23761 ctgacgtact ccatcacgag tgtttgagga tcaacgagga atctcaacgg gacatcatcg
    23821 ctttctgtct ggccatcacc tggggagata ctgttggcca caccaggaat gcgtagtaaa
    23881 gagacgtcta gctggacgtc tttcacctcg aagcgctgac gtagttcctt cgcccgatat
    23941 ccgtgacgca cgacctctag accttcgatg agacaaagga tgctccctct gttatcgacg
    24001 atgacgacat catatgtgat agagtctaga aggcgagttg aggatcagat aatcagaacg
    24061 gcggtgagtg gtttgtcaag tgattcgtcg tacctgtgag ccaggacact gcggttacct
    24121 tggcgtggac tattgtggag cttaactgat ctttaaaagc agaggaaaga cgaagggcag
    24181 atagcctaga cggcaggaag tatgtttcgt ggtcatgatt tcctgtcatc atgggatgca
    24241 ccgcaacgtg ataagccgca tccatgacgg cgggatggaa tcggtagtca aaatagctta
    24301 atgatagagc tgagtattct tctccagaat tacgaggtct ccacgtactt tggtagatca
    24361 ccgtcgcaag cacggacctg gacgagcgcc tcgacgactc caccctcacg cactgcataa
    24421 tgacattgtt ggacccgtcg atatgttggt ccatactgtg cgaagtagga caatccagag
    24481 taaaactcta gaagaccgtc aattagtgct aaggtatgcg gtgctgtgct ggtgcatacc
    24541 atccatgttg acctgagtca taccatggcg gagctcatcc agatcgagag cactcaaccc
    24601 gttgctcaga tctaggggct gcagcccaag gaatccagta gcatggcgtc tgttgtactg
    24661 gagaaatgtg cataatcaat gctatcatct atgatcccca ggctgtagat gatgatggcc
    24721 gcacctgcga tgtgtgattg acaacatggg aggatgagct gctcacggtc cattgagtgc
    24781 cgaccaactc gacttgcaca gacacaggcc tcgacgagga gagagacaag agtgtgtgga
    24841 actcgatgcc atacagagcg caagccccgt attcaagcgc ctgtgtatgt ccacaacaag
    24901 aagcctgtta acgtcatgca tgcagacttt ggcggaaatt gataccacct accatctcga
    24961 tataccctgc agccggcatt ataggtgcac ctttgatgac atggtcagca agccccggat
    25021 gagtgtggac gttcatttgg agttgcggat agttcatagg cccgttgcga tgctgcctct
    25081 ggcgtacaat ttctggagtc tccacgaacc acgggagaga cttgggcgaa aatggatatt
    25141 tcggtagcgg gccggtgtat gcccccgcac tgccatagag cacatcgaag ttaacgcaat
    25201 tgtgcccagc aacgacgagc ttccccaagg cggtcacaaa ctcgaacggc tcgatgccgg
    25261 gttcaggtgc gcgggggcga cgcagcgggc aagcaatggt gatgctctcc gcaccgtcgc
    25321 tcatggcttg caggtatggc gttagaacag gatgaggccc aatctcgacg aacgttgcgg
    25381 atttggttct ggagaacaac gactgaatag cctccttgaa atgcacgggc ccgagtgttc
    25441 catcccagta gtatgcggcg tcaaatgcac ggtcgaatgc atgaccagta acagtagagt
    25501 acactgtcac ccggggagcg gacactgcat gacgggagaa gacatcgccg acgaggttgt
    25561 cgaattctgc acgacagagt tccatcatct ccgagtggac aggcacacgc gtcttgagct
    25621 tgcgcacgaa gatgccggcc gcagacgcct tcgccacagc aagatcgata tgcgactctg
    25681 cgccagacaa tgtgaccgca gtaggcgtgt tgtggcatcc aacggtgagc acccctgtcc
    25741 caagctccat gttgacctca tctatgattc tctgggcatc ctccacagag caagagcatg
    25801 ccgccattgt cccctttgcc tcttcgacaa gtgacagggc gcgtccccgt gcgattgcca
    25861 gctcgagtgc ggcagattta gaagcagcgc cagacgcaaa gagcactgcg gtctcgccgg
    25921 cggagtgtcc gatgaccacg tctggcgaga cgcccactgc agcgagcgta tcgaccaacg
    25981 cgagttgcag cagcgtgagt gctggaagtg tgatcgcgat gggccagatg tcaccaaggg
    26041 aggccttcgc gtcctcagtt ccattcgcga acagtcctgt ggacttgatg agggagtgac
    26101 cagtgataga cgcgtagacc tcgtcgagtg cgaggacgct ctccctgaat ggagcgcacg
    26161 ccttgaacag ttcccttccc actaagacac ctacagtcag acccccacct acggtccact
    26221 agctttgatc gactcactct cgaaatgttg ggttccttga cctgaaaaca cgaaaacaac
    26281 gggcggggcc gtcttggggg cgagtacagg cttgctcaat cttgacgtct tgttggatgc
    26341 tacgatagcg aaagctcgcc agggcataga cctgacccga cgaccataga tcctagccag
    26401 cggggccggc tgtgtcaatt tccttgcaat actcagcagg tcttccccaa tcaaggtgga
    26461 cgaccgggga gagagcgcgc cggcgatgag aagatcggga atatctgctt cgtcattcca
    26521 gaagattgcc ggcgtggtcc gaggaggagg tccttcaagg agggcgtgcc cgttggcacc
    26581 accgatgcct gagctcgtca ttgcaatgag tggtaagcca ttccgagcgc gcactttgat
    26641 acgttcgggc tccaacggga cgcgaagacg gaactgagac catcgtattg ctggatttgg
    26701 ctgcgagaga ttcacgttgg gaggaattat cccagtctcg aagataccgc agaccttgca
    26761 aagggatgcc aagaaagagg cgatttcgag gtgactgtca cactcttcag ctcgctgaat
    26821 cgtcgacgcc cagtagccac ttaccctata ttccctttga cactaccaac gaggagctcc
    26881 tcgtctctct ggaagcgctg acctacccag tttgcttccg ttggatctcc ctgtgccgtt
    26941 cctgtgaagt ggagttagag aagatcacat tcttgcgtgt cacttctcac cagtggcatg
    27001 tagctccaca taatcgactt cttgcgggac cctacctgtg agggagaagg cacgttgcat
    27061 tgcgtcgact tgtgcgtgag cgacaggtgc gtttacgggc gccatagcac ccgaagaatt
    27121 aacccccgtc ccgaggatct atcgatgtca ggttggtagc aattgggaaa tcagaagctt
    27181 acttacaacg ccatagacgt gatcattatc ccgcacagca tcttgcagag gttttaacac
    27241 aattacgatc gcgccttctc cacgggagaa cctaaaagtc atgcccctat cattatacac
    27301 gtcgcggctc atggctgaag cactgacccg tttgcagagg catcgaaagg cttgcatttg
    27361 ccatcaggtg atagaatccc tccctgagtg tacgtcaacc actccgtgaa ccttccaacc
    27421 cagattcact ttagacaagg tgtgtacgtg tgagcgactc cttgacatac cggtaattga
    27481 gctgacatcc gccaacaacc gcttgctcac attcgccgca tctcaaggct tgaactgcca
    27541 gatgagttgc gtacaagctc gagctgcacg cggtgtcgac agggacggaa ggaccgcgta
    27601 ggtcaagatg atatgacacg cggtttgcga tcatggccgg accgccggaa aaggcgcctt
    27661 tcgcctcaat gtcgtcctac agcaagagat gtgagcacat ctggacacat cacgaagcta
    27721 tcgttactca cgtgtcctga tatcatgaat atatcatgcg cgatcccgga catgtagcac
    27781 ccaacatttt tgccacgata gtccactccc gcgtcttgca atgccaggaa ggacaactcg
    27841 ataagcttgc gagtgctcaa cggcatgagg tgagcatcct tggttgtgat accaaactca
    27901 gtgtaatcga attggtggat gtccttcaga aacgttcctg agtcaacgag tactttccct
    27961 ggagtgttgc cgacgatact gcggtgtgtg ggtaccaagc tattatgagc atatcgttcc
    28021 tctagactgc acttaaccta caattgtgta ttgagacggt cgggaggtat cggctcatat
    28081 gcttcgccgc gctcaaggat gaatttgaag aaggagtggt agtccaggtt gtccttcctc
    28141 gcactgccac tcggaatctc agcagctact ccaacctgaa gtcgatataa acgtgagtaa
    28201 cttgagcaga tggaatgagg ttgaagatga tctcactatt gctatcggaa cacctactcc
    28261 tctcatgttg attggactgg aagaaggcat gttaggaaga tttggcagac cgactcatag
    28321 tcttatgtag cctccgatca gtggaaagta tcttgatatc gatggaatgc caaaattctg
    28381 gggacacaca acatttgata cgggatgatg gtctgcgggc tgcgcttgat cgaacacccg
    28441 tagggcatgg tggcatgaga cgcacaaacc ttaccatgtg aatccggagt gtagcgggta
    28501 cataagcttc agaacgttgc actccataag tgtatggtca ccaactaaca gcctgagaga
    28561 cctgcataga agggctcttt gtctggtgat tgtgtcatga agtaagatgg ctccattaat
    28621 agatgagaac gacggacctt gttgaagtcg ttgagcccct ggagggagtc tcgcgtcgcg
    28681 tccaagattt ctccgtttgt ttctcttcgg ctgtatggtc tcaccggtgt ggcacctgac
    28741 cttgggcgat tctctcccat ccacatcgag agcgtcgcga ggggtgatgg gttggattgg
    28801 ccaatcgagt aaccgtagta atacatttag acgcctagta aggaatggag gaactgtgct
    28861 tctacgcacg cgtccgaatc gggtcggcgg agccaggaga ccggtggcgc agcgtctcgt
    28921 gtaagcgctt gagatacacg attgtattat atcatatcgc aagccatcca cctcactggg
    28981 gttttcgcag aaacctcgca agaactggtt tcttctcagc gtccggggtt tatgaaaatt
    29041 attaattgaa cagcatcggt gccaatagga cgtcagagac atgtagatat caagtagaaa
    29101 gttctgcgtc cgatcgaacg ttaaccgccg cggcagcctg caatcaccac cttgtagccg
    29161 atgccgtgtc gtagagcgca tgcgccctgc acagcaagaa cttgaagctc ttctttgatg
    29221 tagcatagcc aataccgttc gtcgcctttc gatcacatcg gatgttgagt ctgacatttt
    29281 tcggcggctg gagcttacca tgtcagcgcg cccgaatgga agttcaagcc ttctccagcg
    29341 tcgtggtgat agttcgcttg cactggtcat gaggcgtgca cagaagatta cgcggtctcc
    29401 ggcctcagta cctgagacat ggcgttgatt tgagttggca tgtcactcag tgcgtcgcgc
    29461 tgctgccaca tcagtctcac acagctgtcc atccaacact cttgccgtag tcccataaag
    29521 atggacaagt tgaacgctca cactctagct tcgccatctg gatcctgatc caactacgtt
    29581 ctggcccagt ctccccttgc accatcgttc agtcgcgtta ccctacgatg tccggtcaac
    29641 catccgttgc acttctgtga ggatcctcta tcaccatcct tgtctatatt gaagtctgac
    29701 gttgtgtgac taacagggcc ggcccgcagg tgagctcgta agacgcggtg attgtagggc
    29761 caccactgat tgaggatgcc ttccatagat tgttggactc ttcatgaact gggggctcat
    29821 aggagttctg acagtgcaag tctgtaagca atgcttgaaa aataaccgtg ggctatttct
    29881 gactcagtgc tgatagatat atatcatcta ttctttccgc gggactcggt ctatctgaag
    29941 tcattaggta tagattgtcg ctggtggagt agatctttca ctgacacaat ggcgagcggg
    30001 aagcttcagt ctgaatgcgt aagacattgt gggtattcgg ataattatca cgcgatggag
    30061 aagcgaaggc caattgagcg ccttctgcgt gattaggctc ctgtcactcc gtgccagtgc
    30121 cgaagcaacg gcagcgttca caacgcccat tggctacggc caacccatcg acgcagtgta
    30181 accccaatag aatcctccct cgatcccagc ctccaaagca taccattgcc gccgccgccc
    30241 ctcgcaccgg ccgcagcacc atcgccgcgc acgtgtttca ggctccgagc cgcaattgct
    30301 tgtagtattg tgctcgagat tctcagtgat gtacaaagga actcacaaag tcatactatc
    30361 atctcatcgt gatccgcatc acaatcaaag atactctgat agctcccacc accgctaaac
    30421 gggctaccca tatttcacca atactttgcc caatcatctt cacgcgacga aaatgccatc
    30481 ttccttgctc tccgtctgcg cctcagtcag cgagatcgtg ctggccttcc ccttccgaag
    30541 gcctagatcg tgagcgacga ccgtctcatc cgtcacctga acctgcccgc gtaaagccgc
    30601 gccaacattc cgcacgctgt cattgggccg gttcctgatg ttgccaagct ggaacgagga
    30661 tgtgatgtcg gagctggtga atgacgaccc attcaccatg ttcgatatct tcatcaacgc
    30721 acggttgttg agactcgcaa cgaatgtgtt agcatagagc ttggcgagaa cgaccgccct
    30781 attcaaagta ttcagtaatg aacacatcaa accgcatacc aatgttagtg ggacgtacgg
    30841 gcattcgtgc aagagtgtgt cctacttcaa tattagcatc cattcctcag cgataacgaa
    30901 ctgactcaca gaatatgcag tgaagcaaat gacgtcgaca atcgccacag tagctgcaca
    30961 gaaacatcag acgaattaca ataatcttcc ccgtggcatg tttggacgta ccggtcaatg
    31021 tgccggtctc gacgaccaat gtcaccaatt tgttcaccat attgtcggat ttccgaatgc
    31081 cagtcttggc tctcaagagc tgcagcgaac gatcatcaac gtctgcatta tgtattaaaa
    31141 catactaaac agagtactca caagaatagt cattgagaca gcgatgatga tgtcaacgaa
    31201 cgcagctccc gaaagccagg cctattacac ggaggtgaga tgttgcccta cttaataatg
    31261 gaagacttac agagatgacg ggggtaacta acgatgcttc agcggcggtc gggtcgaagt
    31321 ttttcagcta tggtatcctg gtgagatcgg gcaaagggaa ccggcccagg actcgtgctt
    31381 accaaagcac cgccggtgac tccaacacac atttgggcaa tcgatagcta ggagcgaccg
    31441 tgagtaaaat gtatatcatg ggagagggga atccaaagta cgtacgaata cgatagctcc
    31501 agtcagcact ttggacttcc caagcaccca gattcggtaa gcaaagtagc actgcactac
    31561 agccgacagc aacgcgcaca tgatggtgac gctgaaccag gtgttgtgga aggcgacgag
    31621 ctcctgaggc tggccgtacc cgtacacgaa attgtcaaaa gcaaagtctg tgacaaggcc
    31681 ggtttggacc cattcccata tccacattgc gtaaacttag tagatcaccg tgtactatga
    31741 tcggttcagt ccccgtctac gcctccggcg ccttccgact agctcttata ataagacagt
    31801 atcctcgcgg acatctcccc agtatccgac tccccactaa tcgccatgga agacactctc
    31861 gctaagctca atgacgtagc taataagacg ttcgactttg tcatcgtcgg tatgtccgct
    31921 ggccggacac tgtggtcttt ccgactgatg aatttgccct atgctacctc gtaggcggtg
    31981 gtgtaagcat ccgtcccttc accaaacata caagagcaaa tcggctaagt agctccatcc
    32041 caggtcgcag gatgtgtctt ggcatctaga ttgtccgaga accccagtgt ttccgttgca
    32101 ttgctggagg ccggtggtgc tcatttcaat gaccccctga tatgtcagtc tttatctggg
    32161 ttcatatctt ggtttatatt ctttccattc gctcatacgg cggcgatagt gactcccgac
    32221 gggtggatga agcaggtctg ggactctaac tatgattggg cgttccgtac caccccacag
    32281 tccaaggttc aaagtacgac tacccctgac ggaaagccgg acccgagctt ccactggtcc
    32341 cggtgagtta ccgcgacctt gtggacatcg cactattgct catgcactgg cacgccatac
    32401 tcgcaatagt ggaaagggcc ttggaggaag ttccggaatg aacttcctct tctggaccag
    32461 gcctcaacgc gaggagattg atggtaatac tcgcatcgca gacaatagac ctcaaaagta
    32521 atgatatttc ttctttagcc atcgaacgac taggtaattc tgggtggaac tggaagcgtt
    32581 tcttcgaggc gtctaagaga accgaaacgt gagtacttgt cggatgcggc gatactctga
    32641 ctgacacatc gtgcatcaag attcctccct accccgctga gcaaccactc tgggtatctc
    32701 agcttgtatg aaccacaatc cgtcggacac tcaggtaccg tgttgcacta gtcgatcgag
    32761 tgcagcagct gacgtcccgt ctttgaaggt cctgttccag tgtctttccc taggactgtc
    32821 tccggagcag agggtccttt tcagaaggta cgctgcgtag tcttcctcaa gaataacgcg
    32881 gttaatttgc ttgtgcaggc tctgcaagca ttcggtgttg aggtgctcaa tgatggggtg
    32941 agtttcatcg acaactaact cagcactgtc ggtctaacac cttgaattcc gtagctgagc
    33001 ggttcggtag gctatcgtgt gcaagataaa ggttgctcgg agtctcatca atgatatagc
    33061 tcaacggaac cttcaagtca acctccaaca ttgacccgcg gacgggaaac cgtagcacag
    33121 ccgcgacggt aaagtcttgg tttcaatatc ggagacgaca ttcacatatg ctgaaaccgc
    33181 gtgtagggct acctgtaccc agtccttggt cgctccaacc tcaaagttct cacggaggca
    33241 tacgttcgtc gcatagtaac caccgatggg cccaacgggg tcgtcgcgtc agcagttgag
    33301 ttcgactatc aaggacaagt gtacacagtc aaggttggga aggaagccat tctctcttct
    33361 aggtgaacac tctttttgta tcattctcat gcggcatcct gaccactgtc attcctcagc
    33421 acgatcaagt ctccacacat ccttgagctc agcggaatcg gcgacaaggc acttcttgaa
    33481 tccctcggta tccgtgtccg tgtcaatctt ccttcagtcg ggacgaattt acaggatcat
    33541 ttgattgtca ctggatcaat ctttcgtatg tttatgttct caacgatgcg ttctgtggga
    33601 gatagtgact gacatctgca tgatgtagaa atgaaggctg gacaggacgt agtgacgagc
    33661 gacactattc ttgtgccggc agtcagagag aagctccaac agatttagtg agtatattat
    33721 atcattcatg ctaagaacca ggccatgaca aaccgactgt accagtggcg agctcaacag
    33781 ccctctcgct ctcgcttgtt gcgggtgcac gttccttccc ttgcaaacgt tttctgagcg
    33841 cgcgaatgag ttgatccaag cccttgagaa tcgccttgct ggggcgtccg cgaatgcacc
    33901 tccggggctt cgtgaacagt acaaactgca gctggaaatg ctcaaagaca agactcttcc
    33961 tgacatcgag atcgtcgtgt tccccttcaa cttgcagccc actggttagt gccttgtaac
    34021 gctagaagac ggaatgtcta ctgactaccg tcaggcgggg acgtgcctta ccttggaatt
    34081 ttcccctcga tcggccatcc gttctcgcgc ggcacaatcg tatgcttcga gtacttcaaa
    34141 aaactgcgcc acactcctga caacgttatt agcacgcaag ctctagtgac cctcacgtcc
    34201 agccaaccat cgatcccaac tacggctctg aagagataga tctcgacatt ttggttgagt
    34261 ctatgaagtt cgtccgaaag ctcgcggcaa cggaggcttg gggcgcagtt agcgaggccg
    34321 aagtcatacc gggccccgag gtgaccagcg atgaacagct ccgaggtaag aggctaccat
    34381 gatcgcaatc caatctcacc actaatgaac atcacagagc atatctcgaa gagcctgtca
    34441 accacttggc gtgagtccac aatcttggca atccagcgtc agacaatgag ccgcctaact
    34501 cttccttcag acgccgccgg aacgtgctcc atgctcccga aggacaaagg cggggtggtt
    34561 gacgaccacc tgaaggtgaa gtccagagtc ccgccgtcga tatatggtca tgcactgacg
    34621 gcagtctctg caggtctatg gaactcagaa tatccgcgtc gtcgatctct caatcctgcc
    34681 tctcttgact tcggttcaca ctcaaggtaa ggtgtttggg gtgctcatcg cctgcatctg
    34741 tcatattctg atttggtttt acctctgaag tcacgacgta tgctatcgcg gagcaaggta
    34801 ataacttgta ttttacctac atgatgccgt tggctcactt gtccttctct ctcccagctg
    34861 tggatattat tagggctgat cacaacctct gagagtccgc tgaactgttc gggtaaaggc
    34921 ggagaacgtt gcgcagctcg tctcggcgtg tgtatagtag gatccggatg ggggagaaat
    34981 tggttcggta gaagctaact ttcatttgcc gtcgcacgtt ggtgccaaat gagttgttat
    35041 gtatcatact ttgcgctcat tggttgagag tgtacattcc ggtcaaggca gctagtgtca
    35101 cagattccca ttcagctctc tagtaatcag aaacacatac gcatgtagtt cgagagtcta
    35161 cttatctttc ttggcagtga tagacctata tcaggtgtcc gtgcacgagg tcaaaggtgc
    35221 gagagtccgg tcgtgtgaac acaaggagag ttggacggga gtgggaggag agaggaggta
    35281 acggagggtg tcgggatgcc gggaatgagc ccggacgttg aacataacac atctcaagag
    35341 taaatatgcg cactgaggag tcagccaaag gattagggaa cgatcgaacg tcggaagtcg
    35401 aaaacgagag tcgggagtcg ggtcgatagg cgctaatcga cgccgaaatg cgagaatcga
    35461 atactggggg aaacgatgct tgcattcgga tattagctac tacagcctat gtatctacga
    35521 agtccgaggc caggagcggc aatggaaaag actgaaaagc gaggggtacg ggtagactca
    35581 tgcggatcgt aagcgaatgg aagcgagtcg cggcgcgcgc aaatctcgca acaagacaga
    35641 atctgcggta agtatcgtat ggagggaaca tcatgagagc ttgtacagta cagtaagtag
    35701 aggtgcgaaa cgtatgtacg agcgtgcacg gtggggaaag gagggatgga agagcgagcg
    35761 gtggccgatg gctacagaag acatcgggcg agtgctcggg ctgaagctta tcagcgagga
    35821 ggtcggcatg gacgtaccac gcaacacgca ggcagcgatt gaggttggtg acgtggagac
    35881 ctgttgcgag ggtgcgcgct aattcggatc gtgtcggccc cgaggccatg actcttgttc
    35941 gagacaattc ctgtcggctc gagggctcaa gatgtggatg ggttgcgtcc gactcgtggc
    36001 ctgtgcgaag tatgtcggcg ggatgcatcg gcggcggtga gtcgtggtgg tacgaagagg
    36061 agatgcgaca acggcggcgc tagcgctcgt ccgcgtcggt gcgcgcttct attaccgaat
    36121 gcggccgagt acatgcgcag acatgcgcgc gatgcgcatc agcaggctcg gcagatccgg
    36181 ctgtgagtag gatcgtaatt caccgtgtgg agatatggcg tcgcgcgcag cgacctgcga
    36241 taggtcactg tcgcaccact cacacggcgt cggagcatag gtggcccacc acgtcgttat
    36301 tcctttccgt tcgaagatga tgggggagac gccactcggt gcttgacctt ctatgttcag
    36361 ccgttgatgt tcaactgcgg ccgagtgaac ggtcacacat gggtcagtcg atgcttgatg
    36421 cgtggactgc cagtgccggc cagtaaggtt tggaattctt ggctgtcgga cacttgaatc
    36481 atgggcgcag tatactcgaa cgagacgtaa gatagttgat cacaataata tgacatgtct
    36541 gacgtatccg ccagaagcga tactgcacgc taacaacgct ctgggcggga acatatcatg
    36601 tgtatgtaat gatctcgtac gcacatggtc ttgcggaatg aggctgtcca ggatgtgaca
    36661 agtaagatac gccatacagt gactcggatc attggaggct cagaacccga acctgttctt
    36721 tcctcataag aatggaaggc agaatgtcat gcgtgaaggg aggagaagcg gcagaaccct
    36781 cacctcgttc agacacaagt ccgggaactg atgttggggg agaccacgca tgcggctgct
    36841 tccacagacc gggacatgga agcaccccgg gacggcacaa ccggacacag tttcccaaag
    36901 ttcttgtacc cgaaaacttg cgcgacgcgt ggtgaatcaa atggagggcg acaaagttca
    36961 atctacccgc tccgataagc gagcgatgtg cgccaatgag tggattggtc aggaggacgc
    37021 tttccagagt agagaccggt gtgaacgcgg tggtaggacc cccgacatat caccaaaatc
    37081 cctgagcctg gccgccaaaa tttggccccg aatgtccgga aaaaatgtcc caattttggc
    37141 ctccagacgt ccggattgcc tcaggccgcc cgccttcggc ggggatagtg tccggatggt
    37201 ggcaagaggc ctcttagggg gtcaactacg tccggatggg cgagatcagg cgtcacaaaa
    37261 cgcgtaaatt gtccgggcga gctcacaaaa cactcccaag agctctcaag cccaactaca
    37321 cactgttaga tacataaaac acacaccccg tacactacaa gtccttctcc gcatccttcg
    37381 tgttcctgcg tgccttcgcg agaggctata ggaataaatt gtttttgagg gcactgggat
    37441 aatttatcac actcctttgt gtcagattga attcacccgg tgccagtggc ggctgtcact
    37501 ggcactgact ccaattttgg gaacctttaa acctctcgag caacaacttt acaagtgtat
    37561 gcagagtgtg caaatgacaa atactggaag ctatagaata cacgttgagt actagttcct
    37621 ggcacttcgc ccttcgtcga gtatgttcgg acatgtatgt cacatgcatg tcacacggta
    37681 acgcccaccc atagtcgcgc ctggcaggcg accgtcctca tgtcctcaca gtacaatgcg
    37741 ggccggcaac cggagggagt accggtgggt ggtcgggcag gatcaggcct tcctagtcag
    37801 gtgctgaccg tgtccggatt atgagatggg ggcttggccg aaaatcttgg ccaaatgtcc
    37861 ggacattcgc taggcatagg gggtccggcc ggtcaaaagt gtccggaaat cggctcaggg
    37921 attttggtga tatgtcgggg gtcctgcggt ggtccgtggg tcggagtggc gatgatgtgt
    37981 caccaaaagt gtggtggcat ccgcccaaat aaggtctcag ggagttcact agggtgccgt
    38041 gcgtgcccgc gatagggaca cagtagctag cgcgcagaaa aacaaccgtc caacgatgac
    38101 attagacgat tatagagtga atcacttacg gtgtactacc tcactcacaa gcgtatccaa
    38161 tcctctaccc cttgcggcat aggagtgtgg agcatctcgg ctgtgtacgc ccctgaagag
    38221 accgagaagg aggactttgc gggagcattg agcgtacgtg ttccacttct cggattgctg
    38281 cggcttctca agtaggcgct gagctcaggg gatctgttat tgaggtatcg atttgttgcc
    38341 aagcagtttc atagtgtcaa ttttagattc aagggtgcta aatgcctcag ttgatgctac
    38401 atgtctgatt gaagcctaac aaaggcagag gatcccacca gctgtagaca catgtcgcaa
    38461 cctatcacgg ggcactgggt cctcgactac ctatgatata cctacaccta agtcaattga
    38521 tataggacac cggactcgtc gaggggaccc gagggctgca ttaggggcat agggcagggc
    38581 gaagtcagat gcaacgtgga gtcaatgtcg gtgaagacat ctagttcata agtattgttt
    38641 tctatgaaac cacgagcatt actaagctac tgggcaatgg ccgattaaat agaaggccat
    38701 ccttcacgta ctggccaggg catgagttga agacggacca cttgggagct cttgtatagt
    38761 ctacccgata tcgagcttgg agcatggaaa gacatgtatg cgtcgtacat tacaggtaga
    38821 tcatgtacac cacagttgaa ctggaggact ctgctcaagc tcggtggtca gtcatatcat
    38881 gggacttccc atcgtcgtgt tggcttgtag cggaagacgt tccgactgca tcttcccctt
    38941 caatctccct agtaaccttt atgtccacca tcatcggcgg attctcttct ggcaactata
    39001 gagacgatca gatttatcac cgtactggga tattgcgcct gctctcacct gaggcacgtt
    39061 ccaacgttcc accgtagcta gcctctgggc gcgactcagg aagttaggcc caaatgaccc
    39121 attgttgaat atatctgcgc cgcgactgac aagcagctgt cgagtgttca atctagaggg
    39181 agtattcaaa gattgagaga cttgagagat accgaagaac gtacacagag agaagggtat
    39241 tcatgtacac tgttgacgga tttagatcag tgagtgtgaa gtagataagc agactgcacc
    39301 aacatcttgg ggtcactaga ctaagcggaa gccagtagag gacgtccgag cgtgagagtg
    39361 cctaataata ttgtcaatag gtaagctcta taggcggata atcatgtatg gcttaccagg
    39421 atcatcgtaa caaagtctgc gacactgtga atgactatag tcaggaagag gatcttgtag
    39481 caagaggagc agccttacag aaccaaaaga cctagtagca ttttttgtgt aagcggtaac
    39541 aggctatatt ttatcaagct gaatgtacct gtatttatag cgtagactat gagagggttg
    39601 gaaagtggag caggcttgtt acttcatttg agtctcgtca gaacagcaag ctttacacag
    39661 gtgatgacat agtactacat acctgttgac ccctggtcga gcacgcttca tgaccgcaaa
    39721 cagagaaccc gtcacggcaa ggttgacgat ggtcaaagcg atgtatccca ttctcacgag
    39781 ccactagaat caatacacag agcccgatta gtttgggcaa agtcaagctt gagtagaagc
    39841 ataccttatg agtgatgaat acatcgatat tcccactttg caagctggag gtgcgatatt
    39901 attgactata tggtccaggt ctaagtagta tacatacccg tagtacgcaa gcactagaca
    39961 ctaatgatca gatgtcatca catgctgaag caagcgttac gacgcacata atttgcaaac
    40021 taggtcccat ggaagagtat ggtgaattag tacatgataa tgacgtaggt catactgcac
    40081 ttcttaccaa cgttccacac gagaaaggcg agctatgaga gctttcagtg ctgctgcaga
    40141 ctaaccgcgc actaaagcat cttacagtag ctgcggatat gagcttatac cagggagata
    40201 ctattttggt atcagctact ggcagtaagg ctacctggac gagcgacgct tactcaaaga
    40261 gatccgacgc aaaaagaagc tgtggcaatc cttagtactc tgatctccag tagtaatgac
    40321 acagtgttag aacatacatt tgcgatatga caactatgag gacctgagca aagttcgatc
    40381 atgagaccag gtaatagtca tagcttttga gtcaacatac ctcgctaatg atgagcgcct
    40441 gaacacggga taggtcagaa tgtgagtgta gaacaaggga aaatcgggcc atacattgac
    40501 ggacctgttg gatcagcgag gtcaagagca agataaaaaa gggataacaa cacagaacgc
    40561 accacacact gtgagacaac acattaggct tgaagtagtt cgtcaccaga tagtagtagc
    40621 ttatagatat attagttatg cttcgcaggt agcgcttaga tcggtcaatc tcaccaagca
    40681 tgtcctgaga acaccgtttg tgcagtttcc agagccctaa acatgtgtca aacggctgct
    40741 ttgtgtagtg aagaatggct atcgcacagt agacccacga cctacgcaga acaatctacg
    40801 attagatgtt tatgcgaagt atagagtaag attctcacca gtgtcctgat gagcaatgtg
    40861 tcagtggagt atactctaaa gtagcgatat gtctgatgga ctccgatccc atgaaaacta
    40921 caccaatgtc agctcgctgc gtgtatggat atagaggctc tactcacatg atgccaatga
    40981 aggtacccaa caagaacgtt ccatatgtat tgctcacgaa gtctgagtcg actatagagc
    41041 tcatagcctg gctagacgag ttataaacgt gagtattagt gctggtgatt gcgatgaatt
    41101 gcggtgcggg cgtaagatgg gcgggggacg atactgcatc tccagaccta tttaagctat
    41161 gcttgacaat cattggcgct cctctgacac tgatattctg gctcccggtg agtacattgc
    41221 cgaaggtgtg agatgcgccg gtcccacaat tgaggaagaa caaccatctc cggggggaaa
    41281 gtagacatca gttcggcgaa agtggaacag gtatggttcg cggtaggtac tgtgcaatga
    41341 atggcgccca tcacagaagc tgatagtgtt gagatgtatg aagcgcgagg gtgtcgtcta
    41401 gtttaagcgc aacggagacc ctgatagtgg gatgtgcaaa cttgtccgga gatctcggtt
    41461 accccatccc ccacattgat tggcctatct gctcaaccga gcgactagtt cacggaaact
    41521 ctcgactatg ccgactgaac gtttcatgca caggagatac caggggctcg actgttcaac
    41581 gctaacatac actagagtcc ataaagttat ttggcgactc tggtagtgca gatatcctta
    41641 tgcgggatat gcaggactta aacgggccat atgtcggcgg catccatccc ttcccattgt
    41701 catccatcaa gttatcatgc ttcaatctgc attgatccgt atagcgtttc atcctattac
    41761 gggaactgtg tagttcgcag cagtatgcta tttgagccgg agatgtatcc aaccagagta
    41821 gagcgtcgct gtttctgatc acttccagct cagtgagtgt ggagacatcg aactctcaac
    41881 tccatcgaaa tatgatatac aatgtggata tggaagcagg ccgcctccac ccttgtgcca
    41941 ttataatcgg gcgtccaatg cactgccatg agccatatat gttcgccctc agtcacaaca
    42001 gagcctatta gatgcctata ccctctggcc gggcggcgcc actcctcata gggtatgtaa
    42061 cattggaaca gccccggaca actaaagttc gatcagtagg acagtagtca catctcgcgt
    42121 tccatgtgga tgcaaaagcg gtgagcgatg atatcactga aaccattcgg cgctcatcag
    42181 agcaggcgct gttccgatgt atgggttagc atacgagccg cacttgtgcc caatcccgta
    42241 gtctggtggt cataatgagc actcacctat aaaccaaaga agagcctgca ggagtaaggt
    42301 atcactcagg accagggtgc gttaagggcg ttatcagtaa tacccgccag ggcgagccat
    42361 tttcctggat ttcattcggg tttcttagca agtaatgcca gtgggtcatc ctccgcgctc
    42421 ccgggccact gaaaactctt ctcagcatgg cgtatttctc tgtagctggc aatgcagcag
    42481 cgtaacgctg ccagcgttga tgttcgagat gcactcaccg tccgcgaacc atcttctcca
    42541 catgttactc cacttggatt gaagcatgag gtgctacaaa gtttgggggg agcctcgtgg
    42601 tcaaaaggaa ggcacttgcg gtgtacaggg gcaactgggg tcaatgatga tgcgggtata
    42661 gaggcaagcg agatgtgccg acagtaacag ccttctttcg gccgtagtca tagttctatc
    42721 acgggctgtt cagtctcagc tgttctgagt ttgcgaacac attttggtcc ggtcagaatg
    42781 gctgctgtaa cccacctcct caccgcatcc actgatgagg tgcctctggg tgacctgcag
    42841 cttactggga atactcctat ttcaggcggc gggcgtctca aaagacatcg tgatgtctgt
    42901 agtgacatct tcaattctag gtacgtaact tcgtatgttc tccagcgtct gctgccagca
    42961 ggacacggag catgagtatc atgactagta ccaatcccct tatccatccc tcttcagctg
    43021 atctacatac gccattctac gatgtatgaa atccacggtg atggccccag tgacctgtac
    43081 atcccggacg acttgacaat ctcgcagttc atcctagacg cgcatcatcc tgcccgtccc
    43141 gtggtaactc gtacccagcc atggcttatt gaagagatta caggcagaga gataggctca
    43201 gatgaggtaa gcagtgtcct tgtgtctcga gaggcatagg ctgatcatgt acttagctca
    43261 gggcccgagt tcacggcctc acaaacgcat tcaagatccg ttggagctta ggtcagtgca
    43321 gtgcaacgta tgaatgccaa gctcgtagat gaaactaaca cgacgctcta tcaggcgatg
    43381 aagacgtctg tgagcaatgt gctgctgtcg caacgtctcc ctagctgaca tactctatcc
    43441 gatcccagtt tgcttgttca gccctaatca tgttggtgag tgagcttcaa gcgctagtca
    43501 tacttggcga gctcaactca gtttgtcgcg catcagacta cattgtggcg atatggtgag
    43561 ctcacacggt cacttgtcac gagcagccaa agctagtttt ctgagctcgc tcgttagggc
    43621 cgcccatcga ctcggcagcg ttgtgacgtg cgttaatcct gatgtacttg tcgggaaact
    43681 gggttgactc tcttgcagga ctgccaatcc catgtacact tccgaggagt tgtcttacca
    43741 gttgaagaca accaagacta gtgtgctgat tgttcactct tccgtcttgt ccgtggctct
    43801 cgatgcggct ggtggtgtag acttcccaaa ggagcggatc atcctcattg actctgtgcc
    43861 gaactccccc tactcatatc tggaagagct cgtacgcttc gggttgaagg agaagccaca
    43921 atacaccgaa cagcgtctga agtgtggaga ggcacgcact aaagtggcac tcttgccatt
    43981 ctcaagtgga acgacaggga ggcccaaggt tagtcacata gctgtgagtg ctcgcatgtg
    44041 tgagctcagt gtgaggacgg tattgaatgg tcgtgtctat attcaggcgg ttatggtctc
    44101 acattatact ctaatcgcca atctggtgca agtgcttcac taccttcggc tagctgacga
    44161 gaacttcccg gcggagagaa agctttacaa ggcaggaagc gttaccctat gctgtgagtc
    44221 tcactgaacg gtgcatgcat ggggaacatt attgaccaac agtgtgtagt tctgccacta
    44281 ttccgtatgt gatcactcaa tgttaccagt gaaagtgtct gaccacacgc ctgctagacg
    44341 tctatggttt gcatctggtg ctgatgggta gcatgctatt tggcgtaagt catgattgct
    44401 acatgtatag gtgcattgtc tcgcatgttg catgctcatc cgtctggcag agcacccttg
    44461 ttgtatcccc tcgtttccag ttcgagcgaa tgctcaagag catccaacaa taccgcgtca
    44521 cacacttatt gtgagtcaat ttcactttct gccatataat catcacaatt tacggtcgtc
    44581 cgagccaagt ctcgtcccac cccaggcagt gctactttgt aaagtgagcg aatcgatctg
    44641 attatgcagt actgctcccg ctcaacaaat atgggcagag cccggtggtg aagaattacg
    44701 atctgagctc agtccaactg ttgggatgcg gagccgcacc cgttagcgcc gagctcacag
    44761 atggacttgc gaagctcttc cccacctccg ttatcggtca aggatacggt tagttccgag
    44821 agtgagttat gctacgttgg ttctaataaa ccgggcatgc caacaggtat gacagagtac
    44881 agctcgatag tctcgtacat acagctccac aagcaagtcg ggactcctgg atgcgcgggc
    44941 attctcatgc ctggaatgac tgtgcgcgtc gtcaagcagg atggcactcc tgctggtctg
    45001 aacgagcttg gggagctata cgtgaaagga ccatcagttg cgatgggata cctcggtaac
    45061 cccactgcgt gagtcccgta tctactcgaa gaatatctga tcacttatat cgaggtctca
    45121 atagaacggc ggagacattc caagaagacg ggtacgtcat gagtaggcct tagtcgttac
    45181 tgcgagcagg ctctgagtag cactgataca gatggctgcg aaccggtgat gaaggcaaga
    45241 tcaacgaaca taaggagatt tttgtggtgg atcgcatcaa ggagttcatt aaggtccgcg
    45301 gattccaggt cgcgccttct gagctcgaag gccatctatt cgaccatcac aacgtggcgg
    45361 acgtctgcgt ggtcggcata cctgacgaat acagtgggga acttccatat gcattcgtcg
    45421 tccccagtgc ggaggccaaa gcgtgtatgg agagcgacgt ccaaggaacc cgcaaagtgc
    45481 gagaatccat catgaaggta tctatgtcta tcaagcgcta cgtacgccct tttgatgctc
    45541 atttctgcta actcttgcag tacgtatccg accacaagtc gcgcttcaag tggcttgctg
    45601 gagtgcattt cgtcgctgat attcccaaga cccaaagcgg caaaatattg cggcgcgtgt
    45661 tgcgagaaca agccaaggcg atgatcgaga caggagttat catcgtgttt cccagcgcga
    45721 agctgtagaa ctcacatatc ttgacaggtt tctattggct tccgtacgta gcagcatgta
    45781 ttcgcactct gagaattcct actgcagaga cagagtcgca acacgtgtca ctgatgcaag
    45841 cggtgagcgc caccagcctg caggcgtaac taccacagcc cctggtgagc accttgcttc
    45901 agaagagtcc agatgcgaaa atatgatacc tctagcatcc acgttgtgtc acgacttgtg
    45961 tacctctact acaacccggg caaacgcccg tctccaggag tggttgccgg acagaccagg
    46021 tgtcccggac aaagaggcga agacaggtgt agaccaaggc tgtcgagtct gcgtttccat
    46081 acaggatgcc ggttagcgac agcagagcgc gcagccgcag gggcggatcg tggccgtgat
    46141 cccgttgtaa gatcatcgga agaggatggg gagttgtgaa atgtatgcga ggatgctcga
    46201 gtaagggcga agtaaatgag atatggtttg gcatacggta tagcttcgag accgtgaggt
    46261 ggatagcttc agacgtgcgt cctgttgggg tagccattgt gtttacgccc aggcgtcgtc
    46321 tatttaagtt ctcgaagatc tcagtgtgca gcgtgctcag agctggtggc cggagctagc
    46381 gacgggaggt caatgtatcc agaggggctg acggccagag agaaccaggt ttgttgtggc
    46441 agggcgtagg agacacagtc ggtctccgtg atgagatcgt tctctgtcga ctgacagacg
    46501 tcacgaagag cgtttgggaa gaaactcgtt gctgagggtg cgatgacagc gagatcttca
    46561 gggagaacta accagatcgc cgatcattag aattgaacgt actggcagga ctacctgcgc
    46621 gaagtatggt ctggttttgc aggtacttgc gttcatcggg gttcgtgtct atctcattct
    46681 ctgcatagta gtacttaaac tgcaccgttg cccataacat cagatgcgca tgctcagtgt
    46741 gcgtgatcga cccgacagcg atccgaagta tgctcaacaa ggatatggaa ttctacccca
    46801 aacgcaccac gccatctgag taagtatcgc ctgtctaaga tcgttctgcg aaaggctcac
    46861 tgagtactct acgttgaaaa gcgaccttct cctgctcatg gaatgtttac ggcgagcaac
    46921 accgcaaaca acgcaaagct ctaattccgg gttatccgcc tcacacttac gcgagatgac
    46981 ccacgtctac gagcgcaacc cgaaggtagg actgaaaggt aggactaaag gaagaagcat
    47041 gcgatgttgt agacgtgaac ctctgtgcag gtacaatgcg ctatcagcga acaggttggt
    47101 cggatatcgg tgaagttgac atgtgtggct ggatggcgcg gacgacactc gagatgctcg
    47161 gccatgccgg tctcgggtac tccctcgacg acttccagaa gtacacctca gactacttcg
    47221 gagagtcttt gaaagatctt ctgtgagtcg ctatctttca cttcagctgt cctttttgtt
    47281 cgaatttcaa ctgcaattga cattatcatg cccgggtcgc ggatctgcat tatcctacga
    47341 cggttcccgc atcgtgatgt acggcggctt atggcaatat ccgacctcat ggtgcagcgt
    47401 tcgcgggaga tcgtggagaa gaggagatta ctccgggacg gcgatgcagc gctccgtcga
    47461 agtgggcgaa gaccccatca gcatccctcg tgagttcact tatcctactc gttttcatgc
    47521 gcgatgcttc aagtcccgtc gcagtgaaaa aaagcatatc agtgtcagag acagacagtc
    47581 actccaactc cctacgccgt acgaaatctc cgcatccgaa gaactcatac gctattcgga
    47641 tagtctccca ccctcctccg cctgctcctc ccatttagcg ccctcaagat ccacttgact
    47701 cttacacata cccttgactg gctctgttgt gaagagaatc atgttttctg actgtcttgt
    47761 atctcgtata gatattcacg ctctaacaag ctcgctccgt cgctatccgt gcgtctcgct
    47821 cgcatccgaa tgctgttctc gacgccccgc cgctcgcgca agctccatca atcagaggag
    47881 cgtgtcgtga tcttcagagc cttcaagagc cttcaggagg gatactctac tggcgcgcgc
    47941 atgtgcattc tggtgcggcg ggggcatagg tcgcagagga atgccggact gtggctcaga
    48001 acaccgagaa ggctatcact gactatgacc cggtactcta tgcccaaggt gacttcactg
    48061 tcgttgagga catggtcaac ttgcgtgcta aggtgcagga aggtacgcat cccagtttct
    48121 gatcctcaac gcagacatag tgtgtcattt gtacgcatga atacaatgtg gaacggactc
    48181 aacactcttg gtgtctgggc tggagtgccg actttcctac cctactgcga gcgttctggg
    48241 ccggaatgta ttgactttta cgtcacctca ggcggacaag gcagcaattg
//
