# Supplementary material for: Uncovering the transcriptional landscape of Fomes fomentarius during fungal-based material production through gene co-expression network analysis
Source: Fungal Biol Biotechnol. 2025 Feb 13;12:1. doi: 10.1186/s40694-024-00192-3 (PMC11827164; doi:10.1186/s40694-024-00192-3)
Supplement: Supplementary file 1 — Supplementary Material 1 [file 40694_2024_192_MOESM1_ESM.zip › scaffold_6.region001.gbk]

LOCUS       scaffold_6             44260 bp    DNA     linear   UNK 01-JAN-1980
DEFINITION  scaffold_6.
ACCESSION   scaffold_6
VERSION     scaffold_6
KEYWORDS    .
SOURCE      
  ORGANISM  
            .
COMMENT     ##antiSMASH-Data-START##
            Version      :: 7.1.0
            Run date     :: 2024-09-10 12:01:23
            NOTE: This is a single region extracted from a larger record!
            Orig. start  :: 2225159
            Orig. end    :: 2269419
            ##antiSMASH-Data-END##
FEATURES             Location/Qualifiers
     protocluster    1..44260
                     /aStool="rule-based-clusters"
                     /category="NRPS"
                     /contig_edge="False"
                     /core_location="[20000:24260]"
                     /cutoff="0"
                     /detection_rule="cds((PP-binding or NAD_binding_4) and
                     (AMP-binding or A-OX))"
                     /neighbourhood="20000"
                     /product="NRPS-like"
                     /protocluster_number="1"
                     /tool="antismash"
     proto_core      20001..24260
                     /aStool="rule-based-clusters"
                     /tool="antismash"
                     /cutoff="0"
                     /detection_rule="cds((PP-binding or NAD_binding_4) and
                     (AMP-binding or A-OX))"
                     /neighbourhood="20000"
                     /product="NRPS-like"
                     /protocluster_number="1"
     cand_cluster    1..44260
                     /SMILES=""
                     /candidate_cluster_number="1"
                     /contig_edge="False"
                     /detection_rules="cds((PP-binding or NAD_binding_4) and
                     (AMP-binding or A-OX))"
                     /kind="single"
                     /product="NRPS-like"
                     /protoclusters="1"
                     /tool="antismash"
     region          1..44260
                     /candidate_cluster_numbers="1"
                     /contig_edge="False"
                     /product="NRPS-like"
                     /region_number="1"
                     /rules="cds((PP-binding or NAD_binding_4) and (AMP-binding
                     or A-OX))"
                     /tool="antismash"
     exon            275..367
                     /ID="exon_7919_3"
                     /Parent="mRNA_7919"
                     /gene="jgi.p|Fomfom1|1269479"
                     /source="prediction"
     exon            419..652
                     /ID="exon_7919_4"
                     /Parent="mRNA_7919"
                     /gene="jgi.p|Fomfom1|1269479"
                     /source="prediction"
     exon            708..1004
                     /ID="exon_7919_5"
                     /Parent="mRNA_7919"
                     /gene="jgi.p|Fomfom1|1269479"
                     /source="prediction"
     exon            1058..1350
                     /ID="exon_7919_6"
                     /Parent="mRNA_7919"
                     /gene="jgi.p|Fomfom1|1269479"
                     /source="prediction"
     exon            1402..1441
                     /ID="exon_7919_7"
                     /Parent="mRNA_7919"
                     /gene="jgi.p|Fomfom1|1269479"
                     /source="prediction"
     exon            1496..1665
                     /ID="exon_7919_8"
                     /Parent="mRNA_7919"
                     /gene="jgi.p|Fomfom1|1269479"
                     /source="prediction"
     exon            1719..1779
                     /ID="exon_7919_9"
                     /Parent="mRNA_7919"
                     /gene="jgi.p|Fomfom1|1269479"
                     /source="prediction"
     exon            1834..1966
                     /ID="exon_7919_10"
                     /Parent="mRNA_7919"
                     /gene="jgi.p|Fomfom1|1269479"
                     /source="prediction"
     three_prime_UTR 1849..1966
                     /ID="UTR3_7919"
                     /Parent="mRNA_7919"
                     /gene="jgi.p|Fomfom1|1269479"
                     /source="prediction"
     five_prime_UTR  1991..2115
                     /ID="UTR5_7920"
                     /Parent="mRNA_7920"
                     /gene="jgi.p|Fomfom1|1448325"
                     /source="prediction"
     exon            1991..2173
                     /ID="exon_7920_1"
                     /Parent="mRNA_7920"
                     /gene="jgi.p|Fomfom1|1448325"
                     /source="prediction"
     gene            1991..4640
                     /ID="gene_7920"
                     /Name="jgi.p|Fomfom1|1448325"
                     /gene="gene2227149_2229799"
                     /portal_id="Fomfom1"
                     /proteinId="1448325"
                     /score="0"
                     /source="prediction"
                     /transcriptId="1448516"
     mRNA            1991..4640
                     /ID="mRNA_7920"
                     /Name="jgi.p|Fomfom1|1448325"
                     /Parent="gene_7920"
                     /gene="jgi.p|Fomfom1|1448325"
                     /proteinId="1448325"
                     /source="prediction"
                     /track="FilteredModels1"
                     /transcriptId="1448516"
     CDS             join(2116..2173,2224..2279,2335..2388,2452..2480,
                     2534..2669,2732..2998,3057..3298,3358..3763,3820..4201,
                     4243..4640)
                     /ID="CDS_7920"
                     /gene="jgi.p_Fomfom1_1448325"
                     /source="prediction"
                     /transl_table=1
                     /translation="MPTVSCDKEELWHRLGREYSAEEFDHLLFEFGLELDEDTTDEVEA
                     AKKKGLPAERPQLKIEIPANRYDLLCIEGISRALRVFLELEKPPQYKLAYPPGGEANLI
                     TTTLTSETQEIRPYFACAVLRGVKFTQRSYESFIDLQDKLHQNLCRRRQFVAIGTHDLD
                     TIQPPFRYEARPPKNIKFVPLSKQQEYTAEELMTVYESEKHLARYLHIIRDSPVYPIIY
                     DQQERVLSMPPIINSEHSKITLNTRNIFIDITATDETKLNIVANIISTMFSEYCEEPFR
                     IEPCKVVYPDGTVRITPDLKYRAASAHAPYVNSCTGLNLDAAGVAKLLERMTHNASVSP
                     NDPDEVIVQIPPTRPDILHECDLMEDAAIAYGFNKLPDTFPATSTVAQPLAISKLSDIV
                     RAEWALAGWVEALPLILCSHEENFEWLNREDDGKTAVRIANPKTLEFQVVRTSLLQGLL
                     KTIRENRSHPLPIRIFETSDVVFKDPSLERQARNVRHAAAVWCNKTAGFEVVHGLLDRI
                     MLMLEVPRISSSETKATTGYYIKEREADRMRPIEPTKPDVRLPISDAAAAAVAGGVLGL
                     GASQFHLAFAFQPISHPSDPTFFPGRAATIYYRPPKEASGLSLLKRTLKAALNRPDDLE
                     IGVLGILHPTVLEKFEISYPCSALEFTLEPFKKELQTVFA"
     exon            2224..2279
                     /ID="exon_7920_2"
                     /Parent="mRNA_7920"
                     /gene="jgi.p|Fomfom1|1448325"
                     /source="prediction"
     exon            2335..2388
                     /ID="exon_7920_3"
                     /Parent="mRNA_7920"
                     /gene="jgi.p|Fomfom1|1448325"
                     /source="prediction"
     exon            2452..2480
                     /ID="exon_7920_4"
                     /Parent="mRNA_7920"
                     /gene="jgi.p|Fomfom1|1448325"
                     /source="prediction"
     exon            2534..2669
                     /ID="exon_7920_5"
                     /Parent="mRNA_7920"
                     /gene="jgi.p|Fomfom1|1448325"
                     /source="prediction"
     exon            2732..2998
                     /ID="exon_7920_6"
                     /Parent="mRNA_7920"
                     /gene="jgi.p|Fomfom1|1448325"
                     /source="prediction"
     exon            3057..3298
                     /ID="exon_7920_7"
                     /Parent="mRNA_7920"
                     /gene="jgi.p|Fomfom1|1448325"
                     /source="prediction"
     exon            3358..3763
                     /ID="exon_7920_8"
                     /Parent="mRNA_7920"
                     /gene="jgi.p|Fomfom1|1448325"
                     /source="prediction"
     exon            3820..4201
                     /ID="exon_7920_9"
                     /Parent="mRNA_7920"
                     /gene="jgi.p|Fomfom1|1448325"
                     /source="prediction"
     exon            4243..4640
                     /ID="exon_7920_10"
                     /Parent="mRNA_7920"
                     /gene="jgi.p|Fomfom1|1448325"
                     /source="prediction"
     exon            complement(5131..5513)
                     /ID="exon_7921_3"
                     /Parent="mRNA_7921"
                     /gene="jgi.p|Fomfom1|1218139"
                     /source="prediction"
     gene            complement(5131..6731)
                     /ID="gene_7921"
                     /Name="jgi.p|Fomfom1|1218139"
                     /gene="gene2230289_2231890"
                     /portal_id="Fomfom1"
                     /proteinId="1218139"
                     /score="0"
                     /source="prediction"
                     /transcriptId="1218330"
     mRNA            complement(5131..6731)
                     /ID="mRNA_7921"
                     /Name="jgi.p|Fomfom1|1218139"
                     /Parent="gene_7921"
                     /gene="jgi.p|Fomfom1|1218139"
                     /proteinId="1218139"
                     /source="prediction"
                     /track="FilteredModels1"
                     /transcriptId="1218330"
     CDS             complement(join(5131..5513,5615..6133,6212..6731))
                     /ID="CDS_7921"
                     /gene="jgi.p_Fomfom1_1218139"
                     /source="prediction"
                     /transl_table=1
                     /translation="MAARYAPLPNPHSDPDAIDEMEAAFDDSDDEDAHPQPVNSRNGYQ
                     SLPNVEPSSHAQDGYTAPAPGVYDFENADYDYTRPPPGSPPDPSRALPNEFGNSNGLVP
                     EFTAVSTDATPARAGWFRRTAASVLPSHYVQRLGLGPPRPEGPLGGGTGNDGVFANVTA
                     KPSRQVRIQEGDDILLVPEEVQKEVPPSYAQAQADAVPPYWETTIHAPSASNTSGDVII
                     DSLPTGSLFSFLWNMLVSISFQFVGFLLTYLLHTTHAAKLGSRAGLGITLIQYGFAMRD
                     RDNFGGGGDVWDSNWKAGDAQPPTFPTAAAAEAYYGNSTNTAPLPPTSTAPPTGAIWWA
                     MQQQSGCWFILLTSLLGFWRVKRWERGILSSQEDAPAPASSEEHARSAAIVHSIERVFG
                     LQGLADGSLLRQGLGFPGALHHEMDHSDEEDATPPRNAYVIPLDPADPARNERLARAYA
                     DEARLHQDLRSAGLL"
     exon            complement(5615..6133)
                     /ID="exon_7921_2"
                     /Parent="mRNA_7921"
                     /gene="jgi.p|Fomfom1|1218139"
                     /source="prediction"
     exon            complement(6212..6731)
                     /ID="exon_7921_1"
                     /Parent="mRNA_7921"
                     /gene="jgi.p|Fomfom1|1218139"
                     /source="prediction"
     three_prime_UTR complement(7005..7278)
                     /ID="UTR3_7922"
                     /Parent="mRNA_7922"
                     /gene="jgi.p|Fomfom1|827650"
                     /source="prediction"
     exon            complement(7005..7313)
                     /ID="exon_7922_3"
                     /Parent="mRNA_7922"
                     /gene="jgi.p|Fomfom1|827650"
                     /source="prediction"
     gene            complement(7005..8257)
                     /ID="gene_7922"
                     /Name="jgi.p|Fomfom1|827650"
                     /gene="gene2232163_2233416"
                     /portal_id="Fomfom1"
                     /proteinId="827650"
                     /score="0"
                     /source="prediction"
                     /transcriptId="827650"
     mRNA            complement(7005..8257)
                     /ID="mRNA_7922"
                     /Name="jgi.p|Fomfom1|827650"
                     /Parent="gene_7922"
                     /gene="jgi.p|Fomfom1|827650"
                     /proteinId="827650"
                     /source="prediction"
                     /track="FilteredModels1"
                     /transcriptId="827650"
     CDS             complement(join(7279..7313,7379..7940))
                     /ID="CDS_7922"
                     /gene="jgi.p_Fomfom1_827650"
                     /source="prediction"
                     /transl_table=1
                     /translation="MKYRSPSPSNALPTPPQSPTSQDIAHSAVTLLDSLETFYQQERYW
                     VHHTRAALELALTKGIDAPAVSDAPSPSSSQGALSPASSTLSDTTLVDAPIVKTEPETA
                     PSPLSLSLSRPPSTRWMRRKNNMRLKLDSLSLQSRKCRPMRASPTEPGARLLEMFSELM
                     DARMESCQRVQRMVRSANRADLYMLGRMPHGACRG"
     exon            complement(7379..8130)
                     /ID="exon_7922_2"
                     /Parent="mRNA_7922"
                     /gene="jgi.p|Fomfom1|827650"
                     /source="prediction"
     five_prime_UTR  complement(7941..8130)
                     /ID="UTR5_7922"
                     /Parent="mRNA_7922"
                     /gene="jgi.p|Fomfom1|827650"
                     /source="prediction"
     exon            complement(8187..8257)
                     /ID="exon_7922_1"
                     /Parent="mRNA_7922"
                     /gene="jgi.p|Fomfom1|827650"
                     /source="prediction"
     five_prime_UTR  complement(8187..8257)
                     /ID="UTR5_7922"
                     /Parent="mRNA_7922"
                     /gene="jgi.p|Fomfom1|827650"
                     /source="prediction"
     exon            8520..8834
                     /ID="exon_7923_1"
                     /Parent="mRNA_7923"
                     /gene="jgi.p|Fomfom1|1218141"
                     /source="prediction"
     gene            8520..9586
                     /ID="gene_7923"
                     /Name="jgi.p|Fomfom1|1218141"
                     /gene="gene2233678_2234745"
                     /portal_id="Fomfom1"
                     /proteinId="1218141"
                     /score="0"
                     /source="prediction"
                     /transcriptId="1218332"
     mRNA            8520..9586
                     /ID="mRNA_7923"
                     /Name="jgi.p|Fomfom1|1218141"
                     /Parent="gene_7923"
                     /gene="jgi.p|Fomfom1|1218141"
                     /proteinId="1218141"
                     /source="prediction"
                     /track="FilteredModels1"
                     /transcriptId="1218332"
     CDS             join(8520..8834,8974..9185,9262..9289,9336..9453,
                     9519..9586)
                     /ID="CDS_7923"
                     /gene="jgi.p_Fomfom1_1218141"
                     /source="prediction"
                     /transl_table=1
                     /translation="MFSRLVPLLLLLLPPVFGSAAELRLLHRLVHPSFPALPFAHRGTL
                     QLSGSGPATVARLASSETLLDDLRDYAATVDEFKDALYQVALEHPGDVEQTQWATSHVP
                     ACHLFSSTSESLIIHVDQAGTSFGLDYFVAPIPHDGACPKRNRKPSAGSSPAQFRLSDN
                     TTVTVRSPTFPPLRLLRMLLIYPFAARTAPVTAEGKVVEPPREKSFLEKYWMYIAIALV
                     ALTLAPAPPEEESGGRGQGSGGGR"
     exon            8974..9185
                     /ID="exon_7923_2"
                     /Parent="mRNA_7923"
                     /gene="jgi.p|Fomfom1|1218141"
                     /source="prediction"
     exon            9262..9289
                     /ID="exon_7923_3"
                     /Parent="mRNA_7923"
                     /gene="jgi.p|Fomfom1|1218141"
                     /source="prediction"
     exon            9336..9453
                     /ID="exon_7923_4"
                     /Parent="mRNA_7923"
                     /gene="jgi.p|Fomfom1|1218141"
                     /source="prediction"
     exon            9519..9586
                     /ID="exon_7923_5"
                     /Parent="mRNA_7923"
                     /gene="jgi.p|Fomfom1|1218141"
                     /source="prediction"
     exon            9800..9971
                     /ID="exon_7924_1"
                     /Parent="mRNA_7924"
                     /gene="jgi.p|Fomfom1|827176"
                     /source="prediction"
     five_prime_UTR  9800..9971
                     /ID="UTR5_7924"
                     /Parent="mRNA_7924"
                     /gene="jgi.p|Fomfom1|827176"
                     /source="prediction"
     gene            9800..10957
                     /ID="gene_7924"
                     /Name="jgi.p|Fomfom1|827176"
                     /gene="gene2234958_2236116"
                     /portal_id="Fomfom1"
                     /proteinId="827176"
                     /score="0"
                     /source="prediction"
                     /transcriptId="827176"
     mRNA            9800..10957
                     /ID="mRNA_7924"
                     /Name="jgi.p|Fomfom1|827176"
                     /Parent="gene_7924"
                     /gene="jgi.p|Fomfom1|827176"
                     /proteinId="827176"
                     /source="prediction"
                     /track="FilteredModels1"
                     /transcriptId="827176"
     five_prime_UTR  10028..10068
                     /ID="UTR5_7924"
                     /Parent="mRNA_7924"
                     /gene="jgi.p|Fomfom1|827176"
                     /source="prediction"
     exon            10028..10267
                     /ID="exon_7924_2"
                     /Parent="mRNA_7924"
                     /gene="jgi.p|Fomfom1|827176"
                     /source="prediction"
     CDS             join(10069..10267,10318..10796)
                     /ID="CDS_7924"
                     /gene="jgi.p_Fomfom1_827176"
                     /source="prediction"
                     /transl_table=1
                     /translation="MPSFSPKSFLHRKSKCRLDRYIPCGSRACYSRSQGPMESVATCGP
                     FLAERKCCWSRWLINKRTPERGRPFRTGNYRHGEMHSCTECDVWHLPLPPGRDCDGGAE
                     LRHPLIGWWVFAISFARYGAARFVCSNTIRTILNAGCQCSQSLRVFRTAVVLRRLRRRW
                     SGLWRSGEPGLSVSGLWTNGPWWRTEESRTTKQRQMRAVRTVGRGDDWSDATEGCKGAV
                     LTM"
     exon            10318..10797
                     /ID="exon_7924_3"
                     /Parent="mRNA_7924"
                     /gene="jgi.p|Fomfom1|827176"
                     /source="prediction"
     three_prime_UTR 10797
                     /ID="UTR3_7924"
                     /Parent="mRNA_7924"
                     /gene="jgi.p|Fomfom1|827176"
                     /source="prediction"
     exon            10867..10957
                     /ID="exon_7924_4"
                     /Parent="mRNA_7924"
                     /gene="jgi.p|Fomfom1|827176"
                     /source="prediction"
     three_prime_UTR 10867..10957
                     /ID="UTR3_7924"
                     /Parent="mRNA_7924"
                     /gene="jgi.p|Fomfom1|827176"
                     /source="prediction"
     three_prime_UTR complement(11437..11561)
                     /ID="UTR3_7925"
                     /Parent="mRNA_7925"
                     /gene="jgi.p|Fomfom1|827688"
                     /source="prediction"
     exon            complement(11437..12234)
                     /ID="exon_7925_3"
                     /Parent="mRNA_7925"
                     /gene="jgi.p|Fomfom1|827688"
                     /source="prediction"
     gene            complement(11437..12630)
                     /ID="gene_7925"
                     /Name="jgi.p|Fomfom1|827688"
                     /gene="gene2236595_2237789"
                     /portal_id="Fomfom1"
                     /proteinId="827688"
                     /score="0"
                     /source="prediction"
                     /transcriptId="827688"
     mRNA            complement(11437..12630)
                     /ID="mRNA_7925"
                     /Name="jgi.p|Fomfom1|827688"
                     /Parent="gene_7925"
                     /gene="jgi.p|Fomfom1|827688"
                     /proteinId="827688"
                     /source="prediction"
                     /track="FilteredModels1"
                     /transcriptId="827688"
     CDS             complement(11562..12224)
                     /ID="CDS_7925"
                     /gene="jgi.p_Fomfom1_827688"
                     /phase="0"
                     /source="prediction"
                     /transl_table=1
                     /translation="MAGSQLPPTRGELYIREARPEDSPVLNRICLLTGDAGKSAEHLHK
                     FGELIGLVYAEPYVHLPKTFGFVLVDPSKDDAVVGYVASTYDTRAFEQAALDEWWPRVR
                     AKYAYPPEGNEGATEADRKYVNTLYNPARAAQAQVDFSPAHMHINLLPECHRQGWGRKL
                     IALVVARLREKHGLERLWLGHDLRNEAAKNFYLRLGFKKIEGAPDGTLGLEFKDFQA"
     five_prime_UTR  complement(12225..12234)
                     /ID="UTR5_7925"
                     /Parent="mRNA_7925"
                     /gene="jgi.p|Fomfom1|827688"
                     /source="prediction"
     exon            complement(12291..12387)
                     /ID="exon_7925_2"
                     /Parent="mRNA_7925"
                     /gene="jgi.p|Fomfom1|827688"
                     /source="prediction"
     five_prime_UTR  complement(12291..12387)
                     /ID="UTR5_7925"
                     /Parent="mRNA_7925"
                     /gene="jgi.p|Fomfom1|827688"
                     /source="prediction"
     exon            complement(12486..12630)
                     /ID="exon_7925_1"
                     /Parent="mRNA_7925"
                     /gene="jgi.p|Fomfom1|827688"
                     /source="prediction"
     five_prime_UTR  complement(12486..12630)
                     /ID="UTR5_7925"
                     /Parent="mRNA_7925"
                     /gene="jgi.p|Fomfom1|827688"
                     /source="prediction"
     five_prime_UTR  12631..12883
                     /ID="UTR5_7926"
                     /Parent="mRNA_7926"
                     /gene="jgi.p|Fomfom1|827687"
                     /source="prediction"
     gene            12631..13910
                     /ID="gene_7926"
                     /Name="jgi.p|Fomfom1|827687"
                     /gene="gene2237789_2239069"
                     /portal_id="Fomfom1"
                     /proteinId="827687"
                     /score="0"
                     /source="prediction"
                     /transcriptId="827687"
     mRNA            12631..13910
                     /ID="mRNA_7926"
                     /Name="jgi.p|Fomfom1|827687"
                     /Parent="gene_7926"
                     /gene="jgi.p|Fomfom1|827687"
                     /proteinId="827687"
                     /source="prediction"
                     /track="FilteredModels1"
                     /transcriptId="827687"
     exon            12631..13910
                     /ID="exon_7926_1"
                     /Parent="mRNA_7926"
                     /gene="jgi.p|Fomfom1|827687"
                     /source="prediction"
     CDS             12884..13696
                     /ID="CDS_7926"
                     /gene="jgi.p_Fomfom1_827687"
                     /phase="0"
                     /source="prediction"
                     /transl_table=1
                     /translation="MPYTDLPVRASRSGMARRSPNNPDSERSSRVHLDDEPSPAPITEA
                     VLREYTQESPPSSSRESPRPPITPPRPVHSSQPDWHVPDYASPVSRQRREGLPQPARAV
                     SPLSRGQEGYRESDATDATLFDRGSVQNGAKKNTKSSFSSYRHPYDIRPPNETYGTTKF
                     SLRPRPTAGSPPPFYNQDDVSEDEDREDEGREDEDRGTRSVIWAIEKIGSVVISPTSSN
                     CMLMRTRRTGARTALLNGAWTRRVQGSCIASTVTTPWTRTLPALRGRI"
     exon            13693..13882
                     /ID="exon_7927_1"
                     /Parent="mRNA_7927"
                     /gene="jgi.p|Fomfom1|1200382"
                     /source="prediction"
     gene            13693..15579
                     /ID="gene_7927"
                     /Name="jgi.p|Fomfom1|1200382"
                     /gene="gene2238851_2240738"
                     /portal_id="Fomfom1"
                     /proteinId="1200382"
                     /score="0"
                     /source="prediction"
                     /transcriptId="1200573"
     mRNA            13693..15579
                     /ID="mRNA_7927"
                     /Name="jgi.p|Fomfom1|1200382"
                     /Parent="gene_7927"
                     /gene="jgi.p|Fomfom1|1200382"
                     /proteinId="1200382"
                     /source="prediction"
                     /track="FilteredModels1"
                     /transcriptId="1200573"
     CDS             join(13693..13882,13941..14445,14496..14620,14670..14755,
                     14810..15355,15415..15579)
                     /ID="CDS_7927"
                     /gene="jgi.p_Fomfom1_1200382"
                     /source="prediction"
                     /transl_table=1
                     /translation="MKRTDSLATDDSQVIDPDDPIVTGERKRQLHEAQELEHACLKQMN
                     YKARRKYQQRIRIEFNITSILNRQQFLMNLARALMTFGAPSHRIESQLLSASRILEVDA
                     EFIHIPGVIICSFGDQETKTSEMHFIKSGGRLALGCLHEVHSIYRSVVHDEISARKASV
                     QLDKLIRSEPLYGPFTRCALAFCLSALICPLAFGGSFLDMWIAGLGASFLCFMQVLVAA
                     RSQLYANVFEISVTIVISFGARGLSTIRSQIFCYTAISSASIIGILPGYLILSSSLELA
                     SKNIVCGSVKMVYALIYTLFLGFGLQIGSDLFLLLDKGARHELAALAARMQTVTTVTGS
                     FVSDNGSFVAINQGDSLSGTFTFTSNAPYSREHIIVGCYRPPDFPWWLQPFPWWMEFII
                     VPVFSFLSSLANLQPIWSLELVIMVLISCVSYAANKIANHFIFNRSDVVSAIGAFAVGL
                     LGNIYSRKMGGTAFTSMVTGVLFLVPSGLSQAGGITAQGNGIDIGGAMIAVTIGITVGL
                     FMSQALVYMFGSRKNAAIFSF"
     three_prime_UTR 13697..13910
                     /ID="UTR3_7926"
                     /Parent="mRNA_7926"
                     /gene="jgi.p|Fomfom1|827687"
                     /source="prediction"
     exon            13941..14445
                     /ID="exon_7927_2"
                     /Parent="mRNA_7927"
                     /gene="jgi.p|Fomfom1|1200382"
                     /source="prediction"
     exon            14496..14620
                     /ID="exon_7927_3"
                     /Parent="mRNA_7927"
                     /gene="jgi.p|Fomfom1|1200382"
                     /source="prediction"
     exon            14670..14755
                     /ID="exon_7927_4"
                     /Parent="mRNA_7927"
                     /gene="jgi.p|Fomfom1|1200382"
                     /source="prediction"
     exon            14810..15355
                     /ID="exon_7927_5"
                     /Parent="mRNA_7927"
                     /gene="jgi.p|Fomfom1|1200382"
                     /source="prediction"
     exon            15415..15579
                     /ID="exon_7927_6"
                     /Parent="mRNA_7927"
                     /gene="jgi.p|Fomfom1|1200382"
                     /source="prediction"
     exon            complement(15904..15988)
                     /ID="exon_7928_10"
                     /Parent="mRNA_7928"
                     /gene="jgi.p|Fomfom1|1200855"
                     /source="prediction"
     gene            complement(15904..18011)
                     /ID="gene_7928"
                     /Name="jgi.p|Fomfom1|1200855"
                     /gene="gene2241062_2243170"
                     /portal_id="Fomfom1"
                     /proteinId="1200855"
                     /score="0"
                     /source="prediction"
                     /transcriptId="1201046"
     mRNA            complement(15904..18011)
                     /ID="mRNA_7928"
                     /Name="jgi.p|Fomfom1|1200855"
                     /Parent="gene_7928"
                     /gene="jgi.p|Fomfom1|1200855"
                     /proteinId="1200855"
                     /source="prediction"
                     /track="FilteredModels1"
                     /transcriptId="1201046"
     CDS             complement(join(15904..15988,16045..16205,16265..16341,
                     16397..16819,16874..16989,17047..17175,17227..17319,
                     17380..17498,17549..17791,17850..18011))
                     /ID="CDS_7928"
                     /gene="jgi.p_Fomfom1_1200855"
                     /source="prediction"
                     /transl_table=1
                     /translation="MAEAIQQLILDTLDKEGTIKDTRTLFLPGYKEPAATHDSQIIILG
                     ALNSLSSRDMITYTTQETISHVLTQEGAQIALQGSHEARVWNACPLKGEGVPLPIKELQ
                     NKVGAETAKIGQGQAFKNKWIGKEGDGLVKLVPSIEDITSLHMREVDSTGTLKAGEKAL
                     AELRKRKLIAQRKGQWFTVHTGPEFSTSIAKPETDLTVDMLASGSWKTSTYKKYNFEAD
                     GIPPNGGGLHPLLKVREEIRNIFLEMGFAEMPTSSFVESGFWCFDALFVPQQHPAREVQ
                     DTFYLSDPAVSLPPPKEYYERVSKVHEHGGYGSTGYRAPWSHEESRKLLLRTHTTASSA
                     SMLWKLAARCRGENGDGDAEAAVQREGAHASPTVPGAGKAGPDGFRPAKLFSIDRVFRN
                     ETMDATHLAEFHQVEGVVADRGLTLADLIGFMRVFFTKMGIENIRFKPAYNPYTEPSLE
                     IFAFHPQLKKWVEVGNSGMFRPEMLEPMGFPKDVHVHGWGISLERPTMIRYGINNIRTL
                     VGHKVSLESVERSPAVRF"
     exon            complement(16045..16205)
                     /ID="exon_7928_9"
                     /Parent="mRNA_7928"
                     /gene="jgi.p|Fomfom1|1200855"
                     /source="prediction"
     exon            complement(16265..16341)
                     /ID="exon_7928_8"
                     /Parent="mRNA_7928"
                     /gene="jgi.p|Fomfom1|1200855"
                     /source="prediction"
     exon            complement(16397..16819)
                     /ID="exon_7928_7"
                     /Parent="mRNA_7928"
                     /gene="jgi.p|Fomfom1|1200855"
                     /source="prediction"
     exon            complement(16874..16989)
                     /ID="exon_7928_6"
                     /Parent="mRNA_7928"
                     /gene="jgi.p|Fomfom1|1200855"
                     /source="prediction"
     exon            complement(17047..17175)
                     /ID="exon_7928_5"
                     /Parent="mRNA_7928"
                     /gene="jgi.p|Fomfom1|1200855"
                     /source="prediction"
     exon            complement(17227..17319)
                     /ID="exon_7928_4"
                     /Parent="mRNA_7928"
                     /gene="jgi.p|Fomfom1|1200855"
                     /source="prediction"
     exon            complement(17380..17498)
                     /ID="exon_7928_3"
                     /Parent="mRNA_7928"
                     /gene="jgi.p|Fomfom1|1200855"
                     /source="prediction"
     exon            complement(17549..17791)
                     /ID="exon_7928_2"
                     /Parent="mRNA_7928"
                     /gene="jgi.p|Fomfom1|1200855"
                     /source="prediction"
     exon            complement(17850..18011)
                     /ID="exon_7928_1"
                     /Parent="mRNA_7928"
                     /gene="jgi.p|Fomfom1|1200855"
                     /source="prediction"
     five_prime_UTR  18208..18236
                     /ID="UTR5_7929"
                     /Parent="mRNA_7929"
                     /gene="jgi.p|Fomfom1|1269531"
                     /source="prediction"
     exon            18208..18452
                     /ID="exon_7929_1"
                     /Parent="mRNA_7929"
                     /gene="jgi.p|Fomfom1|1269531"
                     /source="prediction"
     gene            18208..19918
                     /ID="gene_7929"
                     /Name="jgi.p|Fomfom1|1269531"
                     /gene="gene2243366_2245077"
                     /portal_id="Fomfom1"
                     /proteinId="1269531"
                     /score="0"
                     /source="prediction"
                     /transcriptId="1269722"
     mRNA            18208..19918
                     /ID="mRNA_7929"
                     /Name="jgi.p|Fomfom1|1269531"
                     /Parent="gene_7929"
                     /gene="jgi.p|Fomfom1|1269531"
                     /proteinId="1269531"
                     /source="prediction"
                     /track="FilteredModels1"
                     /transcriptId="1269722"
     CDS             join(18237..18452,18506..18659,18709..18928,18993..19110,
                     19163..19855)
                     /ID="CDS_7929"
                     /gene="jgi.p_Fomfom1_1269531"
                     /source="prediction"
                     /transl_table=1
                     /translation="MSSSHPDILDASWQNAWHNALHDISRIRADIASAPPSDPRITRVG
                     KVDAELLDAELIQLLKEPLTKALSLVDSAFKAKFDPELTLLVHLVLYKFSVWNQGASYG
                     ARLQGLKYALPRGPFRFLSASGLPGSTLALHSALTIFVPYFHTRLRSHALSNAWPDAPS
                     SDRRRKAWEFLTRLESLHGLAALVNFIVFLWNGRYRTLADRLLRLRLVSARRHFQREVS
                     YEFMNRQMVWHAFTEFLMFLLPLINTRALRRQYTSFISRLTLASLVPSPLRRYIGMSNA
                     VATEKTTRRGKYWSLPTDHCAICADNASTNLNFSDPANALTSLSTVSPYATAGTSTASD
                     FDDPDYIPQFPIHSAYVTSCGHVYCYYCLTERMMRTADERSGVGPKGMQWECLRCGEGV
                     AAADRLEAEAEGPEYESGVDDGEDDTMSGLSGLTFDYGSGEDVDTEFTDMSGSVGSYGD
                     SESGMSSD"
     exon            18506..18659
                     /ID="exon_7929_2"
                     /Parent="mRNA_7929"
                     /gene="jgi.p|Fomfom1|1269531"
                     /source="prediction"
     exon            18709..18928
                     /ID="exon_7929_3"
                     /Parent="mRNA_7929"
                     /gene="jgi.p|Fomfom1|1269531"
                     /source="prediction"
     exon            18993..19110
                     /ID="exon_7929_4"
                     /Parent="mRNA_7929"
                     /gene="jgi.p|Fomfom1|1269531"
                     /source="prediction"
     exon            19163..19918
                     /ID="exon_7929_5"
                     /Parent="mRNA_7929"
                     /gene="jgi.p|Fomfom1|1269531"
                     /source="prediction"
     three_prime_UTR 19856..19918
                     /ID="UTR3_7929"
                     /Parent="mRNA_7929"
                     /gene="jgi.p|Fomfom1|1269531"
                     /source="prediction"
     three_prime_UTR complement(19919..20000)
                     /ID="UTR3_7930"
                     /Parent="mRNA_7930"
                     /gene="jgi.p|Fomfom1|1269532"
                     /source="prediction"
     exon            complement(19919..20450)
                     /ID="exon_7930_21"
                     /Parent="mRNA_7930"
                     /gene="jgi.p|Fomfom1|1269532"
                     /source="prediction"
     gene            complement(19919..24655)
                     /ID="gene_7930"
                     /Name="jgi.p|Fomfom1|1269532"
                     /gene="gene2245077_2249814"
                     /portal_id="Fomfom1"
                     /proteinId="1269532"
                     /score="0"
                     /source="prediction"
                     /transcriptId="1269723"
     mRNA            complement(19919..24655)
                     /ID="mRNA_7930"
                     /Name="jgi.p|Fomfom1|1269532"
                     /Parent="gene_7930"
                     /gene="jgi.p|Fomfom1|1269532"
                     /proteinId="1269532"
                     /source="prediction"
                     /track="FilteredModels1"
                     /transcriptId="1269723"
     CDS             complement(join(20001..20450,20513..20766,20844..20987,
                     21052..21085,21153..21666,21730..21989,22043..22100,
                     22155..22305,22366..22384,22446..22604,22667..22764,
                     22821..22855,22906..22988,23046..23099,23157..23288,
                     23357..23448,23507..23575,23627..23947,23999..24260))
                     /ID="CDS_7930"
                     /NRPS_PKS="Domain: AMP-binding (29-430). E-value: 1e-33.
                     Score: 108.4. Matches aSDomain:
                     nrpspksdomains_jgi.p_Fomfom1_1269532_AMP-binding.1"
                     /NRPS_PKS="Domain: TD (688-919). E-value: 2.7e-31. Score:
                     100.5. Matches aSDomain:
                     nrpspksdomains_jgi.p_Fomfom1_1269532_TD.1"
                     /gene="jgi.p_Fomfom1_1269532"
                     /gene_functions="biosynthetic (rule-based-clusters)
                     NRPS-like: AMP-binding"
                     /gene_functions="biosynthetic (rule-based-clusters)
                     NRPS-like: NAD_binding_4"
                     /gene_functions="biosynthetic-additional (smcogs)
                     SMCOG1002:AMP-dependent synthetase and ligase (Score: 89.8;
                     E-value: 2.2e-27)"
                     /gene_kind="biosynthetic"
                     /sec_met_domain="AMP-binding (E-value: 1.9e-25, bitscore:
                     85.4, seeds: 400, tool: rule-based-clusters)"
                     /sec_met_domain="NAD_binding_4 (E-value: 4.2e-27, bitscore:
                     91.0, seeds: 102, tool: rule-based-clusters)"
                     /source="prediction"
                     /transl_table=1
                     /translation="MALHVPADRPNYRSPGSYILSGNVAIPQLFEWNAKVNPNLPLFRY
                     HDGYSIREITFAQAILGIRRAARYVNALVGTQPTCIAIITNTDTITYSLTSLGILRAGH
                     TMFLISPRNVPVAVVDMLRKTNCRHVLASQDEPTQTLLQAAQKDLESLTLYRMPVFEDL
                     YPENAPLDEGEPDDLPKEYDMESVAMILHSSGSTNHPKPIRWTHKRMTHWSMSPWYGQV
                     DLTLSVMSIHGTPMFHAIGVIMYCFAVNNGMTLTTFAPASPPTFPTPDKLFDGLVRTSS
                     EYVMTAPAIVEQWSRDPEKIAYMVKMKALIFGGAPLNQEVGDALASQGITLYTLYGSTE
                     VGAIATFFRANPAMDWDYFSLNPMHNMITVEAGEGKYELIVLSDPQYPLPLVNIKIGDV
                     DAYATNDLLEPHPTKSGLWKFYGRLDDQIVLSNGEKTNPGPLEDIINEDPHVRACLMFG
                     LGKFQNGVLIEPQAEFKFDPQDVEKLQEFRNKIWETIERANSVAPQHSRNFKEMVMVAS
                     PSKPFQYNMKGYPRRPTILKEYHDDIEALYSEVERSTQSDVTAPTVWDDESTHTFVSTV
                     VQKVTRRSLPDDADFFRNGCDSLQATWIRNTILRAVREHSPAAAQRVHMNIVFQAPSIS
                     SLTNAVLQTIYNSTSASQAASSPEDLVRIADRYSSDLPARPFQLRERESTKDVVLITGT
                     TGGFGCDVLEHLLRDRTVAKVYAFNRLGTQAAERQRAQFRERGLDESLLSSPKFQLVEA
                     ALDVPGFGIALDLLDEIRDSLTHIMHNAWTVNFNLTLPSFEPDLKAVRNLIELALSSPY
                     SEPPRLQLVSSIGIFEHCTIPAPVPEVVLDPSSALGTGYAESKWIAERMVLNVEQSARL
                     PTIVVRLGQVSGDKNGHWNEREWFPALVKSALFTQCLPDVEGNVSFIPGYPAARAFTEM
                     RHSQVQILHLVHSRSVPWHNLLAPIAEELNVPLVPYTAWLTALEKSAGASEGTASNVDA
                     MRDNPALRLLEFFRSRKDNPKDREPLGIARLATGKARSVSETLANMHELGGADARRWVA
                     AWRASGFLPSARPN"
     aSDomain        complement(join(20433..20450,20513..20766,20844..20987,
                     21052..21085,21153..21395))
                     /aSDomain="TD"
                     /aSTool="nrps_pks_domains"
                     /database="nrpspksdomains.hmm"
                     /detection="hmmscan"
                     /domain_id="nrpspksdomains_jgi.p_Fomfom1_1269532_TD.1"
                     /evalue="2.70E-31"
                     /label="jgi.p_Fomfom1_1269532_TD.1"
                     /locus_tag="jgi.p_Fomfom1_1269532"
                     /protein_end="919"
                     /protein_start="688"
                     /score="100.5"
                     /tool="antismash"
                     /translation="VLITGTTGGFGCDVLEHLLRDRTVAKVYAFNRLGTQAAERQRAQF
                     RERGLDESLLSSPKFQLVEAALDVPGFGIALDLLDEIRDSLTHIMHNAWTVNFNLTLPS
                     FEPDLKAVRNLIELALSSPYSEPPRLQLVSSIGIFEHCTIPAPVPEVVLDPSSALGTGY
                     AESKWIAERMVLNVEQSARLPTIVVRLGQVSGDKNGHWNEREWFPALVKSALFTQCLPD
                     VEGNVSFIP"
     aSModule        complement(20433..24173)
                     /domains="nrpspksdomains_jgi.p_Fomfom1_1269532_AMP-binding.
                     1"
                     /domains="nrpspksdomains_jgi.p_Fomfom1_1269532_TD.1"
                     /final_module
                     /incomplete
                     /locus_tags="jgi.p_Fomfom1_1269532"
                     /starter_module
                     /tool="antismash"
                     /type="nrps"
     exon            complement(20513..20766)
                     /ID="exon_7930_20"
                     /Parent="mRNA_7930"
                     /gene="jgi.p|Fomfom1|1269532"
                     /source="prediction"
     exon            complement(20844..20987)
                     /ID="exon_7930_19"
                     /Parent="mRNA_7930"
                     /gene="jgi.p|Fomfom1|1269532"
                     /source="prediction"
     exon            complement(21052..21085)
                     /ID="exon_7930_18"
                     /Parent="mRNA_7930"
                     /gene="jgi.p|Fomfom1|1269532"
                     /source="prediction"
     exon            complement(21153..21666)
                     /ID="exon_7930_17"
                     /Parent="mRNA_7930"
                     /gene="jgi.p|Fomfom1|1269532"
                     /source="prediction"
     exon            complement(21730..21989)
                     /ID="exon_7930_16"
                     /Parent="mRNA_7930"
                     /gene="jgi.p|Fomfom1|1269532"
                     /source="prediction"
     exon            complement(22043..22100)
                     /ID="exon_7930_15"
                     /Parent="mRNA_7930"
                     /gene="jgi.p|Fomfom1|1269532"
                     /source="prediction"
     exon            complement(22155..22305)
                     /ID="exon_7930_14"
                     /Parent="mRNA_7930"
                     /gene="jgi.p|Fomfom1|1269532"
                     /source="prediction"
     exon            complement(22366..22384)
                     /ID="exon_7930_13"
                     /Parent="mRNA_7930"
                     /gene="jgi.p|Fomfom1|1269532"
                     /source="prediction"
     exon            complement(22446..22604)
                     /ID="exon_7930_12"
                     /Parent="mRNA_7930"
                     /gene="jgi.p|Fomfom1|1269532"
                     /source="prediction"
     aSDomain        complement(join(22461..22604,22667..22764,22821..22855,
                     22906..22988,23046..23099,23157..23288,23357..23448,
                     23507..23575,23627..23947,23999..24173))
                     /aSDomain="AMP-binding"
                     /aSTool="nrps_pks_domains"
                     /database="nrpspksdomains.hmm"
                     /detection="hmmscan"
                     /domain_id="nrpspksdomains_jgi.p_Fomfom1_1269532_AMP-bindin
                     g.1"
                     /evalue="1.00E-33"
                     /label="jgi.p_Fomfom1_1269532_AMP-binding.1"
                     /locus_tag="jgi.p_Fomfom1_1269532"
                     /protein_end="430"
                     /protein_start="29"
                     /score="108.4"
                     /specificity="substrate consensus: X"
                     /tool="antismash"
                     /translation="FEWNAKVNPNLPLFRYHDGYSIREITFAQAILGIRRAARYVNALV
                     GTQPTCIAIITNTDTITYSLTSLGILRAGHTMFLISPRNVPVAVVDMLRKTNCRHVLAS
                     QDEPTQTLLQAAQKDLESLTLYRMPVFEDLYPENAPLDEGEPDDLPKEYDMESVAMILH
                     SSGSTNHPKPIRWTHKRMTHWSMSPWYGQVDLTLSVMSIHGTPMFHAIGVIMYCFAVNN
                     GMTLTTFAPASPPTFPTPDKLFDGLVRTSSEYVMTAPAIVEQWSRDPEKIAYMVKMKAL
                     IFGGAPLNQEVGDALASQGITLYTLYGSTEVGAIATFFRANPAMDWDYFSLNPMHNMIT
                     VEAGEGKYELIVLSDPQYPLPLVNIKIGDVDAYATNDLLEPHPTKSGLWKFYGRLDDQI
                     VL"
     exon            complement(22667..22764)
                     /ID="exon_7930_11"
                     /Parent="mRNA_7930"
                     /gene="jgi.p|Fomfom1|1269532"
                     /source="prediction"
     exon            complement(22821..22855)
                     /ID="exon_7930_10"
                     /Parent="mRNA_7930"
                     /gene="jgi.p|Fomfom1|1269532"
                     /source="prediction"
     exon            complement(22906..22988)
                     /ID="exon_7930_9"
                     /Parent="mRNA_7930"
                     /gene="jgi.p|Fomfom1|1269532"
                     /source="prediction"
     exon            complement(23046..23099)
                     /ID="exon_7930_8"
                     /Parent="mRNA_7930"
                     /gene="jgi.p|Fomfom1|1269532"
                     /source="prediction"
     exon            complement(23157..23288)
                     /ID="exon_7930_7"
                     /Parent="mRNA_7930"
                     /gene="jgi.p|Fomfom1|1269532"
                     /source="prediction"
     exon            complement(23357..23448)
                     /ID="exon_7930_6"
                     /Parent="mRNA_7930"
                     /gene="jgi.p|Fomfom1|1269532"
                     /source="prediction"
     exon            complement(23507..23575)
                     /ID="exon_7930_5"
                     /Parent="mRNA_7930"
                     /gene="jgi.p|Fomfom1|1269532"
                     /source="prediction"
     exon            complement(23627..23947)
                     /ID="exon_7930_4"
                     /Parent="mRNA_7930"
                     /gene="jgi.p|Fomfom1|1269532"
                     /source="prediction"
     exon            complement(23999..24398)
                     /ID="exon_7930_3"
                     /Parent="mRNA_7930"
                     /gene="jgi.p|Fomfom1|1269532"
                     /source="prediction"
     five_prime_UTR  complement(24261..24398)
                     /ID="UTR5_7930"
                     /Parent="mRNA_7930"
                     /gene="jgi.p|Fomfom1|1269532"
                     /source="prediction"
     exon            complement(24480..24536)
                     /ID="exon_7930_2"
                     /Parent="mRNA_7930"
                     /gene="jgi.p|Fomfom1|1269532"
                     /source="prediction"
     five_prime_UTR  complement(24480..24536)
                     /ID="UTR5_7930"
                     /Parent="mRNA_7930"
                     /gene="jgi.p|Fomfom1|1269532"
                     /source="prediction"
     exon            complement(24587..24655)
                     /ID="exon_7930_1"
                     /Parent="mRNA_7930"
                     /gene="jgi.p|Fomfom1|1269532"
                     /source="prediction"
     five_prime_UTR  complement(24587..24655)
                     /ID="UTR5_7930"
                     /Parent="mRNA_7930"
                     /gene="jgi.p|Fomfom1|1269532"
                     /source="prediction"
     five_prime_UTR  24867..24978
                     /ID="UTR5_7931"
                     /Parent="mRNA_7931"
                     /gene="jgi.p|Fomfom1|1269535"
                     /source="prediction"
     exon            24867..25032
                     /ID="exon_7931_1"
                     /Parent="mRNA_7931"
                     /gene="jgi.p|Fomfom1|1269535"
                     /source="prediction"
     gene            24867..27220
                     /ID="gene_7931"
                     /Name="jgi.p|Fomfom1|1269535"
                     /gene="gene2250025_2252379"
                     /portal_id="Fomfom1"
                     /proteinId="1269535"
                     /score="0"
                     /source="prediction"
                     /transcriptId="1269726"
     mRNA            24867..27220
                     /ID="mRNA_7931"
                     /Name="jgi.p|Fomfom1|1269535"
                     /Parent="gene_7931"
                     /gene="jgi.p|Fomfom1|1269535"
                     /proteinId="1269535"
                     /source="prediction"
                     /track="FilteredModels1"
                     /transcriptId="1269726"
     CDS             join(24979..25032,25091..25146,25198..25427,25489..25556,
                     25616..25723,25774..26097,26161..26311,26347..26430,
                     26494..26769,26890..27131)
                     /ID="CDS_7931"
                     /gene="jgi.p_Fomfom1_1269535"
                     /source="prediction"
                     /transl_table=1
                     /translation="MANYDDYLTKQLYIEKNVVTYRSLSRQFGIHVNEAKNELARFFAN
                     SANSETRSFATYLVSGELFPTSRVKSSSATQTDDGMDVDSEPSGADMIEEGEEVPTMTM
                     TLVGENDLEHTKSKYARIFSTHVYCLSPSPLSDADHICGPSNIVYNADAKDAPTSSIAL
                     GRVVGPDVYVGKVSKAPVASTSKAPEPVSRKPTLKAKVEDSPPRKSAEKTKEAEKPATV
                     RPKASGKLDWSKAKKPSDSDKNKVKVKKEESESPLTKVKAEKIPPKTAQDASPQDDSKR
                     GTKRKAAPPPVSDAEEQLKEEKRAPTPTKKEKGEIKLRKNRVVSDDEDEGTSRAAAIQS
                     VLESQQEASLRAMMDMDDSQVENASASRPPPRAEVLVPEDEDVVMASEPEEPPKSEPEE
                     EEDEIEIEIEDTPKPKPRKKKEKKVVPVGRNGLKKRRVMKTRMFTDAKGFMVSEDYSEY
                     ESVDEEAPEEETQKKTKGKKAAPAKPKKGGGDDVVPAKSKPPVRTNSIKAKGSGAKASS
                     QGNLRDFFGKPKK"
     exon            25091..25146
                     /ID="exon_7931_2"
                     /Parent="mRNA_7931"
                     /gene="jgi.p|Fomfom1|1269535"
                     /source="prediction"
     exon            25198..25427
                     /ID="exon_7931_3"
                     /Parent="mRNA_7931"
                     /gene="jgi.p|Fomfom1|1269535"
                     /source="prediction"
     exon            25489..25556
                     /ID="exon_7931_4"
                     /Parent="mRNA_7931"
                     /gene="jgi.p|Fomfom1|1269535"
                     /source="prediction"
     exon            25616..25723
                     /ID="exon_7931_5"
                     /Parent="mRNA_7931"
                     /gene="jgi.p|Fomfom1|1269535"
                     /source="prediction"
     exon            25774..26097
                     /ID="exon_7931_6"
                     /Parent="mRNA_7931"
                     /gene="jgi.p|Fomfom1|1269535"
                     /source="prediction"
     exon            26161..26311
                     /ID="exon_7931_7"
                     /Parent="mRNA_7931"
                     /gene="jgi.p|Fomfom1|1269535"
                     /source="prediction"
     exon            26347..26430
                     /ID="exon_7931_8"
                     /Parent="mRNA_7931"
                     /gene="jgi.p|Fomfom1|1269535"
                     /source="prediction"
     exon            26494..26769
                     /ID="exon_7931_9"
                     /Parent="mRNA_7931"
                     /gene="jgi.p|Fomfom1|1269535"
                     /source="prediction"
     exon            26890..27220
                     /ID="exon_7931_10"
                     /Parent="mRNA_7931"
                     /gene="jgi.p|Fomfom1|1269535"
                     /source="prediction"
     three_prime_UTR 27132..27220
                     /ID="UTR3_7931"
                     /Parent="mRNA_7931"
                     /gene="jgi.p|Fomfom1|1269535"
                     /source="prediction"
     three_prime_UTR complement(27399..27553)
                     /ID="UTR3_7932"
                     /Parent="mRNA_7932"
                     /gene="jgi.p|Fomfom1|1269537"
                     /source="prediction"
     exon            complement(27399..27721)
                     /ID="exon_7932_20"
                     /Parent="mRNA_7932"
                     /gene="jgi.p|Fomfom1|1269537"
                     /source="prediction"
     gene            complement(27399..31882)
                     /ID="gene_7932"
                     /Name="jgi.p|Fomfom1|1269537"
                     /gene="gene2252557_2257041"
                     /portal_id="Fomfom1"
                     /proteinId="1269537"
                     /score="0"
                     /source="prediction"
                     /transcriptId="1269728"
     mRNA            complement(27399..31882)
                     /ID="mRNA_7932"
                     /Name="jgi.p|Fomfom1|1269537"
                     /Parent="gene_7932"
                     /gene="jgi.p|Fomfom1|1269537"
                     /proteinId="1269537"
                     /source="prediction"
                     /track="FilteredModels1"
                     /transcriptId="1269728"
     CDS             complement(join(27554..27721,27790..27877,27934..28103,
                     28164..28322,28382..28567,28630..28839,28889..28960,
                     29015..29082,29141..29390,29441..29621,29684..29834,
                     29886..29976,30034..30188,30255..30368,30422..30701,
                     30753..30962,31013..31187,31241..31302,31362..31434,
                     31489..31742))
                     /ID="CDS_7932"
                     /gene="jgi.p_Fomfom1_1269537"
                     /source="prediction"
                     /transl_table=1
                     /translation="MSPPGQSQPQPISPEQLYNIVCGAASQDPALVQASTTRLKEALEI
                     PGEYDVLHEIAAQKSVPLPVRQQAIIQFKNAATGHWRSRKLFPPENKARIRERCLTFLD
                     EPDDIISECNALIVAKIARQDYPVAWPGLVSHLAEVINTSLEARYNNATSNGSLLLRRS
                     LQVLNAVLKEYAAFKMLTGVKTMGQLVENLRIPLQTYYARLASPLPAINPGTLNQVRTV
                     EDLLLAHLTFKCLVKLSFWAYHRYTSCRDYSEFEPWVREFFQNSAVQLQALSEFRINLV
                     SALGTVPSDPVSQRSLDLLTRHVRVFGKLFRRMQRDSPAHFVGLPMCGDLVLYYWGKVV
                     QATTGPPEQMADSSLMTFPVRFLVQGMALFRDSLAQWAPTKKDGSQNDQVLTKEFVEDA
                     VKILVTRFIPLNPTDLEEWMADPEEWVNSEEKENDQWEYELRPCGERVLMTLATQYPQY
                     VRPLIETTFNNLVGQRATDLPTIIQKEALYCAVGRCAIRLKDAIPFNQWLETSLVAEAQ
                     ETNQSYPIVKRRIAWLLGKLVSDECLRANNPKLWQILVHLLQDQGPGSDAVVRLTAAIA
                     IRECVDSLNFDGNSFAPFLPPVVTSLVQLTAEADSLEAKRRITDSLNTVIERAESRVCV
                     LHMLVPYQPSNAVAQIVPLIGMVADPVPQLWTAAGEDWLFKACLLGTVTKLVESAKESA
                     NSLSALVVPLVRECFNSPAQLQLEQDAFILWQSALRNTTTILGNGAAPGLIDLHPLAIQ
                     QLSTNLELLGTIVHIHESYFLLDAPSVLQFSAVELLRAFNTAMNEALAANIKNITTALA
                     MLFQVAPPGLWGEALHLSGVFATIVKGLEEDKLPTLTLSDYVYVLARIAVADRQLFLQL
                     VSAMSATENVKESLIWEAILNQWWIRFDNMSEPRLRKLTAMGIANLVASGRPEVLDRLS
                     TEIFNLWIDVFGEIKEAQNNAEADSSLTLYWDRPFDEIYTESEGTLEHERRKAVFDNDP
                     VRTTSLTAYIGARWREAEQACPDLQARYLSKAEPELLKQIYDALTGNRP"
     exon            complement(27790..27877)
                     /ID="exon_7932_19"
                     /Parent="mRNA_7932"
                     /gene="jgi.p|Fomfom1|1269537"
                     /source="prediction"
     exon            complement(27934..28103)
                     /ID="exon_7932_18"
                     /Parent="mRNA_7932"
                     /gene="jgi.p|Fomfom1|1269537"
                     /source="prediction"
     exon            complement(28164..28322)
                     /ID="exon_7932_17"
                     /Parent="mRNA_7932"
                     /gene="jgi.p|Fomfom1|1269537"
                     /source="prediction"
     exon            complement(28382..28567)
                     /ID="exon_7932_16"
                     /Parent="mRNA_7932"
                     /gene="jgi.p|Fomfom1|1269537"
                     /source="prediction"
     exon            complement(28630..28839)
                     /ID="exon_7932_15"
                     /Parent="mRNA_7932"
                     /gene="jgi.p|Fomfom1|1269537"
                     /source="prediction"
     exon            complement(28889..28960)
                     /ID="exon_7932_14"
                     /Parent="mRNA_7932"
                     /gene="jgi.p|Fomfom1|1269537"
                     /source="prediction"
     exon            complement(29015..29082)
                     /ID="exon_7932_13"
                     /Parent="mRNA_7932"
                     /gene="jgi.p|Fomfom1|1269537"
                     /source="prediction"
     exon            complement(29141..29390)
                     /ID="exon_7932_12"
                     /Parent="mRNA_7932"
                     /gene="jgi.p|Fomfom1|1269537"
                     /source="prediction"
     exon            complement(29441..29621)
                     /ID="exon_7932_11"
                     /Parent="mRNA_7932"
                     /gene="jgi.p|Fomfom1|1269537"
                     /source="prediction"
     exon            complement(29684..29834)
                     /ID="exon_7932_10"
                     /Parent="mRNA_7932"
                     /gene="jgi.p|Fomfom1|1269537"
                     /source="prediction"
     exon            complement(29886..29976)
                     /ID="exon_7932_9"
                     /Parent="mRNA_7932"
                     /gene="jgi.p|Fomfom1|1269537"
                     /source="prediction"
     exon            complement(30034..30188)
                     /ID="exon_7932_8"
                     /Parent="mRNA_7932"
                     /gene="jgi.p|Fomfom1|1269537"
                     /source="prediction"
     exon            complement(30255..30368)
                     /ID="exon_7932_7"
                     /Parent="mRNA_7932"
                     /gene="jgi.p|Fomfom1|1269537"
                     /source="prediction"
     exon            complement(30422..30701)
                     /ID="exon_7932_6"
                     /Parent="mRNA_7932"
                     /gene="jgi.p|Fomfom1|1269537"
                     /source="prediction"
     exon            complement(30753..30962)
                     /ID="exon_7932_5"
                     /Parent="mRNA_7932"
                     /gene="jgi.p|Fomfom1|1269537"
                     /source="prediction"
     exon            complement(31013..31187)
                     /ID="exon_7932_4"
                     /Parent="mRNA_7932"
                     /gene="jgi.p|Fomfom1|1269537"
                     /source="prediction"
     exon            complement(31241..31302)
                     /ID="exon_7932_3"
                     /Parent="mRNA_7932"
                     /gene="jgi.p|Fomfom1|1269537"
                     /source="prediction"
     exon            complement(31362..31434)
                     /ID="exon_7932_2"
                     /Parent="mRNA_7932"
                     /gene="jgi.p|Fomfom1|1269537"
                     /source="prediction"
     exon            complement(31489..31882)
                     /ID="exon_7932_1"
                     /Parent="mRNA_7932"
                     /gene="jgi.p|Fomfom1|1269537"
                     /source="prediction"
     five_prime_UTR  complement(31743..31882)
                     /ID="UTR5_7932"
                     /Parent="mRNA_7932"
                     /gene="jgi.p|Fomfom1|1269537"
                     /source="prediction"
     five_prime_UTR  32006..32040
                     /ID="UTR5_7933"
                     /Parent="mRNA_7933"
                     /gene="jgi.p|Fomfom1|827954"
                     /source="prediction"
     exon            32006..32461
                     /ID="exon_7933_1"
                     /Parent="mRNA_7933"
                     /gene="jgi.p|Fomfom1|827954"
                     /source="prediction"
     gene            32006..34238
                     /ID="gene_7933"
                     /Name="jgi.p|Fomfom1|827954"
                     /gene="gene2257164_2259397"
                     /portal_id="Fomfom1"
                     /proteinId="827954"
                     /score="0"
                     /source="prediction"
                     /transcriptId="827954"
     mRNA            32006..34238
                     /ID="mRNA_7933"
                     /Name="jgi.p|Fomfom1|827954"
                     /Parent="gene_7933"
                     /gene="jgi.p|Fomfom1|827954"
                     /proteinId="827954"
                     /source="prediction"
                     /track="FilteredModels1"
                     /transcriptId="827954"
     CDS             join(32041..32461,32519..32599,32652..33770,33825..33901,
                     33974..34114)
                     /ID="CDS_7933"
                     /gene="jgi.p_Fomfom1_827954"
                     /source="prediction"
                     /transl_table=1
                     /translation="MRRPSSLSRLTGLLDFGGAEQLRRRVVSRPNHFLTQVPVPSIRTG
                     HTMHAGLAISRSQSVFSQVRSDITEDYVEDSEPEREERRLRKETRRTKTRAQTRSQPVV
                     PVASVIELTDSDGSAVQVHQSLQSDHLNPIVIIDVPESYPSADGHGDAQPHSGDGGSER
                     ELSRDTTVEDSLPSIRKILGLPKARPAVRAEEGHTGGPVSPSPSRDDLAPLSSPSSTEG
                     SDDEGEDLLKLVQFAYAAPPPLRRTASNTLSPSESERDVRPIPARIKRVPTTTAYTFAT
                     GFTDAALSQLRKCVSCEQAWTVRKTVAHKLKHIQTCAKKNKLSGATLQTLLRKELDSLP
                     PVASTSKAPAGPSPAPPATETLLENVLKDAQRKKTGRRPQVLQTVKSISETRDNILDRA
                     RVLLEDTCDTVCSKNETTAIQRPLPPPDLDIPPTTQAFTRSNVAVRNKSLEVHPADATV
                     VFGSSRLGPAQPSRAQAGIVRAGAAIAAHSDVSPLTQVFSGGSSGVARASSPVEEMPPS
                     TQVFALSKFANAGAASRRVVVANDDPMDEPISIHDTSEDDLQKSSPNRPLKRKPSSSIS
                     RQSTEPLKRRASYSPTRPISVPGSTSIQAQKPIARW"
     exon            32519..32599
                     /ID="exon_7933_2"
                     /Parent="mRNA_7933"
                     /gene="jgi.p|Fomfom1|827954"
                     /source="prediction"
     exon            32652..33770
                     /ID="exon_7933_3"
                     /Parent="mRNA_7933"
                     /gene="jgi.p|Fomfom1|827954"
                     /source="prediction"
     exon            33825..33901
                     /ID="exon_7933_4"
                     /Parent="mRNA_7933"
                     /gene="jgi.p|Fomfom1|827954"
                     /source="prediction"
     five_prime_UTR  33951..34118
                     /ID="UTR5_7934"
                     /Parent="mRNA_7934"
                     /gene="jgi.p|Fomfom1|827912"
                     /source="prediction"
     gene            33951..34746
                     /ID="gene_7934"
                     /Name="jgi.p|Fomfom1|827912"
                     /gene="gene2259109_2259905"
                     /portal_id="Fomfom1"
                     /proteinId="827912"
                     /score="0"
                     /source="prediction"
                     /transcriptId="827912"
     mRNA            33951..34746
                     /ID="mRNA_7934"
                     /Name="jgi.p|Fomfom1|827912"
                     /Parent="gene_7934"
                     /gene="jgi.p|Fomfom1|827912"
                     /proteinId="827912"
                     /source="prediction"
                     /track="FilteredModels1"
                     /transcriptId="827912"
     exon            33951..34746
                     /ID="exon_7934_1"
                     /Parent="mRNA_7934"
                     /gene="jgi.p|Fomfom1|827912"
                     /source="prediction"
     exon            33974..34238
                     /ID="exon_7933_5"
                     /Parent="mRNA_7933"
                     /gene="jgi.p|Fomfom1|827954"
                     /source="prediction"
     three_prime_UTR 34115..34238
                     /ID="UTR3_7933"
                     /Parent="mRNA_7933"
                     /gene="jgi.p|Fomfom1|827954"
                     /source="prediction"
     CDS             34119..34601
                     /ID="CDS_7934"
                     /gene="jgi.p_Fomfom1_827912"
                     /phase="0"
                     /source="prediction"
                     /transl_table=1
                     /translation="MLHMDDYDYAADEEHFHVQDDYFSRRNEWNDGDVYLHYDPQDDAH
                     HAGPSELSGQTRDSPERAPRRLDAILEDLPIPRPSTSPSKDVPPPSTEPPKKKTRRKKT
                     VASEGSEAEAVASKDISQDELNAKLKDAILKDETLHLRVLRYEVRPTVYHIATCCV"
     three_prime_UTR 34602..34746
                     /ID="UTR3_7934"
                     /Parent="mRNA_7934"
                     /gene="jgi.p|Fomfom1|827912"
                     /source="prediction"
     exon            complement(35052..35311)
                     /ID="exon_7935_8"
                     /Parent="mRNA_7935"
                     /gene="jgi.p|Fomfom1|1317137"
                     /source="prediction"
     gene            complement(35052..36960)
                     /ID="gene_7935"
                     /Name="jgi.p|Fomfom1|1317137"
                     /gene="gene2260210_2262119"
                     /portal_id="Fomfom1"
                     /proteinId="1317137"
                     /score="0"
                     /source="prediction"
                     /transcriptId="1317328"
     mRNA            complement(35052..36960)
                     /ID="mRNA_7935"
                     /Name="jgi.p|Fomfom1|1317137"
                     /Parent="gene_7935"
                     /gene="jgi.p|Fomfom1|1317137"
                     /proteinId="1317137"
                     /source="prediction"
                     /track="FilteredModels1"
                     /transcriptId="1317328"
     CDS             complement(join(35052..35311,35373..35563,35616..35953,
                     36008..36085,36140..36304,36365..36576,36634..36748,
                     36808..36960))
                     /ID="CDS_7935"
                     /gene="jgi.p_Fomfom1_1317137"
                     /source="prediction"
                     /transl_table=1
                     /translation="MSARTYRDAVDHLNTLQSNAATLEAVRASGGRLSEFAIPEMVEYL
                     NRIGYSTSDLNKLNVIHVTGTKGKGSTSAFVDSIIRASRPDWKVGLYTSPHLVAVRERI
                     RINGAPLSEEVFAKYFFEVWDKLQQNTKTANPQTSIMPGYFRFVTLLAFHTFLELKVDA
                     TVLEVGVGGRYDSTNIVPKPVVTGITALGIDHVSVLGKTLKDIAWQKAGIFKEGVLALT
                     VEQPDEAMQVLKEEAEEIKASEFVVIPESAGLREVKLGLAGSHQYQNAKLAVHLSKTFL
                     SMQASGPITDGLSPAYVKGLESTKWPGRCQTVEDPSHQQTIWFLDGAHTLESLDCCIQW
                     YASPEVALRFPKTFGERTRVLIFNCTSGRSGNTFLGAMIAKANEQLRKHGPVENAAKLF
                     DQVIFCANVTYADGGFKGDLTTLAIPEADLAHLKTQNELASAWSSLVPTFPKENIHVLP
                     SIEHAVNIVRKLNASDQRPVDVLVAGSLHLVGGVIEVAGLSDVAL"
     exon            complement(35373..35563)
                     /ID="exon_7935_7"
                     /Parent="mRNA_7935"
                     /gene="jgi.p|Fomfom1|1317137"
                     /source="prediction"
     exon            complement(35616..35953)
                     /ID="exon_7935_6"
                     /Parent="mRNA_7935"
                     /gene="jgi.p|Fomfom1|1317137"
                     /source="prediction"
     exon            complement(36008..36085)
                     /ID="exon_7935_5"
                     /Parent="mRNA_7935"
                     /gene="jgi.p|Fomfom1|1317137"
                     /source="prediction"
     exon            complement(36140..36304)
                     /ID="exon_7935_4"
                     /Parent="mRNA_7935"
                     /gene="jgi.p|Fomfom1|1317137"
                     /source="prediction"
     exon            complement(36365..36576)
                     /ID="exon_7935_3"
                     /Parent="mRNA_7935"
                     /gene="jgi.p|Fomfom1|1317137"
                     /source="prediction"
     exon            complement(36634..36748)
                     /ID="exon_7935_2"
                     /Parent="mRNA_7935"
                     /gene="jgi.p|Fomfom1|1317137"
                     /source="prediction"
     exon            complement(36808..36960)
                     /ID="exon_7935_1"
                     /Parent="mRNA_7935"
                     /gene="jgi.p|Fomfom1|1317137"
                     /source="prediction"
     five_prime_UTR  37167..37250
                     /ID="UTR5_7936"
                     /Parent="mRNA_7936"
                     /gene="jgi.p|Fomfom1|828096"
                     /source="prediction"
     exon            37167..37649
                     /ID="exon_7936_1"
                     /Parent="mRNA_7936"
                     /gene="jgi.p|Fomfom1|828096"
                     /source="prediction"
     gene            37167..39340
                     /ID="gene_7936"
                     /Name="jgi.p|Fomfom1|828096"
                     /gene="gene2262325_2264499"
                     /portal_id="Fomfom1"
                     /proteinId="828096"
                     /score="0"
                     /source="prediction"
                     /transcriptId="828096"
     mRNA            37167..39340
                     /ID="mRNA_7936"
                     /Name="jgi.p|Fomfom1|828096"
                     /Parent="gene_7936"
                     /gene="jgi.p|Fomfom1|828096"
                     /proteinId="828096"
                     /source="prediction"
                     /track="FilteredModels1"
                     /transcriptId="828096"
     CDS             join(37251..37649,37703..39193)
                     /ID="CDS_7936"
                     /gene="jgi.p_Fomfom1_828096"
                     /phase="0"
                     /source="prediction"
                     /transl_table=1
                     /translation="MIRNVRHSVTAIARRVSTPLIPTCAVSTASSSRATPTPIEHSSEA
                     RSRRDSYQKQKTRTVVSRHERAPQKRLLKPHVLSARLTKLCTEDKLNEAVDMLKSVPLD
                     AQNTTVWNTLVHHVGRAGRYQLAFQLWTEMKRRGFKPDMRSYSTLLGAYSRITDWSNRS
                     KLLQNAHKAYESYFEYVDTVKAHNPDSPELSIVPVNAYLLILSRGRQWQKMFDVYNMLS
                     DHDVLQPNNITYTIMIGAHAYRSMSETADDDASAQQMRERNASGARLLWRQLLKRIEGG
                     ADYKVDAYLVDTIVQALSLGRPADQFAAFDILRDYAGLAKPGETAPPPEFEMTPILLSD
                     ALYLCNVAKKHRLCIQWVQHFMEHNPTILDRGHVDHALSAFGSLAAMGSLTEASLALRM
                     LEWMLEQEVTSDNNARIRPGLSTYTLVLVVCWRGKDWDSALRTFELMSGYHGKDFADGA
                     SGTPQMTQRSRGRNVLPDAAAMSCLVRAAVASGEPENMRQCLRIVHHLGVRTYLTAEAE
                     QEVVGRRSATRFKKDAHYYAHKTASALVELVDELVPKKTGDSARLDPEARDWVAIRSEA
                     KSFLVAQRHQRPQGTPQLEEQPLGSAEGLAATDEAVHWDRISREHKSARSSKL"
     exon            37703..39340
                     /ID="exon_7936_2"
                     /Parent="mRNA_7936"
                     /gene="jgi.p|Fomfom1|828096"
                     /source="prediction"
     three_prime_UTR 39194..39340
                     /ID="UTR3_7936"
                     /Parent="mRNA_7936"
                     /gene="jgi.p|Fomfom1|828096"
                     /source="prediction"
     exon            complement(39641..40277)
                     /ID="exon_7937_11"
                     /Parent="mRNA_7937"
                     /gene="jgi.p|Fomfom1|1218151"
                     /source="prediction"
     gene            complement(39641..41960)
                     /ID="gene_7937"
                     /Name="jgi.p|Fomfom1|1218151"
                     /gene="gene2264799_2267119"
                     /portal_id="Fomfom1"
                     /proteinId="1218151"
                     /score="0"
                     /source="prediction"
                     /transcriptId="1218342"
     mRNA            complement(39641..41960)
                     /ID="mRNA_7937"
                     /Name="jgi.p|Fomfom1|1218151"
                     /Parent="gene_7937"
                     /gene="jgi.p|Fomfom1|1218151"
                     /proteinId="1218151"
                     /source="prediction"
                     /track="FilteredModels1"
                     /transcriptId="1218342"
     CDS             complement(join(39641..40277,40339..40470,40514..40636,
                     40690..40885,40947..41209,41263..41318,41390..41410,
                     41467..41549,41607..41625,41679..41709,41767..41960))
                     /ID="CDS_7937"
                     /gene="jgi.p_Fomfom1_1218151"
                     /source="prediction"
                     /transl_table=1
                     /translation="MRLLPSALALLLSASLSTALRIPVKQTKSPNHLSKRSGAASFHRP
                     ILATAPKSDTDDGDGDLNLSSFHDLLYIANVTVGGTEYPLQLDTGSSDLWVKGKSSPLP
                     HTNQTAYTLNITYGIGSTSGHIAYADVEFAGITVKDQAFIDATVASNPIINYGVSGIVG
                     LGFTKLSTIDGALQKAGINDGKSLLYNLFLENPDEPNFIAFALQRTVEHEGDVEGSFTV
                     GEYEEEYGDVVNSPKIPTFPVADPMRWTVLLDALLMGDSSIPLSTTVEGAPSDKAVIML
                     DSGTSYTYAPKAVCDAIYGTIQGAQYSDTLGMWIVPCDAEVDIALQFGARYPRSSSVYP
                     VHPLDITPANVNDDTMCVGSFIPQTVSVGAGQFDWLIGDNVMRSLYTVYDFGDFDSSGK
                     MGSPYMQLLTLVDPNVASKEFHSIRGGTPLTNITYNAQDVSSTTGTSAVGASSVDVSSE
                     ISDTLNKLQSYIPAMLAILALNALVILLLAVAAFVYLFRRRNRARARRNPGRSTASPMP
                     LQRTSSFGVVSNPGNDQLGTYQPVSMALTEDTFVPPTPAFSKPGFEGNMLRAPGSPLRA
                     GDRPNSIA"
     exon            complement(40339..40470)
                     /ID="exon_7937_10"
                     /Parent="mRNA_7937"
                     /gene="jgi.p|Fomfom1|1218151"
                     /source="prediction"
     exon            complement(40514..40636)
                     /ID="exon_7937_9"
                     /Parent="mRNA_7937"
                     /gene="jgi.p|Fomfom1|1218151"
                     /source="prediction"
     exon            complement(40690..40885)
                     /ID="exon_7937_8"
                     /Parent="mRNA_7937"
                     /gene="jgi.p|Fomfom1|1218151"
                     /source="prediction"
     exon            complement(40947..41209)
                     /ID="exon_7937_7"
                     /Parent="mRNA_7937"
                     /gene="jgi.p|Fomfom1|1218151"
                     /source="prediction"
     exon            complement(41263..41318)
                     /ID="exon_7937_6"
                     /Parent="mRNA_7937"
                     /gene="jgi.p|Fomfom1|1218151"
                     /source="prediction"
     exon            complement(41390..41410)
                     /ID="exon_7937_5"
                     /Parent="mRNA_7937"
                     /gene="jgi.p|Fomfom1|1218151"
                     /source="prediction"
     exon            complement(41467..41549)
                     /ID="exon_7937_4"
                     /Parent="mRNA_7937"
                     /gene="jgi.p|Fomfom1|1218151"
                     /source="prediction"
     exon            complement(41607..41625)
                     /ID="exon_7937_3"
                     /Parent="mRNA_7937"
                     /gene="jgi.p|Fomfom1|1218151"
                     /source="prediction"
     exon            complement(41679..41709)
                     /ID="exon_7937_2"
                     /Parent="mRNA_7937"
                     /gene="jgi.p|Fomfom1|1218151"
                     /source="prediction"
     three_prime_UTR complement(41714..41956)
                     /ID="UTR3_7938"
                     /Parent="mRNA_7938"
                     /gene="jgi.p|Fomfom1|828124"
                     /source="prediction"
     gene            complement(41714..42424)
                     /ID="gene_7938"
                     /Name="jgi.p|Fomfom1|828124"
                     /gene="gene2266872_2267583"
                     /portal_id="Fomfom1"
                     /proteinId="828124"
                     /score="0"
                     /source="prediction"
                     /transcriptId="828124"
     mRNA            complement(41714..42424)
                     /ID="mRNA_7938"
                     /Name="jgi.p|Fomfom1|828124"
                     /Parent="gene_7938"
                     /gene="jgi.p|Fomfom1|828124"
                     /proteinId="828124"
                     /source="prediction"
                     /track="FilteredModels1"
                     /transcriptId="828124"
     exon            complement(41714..42424)
                     /ID="exon_7938_1"
                     /Parent="mRNA_7938"
                     /gene="jgi.p|Fomfom1|828124"
                     /source="prediction"
     exon            complement(41767..41960)
                     /ID="exon_7937_1"
                     /Parent="mRNA_7937"
                     /gene="jgi.p|Fomfom1|1218151"
                     /source="prediction"
     CDS             complement(41957..42322)
                     /ID="CDS_7938"
                     /gene="jgi.p_Fomfom1_828124"
                     /phase="0"
                     /source="prediction"
                     /transl_table=1
                     /translation="MASMGRDVHTWMLWTLFGASVGGVAAEGSVDPCRQVWMDCHVRAG
                     DGRSGKEGGRGGGQGLRSDQCCYRAFSGSLLGLLQVSSSLILGLSPSTPVLPCRSLPYA
                     LPSSPSFRTLPVRPNSS"
     five_prime_UTR  complement(42323..42424)
                     /ID="UTR5_7938"
                     /Parent="mRNA_7938"
                     /gene="jgi.p|Fomfom1|828124"
                     /source="prediction"
     five_prime_UTR  42721..43213
                     /ID="UTR5_7939"
                     /Parent="mRNA_7939"
                     /gene="jgi.p|Fomfom1|1269555"
                     /source="prediction"
     exon            42721..43390
                     /ID="exon_7939_1"
                     /Parent="mRNA_7939"
                     /gene="jgi.p|Fomfom1|1269555"
                     /source="prediction"
     exon            43457..43537
                     /ID="exon_7939_2"
                     /Parent="mRNA_7939"
                     /gene="jgi.p|Fomfom1|1269555"
                     /source="prediction"
     exon            43592..43642
                     /ID="exon_7939_3"
                     /Parent="mRNA_7939"
                     /gene="jgi.p|Fomfom1|1269555"
                     /source="prediction"
     exon            43701..43834
                     /ID="exon_7939_4"
                     /Parent="mRNA_7939"
                     /gene="jgi.p|Fomfom1|1269555"
                     /source="prediction"
     exon            43891..43935
                     /ID="exon_7939_5"
                     /Parent="mRNA_7939"
                     /gene="jgi.p|Fomfom1|1269555"
                     /source="prediction"
     exon            43995..44092
                     /ID="exon_7939_6"
                     /Parent="mRNA_7939"
                     /gene="jgi.p|Fomfom1|1269555"
                     /source="prediction"
ORIGIN
        1 ttagctgagt ctgctcaatt ggcggactgg ctatcgaagg aggaggagtt cgagctcgat
       61 caggaacgca gtcgggccat gattcgtatc aaggagaaac gagcaaaagc tatcgatttt
      121 ctcgctctca accttcgcta cgtcaattcg cccagtgagg aggacgacga gttgtccaaa
      181 gaaggcttgg agattgacct agacgagccg tacaacatcg ttgacgtacg ttcagtctat
      241 actcgctatg acgcacatgc taacctgttc gcagagtctc acacctcaac aagtagaaga
      301 actacatgat gacattgagc gctacctgag gctcgagcag tcggagatga atatcgagtt
      361 ctggacagtt cgtgttttca cccagtgacg tgtcagtgtt tctctgacgc ttgtgtagaa
      421 catgatggtc gttaccaaag acgctttgga acgtatcaag gcttctcaaa ggatgggtgc
      481 tgctgcagct gcagccgttg aagccgatat cactgcatta cttcgaggaa agtcatatga
      541 acacttagtt cagctgcaga ggcaaattca gaacaaactt gcgagcggag agcctatcga
      601 cgtggagtac tgggaaggat tgttgaaaaa gctcttggtt tggaaggcga aggtgcgttt
      661 gtgtgcttgc cgtcaaatgt cagcggtgtt cttatgtggt gcattaggcc aagttgagga
      721 ctttacacga agtcgtggtc cgcaatcgac tagagcagtt gcggaagcgg caacgggacg
      781 aggctctacg ggcgcaagag gaactgttgg ctggtgtggc aaagtcagcg cagagagggg
      841 acgttcgtaa cactgctccc gcagacggtg cagagcaaga agctacggag gacttggaac
      901 catacgatcg ctccatgagc ccgccgctta tcgatattcg gaagttacac catgacgaaa
      961 gacagatgga cattctcacc acagtcgaag acttacgcta tcttgtacgg ccctctttcc
     1021 ttctcctttt ccaccgatgc tgaccacgga tatccagatg caacaaaggc gcaccgtcgc
     1081 cggcacgcgc tttgttccga agaccgtagc agcagtccca gaacagcagg aagccgaagc
     1141 accgagcaat gccgatctcg cagaggcctt gtaccgtgca gaagcggagc gcgagttgga
     1201 cgaagaggaa gagctcttca acgtcgagga aagcatctca aggccaacct cgtacaactg
     1261 ggaggacaag tatcgtccca ggaaaccgcg gtacttcaac cgtgtgcaca ctggctacga
     1321 atggaacaag tacaaccaga cgcattacga gtacgtcatc gtttctgtgc ggatctatgc
     1381 tggtactgaa ccctcctgta gtaccgataa tcctcctccc aaggttgtcc aaggctacaa
     1441 ggtatgttca ccgcggatgc tactccccag aagaatctac tgactcccgc tgcagttcaa
     1501 tatcttctac cccgacctca tcgacaagtc caaggcgccc acgtataaga ttgtcaagga
     1561 gccaggcaat gatgaaacgg tcttgctcca cttcagtgct ggtcctccct acgaggatat
     1621 cgcattccga atcgtcaaca gggaatggga attctcgcac aaacggtggg tgtaccttct
     1681 tcaaaaactg agaggatcgt actgaaagct ttaagcagtg gtttccggag cagtttcgac
     1741 cgaggctgtt tgtctttgtg gttcaacttc cgccgcaacg tgagtccaga tcctccttcg
     1801 ctcaccgcac taagttctca cctgccgtca tagttctatc gcaagtgaag tgctcgttgc
     1861 gatccagtca tcagcgtgga tgtttgtatt agtgctttgt acaatactat agacgaggat
     1921 tgtatcgtcc gatagtgtca cttgctcgaa cgtgattggc ccatcagagc gcttagccgt
     1981 ttggattgac tcgatcggta aagtattgaa cgagattaca gatgcagatt atctattccg
     2041 cttcttactc cctcagcctt agcttgatcc ttctctactc tctttctctg agtctcttga
     2101 gtcaaactaa tcgcaatgcc gaccgtttcg tgcgacaagg aggagctctg gcataggctt
     2161 ggtcgtgaat actgtgagta gcttgatatg atcacttctt acatgctgat ttcgaagaat
     2221 aagctgcaga agagttcgac catctgctct tcgaatttgg ccttgaactt gatgaagacg
     2281 tgcgtttggg tgttctttaa atgtgctaca ataccgagac gcgttcgttg gcagactaca
     2341 gacgaagtag aggcagccaa gaagaaaggg cttcctgctg agcgtcctgt acgtgctgtg
     2401 ctatccatga ccggatctac ttctccgtct tgacaattct cttgaattca gcaattgaaa
     2461 attgaaatcc ccgcaaacag gtgagaaatt tgacgtccag gacaaacaaa tgcgctgaag
     2521 agccttcaaa cagatatgat ctcctgtgta ttgagggcat ctcccgtgcg ctgcgtgtct
     2581 tcttggaact agagaagccc ccacaataca agttggcgta cccccctgga ggcgaggcca
     2641 atctcattac caccactttg acatcggagg tacgtctcct cgtttctgcc taccagatca
     2701 actgccgagc ctggacgctg gatcgtacca gacgcaagaa atccgtcctt acttcgcgtg
     2761 cgccgtactt cgcggcgtca agttcaccca gcggtcatat gaatccttca ttgatctgca
     2821 agacaagttg caccaaaacc tctgcaggcg gcggcagttc gtcgctatcg gtacgcatga
     2881 tctcgatacc atccagcctc cgttccgata cgaggcgcgt ccaccaaaga acatcaaatt
     2941 cgtgccgcta tcgaaacagc aggaatatac tgccgaggaa ctcatgacgg tctatgaggt
     3001 gcgcgagttc tgctctacgt gggatatgtc agggagcctc acataccttt ctccagtccg
     3061 agaaacatct ggcacgctac ctgcatatca ttcgcgattc gccagtctac cctatcatct
     3121 atgatcaaca ggaacgagtc ttgtcgatgc cgcccatcat caactccgag cacagcaaga
     3181 tcaccctcaa caccaggaat atcttcatcg atatcacggc gacggacgag acgaagctca
     3241 acatcgttgc aaacatcatt tcgacgatgt tctcagagta ctgcgaggag cccttccggt
     3301 acgtatatgc accgctggct cggagcgtca tgctcactat tatatccaac tccatagcat
     3361 cgagccgtgc aaagtggtat atcccgatgg taccgttcgt atcacacccg acctcaagta
     3421 ccgggcggcg tcggcgcatg caccatacgt aaactcatgt acgggactga atcttgacgc
     3481 ggcaggagtc gcgaagctgc ttgagcgcat gacgcacaac gcatccgtct cacccaacga
     3541 tccggacgag gtcatcgtgc aaataccacc cacgcgcccc gacatccttc acgagtgcga
     3601 cctcatggag gatgctgcca tcgcgtatgg cttcaacaag cttcccgaca ccttcccggc
     3661 aacaagtaca gtagcgcagc cgcttgctat cagcaagctc agcgacatcg tccgtgcgga
     3721 gtgggctcta gcgggctggg tggaagcact gccgttgatt cttgtatgtg gctccactat
     3781 ataagtcgac cggaagacta accttcaccc tggggtcagt gctcacacga agagaacttt
     3841 gagtggctca accgggagga cgacggaaag acagccgtca ggatcgcgaa cccgaagaca
     3901 ctcgagttcc aggttgtccg tacgtctctg ctgcaaggct tgctcaagac catccgtgag
     3961 aaccgttccc acccactccc catccggatt ttcgagacct cggacgtggt gttcaaggat
     4021 ccctcgctcg agcgccaggc gcgtaatgtc cgccacgctg ccgcagtgtg gtgcaacaag
     4081 acggctggct tcgaggtcgt gcacggtctg ctggaccgga tcatgttgat gctcgaagtc
     4141 ccacgcatct cgagttccga aacgaaggcc accaccgggt actacatcaa agagcgcgaa
     4201 ggtgcgtatt ccattcgtcc tctctttctc gcagctgttc agctgaccga atgcgaccta
     4261 tcgaaccgac taaacccgat gtccgacttc cgatatctga tgctgctgct gctgctgtgg
     4321 ctggtggcgt tctcggactc ggcgcatctc aattccatct cgccttcgca ttccaaccca
     4381 tctcgcatcc gtcagaccca accttcttcc caggacgggc cgcgacgatc tactacaggc
     4441 cgccgaagga ggcgagcggg ctgtccctgc tgaagcgcac gctcaaggct gcgcttaatc
     4501 gccctgacga cctggaaatc ggtgttctcg ggatcctgca tcccactgtg ctcgagaagt
     4561 tcgagatctc gtatccgtgc tctgcgctcg agttcacgct cgagcccttc aagaaggagc
     4621 tccagaccgt gtttgcgtag agacggtaga gacgggggaa ctgtggtcca taggaaaaca
     4681 aggggtggga accgcgttgc gtcgtgttcg tgcttagtag aggtccgcaa gatgtgtaga
     4741 agaagtgtag tatcctgaat gtaccttgcc tgaccaatga aaacttgacg tgtgcataag
     4801 cttccatggt ccatggtcga agacgtacgt ttgtttacta aatccagtac acatgttaca
     4861 cgaatggaga ggatccaagc gacgacaact gaactcaaat caagctacgg aatagtatag
     4921 gttggtagaa tgcagcacga acgagatgat gatccagata catacaagtc caagaataaa
     4981 ttgacgagat tagcagctgc ccgacacgac cgacgaggag cgaagtgttt acaacgagcc
     5041 cagaatactg tgatatatcc aagatggcga ggggtctact acgaacacat accgtgtata
     5101 gatcacgagc tatgctccgc cgccggaccg tcatagcagc ccggcagacc gcaagtcttg
     5161 gtgcagccgt gcctcgtccg catacgcgcg cgcgaggcgt tcattacgag ccgggtcggc
     5221 ggggtcgagg gggatgacgt aggcattgcg cggaggcgtc gcgtcctcct cgtccgagtg
     5281 gtccatctcg tggtgcagcg cgcctgggaa cccgaggccc tggcggagga gcgagccgtc
     5341 cgcgaggccc tgcagaccaa agacgcgttc gatggagtgg acgatcgcgg ccgaccgggc
     5401 atgctcttct gacgacgcgg gtgcaggggc atcctcctgg gaagagagaa tgccgcgctc
     5461 ccaccgcttc acacgccaga agccgaggag ggaggtgagg aggatgaacc agcctgcagg
     5521 tgggagagat gtccctcagc actcagtgac tcaggcacag cgagaagatg tgcatggata
     5581 tggatacata ccgatggtca tcaggaggaa tgacagccac tctgttgttg catcgcccac
     5641 cagatagctc ccgtcggcgg ggccgtcgat gtcgggggca gcggcgcagt gttagtggag
     5701 ttcccgtaat atgcttccgc tgctgcagca gtggggaatg tcggcggctg cgcgtctcct
     5761 gccttccagt ttgagtccca cacgtctcct cctccgccga agttgtcccg gtcccgcatg
     5821 gcaaagccat actggatgag agtgattccc aaaccggcac gcgagccaag cttggctgcg
     5881 tgggtggtgt ggagtaggta tgtaaggagg aagccaacga actggaatga tatcgagaca
     5941 agcatgttcc agagaaacga gaagaggcta cctgtcggga gcgagtcgat gatgacatcg
     6001 ccggacgtat tcgacgctga aggtgcatgg atggtcgtct cccagtaagg tgggactgcg
     6061 tcggcctgcg cctgcgcata agaaggtggc acctccttct gcacctcttc tggcacaagg
     6121 aggatatcat cacctggaaa caaggaccaa cagatgaatg gatgatacgg atttcccgtt
     6181 agaaaacaaa ggaactgagt gtcaaacgca ccttcctgta tccgcacctg cctggaaggc
     6241 ttcgcggtca cattcgcgaa gactccatcg ttgccagtgc caccgccaag ggggccctcc
     6301 ggccgcggtg ggcccaagcc gagtctctgc acgtagtgac tgggcagcac cgaagcagcc
     6361 gtccttcgga accatcctgc tcgtgctggt gtcgcatccg tgcttacagc ggtgaattct
     6421 gggacaagtc catttgaatt accgaactcg ttcggaagag cacgagaggg atcaggcggc
     6481 gagcctggtg gtggacgagt atagtcgtag tccgcattct caaagtcgta caccccgggt
     6541 gcaggtgcgg tatatccgtc ctgagcatgc gaagagggtt cgacatttgg cagcgactgg
     6601 tagccattgc gggaattcac cggctgcggg tgggcatctt cgtcgtccga gtcatcaaag
     6661 gcggcctcca tctcgtcaat cgcgtctggg tcagagtgag ggtttggaag cggggcatag
     6721 cgtgcagcca tggggggaga aggagcgtta ggtaggggca cacagagcag gctgtcgccg
     6781 atgtcttcga tcaagttgcg tgtactaatt agcgctcggt tgcggctcgc cccaatttcg
     6841 acggtcgtga caaatctcca gccaatggca gcctatttgt acatatgtac gttgtggcag
     6901 ccgcccgacc tctcattggc taatggtcta gattcacaca gccagtgcgc tgggttgcgc
     6961 agtttgcgct tctcaggcga ccgcgatatc ttgactgagc ttgactcata ttgcacagcg
     7021 cgcccgttca acgactcttc aaatgatatc actttagtca tatatgtgct actgcgaatt
     7081 gatatagggt ggccgccgca ttgcttcgaa tatctattct gaaagcctac agatgtggcg
     7141 aatccgcgct cgtcaccata ggatgatctt catatttcag tggtaccacc acttcgactt
     7201 tcgaagggcc cgaagtgcta tttcctgagc tcctggtcgt ccagcgagag ggacacgagc
     7261 tgtgcggtcg agatgccctt aaccgcgaca agcaccgtgt ggcatgcgtc ctactgctgg
     7321 tccgtgtcag acaccgacgc agacgaggag cgatgagcga gacataccaa atactaacgc
     7381 atgtacaggt ctgcccgatt cgcactgcgg accatgcgct gcacccgctg acaactctcc
     7441 atccgggcat ccatcaactc cgagaacatc tcgagtaggc gtgcaccagg ttctgttggt
     7501 gaggcgcgca ttggacgaca cttgcgcgac tgtagagaga gactgtccag cttcagacgc
     7561 atgttgttct tgcgccgcat ccaacgggtg gatggcgggc gggaaaggga aagggaaagt
     7621 ggcgatggcg cagtctcggg ctccgtcttc acgataggtg cgtcgacgag agtagtgtcg
     7681 gacagggtag aagaggcagg ggacagggcg ccttgggacg aggatggtga gggagcatcg
     7741 gagactgcgg gtgcgtcgat gcccttggtg agtgcaagct cgagggctgc acgcgtatgg
     7801 tgcacccagt accgctcctg ctggtaaaat gtctcgagtg aatcgagaag agtgacggca
     7861 gagtgtgcga tgtcctggga agtaggagac tgaggaggag tggggagagc gttggacgga
     7921 gagggagaac ggtacttcat gttgattgga gggacgggga gtgtgagggg ggcgttgata
     7981 gtggggggag aatagctgtc gccggttggc tgtcgggcat tatatgagct ggaggacgag
     8041 tctcgactgt ctcgagaacg accgcaaggg agcttgggtg gaaggccaga ccaatagcgt
     8101 tccagaccgt ctctctcagc caataggagc ctgcgatccc attggccaat cagtgcatga
     8161 tctcaggcct gattggctgc tcgtaccgtc cagtagcaat ccgctgtgca tatcactgcg
     8221 tctgaggcag accgcacact tgcagggcag gaaagaggca ttcgtgaggg ggaggaggag
     8281 gaggaggagg aaagcgtgct ggagccacag ggcatcggac gatagccagg aacacgcgac
     8341 cggaaagaga tgtgctgacg acatcaagta agtaagtact ggccgtccgc actactcgta
     8401 tgtagtatag catccatcgg ctcccaccgg ccaatccccg tccaatcaca ctcggtcacc
     8461 cggcgcttga tcccccctcc tcatcccgca ttctgattcg ctccgagcct cccaccgtca
     8521 tgttctcccg actcgttccc ctcctcctgc tcctcctccc cccagtcttt ggctctgccg
     8581 ctgagctccg tctcctccac aggctcgtcc acccttcctt tcccgccctc ccttttgcac
     8641 accgtggcac cctccagctc tctggctctg gccctgccac tgtcgcccgt ctcgcctcat
     8701 ccgagactct cctggatgat ctgcgagact atgccgctac ggtcgacgag ttcaaggacg
     8761 ctctctacca ggtcgcccta gaacaccccg gtgatgtgga acagacgcag tgggccacct
     8821 cccatgtccc cgctgtaagt ctatcctcgc tctagacgcc agccgctcgt tcttcacgtc
     8881 tcctccaaat atggccagtg cgcccgagtc cgcgccctag cccctcctgg ctatcactgc
     8941 tgccagatca cagaaactca tgactgtctc cagtgccacc ttttttccag cacgtctgag
     9001 tctttgataa tccatgtcga ccaggccggc acatcgttcg gcctcgatta cttcgttgcg
     9061 cctattccgc acgatggcgc ctgcccgaag aggaaccgca agccgagtgc tggttcgagc
     9121 cccgcccagt tcagactgtc tgacaatacc actgtcaccg tccgatctcc gaccttccca
     9181 ccactgtaag tcacttgcct tttcccccgg ttccttttct tccccggggc ttttgacggt
     9241 ctcatgctcg ttactattca gccgtctatt gcgcatgttg ctgatatatg tgttccgttt
     9301 gccgtgtggc gcgccgcgcg ccccgccatg agcagccctt cgctgcgcgt accgcccccg
     9361 tgaccgccga gggcaaggta gtcgagcctc cacgggagaa gtccttcctc gagaagtact
     9421 ggatgtacat cgccatcgca cttgttgcat tgagtacgtg cttcttccgc atgtttctct
     9481 gccgtctggc cggtgttgac aataatgtac acacgcagcc ctcgcgccgg caccccctga
     9541 ggaagagtcg ggaggccgcg gccagggttc tggaggcggt agataacacg catgccgaaa
     9601 ccctgtgttc gaaaatgcct tccggcgccg tgtactgcac gcgcgcgaat ccatgcgtta
     9661 tttgtgatat tatcgtgttt tatacatctg gattcctcta gactgcgctc gcgactgcgc
     9721 ctgttctgtg ttcggttcgt ctagacgtgg gctgcttctg tagctccgaa gacgaattct
     9781 agttgctggg tgttctccgg gcgcgccaga ttccggggaa tcagttgtgt cggtgagcca
     9841 cctccgatgc actgtccatg gcccagtggc tgctaggccg gtcggaagtg gggccccaca
     9901 atgacttccc gttgcgcgcg tttcttcctg ccctagctgc gtggtagctg cggcagctta
     9961 ctagttcaaa tgttcgcaca ttcaaccctc tgctacgctc ccgtgaacac ccgttcctct
    10021 gttgcagcat tgctaccctg ctctctattt aaccaccgcg tcatacgcat gccaagtttc
    10081 agtccaaaat ctttcctgca tcgcaagagc aaatgtcgac tagaccgtta tataccgtgc
    10141 ggaagtcggg cttgttattc caggagtcaa ggaccgatgg agagtgtcgc aacgtgcggc
    10201 ccttttttgg cggagcgcaa gtgctgttgg tcccggtggc ttatcaataa acgcaccccc
    10261 gagcgaggtg tgtaaaaaat agacataggg gcatagattg caggctaata gttatagggc
    10321 gtccgttccg gactggtaac taccgccacg gggaaatgca ttcatgcact gagtgtgacg
    10381 tctggcactt gcccttgcct cctgggcgag actgcgatgg aggagcggag ctcagacacc
    10441 cgctaattgg ctggtgggtt ttcgccatca gctttgcgcg ctacggagcg gcccgtttcg
    10501 tatgttctaa tactatacgg accatcctca acgctggctg tcaatgcagc caatcgctgc
    10561 gtgtatttag aactgcagta gttctgcgac gtctgcgtag gagatggagt ggcctgtggc
    10621 ggagcggcga gcctgggctt tcggtgtctg gattgtggac caacggtcca tggtggcgga
    10681 cggaggagtc acgaaccacg aaacagcgtc agatgcgcgc ggttcggacg gtcggacgtg
    10741 gtgatgactg gtcggatgca acagaaggat gcaagggtgc agtactaacc atgtgaggta
    10801 tgtgtacatg tgtggcgttg agtctcgttg aatgcgaact aacggcgcga gccaatcata
    10861 tgccaggctc cggcggcgcg cgatgacgaa cgcgaatcgc agcagtcgag gcctcgaggc
    10921 ctctcagaag aaccaacacg atcgatcatg gtcgtgtaac cgcgctgcat ttgtgcgggc
    10981 cagtgccagg aagtcaaagc agctcaaagt taggttcgag caaatttcga gttcgcattt
    11041 gagtagacat gctactaagt gagcccatcg gttctcgccg ttaccggatt tccatcatat
    11101 acgcgttgaa ctgctcgcat gcgccgaccc cctcattcga gtggttgtcg atggtgacta
    11161 ctctccccta ggcagacatt ggacgggcct aagtaatacc gccaatgacc aaccaggtta
    11221 gttggcgctc gacccaaagg cgcggtccat cccttctcag gcctctgtga ttggttagtg
    11281 gacgaaccca gataggataa acgtccgtgc ataagagaca cttcgttcac agacgacggg
    11341 tggtattccg taggcttcta cataaaaaca ccgccttggc gagtacttac tctgttaccc
    11401 cgttcgctcg ctaagttcgt ctgacgcttc caatagttct tcgtacagtc aattcaatcg
    11461 actggcttcg atacccatga tgtaccaatg ggcctgtcgt acggattcgg ttatatacga
    11521 cacacgattc accccgttct tgtctggact tcttggcctc gtcatgcctg gaaatccttg
    11581 aattccaacc ccagtgtccc gtcaggtgct ccctcgattt tcttgaaccc taggcgcagg
    11641 taaaaattct tcgcagcctc gttcctcagg tcgtgcccca accacaacct ctccagccca
    11701 tgcttctcgc gcaaccgagc cacgaccagt gcgatcagct tgcgtcccca cccctggcga
    11761 tggcactcgg gaagaaggtt gatgtgcatg tgcgccggag agaagtcgac ttgggcctgc
    11821 gccgcgcggg cggggttgta caaagtgtta acgtatttcc gatccgcctc cgtcgcgccc
    11881 tcgtttccct ctgggggata cgcgtatttg gcgcggacgc ggggccacca ttcgtcgagc
    11941 gcggcctgct cgaaggcacg cgtgtcgtac gtgctggcga cgtagccgac gacggcgtcg
    12001 tccttggagg ggtcgacgag gacgaagcca aaggttttgg gaaggtgcac gtagggctcg
    12061 gcgtagacga gtccaatgag ctcgccgaat ttgtgcagat gctctgcgct cttgccggcg
    12121 tcgccggtca ggaggcagat acggttgagt acaggggagt cctcggggcg ggcctcgcgg
    12181 atgtagagtt cgcctcgagt tggcgggagt tgggaaccgg ccatgtcgtc ggacctgcaa
    12241 tgaggcagat cagaatcaca tcataactgt gaagcaagaa gtcgtagtac agtaaggtgc
    12301 aacgcttcgt cgtattatcg atgagggctg ctcagtaggt ttgtggaatt caatatcgag
    12361 cgcttatgcg tccgccttca aggtgcactc ggggtatgtc agatgcgagg gtctgatact
    12421 tgcgttgacg ttgaaggatt gaaggaggtg gtggttggaa agaaatctaa agataagata
    12481 cttactggaa gaatctcggc gaagtctcgg cagaccgaat caagtaggtg gtcaacgtct
    12541 gtttgcacag cttgctcagt tggcaataac cgagtctctt atcctcgtgc tacatccgag
    12601 tttgccgcag ttgacaaagt gaggatgaag gaggtacgag gtacgaggta cgatagagct
    12661 gtgcattatt actcttccac aattgggatc tagtgcgaag ccccgatatg ccgagtagtt
    12721 gtggtcgcca gccgcctggt gccagaggct gaccccaccg acagtcacag aagtagccga
    12781 acggatagag gcctttctgt ctctctctca ttgaccacgc ctgcctggct agtacgctcg
    12841 tccttgcctg ggaagctcta gtgactgcct ggagcactcc atcatgccat acaccgacct
    12901 acctgttcgt gcgtcacgat cgggcatggc ccgacgctct ccgaacaacc cagattcgga
    12961 acgtagttca cgcgtacact tggatgatga accgtcccca gcccccatca cagaagctgt
    13021 cctccgcgag tatacacagg aatccccccc atcttcctca agagagagcc caagaccacc
    13081 aatcacccca cctcgccccg ttcactcatc ccagccagac tggcatgtac cggactacgc
    13141 cagccccgtc tcccggcagc gacgagaggg cctccctcag cccgccagag ccgtatctcc
    13201 attgtcgcgc ggacaagaag gctaccgcga gtcggatgct accgacgcga cgcttttcga
    13261 tcgtggctct gttcagaacg gtgcgaagaa aaacacaaaa tcctctttct cttcctaccg
    13321 acatccgtac gacatccgcc caccgaacga gacttatggc accaccaaat ttagtcttcg
    13381 tccccgcccg acggccgggt ccccgccgcc gttttacaac caagatgacg tcagcgagga
    13441 tgaggaccgt gaggatgagg gccgggagga tgaggaccgg gggacgagga gtgtcatttg
    13501 ggcgatagag aagataggca gcgtggttat ctctccaacc tcatcgaact gtatgctaat
    13561 gaggacgagg aggacgggcg cgaggaccgc gctgctgaac ggcgcatgga caagacgcgt
    13621 gcaaggatca tgcatcgcat caaccgttac aactccatgg actcggacgc taccagctct
    13681 acgcggccgg atatgaagcg aacggactcg ttggccacgg atgattccca ggtgatcgat
    13741 cccgacgacc ccatagtcac tggggaacgc aagagacaac tccacgaagc ccaggaactc
    13801 gagcacgcat gcctgaagca gatgaattat aaggctcgcc gcaagtatca gcaaaggata
    13861 cggattgagt tcaacatcac atgtacgtct gcatcctagc gctgtgtcgc cagtccctct
    13921 cgctcacacc acgcatatag ccatcctgaa tagacagcag ttcctcatga atctcgcaag
    13981 ggcgctcatg actttcggtg caccatcaca ccgcatagag tcgcaacttc tttcagcgtc
    14041 acgaattctc gaagttgacg ctgagttcat ccacatccct ggagtcatca tctgttcttt
    14101 tggcgaccag gagaccaaga cgtcagagat gcacttcatc aagtccggag gccgtcttgc
    14161 cttggggtgt ctgcacgagg tccattcaat ctatcggtcc gtcgtgcacg acgagatcag
    14221 tgcccgcaag gctagtgtac agctcgacaa gctgatacgc tctgagccgc tctacggacc
    14281 cttcactcgg tgcgcgctgg cgttctgctt gtctgcgctt atctgtcctc tggcttttgg
    14341 agggtccttc ttggacatgt ggattgcggg tcttggtgcc agtttcttgt gtttcatgca
    14401 ggtcttggtc gccgccagga gccagttgta cgcgaacgtc ttcgagtagg tcttccttga
    14461 actcttcggg ggcatatgct cacgtactac ggcagaatct ccgtcactat cgtcatatct
    14521 ttcggtgctc gaggtctgag tactatccgc agccagatct tttgctacac cgcgatctcg
    14581 tccgcaagta taatcggtat actgccggga tacctgatcc gtaagttgtt ctgctattcc
    14641 tttgtcgtcg cgtatgaagc gctctacagt gagtagctcg cttgaactcg cgtcgaagaa
    14701 cattgtttgc ggaagtgtca agatggtgta tgcgctcatc tacaccctct tcctggtaag
    14761 gtccgattaa tcaacgaatg tagttgcact tactgaacga ccctactagg gattcggtct
    14821 tcagatcggc tcagacttgt tcctcctctt ggacaaaggc gcacgacatg agctcgcagc
    14881 cctcgcggcg cgcatgcaga cggttacaac cgtcacaggc tcattcgtct ccgataacgg
    14941 ctcctttgtc gccatcaacc agggcgactc actctcgggc acattcacgt tcacctccaa
    15001 cgcaccgtac agccgggagc acatcatcgt cgggtgctat cgtccaccag acttcccgtg
    15061 gtggctgcag ccgttcccgt ggtggatgga gttcatcatc gtgccggtct tctccttctt
    15121 gtcctcgcta gccaacctcc agccgatatg gtcgctcgag ctcgtcatca tggtcctcat
    15181 ctcgtgcgtc tcgtacgcgg cgaataagat cgcgaaccac ttcatcttca accggtcgga
    15241 tgttgtgtcc gccatcggag catttgcggt tggactgctc gggaatatat attcgcgcaa
    15301 gatgggcggg acggcgttca cgtccatggt caccggtgtg ctgttcttgg tgccggtgag
    15361 taacattcac cctctggggc tctatgatag gctgatggtt cctttgacac gcagtctggc
    15421 ctgtcgcaag cgggtggtat caccgctcaa gggaacggca ttgacattgg aggtgcgatg
    15481 atagcggtca ccatcggtat caccgtgggt ctgttcatga gtcaggccct cgtgtacatg
    15541 tttggttccc gcaaaaacgc cgccatcttc tcgttctagg tcacagactt gccgtcttcc
    15601 tccgccactg catacccact atcccactgt cgctcgttaa cttatattcc gtacatctgt
    15661 agccaaacca atccttgtcc tggccatggt ctcacgtatg atcacatgtt tgcgacaaca
    15721 caagttcccc gttgttcgtg cttgtgcctg gtgcacaaat tcactagccc acgtcttcgg
    15781 ttacgagagt ccatgcggtg cgatagctca agcaggctcc aaatctattc ctaccattat
    15841 gacacaccgt acatgaggat tacaggcatc cagacttctc ttcggcacac gcctaccccc
    15901 cattcagaac cggacggcag gcgaccgctc cacgctctct agcgagacct tgtggccgac
    15961 tagcgtgcgg atgttgttga tgccgtaact gcaaatctac attcagcttg agtatcaaac
    16021 agcgaggaaa aatcacattc gcaccggatc atcgtaggcc gttcgagaga gatgccccaa
    16081 ccgtggacgt ggacatcctt ggggaagccc attggctcca gcatctcggg gcggaacatg
    16141 ccgctgtttc cgacctcgac ccacttcttc agctgtggat ggaaggcgaa tatttctaga
    16201 gaaggctaag tgacgagcgg cattagaacg gctagaaagc gtggtgacga gaggtgggac
    16261 tcacctccgt gtatgggttg taggcaggct tgaagcgaat gttctcgatg cccatcttcg
    16321 tgaagaagac gcgcatgaaa cctgccacag aacaatctaa gaacactcgc gaaacggagg
    16381 tgcggtaacg acctaccaat cagatctgcc agggtcaacc cccggtctgc aacgacgccc
    16441 tcgacctggt ggaactctgc aagatgcgtc gcgtccatgg tctcgttccg gaacaccctg
    16501 tcgatggaga acaacttcgc aggtcggaaa ccgtccggtc ctgctttgcc cgcacccggc
    16561 actgttggac tcgcgtgcgc gccctcgcgc tggactgcag cctccgcgtc gccgtcgccg
    16621 ttttcaccgc ggcaccgcgc agcgagcttc cagagcatgg atgccgacga ggcggtggtg
    16681 tgtgtgcgga gaaggagttt ccgcgattcc tcgtgcgacc agggtgcgcg gtatcctgtt
    16741 gatccgtatc caccgtgctc gtgtactttt gagacacgtt cgtagtactc cttgggcggc
    16801 ggtagtgaaa cagcgggatc tgacacagaa aggtcaatgt tggatgcagt aagtgacacg
    16861 agagtatact gacctgagag gtagaaggtg tcctgcactt ctcgtgctgg atgctgttgg
    16921 gggacgaaga gcgcatcaaa gcaccagaat ccggactcga cgaaggatga tgtaggcatt
    16981 tctgcgaaac taagttcatg ggttcaacac catctcacat ttctttgcga tgaagtcacg
    17041 actgacccca tctccaagaa aatattgcgg atttcttctc ggaccttcag caaggggtga
    17101 aggccaccac cgtttggtgg tataccgtcg gcctcgaaat tgtacttctt gtaagtagac
    17161 gtcttccatg aacccctggg ccaatgagtt ggcaagatgc tgctatagtt gattggacac
    17221 ccttacgatg cgagcatatc cacggtgaga tcggtttctg gtttggcgat ggaagtgctg
    17281 aattcggggc ctgtatgtac ggtgaaccat tgacccttcc tacgcaaatt cgaagatcct
    17341 ttatctggtg agcgatcagc agaagggagg gtgtcttacc tctgagcgat gagtttccgc
    17401 ttccgcagtt ctgccaaggc cttctcgccg gccttcaagg tcccagtaga gtccacttca
    17461 cgcatgtgca gtgaagtgat gtcttcgatc gaaggcacct ggttggaccg tcaggccacc
    17521 aaatgtggca aatgtatcat gaactcacca acttgacgag gccatcaccc tccttgccga
    17581 tccacttgtt cttgaaggct tgtccttggc cgatctttgc ggtctctgca ccgaccttgt
    17641 tttggagctc cttgatagga agcggcacac cctcgccctt cagcggacat gcgttccaca
    17701 ctcgagcctc atgagagcct tgaagagcta tttgtgcgcc ttcctgagtc aggacatgag
    17761 agatggtttc ttgggtggtg tacgtgatca tctaagcgag catacgacta taagactctc
    17821 aaagaaacat gtcgggagat tatatataca tcacgacttg aaagggaatt gagagctccc
    17881 aaaatgatga tttgcgagtc atgagtagcc gcaggctcct tgtatcccgg gaggaagaga
    17941 gtgcgggtat ccttgattgt gccctccttg tcgagggtat cgaggatgag ttgctggatc
    18001 gcctctgcca tcgtagcagc tagagcgtca gatgaatcgc caataacgcg agcaagagcg
    18061 gagtccagag aacgagtcga gggagagaac agtctcggat acgagatcca agtagaaatc
    18121 gagatgagat tacgcctgac tcgagagacg cccgcgcgcg atcgcgtcct ggatgcacgt
    18181 gaatgcacgt ctccgtccgg cgtccactct ccagctatgt tctcgtcctc gtctctatgt
    18241 cttcctccca ccccgacatc ctcgatgcct cctggcagaa cgcctggcac aatgcgctgc
    18301 acgacatctc aaggatacgc gctgacatcg cctccgcacc accttcggac ccccgcataa
    18361 cccgcgtcgg caaggttgat gcagaactcc ttgatgcaga gctcatccaa ctactcaagg
    18421 aacccctgac gaaagctctg agcttggtcg acgtatgtgt atgctgaacc aacgtgctgc
    18481 cttgctcacg cgatgttttg cgtagtccgc tttcaaggcg aaattcgatc ccgagcttac
    18541 gctcctcgtc cacctcgtcc tctacaagtt ctccgtctgg aatcagggag ctagctatgg
    18601 tgcgcgactg caaggtctga aatatgcatt gccgcgcggg ccgtttcgct ttttaagtgg
    18661 tgcgctcagt tcgtcggtta aaaagttctc cattcaccag ctgaacagcg tctggcctac
    18721 cgggctcaac gctggcgctt catagcgctt tgacaatctt cgtcccttac ttccacactc
    18781 gcttgcgctc acatgccctg tccaatgcat ggccagatgc gccttcatct gatcgacgac
    18841 gcaaagcatg ggagttcctc acgcgtctcg agtccttaca tggccttgct gcattagtca
    18901 acttcatcgt attcctttgg aatggacggt atgcctgtga ataccgcttg aatcacaacc
    18961 ctctatgtat tgacgagaat atgtcaattt agatatagga cgttagcaga caggctgctc
    19021 cgcctgcgat tagtatctgc gcgccgacat ttccagcggg aggtgtcgta cgaattcatg
    19081 aaccgccaaa tggtctggca cgcgttcacg gcgagtatca cttggtccta taggctgtgc
    19141 catccctaac gtcaaactct aggaattcct gatgttcttg cttccgctca tcaacacgag
    19201 agctttgcga cggcagtata cgtcgttcat ctctcggctg acacttgctt ctctggtgcc
    19261 atccccgctt cgtcgttaca ttggtatgtc caatgccgta gccacagaga agacaacccg
    19321 gagaggaaag tactggtcac tcccaacaga ccactgcgcc atatgtgccg acaacgcgtc
    19381 cacgaatctc aatttctctg accctgcgaa cgcactcacg tcgctgagca cagtgtctcc
    19441 ttatgccact gccggcacgt ctaccgcatc ggactttgac gaccccgact atatccccca
    19501 attccctatt cactcagcct acgtgacgtc atgtggccat gtgtactgct actactgcct
    19561 cacagaacgc atgatgcgca ccgcggacga acgttctggc gttggcccga agggcatgca
    19621 gtgggaatgt ctcaggtgtg gggagggtgt cgctgcggca gacaggcttg aggcggaggc
    19681 ggagggtcca gagtacgaga gcggtgtgga tgatggggaa gacgacacca tgagtgggtt
    19741 gagtgggttg acgtttgact atgggagcgg cgaggatgtg gatacggagt tcacggacat
    19801 gagcgggagc gttggcagtt atggggacag tgaatcaggg atgtcgagcg actgagaggc
    19861 ccgtgttctc ccagagactc tatccgctcc cttagaatcc atatcaagtt gcccatccta
    19921 ttgtacaata gtactagtac acctgctcca ctcatacgca tagcgctaca cgcccatatc
    19981 ccacacagcc ttcagagatc tcagttgggg cgtgcactgg gcaagaagcc cgaagcccgc
    20041 catgccgcga cccatcgtcg agcgtcagcc ccgcccagct catgcatgtt ggcaagcgtc
    20101 tccgacacac tcctcgcctt gcctgtggcc agccgtgcaa tcccgagcgg ctccctgtcc
    20161 tttgggttgt cctttctgga gcggaagaac tcgagcaggc gcagcgcagg gttgtcccgc
    20221 atcgcgtcga cattgctcgc agtgccctcg gaggccccgg cactcttttc gagcgcagtc
    20281 agccaagcgg tgtatggcac gagcgggacg ttcagttcct ctgcgatggg tgcgaggagg
    20341 ttgtgccacg ggacagagcg gctgtggacg aggtgcagga tctgcacctg cgagtggcgc
    20401 atttctgtga acgcgcgtgc agcggggtat ccggggatga atgatacgtt ctgtgcacgg
    20461 cgtctagcgt caaagatcgt gaacacagcg caggctgatg agggtcactc accccttcga
    20521 catcgggcag gcattgggtg aacagtgcag acttgacgag agccgggaac cactcgcgct
    20581 cgttccagtg gccgttcttg tccccactga cctgcccgag gcgcacgacg attgtcggaa
    20641 gcctagcgct ctgttcgacg ttaagaacca tccgttctgc tatccacttg gactcggcgt
    20701 agcctgtgcc gagcgcggag gaagggtcga gcacgacttc gggcacgggc gcgggaatgg
    20761 tgcagtctgc gtcgaacgcg ttagcacggg gcggcaaagg tcatccagac caatgaggac
    20821 aggcaaggag gactttgacg cacgttcaaa gatgccgata gagcttacga gctggaggcg
    20881 cggaggttcg ctgtatggtg agctcaaggc aagctcgata aggttgcgga cggccttgag
    20941 gtcgggttcg aatgacggta aggttaggtt gaagttcacg gtccatgctg ttgtcagtcg
    21001 atatgtttag ccgaaattac ggctgaccgg agagcttggg agcccgctca ccattgtgca
    21061 tgatatgcgt gagcgaatcg cggatctgcc cagttatcag gggtcagtta cacggcaagg
    21121 aagggcatca tggcaggtaa gcatagacgt acttcgtcca gaaggtcaag cgcaatcccg
    21181 aagccgggga cgtccagagc cgcctcgacc agctggaact tgggtgacga gagtagcgat
    21241 tcgtcgagcc ccctctcgcg gaactgcgca cgctgtcgtt ccgccgcctg cgtgcccagt
    21301 ctgttgaatg cgtacacctt cgcgaccgtg cgatcgcgca gcaggtgctc gagcacatcg
    21361 catccgaagc cccctgtggt acctgtgatc aggacgacat ccttcgtgct ctcacgttcg
    21421 cgaagctgga aaggccgcgc gggcaggtcg gaggagtagc ggtcggcgat tcggactagg
    21481 tcttcgggcg agctggcggc ctgggatgcg ctggtggagt tgtagatggt ttgtaagaca
    21541 gcgttcgtca gtgacgagat ggagggcgct tggaagacga tattcatgtg cacccgttgc
    21601 gccgcggcag gtgagtgctc acgtacggcg cgtaggatcg tgttgcgaat ccacgtcgct
    21661 tgcaaactag taaattgtca tcatgcctct tccttaacct tcgaagtcat gataagagac
    21721 acagcatacc tgtcacatcc attgcggaag aagtctgcgt cgtcgggaag cgaacgacgg
    21781 gtgaccttct gcactacagt gctcacaaag gtatgtgtgc tctcgtcgtc ccaaacggtg
    21841 ggtgctgtca cgtcgctctg agtgcttcgt tcgacttctg agtagagcgc ctcgatatca
    21901 tcgtggtatt ccttcagtat agtaggacgc cgcgggtagc ccttcatgtt atattgaaat
    21961 ggcttggagg gagaggctac cataaccatc taatccgaga tcaaccaatg cacacggcgg
    22021 acgcatgcgt atcgatacat acctccttga aattgcgaga atgctgaggt gcaacggagt
    22081 ttgcgcgttc gatcgtttcc ctgcgggcat tgggtcaata gattagcatg tggtagatac
    22141 atagcgtgac ataccagatc ttgttgcgga actcctgaag cttctccaca tcctgcggat
    22201 cgaacttgaa ttccgcttgg ggctcgataa gtacgccgtt ctggaacttc cccaacccaa
    22261 acatgaggca ggcacggacg tgcgggtcct cgttgataat atcctctaaa gacgaaccag
    22321 taaatgacca tcaaataggg acaaatgctc agggaaatca ccaaccgaga ggtcctgggt
    22381 tggtctgcac cattcatctt gatgaataaa aatgaatcgt gtataaccca tgtagggaac
    22441 tttaccttct ctccgttcga caacacaatc tggtcgtcta gccgcccata gaacttccac
    22501 agacctgact tggtgggatg cggctcgagc aggtcgttgg ttgcatatgc gtctacatcg
    22561 ccaatcttga tgttcacgag aggaagggga tactgtgggt cagactgtga tggagaagga
    22621 atgcttaact ttccgcatgc atacgctaat cccgtgaggc actcaccaac acgatgagtt
    22681 cgtacttgcc ctctcctgct tccacggtga tcatgttatg cattggattc agagagaagt
    22741 aatcccagtc cattgcgggg ttggctacgg gaaggcacga ggtgaacaag atggcattat
    22801 acgcaggaag agtagaatac ctcggaagaa agtggcaatt gcgccgactt ctgtgctgta
    22861 gaaacatatt agcgtcctca aattacggca atgagcgaac ctcaccttcc gtacagcgta
    22921 tacagcgtga tgccttgaga ggctaacgca tcgccgactt cttgattgag cggagcccca
    22981 ccgaatatct acgtgccagt ttcaagatga ggctatgaag agccacaacc caagacacta
    23041 cgtacaagcg ccttcatctt caccatgtac gctatcttct cggggtctcg ggaccattgc
    23101 tgtccattga tagtcaacaa acgggtaacc tgtaccgttc catggcggga atgtacctcg
    23161 acgattgcgg gtgccgtcat cacatactct gaggaagttc tgaccagtcc gtcaaacagt
    23221 ttgtctggcg tagggaaggt gggcggcgac gctggtgcaa acgttgtcaa ggtcatgcca
    23281 ttgttcacct ggggttgatg acgtatttcc tctaagcttc taattcactc tcctagatct
    23341 agcttagaga actcacagcg aagcaataca tgatgacccc aatggcatga aacattggcg
    23401 tgccgtgtat actcatgact gatagggtca agtcgacttg tccataccct gaatgttagt
    23461 cgatgatcag cagtgtagca tcaataggag tgtagggatg ctttacaggg agacatggac
    23521 cagtgagtca ttcgcttgtg agtccaccgg ataggtttgg ggtggttagt ggaacctgta
    23581 tgtcatcatg aactagctca taggaaacca ggggcgggga gcataccgga ggagtgcaaa
    23641 atcatcgcaa cgctctccat gtcgtattct ttgggcagat catcaggttc accttcgtcc
    23701 aagggtgcgt tctccggata gaggtcctca aaaaccggca tgcgatacag cgtgagactt
    23761 tccaaatcct tttgggctgc ctgaagtaga gtttgtgtgg gctcgtcctg agatgcgagt
    23821 acgtgacgac agttggtctt gcgcaacatg tcgactacag cgacaggtac gttccgagga
    23881 gaaatcaaga acatagtatg cccagcacgc aggataccca aagatgtgag gctgtatgtg
    23941 atggtatcta tgcatcggtc aggatcattc gcaggggggt ggaggattgt ccccgcacct
    24001 gtgttggtta tgatggcgat gcatgtaggt tgagtaccaa ccagagcatt gacatagcgt
    24061 gcagcccgcc gaataccaag tatcgcttgg gcgaaggtga tttctctgat actgtatccg
    24121 tcatggtaac ggaagagtgg aaggttggga ttgactttgg cgttccattc gaagagctga
    24181 gggatggcga catttccgga caggatgtag gagccgggag agcgatagtt aggccggtct
    24241 gcgggtacgt gcaaagccat tgggagagac tcgggaggtt atctcgagta gggtagcgtg
    24301 aactgctgag accggtcttt atataacttg ggagctgccg gtgttcgtcg gaggaagcac
    24361 agttcggcat cgtagcgcag tggacttcgc gcgacattct tgatcaaccc acggaacgta
    24421 tagagtaagg ggaacagttt gacaagtgct ctatcagaga agtagatgcg gcaacaaacc
    24481 ttacataacg accgtctgtg cgaatatacc tattgctaca atatgtaggc aattgtctgt
    24541 gctctatcgt caatatgaga aaagtagatg cggcgacaaa acttacccca tagccgtata
    24601 cctgctgcta caaattgtgg gcggttgtca gtgccaaagc gtcagataag atgattggca
    24661 catgtcatgc gtacgtatac catcgcgcct tcaaaaggcg ccaaagtggg aagtatgtga
    24721 atcagccaag tcacgctgag gggatgctga cggcacagag aaccggtgga tcccaagtac
    24781 atactagtac tagtagcact aacatttata agttacagta cccaggagac cgcaattgga
    24841 aaatgggcgt ctaaagcgta gcagcagcca cagacgcgta gccgaggtca cgcgtaccgc
    24901 gacactccag tgttggccac gcccccggac gcgtctcagc tccgcacgct cacctcagtc
    24961 ccgcaaccta cttccgtaat ggccaactat gatgactacc tcaccaagca attatacatt
    25021 gaaaagaatg tagtcagtac tgcccctcag atcggccgca gaaggcaatg ctgattactg
    25081 cactctgcag gttacctatc ggtctctcag tcgacagttc ggcatacacg taaatgaggc
    25141 caaaaagtat gcactgccta taatggacgc ttatatactg accgcagatc ttcatagtga
    25201 gcttgctaga ttcttcgcaa actctgccaa ctcagaaaca cgctccttcg ccacctacct
    25261 cgtttccggt gaactcttcc ccacatctcg cgtcaaatct agcagcgcta cccagacgga
    25321 tgatggaatg gacgtggact cggaaccgtc tggtgcagac atgattgagg aaggagagga
    25381 ggttccgacc atgacgatga ccctggtcgg cgagaacgac ttggaacgta tgtccacctg
    25441 ctctcacgtc tgtcgcgtct tcgtccaacc atcccctcct tcgtgcagat actaagtcaa
    25501 aatatgcgcg aattttctcc acacatgtgt actgcttaag cccctcacca ctttccgtgc
    25561 gtgccacttc tgcaccgagc gtgctcgtgc ccgccgattt ttacaatgat tacaggatgc
    25621 cgaccacata tgtggcccct caaatatcgt gtacaacgca gacgcaaagg atgcgccaac
    25681 gtcttccatc gctctgggac gcgtggttgg tcccgacgtc tacgtaagca acttaaactg
    25741 ttgactaggt ttgccattac taactcgcat taggtcggca aggtcagtaa ggctcctgtg
    25801 gcctccacgt ctaaggcacc agaaccggtg tcccgcaaac ccactctcaa ggcaaaagta
    25861 gaagactcgc ctcccaggaa gtcggcagag aagacgaaag aagcagagaa gcctgcgact
    25921 gtcagaccga aggcttctgg caagcttgac tggagcaagg ccaagaagcc ctcggatagc
    25981 gacaagaaca aggtgaaggt gaagaaggag gagagcgagt ccccccttac aaaggtcaag
    26041 gcggagaaaa tccctccaaa gactgcacag gacgcgtctc cccaggatga tagcaaggtg
    26101 cgttcactcc gttcgtctgc ctcgatctcg tgcgtgaatt gtccactcaa ctcgacacag
    26161 cgagggacga agcgcaaagc tgcgcctcca ccagtttccg atgcagagga acaattaaag
    26221 gaggagaaac gtgcgccgac acctacgaag aaggagaaag gagagatcaa gctccggaag
    26281 aaccgcgtcg tgtccgatga cgaagacgaa ggtgaaaacg agcccgcccc aagcccaggc
    26341 agaaagggac gtcaagagca gcggcgatcc agagtgtgct cgagtcgcaa caagaggcga
    26401 gtctccgcgc gatgatggac atggacgact gtaagcttcg tcagcctatc gcacgtctgg
    26461 tagcccgccc cctcatgcgg catctgttta cagcgcaagt ggagaacgcg tctgcgagtc
    26521 gcccgccacc gagggcggag gtcctcgtac cggaagatga agacgtggtc atggcctccg
    26581 agccagaaga accgcccaaa tcagaacccg aggaggagga ggacgagatc gagatcgaga
    26641 ttgaggacac gcccaagccc aagccgcgca agaagaagga gaagaaggtc gtgcccgtcg
    26701 ggcggaacgg cctcaagaag aggcgggtca tgaagactcg catgttcacc gacgcgaagg
    26761 gctttatggg tgcgtagtcc gtgtataccc gtgtggctct gtgtccactt ccacgtccat
    26821 ttggaaacac gctgcaaaca tcgtcgacta ttgggcgtga ttgttgactt gatttcatgg
    26881 gcatatcagt gtcggaagac tactccgagt acgagtccgt cgacgaagaa gcgccagaag
    26941 aagagacgca gaagaagacg aaagggaaga aagctgcacc tgccaagcct aagaaggggg
    27001 gcggcgatga tgttgtcccc gcgaagagca agcctcccgt gcgcacaaac agcatcaagg
    27061 ccaagggttc gggggcgaag gctagttctc aggggaattt gagggatttc ttcgggaagc
    27121 cgaagaagta gggagtggaa ctagtagtgt ctgcatcgcg ttggataaag ttctgcacgc
    27181 acagtaatga ctccgaaacg aggttcacgt tctgctgtga catggggtgt ggacactgtg
    27241 aacttccggc caccgccgcc ggatcctgca gcggctgaca actctactac aagttgtttt
    27301 ttttccttct ttcacggagc atgaggctgc ctgtcgtctt cagccatata cgctatcagt
    27361 aatcttccgg agtctcttgc agtccgtttc acatgtcatt caatgaacga ggtgaacata
    27421 gcattcggat gacagcagtg agcagccaaa gctctacgat tagtatatac gcaagatgac
    27481 ccataaacac gtaacaagat ttttactaca gatatcactt tcccctcaac tcacgttccc
    27541 tttagtaccg tcatcacgga cggttgcccg tgagtgcatc atagatctgc ttcaatagtt
    27601 ccggttcggc cttcgagaga tagcgcgctt gcaaatctgg gcaggcttgt tcagcctcac
    27661 gccaacgtgc accgatgtaa gcagtaaggg aagtcgtccg gacgggatcg ttgtcgaaga
    27721 cctgacgata actccgtgag cactgcgggc ataacttgcc tgacgagacg ggcgggtggg
    27781 agaactcacg gctttgcgac gttcatgctc aagcgtccct tcggactcgg tgtagatctc
    27841 gtcaaacggc ctgtcccaat agagcgtgag ggacgagctg tggggacgtt tcgccatcag
    27901 cacgcagaag agaaacgaaa gaggatctcg tactcagcct ccgcgttgtt ttgagcctcc
    27961 ttgatctcgc caaacacgtc gatccagagg ttgaagatct ccgtcgacaa gcggtcgagc
    28021 acctccgggc gcccggaggc caccaagttc gcgatgccca tcgccgtcag tttgcggagg
    28081 cgaggctccg acatgttgtc aaactgcccc acaacggagt tcttcagtcg aaaattggga
    28141 caagaaggag gtagctcacg cacccttatc caccactggt ttaggatcgc ttcccagatg
    28201 agggattcct tcacattttc cgtggcggac attgcagaga caagctggag gaagagttgt
    28261 ctgtccgcaa cggcgatccg cgcaaggacg tagacgtagt cagagagagt gagtgtgggc
    28321 aactggggag gggtcgctta acgcttctat agtaagagaa gcggttgatt gagtctctca
    28381 ccttatcctc ttcaagaccc ttcacaatgg ttgcaaacac accagagagg tgcaaagcct
    28441 ctccccaaag tcctggtgga gcaacttgaa aaagcatcgc gagcgccgtc gttatattct
    28501 tgatgtttgc ggcgagcgct tcgttcatcg cagtgttgaa cgcacggaga agctcaaccg
    28561 cggagaactg gaatagggta ttagacacag gtgcgcgctt tgtcccaagc ttccatccaa
    28621 tgaacgaacc tgaagtacac taggagcatc gagcaaaaag tacgactcat ggatgtgcac
    28681 gatagttccc agtagttcca agttggttga cagctgctgg attgcgaggg ggtgcaggtc
    28741 aatgaggcca ggagcagcgc cgttgcccag aatggtggtg gtgttacgga gagcgctttg
    28801 ccacaggatg aacgcatcct gttccaattg cagctgcgcc tacttttgcg atcagaaaga
    28861 aatcgattga caagtttctc gcgcttaccg gagagttgaa gcattcgcgt acaagaggga
    28921 caacaagcgc actgagggag ttcgcactct ctttggccga ctgtacagga ttaaacatga
    28981 gtgacaatct atgtgggacg atttgcaggc atacctcaac caacttggtg accgtcccca
    29041 gaaggcaagc cttgaacaac cagtcctcgc ccgccgcggt ccctatacac atcatatcag
    29101 taatcactca agtgcatctt ctgggatgcc cgttgctcac atagctgtgg gactggatcc
    29161 gcaaccatac caatgagagg gacgatctga gcgacggcat tagagggctg atagggaacg
    29221 agcatatgca aaacacaaac tcgagactct gcacgctcga tgacagtgtt caagctatct
    29281 gtgatacgcc gcttggcctc tagcgagtct gcttccgccg tcagctgaac gagagaggtc
    29341 accaccggag gcaagaaggg cgcgaagctg ttcccgtcga agttcaagct ctggatcaag
    29401 cattcagttc ggagcgtcaa tggggttcaa gcgcacatac gtcgacacat tcacggattg
    29461 cgattgctgc tgtgaggcga acgaccgcat ccgagccggg gccctggtct tgcagtagat
    29521 ggacaaggat ctgccaaagc ttgggattat tcgccctcaa acattcgtcg gaaacgagtt
    29581 tccccagaag ccatgctatt ctccgcttga caatggggta gctgaatacc gggactgaac
    29641 gtcagcttat ccgattatag cttccttata ttcatagata tacctttggt ttgtctcctg
    29701 ggcttctgcg accagtgaag tctctagcca ttgattgaat ggtatcgcat ctttgagtcg
    29761 aatcgcgcat cggccgactg cgcagtaaag agcttccttc tggatgatag tcggcaggtc
    29821 ggtagcgcgt tgacctaaag gagtcagcga ataccagagt ctgcgtgtat atttccgcaa
    29881 catacctacg aggttgttga aggtggtctc aattaatggt cgcacatatt gggggtattg
    29941 agtggcaagc gtcatgagga ctctttctcc acaaggctat acgccgtgtt ccccgttagt
    30001 acatcgcgat ttgggggtat gcagtaagct tacccgtaat tcgtattccc actggtcgtt
    30061 ctccttttcc tccgagttta cccactcctc cggatcagcc atccactctt ctagatcagt
    30121 aggattaagc ggaatgaagc gcgtcaccag aattttgacc gcgtcctcga cgaattcctt
    30181 cgttaagact agagagcgcc aagggttggt cagattctgg taattgaagc cctatcccta
    30241 tcaagcatac ataccttggt cattttgtga gccatctttc ttcgtaggtg cccactgggc
    30301 cagactatct ctgaacagcg ccattccttg tacaaggaaa cgcaccggga atgtcattag
    30361 ggatgagtct gagacgccct gagtgatgtg tcttgcaata ttcaagggag ctagtcctta
    30421 cctgccatct gttccggagg tcctgtcgtc gcctgcacaa ctttacccca gtaatacaac
    30481 acgaggtccc cgcacattgg aagtccgaca aagtgcgcag ggctgtcgcg ctgcatgcgc
    30541 ctgaacaact tcccgaagac acggacgtgc cgtgtgagta gatccagaga gcgctgactg
    30601 acagggtcac tgggaactgt cccgagggca gacaccagat tgatccggaa ctcagacaat
    30661 gcctgcagct gcacagcaga attctggaag aactctcgaa cctgtgatat gatgagtgtg
    30721 gtgctgcgga tttggtgagc caatacacct acccaaggct cgaactcgct gtagtccctg
    30781 cagctagtgt agcgatggta tgcccagaaa gaaagtttga cgagacattt gaacgtcaag
    30841 tgcgcaagta gcaggtcctc cacagttcgg acttgattaa gggtgcccgg gttgattgca
    30901 ggtagagggg atgctagtcg agcataatag gtttgcagcg gtatcctcag attctctacg
    30961 agctgtaccg aattagcctt agcgcaatgg aagtggcaaa ggtatcacgg acctgtccca
    31021 tggttttgac accagtcaac attttgaaag ccgcatactc cttcagcacc gcgttcagca
    31081 cttggagaga acggcgtagg agcaaagatc cgttagaagt tgcattgtta tatcgtgctt
    31141 cgagtgaggt gttgatcacc tccgcgaggt gagatactag gcctggcctg aatactcctt
    31201 taagttgcga gttggcagtg aaggtacacg gaaggcgtac caggcaacag ggtagtcttg
    31261 acgagcaatc ttcgcaacga tcagagcatt gcactctgag atctttggcg gtatgatgag
    31321 gaggccccac tagaatagtt tgaaggcaaa cgatgactca ctatgtcatc gggctcgtcc
    31381 aagaaggtca gacagcgttc tctgatccgt gccttgtttt ctggagggaa gagtctggct
    31441 caaggaatga agatacctcg agtgaggaaa ttaacgaatg taactcactt gcgcgatctc
    31501 caatgtccag ttgcagcgtt cttgaactgg attatggctt gctggcgtac aggtaggggt
    31561 actgacttct gagcagcaat ctcgtgcaag acatcatact cgccggggat ctccagagcc
    31621 tccttgagac gtgttgtcga agcttggacc aaagctggat cctgggaggc cgcgccacat
    31681 acaatattat acagctgctc gggagagatg ggctgtggct gggactggcc aggaggactc
    31741 atggcggatc gtaagagaca cgcggggcaa tgatatcaat atgtagctgc aagccgagtt
    31801 aaatacagca ggtgaagggc cgacaagcga ccggacacgt tgagatgagg acgattgcag
    31861 acggcaagcg ttagacttta ccgcaacctc tccactgtca gtctcctgag tccttctcca
    31921 gtatctgtat tggcgcccag aacaaataac gcgtaaacaa agcacgcgtc aattagaatt
    31981 acttaggcgc gacgcgtcgg gccaacttca ccgtccagcc tatccatcac ctgcccccgc
    32041 atgcgacgcc cctcctccct ctctcgtctt acagggttac ttgattttgg gggtgctgaa
    32101 cagcttcgga ggcgcgtagt gtcgcgaccc aatcactttc tgacacaagt cccggttcca
    32161 tcaatccgca ctggccacac gatgcacgcg ggactggcta tttctcgtag ccagagtgtt
    32221 ttctcccagg tgagaagcga tatcacagaa gactatgttg aggactcgga gccagagaga
    32281 gaggagcgac gactacgaaa agagacccgc cgcacgaaaa cgcgtgctca gactcgttca
    32341 caacccgtgg tacccgtggc gagcgtcata gagctcaccg acagcgatgg ttctgccgtt
    32401 caggtacacc aatctctaca aagtgatcat ttgaatccca ttgtgatcat cgacgtacca
    32461 ggtgtgctct gtagaaacta ttccctgacg tgcctctgac gggggaagtc acctctagaa
    32521 agctacccat ccgcggacgg tcacggggat gcccagccgc attccggaga cggcgggtcc
    32581 gaacgcgagc tcagtcgagg tacgtcgccg tagctgttcc atgcagaact cgcaccaaga
    32641 cagtttgtta gacacaaccg tcgaggattc cttgccttca attcggaaga tactaggtct
    32701 tcccaaagca cgacctgcag tccgtgcaga agagggtcac accggcggac ctgtgtcacc
    32761 gtcgccttcc agagatgacc tcgcacccct atcctccccg tcgtcgactg agggttcgga
    32821 tgacgaggga gaggatctac ttaagcttgt ccaatttgct tatgctgctc ccccaccact
    32881 tcgacgaacc gcctcaaata cgctttcgcc ttcggagagt gaacgtgatg tccgacctat
    32941 ccctgccagg atcaagaggg tcccgacgac cacagcttac accttcgcga cagggttcac
    33001 ggacgcggcg ctttcccagt tgcgcaaatg tgtgtcctgc gagcaggcct ggacggtacg
    33061 caagaccgtc gcccacaagc taaagcacat tcagacatgc gcgaagaaga acaaactctc
    33121 aggtgccacc ctccagactt tgctccggaa ggagctcgac agtctcccgc ctgtcgcttc
    33181 cacgtccaaa gcacccgctg gaccttcacc tgcaccgcct gcaactgaga ctctcttgga
    33241 aaacgtcttg aaggatgcac aaaggaagaa aactggccgt agaccgcagg tgttgcaaac
    33301 tgtgaagagt atctcagaga ctcgcgacaa catactcgat agagctcgcg tcctattgga
    33361 agatacctgc gataccgtct gctccaagaa cgagaccacc gccattcaac gtccattgcc
    33421 tcctccagat ttggacatac ccccaacgac acaggcattc accaggagca acgttgcggt
    33481 gcgcaataaa tccctcgaag tacaccctgc cgacgccact gtagtcttcg gaagcagcag
    33541 gctcggacct gcccagccat cccgcgctca agcagggatt gttcgcgccg gagcagcgat
    33601 agcagcgcat tcggacgttt ccccgcttac ccaggtcttc agtggaggtt catcaggtgt
    33661 tgctagagca tctagtcccg tcgaagaaat gcctcccagt actcaggtct tcgctctgag
    33721 caagttcgcc aatgcaggcg cggcatcccg cagagttgtc gtggcgaacg gtacatattt
    33781 gctcctcatt cagcacagtg attcgctgaa tgttcatgca ctagatgatc ccatggacga
    33841 acccatctcg attcacgaca catccgaaga cgacctgcag aagtcgtctc cgaatagacc
    33901 cgtacgtcct tcttcaaaag caagacacga atgagactta taacaggcag ataatcatcc
    33961 cctcgtcacc tagctcaagc gcaagccgtc gtcgtcaatc tcccgccagt ccaccgagcc
    34021 ccttaaacgc cgcgcatctt acagccccac tcgcccgatc tccgtccccg gctccacctc
    34081 tatacaggca cagaagccta tcgccagatg gtaatggcat gctacacatg gatgattacg
    34141 attatgcagc ggacgaggag cactttcatg tacaggacga ctactttagt agacggaacg
    34201 agtggaacga cggcgacgtg tatctgcact atgaccccca agacgacgct caccatgcag
    34261 gcccatccga actctcggga cagacacgag actcgccgga acgagcaccg cggagactag
    34321 acgcgattct cgaagacctc cccataccga gaccttcaac atcaccatcg aaggacgtgc
    34381 cacctcctag tacagaacca cccaagaaga agacacgacg gaagaagacg gtggctagcg
    34441 aagggagcga ggccgaggct gttgctagca aggacatctc ccaggacgag ctcaacgcga
    34501 agctcaagga cgctatcctc aaggacgaga cactccatct ccgcgtcttg cgttatgagg
    34561 tgcgccccac cgtctaccat atcgcgacat gctgtgtctg aacgagcatg atggtgatgg
    34621 ctagcctgtt catttcgacg tcttcatgaa gctcgcgacc gacatgggca tcaccgtgaa
    34681 gaagaccgcg ctgaaggcca aagtgcgcgc gttcctcgac cagaaggcat gtcgtcaatt
    34741 acttccatac tgtggttttg tagtctgatg ttcgtgcttc gcaggccatt catttctacg
    34801 cagcggaccc tacaaagagc cgcacgagac ggactcgaca tccatagcat actacgtacg
    34861 atatgagact gctgctgttg gattccattc actatctaga tacattattt cgtaaattag
    34921 accgggggcc tgttgaaggc tgtaacttca ctactactaa cgttctacaa caatctatca
    34981 ttggaaagca acccgagcac gggaacgaga gagagcaagg ggttcgaacc aggtaggtgc
    35041 acacgtaaat atcaaagcgc gacgtcggac aaaccggcaa cctcgatgac acctccgaca
    35101 aggtgcagac taccggcgac aaggacgtcg accggcctct gatcagaggc attaagcttc
    35161 cgtacaatgt tcacggcatg ctcgatagaa ggcagaacgt ggatgttctc cttcggaaat
    35221 gtcggtacga gagatgacca tgccgaggca agctcattct gcgtcttcag gtgcgcgaga
    35281 tccgcctccg ggatagccag tgtggtaaga tctggttata ttgcccgtgc atgagcgtgg
    35341 atgggtcaga aaatgagcaa gggatcacgc accgcccttg aaaccgccgt cagcatacgt
    35401 gacattggcg caaaagatca cttggtcgaa cagcttcgcc gcgttctcca caggtccatg
    35461 cttcctgagc tgctcgttcg ccttcgcaat catcgcgccc aagaaggtat tcccagaacg
    35521 tccgctcgtg cagttgaaga tcagcaccct cgtccgctcg ccactgggaa tgcttgttag
    35581 cgtcccgtcg ccccaagtgc cattatagtg ctcacaaggt cttcgggaat ctaagagcga
    35641 cttcagggct ggcataccat tgtatgcagc agtccagact ctcaagggtg tgcgcaccgt
    35701 ctaggaacca aatcgtctgc tggtgagaag ggtcttcgac tgtctggcag cgacctggcc
    35761 atttagttga ttctaagccc ttcacatagg ccggactgag gccatcggtg ataggtccgg
    35821 acgcctgcat tgagaggaac gttttgctga ggtggactgc cagttttgcg ttctggtatt
    35881 gatgacttcc agcaaggcct agcttaacct cccgaagccc ggcagactcg gggataacaa
    35941 caaactcgga tgcctgtcgc tgcgcagtca atcattcgta gaggcgcgaa cgaactttcg
    36001 tgcacacctt gatctcctct gcctcctctt tcagcacttg cattgcttcg tccggttgtt
    36061 ctaccgtgag agcaaggacg ccttcctaat acgaatcttg gtcagacttc ctacacgcgt
    36121 atcgagcggg atctcatacc ttgaatatac ctgctttctg ccatgcgatg tccttcaagg
    36181 tctttcccag cacggagacg tggtcaattc ccagcgctgt gattccggtc acgacaggct
    36241 ttgggacgat gttcgtgcta tcgtatcgcc caccaacgcc tacctccagg acagtggcat
    36301 cgaccttgta cgtgggtggc catggcctta gatagcatga tgtggatgag gcatttttac
    36361 gtaccttgag ctctaagaat gtatggaatg ccaaaagtgt gacgaaacgg aagtatcctg
    36421 gcatgataga tgtttgagga ttcgcagtct tcgtattctg ctggagtttg tcccagacct
    36481 caaagaaata cttcgcgaat acttcctcgg ataagggtgc accattgata cgaatgcgct
    36541 cacgaacagc cacgaggtga ggagacgtat agaggcctaa tacgccgccg gttagctact
    36601 atatgctggt cggaagatca ccatgatact caccaacttt ccagtccggc cgcgacgccc
    36661 gaatgataga gtcaacgaac gcagaagtag atcctttccc tttcgttccc gtgacgtgaa
    36721 tcacattcaa cttattcagg tcggatgtct atggaaggcc attgcaatca ggcctactgc
    36781 gaagagagat acgagaacga gacttgcgct gtaccctatt ctattgaggt attccaccat
    36841 ttccggaatc gcgaattcgc tgagccgtcc gcccgaggcg cgaactgcct ccagggtggc
    36901 tgcattggac tggagggtgt tgagatggtc gaccgcgtcg cggtaggtcc tggcagacat
    36961 ggtcctgcgc aagacagaag agcgaaagaa gatatgtaca gggagatgtc gagcagataa
    37021 ggagaacagg gacatcaaga gcgcatggta actttcactt tttatcttca aacccgagaa
    37081 gcagctggga gcagagcaaa cccagtcggc gcttcttctc agagtcacaa aacatgcgag
    37141 cgcccgcgac tatacaccgt gacaccgttc tgagtgctgc agcttgctcc cttgtcccac
    37201 ccccagttcg cacgtccagc tctgcgctct ttacgctctt cagttctaga atgattcgta
    37261 atgttcggca ctccgtaaca gctatcgctc gccgtgtatc gacaccacta attcctacat
    37321 gtgccgtgtc aaccgcctcc tccagtaggg cgactcctac gccgatcgaa cacagttcag
    37381 aggcacgctc aaggcgcgac tcatatcaaa agcagaagac acgtacagtc gtatcacgac
    37441 atgaacgcgc cccccaaaaa cggcttctca aaccccatgt cctgtctgca aggttgacca
    37501 agttgtgcac ggaggacaag ttgaatgaag cagtcgatat gctgaagagc gtccctctgg
    37561 atgctcaaaa tacaactgtg tggaacactt tagtgcatca cgttggccgc gcgggtcgat
    37621 atcaacttgc ctttcagttg tggacagagg tgcgttgctt gccatcttac gtgccaccac
    37681 atttccgacg gagcaaggac agatgaagcg tcgcggtttc aaacccgaca tgcgatccta
    37741 ctctactctg cttggggctt acagcagaat cacggactgg tcaaaccgtt ccaagcttct
    37801 tcaaaacgct cataaagcct acgagagcta ctttgaatac gttgacaccg tcaaggctca
    37861 taatcccgac agccccgagc tctctatcgt ccccgtcaac gcatacctgc tcatcctgtc
    37921 cagaggcagg caatggcaga agatgttcga cgtctacaac atgctttccg atcacgacgt
    37981 gctgcagcca aacaacatca cctacaccat catgatcggc gcacacgcct accgcagtat
    38041 gagcgagacg gccgacgatg atgccagtgc acaacaaatg cgcgaacgca acgcgtccgg
    38101 agcgcgtctg ctctggcgac agttgctcaa acgcatcgag ggcggtgcgg actacaaggt
    38161 cgacgcatac ctcgtcgaca ctatcgtgca agcgctctcg ctcgggaggc ccgcagacca
    38221 gttcgccgcg ttcgacatcc tacgcgacta tgcagggctg gcgaaaccgg gggagacagc
    38281 acctccaccc gaattcgaga tgactcccat actgctatcc gacgcgctct acctctgcaa
    38341 cgtggcaaag aagcaccgac tgtgcatcca atgggtccag cacttcatgg aacacaaccc
    38401 gactatcctc gaccgcgggc acgtcgacca cgcgctcagc gcgttcggct ccctcgcggc
    38461 gatgggctcg ctcacagagg cctcgctggc gctccggatg ctcgagtgga tgctcgagca
    38521 agaagtgacc tcggacaaca acgcccgcat ccgcccaggc ctctcgacat acaccctcgt
    38581 gctcgtcgtc tgctggcggg gcaaggactg ggacagcgcc ctgcgcacgt tcgagctcat
    38641 gtccggctac cacggcaaag acttcgcgga cggcgcgtcc ggcacgccgc agatgacgca
    38701 gcgctcgcgc ggccggaacg tcctccccga cgccgcggcg atgtcgtgcc tcgtccgcgc
    38761 ggcggtcgcg agcggcgagc cggagaacat gcgccagtgt ctgcggatcg tgcaccacct
    38821 cggcgtgcgg acgtacctga cggccgaggc ggagcaggag gtcgtcgggc gccggagcgc
    38881 gacgcggttc aaaaaggacg cgcattacta cgcgcacaag actgcgtcgg cgctcgtcga
    38941 gctcgtcgac gagctggtgc ccaagaagac gggcgacagc gcgcggctag acccggaggc
    39001 gcgggattgg gttgcgattc ggtcggaggc gaagagcttc ctggtcgcgc agcggcacca
    39061 gcgaccgcag gggacccccc agttagagga gcagccgctc gggagcgcgg agggcctggc
    39121 ggcgactgac gaggcggttc attgggacag gatatctaga gagcacaaga gcgctcgatc
    39181 tagtaaacta tagtagtctt accgctgagg tttctcagtg taatgcgtgg tgctcttcgc
    39241 actatgctca tcatcgccag tcgtcgcgac gcaagtctgg gagtttggac atttgtagga
    39301 agcgagagtt gaactacgag tgtccatttc aagcagtgcg gcacaagagc gggccaccat
    39361 atactagtag ctaatcaggt ccgttcgtca tcgagaaagc aacacagcat gcggcgggca
    39421 ggaaagtggg tgatgaggga atatggatat gagtatagaa caatagaaca gcccaatagg
    39481 gaacacgtta agcaatggca taccggcatg agcaacaaca tgacacagac accaccacca
    39541 ccgacagctc ctcccatccg cgacattacg agtatgagtc cgatacaagc acgaaccaga
    39601 aggtctccaa ggtgtaagaa aatcataatc gagacgctgc tcatgcgatg gagttcggcc
    39661 ggtccccagc acgtagaggg ctgccgggag cacgcagcat gttaccctca aagcccggtt
    39721 tcgagaacgc cggggttggg gggacgaagg tgtcttcggt aagagccata gagacaggtt
    39781 gatacgtgcc gagttgatca ttgccagggt ttgaaaccac gccgaacgac gacgtgcgct
    39841 gaaggggcat aggacttgca gtcgagcgac cagggttgcg acgggcacgg gcccggttgc
    39901 gacggcggaa caggtagaca aaggcggcga cggcgaggag gagaatgacg agtgcgttga
    39961 gggctaggat ggcgagcata gcgggaatgt agctctggag cttgttgagc gtatctgaga
    40021 tttcacttga gacgtcgacc gaggacgcgc cgactgcgga agtgccggtc gtggaagaca
    40081 cgtcttgtgc gttgtacgtg atgttagtga gcggggtgcc tccccggatg gagtggaact
    40141 ccttggaggc gacattcggg tcgacgagcg tgaggagctg catgtacggg ctgcccatct
    40201 tgcccgagga gtcgaagtca ccaaagtcgt agacggtgta aagagaccgc atgacgttat
    40261 ccccgatgag ccagtcgcta gaaggacaat ccagatgaga tgaacataac cggggtttca
    40321 caatctgcga gtactcacaa ctgcccggct ccgacggata ccgtttgggg gatgaaagac
    40381 ccgacgcaca tcgtatcgtc attgacattc gcgggggtga tatcgagagg gtgaaccggg
    40441 tacacactcg agctacgcgg gtaccgagcc ctggtcaggg aagacagcgg tatgtcgtac
    40501 atcgaagacg tacccgaatt gaagagcaat gtcgacctca gcatcgcaag ggacgatcca
    40561 cataccgagg gtgtcgctgt actgagcgcc ctgaattgtc ccgtagatcg cgtcgcacac
    40621 ggccttcggg gcatacctat gcgagtatca ggatcatgca cgggtattga gcagggtcat
    40681 tctactgacg tatatgaagt gccactgtcg agcatgatga ctgctttgtc cgaaggcgcc
    40741 ccttccaccg tggtcgaaag cgggatcgag ctatcgccca tgagaagagc atccaagaga
    40801 acagtccaac gcatagggtc agccaccggg aaagttggaa tcttcgggct gttcacaaca
    40861 tccccatact cctcttcgta ttcacctgga acgcgtggtt aatcgtacac cgctgggagg
    40921 cacgaagaag acgggattag gcgtaccgac ggtgaaagaa ccctcaacgt ctccttcgtg
    40981 ctcgacggtc ctctgcaatg cgaaggcgat gaagttgggc tcgtccgggt tctccaggaa
    41041 gagattatag agcagactct tgccatcatt gataccggct ttttgcagcg cgccgtcaat
    41101 ggtggacagc ttggtgaaac caagtcctac aatgccgcta actccgtagt taatgatggg
    41161 gttgctagcc accgtcgcat cgatgaatgc ttggtccttc actgtgatgc taggcaggga
    41221 agaatgagct gcgtttgagg ggtccgatat gtggcaactt acccggcaaa ctcgacgtct
    41281 gcgtacgcta tgtggccaga tgttgaaccg ataccgtact gtgaaagttg gtgaatagtc
    41341 aacaactcgc actgatcgac tgtagtcgct catatggtat gcggcttact gtaatgttca
    41401 aggtgtaggc ctagaacacg acggacattg agtgggtggt ttattattgg cacaaatgga
    41461 acgcaccgtt tgattagtgt gaggtaaggg tgaagacttt cccttgaccc agaggtctga
    41521 agacccagtg tcgagctgta gggggtattc taggcgagta gtataatgaa tatcacaacg
    41581 gactatgaag catagccgac acgtaccggt gcctcctacg gtaacctaag ggtttgagga
    41641 ctgagagagg gagcgaggtg atgatggtag ttactcacgt tggcaatata caagaggtcg
    41701 tggaatgagc tatgtcggtt ggtgtgttaa gtgcacggca atgcacactg tggtgacaat
    41761 acggacctga ggttgagatc accatcaccg tcgtcagtgt cggactttgg agcagttgca
    41821 aggattggtc ggtggaagga agcggcgcca gacctcttgg agagatggtt aggactcttt
    41881 gtttgtttga cagggattct gagtgctgtg gagagagagg cggatagaag gagagcgagg
    41941 gcggatggga gaagcctcat gatgagttag gccggacggg aagggtgcga aaggaaggac
    42001 tggaagggag agcgtagggt aaagaccgac agggtaagac cggggtcgaa ggggagagcc
    42061 cgaggatgag ggaggaggag acctggagga gacccaagag agagccagag aaagcgcgat
    42121 agcaacattg atcacttctc aagccttgtc ctccgcctcg ccctccttcc tttccagaac
    42181 gcccgtcccc cgctctcacg tggcagtcca tccatacttg tctgcatgga tcgacagatc
    42241 cctccgcggc aactccacca acactcgcac cgaacaatgt ccacaacatc catgtatgca
    42301 catctctccc catggatgcc atctacttcc atcgtcattt gacagccaac ccaagtcgcc
    42361 agtctccgca catccattca ccggtttcct gatcaacagc tctcgaccac tgcccgtcgt
    42421 tctcccactt tgtgtccttc tcacccatgt catacagcct ttggcagttt ctggctcctg
    42481 ttgtccgagg caccgcagct ggtgaaattc gagactcgag agggccatgg atcagacgtg
    42541 ctgtgaatct gatcatgatg cgcagattcg gttcgtgagt agggtcgccc ggcaatctga
    42601 aatgttcgat agatctccat atcatgcccc gcctctcgga gcgctcgtga tacctgggcg
    42661 cttccaccct ctggaccaag caactgttga ccttgaatcg atgtgtggac caagtttaca
    42721 tatacatggg ctttggttgt tcgtagaaga cactctgctc ttccttcccg agcctccgcc
    42781 gctcagtgtg catatctcaa gccgccgccg ccgctcctcg ttgtgttcct cagatattct
    42841 cgagccattc tcactgtcgt ggttgatgag atgcgtacga ggatccgatg actctgagat
    42901 aatgcacata tgtgccgacc ccagcacaga ctcgaggtgc ttgcgcccgt ttgtactcgt
    42961 tcattctgtc tgccgacgtc ctccgtcctc acccggcggt gaaccactgc tagcattagc
    43021 gtcgggaggc gcgtaactgg cgcggtcaca gggactccca aacatgtcgg ccgagctcga
    43081 gtcccttctc gtgaccccac ttacggccct ccccattccc gccccgggca cccacgcctc
    43141 cttataaacc tggaggcttc aaccgtgcac gcttcccact cgttctacat cctgctctcg
    43201 ttcgccggtt accatgtcgt ccgctactgc ctctaggagc gttatcaggc gcctcattag
    43261 tgctgcccag cacacagcgt gcccatgcca tggctgccgg accggaggtg cgcacaatgc
    43321 cctccagcag atgaggaagt atgccacgcc cgtagagtct ctgccggtcg agaaggagta
    43381 tgcgttcgag gtgtgtaaca tgagccacgc ccccgcgcgt tgtgtcgtgc atggttgagg
    43441 ggccatgttc atccaggtcg ccgctgccaa ccttcgtttc ggtgaaggtg tgactcgtga
    43501 agtcggcatg gacttcaaga acatgaacgc tcgcaaggtt cgtatcatac atgaatgaag
    43561 agagtatgcg agactcacac gcggcactca ggttgccgtg tttaccgacc ccaacgttgc
    43621 gaagctcccc cctgcaaaaa tggtacgtcg cgcgtgcccc cgggggtatc ataattgttg
    43681 acttcaaggc tggcttctag gccattgctt cgctggaggc acagcaggat ctcccgttcg
    43741 aggtgtacga ccgcgttgtt gcagagccaa ctgaagcgag ttggcgggac gcgattgcct
    43801 gggcaaggaa gcatgactgc agccacttcc ttgcgtgagt tcgcggagtg agcaaatgcc
    43861 gtgtcatgtc cgttctcatg atcatcatag cgtcggaggt ggaagtgtga tggacacggc
    43921 gaaggccgcc aacttgtacg tccatgcgca tgtggaattt tctttaatgg attggaagct
    43981 gacccgtccg ataggttcac cgtgtacaag gatgccgacc tatttgactt catcaacgcc
    44041 ccggtgggca agggcttgcc tgtacgagag aagttgcggc cactcatcgc aggtcagtcg
    44101 ccaagaccgt tcaggcgaac tatggctggc tcaccgtgtg ttactagtgc caacgactgc
    44161 gggaactggg tccgagacca ctggtactgc tattcttgac atcacttcca tggccttcaa
    44221 gacgggtatt gccaaccgcg cattgaagcc tatgctcggc
//
