# Supplementary material for: Uncovering the transcriptional landscape of Fomes fomentarius during fungal-based material production through gene co-expression network analysis
Source: Fungal Biol Biotechnol. 2025 Feb 13;12:1. doi: 10.1186/s40694-024-00192-3 (PMC11827164; doi:10.1186/s40694-024-00192-3)
Supplement: Supplementary file 1 — Supplementary Material 1 [file 40694_2024_192_MOESM1_ESM.zip › scaffold_7.region001.gbk]

LOCUS       scaffold_7             45555 bp    DNA     linear   UNK 01-JAN-1980
DEFINITION  scaffold_7.
ACCESSION   scaffold_7
VERSION     scaffold_7
KEYWORDS    .
SOURCE      
  ORGANISM  
            .
COMMENT     ##antiSMASH-Data-START##
            Version      :: 7.1.0
            Run date     :: 2024-09-10 12:01:23
            NOTE: This is a single region extracted from a larger record!
            Orig. start  :: 109105
            Orig. end    :: 154660
            ##antiSMASH-Data-END##
FEATURES             Location/Qualifiers
     protocluster    1..45555
                     /aStool="rule-based-clusters"
                     /category="PKS"
                     /contig_edge="False"
                     /core_location="[20000:25555]"
                     /cutoff="20000"
                     /detection_rule="cds(PKS_AT and (PKS_KS or ene_KS or mod_KS
                     or hyb_KS or itr_KS or tra_KS))"
                     /neighbourhood="20000"
                     /product="T1PKS"
                     /protocluster_number="1"
                     /tool="antismash"
     proto_core      20001..25555
                     /aStool="rule-based-clusters"
                     /tool="antismash"
                     /cutoff="20000"
                     /detection_rule="cds(PKS_AT and (PKS_KS or ene_KS or mod_KS
                     or hyb_KS or itr_KS or tra_KS))"
                     /neighbourhood="20000"
                     /product="T1PKS"
                     /protocluster_number="1"
     cand_cluster    1..45555
                     /SMILES="CC(=O)C(=O)O"
                     /candidate_cluster_number="1"
                     /contig_edge="False"
                     /detection_rules="cds(PKS_AT and (PKS_KS or ene_KS or
                     mod_KS or hyb_KS or itr_KS or tra_KS))"
                     /kind="single"
                     /product="T1PKS"
                     /protoclusters="1"
                     /tool="antismash"
     region          1..45555
                     /candidate_cluster_numbers="1"
                     /contig_edge="False"
                     /product="T1PKS"
                     /region_number="1"
                     /rules="cds(PKS_AT and (PKS_KS or ene_KS or mod_KS or
                     hyb_KS or itr_KS or tra_KS))"
                     /tool="antismash"
     three_prime_UTR 943..1008
                     /ID="UTR3_8250"
                     /Parent="mRNA_8250"
                     /gene="jgi.p|Fomfom1|852516"
                     /source="prediction"
     exon            complement(1181..1254)
                     /ID="exon_8251_13"
                     /Parent="mRNA_8251"
                     /gene="jgi.p|Fomfom1|1201937"
                     /source="prediction"
     gene            complement(1181..3701)
                     /ID="gene_8251"
                     /Name="jgi.p|Fomfom1|1201937"
                     /gene="gene110285_112806"
                     /portal_id="Fomfom1"
                     /proteinId="1201937"
                     /score="0"
                     /source="prediction"
                     /transcriptId="1202128"
     mRNA            complement(1181..3701)
                     /ID="mRNA_8251"
                     /Name="jgi.p|Fomfom1|1201937"
                     /Parent="gene_8251"
                     /gene="jgi.p|Fomfom1|1201937"
                     /proteinId="1201937"
                     /source="prediction"
                     /track="FilteredModels1"
                     /transcriptId="1202128"
     CDS             complement(join(1181..1254,1318..1423,1505..1626,
                     1690..1981,2036..2568,2624..2733,2784..2980,3034..3097,
                     3151..3195,3246..3283,3347..3421,3482..3542,3595..3701))
                     /ID="CDS_8251"
                     /gene="jgi.p_Fomfom1_1201937"
                     /source="prediction"
                     /transl_table=1
                     /translation="MSVTTKANQDVGDAKESTTIRFEWTLRGLKNLFENSKGEAKSKVT
                     KSPRFGDDRWQILFYANSGNVGTDGQTFVSLYLACEPTTAERANAVNGKWSREGLFNFG
                     FEIRNVPKTIQFNLKEAHDHSFYYPGAQNWGWAQFARRDAVYYQPATVRQQDAFAIICT
                     ITSAPATPAPAPAIPRYYVPKDLLDSMGGLLDDPMYSDVEFVLPQRGKVEPRKIYAARR
                     LLRRVDYFDAMFHSGFAESSAEIDALGDTSQTDDASVSDVGAFAFQFDDSDYEDDEDLE
                     SMSNDQDLPIDDTNLQETPVPDDLGQASATTMISNKRTSVSGDEVLEFNGQSGTDDVDE
                     QDQSARNTRPKLSHPSTPRSRELALEQQEEPSRSLELRSSRKEPDVLGPKKARVVIRDV
                     AYATYRAVLYYLYTDTIAFAPLSSSFLSISAPAATPHGTLASTPAALSSEHQPSFFRVN
                     QQQPSEAAAATTSIVIDPRSRKEWIAEWERTNPGRSRPPSAKSVYRLADKLGLQDLKDR
                     AFQHIIKSLTVDNVVHEAFSAFSAAFEDVRKVQVAYMFEHWNHVRKGAMLNIGQQLRLG
                     RYPGFEEVWPAIIQNLITDDKKGENSEGSKS"
     exon            complement(1318..1423)
                     /ID="exon_8251_12"
                     /Parent="mRNA_8251"
                     /gene="jgi.p|Fomfom1|1201937"
                     /source="prediction"
     exon            complement(1505..1626)
                     /ID="exon_8251_11"
                     /Parent="mRNA_8251"
                     /gene="jgi.p|Fomfom1|1201937"
                     /source="prediction"
     exon            complement(1690..1981)
                     /ID="exon_8251_10"
                     /Parent="mRNA_8251"
                     /gene="jgi.p|Fomfom1|1201937"
                     /source="prediction"
     exon            complement(2036..2568)
                     /ID="exon_8251_9"
                     /Parent="mRNA_8251"
                     /gene="jgi.p|Fomfom1|1201937"
                     /source="prediction"
     exon            complement(2624..2733)
                     /ID="exon_8251_8"
                     /Parent="mRNA_8251"
                     /gene="jgi.p|Fomfom1|1201937"
                     /source="prediction"
     exon            complement(2784..2980)
                     /ID="exon_8251_7"
                     /Parent="mRNA_8251"
                     /gene="jgi.p|Fomfom1|1201937"
                     /source="prediction"
     exon            complement(3034..3097)
                     /ID="exon_8251_6"
                     /Parent="mRNA_8251"
                     /gene="jgi.p|Fomfom1|1201937"
                     /source="prediction"
     exon            complement(3151..3195)
                     /ID="exon_8251_5"
                     /Parent="mRNA_8251"
                     /gene="jgi.p|Fomfom1|1201937"
                     /source="prediction"
     exon            complement(3246..3283)
                     /ID="exon_8251_4"
                     /Parent="mRNA_8251"
                     /gene="jgi.p|Fomfom1|1201937"
                     /source="prediction"
     exon            complement(3347..3421)
                     /ID="exon_8251_3"
                     /Parent="mRNA_8251"
                     /gene="jgi.p|Fomfom1|1201937"
                     /source="prediction"
     exon            complement(3482..3542)
                     /ID="exon_8251_2"
                     /Parent="mRNA_8251"
                     /gene="jgi.p|Fomfom1|1201937"
                     /source="prediction"
     exon            complement(3595..3701)
                     /ID="exon_8251_1"
                     /Parent="mRNA_8251"
                     /gene="jgi.p|Fomfom1|1201937"
                     /source="prediction"
     gene            4242..4694
                     /ID="gene_8252"
                     /Name="jgi.p|Fomfom1|1369096"
                     /gene="gene113346_113799"
                     /portal_id="Fomfom1"
                     /proteinId="1369096"
                     /score="0"
                     /source="prediction"
                     /transcriptId="1369287"
     mRNA            4242..4694
                     /ID="mRNA_8252"
                     /Name="jgi.p|Fomfom1|1369096"
                     /Parent="gene_8252"
                     /gene="jgi.p|Fomfom1|1369096"
                     /proteinId="1369096"
                     /source="prediction"
                     /track="FilteredModels1"
                     /transcriptId="1369287"
     exon            4242..4694
                     /ID="exon_8252_1"
                     /Parent="mRNA_8252"
                     /gene="jgi.p|Fomfom1|1369096"
                     /source="prediction"
     CDS             4242..4694
                     /ID="CDS_8252"
                     /gene="jgi.p_Fomfom1_1369096"
                     /phase="0"
                     /source="prediction"
                     /transl_table=1
                     /translation="MIAEFGDQIRKSNANTIMRMLSLNVLRDDCKPPLESFDYLVDEEV
                     VKEVMDFMPEPSKIDFVADERQNYPPLSKKLVTSKSCLGAPYFIHKQHRVSTDPSSQSA
                     SLQTKASFTRSLSVVVALSYLRSFRPVQMRVAFESVRCGVLALNGA"
     five_prime_UTR  4857..5048
                     /ID="UTR5_8253"
                     /Parent="mRNA_8253"
                     /gene="jgi.p|Fomfom1|1271517"
                     /source="prediction"
     exon            4857..5302
                     /ID="exon_8253_1"
                     /Parent="mRNA_8253"
                     /gene="jgi.p|Fomfom1|1271517"
                     /source="prediction"
     gene            4857..7143
                     /ID="gene_8253"
                     /Name="jgi.p|Fomfom1|1271517"
                     /gene="gene113961_116248"
                     /portal_id="Fomfom1"
                     /proteinId="1271517"
                     /score="0"
                     /source="prediction"
                     /transcriptId="1271708"
     mRNA            4857..7143
                     /ID="mRNA_8253"
                     /Name="jgi.p|Fomfom1|1271517"
                     /Parent="gene_8253"
                     /gene="jgi.p|Fomfom1|1271517"
                     /proteinId="1271517"
                     /source="prediction"
                     /track="FilteredModels1"
                     /transcriptId="1271708"
     CDS             join(5049..5302,5360..5513,5577..5790,5841..6165,
                     6224..6412,6498..6747)
                     /ID="CDS_8253"
                     /gene="jgi.p_Fomfom1_1271517"
                     /gene_functions="biosynthetic-additional
                     (rule-based-clusters) Glycos_transf_4"
                     /gene_kind="biosynthetic-additional"
                     /sec_met_domain="Glycos_transf_4 (E-value: 1.7e-31,
                     bitscore: 105.2, seeds: 116, tool: rule-based-clusters)"
                     /source="prediction"
                     /transl_table=1
                     /translation="MTQEQALRPRPLPKVLLFALAPTASWFLLRPLIEPAPPLPALHAS
                     IGFSISALLGSLYLVPALGQTFVRANLKGRDLLKTYDTPIPESQGLICASIYIILLILF
                     IPYAFSDSITTRHEPERRGREGLVVDEFPHHQLAVYLSSLLSLLIATMLGFLDDVFDIR
                     WRHKLPIPIIASIPLLIVYYSERGATDVVVPIPLRWLLGTLLHLGPLYYLYMSLLSTFC
                     TNSINILAGINGAEVSQAVIIALSVILNDFLFLPWPFGFRIPLPTHVTDGLKVGGAWSA
                     GMAYGSRILVERHLLSLYFMLPLLGVCLGFMYHNWYPARAFPGDTLCYVTGMAFAVVGI
                     QAHYSKTLLLFFLPQIFNFVLSCPQLFGLVPCPRHRVPRFDADTQILHPSQAEFKDKRP
                     SAVATAVLRLFSALGLVQLTVDERTGAISSTTNLTILNVFLLRFGPMREDSLTRVLIST
                     QVR"
     exon            5360..5513
                     /ID="exon_8253_2"
                     /Parent="mRNA_8253"
                     /gene="jgi.p|Fomfom1|1271517"
                     /source="prediction"
     exon            5577..5790
                     /ID="exon_8253_3"
                     /Parent="mRNA_8253"
                     /gene="jgi.p|Fomfom1|1271517"
                     /source="prediction"
     exon            5841..6165
                     /ID="exon_8253_4"
                     /Parent="mRNA_8253"
                     /gene="jgi.p|Fomfom1|1271517"
                     /source="prediction"
     exon            6224..6412
                     /ID="exon_8253_5"
                     /Parent="mRNA_8253"
                     /gene="jgi.p|Fomfom1|1271517"
                     /source="prediction"
     exon            6498..6839
                     /ID="exon_8253_6"
                     /Parent="mRNA_8253"
                     /gene="jgi.p|Fomfom1|1271517"
                     /source="prediction"
     three_prime_UTR 6748..6839
                     /ID="UTR3_8253"
                     /Parent="mRNA_8253"
                     /gene="jgi.p|Fomfom1|1271517"
                     /source="prediction"
     exon            6936..7143
                     /ID="exon_8253_7"
                     /Parent="mRNA_8253"
                     /gene="jgi.p|Fomfom1|1271517"
                     /source="prediction"
     three_prime_UTR 6936..7143
                     /ID="UTR3_8253"
                     /Parent="mRNA_8253"
                     /gene="jgi.p|Fomfom1|1271517"
                     /source="prediction"
     five_prime_UTR  7494..7659
                     /ID="UTR5_8254"
                     /Parent="mRNA_8254"
                     /gene="jgi.p|Fomfom1|852568"
                     /source="prediction"
     exon            7494..7719
                     /ID="exon_8254_1"
                     /Parent="mRNA_8254"
                     /gene="jgi.p|Fomfom1|852568"
                     /source="prediction"
     gene            7494..9622
                     /ID="gene_8254"
                     /Name="jgi.p|Fomfom1|852568"
                     /gene="gene116598_118727"
                     /portal_id="Fomfom1"
                     /proteinId="852568"
                     /score="0"
                     /source="prediction"
                     /transcriptId="852568"
     mRNA            7494..9622
                     /ID="mRNA_8254"
                     /Name="jgi.p|Fomfom1|852568"
                     /Parent="gene_8254"
                     /gene="jgi.p|Fomfom1|852568"
                     /proteinId="852568"
                     /source="prediction"
                     /track="FilteredModels1"
                     /transcriptId="852568"
     CDS             join(7660..7719,7791..7954,8005..9145,9204..9455)
                     /ID="CDS_8254"
                     /gene="jgi.p_Fomfom1_852568"
                     /gene_functions="biosynthetic-additional
                     (rule-based-clusters) PEP_mutase"
                     /gene_functions="biosynthetic-additional (smcogs)
                     SMCOG1231:carboxyvinyl-carboxyphosphonate (Score: 178.7;
                     E-value: 2.3e-54)"
                     /gene_kind="biosynthetic-additional"
                     /sec_met_domain="PEP_mutase (E-value: 3.5e-10, bitscore:
                     35.6, seeds: 69, tool: rule-based-clusters)"
                     /source="prediction"
                     /transl_table=1
                     /translation="MSNERKAFLAEVAAVEQWWKDPRWAKTKRPYTAADVVSKRGTLPI
                     SYPSDVQAKKLFRLLSEHFKDGTPSHTYGALDPVQVTQMAKYLETVYVSGWQCSSTASS
                     TNEPGPDLADYPSNTVPNKVEHLFLAQLFHDRKQREGRSHLSEKELAETPVIDYLRPIV
                     ADADTGHGGITATMKLAKLFVEKGAAGIHVEDQAAGTKKCGHMAGKVLVPIQEHINRLV
                     AIRLQFDIMGVDNLVVARTDSEAATLITTNVDERDHPFILGSTNPDLRPLVVELNEADR
                     AGKTGAALEAVEEKWMAAANIQLFSTTLVNALRAQGASPSTLEKFAARIAHVSWPNAVA
                     ISQKEFGLKKVPHWDWDAPRTREGYYRYQGGTQCAINRAIAFAPHSDLLWMETKKPILS
                     QAKEFAEGVHAVYPQQWLAYNLSPSFNWEAAGLNANDMKGYVWELGKLGFVWQFITLGG
                     LHSNAYISDLFARSYATEGMKAYVELVQRREREIGCDILTHQKWSGADYIDNLMKTVTG
                     GVSSTAAMGKGVTEDQFKSKL"
     exon            7791..7954
                     /ID="exon_8254_2"
                     /Parent="mRNA_8254"
                     /gene="jgi.p|Fomfom1|852568"
                     /source="prediction"
     exon            8005..9145
                     /ID="exon_8254_3"
                     /Parent="mRNA_8254"
                     /gene="jgi.p|Fomfom1|852568"
                     /source="prediction"
     exon            9204..9622
                     /ID="exon_8254_4"
                     /Parent="mRNA_8254"
                     /gene="jgi.p|Fomfom1|852568"
                     /source="prediction"
     three_prime_UTR 9456..9622
                     /ID="UTR3_8254"
                     /Parent="mRNA_8254"
                     /gene="jgi.p|Fomfom1|852568"
                     /source="prediction"
     five_prime_UTR  10701..10797
                     /ID="UTR5_8255"
                     /Parent="mRNA_8255"
                     /gene="jgi.p|Fomfom1|852943"
                     /source="prediction"
     exon            10701..11202
                     /ID="exon_8255_1"
                     /Parent="mRNA_8255"
                     /gene="jgi.p|Fomfom1|852943"
                     /source="prediction"
     gene            10701..13493
                     /ID="gene_8255"
                     /Name="jgi.p|Fomfom1|852943"
                     /gene="gene119805_122598"
                     /portal_id="Fomfom1"
                     /proteinId="852943"
                     /score="0"
                     /source="prediction"
                     /transcriptId="852943"
     mRNA            10701..13493
                     /ID="mRNA_8255"
                     /Name="jgi.p|Fomfom1|852943"
                     /Parent="gene_8255"
                     /gene="jgi.p|Fomfom1|852943"
                     /proteinId="852943"
                     /source="prediction"
                     /track="FilteredModels1"
                     /transcriptId="852943"
     CDS             join(10798..11202,11267..11938,11997..12171,12223..13031)
                     /ID="CDS_8255"
                     /gene="jgi.p_Fomfom1_852943"
                     /source="prediction"
                     /transl_table=1
                     /translation="MASTSSSSSSPSSCIDPGATATPATTAEEVAPLTLDIKYVDSRFD
                     EDKGAWDYGDTLNSEVAAELVQPVGTHTTDDDDSWEKFCFVVVRKYSRAEDKRKSTISF
                     QIIIKSPYLRTACSEVMAQLRGISWVSEPLELEPTQLITFFPKFEEYENALAARTRTEE
                     EERILASLRVLLDYIRKNYRQTLARISSLVSHGEITFDLLYAILVPGTIILNRCQITRE
                     TRALRLTTASKSINSCGQWFYNLQCEALEEFVEDDGGNDNDEPTEIGWSDEDEASNRKR
                     WGWVSRTAQVWDFAGVEKINTLNAFPIQFHPDEAAITSMLVARGRKWASLSGMHHVFYR
                     GTAARWKWVNGTNKLFKYTVNCRIVIDKASFHRVETDYEFPPAKALVGRTTPESLTEEE
                     ILLASPIVYGFSLSDKIWLEYNINHVSDIEWNDEAFSGLVLPAERKTLLRSLIEVHGRL
                     NSSGPGGFDDFVRGKGQGLVINLYGPPGVGKTLSAEATSEHLRRPLYIIGSGDLGTTSY
                     EIDTALETAFDLAACWNAVLLIDEADVFLEQRSLHDLERNAVVAVFLRHIEYYRGILFL
                     TTNRIKTFDEAFLSRIHVALHYTELSTSTKAQVWRAFLVKAGVDPSELSDELIGRLAQR
                     DVNGRQIKNACKTAASLATSRGEKMQYEHVAESLNAMDEFLADFAAIQNYA"
     exon            11267..11938
                     /ID="exon_8255_2"
                     /Parent="mRNA_8255"
                     /gene="jgi.p|Fomfom1|852943"
                     /source="prediction"
     exon            11997..12171
                     /ID="exon_8255_3"
                     /Parent="mRNA_8255"
                     /gene="jgi.p|Fomfom1|852943"
                     /source="prediction"
     exon            12223..13493
                     /ID="exon_8255_4"
                     /Parent="mRNA_8255"
                     /gene="jgi.p|Fomfom1|852943"
                     /source="prediction"
     three_prime_UTR 13032..13493
                     /ID="UTR3_8255"
                     /Parent="mRNA_8255"
                     /gene="jgi.p|Fomfom1|852943"
                     /source="prediction"
     three_prime_UTR complement(13465..13649)
                     /ID="UTR3_8256"
                     /Parent="mRNA_8256"
                     /gene="jgi.p|Fomfom1|1271530"
                     /source="prediction"
     exon            complement(13465..13920)
                     /ID="exon_8256_5"
                     /Parent="mRNA_8256"
                     /gene="jgi.p|Fomfom1|1271530"
                     /source="prediction"
     gene            complement(13465..16191)
                     /ID="gene_8256"
                     /Name="jgi.p|Fomfom1|1271530"
                     /gene="gene122569_125296"
                     /portal_id="Fomfom1"
                     /proteinId="1271530"
                     /score="0"
                     /source="prediction"
                     /transcriptId="1271721"
     mRNA            complement(13465..16191)
                     /ID="mRNA_8256"
                     /Name="jgi.p|Fomfom1|1271530"
                     /Parent="gene_8256"
                     /gene="jgi.p|Fomfom1|1271530"
                     /proteinId="1271530"
                     /source="prediction"
                     /track="FilteredModels1"
                     /transcriptId="1271721"
     CDS             complement(join(13650..13920,14022..15486,15544..15849,
                     15903..16050,16100..16105))
                     /ID="CDS_8256"
                     /gene="jgi.p_Fomfom1_1271530"
                     /source="prediction"
                     /transl_table=1
                     /translation="MSARTLFKACPYRESQGCTYVSQTSSSETNQHNVGSHVSNLHGQM
                     TKVWYGSTQVTIHRDNKTKLLTCPCGSFTHKNASLVRRHAANSHKGSATMAPRSSSPAV
                     VASSEPEECETTPPQAKAPTSSKTAISRRASVLRVVEAMKKDGRVHIGGAIGDHDKANV
                     ARAAAASASSAHSTAILPRHSPAKRAADEPTAAPSSNARRVDQESASHSKPPSNSIPET
                     RPKPFKRVSDFASAFTISKSPTSSSISARVRVPSKRGLSEISISGEPSKVRRLDNSRSI
                     SDSRGQLAKQSTVAAKPSHAEADSAHGSSSAHTASTIPTRHTLPVTDTNHTPAMDSNGP
                     IKPSTAPAAKPSPLRTLHRSAFKQPKNKRLASKFISYSTSKMPTSSSSSSLPSSSSPSS
                     SCSPNALLAISSHSHVRTPSANAAPAKPSKIKEPLLLENPTTAPAPKPAQGRCASCGTT
                     LSSASNWDKCTICRLKIPAHHEGSTKSEKCATAPAGAATANDATKIVAGAPCEQVPKKP
                     QPKPRPRVTKHMREREFQQWFSEWTKVYRARKASGLSMSEHGNEDKADYWRVNEMRREH
                     GTTYPTPEAFFEALRECTSQHRARLREGQNEVVHFYGAYSIVAQPRIAAFPRHEKVRER
                     MREIGIEMNNANCGMCRFTYQTPGRSIITVDDVYKYPCACGGSIVPNLQYTRSKVRVPD
                     EKYAGPCGGTIMVVVGNDDGLKAYGTKGQWVAVDIVH"
     exon            complement(14022..15486)
                     /ID="exon_8256_4"
                     /Parent="mRNA_8256"
                     /gene="jgi.p|Fomfom1|1271530"
                     /source="prediction"
     exon            complement(15544..15849)
                     /ID="exon_8256_3"
                     /Parent="mRNA_8256"
                     /gene="jgi.p|Fomfom1|1271530"
                     /source="prediction"
     exon            complement(15903..16050)
                     /ID="exon_8256_2"
                     /Parent="mRNA_8256"
                     /gene="jgi.p|Fomfom1|1271530"
                     /source="prediction"
     exon            complement(16100..16191)
                     /ID="exon_8256_1"
                     /Parent="mRNA_8256"
                     /gene="jgi.p|Fomfom1|1271530"
                     /source="prediction"
     five_prime_UTR  complement(16106..16191)
                     /ID="UTR5_8256"
                     /Parent="mRNA_8256"
                     /gene="jgi.p|Fomfom1|1271530"
                     /source="prediction"
     exon            16469..17602
                     /ID="exon_8257_1"
                     /Parent="mRNA_8257"
                     /gene="jgi.p|Fomfom1|1369101"
                     /source="prediction"
     gene            16469..18174
                     /ID="gene_8257"
                     /Name="jgi.p|Fomfom1|1369101"
                     /gene="gene125573_127279"
                     /portal_id="Fomfom1"
                     /proteinId="1369101"
                     /score="0"
                     /source="prediction"
                     /transcriptId="1369292"
     mRNA            16469..18174
                     /ID="mRNA_8257"
                     /Name="jgi.p|Fomfom1|1369101"
                     /Parent="gene_8257"
                     /gene="jgi.p|Fomfom1|1369101"
                     /proteinId="1369101"
                     /source="prediction"
                     /track="FilteredModels1"
                     /transcriptId="1369292"
     CDS             join(16469..17602,17666..18052,18115..18174)
                     /ID="CDS_8257"
                     /gene="jgi.p_Fomfom1_1369101"
                     /phase="0"
                     /source="prediction"
                     /transl_table=1
                     /translation="MSFAAAEYFNMGTVSDVMKTCRVLNHEGTRYLLQSGVRFHSGAQV
                     LSFLTFIFPKLGGDVAETIARMRWIKYMSIDLFPPPSEIAARALRFFFQVASTGATLNF
                     TRLHIHHAEKLLSTDEEMKDAIAGLQTIQELVITGAGERTFKLLCGLQSSLTNAEIVAD
                     ADASRNVPVEDRDARQFLSRSMGRLETLSLSSSIVCSLEGPSYYAVRMLFLRDIEFPVT
                     GHYTSAFPFLSLLSVEDCSVSYATDEQIDAHREENILSQTQHGSWRFLTSCNGPLFDMY
                     ILGLTCHVPDVELRQAHNELNPDILHAVELNRVMLHAVVADTRPVNLALSTDDAEFFLG
                     GDFETFADLPEVRALQSLHLRFLPNLPRVSHLDMWEIMECILQVVSTLPVSAFRLAVDC
                     SVWDDEDDDSESNSSEGSESTSSEGWQTSRTIAQSPVEVFSRTWDANAFVDRLMNLSDY
                     LQTVKVILLRKESLDLTEESVVIVERGPNSDTAFKSDVHAYRQQRIRDASADMEYLRRG
                     GALPPTEVH"
     exon            17666..18052
                     /ID="exon_8257_2"
                     /Parent="mRNA_8257"
                     /gene="jgi.p|Fomfom1|1369101"
                     /source="prediction"
     exon            18115..18174
                     /ID="exon_8257_3"
                     /Parent="mRNA_8257"
                     /gene="jgi.p|Fomfom1|1369101"
                     /source="prediction"
     exon            20001..20114
                     /ID="exon_8258_1"
                     /Parent="mRNA_8258"
                     /gene="jgi.p|Fomfom1|1203106"
                     /source="prediction"
     gene            20001..25555
                     /ID="gene_8258"
                     /Name="jgi.p|Fomfom1|1203106"
                     /gene="gene129105_134660"
                     /portal_id="Fomfom1"
                     /proteinId="1203106"
                     /score="0"
                     /source="prediction"
                     /transcriptId="1203297"
     mRNA            20001..25555
                     /ID="mRNA_8258"
                     /Name="jgi.p|Fomfom1|1203106"
                     /Parent="gene_8258"
                     /gene="jgi.p|Fomfom1|1203106"
                     /proteinId="1203106"
                     /source="prediction"
                     /track="FilteredModels1"
                     /transcriptId="1203297"
     CDS             join(20001..20114,20164..20491,20547..20731,20800..22031,
                     22088..22288,22347..24362,24417..24994,25062..25555)
                     /ID="CDS_8258"
                     /NRPS_PKS="Domain: PKS_KS(Iterative-KS) (6-430). E-value:
                     3.1e-151. Score: 495.9. Matches aSDomain:
                     nrpspksdomains_jgi.p_Fomfom1_1203106_PKS_KS.1"
                     /NRPS_PKS="Domain: PKS_AT (525-818). E-value: 2e-85. Score:
                     278.6. Matches aSDomain:
                     nrpspksdomains_jgi.p_Fomfom1_1203106_PKS_AT.1"
                     /NRPS_PKS="Domain: PT (904-1216). E-value: 2.8e-56. Score:
                     183.0. Matches aSDomain:
                     nrpspksdomains_jgi.p_Fomfom1_1203106_PT.1"
                     /NRPS_PKS="Domain: PP-binding (1260-1324). E-value:
                     2.8e-10. Score: 32.5. Matches aSDomain:
                     nrpspksdomains_jgi.p_Fomfom1_1203106_PP-binding.1"
                     /NRPS_PKS="Domain: PP-binding (1364-1429). E-value:
                     5.1e-13. Score: 41.3. Matches aSDomain:
                     nrpspksdomains_jgi.p_Fomfom1_1203106_PP-binding.2"
                     /NRPS_PKS="Domain: Thioesterase (1474-1705). E-value:
                     1e-18. Score: 60.5. Matches aSDomain:
                     nrpspksdomains_jgi.p_Fomfom1_1203106_Thioesterase.1"
                     /gene="jgi.p_Fomfom1_1203106"
                     /gene_functions="biosynthetic (rule-based-clusters) T1PKS:
                     itr_KS"
                     /gene_functions="biosynthetic (rule-based-clusters) T1PKS:
                     PKS_AT"
                     /gene_functions="biosynthetic-additional
                     (rule-based-clusters) PP-binding"
                     /gene_functions="biosynthetic-additional (smcogs)
                     SMCOG1022:Beta-ketoacyl synthase (Score: 230; E-value:
                     8.8e-70)"
                     /gene_kind="biosynthetic"
                     /sec_met_domain="itr_KS (E-value: 4.3e-152, bitscore:
                     502.6, seeds: 96, tool: rule-based-clusters)"
                     /sec_met_domain="PKS_AT (E-value: 3.3e-84, bitscore: 278.6,
                     seeds: 1682, tool: rule-based-clusters)"
                     /sec_met_domain="PP-binding (E-value: 8.6e-12, bitscore:
                     41.3, seeds: 164, tool: rule-based-clusters)"
                     /source="prediction"
                     /transl_table=1
                     /translation="MAPPVSIAVVGVAVELPGAPDMDALWNILKNGLNTVSEIPAERFD
                     VSTYSNGPLNPGRAMNTRFGNFCQDLDAFDHAFFNISPREARSMDPQQRLLLRGAYNAL
                     ENAGYVPYASPTFNPKTFASYIGVAANDYVLNLRNNIDVYYSIGTLHAFLSGKISYAFG
                     FGGPSMSIDTACSASFVAIHQACRALSNGDCNAAIAGGVNAITSPDMYLGLARGHFLSD
                     TGQCRPWDASADGYCRSEGCGLFVLKRLEDALAENDRILGVIRSIEANHSSDSRSITHP
                     CVPSQVALFEKLIASASVPARHIDVIECHGTGTQAGDPTELEAVRNVFAATRSADNPLH
                     ITSIKANIGHVETASGAASLAKVILMMRKKTIPAHPSFKRLNPKIPDLASDNIHIDTSS
                     IPWPTPPRGKRLALINNFGASGSNVALILEEHIDPPRKEDRIYAGLVLGISCRSVSAAE
                     QRRKDYIAQLEQSNNDVFLQDFAYSATAHRQPHRYRLSVSGLTKDELLTAFRTAEIVQS
                     SPATDVIYVFSGQGSHYAGMGAELYRSIPLIAQSVDICDQKLVKMGFASIRDMFCGSPG
                     AETRRTTALDYFEATQSALFVLEYALATLWSSWGLKPCAVLGHSFGEYAALAYAGVLSL
                     EDGLKLVATRARLMTEHCSLGQTTMAVVRASADHIQPLMVAYPDLAISCYNSAAHCTIG
                     GKVEQLEAFETLCRGQGIQYTRLDVPFAYHSKAMDTILDGLRKVGQEVTLSSPTIPVLS
                     NVTGTLVQPGCSLVPFASDYFARHCREPARFHQGITDLRSNIDVSNVAACVELGPHPTT
                     LSFLRVLQVDGAPLLLPSLRKNAKDFGVLCDTLAQLYRTSVPVLWRKVFADLIPGARLI
                     DLPQYPFAKTRFWVPYLENAPQTGSALRDGHGHSILADSVAPTSPTPIICERDIGPFVD
                     LIKGHSVAGVALCPASVYTELALSAVVEVLKDRSEWHGGDVIELVDCVYPRPLVYTPKR
                     KVTLRIEIIPAERHTGSFSIYSQDGESGRLQAHCTGSYKRNTEERALSKMQFVRASLER
                     DVQSVLSAPTDTFSTRACYDMLFPQIVTYSPPYHAIQTMSINTSLSTGYAVVQLPKSKN
                     GPGHQFTLSPIFVDAILHVSGFLINFTFGMNGRDACICSQVDKIKLLPELIDISARYGV
                     YTSVVFAEDGLMAADAYAMELDDPRRRVVVSLKRVRFRKVAMTSLTRSLKASIGSTPVP
                     VPEAASIPSAPSVANGTIRVSQSASTASRDCMQRSLIDIIAETSGIQRNEVVPDAHLSH
                     LGIDSLMIWELVSRINAVLPDSAIDTHSLATASTVGELVQIVMDKYDTLSRSRTTSSAT
                     MHDGDDTHGQFLAPEERNEVTAVKDILSTILDIPADQLANDADLQSLGLDSLTSIEARH
                     AFQTTLGVTLDEDVMLNCRTVMDVVNAVASASSQTFHQSSPQSTSSFTKTIIHTQPELI
                     RLQSASPGGASIPPLILLHDGSGLVSGYAKLAQLECDVWAIQNTSYATTRNLTEASSGK
                     ELVAMAITYVGLLTNRLFWDGDGCRGPCFIGGWSFGGVLAFDIARRLSLLGVQVKGLIL
                     IDSPAPQTDTPLMESLIDVVVDQAGSRSATSARTLQVVKEQMRYATRALVRYDLSHTPP
                     APEGGDPRAVFLRAQEGIKLPRGWENQQVRAFLTKEEDDWTIAQWEEALGRKLTILDIP
                     GNHFAVFDEENVGRSMLA"
     aSDomain        join(20019..20114,20164..20491,20547..20731,20800..21462)
                     /ASF="found active site cysteine: True, scaffold matched
                     GSSS: False"
                     /ASF="found active site histidines: True"
                     /aSDomain="PKS_KS"
                     /aSTool="nrps_pks_domains"
                     /database="nrpspksdomains.hmm"
                     /detection="hmmscan"
                     /domain_id="nrpspksdomains_jgi.p_Fomfom1_1203106_PKS_KS.1"
                     /domain_subtypes="Iterative-KS"
                     /evalue="3.10E-151"
                     /label="jgi.p_Fomfom1_1203106_PKS_KS.1"
                     /locus_tag="jgi.p_Fomfom1_1203106"
                     /protein_end="430"
                     /protein_start="6"
                     /score="495.9"
                     /tool="antismash"
                     /translation="IAVVGVAVELPGAPDMDALWNILKNGLNTVSEIPAERFDVSTYSN
                     GPLNPGRAMNTRFGNFCQDLDAFDHAFFNISPREARSMDPQQRLLLRGAYNALENAGYV
                     PYASPTFNPKTFASYIGVAANDYVLNLRNNIDVYYSIGTLHAFLSGKISYAFGFGGPSM
                     SIDTACSASFVAIHQACRALSNGDCNAAIAGGVNAITSPDMYLGLARGHFLSDTGQCRP
                     WDASADGYCRSEGCGLFVLKRLEDALAENDRILGVIRSIEANHSSDSRSITHPCVPSQV
                     ALFEKLIASASVPARHIDVIECHGTGTQAGDPTELEAVRNVFAATRSADNPLHITSIKA
                     NIGHVETASGAASLAKVILMMRKKTIPAHPSFKRLNPKIPDLASDNIHIDTSSIPWPTP
                     PRGKRLALINNFGASGSNVALILEE"
     aSModule        20019..24258
                     /complete
                     /domains="nrpspksdomains_jgi.p_Fomfom1_1203106_PKS_KS.1"
                     /domains="nrpspksdomains_jgi.p_Fomfom1_1203106_PKS_AT.1"
                     /domains="nrpspksdomains_jgi.p_Fomfom1_1203106_PT.1"
                     /domains="nrpspksdomains_jgi.p_Fomfom1_1203106_PP-binding.1
                     "
                     /iterative
                     /locus_tags="jgi.p_Fomfom1_1203106"
                     /monomer_pairings="mal -> mal"
                     /tool="antismash"
                     /type="pks"
     exon            20164..20491
                     /ID="exon_8258_2"
                     /Parent="mRNA_8258"
                     /gene="jgi.p|Fomfom1|1203106"
                     /source="prediction"
     exon            20547..20731
                     /ID="exon_8258_3"
                     /Parent="mRNA_8258"
                     /gene="jgi.p|Fomfom1|1203106"
                     /source="prediction"
     CDS_motif       20600..20647
                     /aSTool="nrps_pks_domains"
                     /database="abmotifs"
                     /detection="hmmscan"
                     /domain_id="nrpspksmotif_jgi.p_Fomfom1_1203106_0001"
                     /evalue="7.70E-06"
                     /label="PKSI-KS_m3"
                     /locus_tag="jgi.p_Fomfom1_1203106"
                     /protein_end="181"
                     /protein_start="165"
                     /score="18.0"
                     /tool="antismash"
                     /translation="GPSMSIDTACSASFVA"
     exon            20800..22031
                     /ID="exon_8258_4"
                     /Parent="mRNA_8258"
                     /gene="jgi.p|Fomfom1|1203106"
                     /source="prediction"
     CDS_motif       20857..20895
                     /aSTool="nrps_pks_domains"
                     /database="abmotifs"
                     /detection="hmmscan"
                     /domain_id="nrpspksmotif_jgi.p_Fomfom1_1203106_0002"
                     /evalue="1.50E-04"
                     /label="PKSI-KS_m4"
                     /locus_tag="jgi.p_Fomfom1_1203106"
                     /protein_end="241"
                     /protein_start="228"
                     /score="14.7"
                     /tool="antismash"
                     /translation="WDASADGYCRSEG"
     CDS_motif       21091..21135
                     /aSTool="nrps_pks_domains"
                     /database="abmotifs"
                     /detection="hmmscan"
                     /domain_id="nrpspksmotif_jgi.p_Fomfom1_1203106_0003"
                     /evalue="3.60E-04"
                     /label="PKSI-KS_m5"
                     /locus_tag="jgi.p_Fomfom1_1203106"
                     /protein_end="321"
                     /protein_start="306"
                     /score="12.7"
                     /tool="antismash"
                     /translation="IECHGTGTQAGDPTE"
     CDS_motif       21199..21240
                     /aSTool="nrps_pks_domains"
                     /database="abmotifs"
                     /detection="hmmscan"
                     /domain_id="nrpspksmotif_jgi.p_Fomfom1_1203106_0004"
                     /evalue="4.50E-03"
                     /label="PKSI-KS_m6"
                     /locus_tag="jgi.p_Fomfom1_1203106"
                     /protein_end="356"
                     /protein_start="342"
                     /score="9.9"
                     /tool="antismash"
                     /translation="SIKANIGHVETASG"
     aSDomain        join(21748..22031,22088..22288,22347..22740)
                     /ASF="(Methyl)Malonyl-CoA specificity inconclusive"
                     /ASF="found active site serine: True, scaffold matched
                     GHGE: True"
                     /aSDomain="PKS_AT"
                     /aSTool="nrps_pks_domains"
                     /database="nrpspksdomains.hmm"
                     /detection="hmmscan"
                     /domain_id="nrpspksdomains_jgi.p_Fomfom1_1203106_PKS_AT.1"
                     /evalue="2.00E-85"
                     /label="jgi.p_Fomfom1_1203106_PKS_AT.1"
                     /locus_tag="jgi.p_Fomfom1_1203106"
                     /protein_end="818"
                     /protein_start="525"
                     /score="278.6"
                     /specificity="substrate consensus: mal"
                     /specificity="PKS signature: Malonyl-CoA"
                     /specificity="Minowa: mal"
                     /tool="antismash"
                     /translation="VFSGQGSHYAGMGAELYRSIPLIAQSVDICDQKLVKMGFASIRDM
                     FCGSPGAETRRTTALDYFEATQSALFVLEYALATLWSSWGLKPCAVLGHSFGEYAALAY
                     AGVLSLEDGLKLVATRARLMTEHCSLGQTTMAVVRASADHIQPLMVAYPDLAISCYNSA
                     AHCTIGGKVEQLEAFETLCRGQGIQYTRLDVPFAYHSKAMDTILDGLRKVGQEVTLSSP
                     TIPVLSNVTGTLVQPGCSLVPFASDYFARHCREPARFHQGITDLRSNIDVSNVAACVEL
                     GPHPTTLSFLRV"
     CDS_motif       21751..21798
                     /aSTool="nrps_pks_domains"
                     /database="abmotifs"
                     /detection="hmmscan"
                     /domain_id="nrpspksmotif_jgi.p_Fomfom1_1203106_0005"
                     /evalue="2.00E-05"
                     /label="PKSI-AT-M_m1"
                     /locus_tag="jgi.p_Fomfom1_1203106"
                     /protein_end="542"
                     /protein_start="526"
                     /score="17.1"
                     /tool="antismash"
                     /translation="FSGQGSHYAGMGAELY"
     CDS_motif       join(22000..22031,22088..22175)
                     /aSTool="nrps_pks_domains"
                     /database="abmotifs"
                     /detection="hmmscan"
                     /domain_id="nrpspksmotif_jgi.p_Fomfom1_1203106_0006"
                     /evalue="1.20E-22"
                     /label="PKSI-AT-M_m3"
                     /locus_tag="jgi.p_Fomfom1_1203106"
                     /protein_end="649"
                     /protein_start="609"
                     /score="72.2"
                     /tool="antismash"
                     /translation="GLKPCAVLGHSFGEYAALAYAGVLSLEDGLKLVATRARLM"
     exon            22088..22288
                     /ID="exon_8258_5"
                     /Parent="mRNA_8258"
                     /gene="jgi.p|Fomfom1|1203106"
                     /source="prediction"
     exon            22347..24362
                     /ID="exon_8258_6"
                     /Parent="mRNA_8258"
                     /gene="jgi.p|Fomfom1|1203106"
                     /source="prediction"
     aSDomain        22999..23934
                     /aSDomain="PT"
                     /aSTool="nrps_pks_domains"
                     /database="nrpspksdomains.hmm"
                     /detection="hmmscan"
                     /domain_id="nrpspksdomains_jgi.p_Fomfom1_1203106_PT.1"
                     /evalue="2.80E-56"
                     /label="jgi.p_Fomfom1_1203106_PT.1"
                     /locus_tag="jgi.p_Fomfom1_1203106"
                     /protein_end="1216"
                     /protein_start="904"
                     /score="183.0"
                     /tool="antismash"
                     /translation="SILADSVAPTSPTPIICERDIGPFVDLIKGHSVAGVALCPASVYT
                     ELALSAVVEVLKDRSEWHGGDVIELVDCVYPRPLVYTPKRKVTLRIEIIPAERHTGSFS
                     IYSQDGESGRLQAHCTGSYKRNTEERALSKMQFVRASLERDVQSVLSAPTDTFSTRACY
                     DMLFPQIVTYSPPYHAIQTMSINTSLSTGYAVVQLPKSKNGPGHQFTLSPIFVDAILHV
                     SGFLINFTFGMNGRDACICSQVDKIKLLPELIDISARYGVYTSVVFAEDGLMAADAYAM
                     ELDDPRRRVVVSLKRVRFRKVAMTSLTRSLK"
     CDS_motif       23083..23154
                     /aSTool="nrps_pks_domains"
                     /database="abmotifs"
                     /detection="hmmscan"
                     /domain_id="nrpspksmotif_jgi.p_Fomfom1_1203106_0007"
                     /evalue="1.80E-04"
                     /label="PKSI-DH_m2"
                     /locus_tag="jgi.p_Fomfom1_1203106"
                     /protein_end="956"
                     /protein_start="932"
                     /score="14.2"
                     /tool="antismash"
                     /translation="KGHSVAGVALCPASVYTELALSAV"
     CDS_motif       23545..23574
                     /aSTool="nrps_pks_domains"
                     /database="abmotifs"
                     /detection="hmmscan"
                     /domain_id="nrpspksmotif_jgi.p_Fomfom1_1203106_0008"
                     /evalue="9.90E+01"
                     /label="PKSI-KS_m3"
                     /locus_tag="jgi.p_Fomfom1_1203106"
                     /protein_end="1096"
                     /protein_start="1086"
                     /score="-3.5"
                     /tool="antismash"
                     /translation="MSINTSLSTG"
     aSDomain        24067..24258
                     /aSDomain="PP-binding"
                     /aSTool="nrps_pks_domains"
                     /database="nrpspksdomains.hmm"
                     /detection="hmmscan"
                     /domain_id="nrpspksdomains_jgi.p_Fomfom1_1203106_PP-binding
                     .1"
                     /evalue="2.80E-10"
                     /label="jgi.p_Fomfom1_1203106_PP-binding.1"
                     /locus_tag="jgi.p_Fomfom1_1203106"
                     /protein_end="1324"
                     /protein_start="1260"
                     /score="32.5"
                     /tool="antismash"
                     /translation="LIDIIAETSGIQRNEVVPDAHLSHLGIDSLMIWELVSRINAVLPD
                     SAIDTHSLATASTVGELVQ"
     exon            24417..24994
                     /ID="exon_8258_7"
                     /Parent="mRNA_8258"
                     /gene="jgi.p|Fomfom1|1203106"
                     /source="prediction"
     aSDomain        24433..24627
                     /aSDomain="PP-binding"
                     /aSTool="nrps_pks_domains"
                     /database="nrpspksdomains.hmm"
                     /detection="hmmscan"
                     /domain_id="nrpspksdomains_jgi.p_Fomfom1_1203106_PP-binding
                     .2"
                     /evalue="5.10E-13"
                     /label="jgi.p_Fomfom1_1203106_PP-binding.2"
                     /locus_tag="jgi.p_Fomfom1_1203106"
                     /protein_end="1429"
                     /protein_start="1364"
                     /score="41.3"
                     /tool="antismash"
                     /translation="AVKDILSTILDIPADQLANDADLQSLGLDSLTSIEARHAFQTTLG
                     VTLDEDVMLNCRTVMDVVNA"
     aSModule        24433..25522
                     /domains="nrpspksdomains_jgi.p_Fomfom1_1203106_PP-binding.2
                     "
                     /domains="nrpspksdomains_jgi.p_Fomfom1_1203106_Thioesterase
                     .1"
                     /final_module
                     /incomplete
                     /locus_tags="jgi.p_Fomfom1_1203106"
                     /tool="antismash"
                     /type="unknown"
     aSDomain        join(24763..24994,25062..25522)
                     /ASF="active site serine present: True"
                     /aSDomain="Thioesterase"
                     /aSTool="nrps_pks_domains"
                     /database="nrpspksdomains.hmm"
                     /detection="hmmscan"
                     /domain_id="nrpspksdomains_jgi.p_Fomfom1_1203106_Thioestera
                     se.1"
                     /evalue="1.00E-18"
                     /label="jgi.p_Fomfom1_1203106_Thioesterase.1"
                     /locus_tag="jgi.p_Fomfom1_1203106"
                     /protein_end="1705"
                     /protein_start="1474"
                     /score="60.5"
                     /tool="antismash"
                     /translation="PLILLHDGSGLVSGYAKLAQLECDVWAIQNTSYATTRNLTEASSG
                     KELVAMAITYVGLLTNRLFWDGDGCRGPCFIGGWSFGGVLAFDIARRLSLLGVQVKGLI
                     LIDSPAPQTDTPLMESLIDVVVDQAGSRSATSARTLQVVKEQMRYATRALVRYDLSHTP
                     PAPEGGDPRAVFLRAQEGIKLPRGWENQQVRAFLTKEEDDWTIAQWEEALGRKLTILDI
                     PGNHFAVFD"
     CDS_motif       join(24973..24994,25062..25108)
                     /aSTool="nrps_pks_domains"
                     /database="abmotifs"
                     /detection="hmmscan"
                     /domain_id="nrpspksmotif_jgi.p_Fomfom1_1203106_0009"
                     /evalue="8.70E-11"
                     /label="NRPS-te1"
                     /locus_tag="jgi.p_Fomfom1_1203106"
                     /protein_end="1567"
                     /protein_start="1544"
                     /score="34.2"
                     /tool="antismash"
                     /translation="RGPCFIGGWSFGGVLAFDIARRL"
     exon            25062..25555
                     /ID="exon_8258_8"
                     /Parent="mRNA_8258"
                     /gene="jgi.p|Fomfom1|1203106"
                     /source="prediction"
     exon            27524..27605
                     /ID="exon_8259_1"
                     /Parent="mRNA_8259"
                     /gene="jgi.p|Fomfom1|1369103"
                     /source="prediction"
     gene            27524..28766
                     /ID="gene_8259"
                     /Name="jgi.p|Fomfom1|1369103"
                     /gene="gene136628_137871"
                     /portal_id="Fomfom1"
                     /proteinId="1369103"
                     /score="0"
                     /source="prediction"
                     /transcriptId="1369294"
     mRNA            27524..28766
                     /ID="mRNA_8259"
                     /Name="jgi.p|Fomfom1|1369103"
                     /Parent="gene_8259"
                     /gene="jgi.p|Fomfom1|1369103"
                     /proteinId="1369103"
                     /source="prediction"
                     /track="FilteredModels1"
                     /transcriptId="1369294"
     CDS             join(27524..27605,27671..27786,27863..27985,28041..28093,
                     28156..28296,28385..28766)
                     /ID="CDS_8259"
                     /gene="jgi.p_Fomfom1_1369103"
                     /source="prediction"
                     /transl_table=1
                     /translation="MDAAERIEAASKFLLQSPPGEINDVLNDVRNIISDDDSLQAGVLP
                     ALREYNLTQFTTADVPGHQHQSIISEAARIASQSEDADEEASQDRYWDPRSRTSFRFDH
                     LSLETSDSEHVEPDSESEPFRAALESASLTYLQAHYHDGVVSVFPTQGSSSRFTIQIVA
                     NKYNPNNYWSGRWRSEYIIDTTAKTLAGKILVNVHYYEQGNVQLSTTHTVSLALPSAIS
                     QSGGASAASKVLALVEAEEGKYQTSLNDAYAEMSEKTFKGLRRALPMTRSKLDWDKVLG
                     YKLGAELTNSKGVFGTA"
     exon            27671..27786
                     /ID="exon_8259_2"
                     /Parent="mRNA_8259"
                     /gene="jgi.p|Fomfom1|1369103"
                     /source="prediction"
     exon            27863..27985
                     /ID="exon_8259_3"
                     /Parent="mRNA_8259"
                     /gene="jgi.p|Fomfom1|1369103"
                     /source="prediction"
     exon            28041..28093
                     /ID="exon_8259_4"
                     /Parent="mRNA_8259"
                     /gene="jgi.p|Fomfom1|1369103"
                     /source="prediction"
     exon            28156..28296
                     /ID="exon_8259_5"
                     /Parent="mRNA_8259"
                     /gene="jgi.p|Fomfom1|1369103"
                     /source="prediction"
     exon            28385..28766
                     /ID="exon_8259_6"
                     /Parent="mRNA_8259"
                     /gene="jgi.p|Fomfom1|1369103"
                     /source="prediction"
     exon            complement(29032..29107)
                     /ID="exon_8260_18"
                     /Parent="mRNA_8260"
                     /gene="jgi.p|Fomfom1|1369104"
                     /source="prediction"
     gene            complement(29032..34984)
                     /ID="gene_8260"
                     /Name="jgi.p|Fomfom1|1369104"
                     /gene="gene138136_144089"
                     /portal_id="Fomfom1"
                     /proteinId="1369104"
                     /score="0"
                     /source="prediction"
                     /transcriptId="1369295"
     mRNA            complement(29032..34984)
                     /ID="mRNA_8260"
                     /Name="jgi.p|Fomfom1|1369104"
                     /Parent="gene_8260"
                     /gene="jgi.p|Fomfom1|1369104"
                     /proteinId="1369104"
                     /source="prediction"
                     /track="FilteredModels1"
                     /transcriptId="1369295"
     CDS             complement(join(29032..29107,29170..29256,29327..29729,
                     29803..30400,30457..30572,30629..30650,30705..30784,
                     30839..31026,31081..31087,31141..31224,31291..31575,
                     31638..31652,31728..31823,32451..32563,32621..32740,
                     32804..33334,33399..33660,33727..34984))
                     /ID="CDS_8260"
                     /NRPS_PKS="Domain: AMP-binding (848-1299). E-value:
                     8.7e-82. Score: 266.7. Matches aSDomain:
                     nrpspksdomains_jgi.p_Fomfom1_1369104_AMP-binding.1"
                     /gene="jgi.p_Fomfom1_1369104"
                     /gene_functions="biosynthetic-additional
                     (rule-based-clusters) AMP-binding"
                     /gene_functions="biosynthetic-additional (smcogs)
                     SMCOG1002:AMP-dependent synthetase and ligase (Score:
                     209.1; E-value: 1.5e-63)"
                     /gene_kind="biosynthetic-additional"
                     /sec_met_domain="AMP-binding (E-value: 3.3e-91, bitscore:
                     301.7, seeds: 400, tool: rule-based-clusters)"
                     /source="prediction"
                     /transl_table=1
                     /translation="MPLDNALDRRLGEYSQAELTKLTVPQLKALCKERKIPGYSKLSKQ
                     ALVLKLVESGITSDAGMSTGMPVVPPGPQAASGPSVPHTTSPAVAIPARPSATSTAAGG
                     GPTSHQVNGAQSSNSLSLARTQPSKADSIIPKPQVKSRNRKAVLPQNHQVGSVLTAQTP
                     SSTPRGSLAAPPNLVAAPVPATCSNGRADTRTAAQDASVPSPSVSMAGSQPCIPVLAAG
                     SRVLSSSSSRDATGKPSPRVSLARDPKRPRQSSKEAMPPPPLKRQRVLKTSHTPNVQNA
                     PVKAALAPESAAVNSKIMPAAPSSGAVLASSSAVSAKRFKPLVVDKAKLAVSSRSLASE
                     SVPEVLLTTPHSGEYSLRKEQDLSSLDRFVASIPTLHPISMPPSLVHRKRVYRWAVILR
                     GLDNKGRAACMLVSRAFRYAVYLSASIILLHGYGGRRLQEDVLRWYPRAMTNMWPYLRA
                     REAEVVQRRRVYDASFLARFIARSGLPNPIARRLWASPDNPRQLLVAVRFALTRAWFAV
                     SVGSSRDWKDDPCSWLRGTVIDAQEVVPGEIWAVTVEYPSNEVRPPIRKHEAFYIIEST
                     CEVVGRRSPSLGPADSESTWRSEGENLESVQRSSFPVRADWSTYIARRIASGSPEGPLL
                     SHLKWACQESYDKGMGRLWLKKVPAEGMVGRAKLTVAERYVLACVTGNSISGQWRTTTE
                     MAQEFAGLPERVVQQPMRTRSPGLNLYLPEHHHVESVHFTSPQGEELHPAVAVVQTPHR
                     EYFVLRDNVQVQRDPHPSPPNADYKQQSIAVPGSERPGVSPTYRHSQFPLESLNTPGVF
                     KTLIDVFDEGLRMSEGGPFLGHRPLISKKPKVWANYHVWQSWPEVDARRRAVGSALHKL
                     FQTKELGGGSLETVGIWSKNCPNWLLVDLAAQAYAKVGVPLYDTLGADSVEYVINHSDI
                     SVVFAAQEHIPFLLTLSPKLPTLRMIVSIEELEDDEKRVLTAWGQTRNVKLMDITELEE
                     FGRANLIDVIPATSDTIATICYTSGTSGVPKGALLTHGNLAIATYAFMHSIEVVSDRIT
                     MSFLPLAHIYERTMELAAVAVGKRIGYTTGDPLRFLEDIQVLKPHFVSLVPRVITRVYQ
                     SAIAAGDAPGLKGALFRQALATKLHNLRTSGKLTHPLWDRLVFRKINAVLGGQLMMIGS
                     GSAPLSRDIAEFMKIGVLVDLREGYGMTENCGCCTTVWPNDPTSAGAVGPPVSIAEIKV
                     VDVPQLGYRASDKPFPRGELVMRGDHRFKGYYKDEAKTKEAIDEDGWLHTGDIATIDEQ
                     GRFRIIDRVKNVMKLAQGEYVALEHVENVYATCPLIGQLFVYGDSFQSYLVAVVVPDPI
                     QLAGLVHRVLKDHIDPKDVAKLAQYVKHPRIIDAALTELDKEANVRRLKGFEKIKRIYL
                     TLDMFSVDNGCLTPTLKIRRKETYEKFKPHIDALYALPDSTTKL"
     exon            complement(29170..29256)
                     /ID="exon_8260_17"
                     /Parent="mRNA_8260"
                     /gene="jgi.p|Fomfom1|1369104"
                     /source="prediction"
     exon            complement(29327..29729)
                     /ID="exon_8260_16"
                     /Parent="mRNA_8260"
                     /gene="jgi.p|Fomfom1|1369104"
                     /source="prediction"
     aSDomain        complement(join(29608..29729,29803..30400,30457..30572,
                     30629..30650,30705..30784,30839..31026,31081..31087,
                     31141..31224,31291..31426))
                     /aSDomain="AMP-binding"
                     /aSTool="nrps_pks_domains"
                     /database="nrpspksdomains.hmm"
                     /detection="hmmscan"
                     /domain_id="nrpspksdomains_jgi.p_Fomfom1_1369104_AMP-bindin
                     g.1"
                     /evalue="8.70E-82"
                     /label="jgi.p_Fomfom1_1369104_AMP-binding.1"
                     /locus_tag="jgi.p_Fomfom1_1369104"
                     /protein_end="1299"
                     /protein_start="848"
                     /score="266.7"
                     /specificity="substrate consensus: X"
                     /tool="antismash"
                     /translation="HVWQSWPEVDARRRAVGSALHKLFQTKELGGGSLETVGIWSKNCP
                     NWLLVDLAAQAYAKVGVPLYDTLGADSVEYVINHSDISVVFAAQEHIPFLLTLSPKLPT
                     LRMIVSIEELEDDEKRVLTAWGQTRNVKLMDITELEEFGRANLIDVIPATSDTIATICY
                     TSGTSGVPKGALLTHGNLAIATYAFMHSIEVVSDRITMSFLPLAHIYERTMELAAVAVG
                     KRIGYTTGDPLRFLEDIQVLKPHFVSLVPRVITRVYQSAIAAGDAPGLKGALFRQALAT
                     KLHNLRTSGKLTHPLWDRLVFRKINAVLGGQLMMIGSGSAPLSRDIAEFMKIGVLVDLR
                     EGYGMTENCGCCTTVWPNDPTSAGAVGPPVSIAEIKVVDVPQLGYRASDKPFPRGELVM
                     RGDHRFKGYYKDEAKTKEAIDEDGWLHTGDIATIDEQGRFRIIDRVKNVMKL"
     exon            complement(29803..30400)
                     /ID="exon_8260_15"
                     /Parent="mRNA_8260"
                     /gene="jgi.p|Fomfom1|1369104"
                     /source="prediction"
     exon            complement(30457..30572)
                     /ID="exon_8260_14"
                     /Parent="mRNA_8260"
                     /gene="jgi.p|Fomfom1|1369104"
                     /source="prediction"
     CDS_motif       complement(join(30556..30572,30629..30650,30705..30725))
                     /aSTool="nrps_pks_domains"
                     /database="abmotifs"
                     /detection="hmmscan"
                     /domain_id="nrpspksmotif_jgi.p_Fomfom1_1369104_0001"
                     /evalue="1.00E-05"
                     /label="NRPS-A_a3"
                     /locus_tag="jgi.p_Fomfom1_1369104"
                     /protein_end="1026"
                     /protein_start="1006"
                     /score="18.2"
                     /tool="antismash"
                     /translation="ATICYTSGTSGVPKGALLTH"
     exon            complement(30629..30650)
                     /ID="exon_8260_13"
                     /Parent="mRNA_8260"
                     /gene="jgi.p|Fomfom1|1369104"
                     /source="prediction"
     exon            complement(30705..30784)
                     /ID="exon_8260_12"
                     /Parent="mRNA_8260"
                     /gene="jgi.p|Fomfom1|1369104"
                     /source="prediction"
     exon            complement(30839..31026)
                     /ID="exon_8260_11"
                     /Parent="mRNA_8260"
                     /gene="jgi.p|Fomfom1|1369104"
                     /source="prediction"
     exon            complement(31081..31087)
                     /ID="exon_8260_10"
                     /Parent="mRNA_8260"
                     /gene="jgi.p|Fomfom1|1369104"
                     /source="prediction"
     exon            complement(31141..31224)
                     /ID="exon_8260_9"
                     /Parent="mRNA_8260"
                     /gene="jgi.p|Fomfom1|1369104"
                     /source="prediction"
     exon            complement(31291..31575)
                     /ID="exon_8260_8"
                     /Parent="mRNA_8260"
                     /gene="jgi.p|Fomfom1|1369104"
                     /source="prediction"
     exon            complement(31638..31652)
                     /ID="exon_8260_7"
                     /Parent="mRNA_8260"
                     /gene="jgi.p|Fomfom1|1369104"
                     /source="prediction"
     exon            complement(31728..31823)
                     /ID="exon_8260_6"
                     /Parent="mRNA_8260"
                     /gene="jgi.p|Fomfom1|1369104"
                     /source="prediction"
     exon            complement(32451..32563)
                     /ID="exon_8260_5"
                     /Parent="mRNA_8260"
                     /gene="jgi.p|Fomfom1|1369104"
                     /source="prediction"
     exon            complement(32621..32740)
                     /ID="exon_8260_4"
                     /Parent="mRNA_8260"
                     /gene="jgi.p|Fomfom1|1369104"
                     /source="prediction"
     exon            complement(32804..33334)
                     /ID="exon_8260_3"
                     /Parent="mRNA_8260"
                     /gene="jgi.p|Fomfom1|1369104"
                     /source="prediction"
     exon            complement(33399..33660)
                     /ID="exon_8260_2"
                     /Parent="mRNA_8260"
                     /gene="jgi.p|Fomfom1|1369104"
                     /source="prediction"
     exon            complement(33727..34984)
                     /ID="exon_8260_1"
                     /Parent="mRNA_8260"
                     /gene="jgi.p|Fomfom1|1369104"
                     /source="prediction"
     five_prime_UTR  35167..35230
                     /ID="UTR5_8261"
                     /Parent="mRNA_8261"
                     /gene="jgi.p|Fomfom1|1271551"
                     /source="prediction"
     exon            35167..35326
                     /ID="exon_8261_1"
                     /Parent="mRNA_8261"
                     /gene="jgi.p|Fomfom1|1271551"
                     /source="prediction"
     gene            35167..37360
                     /ID="gene_8261"
                     /Name="jgi.p|Fomfom1|1271551"
                     /gene="gene144271_146465"
                     /portal_id="Fomfom1"
                     /proteinId="1271551"
                     /score="0"
                     /source="prediction"
                     /transcriptId="1271742"
     mRNA            35167..37360
                     /ID="mRNA_8261"
                     /Name="jgi.p|Fomfom1|1271551"
                     /Parent="gene_8261"
                     /gene="jgi.p|Fomfom1|1271551"
                     /proteinId="1271551"
                     /source="prediction"
                     /track="FilteredModels1"
                     /transcriptId="1271742"
     CDS             join(35231..35326,35383..35813,35869..36085,36138..36926,
                     36979..37050)
                     /ID="CDS_8261"
                     /gene="jgi.p_Fomfom1_1271551"
                     /source="prediction"
                     /transl_table=1
                     /translation="MPPRGLFSNVPNELLVRILSELDVLDLLTCRAVCRRLESLIRDDM
                     TLQYKVELGRAGMIDGLPGKHPLHKRLERLRVYQRAWRSPNVVLSKTTSLPPSHSDRVW
                     PLEDEGLLASHSGVGLDFCRPSSSLRGIPAATVQVETKEWPEDIRSGLAHGCAIDVQQD
                     LLALAPRIPTPASESKCHLFSLSQSGLSHPLAANPLLLMSFPERMLDRVGGQTQHLEIL
                     GNLIVWTVWDLGQVQVWNWQEGVLLWEIATRDLLKPIYCRLLDSSTLLVAHGDELSIYD
                     IRDTGASRSHSSPVTGTATARDYICRLGLPIRSFDSATDKMFLDMQRPSDFAKHHPPFA
                     HDSSLTTIAMCFSFGRGFAYMAPRAEHLVFLIPVCTVFAAVDRVRNAPGATTRTIPWDE
                     WGPSGARLIQTPEQPDFTVLGSKFAAAFYPETRWGEPITGADVYIIDLNPAARSSSGKT
                     THVNFSEQIRSSKTTCSVLSTTFPCTLTRHTVVLQNAQAKRFRLVLFHDGWALLPTLDE
                     GQVHSSNKPVGGYMFLA"
     exon            35383..35813
                     /ID="exon_8261_2"
                     /Parent="mRNA_8261"
                     /gene="jgi.p|Fomfom1|1271551"
                     /source="prediction"
     exon            35869..36085
                     /ID="exon_8261_3"
                     /Parent="mRNA_8261"
                     /gene="jgi.p|Fomfom1|1271551"
                     /source="prediction"
     exon            36138..36926
                     /ID="exon_8261_4"
                     /Parent="mRNA_8261"
                     /gene="jgi.p|Fomfom1|1271551"
                     /source="prediction"
     exon            36979..37360
                     /ID="exon_8261_5"
                     /Parent="mRNA_8261"
                     /gene="jgi.p|Fomfom1|1271551"
                     /source="prediction"
     three_prime_UTR 37051..37360
                     /ID="UTR3_8261"
                     /Parent="mRNA_8261"
                     /gene="jgi.p|Fomfom1|1271551"
                     /source="prediction"
     exon            37594..37768
                     /ID="exon_8262_1"
                     /Parent="mRNA_8262"
                     /gene="jgi.p|Fomfom1|1369106"
                     /source="prediction"
     gene            37594..38030
                     /ID="gene_8262"
                     /Name="jgi.p|Fomfom1|1369106"
                     /gene="gene146698_147135"
                     /portal_id="Fomfom1"
                     /proteinId="1369106"
                     /score="0"
                     /source="prediction"
                     /transcriptId="1369297"
     mRNA            37594..38030
                     /ID="mRNA_8262"
                     /Name="jgi.p|Fomfom1|1369106"
                     /Parent="gene_8262"
                     /gene="jgi.p|Fomfom1|1369106"
                     /proteinId="1369106"
                     /source="prediction"
                     /track="FilteredModels1"
                     /transcriptId="1369297"
     CDS             join(37594..37768,37825..38030)
                     /ID="CDS_8262"
                     /gene="jgi.p_Fomfom1_1369106"
                     /source="prediction"
                     /transl_table=1
                     /translation="MSSARQVDDTFQLYDLRVEVVCPPGQRIMCGAKEGDYFTLEGEML
                     YLPPGRGISIYSLGSVLPLLAAKQRMTAANDWISTDAEVACPDPCCPSRLRILRTGIRT
                     FKHGETTLVPLPPNTGEAATEQ"
     exon            37825..38030
                     /ID="exon_8262_2"
                     /Parent="mRNA_8262"
                     /gene="jgi.p|Fomfom1|1369106"
                     /source="prediction"
     three_prime_UTR complement(37965..38105)
                     /ID="UTR3_8263"
                     /Parent="mRNA_8263"
                     /gene="jgi.p|Fomfom1|853218"
                     /source="prediction"
     exon            complement(37965..38729)
                     /ID="exon_8263_6"
                     /Parent="mRNA_8263"
                     /gene="jgi.p|Fomfom1|853218"
                     /source="prediction"
     gene            complement(37965..40203)
                     /ID="gene_8263"
                     /Name="jgi.p|Fomfom1|853218"
                     /gene="gene147069_149308"
                     /portal_id="Fomfom1"
                     /proteinId="853218"
                     /score="0"
                     /source="prediction"
                     /transcriptId="853218"
     mRNA            complement(37965..40203)
                     /ID="mRNA_8263"
                     /Name="jgi.p|Fomfom1|853218"
                     /Parent="gene_8263"
                     /gene="jgi.p|Fomfom1|853218"
                     /proteinId="853218"
                     /source="prediction"
                     /track="FilteredModels1"
                     /transcriptId="853218"
     CDS             complement(join(38106..38729,38785..39130,39191..39245,
                     39297..39698,39761..39913,39975..40074))
                     /ID="CDS_8263"
                     /gene="jgi.p_Fomfom1_853218"
                     /source="prediction"
                     /transl_table=1
                     /translation="MLLSTLQTPTAPQILNSSGLRIEYALGKGRGVYSCREIPAQTVIE
                     ISPVLLFNAKEYEEHGRHTVLDHYTFVWRDGRMALALGLGSLFNHSQRPNVSYTIDPAT
                     ESIRYTTSRRILPDEELCIFYGHKLWFDPVDAADGAVEAADEQPDDGWGGLVAMKGDDD
                     GEGEMTNPLDSLFSLFDASDDGDTGEVVPEEKLPFRRLKLTPEEEEEEEMNIVRKEDAW
                     AVDLPDPRLAAVMLKWLKQSGFDTPSMAHLKRIRKHDDQMSIVLILTREHPGIPTLPEH
                     ILLPPPYVVTVPKTAALTMSSLKLKSSLWPTIYAPRKKFEPEPWTRGRLRWACSAMKQV
                     AKEAQEAGKEGELPIAAYVPIPYEEETRVATRMLEPISAHDTRKSASHPLRHSIINLVR
                     AVGELRASSKSTSIPNIASPLLTSPQPQPIPIGDVPDPSLDQVSATHSQPPSNSAPGSS
                     DRAAQTNVVNGAHYLLTSLTLFTTHEPCIMCSMALLHSRVKEVFYLIPMAKTGGCGGVA
                     CVPRLDGVNHRYGINVWKLGEGRSKDEWLEDCGLGLCETCDA"
     exon            complement(38785..39130)
                     /ID="exon_8263_5"
                     /Parent="mRNA_8263"
                     /gene="jgi.p|Fomfom1|853218"
                     /source="prediction"
     exon            complement(39191..39245)
                     /ID="exon_8263_4"
                     /Parent="mRNA_8263"
                     /gene="jgi.p|Fomfom1|853218"
                     /source="prediction"
     exon            complement(39297..39698)
                     /ID="exon_8263_3"
                     /Parent="mRNA_8263"
                     /gene="jgi.p|Fomfom1|853218"
                     /source="prediction"
     exon            complement(39761..39913)
                     /ID="exon_8263_2"
                     /Parent="mRNA_8263"
                     /gene="jgi.p|Fomfom1|853218"
                     /source="prediction"
     exon            complement(39975..40203)
                     /ID="exon_8263_1"
                     /Parent="mRNA_8263"
                     /gene="jgi.p|Fomfom1|853218"
                     /source="prediction"
     five_prime_UTR  complement(40075..40203)
                     /ID="UTR5_8263"
                     /Parent="mRNA_8263"
                     /gene="jgi.p|Fomfom1|853218"
                     /source="prediction"
     three_prime_UTR complement(40924..40960)
                     /ID="UTR3_8264"
                     /Parent="mRNA_8264"
                     /gene="jgi.p|Fomfom1|853369"
                     /source="prediction"
     exon            complement(40924..41021)
                     /ID="exon_8264_6"
                     /Parent="mRNA_8264"
                     /gene="jgi.p|Fomfom1|853369"
                     /source="prediction"
     gene            complement(40924..42420)
                     /ID="gene_8264"
                     /Name="jgi.p|Fomfom1|853369"
                     /gene="gene150028_151525"
                     /portal_id="Fomfom1"
                     /proteinId="853369"
                     /score="0"
                     /source="prediction"
                     /transcriptId="853369"
     mRNA            complement(40924..42420)
                     /ID="mRNA_8264"
                     /Name="jgi.p|Fomfom1|853369"
                     /Parent="gene_8264"
                     /gene="jgi.p|Fomfom1|853369"
                     /proteinId="853369"
                     /source="prediction"
                     /track="FilteredModels1"
                     /transcriptId="853369"
     CDS             complement(join(40961..41021,41077..41228,41285..41767,
                     41821..42023,42088..42217))
                     /ID="CDS_8264"
                     /gene="jgi.p_Fomfom1_853369"
                     /source="prediction"
                     /transl_table=1
                     /translation="MSQPVHDLHVPPPKVPCFRCKKSHDTAAAFLISCSKCERAWHHTC
                     HIPPVTEEEILGRIDADKKGKRDAGLGGWQCRTCTKRSRTEPSSRPDLLNEGSAPLVPT
                     LALKAPQTLQNSSTAMPALSMIAPTVITIDDEDDDDVMSLDEPPRPVSKLATKLVQPPT
                     QKKTAGQAHGGQLPAVVNFSGGAESRRSLPQAPTSIQPVPGVIESTSLPATMGAPAPTQ
                     GKSDKGKEKERVLLTSYSRTPASLQSAAAQSSAPSQSQEKGKGRTVTKIAKRASEQSRP
                     APFSLPAATHGYGTGGSRSSTGDSVTLPSPPTAPIRPPSPKPWYPLPLARHPLGRRPCA
                     LQ"
     exon            complement(41077..41228)
                     /ID="exon_8264_5"
                     /Parent="mRNA_8264"
                     /gene="jgi.p|Fomfom1|853369"
                     /source="prediction"
     exon            complement(41285..41767)
                     /ID="exon_8264_4"
                     /Parent="mRNA_8264"
                     /gene="jgi.p|Fomfom1|853369"
                     /source="prediction"
     exon            complement(41821..42023)
                     /ID="exon_8264_3"
                     /Parent="mRNA_8264"
                     /gene="jgi.p|Fomfom1|853369"
                     /source="prediction"
     exon            complement(42088..42253)
                     /ID="exon_8264_2"
                     /Parent="mRNA_8264"
                     /gene="jgi.p|Fomfom1|853369"
                     /source="prediction"
     five_prime_UTR  complement(42218..42253)
                     /ID="UTR5_8264"
                     /Parent="mRNA_8264"
                     /gene="jgi.p|Fomfom1|853369"
                     /source="prediction"
     exon            complement(42322..42420)
                     /ID="exon_8264_1"
                     /Parent="mRNA_8264"
                     /gene="jgi.p|Fomfom1|853369"
                     /source="prediction"
     five_prime_UTR  complement(42322..42420)
                     /ID="UTR5_8264"
                     /Parent="mRNA_8264"
                     /gene="jgi.p|Fomfom1|853369"
                     /source="prediction"
     five_prime_UTR  42402..42609
                     /ID="UTR5_8265"
                     /Parent="mRNA_8265"
                     /gene="jgi.p|Fomfom1|853208"
                     /source="prediction"
     exon            42402..42744
                     /ID="exon_8265_1"
                     /Parent="mRNA_8265"
                     /gene="jgi.p|Fomfom1|853208"
                     /source="prediction"
     exon            42809..42922
                     /ID="exon_8265_2"
                     /Parent="mRNA_8265"
                     /gene="jgi.p|Fomfom1|853208"
                     /source="prediction"
     exon            42976..43041
                     /ID="exon_8265_3"
                     /Parent="mRNA_8265"
                     /gene="jgi.p|Fomfom1|853208"
                     /source="prediction"
     exon            43504..44560
                     /ID="exon_8265_4"
                     /Parent="mRNA_8265"
                     /gene="jgi.p|Fomfom1|853208"
                     /source="prediction"
     exon            44616..44731
                     /ID="exon_8265_5"
                     /Parent="mRNA_8265"
                     /gene="jgi.p|Fomfom1|853208"
                     /source="prediction"
     exon            44783..45013
                     /ID="exon_8265_6"
                     /Parent="mRNA_8265"
                     /gene="jgi.p|Fomfom1|853208"
                     /source="prediction"
ORIGIN
        1 cgcgaacctg tcaacacgcg agcgtggtgt atggaggaac gcgtgctgtc gacgcgtgca
       61 ctctggtact gcatccatac actgcagttc gagtgccaga cggcccacat gaacgtagac
      121 ggaagtcgga acatggacga tcccctcgac ggtgtcccac gtcttcctga tagagtcttc
      181 actcctgatc tcccgacgct cccgcacgtc tcagaggaag aggcggagaa ggaggtaaat
      241 cgcgcatggg agaacatcct tcgtctgtac tctcggcgaa cgctgacgaa gcctcgagac
      301 cggcttgtcg cgttttctgg catcgccgag tacttccacg ggtattggag tcagagcacg
      361 tacatcgctg ggctgtggga gcatcagctt cctggatgcc tgctgtggta caagaccgga
      421 gggaaggacc tctcgcccag gcctgcgaag tatagggctc cgacgtggtc ttgggctgcg
      481 gtcgacggcg aaatctccac ccaggcagtc acacacacgg gtgcggtgtg cattgtccag
      541 cgttgctcgg cggtgccaaa gcgggatacc aatccttttg gtgaagtcac tgcaggtgaa
      601 ttgacgttga atgtgatcat aaggcgtacc gtctgggatc cggtcgaggg agagctctat
      661 gaaatggagg gccagccgac gggtgttcca aacgagtatc gttcggaacg ggaggaaatc
      721 gggtatgtaa cagccgatgc ggtggaagag gcgtccaaga gcaagggtga agtctacgct
      781 gctgtggtgg cgcagacaac tactacgttg cttggcatcg tgcttattcc ttcagaaacg
      841 cttggcgatg ctacctaccg ccgagttgga tggttcactg caccattctg cgacagacat
      901 acctggttga atacacctca tgagctggta gaggttgtat gatcaaaaat gtagaaatgt
      961 acgatgtaga cagaaagaga gagtactcac gctgggccgc ttggactgta atatcgcgat
     1021 gtgacatgcg cttttcatgt gatttgttca atctgcctgc tatagcacaa cactctacaa
     1081 caacaataca atgccaatat aacagcagaa ccaaatatat cttacacctc gatcaaaatg
     1141 cgtactgccc acagatgaga cagaccttga ccagtcacgt tcagctcttg gacccctcac
     1201 tgttctcgcc cttcttatca tcagtgatga gattttggat gatcgccggc caaactgaac
     1261 gtgtgatgaa gtcagaggtc ttgattcgca tgacgacagg agaagaggac aatgcacctt
     1321 cctcgaagcc gggataccgc ccgagccgca gctgctgccc aatgttgagc atcgcaccct
     1381 tgcggacatg gttccagtgt tcgaacatgt aggctacttg aacctacaac caccacatcc
     1441 ggtacaagtc agtatccagc taatatagca ccacacagcg agtcacatcg gcatggaaac
     1501 gcaccttgcg cacgtcttcg aacgccgcag agaaggcaga gaatgcctca tgcacaacgt
     1561 tgtccaccgt aagcgacttg ataatgtgct ggaacgcacg gtccttcaga tcctgcagcc
     1621 cgagctctgc ggtaccgtca ccggccgccg atcagtctga catgacagtc acgaaagatg
     1681 ttcactcact atccgcgaga cggtacaccg acttcgccga aggtggccgc gaccgaccgg
     1741 ggttggtccg ctcccactcc gctatccact ccttgcgcga cctcgggtct atcacaattg
     1801 acgtcgtggc cgctgctgct tccgacggct gctgttggtt tacgcggaaa aagctgggct
     1861 ggtgttccga tgaaagcgct gctggggtag aagctaatgt cccatgagga gttgcggcgg
     1921 gcgctgatat tgacaggaac gaagatgata gaggtgcgaa ggcgatggtg tcggtataca
     1981 gctatgaaaa cagtagtaaa cagtgatgtt caatcaatga tcagaagagg ctcacgtagt
     2041 acaggacagc acgatatgtc gcatatgcga catctcgtat gaccacccgc gctttcttcg
     2101 gaccaaggac gtcgggctcc ttccgactgg aacgcaattc cagcgatcgc gaaggctctt
     2161 cctgctgctc caatgcaagc tctctgctcc tcggagtcga gggatgcgat agcttcgggc
     2221 gagtgttgcg tgcactttgg tcctgttcgt cgacatcatc tgttccagat tgtccattga
     2281 actctagaac ctcgtccccg cttactgatg ttcgtttatt ggatatcatg gtggttgcgc
     2341 ttgcctgacc caggtcgtca ggtactggtg tctcttgaag gttggtgtcg tcgatgggta
     2401 agtcctggtc gttgctcata gactcaaggt cttcatcatc ttcatagtcc gaatcatcaa
     2461 attggaaggc aaatgcgccc acgtcggata cgctagcatc gtcggtttgg cttgtatctc
     2521 cgagtgcgtc aatctctgcc gagctttcgg cgaaaccgga atgaaacact ggaaattgtg
     2581 gatttgggtc tgaccatcat tgttcgggac gaaattgacg tacttgcgtc gaagtaatcg
     2641 actcttcgta acagcctccg agccgcatat atcttgcgtg gctcaacttt gcctcgttgt
     2701 gggaggacaa actccacgtc cgagtacata ggactgcatg tatgctcaga accgagacgg
     2761 tgtagaggag gagaggtaat cactcgtcga gcaaacctcc cattgaatcg aggaggtcct
     2821 ttggcacata atatcgaggg atggcgggcg ctggagctgg cgtcgcaggc gcagaggtga
     2881 tggtgcagat gattgcaaag gcatcttgct gcctaacagt ggccggctgg tagtacacgg
     2941 cgtctctccg cgcgaattgc gcccatcccc agttttgtgc ctgcagacag tgagacccat
     3001 gtgattacca gaatacacgg actcaaaacg tactccagga taatagaagg aatgatcatg
     3061 cgcctctttc aagttgaatt gaatcgtctt cgggacgctg ctccagtcag tggttgaatg
     3121 gcacgactca gttataggag aacagcccac ttgcgaatct caaagccgaa gttgaacagt
     3181 ccttctcgcg accacctacc gcagtcacgt cagcaccgcg aatatgagca ggacacatca
     3241 cttacttgcc gtttaccgcg ttcgctctct cggctgttgt gggctacatg gtcaatagca
     3301 tacatgagaa tctggggacg cgagcgctag ccgagacggt accgacctcg cacgccaggt
     3361 acaggctcac aaaagtctgc ccgtccgtgc caacgtttcc agaatttgcg tagaaaagaa
     3421 tctagtaagg ggttgagtaa gtagacacgt accaacctca tgtaactctc taccaactga
     3481 cttgccatcg gtcatctcca aatctagggg acttcgtgac cttcgacttc gcctcgcctt
     3541 tgctatataa ggttagtacg acatggtgga tatcgctgta ctgatcccac gtacctgttt
     3601 tcgaacagat tcttgagccc tcgaagagtc cactcgaacc ggatcgtcgt gctctcctta
     3661 gcatcgccaa catcctggtt ggcttttgtg gtcacagaca ttgtcttgca gttcgcgtgc
     3721 agttgtagtg cagcagtgtg ctcgacgatg agaggagcgt agatgatggt ggggaaggta
     3781 agaggtggat gcaaaggagt ggggacaacg ttgaacaccg cgatgatgat cggcgatccc
     3841 atcgggcgcg cgacattcgg tccgactttg acttctcgga cgtcactatt gtgactgaaa
     3901 acatgagctc gaacataact cgcagatata atcgtactcc gtcttgaggt tgtacgccac
     3961 cgttgccatc gtctatgacc ttgagtccgt attcctcaaa ccgtggcact agcgccagcc
     4021 aaaccccctg cgcacaggcg tattagcgag taacgtgcgt acatatgttg gttactcagt
     4081 cggtttcatc atcatgtctt atccaggtca gctggatcca tcagagagac gataactgtc
     4141 tggagtcccg agtgtgattc ataccaagac cctccgtgca gcgctagggc ttgtgtcgaa
     4201 cctacaactt cctcgccccc gacccctcaa ctttgttctc tatgatcgcc gagtttggtg
     4261 accaaattcg aaaatccaac gccaatacca tcatgcgaat gctatctctc aacgtccttc
     4321 gcgacgactg caagcctccc ctggagtctt tcgactatct cgtcgacgag gaagttgtga
     4381 aggaggtaat ggactttatg cctgaaccga gtaagatcga cttcgtggcc gacgagagac
     4441 agaactaccc tcccctctcc aagaagttgg tcacatcgaa gtcgtgttta ggggctccat
     4501 acttcattca caaacagcat cgagtctcca ctgatccctc cagccaatct gcgtcgttac
     4561 agaccaaggc ctctttcact cgctctctgt ccgtcgttgt ggcactctcg tatctcaggt
     4621 cgttccgtcc cgtgcaaatg agggtagcct ttgagtctgt cagatgcgga gtgctcgcgc
     4681 tgaacggcgc gtgatgcgtg agcttgcaaa aggtgtgccg tgccgttcac tttgcgtgga
     4741 tgacatgtag gttatagttt gggcaagcgc aattgtacat gtacatgtgg acgttgattc
     4801 tgtcatatgg tgtatagcgc agagttcgat tctttcgcgg gcaacggtgg ttgaacgttg
     4861 actggcgcag tgttgaagcg cccgtcgcgt gcgtgcggga gaacgagcca cgtcttcgac
     4921 tacaaccgcg agctgcatag ctgcacaatg catctgtccc tcccaccacc gcatggtctc
     4981 catctgagcg tcgtcaactc tctgatctta ctagcagacc tgaactcagt gtgagggtgc
     5041 taaatacaat gacgcaagaa caggctcttc gtccacggcc gctcccaaaa gtcttgctgt
     5101 ttgctctcgc tcccactgcc tcttggtttc tcctgcgtcc gctcatagaa cctgcaccac
     5161 cgctgcccgc actgcacgcg tccatcggct tctcaatatc tgcacttcta ggatcgttat
     5221 acctggtccc ggcgctggga cagaccttcg tacgcgcgaa tctgaaggga agagacctgt
     5281 tgaagaccta cgacacgccc atgtaagtcc caaatttgct ggtggccgtc attgcggacc
     5341 tcatgatgtg cgtatctagc ccggagagtc aagggctgat ttgtgcctca atatatatca
     5401 tactcctcat tctgttcatc ccctacgcct tctcggactc tatcactact cgtcatgagc
     5461 cggagcgcag aggtcgcgag ggccttgtgg tggacgagtt cccgcatcac caagtaagtg
     5521 ttggaatccg tggcgtacgc gtcgtatgtt catcgaacac aaatccgttc ttgaagctgg
     5581 cagtatacct atcatccctg ctctctctcc taatagcaac gatgctgggc ttcctagacg
     5641 atgtctttga tatccgatgg aggcacaagc tccccatccc tatcatcgcg tctattcccc
     5701 tccttatcgt gtactactcg gagcgcggag caaccgacgt cgtagtaccg attccactga
     5761 ggtggttgtt aggcacgctt ctgcatctcg gtgcgtctat gcgctcttgt tccttcagat
     5821 gtacctaaag aaccgtgcag ggccgctgta ctatctatac atgtcactac tgtccacctt
     5881 ctgcacgaac agcataaata tcctcgcagg tatcaacggc gccgaagtct cccaggcagt
     5941 catcatcgcc ctctcggtca tcctcaatga tttcctcttc ctaccttggc ccttcgggtt
     6001 ccgcatcccc ctccccaccc atgtcacgga cggactgaag gttggtggtg cttggagtgc
     6061 gggaatggcg tacggaagta ggatcctagt cgaacggcat ctactaagtt tgtacttcat
     6121 gctgccattg ttgggcgtgt gtttggggtt catgtaccat aactggtgcg tcgcctctgc
     6181 gtttacacac gtgccggcgt taccgacaga gcgtcctcca caggtatcct gcccgtgcgt
     6241 ttccgggcga tacgctgtgc tatgtgaccg ggatggcatt cgccgtggtt ggcatacagg
     6301 cgcattactc gaagacgttg ctgctgtttt tcttgcccca aattttcaac ttcgtgctgt
     6361 cgtgcccgca gctgttcggt ctggtcccct gtccgcggca tcgtgttccc aggtgagttc
     6421 tgatctgagt tgcggaaagc atcaccccat ggggatgtca atcacgaaag gttgactaac
     6481 cccgtggcgc cccgcagatt cgatgcggac acgcagattc tacacccatc ccaggcggaa
     6541 ttcaaagaca agcgcccatc cgcggtcgcg acggctgtgc tccgattgtt ttccgcactc
     6601 ggcctcgtgc aacttacggt agacgaaagg acaggcgcga tcagctccac gacgaacttg
     6661 accatcttga acgtattttt gctccgcttt ggtccgatgc gggaggacag cctcactcga
     6721 gtgctaattt cgacacaggt gaggtgacgg tttgttcctg gcaggcgtca gaagttatgt
     6781 tggcacagtt ctgcaagcga agtagtggca tggccgatcc gcttgcatgc ttcttacgag
     6841 tgagcagcgc gcacagtgcg cttcaggcgg ctccgatccc tcgcggatgc aatgcaattt
     6901 gctaacaact tgttgctctt cttctgttgt tatagatttt cgggagtttg gtggcgttct
     6961 ttgtcaggta tgggctcgcc ggactggtgt atgacggaaa cagacgatag aaggcaataa
     7021 tggcaatgtg cggcgttgca caacgtgaat gttccctctc tgtcaattat gtgagggcat
     7081 tcttggtgaa gcctcacatg gccaacgctg gagctcaatc gcgacattct ctatcgtaag
     7141 aaggtaagcg atgccatcat gtcaatgtca ttcaagttgg acggcgggcg tgcgttctcc
     7201 ccaacctgtg cccaacctcc gcctgtccgg cccaaagcgc gaaatgtctc atggtggtca
     7261 actactggta tccccgcaag cggcgcagcg cttatacgct ctaaccccca gcctgtggcg
     7321 ttgatgcact ctctttttgg caggttcgca gtggaagcga ggacgtgcga gcctcaaggg
     7381 atgaatcggt catgtttcgg ccgaacggag tctgggctta gcgaggaggc ggacggcgcg
     7441 ccgagcgcgt ggggcggggc tccacgagcg gctagtatcg gggcggaatt ctcaaattca
     7501 catgtgccgg cgtttgtgca cttgcatgcg atcggtgcca gcctcaaaac attcaaatga
     7561 ccatggaatt gcattccgac accccacgcc ctttccgcgc cctcctctct atctttcact
     7621 actaccttgc aactcgtttg tctcaacacc acaagcacca tgtcaaacga gcgcaaggct
     7681 ttcctggctg aagtcgcggc ggtcgagcag tggtggaagg tcggtgtagc agtccctgat
     7741 accattcgtg tctttgactg agtgttcgtc gtgttcgtcg cgccatacag gacccccgct
     7801 gggccaagac caagaggcca tacaccgcgg ctgacgtcgt ctcgaagcgc ggaacgttgc
     7861 ccatctccta cccttccgat gtgcaggcga agaaactctt ccgcctgctc tctgaacatt
     7921 tcaaggatgg caccccttcg cacacctatg gcgcgtaagt gatctgtcta tctcgctaaa
     7981 gtcctgattt agagagctcc acagtctcga tcccgtgcag gtcacgcaga tggccaagta
     8041 tctcgagacc gtttacgtgt ccggatggca atgctctagc acggcttcca gtacgaacga
     8101 gccgggaccc gatctcgcgg actatccttc caacacggtg cctaacaagg tcgagcatct
     8161 gttccttgcg caactcttcc atgaccgcaa gcagcgcgaa ggccggtcgc acctttcgga
     8221 gaaggagctt gcggagacgc ctgtcattga ttacctccga cccatcgtcg ctgacgcaga
     8281 caccggtcat ggcggaatta ctgcaactat gaaacttgcg aagctatttg tggagaaggg
     8341 cgcagccggt atccacgtcg aagatcaggc ggcaggcacg aagaaatgcg gacacatggc
     8401 aggaaaggtc ctcgtcccca tccaggagca tatcaaccgt ctcgtcgcga ttcgtcttca
     8461 gttcgacatc atgggcgtgg acaaccttgt cgtcgcccgt acagactcgg aagctgcgac
     8521 tctcatcacc accaacgttg acgagcgtga ccacccattc attctcggat cgaccaaccc
     8581 tgaccttcga cctctcgtcg ttgagctcaa cgaggcggat agggctggca agacgggcgc
     8641 cgcgctcgag gccgtcgagg agaagtggat ggcggccgcg aacattcaac tattttcgac
     8701 gacgctcgtg aacgcgctcc gtgctcaagg cgcctctcct tcgacgctcg agaaatttgc
     8761 tgctcgcatc gcgcacgtct cgtggccgaa cgctgtggcg atctcccaaa aggagttcgg
     8821 gctcaagaag gtgccgcact gggattggga tgcgcccagg actcgcgagg ggtactaccg
     8881 ctaccaggga ggcacccagt gcgcgatcaa ccgagccatc gcgttcgccc ctcactccga
     8941 ccttctctgg atggagacga agaagccgat tctctcccag gcgaaggagt tcgctgaggg
     9001 cgtgcacgcg gtgtatccac aacaatggct cgcgtacaac ctcagcccct cgttcaactg
     9061 ggaagctgcg ggcctgaacg cgaacgatat gaaggggtac gtgtgggagc ttggcaagct
     9121 cggtttcgtt tggcagttca tcacggtgag taccagagtc atatgtgcac atctatcttt
     9181 tgttcatgtt gtccgaatcc tagcttggtg gtctgcattc gaatgcatac atcagcgacc
     9241 tattcgcgcg ctcgtatgcg acggaaggta tgaaggccta cgtcgagctc gtccagcgcc
     9301 gagagcgcga gatcggatgc gacatcctca cgcaccagaa gtggagcggc gcggactaca
     9361 tcgacaacct catgaagacc gtcacaggcg gtgtttcgtc aacggcggcg atgggtaagg
     9421 gcgtcaccga ggaccaattc aagtcgaagc tgtgatagtc atcatgttgg ggtcgtccat
     9481 ctatctgtct tggactttta tctttggttc tcctcttcca tgtatccccg cgcatctgta
     9541 tctttaccac aaccattgtt ggaggttcct cagtcacagt gctgtctgat tgtggtccgc
     9601 gtcaatattg tcgcccgtcg tgcagaatat aacgagggaa ttcatccatc gcgcttcggc
     9661 accagccctt gagaaaacac tttgtacggt cgaacatctg atagagagct ggagccgaat
     9721 cacattcaaa attgctttgt gaaaagtagg atacgcgtct ggaagcaaag ttgacagcga
     9781 ggtccatgtc atattagctc ctgaagacga gatagtatca gaagaaacgc gaaaattgag
     9841 tggccacgtg atctccaacg atgatgccgc tgattaacgt ggacgtggac tatggtgacc
     9901 aattgcaaag attccgttga atgcaggagt agtatcggcc tacgtggatg ctacgcctag
     9961 gtcatagcct tcttttcgcc caaagataac ttctttctgt tactaagttc tctcttcaat
    10021 ttgtagacct ttctgcattg cttccaggag gccgcaacct ctcaacgcct ctactgccat
    10081 acattaggcg gtgtcctcca tgacgtacgg ttaccgcata aggcaagttt gcgtttccat
    10141 tcaggcaatt ttccgcttag gcgctggaat gaacttgggt ctttccgcct cgcctatgta
    10201 gtactgagta gatctcggcg ccgggcgaag ctgactcgag tccgagtcgc atcccgttcg
    10261 accgcatcat cgccagagtc attccacgag agaaagtaag tacccaacat gattggcaat
    10321 aggcggtgtc ggtgccacaa tgtggcacca ctgcgatgaa ggcagtgccg ccagtggtgt
    10381 tcatcggagt cacttccgcg gtggcctgac gccaaatcga cgggtaggca gacaacatgg
    10441 atgtctctct cagtctctca aacagatgtt tgctgacaat gtgtgcgctc agtccgcaac
    10501 agtctatact cttgaatttt acaggctggg ccggcgccgg ccattccagt caacgccaat
    10561 ccgtagtgca ccggcgcgcc ggcggcatac caagcacccc taagaggtaa accccgcttc
    10621 tcgagtcaag cgctgcgggg cgatgaagat taactcaaca tgtggtggta gcggtaggat
    10681 agccatcgga gactcggtag tgggacaaga tataagtgca ggcctcttga ctgcatcaga
    10741 aacccagctt gcccacctat agctaaatcc cctccccctt gctagaagca tataatcatg
    10801 gcgtcgacta gcagcagcag cagcagcccg agctcctgta ttgaccccgg cgccaccgcg
    10861 actcccgcga cgacggccga ggaagttgcc cccctcaccc tcgacatcaa gtatgttgac
    10921 tcacgctttg acgaggacaa gggtgcatgg gactacggag acactctgaa ctcagaggtc
    10981 gccgcggagc tagtgcagcc cgttgggacg cacaccacgg acgatgacga ttcttgggag
    11041 aagttctgct tcgtcgtcgt gcgcaagtac tcgcgcgcag aggacaaacg caagagcact
    11101 atctcgttcc aaattatcat taagagccca tacctccgaa cggcatgttc cgaggtcatg
    11161 gcgcaactgc gcggtatctc ttgggtctct gagccgctcg aggtatgtgt gttgcgaagg
    11221 cctatgcatg tatcgcaaag tgctgacacc acgttgttac tggtagctcg agcccaccca
    11281 gcttatcact ttcttcccca agttcgaaga gtacgagaac gcactggctg cacgcacacg
    11341 cacggaggag gaagagcgta tcctcgcttc cctccgggtc ctactcgact acatacgcaa
    11401 aaactatcga cagaccctag cacgcatctc tagcctcgtc tcccacggcg agatcacatt
    11461 tgacctgctt tacgccatcc tcgtgcctgg cactatcatt ctcaacagat gccagataac
    11521 tcgcgagacc cgcgctcttc gcctaactac cgcctcgaaa agcataaact cgtgcgggca
    11581 atggttctat aaccttcagt gcgaagccct cgaagagttt gtagaagacg acggtgggaa
    11641 tgacaatgac gaacctactg agattggctg gagcgacgag gacgaagcaa gtaaccgcaa
    11701 gcgttggggc tgggtaagcc ggacggcaca agtgtgggac ttcgccggtg tggagaagat
    11761 caacactctc aacgcattcc cgattcaatt ccatcccgac gaagcggcta tcacctcaat
    11821 gctagtcgcg cgcggtagga aatgggcgtc actcagtggg atgcaccacg tcttctaccg
    11881 cgggacagct gcgaggtgga agtgggtcaa tgggacgaac aagttgttca agtataccgt
    11941 gagtacctct actagatgaa cgtggtgatc agtcatcaac gatggtcctg tttcaggtca
    12001 actgtcgtat tgtgatcgac aaggccagct tccaccgagt ggaaactgac tacgagttcc
    12061 ctccagcgaa ggcactagtt ggacgaacca ctcctgagtc actaactgag gaagagattc
    12121 ttctcgcttc gcccatcgtg tatggcttca gcctatcaga caagatatgg cgtgagtgcc
    12181 tctgctttcc tttagcttgc tacgttctga cagagtggac agttgaatac aacatcaacc
    12241 atgtctcgga tatcgagtgg aatgatgagg cattctcggg gctcgtgctc ccggcagagc
    12301 gcaagacgct tctccgctcg ctcatcgagg tgcatggccg cctcaactcc agtggtcccg
    12361 gcggcttcga cgactttgtt cgcggaaagg gtcagggtct cgtcatcaac ctctacggtc
    12421 cgcccggtgt tggcaagacg ctctccgcag aggccacaag tgagcacctc cggcgtccgt
    12481 tgtacatcat cggaagcggc gacctgggca caacttctta cgagatcgac accgcgttgg
    12541 agaccgcgtt cgatctggca gcatgctgga acgcggttct gctcatcgac gaggcggacg
    12601 tcttcctgga acagcggtcg ttgcacgacc tggagcggaa cgcggtagtc gctgtgttcc
    12661 tccgacacat cgagtactat cgtgggatct tgttcctgac gacgaaccgg ataaaaacct
    12721 tcgacgaggc cttcctctcc cgtatccatg tcgcgctgca ctacaccgag ctgtcgacat
    12781 cgacgaaggc gcaagtctgg cgcgcgttct tggtcaaggc tggcgtggac ccaagcgagc
    12841 tatcagacga gctcatcggc aggttggcgc agcgcgatgt caacggccgg cagatcaaga
    12901 atgcgtgcaa gactgcggcg tcgttggcga caagcagggg cgagaagatg cagtatgagc
    12961 acgtggcgga gtcgttgaac gcgatggacg agttcctcgc ggacttcgct gcgattcaga
    13021 actacgcgtg agcgtgttct tgggacccgc acccaggact gtgttagagt tgttgtggat
    13081 taccctcggg cccgttttgt acatagacca tttcatatct ccctaatatc ccggaacgcg
    13141 ccctatggct agacctgact gtaattgttc catgcttgtc gaccttccca gtgacacgta
    13201 tgccttcaca cgccatgagc tctcggcatc cactgtcaaa accattggca tagcagaaga
    13261 cagctgcgtc tcgcggacga ccccagtgtg ggacgcctcg actcccagta tttgggcagc
    13321 ctctgaccaa gacaagggtg acgtctcggg atcttagatc ctcgggctgg caggcttcca
    13381 aagacagagc acgtattacg cacgtttata cctctcccgc atgaaaaaga atcagtgaca
    13441 tctgcagacg agcctagcag tgatcacaga gggcactcgg gcctcgtaga tcagaaggaa
    13501 gcaatgaatt tacactcgta cataagcatc gggctcgttg gttagggatg cgtatggcta
    13561 gtattaaatc tcgccgaccg tgctcacgat taaacatggt atatcataga agctccaagt
    13621 tcctcttcac caacaccatc cgtcactgtt caatggacga tatcgaccgc aacccactgg
    13681 cccttcgtcc cgtacgcctt gagaccatcg tcattcccca cgaccaccat gatggtccca
    13741 ccgcacggcc cagcatactt ctcgtccggg acgcgaacct tgctccgcgt gtactgcaga
    13801 ttcggcacaa tggagccccc gcacgcgcac gggtacttgt acacatcgtc gaccgtgatg
    13861 atgcttctgc ccggggtctg gtacgtgaaa cgacacatcc cacagttcgc attattcatc
    13921 ctgcagcgac tagattagca acacagcgca catacgagat cgtctcacga tgccgcgcgg
    13981 catgctcggg acactggaag agaatgacgg gaagaactca ctcgatcccg atttcgcgca
    14041 tgcgttccct caccttctcg tgccgcggga acgcggcgat gcgcggctgg gcgacgatag
    14101 agtacgcgcc gtagaaatga acaacctcgt tctgaccctc ccgcagccgc gccctatgct
    14161 ggctcgtaca ctcccgtaat gcctcgaaga aggcctcggg agtcgggtac gtcgtcccgt
    14221 gttccctgcg catctcgttc acgcgccaat agtccgcctt gtcctcgttg ccatgctcgc
    14281 tcatgctcaa gcccgaagct ttgcgcgcac gatagacctt ggtccactcg gagaaccatt
    14341 gctggaactc gcgctcgcgc atatgcttcg tgacgcgggg ccgaggcttg ggctggggct
    14401 ttttggggac ttgctcgcag ggagccccag ccacgatctt cgtcgcgtca ttcgccgtcg
    14461 ctgccccagc gggcgcagtt gcgcacttct cggacttggt tgatccttca tgatgcgccg
    14521 ggattttcaa tcggcatatg gtgcacttat cccaattcga ggcgctggag agtgtggtgc
    14581 cacaagatgc acaacgtcct tgcgcaggct tgggagcggg cgcagtagtc ggattctcta
    14641 agagaagggg ttctttgatc ttggacggct tcgcaggagc tgcgtttgcg gatggtgtgc
    14701 gcacgtggct gtgagacgag attgcgagta atgcattggg tgagcaggaa gatgaaggtg
    14761 aggacgatga cgggagagaa gaggaagatg acgaggtagg catcttggag gtcgaatagc
    14821 taatgaactt ggatgcaagc ctcttgttct taggttgctt gaaagcactg cgatgaaggg
    14881 tacgcagcgg ggagggtttc gcagcggggg cggtagaggg cttgatcgga ccattggagt
    14941 ccatcgcggg ggtgtggttg gtgtctgtga ccggcagagt gtgtctagta ggtattgtgc
    15001 tagctgtatg cgcactacta gaaccatggg cactatcggc ctcggcgtgt gagggcttcg
    15061 cagcaaccgt ggactgcttg gcaagctggc cccttgagtc cgaaatcgat cgcgaattgt
    15121 ccagacggcg gaccttcgag ggctctccag agatagagat ctcgctcagt ccacgtttcg
    15181 aaggtaccct gacgcgagcg gaaatgctac tactagtagg tgattttgag atagtaaatg
    15241 ccgaggcgaa gtcagacacc cgcttgaaag gtttgggtct ggtctctggg atgctattcg
    15301 acgggggctt tgagtgagac gcagattctt ggtcaactcg gcgagcgttc gacgatggtg
    15361 ctgcggtagg ttcatcggcg gcgcgtttcg caggactgtg tcgcgggagt atagctgtag
    15421 agtgagcgga ggacgcggat gctgctgctg cacgggcaac gttggctttg tcgtgatcac
    15481 cgatggctac cattgacccc ctttcgttaa cgacacttgg accggtggga taccagtact
    15541 caccgccgcc aatatgcacc ctaccatctt tcttcatggc ctcaacaacg cgcaatacag
    15601 acgcgcgacg cgagatggcg gtcttggagg acgtcggagc tttcgcttgt gggggtgtgg
    15661 tctcacactc ttccggctca gaactcgcta cgaccgcagg gcttgagctt cgaggtgcca
    15721 tagttgcgct acctttgtga ctatttgcag cgtgtctccg gaccagagac gcgttcttgt
    15781 gcgtgaagga gccacatggg catgtcaaga gctttgtctt gttgtctctg tgtattgtca
    15841 cctgggttgc tacgcgtcgt gttcagcagc atttgcgtcc atgtcaagtc acttttactt
    15901 acaaccatac caaacttttg tcatctggcc atgtaggttt gacacatggg atccgacgtt
    15961 gtgctggtta gtctccgaag acgatgtctg tgagacatac gtgcatcctt gcgactctcg
    16021 gtaagggcac gctttgaaca gtgtacgcgc cttagggtct gtgagtatgg gggtcacgca
    16081 caagcaacta gaggcttaca ctcataagtg agactggtta cctgagtact gactgttcgg
    16141 agatcttgcc aaccttagtc tattggccat atgatgtgac cttggtcctt ggcgacagcc
    16201 cacgtagaag cgcttgtgac accccgcggc gcgtttgcac gtgagtgagt cacacggcaa
    16261 attaatcaga tagtcatcat gatgcaactg ctggcagtgc caggcttccg ccacccgcgt
    16321 catctcagat ctctctgttg ccaaaggcaa gttgaagaga ctttcttctc gaatctgctt
    16381 tgaagctaat caatttgaat gtgcacatga acttcctctt gggcagatgg aaaactcgct
    16441 cctaaacatc gacgtcctac gtatcgtcat gtcatttgcg gccgcagagt actttaacat
    16501 ggggaccgta tcagatgtca tgaagacctg ccgcgtgctc aaccatgaag gcaccagata
    16561 cctgcttcaa tccggcgtca ggttccactc cggcgcgcag gtcttatcct ttctgacgtt
    16621 catctttcca aaactcggag gcgatgtggc cgagacaatc gcacgtatgc gatggataaa
    16681 atacatgagc atcgacctat ttccacctcc ctccgagatc gccgcaaggg cactccgttt
    16741 cttcttccag gtcgcatcca caggcgctac cctcaacttc acgcgcctcc atattcatca
    16801 cgccgaaaag ttgctgtcca cggacgaaga gatgaaggac gcaatcgcgg ggttacagac
    16861 catccaggag ctcgtcatca cgggcgcagg cgagcgcact ttcaaattgc tctgcgggct
    16921 ccagtcaagt ctcactaacg cggaaattgt ggcggatgcg gatgcatctc gcaacgtacc
    16981 ggtagaggac agagatgcac gacaattcct cagtcgctcg atgggacggt tagagacact
    17041 cagtctctcc tcttccattg tatgctcact cgaagggccg agttactacg ctgtccggat
    17101 gctgttcctc cgggacatcg aattcccagt gacggggcac tacaccagcg cattcccctt
    17161 tctttccctt ctcagcgtcg aggactgttc cgtcagctac gcgacggacg agcagatcga
    17221 tgcacatcgg gaggagaaca tcctatcgca gactcagcac ggctcatggc gctttttaac
    17281 ctcctgcaac gggccgctct tcgacatgta catccttggg ttaacgtgcc acgtgccaga
    17341 cgtggagctc cggcaggcgc acaacgaact caacccagac atccttcacg cggttgaact
    17401 caaccgtgtc atgcttcacg cggtcgttgc ggacaccaga cctgtcaatc tggcgttgag
    17461 taccgacgac gcggagttct tcttgggcgg agacttcgaa acattcgccg acttaccgga
    17521 agtccgtgcg ttacagtcat tgcatctccg tttcttgccc aatcttccgc gggtgagcca
    17581 cttggatatg tgggagatta tggtgggtgc acacactcat aactggagcc gtctgtccgc
    17641 tgacaatact cattctgtcc acaaggaatg catcctccag gtcgtgagca cgcttcctgt
    17701 ctctgctttc aggctcgcag tggattgctc tgtctgggat gacgaggacg acgactctga
    17761 gtccaattca agcgagggct ctgagtccac ttctagcgag ggctggcaga cctcacggac
    17821 aatagcccaa tctccagtgg aagtgttcag ccgcacctgg gatgcaaatg cattcgtcga
    17881 tcgactgatg aacttatccg actatctaca aaccgtcaag gtcatcctct tgcggaaaga
    17941 aagtctagat ttgacagagg agagcgttgt gatcgtcgag agaggtccca actccgatac
    18001 tgccttcaag agcgacgtac acgcgtatcg gcagcagagg atccgtgatg cggtgagcca
    18061 atttgcgcac gcatgtactt ggagtcgtgg tagtgactga ttcttgcaac tcagtcggca
    18121 gacatggaat accttcgaag ggggggagct cttcccccga ccgaggtgca ctgatgtgtt
    18181 cagtcactgc acatggacct tcagggtata ctagatagta cgttgccgca gtggcactgg
    18241 tcttgcatac gaacgttgag gaaagaagaa acacggaaga agtgagcatt gaaaacggag
    18301 gctccgtgca gtgacctgga aatgacattg aatgttttcc tagtccggta ctacatgctc
    18361 agagtgagag actcgggact tggaagtcgg agtacttatt gcgagcatac ccgcgtgaac
    18421 ggattgcact tcgctgggac aaactggaac aagtacaaat cgagcgcgga gaccttgttc
    18481 gctccataga atgcattcct atcgtcgaaa acattcaaaa cgacacaaag atgtgacgcc
    18541 gtatgagttc tgtacgatcg gcaagtttca gcctccaata tgaagttttg cgtgcgctat
    18601 ggaggaattg gtgtcagcca tctaccagcc accataggcg ccttacgcgt caaagtgtaa
    18661 gtatcactca aacacctagg caccattcgt ctcgtaagta atcttgacag agctgcgatt
    18721 cctttcaagg tagttcagta cccctacgtt gcgatccgtg tccgtcggcg gagcgagcag
    18781 cccgtcctta cggagactag tacaatggta ccgcatatag tagaaattgt agaatgttct
    18841 gaagccatag ttttctccag tacatggtct cctctatatt tgcttagctt tcgaaacttt
    18901 gaaagctatc accggtgtga cctgcccctc aggctcaagt gggcggcgat tcagtcttga
    18961 acatcccacg cctctgggat tggggcgtgg accagatgct tcaagggccc ggattgctac
    19021 atacccaatg aacccattgg atggtgtgtg tggagcgggc gtccacgcgc agccctcaat
    19081 ccaccggcgg cggcggtggc atgccaggat agcgtgggat gcagaaggac aaagcgctgg
    19141 aaggcaggta tctgtgacat gtgacaactg aacgtcgaac gttgaacccc taataggtga
    19201 ctactagccg ctgccccctg tgcgtccaac aatcgatcta caagttaccg cgcccatcga
    19261 gtgccttgaa cgtttgaaca gcggtaaata tgttcgtccc aaccttgacg actagtcgga
    19321 aaaacccttg tcgctcgttg ctatggcttt ttcgcgatag accaagtgct ggactttggt
    19381 gcggcactca ctgccagcac tctgcagacc atggacccga cagatagatc cgcctgtggg
    19441 ctgcgcagcc atcaggtcgg agatccgttc tctatcggac cctcatgaac ttacaagcgt
    19501 tgacagaagg cgcctgaatt ctccgcttga gtcgctggag taggctttaa gaaggaacac
    19561 cgggtgcaga cgtgcatggc cgttatcaaa ccattcatcc cctgaatggt atatcgcaag
    19621 catacaacaa tccacctacg ctcattgggt catcaacgaa acaatatagg ttcaaacacc
    19681 ttgttgctgc gctatacccc ggaggcgctg gtgaattctt catatgactg cgtggtcccc
    19741 agcccgttta cccgccatat cacctcaagg gtaggaatca aatccatttt attagcccca
    19801 tttgcactat gatgaacgcc tggaatgcgc ttgcctatgt taaatactcc catgctctgc
    19861 gttgctctct cttgttctca accattcttt aacctctatc acagctacga ctaccactgc
    19921 tatctccttc cgcttctaca tctcacgtac tagtcgatct caagctcctt tcaagacctc
    19981 gtactgcggc acgcatgctc atggcccctc ccgtgtccat cgctgttgtg ggcgttgccg
    20041 tcgaattgcc aggtgcaccc gacatggatg ctctctggaa catcttgaag aacggtttga
    20101 acactgtctc tgaggtctgt gttgacttgt cgcctccagc tgtggctcaa cttcttgata
    20161 tagatacctg cggagcgttt cgacgtatcg acatacagca atggtccttt gaacccaggt
    20221 cgtgcaatga atacgcgttt tggaaatttc tgtcaagatt tggatgcctt tgaccacgcc
    20281 ttcttcaaca tctcccctcg tgaagcccgc agtatggacc ctcagcagcg tctcttgttg
    20341 cgtggggcgt acaatgcatt agagaatgca ggatacgtcc cctacgcgtc tccgacgttc
    20401 aatccgaaga ctttcgcttc atacatcggc gtagcagcga acgactatgt cttgaatctt
    20461 cggaacaaca tcgatgtata ctacagtatt ggtaagtctc ataatcctgc catattctgc
    20521 gggtgaaaac ctcaccggtg gggcaggaac tctacacgca tttctcagcg gcaagatatc
    20581 ctacgccttc ggttttggcg gcccttcgat gtctattgat acagcatgct ctgcttcctt
    20641 cgtcgccatt caccaggcgt gtcgtgcgct cagcaatggg gactgtaatg ccgccatagc
    20701 cggaggtgtg aacgccatca caagccctga cgtgtgtctc ttcttctcta tcatcctgct
    20761 gatgcacgcg tgtatggtga cttaagaagc ccttgacaga tgtatcttgg gctcgcacga
    20821 ggtcacttcc tcagtgatac aggtcaatgc cgaccatggg acgcttcggc ggacggctac
    20881 tgtcggtccg aaggatgtgg gctcttcgtg ctcaaacgcc tggaggacgc gctcgcggag
    20941 aacgacagga ttctaggggt catccggagt atcgaagcca accattccag tgactcacgc
    21001 tccatcacac acccctgcgt tccgtcacag gttgcactct tcgagaagct gatcgcgtcg
    21061 gcttcggtgc ctgctcgtca tatcgacgtc atcgagtgtc atggaaccgg gacgcaggcg
    21121 ggagacccga cggagcttga agcggtgcgc aacgtcttcg ctgccactcg cagcgccgac
    21181 aatcccttgc acattacctc catcaaggca aatataggtc atgtcgagac tgcgtccggc
    21241 gcagccagtc tcgccaaggt catcttgatg atgcgcaaga agactatccc agcacaccca
    21301 tccttcaagc gtctgaaccc gaaaatccca gaccttgcct cggacaacat tcacatcgac
    21361 acctcttcca tcccctggcc aactcctcct cgaggcaaac gtctcgctct catcaacaac
    21421 tttggcgcat cgggctcaaa cgtggccttg attctagagg agcacatcga tccccctcgc
    21481 aaagaagacc gcatatatgc ggggctcgtg cttggcatat cctgtagaag tgtctcagct
    21541 gctgaacagc ggcgaaagga ctacatagcg cagctcgaac agtccaacaa tgacgtcttc
    21601 ctccaggact tcgcgtattc tgcaaccgcc catcgacagc cgcacaggta ccgtctctcc
    21661 gtgagcggtc tcactaagga cgagctcctc acggcattcc gcactgcgga gattgtgcaa
    21721 tcttctcccg cgacagatgt gatatacgtt ttctcgggac agggctccca ttatgccggc
    21781 atgggcgctg agctgtatcg ctcaatccca ctcatcgctc agtccgttga catatgcgat
    21841 cagaaactcg tcaagatggg cttcgcgagc atacgagaca tgttctgcgg ctctccaggg
    21901 gctgaaacac gtcgcacgac agcacttgat tacttcgaag ccactcaatc cgcactcttt
    21961 gtcctggagt atgccctcgc taccctctgg tcatcgtggg gtctcaagcc ttgcgccgtg
    22021 cttggacata ggtgcgtttt ccgtatgtcg ttcgacgccg tttcgagtaa gctgatccac
    22081 ctagcagctt cggcgaatat gcagcattgg catatgcagg cgtactctct ctcgaggatg
    22141 gattgaagct cgtcgcgacc cgcgcacgtt tgatgaccga acattgttcg ctaggtcaaa
    22201 ccacaatggc ggttgttcgc gcgtctgcgg accacataca gccacttatg gtagcgtacc
    22261 cagacctggc aataagttgc tacaataggt aactcactag ctgcgtatgt cgtgtagcat
    22321 ctcctctgac ttatgggtta tctcagcgcg gctcattgca ccatcggtgg caaggtcgag
    22381 caattggaag ccttcgaaac gctgtgcaga ggtcaaggta tccaatacac gcgcttggac
    22441 gttcccttcg cataccattc caaagccatg gacactatcc tggacggcct tcgcaaggtt
    22501 ggccaggaag tcacgttatc ctcacccacc atcccggttc tctctaacgt gaccggcaca
    22561 ctggtgcaac ctggctgctc gcttgtacca ttcgcctctg actacttcgc acgtcactgc
    22621 agggaaccag cgcgattcca tcaaggcatc accgatcttc gatccaacat agacgtttcc
    22681 aacgttgctg cgtgcgtgga acttgggcca catcctacga cactgtcttt tctgcgcgtt
    22741 cttcaggtcg acggcgcacc cttgcttctt ccgtcgctgc gcaagaacgc gaaagacttc
    22801 ggtgttctgt gcgacacgct tgcgcagttg taccgtacct ccgtgcctgt tttgtggagg
    22861 aaggtgttcg cggaccttat cccaggagcg aggttgattg accttcctca atatccgttc
    22921 gccaaaacgc gtttctgggt accgtacttg gaaaatgctc cgcaaacggg cagtgccctt
    22981 cgtgacggtc atggtcatag catactcgct gactcagtcg cacctaccag tcccacgccg
    23041 atcatatgtg agcgagatat cggccccttt gtggacctca tcaagggaca cagcgtcgcc
    23101 ggagtagcgc tctgcccagc ctcagtgtac accgagcttg cgctgtctgc tgtggtggag
    23161 gtcctgaagg atcgctctga gtggcatggc ggagatgtga tcgagttggt ggactgcgtc
    23221 tacccaagac cgctggtata cactccgaag aggaaggtca cccttcgcat cgagatcatt
    23281 cctgccgaac gacacaccgg ctcgttcagc atctactccc aagacggaga atcgggacgc
    23341 cttcaggcgc attgcacagg ttcgtacaag aggaacacgg aagagagggc tttgtcgaag
    23401 atgcaattcg tacgggcgag cctcgagcgc gacgttcaga gcgtcttgag cgcaccaacc
    23461 gatacgttca gcactcgcgc ctgctacgat atgctcttcc cacagatcgt gacctactct
    23521 ccaccatatc acgccatcca gactatgagc atcaacacgt cgctctccac cgggtacgct
    23581 gtagtccagc taccgaagtc gaagaatggc ccaggacacc agttcactct tagtccgatc
    23641 ttcgtggacg ccatccttca cgtgtctggt ttcttgatca acttcacgtt cgggatgaac
    23701 ggtcgagatg cgtgcatctg ctcccaggtc gacaagatca agctcctgcc ggagcttatc
    23761 gacatctcag cgcgctatgg tgtttacact tccgtcgtct tcgcagagga cggcctgatg
    23821 gcggcggacg catacgcgat ggaactcgat gaccctaggc gtcgtgttgt ggtctctcta
    23881 aagcgagtcc gcttccgaaa ggttgcgatg acgagtctca cgcggagcct caaggcctcc
    23941 atcggatcga ctcctgtccc cgttccagaa gcagcatcta tccccagtgc tcctagtgtt
    24001 gccaatggaa cgattagggt ctcgcaatcc gcttcgacag catcgcgtga ctgtatgcaa
    24061 cgtagcctca tcgacatcat tgccgagacg tccgggattc aaaggaatga ggtcgttccc
    24121 gacgcacacc tctcacatct agggatcgac tccctgatga tttgggagct tgtttcccgg
    24181 atcaacgcgg tattacctga cagtgctatt gacacacact ctctcgcgac tgcgtccact
    24241 gtcggagaat tggtgcaaat cgtgatggac aagtatgaca cactttcgcg gtccaggacc
    24301 acaagttcgg caacgatgca tgatggggac gacacgcacg gacaattcct ggcccccgaa
    24361 gagtcaattt cgcttccgtt cgcgcaacag cgccgtgttc cacaggggct gacgaggcgc
    24421 aacgaggtca ccgctgtcaa ggacatcctt tccaccatcc tggatatccc cgctgatcag
    24481 ctcgcgaacg acgctgatct gcagagcctt ggtctagact ccttgacttc tatcgaggca
    24541 cgtcacgcgt tccagacgac gttgggagtg accctcgacg aggacgtgat gttgaattgc
    24601 aggaccgtca tggatgtcgt gaacgcggta gcatccgcgt cgtcccaaac cttccaccag
    24661 tcatcgccgc agtcgacgtc atcattcacc aagactatca ttcatacaca accagagctc
    24721 attcgcctgc agagcgcatc acctggtggt gcctctatcc cacccctcat cctgctccac
    24781 gatggcagtg ggcttgtcag cggctatgcg aagcttgcgc aactggaatg cgacgtctgg
    24841 gctattcaga acacgagcta cgccacgacg cgcaatctca ctgaggcgtc ttccggcaag
    24901 gagctcgtag cgatggccat cacctacgtc ggcttgctga cgaaccgtct tttctgggac
    24961 ggggatggat gccggggacc atgcttcatt ggtggtaagt gttatgtttg ttgctcagga
    25021 tttgaattat gaacaaatag acgacgctga ccttcatgta ggatggtcgt ttggcggcgt
    25081 gctcgccttc gatatagcac ggcgactgtc gctactggga gtccaggtca aagggctaat
    25141 cttgattgat tcccccgcgc cacagacgga taccccgctc atggagtccc tcattgacgt
    25201 agtggtggac caagctggct cgaggagtgc gacttcagct cgcactttgc aggtcgtgaa
    25261 ggagcaaatg cggtacgcga cgcgggctct ggttcggtac gacctatcac acacccctcc
    25321 agcccctgaa ggcggcgatc cccgtgcggt cttccttcgc gcgcaagaag gtatcaaact
    25381 ccccaggggt tgggaaaacc aacaagtgcg cgcatttctc acgaaggagg aggacgactg
    25441 gacgatcgca caatgggaag aagcactcgg caggaaactc accattctgg atattccagg
    25501 caaccacttc gctgtgtttg atgaggaaaa cgtaggtcgt tcaatgcttg catgataacg
    25561 tattccggct gaagatgaaa cgatgcagat tgtgactgta tctgagcaac tgaagagagc
    25621 gatcgcacac cttctggtct gatggagcag tcgagatttg gagggtgcct tgattccggt
    25681 tgtggattgt tcagtcgtta tttaggaaag gagaacagga cccggaagcc tctcggagat
    25741 tgcgtacatg taacgggctg tggcccgagc ccggcgagat ctgagtgcga agactttatt
    25801 cgagagtctg agacgaagta caagggtacg gaggacgagg tgggacgggg ctcgggtacc
    25861 aacgccgtgt actggcgttg gttcgtctag agaaacgaga cgtagcgtag agcgtaacta
    25921 ggtgagtcca aaacaggaag gtcacggtca cggtgccgtt acagtacatc atgtcatacc
    25981 aaagagtgtt ctcggaccac atccgccgcc gtcgtaatat ctacaccgga tcttcatcgc
    26041 cactctagtg caaattatgg tggatgatat ctatccaagg tacatcttgt cactgacggc
    26101 cattctctaa ccagatggat ggacagtacc agctacatac agctggttcc atttttggtg
    26161 gccgagcgcc caactgcaca gcacactttg cacacgaaaa attcgaaaat tatgagggag
    26221 gtcagttctc gttggcccct tgattggccg acaaaactca ttggaaggca tgaatgagca
    26281 cattgagcga tttctaagcc tcatgaggta cagaaatcca cttttcggcc tgcctcaata
    26341 accacgtcat cgggcgccaa acgtccgcaa ctttgaacaa tgcattagaa ccccggaatt
    26401 gctcataggc tacatagcat tgcacacaga taatagggag tgtgtatata ttatgctagg
    26461 aagctctagg gcgaagagaa gaggctttag tggccagatc ctcgtcagaa atccgggatt
    26521 gccatcccta gatgatctga cttctgtaac ttacaaaccc gagtatctat ggagattccg
    26581 aaggtgtagg tgtgtttaca aggcttgtag cagtatatat caccagtctc agagcaaggg
    26641 atgcagcggc aagggcacag tcgatttgtt tgtatttttc tgactttttc gtgttgaaag
    26701 tgcgcgcgcg tcggtcggag atgagcggcc accaatttcg gaaacagctg tagtacattg
    26761 agctcagaca tcttgcacgt ttcatgtccc tggcaggcag gtctacgggc ccctgaattg
    26821 tgcaaacatg taggacgcct tttggctgct tggtctaacc tgacatatcg ctctgcttga
    26881 tttccgctcg acctagattt ctttttccgg atggactcgt ctctcctatg tagtatatcg
    26941 ctctcgagtc tcgatataga ctatgcctgc catctgcgct gatgcttctc agttcgtggc
    27001 tacattcaca ccagacggga tccaaggttc cctcgagaca ctctctctga gtccctcgaa
    27061 gtcgactcat ctgcgacaca gacgccagat gataactttg ccttggatcg accgtacgtt
    27121 ggtgaatgtc tttctttcga caacatagat gtcagccgca tactccacag taaatcgttc
    27181 ctcaagtcgt gggtggtgtc tattgtacgg caaaggttaa acccgaggac ggttggcgag
    27241 aattagtatg aattcgaaga cttcgcatgt ggagggtcct tcgaatttcc tggaagattc
    27301 tatccacgga tcgtattcat ttactcactt gactgtgatt atgtatgcct ctaccaacct
    27361 actgtatcta caaaacgaat gtttccaatt ctggcatgga gacatgtatg agagtaaggg
    27421 gcgtcaggcg cctatgtaac ggacattaca cacttccctt ctttcatctc gtcttacgtt
    27481 cacaagtccg acatcaggcc tcttacgctc ataatttcaa gctatggacg ccgcggaacg
    27541 catcgaagca gcctccaagt ttcttcttca gtcgccccca ggagagatca acgacgtgct
    27601 caacggtaat gctgagcatc ctcgagtgcg gggtcatcac acctgagctg aatcccgccg
    27661 atcccgccag atgtgcggaa catcatctcg gacgacgatt cgctgcaggc cggcgtcctt
    27721 cccgcgttga gggagtacaa cctcacgcag ttcaccaccg cggatgtgcc gggacaccag
    27781 caccaggtat gtggctttgt ctttcgatcc gtgtatgtat gtgcggtgga agatgactgg
    27841 ggatcattgg tacggtctat agtcaatcat tagtgaggcg gccaggatag caagtcagag
    27901 cgaggatgcg gatgaggaag cttcacagga caggtattgg gacccgcggt cgaggacgag
    27961 tttccgtttc gaccacttga gcttggtgcg tcttcgcatg cgtcttgcat gaaccttcct
    28021 tcgcctcacc atctgcatag gaaacctctg actctgagca cgtcgagccc gactcagagt
    28081 ccgagccatt ccggtacgat gttccgcacg tggtctagct acaccctcca actcaatctg
    28141 gttccccgag cacagcgccg ccctcgaaag cgcgtcattg acataccttc aggcgcacta
    28201 ccacgacggt gttgtctccg tattccccac acaaggctca agcagccgct tcaccatcca
    28261 gatcgtcgcg aacaaataca acccgaacaa ttactggtgc gtctccacca tctatctctt
    28321 caccatgccc ttctctccgt gtccgccgtg cattgtccca ataccgatgt ctcgcgcaca
    28381 ccaggtccgg ccgttggcgc tccgaataca tcatcgacac caccgccaag acgctcgcag
    28441 gcaagatcct cgtgaacgtg cactactatg agcaaggcaa cgtccagctc tcgaccacgc
    28501 acaccgtctc gctcgccctg ccctccgcga tctctcaatc cggcggcgcg tccgccgcaa
    28561 gcaaggtgct cgcgctcgtc gaagccgagg agggcaagta ccagacgtcg ttgaacgacg
    28621 cgtatgcaga gatgagcgag aagacgttca agggcctccg ccgggcgttg ccgatgacgc
    28681 gctcgaagct cgactgggac aaggtgcttg ggtacaagct tggtgcggag ttgacgaaca
    28741 gtaagggcgt atttggcacg gcatgaggag cgttgacgtt cgccgttcga ctctcctcga
    28801 tgccgcagag taggtagaag aaacagaatg taatgaccga ctgtgtatac gacccctccg
    28861 actgcgaccc acgagtcttg atgacagtca gtcggtcctg ataattcgcg cacaaatcgt
    28921 gtattgtgat tctcagcagt tcgagttaaa ttgactacta atgacattat acaaacccta
    28981 gataggtcca tcccaccata gataacctca gcatcaactc caccatcaag cttaaagctt
    29041 cgtcgtggag tccggaagcg cgtaaagcgc gtcgatatgc ggtttaaact tctcgtacgt
    29101 ctccttccta tcaaggaatc atcagtacat ttccatattc tcattcaaaa cggtgaagtg
    29161 gttactaacc ggcggatctt cagcgttgga gtgagacagc cgttatcgac cgagaacata
    29221 tccaacgtca ggtagatacg cttgatcttc tcgaagctgt tggaaatgcc gcggaacccg
    29281 atgagtgaat gggatacaac gtctctcaac aagaccaaac acgcacccct tgagcctccg
    29341 gacgttggcc tccttgtcca gctccgtcag cgccgcatct atgatccttg ggtgcttgac
    29401 atattgcgcg agtttcgcga catccttcgg gtcgatatga tccttcaaga cgcggtgcac
    29461 gaggccggcg agctggatgg gatcgggcac gacgacggcg acgaggtagc tctggaacga
    29521 gtcgccgtag acgaagagct gcccgatgag cgggcacgtc gcgtacacgt tctcgacgtg
    29581 ctcgagcgcg acgtactcgc cctgcgcgag cttcatgacg ttcttgacgc ggtcgatgat
    29641 ccggaaccgc ccctgctcgt cgatcgtcgc gatgtcgccc gtgtgcagcc agccgtcctc
    29701 gtcaatcgcc tccttcgtct tcgcctcgtc tgcgcgcacg aagagtggtg gtgagtgctc
    29761 aagatatcaa cggacgtcgg cggtggcgtg ccatggacgt acccttgtaa taccccttga
    29821 agcggtggtc accccgcatg acaagctcgc cgcgagggaa cggcttgtcc gacgcacggt
    29881 accccaattg cggaacatcc acaaccttta tctccgcaat ggacaccggc gggcccaccg
    29941 cacccgcaga cgtcgggtca ttaggccaca ctgtcgtgca gcacccacag ttctccgtca
    30001 tcccataccc ctcacgcaag tccacaagga caccgatctt cataaattcg gcaatgtccc
    30061 tgctcagcgg cgcggaccca gacccgatca tcatgagctg cccgccgagc acggcgttga
    30121 tcttgcggaa gacgaggcgg tcccagagcg ggtgcgtgag ctttccgctc gtcctgaggt
    30181 tgtgcagctt cgtcgcgaga gcttgccgga agagcgcgcc cttgaggccg ggtgcgtccc
    30241 cggcggcgat ggcggactgg tagacgcgag tgatgacgcg cgggacgagg gagacgaagt
    30301 gtggtttgag gacttggatg tcttcgagga agcgcagcgg gtcgccggtc gtgtacccga
    30361 tccgcttccc caccgcaacc gcggcaagtt ccatggtgcg ctgaagagag ttgtgagcga
    30421 cactgaggga tagaagaaga ttatatgacg tcatacctca tagatgtgag cgagcgggag
    30481 gaaggacatg gtgattctgt cgctgacgac ctcaatggaa tgcataaatg cgtatgtggc
    30541 tatcgccaga ttcccgtgag tcagcaatgc tcctgcagta gccgttcagt gaatgcctag
    30601 tccaaaagaa attgcaatgt ttcactacct ttggggacac cggaggttcc ctgtgggatc
    30661 tcgtgagtaa cacactatga acgtcatgga ctgtatgcac ttaccgaagt gtagcagatc
    30721 gtcgctatag tgtctgaggt tgcggggatg acatcgatta gattcgcgcg tccaaattcc
    30781 tccactgagc acgacatcag ctacggctcc gagagacaca acagatacga cagcctacgc
    30841 tctgtgatgt ccatcaactt gacatttctc gtctgtcccc atgccgtgag gacgcgcttc
    30901 tcgtcatctt ctagctcctc gatagacacg atcatcctga gtgtcggaag tttaggtgag
    30961 agagtcagga ggaaagggat gtgctcttga gccgcgaaca cgacgctgat gtccgagtga
    31021 ttgattctgc acacgctcgt cagtcacaac aagtagaaga gccaaacgga tgaggcatac
    31081 acatattctg tgcaagaagt gagcaactcc atctacaagt tcgaggagtg gcagacgtac
    31141 caacggagtc tgccccgagt gtatcgtaaa gagggacacc gaccttggca taggcctgcg
    31201 ccgcgagatc gactagcaac cagtctacat gacgaatatg catcagtttt tctgtcaaaa
    31261 cgggagaagc tgcgaaaaca agtgacatac tagggcagtt cttgctccag atgccgaccg
    31321 tctccagaga tcctccgccg agctccttcg tctggaagag cttgtgtagg gcgctgccca
    31381 ccgcacgacg acgggcgtcg acctccggcc acgactgcca gacgtggtag ttggcccaga
    31441 ccttcggctt cttggaaatt agaggacgat ggccgaggaa gggtccacct tcgctcatcc
    31501 ggaggccctc gtcgaataca tcgataaggg tcttgaatac gccaggggtg ttgagagact
    31561 cgaggggaaa ctgggctgat gatgatggac gggtattcag tcaagtctct tgcatcggaa
    31621 tcgaagagcg aactcacagt gccggtaagt ggcttcagag gacacgttga attgtcagcc
    31681 ctcctcctat cttctagcag tcactcgcag ggcaaattgg cactcacgag acactcctgg
    31741 acgctctgag ccggggacgg cgattgactg ctgcttgtag tccgcattcg ggggagaggg
    31801 atggggatct cgttgaactt ggacttagac atggtgggtg tcgagcagaa tgagagcgaa
    31861 gagggaggtg cgggcgacgc cttggccggg gccggtattc gaggagggta tataccggca
    31921 tggggggatg aacaggggag atattgatcg aggtccgtga ttcctgcgca cgctccgagt
    31981 ccaagttgtc aattgacggc cctgatcgac cctcctgatc actcttcccc agcgccccac
    32041 gcccgcatcc ggggccggcc aatcggaagc gactagatgc tacttgtccc cccacaacac
    32101 aagcttaata acccagccac gagccccccg ccgtatccgg tgttcacact ccgagccctc
    32161 aacgtttttc caccgctccc ggcaactgat ctcggcccgg gctcatccac gacaacacac
    32221 gcaagatggt tctgatccgt cgctgacgct cgtaagcgta agagagatga atacatagca
    32281 ttgccaatac aaccaggttg ataccctcgg acgcctgtag gctgtatgta ggacccggcc
    32341 gcgtgcaatg cttcgcccac tgattcacgt caggaggccc ttgtcatcgc attggaggat
    32401 ctcttgccac acggcagcaa cgccttcctc ctcacaaccg atttgcatac cgttgtcgcg
    32461 caagacaaag tactctcgat gaggtgtctg gacaactgcc acagcgggat gcaactcctc
    32521 tccttgcggc gacgtgaagt ggacgctctc aacatggtgg tgtctgtctc gaacgtggtc
    32581 aaaaggggtg gaacgaaaga gttcgacgtg ttggacgcac tcgggaaggt atagattcag
    32641 accagggctt cttgttcgca ttggctgttg gacgacacgt tcaggtagcc ccgcaaactc
    32701 ctgagccatc tccgtcgtgg tcctccactg accactgata ctgcacaatc gccgttcagt
    32761 accctcaggt aggtcgatac tccttaacca gccccaaact cacctattcc ccgtcacaca
    32821 cgcaagaaca tatcgttcag cgaccgtcag tttcgcacga ccgaccatcc cttccgcagg
    32881 aaccttcttc agccacagcc tgcccatccc cttatcataa ctctcctggc acgcccactt
    32941 gaggtgcgac agcaacgggc cctccggcga accagacgcg attcgtcgcg cgatgtacgt
    33001 agaccaatct gcacgtacgg ggaaagacga cctctgcaca gattcaaggt tctctccttc
    33061 cgaacgccaa gtcgactccg agtccgcggg tccgaggcta ggcgaccgcc gaccgacgac
    33121 ttcgcaggtg gattcgatga tgtagaacgc ctcgtgcttc cgtatcggtg gtcttacctc
    33181 attcgacggg tattcgaccg tgacggccca aatttctcct ggtacgactt cttgtgcgtc
    33241 gatgacagtg ccacggagcc acgaacatgg gtcgtctttc caatcccgag agctcccgac
    33301 agacaccgcg aaccaagcac gagtgagggc gaatctatca cgcccgtgca agtgaatgtc
    33361 aagagataaa ccatacctac tcagaaggca acacatacct cacagcgaca agcagttgcc
    33421 taggattgtc cgggctcgcc cacagtcgtc gtgcaatagg attcggcagg ccacttcgcg
    33481 caatgaagcg cgcgaggaag gacgcatcat agacgcgtcg cctctggacc acttcagcct
    33541 cgcgtgcccg aaggtacggc cacatgttcg tcatcgcccg tggataccac ctaagcacat
    33601 cttcttgcag tcgccgcccg ccgtaaccgt gcaagagtat gatcgacgct gagaggtaga
    33661 ctgcaacgat atgcatgatg agcgggctcc aaaggctatc agactcatgg cgagacgtgg
    33721 ccgtacctgc atatcggaat gcacgcgaga cgagcatgca ggcggcccgt cccttgttgt
    33781 ccaagcctct caagattacg gcccagcgat agacgcgttt ccgatgcaca agagagggag
    33841 gcatactaat cggatgcaga gtcgggatcg aagccacgaa gcgatccaga gagctgagat
    33901 cttgttcctt ccgcagtgag tattctccac tatgcggtgt agtcaggaga acttcaggga
    33961 cagactcaga agccagggaa cgagatgaaa cagcgagttt cgccttgtca accacaagag
    34021 gcttgaagcg tttagcagag acagcagatg acgaagcgag gacagcgcca gaactaggag
    34081 cggcaggcat aatcttcgag ttcacggctg cagattccgg tgcgagggcc gctttaactg
    34141 gagcgttttg tacgttcggg gtatgcgaag tcttgagaac gcgttgcctc ttcagaggag
    34201 gagggggcat agcttcttta cttgactgcc tcggccgttt cgggtcccta gcgagggaaa
    34261 cgcgtggtga aggtttccca gtagcatcac gagatgagct ggaagagaga acacgggagc
    34321 ctgcggccag cacaggtata cagggttgac tcccggccat ggagacagaa ggcgaaggca
    34381 cgctagcgtc ctgggcagcc gtacgggtgt ccgcacgacc atttgagcaa gttgccggta
    34441 cgggcgctgc gacaaggttg ggtggtgcag caagagaacc acgaggggtc gaagatggcg
    34501 tctgagcagt aagaactgag ccaacctgat ggttttgagg taggaccgct ttgcgattcc
    34561 tagacttcac ttgcggcttg ggtataatac tgtccgcctt cgaaggctga gtccgagcta
    34621 gagacaacga attggagctt tgagcaccgt tcacttgatg agaggtagga ccaccgccag
    34681 cggctgtaga agttgcggac gggcgggctg gaatcgcaac ggcgggcgag gttgtatgcg
    34741 gtacactagg tccagacgcc gcctgaggtc caggaggaac aacaggcata ccagtagaca
    34801 ttccagcatc tgaggttatg ccactctcta caagcttcag aacgagtgct tgcttgctca
    34861 gcttcgagta gccggggatc ttgcgctctt tgcagagggc cttgagctgg ggtacggtca
    34921 acttcgtgag ctcggcctgg ctgtattcgc ccaagcgccg gtccagagcg ttatcaagag
    34981 gcatgggagc ttgatgaatc gtttcagtag tcactgttgt aggaagtatg agagggagga
    35041 cagcaaccga gagaaactca gaagtacaag tcaaagttga ctcgaaggct gtttatgtat
    35101 cgtagacgct cctaagatgc gatcacatga gagcttggag cgctagtcac atatacggag
    35161 attacatata ccctcaacaa cgtctcgacc catatcccca ttctcagagc tcgagtggct
    35221 caagtgcata atgcccccgc gtgggctctt ctctaatgtg ccgaacgagc tcctcgttcg
    35281 gatactatct gaactcgatg ttctcgatct cctcacatgc agggcggtac gtacatacgt
    35341 agtggcacat ctccatacaa ccgactgatg gcaaggctca aggtttgtcg ccgacttgaa
    35401 agtctcattc gtgatgacat gaccctccag tacaaagtcg agctcgggag ggcaggtatg
    35461 atagatggac ttcctgggaa gcatcctctc cacaaacgct tagagcggct gagagtgtac
    35521 caacgggcct ggcgctcccc gaacgtcgta cttagcaaaa ctacctccct cccaccttct
    35581 cactctgatc gtgtgtggcc tctggaagac gagggccttc ttgctagtca ctccggagtt
    35641 ggtctcgatt tttgcagacc gtcttcgtca ttgagaggca ttccggcggc gacagttcaa
    35701 gttgaaacga aagaatggcc ggaggatatt cgatccggtc tcgcgcatgg atgtgccatc
    35761 gacgtgcaac aggacttact ggcgctagcg ccgcggatcc ccacacctgc atcgtaagta
    35821 aggcagtact taagtatcat cttgtctaac taatgttttg gatatcagcg aaagcaaatg
    35881 tcatctattc tctctctctc agagcggtct ttctcatcca ttagcggcca accctctcct
    35941 tctaatgagt tttcctgagc gaatgctcga ccgcgtgggt ggccaaactc agcatctgga
    36001 gatcttgggg aatctcatcg tttggactgt ttgggacctc ggtcaggtgc aagtgtggaa
    36061 ttggcaggaa ggcgtgcttc tttgggttcg ttgatattcc acaatctctc cagcagtggt
    36121 gctgactgaa cgcgcaggag attgccacca gagacctact caagcccatc tactgtcgtc
    36181 tcttggattc ttccaccctc ttggtagcgc acggagacga actctccatc tacgacataa
    36241 gggatacagg agcttcccgg tcccattcct ccccggtgac aggtaccgcg actgcccgcg
    36301 actacatttg ccggctgggt cttcccattc gtagcttcga ttccgctaca gacaaaatgt
    36361 ttctcgatat gcagcgtcct tccgacttcg ccaagcatca tcctcccttt gctcacgact
    36421 cgtctctgac aaccatagcg atgtgcttca gtttcgggcg gggttttgcg tacatggccc
    36481 cccgtgctga acaccttgtc tttctgatac ctgtctgcac ggtgtttgcc gccgttgacc
    36541 gagtacgaaa cgcccctggc gcgactacca ggaccatccc atgggatgaa tggggccctt
    36601 ctggtgcccg cctcatacaa acgcccgaac aacccgactt tacagtactc ggttccaagt
    36661 tcgccgccgc gttctatccc gaaacacgtt ggggcgagcc catcactggt gccgatgtct
    36721 acatcatcga cttgaacccc gccgctcgat catctagcgg caagacgacg catgtcaatt
    36781 tttcggagca gatcaggagt tccaaaacta cctgcagcgt attaagcacc accttcccat
    36841 gtactctaac acgtcacacg gtcgtgctgc aaaacgcaca ggcgaagcgc tttcgactcg
    36901 tgttgttcca tgatggatgg gctctggtag gtccccgtcc aaagtgctgc tatgtcggcc
    36961 tgagctgatg aactctagct gccgacactg gatgaagggc aggttcatag ctccaacaaa
    37021 ccggtcggtg gttacatgtt cttggcttga gtcacttgta gtaatctgcc atcgtcgtgt
    37081 tgtaagcacg tagctttggg tcgagatttt cgcagatgta tttccgtcat cgtcattgag
    37141 ttcttaggcc cttcctacct tgcagtatgt tccgcaagct gaatctcgaa ctataaacaa
    37201 gaatctcgtt gcacagagtt cagtgaattc cagagttgta ctttaatttt ttcaaactgc
    37261 catatgataa caaaggtata aaactgtaca aaaacgcgac ttcacatatt aggcctcaga
    37321 tctcagtctc gggaatatca tgccacagct tggaagacta gatcatgaat gtgctcattc
    37381 acctcgattc attttaatca gcctaatagc gccatctaga ggtttgccac tacagtcgct
    37441 caagcgctct agcagtggca gcattgcaat cgcacaacca ccacgtgttg ttcctagttc
    37501 cttaagcact ggcaccagca ctgtcaggct tcagcaaccg tgaataggac accaacgtcc
    37561 gagagaacat aggataacac tcgcaccacc cagatgtctt ctgcacgtca agtagacgat
    37621 acattccagc tctacgacct ccgcgtagaa gtcgtctgcc ccccaggaca gcgcatcatg
    37681 tgtggcgcaa aagagggtga ttacttcact cttgaaggcg agatgctcta cctgccaccc
    37741 ggccggggca tctctattta ctcattaggt ccgtacatgt tctcgcttac aaaacagagg
    37801 agtcaatgta tcccccttct ataggttctg tgctcccttt gctcgccgcg aagcagcgca
    37861 tgaccgccgc caacgactgg atttcgaccg atgcagaggt cgcgtgccca gacccctgct
    37921 gccctagtcg gctgcgtata ctacgcacag gcattcgaac gttcaagcac ggggaaacca
    37981 cacttgtacc cctcccaccc aacaccggag aggctgcgac agagcagtga gataaccctg
    38041 tgcccgtcgg cgccgcatcc gtgcgggtgt cgcatcttcc ttatgctctg tctagttcat
    38101 gttgtctatg catcgcaagt ctcgcacaga cccaaaccac agtcctccag ccattcatcc
    38161 ttgcttcgtc cttcacccag cttccacaca ttgattccgt acctatggtt cacgccgtcc
    38221 aggcgtggga cacatgccac gcctccacac ccacccgtct tggccatcgg gatgagatag
    38281 aatacctcct tgacccgcga atgcaggagc gccatgctgc acatgataca gggctcgtgc
    38341 gtcgtgaaaa gcgtgagcga cgtcaggagg tagtgcgccc cattgacgac attcgtttgt
    38401 gctgccctgt ctgacgatcc aggcgctgaa ttgctgggtg gttgggaatg tgtcgccgag
    38461 acttgatcga gggagggatc aggaacatcg ccgattggta tcggttgtgg ttggggagat
    38521 gttaggagcg gagaggcgat gttcgggatt gaagtcgact tggacgaggc gcgaagctcg
    38581 cctactgcac ggacgagatt tatgatggaa tggcggaggg ggtgcgatgc agacttgcgg
    38641 gtgtcatgtg cgctgatagg ttcaagcata cgcgtcgcaa ctctagtttc ttcctcgtat
    38701 ggtatgggaa cataagcggc aattggcaac tgccaatcgt tccgtcagaa ccgtggacga
    38761 ccatccgtca agagagtgaa atacctcgcc ctcttttcct gcttcctgcg cctccttcgc
    38821 gacttgcttc atagcactgc atgcccaccg taacctcccc cgcgtccacg gctcaggctc
    38881 gaacttcttc cgaggcgcat atatcgtcgg ccagagcgaa gatttgagtt tcagtgatga
    38941 cattgtcagc gcggcagttt tcggcaccgt gacgacatat ggcgggggta gcagtatgtg
    39001 ttcaggtaat gtcgggatac cggggtgctc gcgggtcagg atcagtacta tgctcatctg
    39061 gtcgtcgtgc tttcgtatgc gtttcaggtg ggccatagag ggagtgtcga agccactttg
    39121 cttgagccat ctaccaaggt tattacacgt tagctcggac gttattgacg agagagcaac
    39181 ccatacacac ttgagcataa cggcagccaa acgaggatcg gggagatcca cggcccaggc
    39241 atcttcttga ataaggtcac acaaactgtt aaaccatcaa agagcaccgc acgtaccttt
    39301 ccgtacaata ttcatttcct cctcctcttc ctcttctggg gtgagcttga gccttctgaa
    39361 tggcaacttc tcctcaggca cgacttcacc agtatcgccg tcgtcagatg catcaaatag
    39421 cgagaacagt gagtccagcg ggttcgtcat ctctccttcc ccgtcgtcat cacccttcat
    39481 agcgacaagg ccgccccatc catcgtccgg ctgctcgtcc gctgcctcta ctgcaccatc
    39541 tgcggcatct acagggtcga accagagctt gtgtccatag aatatacaaa gctcttcatc
    39601 aggcaagatc ctgcgagagg tagtgtagcg gatagattcc gtcgcggggt caatggtgta
    39661 ggagacgttc ggtcgctgcg agtgattaaa caaggagcct acccaggcgc ttctgataag
    39721 atgagctcga acccgactag acaaagcaat gtgcacgcac cgagtcccaa ggcgagtgcc
    39781 atcctcccgt ctctccagac gaaggtgtag tggtcgagca cagtgtgcct cccgtgctct
    39841 tcgtattcct tcgcattgaa caggaggaca gggctgattt caatcacggt ctgtgcgggg
    39901 atctcgcggc atgctagcag tcatcttcca gtcaatcaga gagcgtatgg attgatatcg
    39961 caagtgcggc ttacaatata ctccgcgtcc ctttcctaga gcatactcga tacgaagtcc
    40021 tgagctgttc agaatctggg gcgccgtcgg tgtttgcaac gttgagagca gcatgctagg
    40081 gtctgcaggt cagtttcgag accacgaagg tacttaaaat aaatggaaaa tgggcccggc
    40141 acaagcgccc aaaaacacgt cgtgacatca tgggtatcga tcgcgcgacg catctcagat
    40201 agacgtctcg gagcaccgta agccgacaag agggatggaa tacattcgag acatgatgat
    40261 atattcagag aacgaatcga tacattgtga gtataacaga tttagatact acacatacaa
    40321 accctccgaa ttgaaaccgc gaaaacagtt cactgtcctg ggtgcttgtg cccactatcc
    40381 tgaaagaaat aattcaaagc cgacctttgt tttttcttta actcctttcc aaacagttgc
    40441 ttcgcaggca ttttccttgg acgtacaggt ggagtagcgt ttgaggtagc acgccgctcc
    40501 tcgatcctcg ccatcttctc gaagatcaac gccaaatcgt ctccctgcgg aggacgccgg
    40561 tcccgaccgg agtagaggag ccgcggcgga ggcggcagtg agttacgaaa ttgcggggca
    40621 atctctccgt agaggtcgtc gatgttatgc gggtcatcga cagcagactg gtcctgcgaa
    40681 gtctcgattt tcacttgtgc ttccagccgg gtttccggca ccggtttagt aggaagctgc
    40741 tcgtcgactt ccatgctgtc ctcgtcctct tcctcttcct cttcctcgcc cgggccactg
    40801 gtctcttgaa atcgaacaat gggtttcttg aggatgaatt tggcgcgctg ggggacgcga
    40861 gcggttttct ctgtgaggtg ggataaactg tactcgatgg tcggcggagg cgcaagcttg
    40921 cccgcggcgc gcatgttcgc gatgatcgca cggatatcta tcattggagg gcgcatggtc
    40981 ggcggccgag gggatgacga gcgaggggca ggggatacca cctgtggaag cggaggatca
    41041 gaggctgaag gaggattggc tatccgagtg ggggacggtt tgggacttgg cggacgtata
    41101 ggtgctgtag ggggcgaggg tagcgtcacc gaatctcccg tacttgatct tgaacctccc
    41161 gtaccataac catgagttgc ggcggggaga gagaaggggg cgggtcgact ctgttctgac
    41221 gcacgcttct gttacagaaa gcaatgagtg ggtcatcgga acacatacag ccgaagattc
    41281 ttaccgcgat tttggtcaca gttcggcctt tgcccttctc ttgcgattgt gaaggtgcac
    41341 tgctttgcgc agcggccgac tgcaaagatg caggagtgcg agaataacta gtgagcaaaa
    41401 ctcgttcctt ctcctttccc ttatctgact tgccctgcgt cggtgcaggt gcccccatgg
    41461 ttgcaggtag agaagtagat tcgataactc ctggcaccgg ttgaatagaa gtgggagcct
    41521 gcggtaagga tcgacgactt tcggctccac cagaaaagtt gacaacagca ggaagttggc
    41581 ccccatgagc ttgccctgca gtcttcttct gagtgggagg ttgaacaagc tttgtagcta
    41641 gctttgagac tggtctgggg ggctcatcca ggctcataac atcatcgtca tcttcatcgt
    41701 cgatggtaat gacggtgggt gctatcatgg agagagctgg catggcagta gagctattct
    41761 gtaacgtctt gcaggatatg tcagacaaaa gatgccggtt gtcagcaagc agtgccctac
    41821 ctgaggagct ttgagtgcca gtgtgggcac aagaggcgca cttccctcat ttagcaggtc
    41881 aggtcgggag gacggctcag tcctacttcg tttggtacaa gttcgacatt gccaaccccc
    41941 aagtcccgcg tcgcgcttcc ccttcttgtc cgcatcgata cgacccaaga tctcttcctc
    42001 agtaacggga ggtatgtgac atgctgagtg cgaatgctac caagtcaggt tcgactatgt
    42061 agacgggtgg aaatcaggga gactcactgt ggtgccaggc gcgttcgcac ttgctacagg
    42121 agatgagaaa tgcagcagcg gtatcgtggc tcttcttgca tcgaaagcaa ggaaccttgg
    42181 gcggcggaac atggaggtcg tgtacgggct gggacatcct gagactgaat cctgcgagtc
    42241 tattgacgtt gacctgggta atgtgtagga atctccttta gcaaggggtc agtcggtgaa
    42301 tttatctcgt cgagagcgca cagcgagaga cagatgagta gcggtcgcgt caaagacgtt
    42361 gattattaac gcgttattag aagttcaaat ttagaagcat ctgcgtgaag cgcgcagtac
    42421 atactgccgc agtcaagggg acacctgagt gggaacagaa acgtcaccag tccaagtccg
    42481 tgccaagaga caaactgcag tcagcagtgg gacaatgggc gcctaagaag tcgtagacgt
    42541 catactaggt caccgttacc ccttccactt catccactct tgaccccggt ccatgtacgc
    42601 ttgtgctaca tggcgtccat cgctcaacct cccaaggacc tctatgacct tgtcaaacat
    42661 accgtcgcga ctcgcgctca tgaacggaaa gcggataacg ttgaacatcc ctcgacccct
    42721 ccactcgcgg cgcagccacc tgtagtgcgt tcgccgtcta cgcatggggg gatatgggag
    42781 caaatactta tcactagact atctacagga caactccatt gctttcaact gcagccatga
    42841 agagcaagca gggggcgaga gaccttggaa agacgaggag gaggaccagg acgagcaggc
    42901 gcgtctagag agaagggcag aggtgcgaga gcatccctct ctcatgtgca cttgattttc
    42961 tgatttgctt tacagaagcg gcctgatcgg actggggaac tgaatcatcg tgagggtgta
    43021 ccttggaacc agaggaaaga ggtacgtgcg atttcgatct ctatataatc gccggtcgtc
    43081 cattgccttc atctccatga atttgttgat gatacatgtg catgccatgc gagctatggc
    43141 atggaaccgt ataagataaa caatcctcca cgagactctg aactcgttgg ctgcgacgtc
    43201 ttgaccactg aaggcactag tgcgcacccg cacactgaca ttccgtgaat gtcgcgcacc
    43261 agggcacgca gaatgctggt tcttgtcgtg gtcatacctc caaaattatc aaacgacaca
    43321 tgcactcagc cagaggggaa tgtgtataat gctgcacctc gccctaaggc tgggctgcat
    43381 gtagttctgt acgttgaata ttgcatgcct cgaacgaaag agtgtgcctg ggggttacga
    43441 ggtccagacc acggtacaac cgaatttatt aatgacatgt actcatgaaa tccaccccca
    43501 cagtcagagg atgatcgtca aaaggactct gtgtccgcgt caccgaactc caagaaatct
    43561 ttcccgacat ccaagtcttc cactgacgat cctcacttac gtcgcggcct ctccgtctct
    43621 acatatcgtt ctccgcctcc aggaactcca cagcacagaa cgggtcctcc acgctcgatc
    43681 tcatacaatt actccatatc cagcgcacaa ggccatggtt tctcgcccac gcagtccagg
    43741 caaggaagct cgcacataga atcgcacaaa gacgaagatc cagacaaaac attcgacttt
    43801 ccaccagtgt cctccccttt ccgcagcgcg ctcgagtacg aaaatgcgga acaacgtgag
    43861 cgcgagcggt ccatcgccga gaagcaccac aagcggcgcg agagttactt tcacgacgcg
    43921 acatggaacc ccatgaagtg gctgactgag tcacccagag agacgccgcg tgaggagctg
    43981 cccgaattcg atttctcgca agccgcgggc acggacagcg ggcatcgcgc ggcgggaagc
    44041 caagacatag caggtcctcc agatgcctct tcacttcatt ctccaaacgc tgccagacta
    44101 cgacagtcgc ggtccatgcc gcacatccat cgcgagtcgc gcactccagg gacgccgaaa
    44161 tggggcagaa tcaggtcact actaccccat attgctggcc agtcgaaggc cgcccaccct
    44221 cctccttctg cagtcgtgcc cgcgaacgtg agcatcacgg acgagttgat cacgggtggt
    44281 ctagcgacgt tgatgccccg tttgtggatc gagcgcgacg agagaggaca tcgacgagtg
    44341 ccagcgctgt tccaccgcct gcgcatccgc gtgagcgaca gtctgcaccc gctccacgga
    44401 aacaaggcag ttttccggat cgagtgtgag tacgcgaacg gcgcgatgaa atgggtcgtt
    44461 taccgccagc tgcgcgagtt cctttccttg catacgcact acacgctatc caatgcatat
    44521 agccgcaaca ttgagacact ccccgagttc cctctcacaa gtaggtctct cttcaactgt
    44581 cagacgttca gatacaggta atgacgttga tacagccctt ccgtacttca agttcttgaa
    44641 ggaacgaggg aatgatgtag ggcgtgctga ctttgcgcgc ttgcaacgcg agaccctcga
    44701 aaactacttg atcggtctca ttcgtgctgt ggtttgtcca gtcacaagtc agtgatcaaa
    44761 gctacaacta aaaagcaccc agatgtttca tccaaccgtg aaccgtatgt caaacttcct
    44821 agaatttggt gccctaacgg tcgcgctggc gcaatctgga ggaactcaat acaaggccgg
    44881 tttcctccgt cttgaaggcg ttactcctaa gggagccttt ggtcgacgag ccgccggatg
    44941 gcgggagaag aagaagcagc gttggtgtgc tgtacgcgag agttatctgg cggtcatgga
    45001 ggagatggga gaggtatgat ggtgtttaac gctcgggagt atgacttcac tgatatggat
    45061 gtagttgact gtctgggacg tcttcctctt cgatcaagac ttcgcgatcg agcggcctac
    45121 gcgctactac cgacaaggcc tgaatctctt gcatctcgac gcacacgagg ataatccaca
    45181 acgtgaagaa gaggtgatgg cgggtggtca ggagaagaca aagctcgagg accagtcaca
    45241 gccgcgtaaa cgcgtcacgt cgacagtcgg gtctatcaag agctccatct cgaagttcct
    45301 gcacgttggt tctcacaaac atcacagtgc acagggtcaa catagcacgt cagtcaataa
    45361 cctgacagtt gacggcgtac aaagggggga aaatcgtcgc tcacaggagt cgacttcgtc
    45421 gtccgcgacc agtatatccg gactatcggc ccgtgcgccc acgttaatgc tcgacccatc
    45481 gacgaacacg aatccattgg cgttggacga tcatgaccag gtgcatgagc aagatggaga
    45541 agcgcagaga aataa
//
