# Supplementary material for: Uncovering the transcriptional landscape of Fomes fomentarius during fungal-based material production through gene co-expression network analysis
Source: Fungal Biol Biotechnol. 2025 Feb 13;12:1. doi: 10.1186/s40694-024-00192-3 (PMC11827164; doi:10.1186/s40694-024-00192-3)
Supplement: Supplementary file 1 — Supplementary Material 1 [file 40694_2024_192_MOESM1_ESM.zip › scaffold_7.region002.gbk]

LOCUS       scaffold_7             21453 bp    DNA     linear   UNK 01-JAN-1980
DEFINITION  scaffold_7.
ACCESSION   scaffold_7
VERSION     scaffold_7
KEYWORDS    .
SOURCE      
  ORGANISM  
            .
COMMENT     ##antiSMASH-Data-START##
            Version      :: 7.1.0
            Run date     :: 2024-09-10 12:01:23
            NOTE: This is a single region extracted from a larger record!
            Orig. start  :: 1383556
            Orig. end    :: 1405009
            ##antiSMASH-Data-END##
FEATURES             Location/Qualifiers
     protocluster    1..21453
                     /aStool="rule-based-clusters"
                     /category="terpene"
                     /contig_edge="False"
                     /core_location="[10000:11453]"
                     /cutoff="20000"
                     /detection_rule="(Terpene_synth or Terpene_synth_C or
                     phytoene_synt or Lycopene_cycl or terpene_cyclase or NapT7
                     or fung_ggpps or fung_ggpps2 or trichodiene_synth or TRI5)"
                     /neighbourhood="10000"
                     /product="terpene"
                     /protocluster_number="1"
                     /tool="antismash"
     proto_core      10001..11453
                     /aStool="rule-based-clusters"
                     /tool="antismash"
                     /cutoff="20000"
                     /detection_rule="(Terpene_synth or Terpene_synth_C or
                     phytoene_synt or Lycopene_cycl or terpene_cyclase or NapT7
                     or fung_ggpps or fung_ggpps2 or trichodiene_synth or TRI5)"
                     /neighbourhood="10000"
                     /product="terpene"
                     /protocluster_number="1"
     cand_cluster    1..21453
                     /candidate_cluster_number="1"
                     /contig_edge="False"
                     /detection_rules="(Terpene_synth or Terpene_synth_C or
                     phytoene_synt or Lycopene_cycl or terpene_cyclase or NapT7
                     or fung_ggpps or fung_ggpps2 or trichodiene_synth or TRI5)"
                     /kind="single"
                     /product="terpene"
                     /protoclusters="1"
                     /tool="antismash"
     region          1..21453
                     /candidate_cluster_numbers="1"
                     /contig_edge="False"
                     /product="terpene"
                     /region_number="2"
                     /rules="(Terpene_synth or Terpene_synth_C or phytoene_synt
                     or Lycopene_cycl or terpene_cyclase or NapT7 or fung_ggpps
                     or fung_ggpps2 or trichodiene_synth or TRI5)"
                     /tool="antismash"
     five_prime_UTR  198..390
                     /ID="UTR5_8707"
                     /Parent="mRNA_8707"
                     /gene="jgi.p|Fomfom1|888032"
                     /source="prediction"
     exon            198..573
                     /ID="exon_8707_1"
                     /Parent="mRNA_8707"
                     /gene="jgi.p|Fomfom1|888032"
                     /source="prediction"
     gene            198..2292
                     /ID="gene_8707"
                     /Name="jgi.p|Fomfom1|888032"
                     /gene="gene1383753_1385848"
                     /portal_id="Fomfom1"
                     /proteinId="888032"
                     /score="0"
                     /source="prediction"
                     /transcriptId="888032"
     mRNA            198..2292
                     /ID="mRNA_8707"
                     /Name="jgi.p|Fomfom1|888032"
                     /Parent="gene_8707"
                     /gene="jgi.p|Fomfom1|888032"
                     /proteinId="888032"
                     /source="prediction"
                     /track="FilteredModels1"
                     /transcriptId="888032"
     CDS             join(391..573,637..712,781..980,1057..1181,1290..1428,
                     1503..1560,1627..1727,1795..1806,1878..1952,2018..2059)
                     /ID="CDS_8707"
                     /gene="jgi.p_Fomfom1_888032"
                     /gene_functions="biosynthetic-additional
                     (rule-based-clusters) 2OG-FeII_Oxy"
                     /gene_kind="biosynthetic-additional"
                     /sec_met_domain="2OG-FeII_Oxy (E-value: 2.2e-20, bitscore:
                     68.9, seeds: 135, tool: rule-based-clusters)"
                     /source="prediction"
                     /transl_table=1
                     /translation="MSTVLLGDAHGISVVDFKPFLDGSARDDVAKAMLDSFKRVGFVYL
                     VNHGIPEQNIKSMFVWSKRFFALPPEVKQLAPHPPSGTHHRGYSAPGMEKVVQHVYDDK
                     ELKDIRAKAPDVKESFECGWHDARATMPNIWLPHGILPGFKEACLDFYCACHDAELNVL
                     RAIAAGLGIADDHLVKYHNAHDNQLRLLHYPSVPADELEQDKVSRIDAHSDFGSITLLL
                     QDDVGGLEIEDPNKPGEFRSAPPIPGALIVNAGDFMMRWSNDVIRSTIHRVRAPPHAKT
                     AGGTIPDRYSIPYFCAPDFTAVVECLPGTFTEENPPKYEPISAQQYILQRLAATY"
     exon            637..712
                     /ID="exon_8707_2"
                     /Parent="mRNA_8707"
                     /gene="jgi.p|Fomfom1|888032"
                     /source="prediction"
     exon            781..980
                     /ID="exon_8707_3"
                     /Parent="mRNA_8707"
                     /gene="jgi.p|Fomfom1|888032"
                     /source="prediction"
     exon            1057..1181
                     /ID="exon_8707_4"
                     /Parent="mRNA_8707"
                     /gene="jgi.p|Fomfom1|888032"
                     /source="prediction"
     exon            1290..1428
                     /ID="exon_8707_5"
                     /Parent="mRNA_8707"
                     /gene="jgi.p|Fomfom1|888032"
                     /source="prediction"
     exon            1503..1560
                     /ID="exon_8707_6"
                     /Parent="mRNA_8707"
                     /gene="jgi.p|Fomfom1|888032"
                     /source="prediction"
     exon            1627..1727
                     /ID="exon_8707_7"
                     /Parent="mRNA_8707"
                     /gene="jgi.p|Fomfom1|888032"
                     /source="prediction"
     exon            1795..1806
                     /ID="exon_8707_8"
                     /Parent="mRNA_8707"
                     /gene="jgi.p|Fomfom1|888032"
                     /source="prediction"
     exon            1878..1952
                     /ID="exon_8707_9"
                     /Parent="mRNA_8707"
                     /gene="jgi.p|Fomfom1|888032"
                     /source="prediction"
     exon            2018..2070
                     /ID="exon_8707_10"
                     /Parent="mRNA_8707"
                     /gene="jgi.p|Fomfom1|888032"
                     /source="prediction"
     three_prime_UTR 2060..2070
                     /ID="UTR3_8707"
                     /Parent="mRNA_8707"
                     /gene="jgi.p|Fomfom1|888032"
                     /source="prediction"
     exon            2146..2292
                     /ID="exon_8707_11"
                     /Parent="mRNA_8707"
                     /gene="jgi.p|Fomfom1|888032"
                     /source="prediction"
     three_prime_UTR 2146..2292
                     /ID="UTR3_8707"
                     /Parent="mRNA_8707"
                     /gene="jgi.p|Fomfom1|888032"
                     /source="prediction"
     exon            complement(2955..3212)
                     /ID="exon_8708_5"
                     /Parent="mRNA_8708"
                     /gene="jgi.p|Fomfom1|1203062"
                     /source="prediction"
     gene            complement(2955..4776)
                     /ID="gene_8708"
                     /Name="jgi.p|Fomfom1|1203062"
                     /gene="gene1386510_1388332"
                     /portal_id="Fomfom1"
                     /proteinId="1203062"
                     /score="0"
                     /source="prediction"
                     /transcriptId="1203253"
     mRNA            complement(2955..4776)
                     /ID="mRNA_8708"
                     /Name="jgi.p|Fomfom1|1203062"
                     /Parent="gene_8708"
                     /gene="jgi.p|Fomfom1|1203062"
                     /proteinId="1203062"
                     /source="prediction"
                     /track="FilteredModels1"
                     /transcriptId="1203253"
     CDS             complement(join(2955..3212,3284..3924,3982..4211,
                     4291..4359,4430..4776))
                     /ID="CDS_8708"
                     /gene="jgi.p_Fomfom1_1203062"
                     /source="prediction"
                     /transl_table=1
                     /translation="MPGHTHHPQNHHAHDAPMSDAYPSLVIRNVHLPFEADSPTLADPL
                     YNVYCVGSRVDRVELATANGSRSVSGSSGHNSPARPPEYHPSGAGNGTATGRDNSPHAE
                     LDAQGRGILLPALCHAHIHLDKCFLLDQCDELVTGNFSEALRVTAKAKSGFPTNSDDLY
                     DRGRKLIAQSIECGVTLMRAHVEVDETVHFACVDAGLRLRKLFRDICHVQVAVFAQDPL
                     FASATDDRPGLNYALLQSSIRRHGVEAIGSAPYVEPSIHHAKRNIDLIFDLAFEAGIHV
                     DFHLDYNLEPSAEPLIWYVLEQLRQRIQSGRWRPGCQVCIGHATRLTLFSHEEWTAFRA
                     AIVDERLPLTLVGLPPSDLYMMGRNLDYAPRGTLNVPKLATAYGLRVAMSVNNVENAFT
                     PQGPVDPLSLCPLGVAVFQAGTKIDCRTLLESVTLNARLAIGGFHKGSPAMSLTPSPGM
                     VADFVLLHDNDSLHAAALNPSFSRTTIRHGTVVARRIQQSWILPQKTPSPDPIPPE"
     exon            complement(3284..3924)
                     /ID="exon_8708_4"
                     /Parent="mRNA_8708"
                     /gene="jgi.p|Fomfom1|1203062"
                     /source="prediction"
     exon            complement(3982..4211)
                     /ID="exon_8708_3"
                     /Parent="mRNA_8708"
                     /gene="jgi.p|Fomfom1|1203062"
                     /source="prediction"
     exon            complement(4291..4359)
                     /ID="exon_8708_2"
                     /Parent="mRNA_8708"
                     /gene="jgi.p|Fomfom1|1203062"
                     /source="prediction"
     exon            complement(4430..4776)
                     /ID="exon_8708_1"
                     /Parent="mRNA_8708"
                     /gene="jgi.p|Fomfom1|1203062"
                     /source="prediction"
     three_prime_UTR complement(4996..5263)
                     /ID="UTR3_8709"
                     /Parent="mRNA_8709"
                     /gene="jgi.p|Fomfom1|1274647"
                     /source="prediction"
     exon            complement(4996..5437)
                     /ID="exon_8709_14"
                     /Parent="mRNA_8709"
                     /gene="jgi.p|Fomfom1|1274647"
                     /source="prediction"
     gene            complement(4996..9750)
                     /ID="gene_8709"
                     /Name="jgi.p|Fomfom1|1274647"
                     /gene="gene1388551_1393306"
                     /portal_id="Fomfom1"
                     /proteinId="1274647"
                     /score="0"
                     /source="prediction"
                     /transcriptId="1274838"
     mRNA            complement(4996..9750)
                     /ID="mRNA_8709"
                     /Name="jgi.p|Fomfom1|1274647"
                     /Parent="gene_8709"
                     /gene="jgi.p|Fomfom1|1274647"
                     /proteinId="1274647"
                     /source="prediction"
                     /track="FilteredModels1"
                     /transcriptId="1274838"
     CDS             complement(join(5264..5437,5497..5562,6051..6635,
                     6702..6802,6874..7003,7064..7834,7886..7910,7970..8086,
                     8167..8276,8330..8422,8482..8502,8561..8851,9221..9411,
                     9474..9489))
                     /ID="CDS_8709"
                     /gene="jgi.p_Fomfom1_1274647"
                     /source="prediction"
                     /transl_table=1
                     /translation="MDRLCDEILQLILNELNHPAAFALLSKRHHQFTQDPYVRATYFLA
                     RYGRIQALYWALGRGKLMNERVLDILLGSGAHLSRYLVQLAMHHYFRTQVTFIKSRWVR
                     TLAFPVFAHFLSIAARMYGNIPSGKGEDDGTILTLFMKQNRFPTEFRAAKWEQVKDVVE
                     KYKFIPFSDRDPMMAQFPLVLAIEPRLLPYARLNGFHMDRKYRNFVFRRMFEKPAMLFD
                     ARTDEIVQNVRELSRLDPDMFLSRTVAAEICMEAKANEPAYTALKRLDKEGILRFELSS
                     VVQDLVKLFLSTRSLTTISTALVLRALYKDFRSQDPTVRLVILLTIFLSDTHSVPAVIK
                     TTSKESPALARYVDACSDLIDEMNLGPLTRKDITDVLLSKFVPDRFGGILEYARSVMKL
                     DENEIHTIVTDVALGCLEIGCKGKMLAKLVEAYDDLSDIIAVHIIKKYRIQLDDLPPVE
                     DEKACKDFSAPMCADFMMRRGVPLTFEETTAPPSPPPVEPPVPMQVDEPAAPPAEDGEN
                     AANAEGGESEDEDTTEEPEASHETEEDLGAIGQDTLSSMIRKDEMLPVRRRRYHEMYTN
                     YHDSIGKLPYPADYTQVGVWLQNHYGHLSAVSAVVRVHAVINQNYTVVHHCTYMTTQTA
                     DGSSIMTPLRVPTTLKMFKILARLGRTPNVGLWDDIESGTEFYFSEEDYLSQEELNGVI
                     QAAPAAKKTRKTRQSIKSEPSPTPGPSTAGPSTSASASASASAPTPVSRQSGSSQSCAD
                     RKRPRRSVASTVKSYVVPDSDDDEIAVDGDDDSLQRFAKRRKAESNISRWIKQLTIMFK
                     EEQKKYNERKRRIHASTPPGVKVKVPKTEFHKSLAFNLPRLRRIDQAKREKLYGADVPG
                     ADYSDSDEDEYQFRTTRSKRRKVEP"
     exon            complement(5497..5562)
                     /ID="exon_8709_13"
                     /Parent="mRNA_8709"
                     /gene="jgi.p|Fomfom1|1274647"
                     /source="prediction"
     exon            complement(6051..6635)
                     /ID="exon_8709_12"
                     /Parent="mRNA_8709"
                     /gene="jgi.p|Fomfom1|1274647"
                     /source="prediction"
     exon            complement(6702..6802)
                     /ID="exon_8709_11"
                     /Parent="mRNA_8709"
                     /gene="jgi.p|Fomfom1|1274647"
                     /source="prediction"
     exon            complement(6874..7003)
                     /ID="exon_8709_10"
                     /Parent="mRNA_8709"
                     /gene="jgi.p|Fomfom1|1274647"
                     /source="prediction"
     exon            complement(7064..7834)
                     /ID="exon_8709_9"
                     /Parent="mRNA_8709"
                     /gene="jgi.p|Fomfom1|1274647"
                     /source="prediction"
     exon            complement(7886..7910)
                     /ID="exon_8709_8"
                     /Parent="mRNA_8709"
                     /gene="jgi.p|Fomfom1|1274647"
                     /source="prediction"
     exon            complement(7970..8086)
                     /ID="exon_8709_7"
                     /Parent="mRNA_8709"
                     /gene="jgi.p|Fomfom1|1274647"
                     /source="prediction"
     exon            complement(8167..8276)
                     /ID="exon_8709_6"
                     /Parent="mRNA_8709"
                     /gene="jgi.p|Fomfom1|1274647"
                     /source="prediction"
     exon            complement(8330..8422)
                     /ID="exon_8709_5"
                     /Parent="mRNA_8709"
                     /gene="jgi.p|Fomfom1|1274647"
                     /source="prediction"
     exon            complement(8482..8502)
                     /ID="exon_8709_4"
                     /Parent="mRNA_8709"
                     /gene="jgi.p|Fomfom1|1274647"
                     /source="prediction"
     exon            complement(8561..8851)
                     /ID="exon_8709_3"
                     /Parent="mRNA_8709"
                     /gene="jgi.p|Fomfom1|1274647"
                     /source="prediction"
     exon            complement(9221..9411)
                     /ID="exon_8709_2"
                     /Parent="mRNA_8709"
                     /gene="jgi.p|Fomfom1|1274647"
                     /source="prediction"
     exon            complement(9474..9750)
                     /ID="exon_8709_1"
                     /Parent="mRNA_8709"
                     /gene="jgi.p|Fomfom1|1274647"
                     /source="prediction"
     five_prime_UTR  complement(9490..9750)
                     /ID="UTR5_8709"
                     /Parent="mRNA_8709"
                     /gene="jgi.p|Fomfom1|1274647"
                     /source="prediction"
     three_prime_UTR complement(9751..10000)
                     /ID="UTR3_8710"
                     /Parent="mRNA_8710"
                     /gene="jgi.p|Fomfom1|1274654"
                     /source="prediction"
     exon            complement(9751..10129)
                     /ID="exon_8710_5"
                     /Parent="mRNA_8710"
                     /gene="jgi.p|Fomfom1|1274654"
                     /source="prediction"
     gene            complement(9751..11545)
                     /ID="gene_8710"
                     /Name="jgi.p|Fomfom1|1274654"
                     /gene="gene1393306_1395101"
                     /portal_id="Fomfom1"
                     /proteinId="1274654"
                     /score="0"
                     /source="prediction"
                     /transcriptId="1274845"
     mRNA            complement(9751..11545)
                     /ID="mRNA_8710"
                     /Name="jgi.p|Fomfom1|1274654"
                     /Parent="gene_8710"
                     /gene="jgi.p|Fomfom1|1274654"
                     /proteinId="1274654"
                     /source="prediction"
                     /track="FilteredModels1"
                     /transcriptId="1274845"
     CDS             complement(join(10001..10129,10212..10634,10706..10804,
                     10857..10952,11208..11453))
                     /ID="CDS_8710"
                     /gene="jgi.p_Fomfom1_1274654"
                     /gene_functions="biosynthetic (rule-based-clusters)
                     terpene: phytoene_synt"
                     /gene_kind="biosynthetic"
                     /phase="0"
                     /sec_met_domain="phytoene_synt (E-value: 2e-15, bitscore:
                     52.6, seeds: 8, tool: rule-based-clusters)"
                     /source="prediction"
                     /transl_table=1
                     /translation="MLSAWRRCAQCPLLSARFPQTSRPYAFTRTLATVSSSSESGVADP
                     GTYCRDYVQKRDYESYLIGSFYPRELQPAFFALRAFYVELASVQDTVSNSMIGKMRMQF
                     WRDAIKSIADGRPPQHPIALALHDASRRADLPAYHLRRIIDARDAELHSPTHLTVESLT
                     AHAESTTSTFLYLLLSMLNLSSSSTFSHAASHLGVAQCIHVFLRAFPYHVSKGRLVVPA
                     ELAAKHGVRQEDVFRRGGNAEGISDAVFEFATVANDNLLTAREMFKKNGEGGGNVPRRA
                     MPVFLYGLPTRDYLGRLEAVDFDAFHPSLQVRDWKLPWRIWRGYFRGEF"
     exon            complement(10212..10634)
                     /ID="exon_8710_4"
                     /Parent="mRNA_8710"
                     /gene="jgi.p|Fomfom1|1274654"
                     /source="prediction"
     exon            complement(10706..10804)
                     /ID="exon_8710_3"
                     /Parent="mRNA_8710"
                     /gene="jgi.p|Fomfom1|1274654"
                     /source="prediction"
     exon            complement(10857..10952)
                     /ID="exon_8710_2"
                     /Parent="mRNA_8710"
                     /gene="jgi.p|Fomfom1|1274654"
                     /source="prediction"
     exon            complement(11208..11545)
                     /ID="exon_8710_1"
                     /Parent="mRNA_8710"
                     /gene="jgi.p|Fomfom1|1274654"
                     /source="prediction"
     five_prime_UTR  complement(11454..11545)
                     /ID="UTR5_8710"
                     /Parent="mRNA_8710"
                     /gene="jgi.p|Fomfom1|1274654"
                     /source="prediction"
     exon            complement(12437..12688)
                     /ID="exon_8711_3"
                     /Parent="mRNA_8711"
                     /gene="jgi.p|Fomfom1|1317616"
                     /source="prediction"
     gene            complement(12437..13349)
                     /ID="gene_8711"
                     /Name="jgi.p|Fomfom1|1317616"
                     /gene="gene1395992_1396905"
                     /portal_id="Fomfom1"
                     /proteinId="1317616"
                     /score="0"
                     /source="prediction"
                     /transcriptId="1317807"
     mRNA            complement(12437..13349)
                     /ID="mRNA_8711"
                     /Name="jgi.p|Fomfom1|1317616"
                     /Parent="gene_8711"
                     /gene="jgi.p|Fomfom1|1317616"
                     /proteinId="1317616"
                     /source="prediction"
                     /track="FilteredModels1"
                     /transcriptId="1317807"
     CDS             complement(join(12437..12688,12809..12975,13058..13349))
                     /ID="CDS_8711"
                     /gene="jgi.p_Fomfom1_1317616"
                     /source="prediction"
                     /transl_table=1
                     /translation="MLTVLSFRTARSVSALSLYSRRLATHAPALSASGVPVADANSSSS
                     VVDQRKDGALRPHLGIEVNPNHGLYGFFRRKEKDGKVTYDTAEPVDIKSEKSGRAWTAA
                     ELRRKSFKDLHTLWYVVLRERNLLATQQAEARRLGANEQTLGLWAKSFRCRKTMARIKY
                     VINERRVAYEGALEIHNKQREKLLELEDATQAQEEARAAEEARKAEDARRRGPSTEDVA
                     AQSLFETVPSAQAS"
     exon            complement(12809..12975)
                     /ID="exon_8711_2"
                     /Parent="mRNA_8711"
                     /gene="jgi.p|Fomfom1|1317616"
                     /source="prediction"
     exon            complement(13058..13349)
                     /ID="exon_8711_1"
                     /Parent="mRNA_8711"
                     /gene="jgi.p|Fomfom1|1317616"
                     /source="prediction"
     exon            complement(13567..13783)
                     /ID="exon_8712_6"
                     /Parent="mRNA_8712"
                     /gene="jgi.p|Fomfom1|1202410"
                     /source="prediction"
     gene            complement(13567..14865)
                     /ID="gene_8712"
                     /Name="jgi.p|Fomfom1|1202410"
                     /gene="gene1397122_1398421"
                     /portal_id="Fomfom1"
                     /proteinId="1202410"
                     /score="0"
                     /source="prediction"
                     /transcriptId="1202601"
     mRNA            complement(13567..14865)
                     /ID="mRNA_8712"
                     /Name="jgi.p|Fomfom1|1202410"
                     /Parent="gene_8712"
                     /gene="jgi.p|Fomfom1|1202410"
                     /proteinId="1202410"
                     /source="prediction"
                     /track="FilteredModels1"
                     /transcriptId="1202601"
     CDS             complement(join(13567..13783,13840..13945,13996..14050,
                     14102..14224,14282..14398,14452..14865))
                     /ID="CDS_8712"
                     /gene="jgi.p_Fomfom1_1202410"
                     /source="prediction"
                     /transl_table=1
                     /translation="MPAASSSRSSKRHRRAPSSDIEEDGPSQAKPRRQQEEDVDMDDEG
                     EEQPRRSKKGKKEKKKKVHQEDSDGEAIEEEEEQLPIPEIEDQPVDKGQASKVRGIASD
                     WANMRDKLHVPTYNFVREVAASVAEFTEGEKGERALAVIDSLMRELLDTEQELTLREQS
                     LDDIYQNLMTGQKIAGITNVYEANVQAGLEAYKSKTSRQKYAKSDHYQKFKQAIYEVHN
                     PDSAMPPVIDLIPQEDGDVSDDDDDVQIGGVTQDYKCPLSLTILVDPLTSKTCKHSYSA
                     SAIREYLGTNRSRTKACPATGCRMEICLADLEDDKELAKRAKEAARRERARERDSDDDE
                     VIE"
     exon            complement(13840..13945)
                     /ID="exon_8712_5"
                     /Parent="mRNA_8712"
                     /gene="jgi.p|Fomfom1|1202410"
                     /source="prediction"
     exon            complement(13996..14050)
                     /ID="exon_8712_4"
                     /Parent="mRNA_8712"
                     /gene="jgi.p|Fomfom1|1202410"
                     /source="prediction"
     exon            complement(14102..14224)
                     /ID="exon_8712_3"
                     /Parent="mRNA_8712"
                     /gene="jgi.p|Fomfom1|1202410"
                     /source="prediction"
     exon            complement(14282..14398)
                     /ID="exon_8712_2"
                     /Parent="mRNA_8712"
                     /gene="jgi.p|Fomfom1|1202410"
                     /source="prediction"
     exon            complement(14452..14865)
                     /ID="exon_8712_1"
                     /Parent="mRNA_8712"
                     /gene="jgi.p|Fomfom1|1202410"
                     /source="prediction"
     five_prime_UTR  15034..15063
                     /ID="UTR5_8713"
                     /Parent="mRNA_8713"
                     /gene="jgi.p|Fomfom1|1457457"
                     /source="prediction"
     exon            15034..15494
                     /ID="exon_8713_1"
                     /Parent="mRNA_8713"
                     /gene="jgi.p|Fomfom1|1457457"
                     /source="prediction"
     gene            15034..15711
                     /ID="gene_8713"
                     /Name="jgi.p|Fomfom1|1457457"
                     /gene="gene1398589_1399267"
                     /portal_id="Fomfom1"
                     /proteinId="1457457"
                     /score="0"
                     /source="prediction"
                     /transcriptId="1457648"
     mRNA            15034..15711
                     /ID="mRNA_8713"
                     /Name="jgi.p|Fomfom1|1457457"
                     /Parent="gene_8713"
                     /gene="jgi.p|Fomfom1|1457457"
                     /proteinId="1457457"
                     /source="prediction"
                     /track="FilteredModels1"
                     /transcriptId="1457648"
     CDS             join(15064..15494,15557..15630,15692..15711)
                     /ID="CDS_8713"
                     /gene="jgi.p_Fomfom1_1457457"
                     /source="prediction"
                     /transl_table=1
                     /translation="MFSALRLAAQATRPWSASSILQRTAIPSLARAPFPPSLLARSFHP
                     SLPAARTLNQATRRKPVKKKQRTSKAPLLEGNTHKKGVVSQVFIAKPKKPNSAKRKVAR
                     VKLTTGKTVQAYVPGEGHNLQDHSVVLIRGGRAQDLPGVRYKVVRGTLDFSGVVGRVTA
                     RSKYGAKRPKQ"
     exon            15557..15630
                     /ID="exon_8713_2"
                     /Parent="mRNA_8713"
                     /gene="jgi.p|Fomfom1|1457457"
                     /source="prediction"
     exon            15692..15711
                     /ID="exon_8713_3"
                     /Parent="mRNA_8713"
                     /gene="jgi.p|Fomfom1|1457457"
                     /source="prediction"
     exon            complement(15961..16429)
                     /ID="exon_8714_6"
                     /Parent="mRNA_8714"
                     /gene="jgi.p|Fomfom1|1203158"
                     /source="prediction"
     gene            complement(15961..19095)
                     /ID="gene_8714"
                     /Name="jgi.p|Fomfom1|1203158"
                     /gene="gene1399516_1402651"
                     /portal_id="Fomfom1"
                     /proteinId="1203158"
                     /score="0"
                     /source="prediction"
                     /transcriptId="1203349"
     mRNA            complement(15961..19095)
                     /ID="mRNA_8714"
                     /Name="jgi.p|Fomfom1|1203158"
                     /Parent="gene_8714"
                     /gene="jgi.p|Fomfom1|1203158"
                     /proteinId="1203158"
                     /source="prediction"
                     /track="FilteredModels1"
                     /transcriptId="1203349"
     CDS             complement(join(15961..16429,16525..16850,16911..17838,
                     17899..18149,18207..18366,18422..19095))
                     /ID="CDS_8714"
                     /gene="jgi.p_Fomfom1_1203158"
                     /source="prediction"
                     /transl_table=1
                     /translation="MKRRWRETEWGRARKRQRQSGTVQKWVGNSFDIGIFLGVDVLDDA
                     LKPPTSLSEDAATSRSSSVRPTIQVFPPSAEAETFVTAQSHLNVVTPGDEMQNLFPNVS
                     REHLALKTETPNSSTALLVGSNKAQPSDFAEEPPSDPGPSTTPTAEVKVNGILEGIISP
                     NACSPAKGKGKVVHVHYDDTPAPPSEVLARTGDAVKVTSAGAVEQTTSEARTKWGDVIM
                     RGKADRMLVRVSYTEDAISPTFDEWQNRTTRHLENEGWAEYIVAWRKNRLELYEDYHTL
                     GKEWFTGTKRLSFLVPLAAESTRLSLYSFVDLTFCLTCPPAPLKTNGKRRRYFFGSARG
                     TNIFVFKLKSRSRAVDWLWHLWRHLGGQLPPYIEVRAPVLDTRITVDVPEYHGADIEAA
                     YNVFTRDNIVRLCEKYLRAAPEYCALMEHAKQEGDSFDLAWRLNTDLDWVWQEDDVRGN
                     ARKWAVLCGLALKQADKPAYLEFRKVLHSPTRVHTKDGTHLDEPPAIEGYLDRIRPNSQ
                     LKQSLYLVTHDGYLFALNPTRSHQPPPPGTPGTVPPPSAAGSSPSGSPDTQRKAEVRRG
                     QLQIMEAMGMTDLRSIVAVRRAFQLLLPQGEQINGIEGTAWEDSVGFWGQVDRGEGDDE
                     DVGGEVGMTQAKDKAHFRMRRSFELVLTSGRVIRFEAYSCTTALEWIVRLRSLITYWKK
                     RHQVDARLEMDVAHFSTGRERITPQRPREEHPHAGERELPTEPPPDRDASLPDLSFFYN
                     WCVLEGCRPILKCGRLYGRKGWWGRYKHTQLVLVAGNLVQFHITSSSWLHHRKKKVINL
                     LDAYVCSGYFAAQYLPEGQYDANAPPVARRYQDGLETDDGEEDTLFVIWYRKVRGAATG
                     ARRNSNDADIPSLTAKRKVAVFRTRSKLERDSWVWAINVEVEKIVRASREREETVRQAG
                     ELIKT"
     exon            complement(16525..16850)
                     /ID="exon_8714_5"
                     /Parent="mRNA_8714"
                     /gene="jgi.p|Fomfom1|1203158"
                     /source="prediction"
     exon            complement(16911..17838)
                     /ID="exon_8714_4"
                     /Parent="mRNA_8714"
                     /gene="jgi.p|Fomfom1|1203158"
                     /source="prediction"
     exon            complement(17899..18149)
                     /ID="exon_8714_3"
                     /Parent="mRNA_8714"
                     /gene="jgi.p|Fomfom1|1203158"
                     /source="prediction"
     exon            complement(18207..18366)
                     /ID="exon_8714_2"
                     /Parent="mRNA_8714"
                     /gene="jgi.p|Fomfom1|1203158"
                     /source="prediction"
     exon            complement(18422..19095)
                     /ID="exon_8714_1"
                     /Parent="mRNA_8714"
                     /gene="jgi.p|Fomfom1|1203158"
                     /source="prediction"
     five_prime_UTR  19552..19677
                     /ID="UTR5_8715"
                     /Parent="mRNA_8715"
                     /gene="jgi.p|Fomfom1|1274666"
                     /source="prediction"
     exon            19552..19851
                     /ID="exon_8715_1"
                     /Parent="mRNA_8715"
                     /gene="jgi.p|Fomfom1|1274666"
                     /source="prediction"
     exon            19919..20117
                     /ID="exon_8715_2"
                     /Parent="mRNA_8715"
                     /gene="jgi.p|Fomfom1|1274666"
                     /source="prediction"
     exon            20170..20452
                     /ID="exon_8715_3"
                     /Parent="mRNA_8715"
                     /gene="jgi.p|Fomfom1|1274666"
                     /source="prediction"
     exon            20503..20581
                     /ID="exon_8715_4"
                     /Parent="mRNA_8715"
                     /gene="jgi.p|Fomfom1|1274666"
                     /source="prediction"
     exon            20634..20850
                     /ID="exon_8715_5"
                     /Parent="mRNA_8715"
                     /gene="jgi.p|Fomfom1|1274666"
                     /source="prediction"
     exon            20905..21284
                     /ID="exon_8715_6"
                     /Parent="mRNA_8715"
                     /gene="jgi.p|Fomfom1|1274666"
                     /source="prediction"
ORIGIN
        1 cattcccttc gggttgaagc taactcgcac ggcttgatca gatggatact tatgctgagt
       61 gtgacgagct cggcggacga agcatcgctt tcatgagccc gagacaccgt atcgcgctgc
      121 gaaaagtttg ggccgtaaat agtgcacgag tttcgtcctc atactgaccg tgttcggtct
      181 tgaccggggc gcgctttttt gagacaggag cgataggcaa ccgcggggtc ggaacatctt
      241 gggaacagaa tagtagccat acggtgacat gaacataacc ttgttcgaat tcccagccca
      301 ctggcactgg cagcggtagt tgccgccccc ggatcctgga acgggccgct atcgctcgcg
      361 ccatagcttg ttctcttcct gccttgcaag atgtcgacag tgctgctggg agatgcccat
      421 ggaatttccg ttgtggactt caagccgttc ttggacggat ccgccaggga cgatgtcgca
      481 aaagccatgc tcgattcgtt caagcgcgtc ggcttcgtct atctcgtaaa ccacggcata
      541 cccgagcaga acatcaagag catgttcgtc tgggtcagtc tcctttcctg ctcctcttcg
      601 cgaagaacat gacgatgacg gtgcccacct tggcagtcaa aacgcttctt cgccctgcct
      661 cccgaggtca aacaactcgc ccctcatcct ccttcgggaa cgcaccaccg aggcgagcat
      721 gcatgcatga tccttatgcg ccatctcaat agacgtctga ccctggccac cgctccctag
      781 gctactctgc gcccgggatg gagaaagtgg tgcagcacgt ctacgacgac aaggaattga
      841 aggacatccg cgcaaaggcg ccagacgtca aggagagctt cgaatgcggc tggcacgacg
      901 cgcgcgcgac catgccgaac atctggctgc cgcacggcat cctccctggc ttcaaggaag
      961 cctgcctgga cttctactgc gtccgtcccc ttcccttctt tccaccggcc ttgtccacca
     1021 tctccttctg atgagcacat gccgcgctgg atgcaggcct gccacgacgc ggagcttaac
     1081 gtccttagag ccatcgcggc aggactcggc atcgcggacg accatctcgt caagtaccac
     1141 aacgcacatg acaaccagct ccggctcttg cactatccca ggtaagttac ccaggctgac
     1201 gcgaaggcga acctactttc atctatactt gagcatctcg cctacgccta ctcacgcgac
     1261 ccgcgtgccg catgtgttgt tgtacatagt gtccccgcgg acgagctcga acaagacaag
     1321 gtctcaagga tcgacgcgca ctcggacttc ggatccatca cgctcctcct ccaagacgac
     1381 gtcggcggac tcgagataga agacccgaac aagcctggag aattcagggt aagtgccgat
     1441 acgcaaagaa aagaagtaag aaccgactgc acgctcaagc actgccgttg catgttgcac
     1501 agagcgctcc ccccatccca ggtgcactca tcgtcaatgc gggcgacttc atgatgcgat
     1561 gtaggtcgac acatacgctg cagcccgcgc tcggtggcag cactgacgag agcgtcgaac
     1621 ccccagggtc caacgacgtc atacggagca ccatccaccg ggtacgcgcg ccgccccatg
     1681 cgaagaccgc cggcggtacg atccccgacc gctattccat accctacgta cgtacccatc
     1741 cccctctctc cttatcggct tctgtcgctc atccactgac cgtcctgtaa ccagttctgc
     1801 gcgcctgtaa gccaacgtta acaccgggac gtgcattagg cagtacggtg gctgacctga
     1861 gacatcatga tttctaggac ttcaccgccg tggtcgaatg cttgcccggg accttcacgg
     1921 aggagaaccc gccgaaatac gagccaatct cagtgcgccg ccaggagctt cctgctactt
     1981 gtcgttcctg gaaactgctg acgcaattct gctgcaggca caacagtata tactgcaacg
     2041 cctcgcagcg acatattgaa cttgaacgat gtgagttcga tttgtgggtt cgatcgcaag
     2101 cacggccgga tcttacatgt tatgctggta tgaatgtcct gtcagtttgg cgttccgcag
     2161 cgaagaagac gtatgccaga gtagtgttct tacgctgtaa ctctatgttg tacgactacg
     2221 atgatagagc ctattccgag ttagcttttc acgtttgcct cgcctcgcca atagaaatgc
     2281 caacgcgtcg tgcacacgct gtgataaaac gctataaaag catcaaccca aaatcgagtt
     2341 cgatagctga aaaaaagcct gagagataca attttccgcg caaaaccgct gcctaccaac
     2401 gacgacgacg atcgctctat gcaatggtgt acaatatgat acagaataaa tcagccaagt
     2461 tcgtgctcgg tggtacgtgg tgaggagggg gggggcgcgc gctggggggc ggacccggag
     2521 gggggtgaca ggcaacaaat ctcgtcttgg cagttcgagg ttctcctgca atgtacgcaa
     2581 agcaagggtt tcgacagcaa ggaaacatca agatggaggc tggaccgatg gagcccgaag
     2641 ggcgggatgg ccaggatggc cgaatggatg gacggcagtg gggggatgtg aatatgcgaa
     2701 caattatacg actggcaccg atgcgtgtgc acacgacgac gggtggtgat gtggttcgtg
     2761 cgggtgtcga tggtaatggt atggtaaccg agaacggggg ctgcgggtga gggtggggtg
     2821 gggtggcatg aaaatgtaca atgggggtgt gatgctagca aatgcgaatc cagcgccgag
     2881 acaaggaact atatgcgtac aagagccaaa ataagaccaa cacaaagaag ggacaaactt
     2941 tccactgcgc ggccctactc tggaggaatg gggtctggcg aaggcgtctt ttgtgggagg
     3001 atccaactct gctggatccg gcgcgcgacc acagtgccgt gccggatggt cgtgcgggag
     3061 aaggacgggt tcagagcggc ggcgtgcagg gaatcgttgt cgtgcagcag cacaaagtct
     3121 gctaccatgc ccggcgaggg agtgagcgac atggcaggtg agcccttgtg gaagcctccg
     3181 atcgcgagcc gggcgttcag cgtgaccgac tcctgcaagg tgcaccgcgt catgagaaca
     3241 cggccgctcg aaggttaaga taccgcgaaa tgaagagact cacgagaagc gtgcgacaat
     3301 cgatcttcgt ccccgcctgg aagacggcta cgccgagcgg acagaggctg agggggtcca
     3361 cgggaccctg cggtgtgaac gcgttctcga cgttgttgac tgacatggcc acccgcaggc
     3421 cgtacgcggt cgcgagtttg ggcacgttca gcgtcccgcg cggtgcgtag tctaagttcc
     3481 ggcccatcat gtacagatcg ctcgggggca ggccaacgag cgtgagaggc agccgctcgt
     3541 ccacaatcgc cgcgcgaaag gccgtccact cctcatgcga gaacagggtt agcctggtcg
     3601 cgtgcccgat gcatacttga cagccaggcc gccaccgccc tgattggatg cgctgtcgta
     3661 gttgctcgag cacgtaccag atgagcggct ccgcagaggg ctcgaggttg tagtctaggt
     3721 ggaagtcgac atggataccg gcctcgaagg cgaggtcgaa gataaggtca atgttacgct
     3781 tagcgtggtg aatgctgggc tcgacatagg gcgcggagcc gatggcttcc actccatgtc
     3841 ggcggatgga gctctggagg agagcgtaat tgagccctgg ccggtcgtcg gtggccgacg
     3901 cgaagagtgg gtcctgtgca aaaactgacg tgcagaatcc attaaccaca gcagacgacg
     3961 aggagaaaaa gggtgcttca cctgctacct ggacgtggca aatgtcccgg aatagcttgc
     4021 gaaggcgaag accggcatcg acgcacgcga aatgcacggt ctcgtcgacc tcgacatggg
     4081 cgcgcatcag cgttaccccg cactcgatgc tttgtgcgat cagcttccgg cctcgatcgt
     4141 agagatcgtc ggagttggtc gggaaaccgc tcttcgcctt cgcggtgacg cgcagagcct
     4201 ctgagaaatt gctgtgatca ccgcagcatg agtacggacg gtggacaagg gagaaggaga
     4261 acacagccga gaggcgccgg ggggacgcac cctgtgacaa gctcgtcgca ctgatcgagc
     4321 aggaaacact tgtcgagatg aatgtgcgcg tggcagaggc tgtaggcaat cgcgagatct
     4381 ctgtgtcagt gctcgaaacg gcgagagagg cattgacaag cggacgaacg ctggcaaaag
     4441 gattccccgc ccctgtgcat caagttctgc gtgggggcta ttatctctcc ccgtcgccgt
     4501 gccattcccc gcgccgctcg ggtggtactc tggtggccgt gctggtgagt tgtgcccact
     4561 gctgccgctg acgctgcgac tgccgttcgc agtcgcaagc tcgacgcggt ccactcgact
     4621 gccgacacaa tagacgttgt atagaggatc tgcaagggtg ggactgtcgg cttcgaaagg
     4681 aagatgaaca tttcggatga cgagggaagg ataggcgtca gacatgggtg cgtcgtgggc
     4741 gtggtggttc tgggggtggt gggtgtgtcc gggcatgtct gcggcgtcga cgtccatggt
     4801 ggttgcgccc gggcgggctg ttggctattt atccacgaat ttttcgactt ccccggtgaa
     4861 tcgtgatgct gtcgggatct ccggcaaatg cagccacact gggtcgcttg cgggaccatc
     4921 cttagggtcc acgccagctg tccccgtcac acacggcccg actccccggc acacaggacc
     4981 acggccactc ggtgcggatc ccgaactgtt ccattatctc cagctaacta caaagattag
     5041 gctatacgag taaactttcc catggggccg agaaccgatg cgcgcaaact atccatgctc
     5101 aatgtggatg cagccgagtc cgagcgggaa cgatgacgag aacgaacgcg ctgccctggg
     5161 taccgtccca gcgcaccgat gacagaaaac gaagccgcga cgctattaat gtccgtcgca
     5221 agtgggaagc gattcatgca aatgtccacc gggaacgcca acgctaaggc tctactttgc
     5281 gtctcttcga gcgtgtggtc cgaaactggt actcgtcctc gtcgctgtcg ctgtagtccg
     5341 ccccaggcac gtctgcacca tacagcttct ctcgcttcgc ttgatcgatc cggcgcaaac
     5401 gagggaggtt gaacgcaagc gacttgtgga actccgtcta gcaccgcgaa acgatcagtt
     5461 ccaccccata atgtcatagg acaaaacaaa acgcaccttc ggcaccttca ccttcacccc
     5521 tggtggtgtc gaggcgtgta ttcggcgttt cctctcgttg tactgtgcgt cgcaaaaaat
     5581 tgggtaagtt tacatgtttc cgtaaccgcg atgatgagaa ggagacacga ggtgtaatcg
     5641 cccttcgcaa caatctgccc gatttcccca aatgggatag ggacgtatgc tacttgacag
     5701 tggtctcgtt gtggccccgg tcgtccggtc ctaaatccgt cgctagagat tttcgggcca
     5761 ccacaacact atgcgaagtg cggtgttgca gcgtccttga aaatgtccac catgctacgg
     5821 aactcgtccc gattccgaac agccgaggcc agatgggcct acagtagagt ggaccagtgc
     5881 cactctgcca cggcttcgcc gcatcaccgc gacacagaag tttgacgggg cgatgcgaac
     5941 gtcaaaccgg gtgttacagt aacacgctga ccacaattcg gaaaccaatt ttcgtgcagg
     6001 cggctgcaat cccgacggaa acagtgcaag gtttggttac atctacgcac cttcttctgt
     6061 tcctccttga acataatcgt gagctgcttg atccagcgtg atatattcga ctcggccttt
     6121 cttcttttcg caaagcgctg taacgaatca tcatcgccat cgactgcaat ttcatcatcg
     6181 tcgctgtccg ggacaacgta agacttgact gtgctcgcaa cgctccggcg cggccgcttt
     6241 ctgtcagcac agctctggga actgccagat tgcctagaga caggggtagg tgcagacgct
     6301 gacgcagaag ccgatgccga tgtggacggg cccgcggtcg acggtccggg cgtcggactg
     6361 ggctcgcttt tgatcgactg gcgcgtcttg cgtgtcttct tcgccgcggg ggcggcctgg
     6421 atgacgccgt tgagctcttc ttggctgagg tagtcttcct cgctgaagta aaactccgtc
     6481 cccgactcga tgtcgtccca cagtccgacg ttaggggtac gcccaagacg tgcaaggatt
     6541 ttgaacatct tcaaagtagt gggcacgcgc agaggtgtca ttatcgaact cccgtcggct
     6601 gtctgggtag tcatgtatgt gcagtggtgc accacctaga atgaagaggt gacgttatga
     6661 caccggcgcg atttcggaaa cgaggagggg aaggtccgca ccgtatagtt ctgattgatg
     6721 actgcgtgaa ccctcaccac cgcagagaca gcgctgaggt gtccataatg gttctgtagc
     6781 caaactccga cttgcgtata atctgcaaaa ggagagtaac gccgctcgcc gctcgtcaaa
     6841 tcgcccacgc acaacatact tatatccaca tacccgctgg ataaggcaac ttgccaatgc
     6901 tgtcgtgata attcgtgtac atctcatgat atcgtcttct gcggacaggc agcatctcgt
     6961 ccttccggat catggaagac agggtatctt gcccaatggc gccctggacg agggactcac
     7021 ttgagtactt caacacgaga gcccacttct gacaagtacg caccaaatct tcctccgtct
     7081 cgtgagatgc ttcaggctct tcggtagtat cttcgtcctc gctctcgccg ccctccgcgt
     7141 ttgccgcgtt ctcgccatcc tctgccggtg gtgctgctgg ctcgtccacc tgcatgggga
     7201 caggcggctc gacgggaggg ggcgacgggg gggccgttgt ctcttcaaac gtgaggggga
     7261 caccccgcct catcatgaag tcagcacaca tcggtgcact gaagtctttg cacgcctttt
     7321 cgtcctccac gggcggcaaa tcgtcaagct gtatacgata cttcttgatg atgtgcacag
     7381 cgatgatgtc cgacaggtcg tcgtaagcct cgaccagctt tgccagcatc ttgcccttgc
     7441 acccgatctc gaggcacccg agcgcaacgt cagtgacaat tgtgtgaatc tcgttctcgt
     7501 cgagcttcat gaccgagcgc gcgtactcga ggatgccgcc gaagcggtcc ggaacgaact
     7561 tgctcagcaa cacatcggta atgtctttcc gtgtaagcgg accaaggttc atctcgtcga
     7621 tcagatcgct gcatgcgtcg acataccgtg cgagagcagg cgattccttc gaggtcgtct
     7681 tgattactgc aggtacggag tgcgtatcgg agaggaagat ggtgagcagg attacaagac
     7741 gaacagtcgg gtcttgagag cggaaatcct tgtacagcgc gcgaaggacg agtgcggttg
     7801 aaatggtggt caacgaccgg gtgctcagga agagctattc gaagatcagc ctatggaacg
     7861 tgccaacttg tgggtctcta ctcgccttaa ctaggtcttg cacgacggac ctgcagcaca
     7921 tttgatcagt attcgtgctg catgcacgtg gtagggcgcg gtgacgtacg acagctcaaa
     7981 tcgcaggatg ccctccttgt ctaagcgctt cagcgctgta tatgccggct catttgcctt
     8041 cgcctccata caaatctccg ccgcaaccgt tcgactgaga aacatactgc tcccgcagaa
     8101 acatgagatg cataagccat cgacgaaaac aacacgagcc acgctcggaa gaaaacggag
     8161 ccgtactcag gatcaaggcg cgagagctcg cgtacattct gcactatttc gtccgtgcgg
     8221 gcatcgaaca acattgcagg cttctcaaac atccttcgaa acacgaagtt acgatactga
     8281 aaaagacatc attagttgaa caacactcca cggagcttat tgaactcacc ttgcggtcca
     8341 tgtggaagcc gttaagccgc gcatatggaa gcagtcgggg ttcgattgcc aggacgagcg
     8401 ggaattgggc catcatagga tcctgcccaa aataaccatc aaacctttgt ttggtatctt
     8461 acaacgaact ttgtggcata ccctatctga aaatgggatg aactgcggac cacaggcaag
     8521 gttagtccag caaactgctt tgagtatatt cgtcacacac cttgtacttc tcaactacgt
     8581 ccttgacttg ttcccacttg gccgctcgga attcagtcgg gaacctgttc tgcttcatga
     8641 agagagtcaa gatggtccca tcatcttccc ccttccccga cggtatattg ccatacatcc
     8701 gggccgcgat cgagagaaaa tgcgcgaaga ccggaaacgc taatgtccgg acccaacggg
     8761 actttatgaa cgtgacttgt gtccggaaat aatgatgcat ggcaagttgc accaggtagc
     8821 gcgagaggtg tgcaccactt cccaggagaa tctgtggcga gcgttaatca tctaaaactc
     8881 aggcatgcgt tctagcgtcc ttggagacgg atatccagcc acgaacagcg ctgacaccaa
     8941 gatatccaaa gccgcaacac gcgccatgag cgcgaccatg cgacgaccgt cgtgtcggcc
     9001 tgcacgaccg cagcgccctc gcacacataa gcgtagatga cagcacggcg tgcgggcccc
     9061 ttcccgaccc ctctccctcc atccgggcac aagatgtctg aacaggtaaa ggggtccttc
     9121 cagtgtttgc gacttccgaa ccatgaaaat tcctcgaaat gacagcggga cgctgctcga
     9181 acgaagatag ggacatggaa acatggaagg gcatacgtac atcgagcact ctctcgttca
     9241 tcaacttccc ccgacccaga gcccagtata gtgcctgtat gcggccatag cgagcaagga
     9301 agtacgttgc gcggacgtat gggtcttgtg tgaactggtg atggcgtttc gacaacaaag
     9361 cgaatgcagc gggatggttg agctcgttga ggatgagctg taggatctca tctacacata
     9421 tccgtaaatc cgtgagtctt cccaccttct cgcaatgcat cgacatgacg caccgcaaag
     9481 ccgatccatg gttagggatg ctcttcgtga gggagtggcg gtcgtggggt gttatgggag
     9541 aagtaaaaca agcgtccagg acaccggcgg tatgagagga ggcgaggagt gtcagagggg
     9601 cgtgatggag gggctgccgg agcacgcgag ggtcctgcgg ggctggcggt gtgtgcagga
     9661 tgcgcgaagg gatgcagtca ccactgcggt agggatggcc gggtgtcggg aatggaggca
     9721 ggtgggggag atggtagaga aggaagacag ggtgcgatct gccagttgag ctcgaaggca
     9781 gcggacctcc aattctctgc aaaactctcg gatccggcgg cggccataac ttgcgaatcg
     9841 cagacgcctg ttgctctggc cgctcctacc ctcgtcctcc tgacagaact tagaccggca
     9901 tgggcacgga aacaatggat tgcattcaga aagcgatgta tcgtaatcag gagccagagc
     9961 ttgaccactc tccctcctgc cgagcctccg tctactcgcg tcaaaactct cccctgaaat
    10021 atccccgcca gatcctccac ggcaacttcc agtcccgcac ctgcaatgat ggatggaacg
    10081 cgtcaaaatc gacggcctca aggcgtccga ggtagtctcg tgtcggtaac tataacctcg
    10141 gaagatagtc cgtcagcatc cttccaatcc gggccgccgt caagcaactc tgaatagatt
    10201 gagagacgta caccatacaa gaacactggc attgctcgtc gcggcacgtt gccgcctcct
    10261 tcgccattct tcttgaacat ctcccgtgcc gtgagcaggt tgtcgttggc cacggtcgca
    10321 aactcaaaaa ccgcgtcaga gattccctcc gcgttcccac cccgacggaa gacatcctct
    10381 tggcggactc catgtttcgc agccaattcc gctgggacca ccaaacgtcc cttagacacg
    10441 tgatatggga atgcacgcaa aaagacgtgg atgcactgcg ctacacctag gtgggaagct
    10501 gcatgggaga atgtcgacga cgaagacagg ttcagcatag acagaaggag atagaggaac
    10561 gtcgatgtcg tcgattccgc atgcgccgtg agtgactcca ctgtcaggtg tgtgggactg
    10621 tgtaactcgg cgtcctgtaa tacacgtcag accgacgcgc tcgcaatctc agaagctttt
    10681 taagcgacgc agtgcgagtg cataccctag catcaataat cctccgtaga tgataggcag
    10741 gaaggtctgc tcttcgtgac gcgtcatgta gggccagcgc tataggatgt tgtggtggtc
    10801 taccctaaga ttggtggcgt tcagcacata attcaaacga cgcttgggat acatacatca
    10861 gcaatgctct tgattgcgtc ccgccagaat tgcattctca tctttccaat catggagttg
    10921 gaaacggtat cctggacgga ggccaattct acctaaattt gtgatcagta tgcaacctga
    10981 aacattcaac attcgcatcc acgctgcgag atagggtgat catcgtttca cacggcacat
    11041 ggtgctttat tccctttctg cagagatctc agtagctcag tcagaagtat ccatagatcc
    11101 ggagcagggg cactaagcat gcaaccattc gcagccccaa agcgcaggtg gggacccgct
    11161 actgcggccg tgggccacga gacacctcaa gtgaacgtat tactcacgta gaatgcacgc
    11221 aaggcaaaaa atgcaggctg cagctcccgc ggatagaagg aaccaatgag gtagctctca
    11281 tagtctctct tctgtacata gtctctgcag tatgttccag gatctgctac accagattct
    11341 gaagagcttg agactgtcgc cagtgtcctt gtgaacgcgt acggacgaga agtctgagga
    11401 aagcgcgcag acaacagagg gcattgcgcg caacgtcgcc aagcactcag catagccagc
    11461 tagtatcgaa tgcgtgccca gcagtcgcag tacctcgaag atgaaacggc cagctcagag
    11521 gacgaagagg gatggtggcc gttgcggtaa gagaatcaga tgacgcgtgg gcgtgacttg
    11581 aacgcgattg gtcacgactg ttgtcacatt gcacaccgtg tgacttgtcg cggactcggg
    11641 aaactcggac ccagaggccg acactcactc gttcgtgtca agacctacga agttgtacct
    11701 cagctcagat tatctctgac tagcatgtcg ctccgtctca ccggcctcca gaaagaagtg
    11761 ctctcgctct accggaggta catcaatcat cttgtcagct gattcaccac actgaatgtg
    11821 cgtttgcgac agagcactgc gcatggtcac aactaagcca cctacctccc aaccacgatt
    11881 ccgcttattt gtccggtata ccttcaagac tcaggcgacc tcagtctccc cccgtgacat
    11941 cgccgcaata gaacacatgc tccgccgcgg acgacgacaa ctagagatgt atgaagaccc
    12001 caacgtccgt gattgttttg tgagcagtga gatgttgcac tggggagcgc agaatgccgg
    12061 gaggagagaa cgggatatgg ggacagaagg gtcaagagct ggtacatcat agctggaagg
    12121 aacgcgaacg taagtccgct agtgctatgt acccaattgt aacatacatg ttgagttaga
    12181 ggtagcctga ggcacccgga acaacgtagc ggtaccactg cgagctagtt gaccaggtct
    12241 aaactcctgt caccagacct gcattcttgc aagactgggt ctggattgcc agaaacatgg
    12301 tagaaacttc aggcccactc gcatgtcatg tacaatacgc caaggagcta ccgagtgtcg
    12361 aaggcagtag ggtaagtcgg aggaatagtc attaccatgt ctagtatcat atataccccg
    12421 tctgtcctat catactctaa cttgcctggg ctgagggtac ggtctcgaac agcgactgtg
    12481 cagcgacgtc ctcagtactc ggaccacgtc tcctagcatc ctcagccttc cgggcctcct
    12541 cggcagcgcg tgcctcttcc tgggcttgtg tggcgtcctc taactctagg agcttctccc
    12601 gctgcttatt gtggatctcc aatgcgccct cataggctac gcgtcgctcg ttgataacat
    12661 acttgatgcg tgccatcgtt ttgcggcact ggacgaggga gtgaagttag tcagtgggta
    12721 cgagggggct ggaagggaca aaagacggag atgtataaca gtgacggaac cggagacgag
    12781 gcgtaatcat cgtaaggttg acacgcaccc ggaatgactt agcccacaac ccgagagtct
    12841 gctcgtttgc accgagcctc cgcgcctccg cctgttgtgt cgccagcaga ttccgctcgc
    12901 ggaggacgac gtaccacagc gtgtggaggt ctttgaaact cttccgcctc agttctgcgg
    12961 cagtccaagc ccggcctatg caagagcaac acgagtagca cagtgaaggc aagtacatta
    13021 gcgtaggtcc tgcagtcaag aacatacaaa gacgcaccag acttctctga cttgatgtcc
    13081 acgggctcag cagtgtcata cgtgaccttt ccgtccttct ctttcctcct aaagaaccca
    13141 tacaagccat gattcgggtt gacttcaatg cccaggtggg gacgtagtgc gccatccttt
    13201 cgctggtcca ctacacttga gcttgaattc gcatcggcaa ctgggacgcc agaggcagag
    13261 agagcgggag catgtgtggc cagtcgacgc gagtagagcg agagagcaga cacagaccgc
    13321 gctgtgcgga aagatagcac agtgagcatt ttggttgtga cagtcgcagg tgcagaaacg
    13381 agccagagtt gtggcgccaa acgtgtccgt gacatacagt cactttgtgt gacgggtcag
    13441 tggaagtact aagtagtaaa cttgaaggcg aagtcatgat agagataata cgtattcaaa
    13501 aacacgaaga tctagcgtac aattacgctg gtacagtaca gtacatagaa agacaggctc
    13561 gaaccactac tcaataacct cgtcatcgtc actgtcgcgt tctcttgcac gctctcggcg
    13621 cgcagcctcc tttgctcgtt tagcgagctc cttatcgtct tccagatctg ccaagcagat
    13681 ctccatccgg catccagtgg cggggcatgc tttggtacga ctgcgattcg tccctagata
    13741 ctcgcgaatg gcacttgccg aatatgaatg cttgcaggtt ttgctgtagt gcaacaggta
    13801 cgtcagcacg catacaaaat gatgatgagg gagacatacg aggtcagtgg atcgaccaga
    13861 atcgtgaggc taagaggaca tttgtagtcc tgagtgacgc ctccgatttg tacatcgtcg
    13921 tcatcatcac tgacgtctcc gtcctctgta agggggatga gtacgcaacg gtgggcaata
    13981 ccgaggatca cggaccttgc ggtatcaaat caatcacagg cggcatcgca gaatcaggat
    14041 tgtgcacttc ctgcaaagat aactgagatt caggctagca gtatggggtg gaagtcctca
    14101 catagatcgc ttgcttgaac ttctggtagt gatcgctctt tgcatacttc tggcgcgatg
    14161 tctttgactt gtatgcttcc aaccccgctt gcacattcgc ctcgtagacg ttggtgatac
    14221 cggcctgaat cgcgcactgg tgagtgcttc aaaatcagtg aatcgcagca taaccaccca
    14281 caatcttctg gccagtcatg aggttctggt atatgtcgtc aagcgattgt tcgcgcagag
    14341 tgagttcttg ctcagtgtcc agcaactcgc gcatgagact gtcgatgaca gccagagcct
    14401 acacaaacca ccattagcac tccacattat gattcaatcc gagcgatgca ccctttcgcc
    14461 cttctctccc tccgtgaact cggccacaga cgcggcaact tccctcacaa agttgtaggt
    14521 aggcacatgc aatttgtcgc gcatgttggc ccagtcgctc gcgattccgc gcacctttga
    14581 cgcctggccc ttgtccactg gctggtcctc gatctctgga atggggagtt gctcctcctc
    14641 ctcctcaata gcttctccat cagagtcctc ctggtgcacc ttcttctttt tctccttctt
    14701 gcccttcttc gagcgacgcg gttgctcttc tccctcgtcg tccatgtcta cgtcctcctc
    14761 ctgttggcgc cgtggttttg cctgactagg gccgtcttct tcgatatccg atgacggcgc
    14821 tctgcggtgg cgtttcgacg agcgggagga gctggcggca ggcatcggat tcgctggaac
    14881 aaagagggca gccaaagaag caagacgcgt tttatcgcgg tcgaaagcag agacgcgtcc
    14941 gagtttgagc gcgacggcgc gtgcgtgtga catgttaagg gccggctgca ccgcgactct
    15001 gctgttggcg ccctcgccgt ctggcatttc gcggtccagc tcaagctccc tgcagcggac
    15061 acgatgttct ccgccctccg tcttgcggcc caggcgacgc ggccatggtc cgcctcatcg
    15121 atcctgcaaa ggaccgccat acctagtctc gcccgtgccc ccttccctcc ctccctactt
    15181 gcacgctcgt ttcaccctag tctccccgct gcaaggaccc ttaatcaggc aacacggcga
    15241 aagcctgtca agaagaaaca gcggacctcg aaggcaccgc tcttagaggg caacacgcac
    15301 aagaagggcg ttgtgagcca ggtgttcatt gctaagccaa agaagcccaa ctccgccaag
    15361 cggaaggtcg caagggtcaa gttgacgact ggcaagactg tccaggcgta tgttccggga
    15421 gaagggcaca acctgcaaga tcacagtgtc gtgctcatca ggggtggacg tgcgcaggat
    15481 cttcctggtg tccggtgagt ccatgcattg tcagtgtctt ttggtgcgcc cattcatcgt
    15541 gtgcggcggc atacagctac aaggttgtac gtggaacatt ggactttagt ggagtagtgg
    15601 gtcgagtgac tgcacggagc aagtacggag gtatgttgcg tagttgttag cattctgtgt
    15661 ggttcacgtg gctgaacaca atcaccacca gcaaaacgac caaaacaata gtgatgaacg
    15721 ctcttcttgc tggcaaccac gtcacgatgt tctacattcc attccaatcg gtttaccgta
    15781 cgttagacag agatactatt ggcatattag ataacatcgc actgtcggct ttcgcagagg
    15841 gtatgttggg tatagaaagc aagactccag aacccaggta aaagcaaagt acatcctctc
    15901 agtccgtaac tgccatgcag gaaaacacga acccaacaag agccatgtgg aagagtcccg
    15961 tcaggtcttg attaactccc ctgcctgcct tacagtctcc tccctctccc tcgacgccct
    16021 cacgatcttc tcaacctcaa cattgatcgc ccacacccaa gagtccctct ccagcttgct
    16081 cctcgtccgg aacactgcga ctttgcgttt ggccgttagc gaagggatgt ctgcatcgtt
    16141 gctgttcctt cttgcgcctg tggcagcccc gcgtactttt cggtaccaga tgacgaacag
    16201 cgtgtcctcc tcgccgtcat cggtttccag gccatcctgg tagcgtcgag ccacaggcgg
    16261 tgcgttcgca tcgtactgcc cctccgggag gtactgtgca gcgaagtaac cggagcaaac
    16321 gtacgcgtca agcaagttga tgactttctt cttgcggtgg tggagccagc tcgagctggt
    16381 gatatggaac tgcacgaggt ttccggcgac aagcaccagc tgggtgtgtc taacgaaccg
    16441 atggtggtta gtcaggcaac gcttctcaaa atgtaggact agatagagca tgaacgtgcg
    16501 gtatcaagat agagagggac tcacttgtat cgcccccacc agcccttccg gccgtacaac
    16561 cttccacact tgagtatcgg gcgacagcct tccagaacac accagttata gaagaatgat
    16621 aggtcaggca aggaggcatc ccggtcaggg ggaggttcag tgggcagttc gcgctctcct
    16681 gcgtgaggat gctcctcgcg aggccgttgt ggtgtgatgc gctcacgtcc ggtactgaag
    16741 tgagcgacat ccatctcgag acgggcgtcg acctgatgcc gcttcttcca atacgtgatg
    16801 agggaccgta agcgcacgat ccactccaat gcggtcgtgc acgagtacgc ctgtactact
    16861 ttgtcagtgc tctggctcgc agtcaaaatc tgggacgaat tgagcgtcac ctcaaacctg
    16921 ataaccctgc cggaagtcag cacaagctcg aacgaccgcc gcatccgaaa gtgcgccttg
    16981 tcttttgcct gcgtcatgcc aacttcgccg ccgacgtcct cgtcatcacc ctcgccccta
    17041 tcgacctgcc cccagaatcc caccgaatcc tcccaggccg tcccttcaat gccgttgatc
    17101 tgttctcctt gtggcagtag tagctgaaac gcacgccgca cggcaacaat gcttcgcaga
    17161 tcggtcatac ccattgcctc catgatctgc agctgtccac ggcgcacctc cgccttacgc
    17221 tgtgtgtcag gcgatcctga cgggctagag ccggccgcac tgggtggcgg cacggtgcca
    17281 ggggtaccgg gagggggcgg ctggtgcgaa cgagtagggt tgagtgcgaa aaggtatcca
    17341 tcgtgcgtga cgaggtacaa cgactgcttg agctgggaat tcggccgaat gcgatccagg
    17401 tatccctcaa tggcaggcgg ctcatcgagg tgcgtgccat ctttcgtatg cactctcgtc
    17461 ggggaatgca gcaccttgcg gaactcgaga tatgcaggct tgtccgcctg cttcaacgcg
    17521 agcccacaga gaaccgccca cttccgcgcg ttgccccgca cgtcatcctc ttgccacacc
    17581 caatctagat ccgtattgag ccgccacgcc aggtcgaagg agtcgccctc ttgcttggca
    17641 tgttccatga gggcacaata ctcaggagcg gcacgaaggt acttttcgca gagccggacg
    17701 atattgtcgc gtgtgaatac attgtatgcg gcctctatgt ccgcgccgtg gtattctggg
    17761 acgtcgactg ttatgcgcgt gtccagcact ggggcccgta cttcgatgta cggtggcaat
    17821 tgtccaccaa gatgacgcct aggcgggtaa gaggattgaa cccaatcaca tacagcaatc
    17881 gtcgttggga tcacctacca tagatgccac aaccagtcca ccgcccgact acggcttttc
    17941 agcttgaata cgaatatatt cgtgcctctt gcggagccga agaaataccg acgacgtttg
    18001 ccattggtct tcaacggggc cggagggcag gtcagacaga aggtgagatc gacgaaggag
    18061 tagagggaca atctggtgga ctcggctgct agaggcacta gaaacgacag tcgtttcgtt
    18121 ccagtgaacc actcctttcc gagagtatgc tggatgactg cgtgagacat aggtataaac
    18181 aaaatatatt gtcaagtacc acttacatag tcttcgtaca gctctagccg attcttccgc
    18241 catgctacaa tgtactctgc ccaaccctcg ttctccaggt gccgagttgt ccgattctgc
    18301 cattcgtcga atgtggggga tatcgcgtct tcggtataag acacccggac cagcatacga
    18361 tctgctctga caaatgagtg ccattcgagg tagacaagag tcatcagagt tgactatcga
    18421 cttgcctctc attatgacat ctccccactt ggtgcgggct tcgcttgtgg tttgttcgac
    18481 agcgccagcg ctagtaacct tcaccgcatc tccagtacga gcgagcactt cagaaggcgg
    18541 ggcaggagta tcatcgtagt gaacgtgaac caccttgccc ttgcccttcg ccggactaca
    18601 ggcgttaggg ctaatgattc cttccaatat cccattgacc ttgacttctg cagtaggtgt
    18661 agtggaggga ccagggtcag atggtggttc ctcagcgaag tcacttggct gagccttgtt
    18721 ggacccaacg agcagagcag tggaggagtt tggagtctcg gtcttcaaag ctagatgctc
    18781 cctagaaaca ttgggaaaca agttctgcat ttcatctcct ggagtgacaa cattcaagtg
    18841 ggattgtgcc gttacgaatg tctcggcttc ggcggaggga gggaagactt gaattgtggg
    18901 acgcacagac gagctgcgac ttgtggccgc gtcctcagat agcgatgtgg gtggtttcaa
    18961 tgcatcgtcc aggacgtcca cgccgagaaa gataccgatg tcgaaagagt tgccgaccca
    19021 cttctgtaca gtcccactct gtctttgtcg cttgcgagcg cgaccccact cagtctcccg
    19081 ccaccgcctc ttcatctctg cccgtacgct cttccgctga ctctcgcccc agtcctcgcg
    19141 cttgccgcca tgcttgagga agaactcgag ggcgtgtctt ctgatgacgt ccgagatact
    19201 actcgcgtcg tcagaatcag agtcgttact agagtccgtc tgtgtgcttc cacccagcag
    19261 cctgtgcccg cgcttttgct tctgcttctg tggtcgcctg ggttcgtcct ggtataatgc
    19321 ggcggctgac aagggcccga tgaagcgtcg gcggtacttg tgcacatctt cccccttgat
    19381 gactgccgtc gatgcggtaa gggttatggg agccacagtt acctcggtca tggcgcagaa
    19441 gagggagata acaagcggaa gacactgaca gagaacggag aaggcgtcca ggccggcgcc
    19501 cgccaaagta ggtatgacgt tgtggggaag acaacaggcg cccgacaatc agttctaaac
    19561 tgtcatctaa aaagggaatt cccgcctctt cgtctgtcgg caacatcgta ggcatccgca
    19621 aacaaagcgt gagcgtgatt aacgttgacc agataatccg ctctcgccag attgacaatg
    19681 gccgagatcg acgccgatgc tcccgaagaa aaacagctct atactcgttt cgagaacaag
    19741 gacgagttca tcgctctgcg tgatcagttc ctggctatcg acctctatac agcgcccagt
    19801 ccagagcagg accaagcaga gggacatctg ttgcagaggt tgtccaacat tgtacgttgt
    19861 ctatactatg gtctctttag atggtcagac tagtgaactg acctgtactg tcttctagtt
    19921 tgatagctac caagagcaat cctacctatg ggatgcatac ttggagcaac tagccacccc
    19981 cgtggttgac actctaaagg cgcatgccaa gaagtttgtg agcagtagct ccgctgccga
    20041 tgtctcggat accagactac atcgtctcgc atctctcctt tatttcttcg tgaaatttcg
    20101 gggatacaag accatcagta tgtactgaac tactagtatt cagaggagtt tggctgatct
    20161 caccctcagc aagattcttt cctcacgaaa ttgcggactt gacagtcaca ctcgactaca
    20221 tcaccgcccc gaacagtcca gtacagcgca cgtatcaatg ggccttgcgc tactctctgc
    20281 tactgtggct ctcacttgtc tgcatgatac cgtttgacct ggagcagttt gacgacgtcg
    20341 ggaaatcagg agagacagcg gctcgcctgg agtccgtagc caaggccttt ctggacaaag
    20401 ctggtgtgga tcgcgatagt gccgctctcc tgctatcaag gctctacatg aggtaatcaa
    20461 ccaaacggta cttcgataaa gttgggtact catatgttgc aggaaagaca tgacatcgag
    20521 gttcgcagga ttgctgacat gggcatcgga gacgattgag aagacagtag actcatttct
    20581 tgtacgtgat tgtgaacaac ttccctctca ttgctgacca ggttggctct caggttctcg
    20641 gcatcttgcg cacgctttgc gaggtcacca agctaggatc ggccgaacaa gcgcaagcac
    20701 acaaggaaat gctatcacag gttgcacaaa ccgtagagtg caatgacact ctgatgggta
    20761 acactttcgt acggaagtta cgaacgaagt tgatagcaag agttgtcgtg cggcttcttc
    20821 ctggaaaagc acgtaggctc cgcaccaagg gtgcgttttg ttcaattgtg ttgtgggttg
    20881 gacttcaatg aacggctcgt gcaggaaagg tacttacagg cgagggtcac tcgacgaccc
    20941 aggaggttct agaggaagtc gacttcgata ttccagaaga ggttgaaacc gttctggagg
    21001 aactcttcaa ggcactccgt gacaaggata ccgttgttcg gtactcggct gcgaaaggtg
    21061 tggcgcggat ttccgagcga cttccagtag actttgccga acaggtcctc gaacaagtct
    21121 tcaaactgtt ctctattcat tctattggag ttgccagctt gtacgatatg ccaagtatcg
    21181 ctgaggctac atggcatgga gcatgtctcg catgtgcaga gatggcccgg cgcggcctca
    21241 tcccggatga acgactctcg gagttaattg gatggttgta taaggtcggt gctttggtac
    21301 gagtcatcag atgccgctta ccatctgtct actaaaggcg ctgtacttcg acatccggaa
    21361 gggagcgcat tcaattggat caaacgtacg agacgcagcc tcatacgttc tttggtcgct
    21421 tgctcgctcg cagggtgtcg atgcactacg tcc
//
