# Supplementary material for: Uncovering the transcriptional landscape of Fomes fomentarius during fungal-based material production through gene co-expression network analysis
Source: Fungal Biol Biotechnol. 2025 Feb 13;12:1. doi: 10.1186/s40694-024-00192-3 (PMC11827164; doi:10.1186/s40694-024-00192-3)
Supplement: Supplementary file 1 — Supplementary Material 1 [file 40694_2024_192_MOESM1_ESM.zip › scaffold_7.region003.gbk]

LOCUS       scaffold_7             21439 bp    DNA     linear   UNK 01-JAN-1980
DEFINITION  scaffold_7.
ACCESSION   scaffold_7
VERSION     scaffold_7
KEYWORDS    .
SOURCE      
  ORGANISM  
            .
COMMENT     ##antiSMASH-Data-START##
            Version      :: 7.1.0
            Run date     :: 2024-09-10 12:01:23
            NOTE: This is a single region extracted from a larger record!
            Orig. start  :: 1939764
            Orig. end    :: 1961203
            ##antiSMASH-Data-END##
FEATURES             Location/Qualifiers
     protocluster    1..21439
                     /aStool="rule-based-clusters"
                     /category="terpene"
                     /contig_edge="False"
                     /core_location="[10000:11439]"
                     /cutoff="20000"
                     /detection_rule="(Terpene_synth or Terpene_synth_C or
                     phytoene_synt or Lycopene_cycl or terpene_cyclase or NapT7
                     or fung_ggpps or fung_ggpps2 or trichodiene_synth or TRI5)"
                     /neighbourhood="10000"
                     /product="terpene"
                     /protocluster_number="1"
                     /tool="antismash"
     proto_core      10001..11439
                     /aStool="rule-based-clusters"
                     /tool="antismash"
                     /cutoff="20000"
                     /detection_rule="(Terpene_synth or Terpene_synth_C or
                     phytoene_synt or Lycopene_cycl or terpene_cyclase or NapT7
                     or fung_ggpps or fung_ggpps2 or trichodiene_synth or TRI5)"
                     /neighbourhood="10000"
                     /product="terpene"
                     /protocluster_number="1"
     cand_cluster    1..21439
                     /candidate_cluster_number="1"
                     /contig_edge="False"
                     /detection_rules="(Terpene_synth or Terpene_synth_C or
                     phytoene_synt or Lycopene_cycl or terpene_cyclase or NapT7
                     or fung_ggpps or fung_ggpps2 or trichodiene_synth or TRI5)"
                     /kind="single"
                     /product="terpene"
                     /protoclusters="1"
                     /tool="antismash"
     region          1..21439
                     /candidate_cluster_numbers="1"
                     /contig_edge="False"
                     /product="terpene"
                     /region_number="3"
                     /rules="(Terpene_synth or Terpene_synth_C or phytoene_synt
                     or Lycopene_cycl or terpene_cyclase or NapT7 or fung_ggpps
                     or fung_ggpps2 or trichodiene_synth or TRI5)"
                     /tool="antismash"
     three_prime_UTR 104..190
                     /ID="UTR3_8897"
                     /Parent="mRNA_8897"
                     /gene="jgi.p|Fomfom1|904869"
                     /source="prediction"
     exon            complement(428..496)
                     /ID="exon_8898_8"
                     /Parent="mRNA_8898"
                     /gene="jgi.p|Fomfom1|1369644"
                     /source="prediction"
     gene            complement(428..1682)
                     /ID="gene_8898"
                     /Name="jgi.p|Fomfom1|1369644"
                     /gene="gene1940191_1941446"
                     /portal_id="Fomfom1"
                     /proteinId="1369644"
                     /score="0"
                     /source="prediction"
                     /transcriptId="1369835"
     mRNA            complement(428..1682)
                     /ID="mRNA_8898"
                     /Name="jgi.p|Fomfom1|1369644"
                     /Parent="gene_8898"
                     /gene="jgi.p|Fomfom1|1369644"
                     /proteinId="1369644"
                     /source="prediction"
                     /track="FilteredModels1"
                     /transcriptId="1369835"
     CDS             complement(join(428..496,554..585,662..805,859..882,
                     935..1283,1348..1510,1566..1591,1647..1682))
                     /ID="CDS_8898"
                     /gene="jgi.p_Fomfom1_1369644"
                     /source="prediction"
                     /transl_table=1
                     /translation="MAFDGNQELSNFLGWISIACWLVVYSPQIVENYQLQSGEGLSVSF
                     VLIWLIGDLCNLTGAAIAGLLPTIIILGAYYSACDTTLLVQIFYYRWKRARRSVPLLVT
                     EDSRLSALYDEASPLLPGDTRTEEPPPRQPAWKETLKFATALVFVFGVGVAAWAIDRHV
                     YKNRPRSKPVEVIEWRSQVLGWLSAALFLGSRIPQIVKNLETRCEGLSPFLFVYSITGN
                     TTYTLSILAVSLDIRHIVANAPWIAGSALTVFLDGFVLYQFYGYRQDKRRERLRAGSD"
     exon            complement(554..585)
                     /ID="exon_8898_7"
                     /Parent="mRNA_8898"
                     /gene="jgi.p|Fomfom1|1369644"
                     /source="prediction"
     exon            complement(662..805)
                     /ID="exon_8898_6"
                     /Parent="mRNA_8898"
                     /gene="jgi.p|Fomfom1|1369644"
                     /source="prediction"
     exon            complement(859..882)
                     /ID="exon_8898_5"
                     /Parent="mRNA_8898"
                     /gene="jgi.p|Fomfom1|1369644"
                     /source="prediction"
     exon            complement(935..1283)
                     /ID="exon_8898_4"
                     /Parent="mRNA_8898"
                     /gene="jgi.p|Fomfom1|1369644"
                     /source="prediction"
     exon            1348..1509
                     /ID="exon_8899_1"
                     /Parent="mRNA_8899"
                     /gene="jgi.p|Fomfom1|1275662"
                     /source="prediction"
     five_prime_UTR  1348..1509
                     /ID="UTR5_8899"
                     /Parent="mRNA_8899"
                     /gene="jgi.p|Fomfom1|1275662"
                     /source="prediction"
     exon            complement(1348..1510)
                     /ID="exon_8898_3"
                     /Parent="mRNA_8898"
                     /gene="jgi.p|Fomfom1|1369644"
                     /source="prediction"
     gene            1348..3416
                     /ID="gene_8899"
                     /Name="jgi.p|Fomfom1|1275662"
                     /gene="gene1941111_1943180"
                     /portal_id="Fomfom1"
                     /proteinId="1275662"
                     /score="0"
                     /source="prediction"
                     /transcriptId="1275853"
     mRNA            1348..3416
                     /ID="mRNA_8899"
                     /Name="jgi.p|Fomfom1|1275662"
                     /Parent="gene_8899"
                     /gene="jgi.p|Fomfom1|1275662"
                     /proteinId="1275662"
                     /source="prediction"
                     /track="FilteredModels1"
                     /transcriptId="1275853"
     five_prime_UTR  1565..1837
                     /ID="UTR5_8899"
                     /Parent="mRNA_8899"
                     /gene="jgi.p|Fomfom1|1275662"
                     /source="prediction"
     exon            1565..2108
                     /ID="exon_8899_2"
                     /Parent="mRNA_8899"
                     /gene="jgi.p|Fomfom1|1275662"
                     /source="prediction"
     exon            complement(1566..1591)
                     /ID="exon_8898_2"
                     /Parent="mRNA_8898"
                     /gene="jgi.p|Fomfom1|1369644"
                     /source="prediction"
     exon            complement(1647..1682)
                     /ID="exon_8898_1"
                     /Parent="mRNA_8898"
                     /gene="jgi.p|Fomfom1|1369644"
                     /source="prediction"
     CDS             join(1838..2108,2172..2205,2264..2312,2371..2449,
                     2524..2708,2767..2892,2946..3008,3066..3243,3300..3346)
                     /ID="CDS_8899"
                     /gene="jgi.p_Fomfom1_1275662"
                     /source="prediction"
                     /transl_table=1
                     /translation="MPNAADLGRTLSSVPSKSKLSCTLHAHHLAARLPTTMNSQDAFRR
                     LAQQIQRASGGGGGPRMPSKGFFTGSGLLLALMGGGIALNASLFNVDGGHRAIKYTRLH
                     GVKDEVYPEGTHLMVPWFETPVVYDIRAKPRNIASLTGTKDLQMVNITCRVLSRPNISA
                     LPTIYRELGTDYDERVLPSIVNEVLKSVVAQFNASQIITQREQVSRLVRENLTRRALRF
                     NIVLDDVSITHVAFSPEFTHAVEAKQVAQQTALRAAFLVDQAIQEKQSIIVRAQGEARS
                     AELIGEAVRQNKGFLQLRRLEAARDIANLLAASDNRVMLDSQSLLLNVAADDAKELLSF
                     NKK"
     exon            2172..2205
                     /ID="exon_8899_3"
                     /Parent="mRNA_8899"
                     /gene="jgi.p|Fomfom1|1275662"
                     /source="prediction"
     exon            2264..2312
                     /ID="exon_8899_4"
                     /Parent="mRNA_8899"
                     /gene="jgi.p|Fomfom1|1275662"
                     /source="prediction"
     exon            2371..2449
                     /ID="exon_8899_5"
                     /Parent="mRNA_8899"
                     /gene="jgi.p|Fomfom1|1275662"
                     /source="prediction"
     exon            2524..2708
                     /ID="exon_8899_6"
                     /Parent="mRNA_8899"
                     /gene="jgi.p|Fomfom1|1275662"
                     /source="prediction"
     exon            2767..2892
                     /ID="exon_8899_7"
                     /Parent="mRNA_8899"
                     /gene="jgi.p|Fomfom1|1275662"
                     /source="prediction"
     exon            2946..3008
                     /ID="exon_8899_8"
                     /Parent="mRNA_8899"
                     /gene="jgi.p|Fomfom1|1275662"
                     /source="prediction"
     exon            3066..3243
                     /ID="exon_8899_9"
                     /Parent="mRNA_8899"
                     /gene="jgi.p|Fomfom1|1275662"
                     /source="prediction"
     exon            3300..3416
                     /ID="exon_8899_10"
                     /Parent="mRNA_8899"
                     /gene="jgi.p|Fomfom1|1275662"
                     /source="prediction"
     three_prime_UTR 3347..3416
                     /ID="UTR3_8899"
                     /Parent="mRNA_8899"
                     /gene="jgi.p|Fomfom1|1275662"
                     /source="prediction"
     exon            3622..3756
                     /ID="exon_8900_1"
                     /Parent="mRNA_8900"
                     /gene="jgi.p|Fomfom1|1423974"
                     /source="prediction"
     gene            3622..7819
                     /ID="gene_8900"
                     /Name="jgi.p|Fomfom1|1423974"
                     /gene="gene1943385_1947583"
                     /portal_id="Fomfom1"
                     /proteinId="1423974"
                     /score="0"
                     /source="prediction"
                     /transcriptId="1424165"
     mRNA            3622..7819
                     /ID="mRNA_8900"
                     /Name="jgi.p|Fomfom1|1423974"
                     /Parent="gene_8900"
                     /gene="jgi.p|Fomfom1|1423974"
                     /proteinId="1423974"
                     /source="prediction"
                     /track="FilteredModels1"
                     /transcriptId="1424165"
     CDS             join(3622..3756,3774..3845,3902..3927,3981..4078,
                     4135..4215,4266..4543,4597..5070,5123..5200,5257..5316,
                     5375..5482,5538..5619,5673..5752,5898..5913,5970..6007,
                     6060..6250,6303..6492,6632..6658,6712..6719,6771..6814,
                     6867..6904,6960..7071,7127..7385,7446..7541,7597..7819)
                     /ID="CDS_8900"
                     /gene="jgi.p_Fomfom1_1423974"
                     /source="prediction"
                     /transl_table=1
                     /translation="MPRRTRTEARRFESATNDEQEASRSRSETNDTEESRPRKRVRWGE
                     NENEGEEEEETGEDDSSSSYTKEKICMAATCQFGNVACAYYDPVKYTIYVFEDTPDNKH
                     FDLTKALLEQACPDVILSSFKADDNFMDVLSDYVDGSGGTFQVRPHKDFIPSRGRDRLL
                     SLRFLSELPIGQSDQDSVSEAASVSEPRNAYDFMRRRREIGGDPTMQKWNASVRLANFT
                     SVEKSPLCLGSIGALLDFLARARAVSDLDDEGIGGLEVCNIKPLLPLNSMQINADALFS
                     LQIFEEETHASIHSDKTKEGLSLFGILNNTKTTLGRALMREWFLRPSASLDVIKSRHDA
                     VQCFMRPDNISTQNAMHSHLTGTKNLPRILAAMRSGRAKVSDWQGLVKFAYHGLLLRDC
                     LSELHHAGGVDVVKRLLSALEVASLKEIGNLVNGTIDWEESTNAGRVCVRSRIDEELDN
                     LKHIYNGIDAVLSKVAEQVSAMIPPDYASSLNVVYFPQLGFLICVPMREEWKTEAGIQV
                     LDGWSFQSQEMHDMDVHIGDLHPAIADREIEIIQALQEKILVHDKAIGHACDVGAELDC
                     LISFSLASRSFDYRRPYMTNDNVTDVKRGRHPLQELTVDTFVPNDTFLLGGAGVGAAIE
                     NDNDEAEDEDGSDNDYRFMKNSVMICTGANACGKIALIHYMAQIGCFVPAESATLGVVD
                     KIFTRIQTRESVSRVQSAFMIDLNQVSLALRNATARSLVLLDEFGKGTLPTDGAGLFCG
                     VLKDLLERGASCPKVIATTHFHDVFQNDLLSPYKLPITFVHMQILLESRSDRSLSHNPD
                     DDEDNSIVVASGDRITYLYKVAGGYSLHSHAIQCAELFGLPKRVTSRAQYVSELLVRNE
                     VCQLLDEDMTDEERNELEEAEEVCRRFLAWDLTPGRDSTSQPSVREGLTEILGRGAQAL
                     ERWDESL"
     exon            3774..3845
                     /ID="exon_8900_2"
                     /Parent="mRNA_8900"
                     /gene="jgi.p|Fomfom1|1423974"
                     /source="prediction"
     exon            3902..3927
                     /ID="exon_8900_3"
                     /Parent="mRNA_8900"
                     /gene="jgi.p|Fomfom1|1423974"
                     /source="prediction"
     exon            3981..4078
                     /ID="exon_8900_4"
                     /Parent="mRNA_8900"
                     /gene="jgi.p|Fomfom1|1423974"
                     /source="prediction"
     exon            4135..4215
                     /ID="exon_8900_5"
                     /Parent="mRNA_8900"
                     /gene="jgi.p|Fomfom1|1423974"
                     /source="prediction"
     exon            4266..4543
                     /ID="exon_8900_6"
                     /Parent="mRNA_8900"
                     /gene="jgi.p|Fomfom1|1423974"
                     /source="prediction"
     exon            4597..5070
                     /ID="exon_8900_7"
                     /Parent="mRNA_8900"
                     /gene="jgi.p|Fomfom1|1423974"
                     /source="prediction"
     exon            5123..5200
                     /ID="exon_8900_8"
                     /Parent="mRNA_8900"
                     /gene="jgi.p|Fomfom1|1423974"
                     /source="prediction"
     exon            5257..5316
                     /ID="exon_8900_9"
                     /Parent="mRNA_8900"
                     /gene="jgi.p|Fomfom1|1423974"
                     /source="prediction"
     exon            5375..5482
                     /ID="exon_8900_10"
                     /Parent="mRNA_8900"
                     /gene="jgi.p|Fomfom1|1423974"
                     /source="prediction"
     exon            5538..5619
                     /ID="exon_8900_11"
                     /Parent="mRNA_8900"
                     /gene="jgi.p|Fomfom1|1423974"
                     /source="prediction"
     exon            5673..5752
                     /ID="exon_8900_12"
                     /Parent="mRNA_8900"
                     /gene="jgi.p|Fomfom1|1423974"
                     /source="prediction"
     exon            5898..5913
                     /ID="exon_8900_13"
                     /Parent="mRNA_8900"
                     /gene="jgi.p|Fomfom1|1423974"
                     /source="prediction"
     exon            5970..6007
                     /ID="exon_8900_14"
                     /Parent="mRNA_8900"
                     /gene="jgi.p|Fomfom1|1423974"
                     /source="prediction"
     exon            6060..6250
                     /ID="exon_8900_15"
                     /Parent="mRNA_8900"
                     /gene="jgi.p|Fomfom1|1423974"
                     /source="prediction"
     exon            6303..6492
                     /ID="exon_8900_16"
                     /Parent="mRNA_8900"
                     /gene="jgi.p|Fomfom1|1423974"
                     /source="prediction"
     exon            6632..6658
                     /ID="exon_8900_17"
                     /Parent="mRNA_8900"
                     /gene="jgi.p|Fomfom1|1423974"
                     /source="prediction"
     exon            6712..6719
                     /ID="exon_8900_18"
                     /Parent="mRNA_8900"
                     /gene="jgi.p|Fomfom1|1423974"
                     /source="prediction"
     exon            6771..6814
                     /ID="exon_8900_19"
                     /Parent="mRNA_8900"
                     /gene="jgi.p|Fomfom1|1423974"
                     /source="prediction"
     exon            6867..6904
                     /ID="exon_8900_20"
                     /Parent="mRNA_8900"
                     /gene="jgi.p|Fomfom1|1423974"
                     /source="prediction"
     exon            6960..7071
                     /ID="exon_8900_21"
                     /Parent="mRNA_8900"
                     /gene="jgi.p|Fomfom1|1423974"
                     /source="prediction"
     exon            7127..7385
                     /ID="exon_8900_22"
                     /Parent="mRNA_8900"
                     /gene="jgi.p|Fomfom1|1423974"
                     /source="prediction"
     exon            7446..7541
                     /ID="exon_8900_23"
                     /Parent="mRNA_8900"
                     /gene="jgi.p|Fomfom1|1423974"
                     /source="prediction"
     exon            7597..7819
                     /ID="exon_8900_24"
                     /Parent="mRNA_8900"
                     /gene="jgi.p|Fomfom1|1423974"
                     /source="prediction"
     three_prime_UTR complement(7865..7909)
                     /ID="UTR3_8901"
                     /Parent="mRNA_8901"
                     /gene="jgi.p|Fomfom1|905443"
                     /source="prediction"
     exon            complement(7865..9382)
                     /ID="exon_8901_3"
                     /Parent="mRNA_8901"
                     /gene="jgi.p|Fomfom1|905443"
                     /source="prediction"
     gene            complement(7865..9929)
                     /ID="gene_8901"
                     /Name="jgi.p|Fomfom1|905443"
                     /gene="gene1947628_1949693"
                     /portal_id="Fomfom1"
                     /proteinId="905443"
                     /score="0"
                     /source="prediction"
                     /transcriptId="905443"
     mRNA            complement(7865..9929)
                     /ID="mRNA_8901"
                     /Name="jgi.p|Fomfom1|905443"
                     /Parent="gene_8901"
                     /gene="jgi.p|Fomfom1|905443"
                     /proteinId="905443"
                     /source="prediction"
                     /track="FilteredModels1"
                     /transcriptId="905443"
     CDS             complement(join(7910..9382,9441..9632))
                     /ID="CDS_8901"
                     /gene="jgi.p_Fomfom1_905443"
                     /phase="0"
                     /source="prediction"
                     /transl_table=1
                     /translation="MLDTAAPSELPEVSDTEVLALIQEDRPLSEMLKELVCLKRWKEAQ
                     VQAQRQESQRMETMLTRLCSHCKGTATRWIRHQNGSTDDLPVELLSQIFRFVLPPSTLL
                     DPTPSRGPQSMWIRALTAKQELSRVSKRWLSVLLSFIYEEVSFRHATQVFTFARSLREN
                     SNLPRLVKKIVVDCPVTVEIRDRVSSDLTYILTRCTALRTLIFTDNLFVMEDDLRRVAL
                     YAFPPTLTAAIRTLSTTLQRFEQWPQGGSPHFTFPIGCIVSCPQLTVLAINVDHPASNE
                     AVILPVLDELDLSQEYDVDGEGHSQRFLRWELPRVKRLILPIATDIQARVLAKCGKSIE
                     YLEFRDHLDMGLHLHADLSGNISDRPYADYIHLCPQLRHLVFQARESNDFHVVNRLPAH
                     PTLAYIDIWATSPAGACRTDFLESRRTRKLATEVPWKNIRLLDRALNSITQLPRLFPPD
                     TPEDELPCRHAIPGLAFVHASWGVYRSDLDVLFSPEGDPDGESPSGSGHSDSSGSTDSD
                     ETDDTYTDRGVPSEEETITSEDEDSTEVDPGPAHTYP"
     exon            complement(9441..9639)
                     /ID="exon_8901_2"
                     /Parent="mRNA_8901"
                     /gene="jgi.p|Fomfom1|905443"
                     /source="prediction"
     five_prime_UTR  complement(9633..9639)
                     /ID="UTR5_8901"
                     /Parent="mRNA_8901"
                     /gene="jgi.p|Fomfom1|905443"
                     /source="prediction"
     exon            complement(9696..9929)
                     /ID="exon_8901_1"
                     /Parent="mRNA_8901"
                     /gene="jgi.p|Fomfom1|905443"
                     /source="prediction"
     five_prime_UTR  complement(9696..9929)
                     /ID="UTR5_8901"
                     /Parent="mRNA_8901"
                     /gene="jgi.p|Fomfom1|905443"
                     /source="prediction"
     three_prime_UTR complement(9936..10000)
                     /ID="UTR3_8902"
                     /Parent="mRNA_8902"
                     /gene="jgi.p|Fomfom1|905610"
                     /source="prediction"
     exon            complement(9936..10090)
                     /ID="exon_8902_8"
                     /Parent="mRNA_8902"
                     /gene="jgi.p|Fomfom1|905610"
                     /source="prediction"
     gene            complement(9936..11917)
                     /ID="gene_8902"
                     /Name="jgi.p|Fomfom1|905610"
                     /gene="gene1949699_1951681"
                     /portal_id="Fomfom1"
                     /proteinId="905610"
                     /score="0"
                     /source="prediction"
                     /transcriptId="905610"
     mRNA            complement(9936..11917)
                     /ID="mRNA_8902"
                     /Name="jgi.p|Fomfom1|905610"
                     /Parent="gene_8902"
                     /gene="jgi.p|Fomfom1|905610"
                     /proteinId="905610"
                     /source="prediction"
                     /track="FilteredModels1"
                     /transcriptId="905610"
     CDS             complement(join(10001..10090,10165..10357,10407..10412,
                     10483..10512,10585..11192,11251..11317,11369..11439))
                     /ID="CDS_8902"
                     /gene="jgi.p_Fomfom1_905610"
                     /gene_functions="biosynthetic (rule-based-clusters)
                     terpene: TRI5"
                     /gene_kind="biosynthetic"
                     /sec_met_domain="TRI5 (E-value: 1.4e-15, bitscore: 52.8,
                     seeds: 3, tool: rule-based-clusters)"
                     /source="prediction"
                     /transl_table=1
                     /translation="MFGIIPLSDMLHKSHNPSEVPADERHHDLSICDPSSEPTISRVPT
                     PPTPSILVQQLDGIIKGYLQRCDYQPPRTPRDPGLRAILALECETWSVGSQMLEKMMEA
                     SCSYAETAFGHTSPEHRYYIALYTACMFYAEDFGDHDPQSVAQFARRLIKGQQQLNPIL
                     DRLADLLKDAHLYWTDVGADAIITGTVDALTATLIEFATVHLNVVPSANRYPYYLRTRA
                     GGGPQYTHFMFMRSWRETADTYLQVLPEIEHWTLETNHIVSFYKEELAGEKSNYVHLRA
                     AAEEVDPLEVLRRLTEEVLDTANRMDRIVRGDEELTELWEGYRQRYLEFCIRTPRYRLS
                     DFEIFAESFVQPEA"
     exon            complement(10165..10357)
                     /ID="exon_8902_7"
                     /Parent="mRNA_8902"
                     /gene="jgi.p|Fomfom1|905610"
                     /source="prediction"
     exon            complement(10407..10412)
                     /ID="exon_8902_6"
                     /Parent="mRNA_8902"
                     /gene="jgi.p|Fomfom1|905610"
                     /source="prediction"
     exon            complement(10483..10512)
                     /ID="exon_8902_5"
                     /Parent="mRNA_8902"
                     /gene="jgi.p|Fomfom1|905610"
                     /source="prediction"
     exon            complement(10585..11192)
                     /ID="exon_8902_4"
                     /Parent="mRNA_8902"
                     /gene="jgi.p|Fomfom1|905610"
                     /source="prediction"
     exon            complement(11251..11317)
                     /ID="exon_8902_3"
                     /Parent="mRNA_8902"
                     /gene="jgi.p|Fomfom1|905610"
                     /source="prediction"
     exon            complement(11369..11482)
                     /ID="exon_8902_2"
                     /Parent="mRNA_8902"
                     /gene="jgi.p|Fomfom1|905610"
                     /source="prediction"
     five_prime_UTR  complement(11440..11482)
                     /ID="UTR5_8902"
                     /Parent="mRNA_8902"
                     /gene="jgi.p|Fomfom1|905610"
                     /source="prediction"
     exon            complement(11554..11917)
                     /ID="exon_8902_1"
                     /Parent="mRNA_8902"
                     /gene="jgi.p|Fomfom1|905610"
                     /source="prediction"
     five_prime_UTR  complement(11554..11917)
                     /ID="UTR5_8902"
                     /Parent="mRNA_8902"
                     /gene="jgi.p|Fomfom1|905610"
                     /source="prediction"
     three_prime_UTR complement(11715..11933)
                     /ID="UTR3_8903"
                     /Parent="mRNA_8903"
                     /gene="jgi.p|Fomfom1|905673"
                     /source="prediction"
     exon            complement(11715..12532)
                     /ID="exon_8903_2"
                     /Parent="mRNA_8903"
                     /gene="jgi.p|Fomfom1|905673"
                     /source="prediction"
     gene            complement(11715..12666)
                     /ID="gene_8903"
                     /Name="jgi.p|Fomfom1|905673"
                     /gene="gene1951478_1952430"
                     /portal_id="Fomfom1"
                     /proteinId="905673"
                     /score="0"
                     /source="prediction"
                     /transcriptId="905673"
     mRNA            complement(11715..12666)
                     /ID="mRNA_8903"
                     /Name="jgi.p|Fomfom1|905673"
                     /Parent="gene_8903"
                     /gene="jgi.p|Fomfom1|905673"
                     /proteinId="905673"
                     /source="prediction"
                     /track="FilteredModels1"
                     /transcriptId="905673"
     CDS             complement(11934..12392)
                     /ID="CDS_8903"
                     /gene="jgi.p_Fomfom1_905673"
                     /phase="0"
                     /source="prediction"
                     /transl_table=1
                     /translation="MLLIPLPLVDVPDDWLLDPAVARHAGLIVTVHGSVKNGSDNGWHD
                     GAYEGTEGIVLSVFNTGPNNTMFPSTARVRFQRLRDPGVDVVVVPVSYLRPVSPNAVGQ
                     DAVIIGGRCIGEIARVREEVSGGWFVSAAYDHFEINASYLVRVSPIDE"
     five_prime_UTR  complement(12393..12532)
                     /ID="UTR5_8903"
                     /Parent="mRNA_8903"
                     /gene="jgi.p|Fomfom1|905673"
                     /source="prediction"
     exon            complement(12587..12666)
                     /ID="exon_8903_1"
                     /Parent="mRNA_8903"
                     /gene="jgi.p|Fomfom1|905673"
                     /source="prediction"
     five_prime_UTR  complement(12587..12666)
                     /ID="UTR5_8903"
                     /Parent="mRNA_8903"
                     /gene="jgi.p|Fomfom1|905673"
                     /source="prediction"
     three_prime_UTR complement(13234..13368)
                     /ID="UTR3_8904"
                     /Parent="mRNA_8904"
                     /gene="jgi.p|Fomfom1|1275687"
                     /source="prediction"
     exon            complement(13234..13429)
                     /ID="exon_8904_15"
                     /Parent="mRNA_8904"
                     /gene="jgi.p|Fomfom1|1275687"
                     /source="prediction"
     gene            complement(13234..16808)
                     /ID="gene_8904"
                     /Name="jgi.p|Fomfom1|1275687"
                     /gene="gene1952997_1956572"
                     /portal_id="Fomfom1"
                     /proteinId="1275687"
                     /score="0"
                     /source="prediction"
                     /transcriptId="1275878"
     mRNA            complement(13234..16808)
                     /ID="mRNA_8904"
                     /Name="jgi.p|Fomfom1|1275687"
                     /Parent="gene_8904"
                     /gene="jgi.p|Fomfom1|1275687"
                     /proteinId="1275687"
                     /source="prediction"
                     /track="FilteredModels1"
                     /transcriptId="1275878"
     CDS             complement(join(13369..13429,13486..13554,13635..13751,
                     13815..13873,13931..14039,14097..14196,14261..14308,
                     14362..14427,14476..14526,14582..15032,15091..15175,
                     15228..15373,15427..15540,15594..16110,16160..16395))
                     /ID="CDS_8904"
                     /gene="jgi.p_Fomfom1_1275687"
                     /gene_functions="biosynthetic-additional
                     (rule-based-clusters) Peptidase_S9"
                     /gene_kind="biosynthetic-additional"
                     /sec_met_domain="Peptidase_S9 (E-value: 3.5e-49, bitscore:
                     163.0, seeds: 64, tool: rule-based-clusters)"
                     /source="prediction"
                     /transl_table=1
                     /translation="MRVPPGFPVSVLGLAAQLPLQTSLNTTTMATPDFAFKEGADIFSP
                     NDLVQLPRPGAGVANPSGDLVFVPVSQYSIKDKKNAQSIHIAAVETTILPIDFPLTNGG
                     EAFWLDDRTVAHAVAEGSDKNKVISLYAISVQVETPGSLSLPDSPALIGKFPTDTATNF
                     RYSAKAGILVFSDLVYSDGDLKKAKENDKAWENRGDSAYVYDETFDRHWDTWIGPKKPS
                     LFSVQLAKGADSKWALGTDFINLLKGTGHYTPIEPFGGTDDFHVSETQVIYTTKDPQLP
                     KAWHTKQNIYIVDIHGLTAPRELTSGKQGATHNPVFNHAGDKVAWTELERDGHESDRAQ
                     LVIYDLKKDVRYTLTHHWDRSVSSIAFAHDDKTVFFTAEDIARIKIFSLPVPPTPDGST
                     VDPEFSEEFRKPRELTSTGAVSEIQPLSDGRLVFTRSSLTSPNDVFILRGLNESGESTV
                     DQLTKFSTEGLKGKSLDSGEDFWFEGAEGKTIHGWAIKPPGFKKGEKKQWPILLAIHGG
                     PEGAWEDQWSNRWNLNIFAQQGYFVVAINPTGSTSFGQELTDAIKEDWGGKPFIDLQAG
                     WKHVLKTFPEVDPDRAVAAGASYGGYAINWIQGHPEYGFNFKALVCHDGAFGAQYHGYS
                     TDELFFFNYEWGGRPWEQRAKEVIQKYDPINFVEKWSTPMLVIHGSKDYRLPETDGIGA
                     FHALQQLGVPSRLVIFPDENHWVLKHQNSLKWHYEVFRWLGKYSSKNE"
     exon            complement(13486..13554)
                     /ID="exon_8904_14"
                     /Parent="mRNA_8904"
                     /gene="jgi.p|Fomfom1|1275687"
                     /source="prediction"
     exon            complement(13635..13751)
                     /ID="exon_8904_13"
                     /Parent="mRNA_8904"
                     /gene="jgi.p|Fomfom1|1275687"
                     /source="prediction"
     exon            complement(13815..13873)
                     /ID="exon_8904_12"
                     /Parent="mRNA_8904"
                     /gene="jgi.p|Fomfom1|1275687"
                     /source="prediction"
     exon            complement(13931..14039)
                     /ID="exon_8904_11"
                     /Parent="mRNA_8904"
                     /gene="jgi.p|Fomfom1|1275687"
                     /source="prediction"
     exon            complement(14097..14196)
                     /ID="exon_8904_10"
                     /Parent="mRNA_8904"
                     /gene="jgi.p|Fomfom1|1275687"
                     /source="prediction"
     exon            complement(14261..14308)
                     /ID="exon_8904_9"
                     /Parent="mRNA_8904"
                     /gene="jgi.p|Fomfom1|1275687"
                     /source="prediction"
     exon            complement(14362..14427)
                     /ID="exon_8904_8"
                     /Parent="mRNA_8904"
                     /gene="jgi.p|Fomfom1|1275687"
                     /source="prediction"
     exon            complement(14476..14526)
                     /ID="exon_8904_7"
                     /Parent="mRNA_8904"
                     /gene="jgi.p|Fomfom1|1275687"
                     /source="prediction"
     exon            complement(14582..15032)
                     /ID="exon_8904_6"
                     /Parent="mRNA_8904"
                     /gene="jgi.p|Fomfom1|1275687"
                     /source="prediction"
     exon            complement(15091..15175)
                     /ID="exon_8904_5"
                     /Parent="mRNA_8904"
                     /gene="jgi.p|Fomfom1|1275687"
                     /source="prediction"
     exon            complement(15228..15373)
                     /ID="exon_8904_4"
                     /Parent="mRNA_8904"
                     /gene="jgi.p|Fomfom1|1275687"
                     /source="prediction"
     exon            complement(15427..15540)
                     /ID="exon_8904_3"
                     /Parent="mRNA_8904"
                     /gene="jgi.p|Fomfom1|1275687"
                     /source="prediction"
     exon            complement(15594..16110)
                     /ID="exon_8904_2"
                     /Parent="mRNA_8904"
                     /gene="jgi.p|Fomfom1|1275687"
                     /source="prediction"
     exon            complement(16160..16808)
                     /ID="exon_8904_1"
                     /Parent="mRNA_8904"
                     /gene="jgi.p|Fomfom1|1275687"
                     /source="prediction"
     five_prime_UTR  complement(16396..16808)
                     /ID="UTR5_8904"
                     /Parent="mRNA_8904"
                     /gene="jgi.p|Fomfom1|1275687"
                     /source="prediction"
     five_prime_UTR  16805..16837
                     /ID="UTR5_8905"
                     /Parent="mRNA_8905"
                     /gene="jgi.p|Fomfom1|1275688"
                     /source="prediction"
     exon            16805..17056
                     /ID="exon_8905_1"
                     /Parent="mRNA_8905"
                     /gene="jgi.p|Fomfom1|1275688"
                     /source="prediction"
     gene            16805..18700
                     /ID="gene_8905"
                     /Name="jgi.p|Fomfom1|1275688"
                     /gene="gene1956568_1958464"
                     /portal_id="Fomfom1"
                     /proteinId="1275688"
                     /score="0"
                     /source="prediction"
                     /transcriptId="1275879"
     mRNA            16805..18700
                     /ID="mRNA_8905"
                     /Name="jgi.p|Fomfom1|1275688"
                     /Parent="gene_8905"
                     /gene="jgi.p|Fomfom1|1275688"
                     /proteinId="1275688"
                     /source="prediction"
                     /track="FilteredModels1"
                     /transcriptId="1275879"
     CDS             join(16838..17056,17117..17242,17293..17692,17745..18037,
                     18090..18387,18442..18482)
                     /ID="CDS_8905"
                     /gene="jgi.p_Fomfom1_1275688"
                     /source="prediction"
                     /transl_table=1
                     /translation="MSSASPPNPPNNPAKQEDNTPSTSSAAPAGGDAMDTTPDKPAEET
                     WEDIPEEIMALSTDEILTRIRLIDNDLKVMRSETLRLQHEQNVMKEKIRENGEKIKQNK
                     VLPYLVGNVVEILDVDPEGEEDGANRDLDSMRKGKCAVIKTSTRQTVFLPLIGLVPAEQ
                     LKPGDLVGVNKDSYLVLDTLPAEFDSRVKAMEVDERPTETYTDIGGLEKQIEELVEAIV
                     LPMEQADKFKTLGIKPPKGCLMYGPPGTGKTLMARACAAQTNACYLKLAGPSLVQMFIG
                     DGAKLVRDAFELAKEKAPAIIFIDELDAIGTKRFDSEKSGDREVQRTMLELLNQLDGFS
                     SDERIKVIAATNRIDILDPALLRSGRLDRKIEFPLPNETARARILEIHSRKMAVAPDVN
                     FEELARSTDEFNGAQLKAVCVEAGMIALREGATKLCHEHFLSGIAEVQSKKKNPLNYFT
                     "
     exon            17117..17242
                     /ID="exon_8905_2"
                     /Parent="mRNA_8905"
                     /gene="jgi.p|Fomfom1|1275688"
                     /source="prediction"
     exon            17293..17692
                     /ID="exon_8905_3"
                     /Parent="mRNA_8905"
                     /gene="jgi.p|Fomfom1|1275688"
                     /source="prediction"
     exon            17745..18037
                     /ID="exon_8905_4"
                     /Parent="mRNA_8905"
                     /gene="jgi.p|Fomfom1|1275688"
                     /source="prediction"
     exon            18090..18387
                     /ID="exon_8905_5"
                     /Parent="mRNA_8905"
                     /gene="jgi.p|Fomfom1|1275688"
                     /source="prediction"
     exon            18442..18700
                     /ID="exon_8905_6"
                     /Parent="mRNA_8905"
                     /gene="jgi.p|Fomfom1|1275688"
                     /source="prediction"
     three_prime_UTR 18483..18700
                     /ID="UTR3_8905"
                     /Parent="mRNA_8905"
                     /gene="jgi.p|Fomfom1|1275688"
                     /source="prediction"
     exon            19420..19839
                     /ID="exon_8906_1"
                     /Parent="mRNA_8906"
                     /gene="jgi.p|Fomfom1|1218808"
                     /source="prediction"
     gene            19420..19989
                     /ID="gene_8906"
                     /Name="jgi.p|Fomfom1|1218808"
                     /gene="gene1959183_1959753"
                     /portal_id="Fomfom1"
                     /proteinId="1218808"
                     /score="0"
                     /source="prediction"
                     /transcriptId="1218999"
     mRNA            19420..19989
                     /ID="mRNA_8906"
                     /Name="jgi.p|Fomfom1|1218808"
                     /Parent="gene_8906"
                     /gene="jgi.p|Fomfom1|1218808"
                     /proteinId="1218808"
                     /source="prediction"
                     /track="FilteredModels1"
                     /transcriptId="1218999"
     CDS             join(19420..19839,19921..19989)
                     /ID="CDS_8906"
                     /gene="jgi.p_Fomfom1_1218808"
                     /phase="0"
                     /source="prediction"
                     /transl_table=1
                     /translation="MKFTIFTLATTLFLASPALAGQGTIDLPHPGTQISPGSHFNFSYS
                     IRGDYCTSSYAYSVYLVTDTPTSAAPADVFMGGHFFGRFDAENYPAVPYPKHPAPAQFV
                     MPDFSKPQGGWGTGQAANDKTFQLVVLEEWDGCDASGPLGRKISLAAVPVVYNSTKSA"
     exon            19921..19989
                     /ID="exon_8906_2"
                     /Parent="mRNA_8906"
                     /gene="jgi.p|Fomfom1|1218808"
                     /source="prediction"
     three_prime_UTR complement(20328..20347)
                     /ID="UTR3_8907"
                     /Parent="mRNA_8907"
                     /gene="jgi.p|Fomfom1|1275693"
                     /source="prediction"
     exon            complement(20328..20514)
                     /ID="exon_8907_3"
                     /Parent="mRNA_8907"
                     /gene="jgi.p|Fomfom1|1275693"
                     /source="prediction"
     gene            complement(20328..21039)
                     /ID="gene_8907"
                     /Name="jgi.p|Fomfom1|1275693"
                     /gene="gene1960091_1960803"
                     /portal_id="Fomfom1"
                     /proteinId="1275693"
                     /score="0"
                     /source="prediction"
                     /transcriptId="1275884"
     mRNA            complement(20328..21039)
                     /ID="mRNA_8907"
                     /Name="jgi.p|Fomfom1|1275693"
                     /Parent="gene_8907"
                     /gene="jgi.p|Fomfom1|1275693"
                     /proteinId="1275693"
                     /source="prediction"
                     /track="FilteredModels1"
                     /transcriptId="1275884"
     CDS             complement(join(20348..20514,20572..20604,20686..20896))
                     /ID="CDS_8907"
                     /gene="jgi.p_Fomfom1_1275693"
                     /source="prediction"
                     /transl_table=1
                     /translation="MSLQAARLARIFTPEYTRRINSQLVHPAQSQVVKPNELESALARP
                     LNVARYESDRPVEYLAATLSYGLIKGHPFLDGNKRTAFFLANEYLRAHGHPGLLHGCED
                     YESLIHVADRHINAAAGQLDVEGLVGESTKTS"
     exon            complement(20572..20604)
                     /ID="exon_8907_2"
                     /Parent="mRNA_8907"
                     /gene="jgi.p|Fomfom1|1275693"
                     /source="prediction"
     exon            complement(20686..21039)
                     /ID="exon_8907_1"
                     /Parent="mRNA_8907"
                     /gene="jgi.p|Fomfom1|1275693"
                     /source="prediction"
     five_prime_UTR  complement(20897..21039)
                     /ID="UTR5_8907"
                     /Parent="mRNA_8907"
                     /gene="jgi.p|Fomfom1|1275693"
                     /source="prediction"
     exon            21154..21421
                     /ID="exon_8908_1"
                     /Parent="mRNA_8908"
                     /gene="jgi.p|Fomfom1|1317747"
                     /source="prediction"
ORIGIN
        1 cttcgtcccc gacaaatcgc ccttcctagg accccgactg ctacttccac gaggccttcc
       61 gggcgaaccg actgctttcg tcaatcattg tatgtggtca tgaatgccat gacaagacat
      121 ggctagcctc cgttgctctg tatagcacca gccaccgtac attgtctcga acgaacgtcg
      181 ttgatggtcc aatgaacgta tgcgagacca acttcatggc ttgaagaaca ccatgctcgc
      241 tcatcagaat tccccagctg taattgtatc ccactagatg catctacagc cttcctcgca
      301 gctatcaacg tcatgcgaga ccccgagtac ctattacgcg aacgcatacg aatcatgctc
      361 tccgactgag tatgtcttat cgtgtcattt gtcttgtcta tgtccatcga gtacgacatg
      421 cttgcattca gtccgatccc gctctcagcc tctcgcgcct cttgtcctgt cggtagccat
      481 agaactgata aaggacctgc aaggacattc gtcaacaccg cttggaccca acaaaacgaa
      541 ctcaaaagct tacaaagcca tccaagaaga cggtgagcgc gctccctgaa caagacgacg
      601 catccacgtt gtcgcaagga tcagccgtgt gtttctgaac catacgcgga gatgcacgca
      661 ccggcgatcc aaggggcgtt tgccacaata tgcctgatgt ccagcgacac cgcgaggatg
      721 gacaatgtat acgtggtatt gcccgtaatg gaatagacaa agaggaaagg cgagagccct
      781 tcgcacctgg tctctaagtt cttgactgcg cgccccggcg taagtccctg tgccccgtcg
      841 gatatgaaag ccacgcacct atttgcggaa tccgcgatcc gacttggcac agatgtgagc
      901 tcatccgcct tcgagacgca acacatgcac tcacggaata gggccgcact tagccacccc
      961 aggacctggc ttcgccactc tatgacctcc actggcttcg aacgagggcg gttcttgtag
     1021 acgtgcctgt ctatggccca cgccgcgacg ccgactccaa aaacaaagac aagtgcggtg
     1081 gcgaacttca gggtctcctt ccacgcgggc tgcctcgggg gcggttcttc ggtgcgagta
     1141 tctcccggca ggagcggact tgcttcatcg tagagcgcag acagcctcga gtcttcggta
     1201 acgaggagcg gtacgctccg tcgtgcccgc ttccaccggt agtagaaaat ttgtacgagc
     1261 aatgtggtat cacacgcgga gtactgcacg acgtacgagg cgtttcagct tgttccattt
     1321 gacgtaccat agttcttgcg tgctcacata tgcgccgagg ataatgatgg tgggcagcag
     1381 gccggcaatg gctgcaccag tcaaattgca caagtcgccg atcagccaaa tcaaaacaaa
     1441 gctcacgctg agcccttcgc ccgactggag ctgataattc tcaactatct ggggcgagta
     1501 cacgacgagc ctagaattgg atccatcatc agagtctgtg ctgacagatt atcaaggaag
     1561 cttaccagca tgcgatggat atccatccga gctacacgaa tgaaaggtta atttgtcggc
     1621 atcgaggatt tgggggactt gcgtacaaag ttactgagct cctggttgcc gtcgaacgcc
     1681 atgttccaaa gttacaccag cacgcgtgcc ttccagccaa ccaaccaaga tacgacctca
     1741 caggtaaaat gagcgaagag agagtcagag tcagaacgga ccttgtccag accttggcct
     1801 gggaactctc caggcggcga gtaggcaccc gcggcaaatg ccgaatgcag ccgacctggg
     1861 ccgcactctg tcgtcagtgc cgtcgaagtc gaaactgtcc tgcacgctgc acgctcatca
     1921 tctcgcggct cgacttccga ctacgatgaa ctctcaggac gctttcagga ggctcgctca
     1981 gcaaattcag cgtgcgagtg ggggaggcgg aggtccgcgc atgccgagca aggggttctt
     2041 cactggctca ggtctgttgt tggctttgat gggaggcggt attgcgttga atgctagtct
     2101 gttcaatggt gcgtctgttt ttctaatcct acatgcaata cctgagactc ttggtgccct
     2161 gcgctgtgta gttgatggtg gacaccgcgc aattaagtac actaggtgag tgcaagcatt
     2221 gacattgcat ccgctccctc tcagaaggcc ccgtgctatc aaggttgcac ggtgtcaagg
     2281 atgaagttta tccagaaggc acccatctta tggcaagtgc ttggctggac tgagacggta
     2341 cgatgacctg acacgtctcc cctcgtgtag gttccatggt tcgagacgcc tgtcgtctat
     2401 gacatccgtg caaagcctcg gaacattgcc tcccttacgg gcacaaaagg cgcgttcaac
     2461 tgttgtccac cctcagtgct tggcaattaa ttgcagttgt ggcatgaatg gtccgtgttc
     2521 cagatctgca aatggtcaac attacgtgcc gtgtgctctc gcgacccaac atctctgcat
     2581 tgccaacaat ctaccgtgaa ttgggaaccg actatgacga gcgtgtcttg ccatccattg
     2641 tcaacgaggt gctcaagagc gtagtcgcgc aattcaacgc cagtcaaatc atcactcagc
     2701 gtgagcaagt atgtgacaca ctgtccactc tgcctgctcc tcgaggtgtt aaccgccttg
     2761 ctacaggtgt caagattggt ccgcgaaaat ttaacgcggc gcgcgttacg cttcaacatc
     2821 gtgctcgacg acgtctccat cacgcatgtc gccttctcgc ctgagttcac ccacgccgtc
     2881 gaggcgaagc aggtccgtgg gctctccacc tcctggtcga cttcctcatc attacgtctc
     2941 tacaggtcgc ccagcaaact gcgctccgtg ctgccttcct agtcgatcag gcaatccagg
     3001 agaagcaggt atggaaacgc tcccacatat cattcctatc ggcacgctct gacgcctttg
     3061 cgcagtctat tatcgtccgg gcgcagggtg aggcgcgtag cgccgagctc attggcgaag
     3121 ccgtgcgtca gaacaagggc ttcttacagc tccggagact ggaggctgcc cgcgacattg
     3181 caaacctgtt ggctgcgtcc gataaccgtg tgatgctcga ctctcagagt cttctcctca
     3241 acggtaagtg cccgtgttgg gggtcgtgtt tccatgatgc tgacgtgtca tctatgtagt
     3301 ggccgcggat gatgcgaagg agctgctctc gtttaacaaa aagtaatcac atcgtgttat
     3361 tttccgcttt gtatggtata gcatcctatt taccccactc aaggagcgtt ttctcagcga
     3421 gaccggtata ctggtgacct ccgtcttgct cttgaagcga actttcccgc cacaaggcca
     3481 ctggacactg gactgaacgc ggagagatct gacacggtca cgtgacatga ccccgcgttg
     3541 gtgtcagggc gcgtaaactt tgtctccgtc ctctggcacc tcctctgtac cctcagaaat
     3601 tgcttgtata ctattttcag catgcccaga cgcaccagaa cggaagctcg tcgttttgag
     3661 agcgccacta acgatgaaca ggaagcatca aggtcgcgaa gtgagacgaa tgacaccgaa
     3721 gagagtcggc cccgcaaaag ggtccgttgg ggggaagtgt ggatgcacat cagaacgaga
     3781 acgagggtga agaagaggag gagactggag aggatgactc ttcgtcgagc tacacaaaag
     3841 agaaggttcg ttctagtaca tcatcaacgg tttagtcgct taagtacgtc gttcgacata
     3901 gatttgcatg gcagcaacgt gccaattgta agtttctgca tgactgtaca cgcatatact
     3961 atgcttatgt agatattcag tggcaatgtg gcgtgcgcat actacgaccc tgtgaaatac
     4021 accatctacg tcttcgaaga tactccagat aacaagcatt tcgacttgac caaggcttgt
     4081 aagtgactat tatccacagc ttgatattga tctcccatgt atggtgtacg taagtgcttg
     4141 agcaggcgtg tccggatgtt atactatcca gcttcaaggc agatgacaac ttcatggacg
     4201 tgctcagcga ctatggttcg acccctagta gttcgagaag agtgcatata gtgacctcta
     4261 tgcagttgac ggctcaggag gcacgttcca agttcgtccg cacaaggatt tcataccctc
     4321 cagaggccgg gaccgccttc tctcccttcg gtttctttcg gagctcccaa taggacagag
     4381 cgatcaagac agcgtatctg aagcggcctc cgtgtctgag ccaaggaacg catatgactt
     4441 catgcgtcgg cgcagagaga taggcgggga cccgacgatg cagaagtgga atgcgtctgt
     4501 gcgtttagcg aacttcacat ccgtcgagaa atcgcctctc tgcgtacgtc catttcccct
     4561 gccttatctg ccggggttaa ttatccatct actcagctcg gctctattgg tgcccttctc
     4621 gacttcctcg ctcgggcacg tgcggtctcc gacctggacg acgaaggtat tggcgggctg
     4681 gaggtctgca acatcaagcc ccttctcccc ctcaattcca tgcagatcaa cgcagatgcg
     4741 ctcttctcac tgcagatctt cgaagaagaa acccacgcat ccatccactc cgacaagacg
     4801 aaggagggtc tctcgctctt cgggatcctg aacaacacca agacgacctt gggtcgtgcg
     4861 ttgatgcgcg agtggttcct ccggccgtcg gcgtccctag acgtcatcaa atcacgacac
     4921 gacgctgtgc aatgcttcat gcgtccggac aacatctcaa cgcagaatgc aatgcatagt
     4981 cacttgacag gcaccaagaa tctaccaaga atcctagcag ccatgcggag tgggagagcg
     5041 aaggtgtccg attggcaagg cctcgtgaag gtttgaaagc ccttaccctg cgtatttcat
     5101 tgtttgctga ttcaagtcgt agttcgcata tcacggcctg ctcctccgtg attgtctctc
     5161 ggagcttcac cacgccggtg gagtagacgt cgtaaaacga gtaacttcaa ctccatcatt
     5221 ccattaactc ttttcatgcg ctgacaagtc acgcagctgc tctcggcgtt ggaagtagca
     5281 agtttgaaag agatagggaa tcttgtcaac gggacggtaa tactctgaat tcgttgtctc
     5341 atattttgac tcttacacaa ttgaattgat acagattgat tgggaagaaa gcacgaatgc
     5401 aggacgcgta tgcgtcagat cacgtattga tgaagagctc gacaacctca aacatattta
     5461 caacggaatc gacgcagtgt tggtaagcct acttgatgtc aagaccacca ccgacatccg
     5521 ggctgatacc ctcatagtca aaagtcgcgg agcaagtttc agcaatgata cctcccgatt
     5581 atgcatcgtc ccttaacgtt gtatactttc ctcagctagg taaggggtct ctcttgagtt
     5641 gtcgtcatag atggggctca catctcgttc aggcttcctc atctgtgtac ctatgcgcga
     5701 agaatggaag acagaagcag gaatacaagt gctcgatgga tggagttttc aagtatgata
     5761 tattcatcgt cctactgaat actgcctgcc tcatgatatg ctgccgattc agttttcctc
     5821 ggagtaagtc tacattgtgg aagcctagtt ggatgatgac ttaacaatct tgcggcagct
     5881 cccacgtgta cttcaagtct caagagatgc acggtaagct ggcttatgac gatcgttttc
     5941 aggtgatgtc aaacaatggt cgatgacaga tatggacgtc cacatcggtg atctgcaccc
     6001 ggccattgtt ggtgagaacg ttgatgccaa tgactcgtcg gcttcctatt cattggcagg
     6061 cagaccggga aattgagata atacaagcct tgcaagagaa aatcctagtc cacgataagg
     6121 caatagggca cgcgtgcgac gtcggcgcag aactcgactg tctcatctcg ttctccttag
     6181 cgtcacgctc gttcgattac aggcgaccct atatgactaa cgacaacgtg acagatgtca
     6241 aacgaggacg gtatgtgtat atcgggagca caccttgacg cactactgat gctacacatg
     6301 aggcacccac ttcaggaact gacggtcgac accttcgtac cgaacgacac gtttctactt
     6361 ggcggagcgg gagttggcgc cgcgatagag aatgacaacg atgaggctga ggacgaggat
     6421 ggtagcgaca acgactatcg cttcatgaaa aatagtgtca tgatatgcac gggtgcgaac
     6481 gcttgcggca aggtactggc acaagcacgt ctagccgggg gtatgattca tcactgatct
     6541 tgttcaacca cgtagagcgt gtacctcaag caagtaggtg ttctccgaag gcagtgccga
     6601 ggacaatatt gacatattca tctgagtaca gattgctctc atccactaca tggctcaagt
     6661 acgtccctcg gccgtaccgc gacatagttt ctgatccgca gttctgcgta gatcggatgg
     6721 tgcttattcc cctctcagga ttatagggta aactgattcc catgacctag cttcgtacct
     6781 gcggaatctg caacgcttgg tgtagttgac aagagtgagt gtatgcctcg aactctacat
     6841 cacgttcacc gcatcgtgct tcgcagtctt cactcgcata caaacgcggg agtcggtctc
     6901 aagggtagga aacttccctt acctatgaca gataccaaca tggtgttcgt ttgtcgcagg
     6961 ttcaatctgc gttcatgatt gatcttaatc aagtttctct ggctcttcgg aatgctaccg
     7021 ctcgttcttt ggtcctcttg gacgaattcg gcaaaggaac cttgcctaca ggttcgtacc
     7081 cacgttgctg acacaagaga cagctctcac gctgccaatg gattagatgg cgctggttta
     7141 ttctgcggcg tcttgaaaga cctcctggag cgtggcgcat cctgccccaa agtcatcgcg
     7201 accacacact ttcatgacgt gtttcagaac gaccttttga gcccttacaa attgccaatc
     7261 accttcgtac acatgcagat ccttctggaa tctagatcgg accgctctct ttcgcacaac
     7321 cccgacgatg acgaagataa cagtatcgtt gtcgcctctg gggacaggat cacctacttg
     7381 tacaagtgcg tgcttctaac ctcctcgacc cagagcgata tgagctaacg tgagaccgac
     7441 tgcagagtcg cggggggcta ttctctgcac tcgcacgcaa ttcaatgcgc agagctcttc
     7501 gggctgccga agcgagtcac gtctcgtgca caatatgtca ggtaaactca cgcaccacgc
     7561 ttcgcgagcc agtctcggct cacgcttccc acaaagcgaa cttctggtgc gaaacgaggt
     7621 atgccagctc ctcgacgaag acatgacgga cgaggaacgc aacgaactcg aggaggccga
     7681 agaagtctgc cgcaggttcc tcgcctggga cctcacgcct ggacgtgact caacaagtca
     7741 gccatccgtg agagaaggtc tgacggagat ccttggtcgc ggtgcacaag cactcgaacg
     7801 atgggacgaa tccctgtaga ttgatccctg tagtgtaaat tacagcattt tgatagtagc
     7861 ctgacgcatc tccgtctctc ctacctcctc tcgtgacacg gcgttcacgt caaggatatg
     7921 tatgtgccgg accagggtcg acctccgtgg agtcttcatc ctcgctggtg atggtctcct
     7981 cctccgatgg cacgcctcta tccgtgtacg tatcatcagt ctcgtccgaa tcggtgcttc
     8041 cagacgagtc agagtgaccc gaacctgacg gggattcccc atctggatcg ccttccgggg
     8101 aaaagagcac gtctagatca ctcctataca ctccccagga cgcgtggacg aacgcgaggc
     8161 cggggatcgc atgcctgcat ggcaattcgt cctcgggagt atcaggaggg aatagcctag
     8221 gtagttgcgt aatggagttg agcgcgcggt cgagcaggcg tatgttcttc catgggactt
     8281 cggtggcaag cttccgagta cgacgcgact cgaggaaatc cgtgcggcag gctcccgcag
     8341 gcgatgttgc ccagatgtcg atataagcaa gggttggatg agctggcagg cggttgacaa
     8401 cgtggaagtc gttggactcc cgcgcctgga agactagatg gcgtagctga gggcataagt
     8461 ggatgtagtc tgcgtacggc cggtccgaga tgttgcccga gagatcggca tgcaagtgga
     8521 ggcccatgtc gaggtgatcg cggaactcga gatactctat cgacttgccg cactttgcta
     8581 ggactcgagc ctggatatcg gtggctatgg ggaggatcag acgcttgacg cgaggtagct
     8641 cccatcggag gaaccgctga gagtggcctt caccgtcgac atcgtactct tgggacagat
     8701 caagttcgtc gagcactggc agaatgacgg cctcattcga cgcggggtga tcgacgttga
     8761 tggcgagaac ggtaagctgg gggcaggaca cgatgcagcc gatggggaac gtgaagtggg
     8821 ggctaccgcc ctgaggccac tgctcgaagc gctgtagcgt cgtcgagagt gttctgatcg
     8881 ccgcggttag agtcggggga aaggcgtaga gggcaacgcg ccgaaggtcg tcttccatca
     8941 cgaacagatt gtcggtgaaa atgagggtgc gcaaagcagt gcaccgagtg aggatgtacg
     9001 tcagatcact gctcactctg tctcgtatct caactgtgac aggacaatcc accacgatct
     9061 tcttcaccag acggggaagg tttgaattct cccgaagact ccttgcgaat gtaaagactt
     9121 gggtggcgtg tcggaacgag acctcttcgt agatgaagct gagaaggaca gaaagccaac
     9181 gtttactgac tcgcgacaac tcttgcttcg ctgtcaatgc gcgtatccac attgattgag
     9241 ggcctcggct tggcgttggg tccagaagag tgcttggtgg tagtacgaag cggaagattt
     9301 gactgaggag ctctacaggc aagtcgtcgg tggagccatt ctggtgccgt atccatcgag
     9361 tagctgtgcc cttacaatgg ctctgtcatt aatcgatcaa tttgggagaa gtggtgggac
     9421 gccgatggga agttactcac acagaggcgc gtgagcatgg tttccattcg ttgagactcc
     9481 tgacgctgag cttgtacttg tgcctccttc catctcttta agcagacgag ctctttgagc
     9541 atttccgaaa gcggcctatc ctcttgaatg agggccaaga cctcggtatc gctgacttct
     9601 ggcaactcgg aaggtgcggc ggtgtccaac atccctgcgc tttgttcccc gagttggtga
     9661 gttatatgaa ttttgtgtgt cttatgatgt cgcacctaat tcccgcggct gttatagcgg
     9721 ctacgagtgg ccacgattgt ccaaagctca agttcaaccg taagttcggt tgccgaccac
     9781 atggctattg cacagcttta tcgggtctcc actcgcccgg gtggctcatc cttctcgcct
     9841 tccaaatcgg gcacgtatgg tggttttgag actttcagag ccctccgttt gcgaagcact
     9901 acggtcaagt gctaaccaac attgtaatgg tacgagcctc actgcacctc cctacatgtg
     9961 caggttcctc tatagtatat atcctagtac actcactctt tcaagcctcg ggctgaacga
    10021 agctttcagc aaaaatctca aagtcggata accggtacct gggagttctg atacaaaact
    10081 ccaggtagcg ctatgtcaag taaaaagtgt caaggtcagt gcacatgctt ccatactccc
    10141 tgcgcgtctt acggcccggc gtacctgacg gtatccttcc caaagctccg taagctcctc
    10201 atcgccacga acaatcctgt ccatcctgtt agcagtatcc aagacttctt ccgtaagccg
    10261 acggagaact tccaacgggt caacttcttc cgctgcagca cgcagatgca cgtagttact
    10321 cttctctccg gccaactctt ccttgtagaa tgagactctg aggaccacat cagttccgac
    10381 gcatcccttg aacggcctgt gcttacatat gactacataa aagatactga tgtcaacaca
    10441 agaggccccg gcagtgaaac aatgggggca gagagcacgt acttagtttc aagcgtccaa
    10501 tgttcgatct ccctgatcag ggggaaagga acacagatca gagccgggca cgatgggtga
    10561 acttgcatgg aagtaagcac tcacgggaga acttgcaagt atgtgtcggc ggtttcccgc
    10621 caggacctca tgaacatgaa gtgcgtgtac tgcggaccac cgcctgccct cgttctgaga
    10681 tagtacggat accgattggc agacggcacc acattcaagt gaaccgtggc gaactcgatg
    10741 agcgtggctg tcaaagcgtc taccgtgcct gtgatgatgg catcggcacc gacgtcggtc
    10801 caatacaagt gagcgtcttt gagcaggtcc gcaagcctgt ctaagatggg attgagctgt
    10861 tgctggccct tgatcaagcg acgagcgaat tgggcaacac tttgagggtc gtgatctccg
    10921 aaatcttcgg cgtagaacat acaggcggtg tataacgcga tgtagtagcg gtgctctggc
    10981 gaggtatgtc cgaaggcagt ctccgcgtag gagcagcttg cttccatcat cttctccagc
    11041 atctgcgacc cgacagacca tgtctcgcac tccaacgcca gaattgcgcg cagtccaggg
    11101 tctcgagggg tcctgggagg ttggtagtcg cagcgttgaa gatatccttt gatgatgccg
    11161 tcgagttgct gaacaagaat tgaaggagta ggctgtagct taaccttcaa tatccgtcat
    11221 cggtaatacc cagttgaaaa gcgccctcac cggtgttggg acgcgcgaga tagtaggctc
    11281 cgatgacgga tcacagatgg aaaggtcatg atgccgtctg agccgttgtc agcctaaaga
    11341 tgttcacagg agcggacata aaacctactc gtctgcagga acctcggaag ggttgtgact
    11401 cttgtgaagc atgtcagaga gtgggatgat tccaaacatc ggtgactgat acgctagtaa
    11461 tgcagtaccc tatatagatt gactaaattc caagtgctca gtatcaaaat cgtgagtacc
    11521 acccgcatct catctcatga gagagcaact cactggaagt ctggaatcat ggcggtacgg
    11581 agctccgaac taaaggcatg ttatgtggtt gaaccggcgc cgctgtctgc aggtctaggc
    11641 ctttcatggc agtaccatta caggtgaata cgagcctccg aatagggtct gcccaatgtg
    11701 agctcggcaa acggtgctga ctctgtaaag atatcacccg atatggcgcg ttgcacgttt
    11761 aactgacagt ttgatcaaaa acactaggcg atactagtct tcgctcttgt ctcttgaaat
    11821 ggtcttcgaa catgtagtcc attggcacca ggtacacagc ggaaggtggt tcccaaaatg
    11881 aaagattcga tggccgacga agcacaactc cagacgctgt gaccacatgg tattcattcg
    11941 tctataggcg aaactcttac tagataggaa gcgttgatct caaagtgatc gtacgcggcg
    12001 gaaacgaacc agcccccact cacctcctcc ctgaccctcg caatctctcc gatgcaacga
    12061 ccgccgatga tcacggcgtc ctgcccaaca gcgttgggac tgacaggccg gagatacgat
    12121 acaggcacga caactacatc cacgcccggg tcacgcagcc gttgaaatcg cacccgggcg
    12181 gtggacggga acatcgtgtt gttgggaccg gtattgaata cagaaaggac gatgccctca
    12241 gtgccctcgt atgcgccgtc gtgccacccg ttgtcggagc cgttcttaac ggagccatgg
    12301 accgtgacga ttagtccagc gtggcgtgct accgctggat ctagcaacca gtcgtccggg
    12361 acatctacta gaggcagagg aatgagcaac attcgcgtgc ctctcgccgt tacataccag
    12421 cggtccctcc agacccattc atgaccgcgg tgcaaggaat ctgaacaggc ggcgtagaat
    12481 cgtcatcgtc atcgtcatcg tcatcttcat cttcatcatc cgagtagaag agctatagga
    12541 cgtgagtggg acacttgctc gctaagttct cactcaagat actgactggt tctttcctgg
    12601 gagtgacgcc tggatcgcga ggacggtagt gcgaataacc attgtcatcc gagattgcct
    12661 cttgctcgtc gagtgtaacg ccttgttcgt gggcggcgcc agcatcctgg gaggaggact
    12721 cgaatggtgt ttcttctccc tacagacggc gtcaacagct agtaagggaa tgccaatgtt
    12781 gaatacaatg ctgaccattg tttccgacga ctcgggcgtt tcggatcgaa ctccttcaac
    12841 cttgaacctt ttggatggcg gatcattgct ggaagctact tccatgcgcc tttctgtggc
    12901 gaaagtcgag gaagaccgag agcgctcgcg cttgaacctg acatgcattt tcgtctcaga
    12961 acactcgcct ctgagtacag taacatcctg ttcgtccgcc ttgacagcag tgttctgaag
    13021 aatgctcgtc gtgcctgaac tttcgctgtc cgcctcctcc attctacgtg gtgttgtcgc
    13081 gtcagctgtg gcaataccag aacggagagt gaagagcacg gaaggcaacg taccgaataa
    13141 tcagcggcga gctcagatat cgaggcgacg accgcgaacg tgccctcaat atattcatcc
    13201 tgacctgtca catagttgtc acacaaagac ttctgtgtcc gcgaacctcg agcctgagcc
    13261 ggtgtgcgca agtgaggttc catcagggta gagttacatt cacagaacat tccgcgtcga
    13321 cagggtgatt gtacacgatg gatcgttctc acatcacttc gactttcctc actcgttctt
    13381 actcgaatat ttaccgagcc acctgaacac ctcatagtgc cacttcaaac tgcacgcacg
    13441 ctcccttagc gttcatttcc tcgtgtgtag acaaccctca cgtacctgtt ctgatgtttc
    13501 aacacccagt gattctcatc agggaagatg accaaacggc tcgggacacc caacctatcc
    13561 gacacgatca gtcaaggtcg gggtcagggt catagagggc cctccacagc gagtcctccg
    13621 tagcgggtac gtactgctga agggcgtgga aagcgccgat accatcagtc tcgggcagac
    13681 ggtagtcctt gctcccgtgg atgacgagca taggcgtcga ccacttctcc acgaagttga
    13741 tagggtcgta tctgcggtcc accatcatta atcacatccc ggtcagggaa gaatgagaag
    13801 tgagcgagac atacttctga atcacctcct tagcgcgctg ctcccacggg cgccctcccc
    13861 attcgtagtt gaactgagca tacgttagtt aaggctagag ttgtcacgtc gaagagatga
    13921 tatgacgcac gaagaagagc tcgtcagtgg agtaaccgtg gtactgtgcg ccaaacgcgc
    13981 cgtcgtgaca gacaagagcc ttgaagttga aaccgtactc gggatggccc tgaatccagc
    14041 tagggttaag gtcagacccg tcttctcagc aagggccaag tgcagggtca acatacttga
    14101 tcgcataacc gccataactc gcacccgcgg cgacagcgcg gtcagggtcg acctcgggga
    14161 aggttttcag aacgtgcttc cagccagcct gtaagtctaa tcggccgcgc aggtatgagg
    14221 caaccgacgt cgaccgaacg aacaaacaaa ctgtacatac cgatgaaggg ctttccgccc
    14281 caatcttcct tgatggcatc ggtgagctct gcatacatgc gtgtcatcag cgcattcctg
    14341 aatttccata ggagcactca ccttgaccaa acgaagtaga accggtagga ttaattgcga
    14401 caacaaagta gccctgctga gcgaagactt cgtatgatgg tgagacacgt ttggaagttc
    14461 aacgctatga ctcactgttg aggttccacc tgttcgacca ctgatcttcc caggcgccct
    14521 caggacctga gcccgtgcat cagccttcct accattaacc atgtattcac tcttatcgta
    14581 cccccgtgaa tggccagcaa gatcggccac tgcttcttct cgcccttctt gaatccaggc
    14641 ggcttgatag cccagccatg tatcgtcttc ccctccgcgc cctcgaacca gaagtcctcg
    14701 cccgagtcca ggctcttgcc tttgagtcct tctgtagaga acttcgtgag ctggtcaact
    14761 gtggactcgc cgctctcgtt cagcccgcgg agaatgaaca catcgttcgg cgacgtgagc
    14821 gaggagcgag tgaacacgag ccggccgtcc gacaaaggct gaatttcaga aactgcgcca
    14881 gtggaggtga gctcccgcgg tttgcggaac tcctcggaga actcggggtc aacagtcgag
    14941 ccgtcaggcg taggtggaac gggcagagag aagatcttga tccgtgcgat atcttcggcg
    15001 gtgaagaaga cggtcttgtc gtcgtgcgcg aactgtggca tacatgatat cagcaaacat
    15061 acggggaaac gataaaacgc gagtacgtac ggcgatggag ctgacagaac gatcccagtg
    15121 gtgagtgaga gtgtagcgga catccttctt caggtcgtag atgacgagtt gcgccctgtc
    15181 tcccaagtga gcgcacggtg attgaatgta taacgatgac atcataccgg tccgactcat
    15241 gaccgtctct ctcgagttca gtccaagcca ccttgtcgcc agcatggttg aacacgggat
    15301 tgtgggtcgc gccttgcttg ccggatgtaa gctctctggg agcagtgagg ccgtggatgt
    15361 caacgatgta gatctatcgc cacggctgag tcgacgtgac acacttggcc tccaacggta
    15421 acttacgttc tgcttagtgt gccatgcctt gggaagttga gggtccttgg tggtgtagat
    15481 gacctgtgtc tcagacacgt gaaagtcgtc tgtgccaccg aagggttcaa tgggtgtata
    15541 ctaacgaaga cggtcaatct gagggaacag ttcaaagccg gagcagtaca tacatgtcca
    15601 gtgcctttca acaggttgat gaagtcagtt ccaagggccc acttgctgtc ggcacccttg
    15661 gccaactgca cgctaaacaa ggacggcttc ttcggaccga tccaagtatc ccagtggcga
    15721 tcgaaagtct cgtcatacac ataagcggag tctcctctat tctcccatgc cttgtcgttc
    15781 tcctttgcct tcttcaggtc gccgtctgaa taaacgaggt cggagaagac aagaatgccc
    15841 gccttggccg agtagcggaa gtttgtcgca gtgtcggtgg ggaacttgcc gatgagagcc
    15901 ggggaatcag ggaggctcag actaccgggg gtttcgactt ggaccgagat ggcgtagagg
    15961 ctgatgactt tgttcttgtc gcttccttcg gcaacagcgt gcgcgacagt gcggtcatcg
    16021 agccagaatg cctcgccccc gttcgtgaga gggaagtcga ttggcaaaat ggtggtctct
    16081 accgcagcaa tatggataga ctgtgcattt ctacacggag ttgtggtacg gcgaggaaga
    16141 ggatctgggc gagacttact tcttgtcctt gatcgaatac tggctcaccg gcacgaagac
    16201 caaatctcca gagggatttg caacacccgc accaggtctg gggagctgta cgaggtcgtt
    16261 cggagagaat atgtcagccc cttccttgaa cgcgaagtcg ggcgtggcca tggtggtggt
    16321 attgagggaa gtttggaggg gaagctgagc agcgaggccg aggacggaaa cgggaaaacc
    16381 ggggggaacc cgcatcgtgg gcgagggcaa cgtgtgcgat atcgatgtgt ttgctgatcg
    16441 tggacgagat ggatcgtggg cgggatgcag agtgaacgca gggtgaacct aaacaactca
    16501 cgtcatatgg cgcattccaa aaccttcccg gtcatcattg ccgggatcct cgacgcgatt
    16561 tcacgcgttc tgtatggtgc ctaatctttg gatgcacaaa tccagaaaga atgcgaagag
    16621 caaattacaa tgtcctctac acactgtcgc ctccgagtcc cagacgtggg taacgacctc
    16681 aaacatcctc ccatacatga tatagacgcc agtgatcaca tagggtgtca ccgtgaccaa
    16741 gacgcgtgac actctgtcac ggcgacgcgt acgcgcgtgc tgagccaaga aacgtcggag
    16801 gacgcgcaca ccgcactcat ctctctcgta ctccaccatg tcctcagcat cacccccaaa
    16861 cccgccaaat aatcccgcca agcaggagga caacactcca tcgacctctt cagctgctcc
    16921 tgctggagga gatgcaatgg acaccacccc agataagccc gcagaagaga cttgggagga
    16981 cattccggag gagatcatgg cgctctcgac ggacgagatc ttgacgagga tacgactcat
    17041 agataacgac ctgaaggtgc gctcactcgc aaacgggctc ctgtagtatc catacgaggg
    17101 tcaactcggc atacaggtta tgcgctccga gacccttcgt ctgcaacatg aacagaatgt
    17161 catgaaggag aagatcaggg agaacgggga gaagatcaag cagaacaagg ttctgcctta
    17221 cttggtcgga aacgtcgtcg aggtacgtac atctactata cttaccctcg caatgttgct
    17281 caatgtcaat agatcctaga tgtagaccca gaaggagagg aggatggtgc caaccgcgac
    17341 ctagactcga tgcgaaaggg caaatgcgca gtcatcaaga cctcaacgag acaaaccgtc
    17401 ttcctccctc tcatcggtct tgtacccgca gagcagctta agcccggcga cctcgttgga
    17461 gtcaacaagg actcatatct tgtcctcgac accctccctg cagagttcga ctcacgagtg
    17521 aaggcaatgg aggttgatga gcgaccgacg gagacttata ccgatattgg tggtctggag
    17581 aagcagattg aagagttggt agaggcgatt gtcttgccta tggaacaggc ggacaagttc
    17641 aagaccctgg gcataaagcc accgaagggt tgtctgatgt atggtcctcc aggtacgtta
    17701 cttgtcatgg gatgtggttg gtgtagtatc tcatccaacg ccaggtactg gcaagaccct
    17761 catggcgcga gcatgtgctg cacaaaccaa cgcctgctac cttaagctcg ctggcccgtc
    17821 attagtgcaa atgttcattg gtgacggtgc taaactggtc cgggatgcgt tcgaactcgc
    17881 aaaggagaaa gctcctgcga tcatcttcat tgatgagctg gatgccatcg gtacgaagcg
    17941 gttcgactcg gagaagagtg gtgaccgtga agtgcagcga acgatgcttg agcttctcaa
    18001 ccagctggac ggcttcagca gtgatgagcg aatcaaggta tgctattccc tctcacagcg
    18061 ggtcgttgtt cttacattga accgtgtagg tcattgccgc aacgaaccgt atcgatattc
    18121 tcgaccctgc cctactccgt tccggtcgtc tcgacaggaa gattgaattc cccttgccaa
    18181 acgagaccgc ccgtgcacgt atcttggaaa ttcactcgcg aaagatggcg gtggcgcctg
    18241 acgtgaactt cgaagagttg gcacgaagca cagacgaatt caacggcgcg cagctcaagg
    18301 ctgtgtgtgt tgaggccggt atgatcgctc tgcgtgaggg tgccacgaag ctgtgtcatg
    18361 agcacttcct gagtggcatt gcggaaggtt agtttccaac tgtgtaattg gcgctgatac
    18421 atggtctgac ctggattgca gtgcagagca agaagaagaa tccgctcaac tacttcacgt
    18481 agtgtctccc cgtggcgttc gactggtggc gtttgcactg tactgtgttt tacctttcgc
    18541 acttcgcggg tattccgtgt ccccgtggtc catcccgtgt aatttcgagc aatctttttg
    18601 gaacacccgt gccttgtgta agcggataga gttcaggcca gaagctccgc gtgtgaggcc
    18661 cgcgcggatg caaggaggag aagaaggcag cctgcctgac aatcgcaacg tagtgagtga
    18721 ttcctggcgc ttttctgtcc gagctctcct acttcgtgtt atgagttcga tgctgtgccg
    18781 ggccaccgac cggcggctgc gaggatcaaa cccatcgtac aagtcaggta cactcatgtt
    18841 ccgctgttca ctcggaacta ctggcgcctc tttcatattc cgcgcgctgt tgatgagtga
    18901 gctgaaactc cgtcgttcgg cggatgtgcg gcgctttcat gctccccgtt aggcatcctt
    18961 ctccctggtc tgaactaagc ctagaggaag cccatggtct tttactctgc taaatatgaa
    19021 tgcgggccgc acttaggctt tcccgggatt catccatgta cctaaacgtc ttcgtgcacc
    19081 ccatggtggc ctctgatgat cctgaccgct gcttctcgtg cgactctgga tgcacaagct
    19141 acaatctctc aaagccgtga tcgtgatctt ctctcgcatt ggttacaata gaggcccatc
    19201 tcgacatctc cgtcccatcc agggctgtag gcatgtgcta atagtataaa ggccggggcg
    19261 tagtctcgac acgcgttctc cgcccacctt cgggactcgc cccatcagtc tccacagctc
    19321 ccttcagttc ccactcttac aaaaggccgc cagccccgac cgtccattcc taatatcaca
    19381 ctgcttaagc cacagcaaca ccttcaaact acaccaaaga tgaagttcac catcttcacc
    19441 ctcgccacca ccctcttcct cgcatcacct gcgctcgctg ggcagggcac gatcgacctc
    19501 ccgcacccgg gcacccagat ctccccgggt tcgcacttca acttctcgta ctccatccgc
    19561 ggggactact gcacctcgag ctacgcatac tcggtgtacc tcgtcacgga caccccgacg
    19621 tccgccgcgc cggcggacgt gttcatgggc gggcatttct tcgggcgatt cgacgccgag
    19681 aactaccccg ccgtaccgta cccgaaacac cctgcgcccg cacagttcgt catgcccgac
    19741 ttctcgaagc cgcagggcgg gtggggcacg ggccaggcgg cgaacgacaa gacgttccag
    19801 ctcgtggtgc tcgaggagtg ggacgggtgt gacgcttcgg tacgtcattc tcgggtgatg
    19861 tttgcctcgc tgatggcaag attaagagac gattgacgga cgtgtccttc accttcacag
    19921 ggtccgctgg ggaggaagat cagcctcgcg gccgtgcccg tcgtgtacaa ctccacgaag
    19981 agcgcttgat ggcctggtgg ggttctctgc gcatgtatgg cccggggcat gcgcttgatg
    20041 gcgacattgt tatggactgg gactctgatg gaccttctgg cggttgtgcg gactttgacg
    20101 gacctgtcgt tcgaataatt tgtatatcgg acatggacgg ttcgtgggac ctgtaatgtg
    20161 tatcggcagt ctatttacag actgatgacc tagtttgttt ggactcttct cgtgttgtag
    20221 acattgcgga cgaacttact ataagctctc gcttagcgga tgtattacgg ggaaggcctt
    20281 tgcggacata catggaatac attggtgtgt ggcatgcaca cggatcgcat tggaaagacc
    20341 ctcgtggtca ggatgtcttt gtagactcgc ccacaagccc ttcaacatca agctgtccgg
    20401 ccgcggcgtt aatatgacga tcagccacat ggatcaagct ctcgtagtcc tcgcagccat
    20461 ggagaagacc aggatgacca tgtgcccgca agtactcatt ggcaaggaag aacgctagaa
    20521 ggagagttag cgtgctcgtt ctcacatcta gcaccgatgg accatgctca ccggttctct
    20581 tatttccatc taggaatgga tgccctttgg attgaatcgc ggaacacggt tgcgttggga
    20641 tgtcaacctc gcttcccgaa aataagacat cctagtatgg cgtacctttt attagcccat
    20701 atgagagtgt ggccgcgagg tattccacag ggcggtctga ctcgtatctc gctacattca
    20761 gtggtcgagc gagggccgat tccagctcgt tcggtttcac cacttgagat tgggcaggat
    20821 gcaccaattg cgaattaatt cggcgggtgt attccggggt aaagattcgg gctaggcgag
    20881 cagcctgcaa ggacatgctg ctgtatgcgt tagcggtagc cgtgctggat gatcccccaa
    20941 ccacagctat ttgcaccaag aaacgttgag aagttcaact ccaacttgtt gaacttagtt
    21001 ccccgtactg cgcatgcgcc accacacgag cgtctaaacg tctaactctt gtttccatcc
    21061 acctgctcac tgttcagtgc tcttttgctc gagctgcgcg agttgtgttg cgtttgcaat
    21121 aaaccgagca ggtccacagc ggaattgagg ccaatgttgc gtctcgcatt cagcttccgc
    21181 cggctcactt gtccatcgaa ctctcctcac ctgcgctcgc gtcacactct tgggatgtgc
    21241 ttcagctccg gctcggcagc gaaagaattc aaagtagtgc tggataatgg gacactatat
    21301 gttgaccaag aactagcgga ggcactggga tgggacccgg cgaagaagga aagcgtccca
    21361 ctgacactga atgggtgggc gccgcagtac ttcgctgtcg ctcgcacagg ttcagatgcc
    21421 ggtgagtttg agctctggt
//
