# Supplementary material for: Uncovering the transcriptional landscape of Fomes fomentarius during fungal-based material production through gene co-expression network analysis
Source: Fungal Biol Biotechnol. 2025 Feb 13;12:1. doi: 10.1186/s40694-024-00192-3 (PMC11827164; doi:10.1186/s40694-024-00192-3)
Supplement: Supplementary file 1 — Supplementary Material 1 [file 40694_2024_192_MOESM1_ESM.zip › scaffold_7.region004.gbk]

LOCUS       scaffold_7             28524 bp    DNA     linear   UNK 01-JAN-1980
DEFINITION  scaffold_7.
ACCESSION   scaffold_7
VERSION     scaffold_7
KEYWORDS    .
SOURCE      
  ORGANISM  
            .
COMMENT     ##antiSMASH-Data-START##
            Version      :: 7.1.0
            Run date     :: 2024-09-10 12:01:23
            NOTE: This is a single region extracted from a larger record!
            Orig. start  :: 1979399
            Orig. end    :: 2007923
            ##antiSMASH-Data-END##
FEATURES             Location/Qualifiers
     protocluster    1..28524
                     /aStool="rule-based-clusters"
                     /category="terpene"
                     /contig_edge="False"
                     /core_location="[10000:18524]"
                     /cutoff="20000"
                     /detection_rule="(Terpene_synth or Terpene_synth_C or
                     phytoene_synt or Lycopene_cycl or terpene_cyclase or NapT7
                     or fung_ggpps or fung_ggpps2 or trichodiene_synth or TRI5)"
                     /neighbourhood="10000"
                     /product="terpene"
                     /protocluster_number="1"
                     /tool="antismash"
     proto_core      10001..18524
                     /aStool="rule-based-clusters"
                     /tool="antismash"
                     /cutoff="20000"
                     /detection_rule="(Terpene_synth or Terpene_synth_C or
                     phytoene_synt or Lycopene_cycl or terpene_cyclase or NapT7
                     or fung_ggpps or fung_ggpps2 or trichodiene_synth or TRI5)"
                     /neighbourhood="10000"
                     /product="terpene"
                     /protocluster_number="1"
     cand_cluster    1..28524
                     /candidate_cluster_number="1"
                     /contig_edge="False"
                     /detection_rules="(Terpene_synth or Terpene_synth_C or
                     phytoene_synt or Lycopene_cycl or terpene_cyclase or NapT7
                     or fung_ggpps or fung_ggpps2 or trichodiene_synth or TRI5)"
                     /kind="single"
                     /product="terpene"
                     /protoclusters="1"
                     /tool="antismash"
     region          1..28524
                     /candidate_cluster_numbers="1"
                     /contig_edge="False"
                     /product="terpene"
                     /region_number="4"
                     /rules="(Terpene_synth or Terpene_synth_C or phytoene_synt
                     or Lycopene_cycl or terpene_cyclase or NapT7 or fung_ggpps
                     or fung_ggpps2 or trichodiene_synth or TRI5)"
                     /tool="antismash"
     exon            complement(1688..1810)
                     /ID="exon_8918_4"
                     /Parent="mRNA_8918"
                     /gene="jgi.p|Fomfom1|1218816"
                     /source="prediction"
     gene            complement(1688..2404)
                     /ID="gene_8918"
                     /Name="jgi.p|Fomfom1|1218816"
                     /gene="gene1981086_1981803"
                     /portal_id="Fomfom1"
                     /proteinId="1218816"
                     /score="0"
                     /source="prediction"
                     /transcriptId="1219007"
     mRNA            complement(1688..2404)
                     /ID="mRNA_8918"
                     /Name="jgi.p|Fomfom1|1218816"
                     /Parent="gene_8918"
                     /gene="jgi.p|Fomfom1|1218816"
                     /proteinId="1218816"
                     /source="prediction"
                     /track="FilteredModels1"
                     /transcriptId="1219007"
     CDS             complement(join(1688..1810,1904..1994,2076..2328,
                     2395..2404))
                     /ID="CDS_8918"
                     /gene="jgi.p_Fomfom1_1218816"
                     /source="prediction"
                     /transl_table=1
                     /translation="MSLVPRRTRMREVGGADPVATAIDNLAANIHNGLTDFADGVEKDL
                     NKLHKEMKEAYTTLASIQSDVWLSTLWMLQFISGTEPPVASAVSACFVRQFKFLRRRFL
                     DHVNSTHILGLYNEHPSTSTEYWQPEATQSQASLSRLRNTKAFKSKSPSSKNSP"
     exon            complement(1904..1994)
                     /ID="exon_8918_3"
                     /Parent="mRNA_8918"
                     /gene="jgi.p|Fomfom1|1218816"
                     /source="prediction"
     exon            complement(2076..2328)
                     /ID="exon_8918_2"
                     /Parent="mRNA_8918"
                     /gene="jgi.p|Fomfom1|1218816"
                     /source="prediction"
     exon            complement(2395..2404)
                     /ID="exon_8918_1"
                     /Parent="mRNA_8918"
                     /gene="jgi.p|Fomfom1|1218816"
                     /source="prediction"
     exon            complement(2968..3313)
                     /ID="exon_8919_5"
                     /Parent="mRNA_8919"
                     /gene="jgi.p|Fomfom1|1202459"
                     /source="prediction"
     gene            complement(2968..5464)
                     /ID="gene_8919"
                     /Name="jgi.p|Fomfom1|1202459"
                     /gene="gene1982366_1984863"
                     /portal_id="Fomfom1"
                     /proteinId="1202459"
                     /score="0"
                     /source="prediction"
                     /transcriptId="1202650"
     mRNA            complement(2968..5464)
                     /ID="mRNA_8919"
                     /Name="jgi.p|Fomfom1|1202459"
                     /Parent="gene_8919"
                     /gene="jgi.p|Fomfom1|1202459"
                     /proteinId="1202459"
                     /source="prediction"
                     /track="FilteredModels1"
                     /transcriptId="1202650"
     CDS             complement(join(2968..3313,3413..3612,3726..3929,
                     4079..4977,5050..5464))
                     /ID="CDS_8919"
                     /gene="jgi.p_Fomfom1_1202459"
                     /source="prediction"
                     /transl_table=1
                     /translation="MSTFVSHIVADLSQKAFPADAPSPPSGAQAQVHISSTQSKEALRE
                     LFVQLDQKQDPQSLRECISELQRIEYEQQLLSAALADGEEQALRRAILSKLALALYAQA
                     LTTFLEEAGQAEAELQWWSEVGRSRRQVAYYLLQTLPIRVANVTKVVLSTLRSHNIPFH
                     FSVLKPSSMRRLFPPNTTLRPNTLTLALFPHLHSQPYSIALTKPHCAQFSISSPIQTAT
                     SAYSAFAQTLSCVARVCSTVATLPVDLAKGECAFKNKELARIRDERAEVLGMLVDLRDR
                     LAAALEVRDSDEGLFSLAQFTHYLQAIIDGEQAAPFVEDVSPGQVLESLSMLAHTTLPS
                     HISLHSADIKTGQLLRPPRLVLLWPKLVILPPLALYAVRTAYASRASLEELAKDGIETL
                     KGFWEDWVLEPLRGIVRTVRAGRDDGVIVTKESVRADLDSLERMTRALAQEKLGYAPGQ
                     LDALSRQVQMGDLTAVMQIYEEDIKSPLKSAVQGTLLRSLFIQVQKAKVDINQALSGID
                     KLLKSQELTFAFVGVAPALAIVYVAAGYVRGVWSGGKGQGRYGGTARRRGVWLTMRRLE
                     RLLVAQPEGRHHHQHPRGPHPVPALQTQTAVTAAGGQAVSPLTSGLLLLSVTHLRQYAE
                     RTLPANSRLREGFLEDVGDLEDPRLGRAEKLRVLDRMWRSWGEPLGWGRVAA"
     exon            complement(3413..3612)
                     /ID="exon_8919_4"
                     /Parent="mRNA_8919"
                     /gene="jgi.p|Fomfom1|1202459"
                     /source="prediction"
     exon            complement(3726..3929)
                     /ID="exon_8919_3"
                     /Parent="mRNA_8919"
                     /gene="jgi.p|Fomfom1|1202459"
                     /source="prediction"
     exon            complement(4079..4977)
                     /ID="exon_8919_2"
                     /Parent="mRNA_8919"
                     /gene="jgi.p|Fomfom1|1202459"
                     /source="prediction"
     exon            complement(5050..5464)
                     /ID="exon_8919_1"
                     /Parent="mRNA_8919"
                     /gene="jgi.p|Fomfom1|1202459"
                     /source="prediction"
     five_prime_UTR  7044..7171
                     /ID="UTR5_8920"
                     /Parent="mRNA_8920"
                     /gene="jgi.p|Fomfom1|1275832"
                     /source="prediction"
     exon            7044..7259
                     /ID="exon_8920_1"
                     /Parent="mRNA_8920"
                     /gene="jgi.p|Fomfom1|1275832"
                     /source="prediction"
     gene            7044..8744
                     /ID="gene_8920"
                     /Name="jgi.p|Fomfom1|1275832"
                     /gene="gene1986442_1988143"
                     /portal_id="Fomfom1"
                     /proteinId="1275832"
                     /score="0"
                     /source="prediction"
                     /transcriptId="1276023"
     mRNA            7044..8744
                     /ID="mRNA_8920"
                     /Name="jgi.p|Fomfom1|1275832"
                     /Parent="gene_8920"
                     /gene="jgi.p|Fomfom1|1275832"
                     /proteinId="1275832"
                     /source="prediction"
                     /track="FilteredModels1"
                     /transcriptId="1276023"
     CDS             join(7172..7259,7328..7343,7427..7449,7506..7654,
                     7708..7829,7888..8046,8101..8269,8366..8552,8614..8675)
                     /ID="CDS_8920"
                     /gene="jgi.p_Fomfom1_1275832"
                     /source="prediction"
                     /transl_table=1
                     /translation="MSTSSSEKVSVPFVVPQFTVKDYSAFFLAGALCCTVTHGGMTPID
                     VVKTRIQVDPEMARMSLLSGGRRIVAQEGPTALLTGFGPTAVGYLIQGGAKFSGYEFWK
                     KQFVQIAGAQDTAVRYRTAIYLGASSVAEFFADILLTPLEATRIRMVSQRHYASGLVTG
                     FARLAREEGLSGLYAGFLPILCKQIPYAIGQFTVNEFCHELAFRNMSEQVKQSLGGPAK
                     FSIGLGSGIVAGFAAALLSQPADTLLSQINRGHGPKGSMAHRLIVLARQAGFHGLFAGL
                     GPRMVMTAGLVAGQFLLYGGIKDVLGAPPGLEIHRESTGSRAA"
     exon            7328..7343
                     /ID="exon_8920_2"
                     /Parent="mRNA_8920"
                     /gene="jgi.p|Fomfom1|1275832"
                     /source="prediction"
     exon            7427..7449
                     /ID="exon_8920_3"
                     /Parent="mRNA_8920"
                     /gene="jgi.p|Fomfom1|1275832"
                     /source="prediction"
     exon            7506..7654
                     /ID="exon_8920_4"
                     /Parent="mRNA_8920"
                     /gene="jgi.p|Fomfom1|1275832"
                     /source="prediction"
     exon            7708..7829
                     /ID="exon_8920_5"
                     /Parent="mRNA_8920"
                     /gene="jgi.p|Fomfom1|1275832"
                     /source="prediction"
     exon            7888..8046
                     /ID="exon_8920_6"
                     /Parent="mRNA_8920"
                     /gene="jgi.p|Fomfom1|1275832"
                     /source="prediction"
     exon            8101..8269
                     /ID="exon_8920_7"
                     /Parent="mRNA_8920"
                     /gene="jgi.p|Fomfom1|1275832"
                     /source="prediction"
     exon            8366..8552
                     /ID="exon_8920_8"
                     /Parent="mRNA_8920"
                     /gene="jgi.p|Fomfom1|1275832"
                     /source="prediction"
     exon            8614..8744
                     /ID="exon_8920_9"
                     /Parent="mRNA_8920"
                     /gene="jgi.p|Fomfom1|1275832"
                     /source="prediction"
     three_prime_UTR 8676..8744
                     /ID="UTR3_8920"
                     /Parent="mRNA_8920"
                     /gene="jgi.p|Fomfom1|1275832"
                     /source="prediction"
     five_prime_UTR  9692..10000
                     /ID="UTR5_8921"
                     /Parent="mRNA_8921"
                     /gene="jgi.p|Fomfom1|906720"
                     /source="prediction"
     exon            9692..10074
                     /ID="exon_8921_1"
                     /Parent="mRNA_8921"
                     /gene="jgi.p|Fomfom1|906720"
                     /source="prediction"
     gene            9692..11531
                     /ID="gene_8921"
                     /Name="jgi.p|Fomfom1|906720"
                     /gene="gene1989090_1990930"
                     /portal_id="Fomfom1"
                     /proteinId="906720"
                     /score="0"
                     /source="prediction"
                     /transcriptId="906720"
     mRNA            9692..11531
                     /ID="mRNA_8921"
                     /Name="jgi.p|Fomfom1|906720"
                     /Parent="gene_8921"
                     /gene="jgi.p|Fomfom1|906720"
                     /proteinId="906720"
                     /source="prediction"
                     /track="FilteredModels1"
                     /transcriptId="906720"
     CDS             join(10001..10074,10133..10178,10234..10296,10344..10960,
                     11021..11050,11113..11118,11172..11364,11426..11485)
                     /ID="CDS_8921"
                     /gene="jgi.p_Fomfom1_906720"
                     /gene_functions="biosynthetic (rule-based-clusters)
                     terpene: TRI5"
                     /gene_kind="biosynthetic"
                     /sec_met_domain="TRI5 (E-value: 1.2e-15, bitscore: 53.1,
                     seeds: 3, tool: rule-based-clusters)"
                     /source="prediction"
                     /transl_table=1
                     /translation="MPHLHTDTHEMHHRAPEPTASLQSGLSTANRPYVDGGIPSTDAVS
                     MHKHVGSSAIPAHPSNVTEEVSLNAIKCILQEFLGNVRYRSQQTPQNPEIRGAVTAEIV
                     SWDRALSWTYINALTDTSCTVAECAYPHTSYEHQLLIALYTAYLTYADDVGQHNVEAVG
                     QFVRRFTQKAPQLDPAFDRLTALLGTMYGFYPYTSGDGIINNTLDSLTGMYIELTTQGG
                     VIAPAAARYPYYLRLKTGIASAYAHFNFTRDWAVGAGMSYLQMLPDLELIIVGVNDILS
                     FYKETLAGETDNYVHMRAVAERKPPIKVLRQLADEVLDSVSRLEELAAAQSGLDRIFRS
                     FLMGYIEFHFNARRYHMEDLDV"
     exon            10133..10178
                     /ID="exon_8921_2"
                     /Parent="mRNA_8921"
                     /gene="jgi.p|Fomfom1|906720"
                     /source="prediction"
     exon            10234..10296
                     /ID="exon_8921_3"
                     /Parent="mRNA_8921"
                     /gene="jgi.p|Fomfom1|906720"
                     /source="prediction"
     exon            10344..10960
                     /ID="exon_8921_4"
                     /Parent="mRNA_8921"
                     /gene="jgi.p|Fomfom1|906720"
                     /source="prediction"
     exon            11021..11050
                     /ID="exon_8921_5"
                     /Parent="mRNA_8921"
                     /gene="jgi.p|Fomfom1|906720"
                     /source="prediction"
     exon            11113..11118
                     /ID="exon_8921_6"
                     /Parent="mRNA_8921"
                     /gene="jgi.p|Fomfom1|906720"
                     /source="prediction"
     exon            11172..11364
                     /ID="exon_8921_7"
                     /Parent="mRNA_8921"
                     /gene="jgi.p|Fomfom1|906720"
                     /source="prediction"
     exon            11426..11531
                     /ID="exon_8921_8"
                     /Parent="mRNA_8921"
                     /gene="jgi.p|Fomfom1|906720"
                     /source="prediction"
     three_prime_UTR 11486..11531
                     /ID="UTR3_8921"
                     /Parent="mRNA_8921"
                     /gene="jgi.p|Fomfom1|906720"
                     /source="prediction"
     exon            12796..13511
                     /ID="exon_8922_1"
                     /Parent="mRNA_8922"
                     /gene="jgi.p|Fomfom1|1202404"
                     /source="prediction"
     gene            12796..14066
                     /ID="gene_8922"
                     /Name="jgi.p|Fomfom1|1202404"
                     /gene="gene1992194_1993465"
                     /portal_id="Fomfom1"
                     /proteinId="1202404"
                     /score="0"
                     /source="prediction"
                     /transcriptId="1202595"
     mRNA            12796..14066
                     /ID="mRNA_8922"
                     /Name="jgi.p|Fomfom1|1202404"
                     /Parent="gene_8922"
                     /gene="jgi.p|Fomfom1|1202404"
                     /proteinId="1202404"
                     /source="prediction"
                     /track="FilteredModels1"
                     /transcriptId="1202595"
     CDS             join(12796..13511,13575..13599,13735..13938,14004..14066)
                     /ID="CDS_8922"
                     /gene="jgi.p_Fomfom1_1202404"
                     /gene_functions="biosynthetic (rule-based-clusters)
                     terpene: TRI5"
                     /gene_kind="biosynthetic"
                     /sec_met_domain="TRI5 (E-value: 4.8e-12, bitscore: 41.2,
                     seeds: 3, tool: rule-based-clusters)"
                     /source="prediction"
                     /transl_table=1
                     /translation="MTSKQVGDPQAVITHNVRDFPLYHDNNLIIRYYTEKAPLSIIKCI
                     LGDFLGRLRYPSPHTPQNPELRRAVTAEIVSWNAGLSLDGIDGLTDTSCSMAECSYPHI
                     SLYEHQLAIALYTACLAHFDDVCQHNMEAAGQFVYRFTRKEPQLHPALDRLTIVLCSMH
                     ELYPRISADAIVSTTLDGVTGMYIEALTKGQRVAPAASRYPYYLRLKFGFATAYAHFNF
                     TEEWAAVAGLSFLQMLPELELLVVGHPSSLSFYKETLVGDTDNYVCVRAVAEMKTPMSV
                     LQQVVEENLDSACKLEEFASAHPGLQHIFDSFLWGYVEFHYNARRYRMEDLASQ"
     exon            13575..13599
                     /ID="exon_8922_2"
                     /Parent="mRNA_8922"
                     /gene="jgi.p|Fomfom1|1202404"
                     /source="prediction"
     exon            13735..13938
                     /ID="exon_8922_3"
                     /Parent="mRNA_8922"
                     /gene="jgi.p|Fomfom1|1202404"
                     /source="prediction"
     exon            14004..14066
                     /ID="exon_8922_4"
                     /Parent="mRNA_8922"
                     /gene="jgi.p|Fomfom1|1202404"
                     /source="prediction"
     exon            15718..16160
                     /ID="exon_8923_1"
                     /Parent="mRNA_8923"
                     /gene="jgi.p|Fomfom1|1202329"
                     /source="prediction"
     gene            15718..16687
                     /ID="gene_8923"
                     /Name="jgi.p|Fomfom1|1202329"
                     /gene="gene1995116_1996086"
                     /portal_id="Fomfom1"
                     /proteinId="1202329"
                     /score="0"
                     /source="prediction"
                     /transcriptId="1202520"
     mRNA            15718..16687
                     /ID="mRNA_8923"
                     /Name="jgi.p|Fomfom1|1202329"
                     /Parent="gene_8923"
                     /gene="jgi.p|Fomfom1|1202329"
                     /proteinId="1202329"
                     /source="prediction"
                     /track="FilteredModels1"
                     /transcriptId="1202520"
     CDS             join(15718..16160,16214..16247,16364..16561,16622..16687)
                     /ID="CDS_8923"
                     /gene="jgi.p_Fomfom1_1202329"
                     /gene_functions="biosynthetic (rule-based-clusters)
                     terpene: TRI5"
                     /gene_kind="biosynthetic"
                     /sec_met_domain="TRI5 (E-value: 1.4e-12, bitscore: 42.9,
                     seeds: 3, tool: rule-based-clusters)"
                     /source="prediction"
                     /transl_table=1
                     /translation="MDGSCVYTETTYGHTTPEHRYFIALYTACLMYVDDLGERDLDAVM
                     RFTGRFAKGEEQPDPVLNCLAGLLRRSHELWSQYGSDTIIAGTLDAVTAMYIEYTAQNL
                     VIKPTATRFPYYLRTRAGIGPPYIHLAFMKSWRSTPESYLQVLPYMEHWTLGTKCPSLS
                     FYKEELAGETKNYVNLRAGAEQTSASQVLRQLVGEVLDSGRMMEALTAEDPELAALWQT
                     YHQGYLEFSLKAKRYRLAELGYEA"
     exon            16214..16247
                     /ID="exon_8923_2"
                     /Parent="mRNA_8923"
                     /gene="jgi.p|Fomfom1|1202329"
                     /source="prediction"
     exon            16364..16561
                     /ID="exon_8923_3"
                     /Parent="mRNA_8923"
                     /gene="jgi.p|Fomfom1|1202329"
                     /source="prediction"
     exon            16622..16687
                     /ID="exon_8923_4"
                     /Parent="mRNA_8923"
                     /gene="jgi.p|Fomfom1|1202329"
                     /source="prediction"
     exon            17465..17955
                     /ID="exon_8924_1"
                     /Parent="mRNA_8924"
                     /gene="jgi.p|Fomfom1|1202967"
                     /source="prediction"
     gene            17465..18524
                     /ID="gene_8924"
                     /Name="jgi.p|Fomfom1|1202967"
                     /gene="gene1996863_1997923"
                     /portal_id="Fomfom1"
                     /proteinId="1202967"
                     /score="0"
                     /source="prediction"
                     /transcriptId="1203158"
     mRNA            17465..18524
                     /ID="mRNA_8924"
                     /Name="jgi.p|Fomfom1|1202967"
                     /Parent="gene_8924"
                     /gene="jgi.p|Fomfom1|1202967"
                     /proteinId="1202967"
                     /source="prediction"
                     /track="FilteredModels1"
                     /transcriptId="1203158"
     CDS             join(17465..17955,18012..18041,18183..18375,18426..18524)
                     /ID="CDS_8924"
                     /gene="jgi.p_Fomfom1_1202967"
                     /gene_functions="biosynthetic (rule-based-clusters)
                     terpene: TRI5"
                     /gene_kind="biosynthetic"
                     /sec_met_domain="TRI5 (E-value: 1.1e-12, bitscore: 43.3,
                     seeds: 3, tool: rule-based-clusters)"
                     /source="prediction"
                     /transl_table=1
                     /translation="MLSWQSADTEEILAKFAETACDYTETGYGHLSPVHQHFVALYTAI
                     ILYIDDIGEQHLDALKQFASRLTCGEKQLCPALDALVHLLRQAHELWTDVGADAIIAGT
                     LDTVTAMYIENTTRDMEIKPKATLYPYYLRTRSGICPPYIHFIFMKHWRPTTESYLQML
                     PYMERWVVGANLSFYKEELAGETKNYIHMCAAAEQVTPADALRALANEVLNHTHTIKTL
                     AGEDIELASLWEQYVQRVLEFHINARRYRLSELDLEAVYGQRADGGTH"
     exon            18012..18041
                     /ID="exon_8924_2"
                     /Parent="mRNA_8924"
                     /gene="jgi.p|Fomfom1|1202967"
                     /source="prediction"
     exon            18183..18375
                     /ID="exon_8924_3"
                     /Parent="mRNA_8924"
                     /gene="jgi.p|Fomfom1|1202967"
                     /source="prediction"
     exon            18426..18524
                     /ID="exon_8924_4"
                     /Parent="mRNA_8924"
                     /gene="jgi.p|Fomfom1|1202967"
                     /source="prediction"
     three_prime_UTR complement(18548..18566)
                     /ID="UTR3_8925"
                     /Parent="mRNA_8925"
                     /gene="jgi.p|Fomfom1|1275852"
                     /source="prediction"
     exon            complement(18548..18972)
                     /ID="exon_8925_8"
                     /Parent="mRNA_8925"
                     /gene="jgi.p|Fomfom1|1275852"
                     /source="prediction"
     gene            complement(18548..20239)
                     /ID="gene_8925"
                     /Name="jgi.p|Fomfom1|1275852"
                     /gene="gene1997946_1999638"
                     /portal_id="Fomfom1"
                     /proteinId="1275852"
                     /score="0"
                     /source="prediction"
                     /transcriptId="1276043"
     mRNA            complement(18548..20239)
                     /ID="mRNA_8925"
                     /Name="jgi.p|Fomfom1|1275852"
                     /Parent="gene_8925"
                     /gene="jgi.p|Fomfom1|1275852"
                     /proteinId="1275852"
                     /source="prediction"
                     /track="FilteredModels1"
                     /transcriptId="1276043"
     CDS             complement(join(18567..18972,19036..19079,19131..19230,
                     19286..19544,19597..19697,19748..19914,19971..20035,
                     20088..20217))
                     /ID="CDS_8925"
                     /gene="jgi.p_Fomfom1_1275852"
                     /source="prediction"
                     /transl_table=1
                     /translation="MERDIDLTFSALVAARLLLAFAPLPGALKHDQQLSSPLTSYSRLR
                     EGIYLFEHGINPYSGGFFRHSPLLLSLFSTVLPLTPYTSPILWTAVDAVAAWSLVRIWR
                     YRAGVKTFSKDGQIAALYLFNPYIFLPSLALSSSSIENALCLLSLMFASRGRASASLFT
                     LACLLHLSLPSILLLIPLVLLNISRPVSRLANPQPFDASLKRALPFLGEFLGYTALLTV
                     ASTLVCGNFAWLERTWGSVLTLPDLTPNPGLWWYFFTEMFDHFRPFFLMVFIVHLLIYI
                     APICTKFQHDVLYAAFLLIGVLALFKPYPTLSDPGLFLSMFSLFPEIYPCTYHRPFIFG
                     VTDAIVIDLRHPIVTGLIHLHASLLLPLFNSLWLRQGTGNANFFYASTLVFGMGNGAAL
                     LDAIWAGLRIALGKLNDGYEVVQE"
     exon            complement(19036..19079)
                     /ID="exon_8925_7"
                     /Parent="mRNA_8925"
                     /gene="jgi.p|Fomfom1|1275852"
                     /source="prediction"
     exon            complement(19131..19230)
                     /ID="exon_8925_6"
                     /Parent="mRNA_8925"
                     /gene="jgi.p|Fomfom1|1275852"
                     /source="prediction"
     exon            complement(19286..19544)
                     /ID="exon_8925_5"
                     /Parent="mRNA_8925"
                     /gene="jgi.p|Fomfom1|1275852"
                     /source="prediction"
     exon            complement(19597..19697)
                     /ID="exon_8925_4"
                     /Parent="mRNA_8925"
                     /gene="jgi.p|Fomfom1|1275852"
                     /source="prediction"
     exon            complement(19748..19914)
                     /ID="exon_8925_3"
                     /Parent="mRNA_8925"
                     /gene="jgi.p|Fomfom1|1275852"
                     /source="prediction"
     exon            complement(19971..20035)
                     /ID="exon_8925_2"
                     /Parent="mRNA_8925"
                     /gene="jgi.p|Fomfom1|1275852"
                     /source="prediction"
     five_prime_UTR  20058..20276
                     /ID="UTR5_8926"
                     /Parent="mRNA_8926"
                     /gene="jgi.p|Fomfom1|906846"
                     /source="prediction"
     exon            20058..20473
                     /ID="exon_8926_1"
                     /Parent="mRNA_8926"
                     /gene="jgi.p|Fomfom1|906846"
                     /source="prediction"
     gene            20058..21854
                     /ID="gene_8926"
                     /Name="jgi.p|Fomfom1|906846"
                     /gene="gene1999456_2001253"
                     /portal_id="Fomfom1"
                     /proteinId="906846"
                     /score="0"
                     /source="prediction"
                     /transcriptId="906846"
     mRNA            20058..21854
                     /ID="mRNA_8926"
                     /Name="jgi.p|Fomfom1|906846"
                     /Parent="gene_8926"
                     /gene="jgi.p|Fomfom1|906846"
                     /proteinId="906846"
                     /source="prediction"
                     /track="FilteredModels1"
                     /transcriptId="906846"
     exon            complement(20088..20239)
                     /ID="exon_8925_1"
                     /Parent="mRNA_8925"
                     /gene="jgi.p|Fomfom1|1275852"
                     /source="prediction"
     five_prime_UTR  complement(20218..20239)
                     /ID="UTR5_8925"
                     /Parent="mRNA_8925"
                     /gene="jgi.p|Fomfom1|1275852"
                     /source="prediction"
     CDS             join(20277..20473,20532..20613,20666..20818,20872..20995,
                     21047..21092,21147..21678)
                     /ID="CDS_8926"
                     /gene="jgi.p_Fomfom1_906846"
                     /source="prediction"
                     /transl_table=1
                     /translation="MDYRAPGDPPQLIPASHFKYHLPYFTPQDVERLSEKQRGKLSVTQ
                     EEKARQQACGFIEAIGSDIGFPRKTIATAQNLYHRFHLFFPRKDFAYQDVCLAALFVSC
                     KIHDTLKKTRDVLMASYAVRFPERAAKAKAMGGEIDIDPNTMEHDRQRLLAIERLFVEA
                     ICFNFNTRLPFPYVIKISKAFGATKKLAKLAYRLSIDSFRTLVNLQYPPHVVALGCLYL
                     AALLSSFERGTSPGSPGHSAAHQIAATLSQSGDWGRQYQAHIEDIEEIAHAVTDLLISA
                     AQTPNTNTSPQTPSSPSPHLSRSSNAPSATIHVPYKADQLIRLKIVMRETEHPPRSRVS
                     ATHGENIEFDRSNSALLGRNDKTVRFMFAPPGMMDDA"
     exon            20532..20613
                     /ID="exon_8926_2"
                     /Parent="mRNA_8926"
                     /gene="jgi.p|Fomfom1|906846"
                     /source="prediction"
     exon            20666..20818
                     /ID="exon_8926_3"
                     /Parent="mRNA_8926"
                     /gene="jgi.p|Fomfom1|906846"
                     /source="prediction"
     exon            20872..20995
                     /ID="exon_8926_4"
                     /Parent="mRNA_8926"
                     /gene="jgi.p|Fomfom1|906846"
                     /source="prediction"
     exon            21047..21092
                     /ID="exon_8926_5"
                     /Parent="mRNA_8926"
                     /gene="jgi.p|Fomfom1|906846"
                     /source="prediction"
     exon            21147..21854
                     /ID="exon_8926_6"
                     /Parent="mRNA_8926"
                     /gene="jgi.p|Fomfom1|906846"
                     /source="prediction"
     three_prime_UTR 21679..21854
                     /ID="UTR3_8926"
                     /Parent="mRNA_8926"
                     /gene="jgi.p|Fomfom1|906846"
                     /source="prediction"
     exon            21863..21998
                     /ID="exon_8927_1"
                     /Parent="mRNA_8927"
                     /gene="jgi.p|Fomfom1|906865"
                     /source="prediction"
     five_prime_UTR  21863..21998
                     /ID="UTR5_8927"
                     /Parent="mRNA_8927"
                     /gene="jgi.p|Fomfom1|906865"
                     /source="prediction"
     gene            21863..24465
                     /ID="gene_8927"
                     /Name="jgi.p|Fomfom1|906865"
                     /gene="gene2001261_2003864"
                     /portal_id="Fomfom1"
                     /proteinId="906865"
                     /score="0"
                     /source="prediction"
                     /transcriptId="906865"
     mRNA            21863..24465
                     /ID="mRNA_8927"
                     /Name="jgi.p|Fomfom1|906865"
                     /Parent="gene_8927"
                     /gene="jgi.p|Fomfom1|906865"
                     /proteinId="906865"
                     /source="prediction"
                     /track="FilteredModels1"
                     /transcriptId="906865"
     five_prime_UTR  22064..22125
                     /ID="UTR5_8927"
                     /Parent="mRNA_8927"
                     /gene="jgi.p|Fomfom1|906865"
                     /source="prediction"
     exon            22064..22258
                     /ID="exon_8927_2"
                     /Parent="mRNA_8927"
                     /gene="jgi.p|Fomfom1|906865"
                     /source="prediction"
     CDS             join(22126..22258,22318..22447,22510..22698,22766..23027,
                     23083..23206,23272..23285,23382..23653,23729..23848,
                     23920..24063,24123..24237)
                     /ID="CDS_8927"
                     /gene="jgi.p_Fomfom1_906865"
                     /gene_functions="biosynthetic-additional
                     (rule-based-clusters) p450"
                     /gene_functions="biosynthetic-additional (smcogs)
                     SMCOG1034:cytochrome P450 (Score: 202.1; E-value: 2.6e-61)"
                     /gene_kind="biosynthetic-additional"
                     /sec_met_domain="p450 (E-value: 3e-75, bitscore: 249.5,
                     seeds: 50, tool: rule-based-clusters)"
                     /source="prediction"
                     /transl_table=1
                     /translation="MLVRHRHLPPGPRSLPLIGNLVEVLRISRAHRPWVAYRELSKKYG
                     PIVSLRIMGRCLVIINNIDIALELLEKRSAKYSSRPESAMPNLCGWEWGFPFMPYGQAW
                     RINRRMLWEHFQPTVVNRYDAFVENGARRLLVALLSSPEQLDENVRYSIGTTLVTMTYG
                     TQSRESMKEALVMLDDAMSSIELLLSGTNPIEFFPVLARVPTWLPGTAFLRRLADYRDL
                     LVTVRERPWARVKAAVDDGFASPSIATSMVAEGPIHGGNEADARENLCKNTAAIIYTAG
                     IDTTHVTLCSFFLAMSLHPHVQKKAQAELDAVVGPGRLPTHADREFLPYTNAVMKEILR
                     WHPVGPLGVAHASTADDEYNGYLIPDKSIVMVNVWSITRDPELYPDPESFIPERYLGPN
                     TGVLDPATYAFGFGRRICPGRHFVDTALFIYIASVLHAFDISPPLDHSGRPIRIEPRAT
                     TGLASHLEDCRCTIKPRSLSAEALIRNWEADVPCDIETERPV"
     exon            22318..22447
                     /ID="exon_8927_3"
                     /Parent="mRNA_8927"
                     /gene="jgi.p|Fomfom1|906865"
                     /source="prediction"
     exon            22510..22698
                     /ID="exon_8927_4"
                     /Parent="mRNA_8927"
                     /gene="jgi.p|Fomfom1|906865"
                     /source="prediction"
     exon            22766..23027
                     /ID="exon_8927_5"
                     /Parent="mRNA_8927"
                     /gene="jgi.p|Fomfom1|906865"
                     /source="prediction"
     exon            23083..23206
                     /ID="exon_8927_6"
                     /Parent="mRNA_8927"
                     /gene="jgi.p|Fomfom1|906865"
                     /source="prediction"
     exon            23272..23285
                     /ID="exon_8927_7"
                     /Parent="mRNA_8927"
                     /gene="jgi.p|Fomfom1|906865"
                     /source="prediction"
     exon            23382..23653
                     /ID="exon_8927_8"
                     /Parent="mRNA_8927"
                     /gene="jgi.p|Fomfom1|906865"
                     /source="prediction"
     exon            23729..23848
                     /ID="exon_8927_9"
                     /Parent="mRNA_8927"
                     /gene="jgi.p|Fomfom1|906865"
                     /source="prediction"
     exon            23920..24063
                     /ID="exon_8927_10"
                     /Parent="mRNA_8927"
                     /gene="jgi.p|Fomfom1|906865"
                     /source="prediction"
     exon            24123..24465
                     /ID="exon_8927_11"
                     /Parent="mRNA_8927"
                     /gene="jgi.p|Fomfom1|906865"
                     /source="prediction"
     three_prime_UTR 24238..24465
                     /ID="UTR3_8927"
                     /Parent="mRNA_8927"
                     /gene="jgi.p|Fomfom1|906865"
                     /source="prediction"
     three_prime_UTR complement(24658..24751)
                     /ID="UTR3_8928"
                     /Parent="mRNA_8928"
                     /gene="jgi.p|Fomfom1|906870"
                     /source="prediction"
     exon            complement(24658..24839)
                     /ID="exon_8928_10"
                     /Parent="mRNA_8928"
                     /gene="jgi.p|Fomfom1|906870"
                     /source="prediction"
     gene            complement(24658..26849)
                     /ID="gene_8928"
                     /Name="jgi.p|Fomfom1|906870"
                     /gene="gene2004056_2006248"
                     /portal_id="Fomfom1"
                     /proteinId="906870"
                     /score="0"
                     /source="prediction"
                     /transcriptId="906870"
     mRNA            complement(24658..26849)
                     /ID="mRNA_8928"
                     /Name="jgi.p|Fomfom1|906870"
                     /Parent="gene_8928"
                     /gene="jgi.p|Fomfom1|906870"
                     /proteinId="906870"
                     /source="prediction"
                     /track="FilteredModels1"
                     /transcriptId="906870"
     CDS             complement(join(24752..24839,24907..25050,25124..25252,
                     25315..25586,25654..25667,25730..25853,25921..26182,
                     26238..26429,26494..26622,26689..26723))
                     /ID="CDS_8928"
                     /gene="jgi.p_Fomfom1_906870"
                     /gene_functions="biosynthetic-additional
                     (rule-based-clusters) p450"
                     /gene_functions="biosynthetic-additional (smcogs)
                     SMCOG1034:cytochrome P450 (Score: 178; E-value: 5.6e-54)"
                     /gene_kind="biosynthetic-additional"
                     /sec_met_domain="p450 (E-value: 1.2e-59, bitscore: 198.0,
                     seeds: 50, tool: rule-based-clusters)"
                     /source="prediction"
                     /transl_table=1
                     /translation="MDRLSRTERALREPHLTSGRGRCLIIINDVQTAVDLLEKRSTIYS
                     SRPESAIVELSGWGGWAFPFMSYSQHGRDGRRALWEYFSPAAVRQYDARLENSARRLLG
                     ALLDSPDKLDDVIRYSFGATFIEMAYGLPNQEDKNKIVDEFEDALTSMNIMVSGTSLLE
                     FLPVLGRVPTWLPGTSFLRLLEHYRKVMVTVRELPWDMVKSAVAAGNAIPSIASGLLED
                     ISHLEGDQASAKETASKSTLTLIYAGGVDSTHTSLCSFFVAMSLHPEVQKKAQEELDRV
                     VGPTRLPKYADRKNLPYVNAIVKETLRWHVVVPLGFPHVNDADDEYKGYVIPKKSIVMV
                     NVWSITRDPTMYPNPERFDPERYLKDGKPTPDATDPTTIAFGFGRRSCPGKHFVDAALF
                     IYIASALHTFNISPPLDENGRPIHVEPRGTNGIMSKLEDCRCTIRPRSSSTEALIRNWG
                     VNTA"
     exon            complement(24907..25050)
                     /ID="exon_8928_9"
                     /Parent="mRNA_8928"
                     /gene="jgi.p|Fomfom1|906870"
                     /source="prediction"
     exon            complement(25124..25252)
                     /ID="exon_8928_8"
                     /Parent="mRNA_8928"
                     /gene="jgi.p|Fomfom1|906870"
                     /source="prediction"
     exon            complement(25315..25586)
                     /ID="exon_8928_7"
                     /Parent="mRNA_8928"
                     /gene="jgi.p|Fomfom1|906870"
                     /source="prediction"
     exon            complement(25654..25667)
                     /ID="exon_8928_6"
                     /Parent="mRNA_8928"
                     /gene="jgi.p|Fomfom1|906870"
                     /source="prediction"
     exon            complement(25730..25853)
                     /ID="exon_8928_5"
                     /Parent="mRNA_8928"
                     /gene="jgi.p|Fomfom1|906870"
                     /source="prediction"
     exon            complement(25921..26182)
                     /ID="exon_8928_4"
                     /Parent="mRNA_8928"
                     /gene="jgi.p|Fomfom1|906870"
                     /source="prediction"
     exon            complement(26238..26429)
                     /ID="exon_8928_3"
                     /Parent="mRNA_8928"
                     /gene="jgi.p|Fomfom1|906870"
                     /source="prediction"
     exon            complement(26494..26622)
                     /ID="exon_8928_2"
                     /Parent="mRNA_8928"
                     /gene="jgi.p|Fomfom1|906870"
                     /source="prediction"
     exon            complement(26689..26849)
                     /ID="exon_8928_1"
                     /Parent="mRNA_8928"
                     /gene="jgi.p|Fomfom1|906870"
                     /source="prediction"
     five_prime_UTR  complement(26724..26849)
                     /ID="UTR5_8928"
                     /Parent="mRNA_8928"
                     /gene="jgi.p|Fomfom1|906870"
                     /source="prediction"
     exon            27957..28170
                     /ID="exon_8929_1"
                     /Parent="mRNA_8929"
                     /gene="jgi.p|Fomfom1|1202863"
                     /source="prediction"
     exon            28229..28355
                     /ID="exon_8929_2"
                     /Parent="mRNA_8929"
                     /gene="jgi.p|Fomfom1|1202863"
                     /source="prediction"
ORIGIN
        1 tcgtggcaga cagccacagc ccgcgaagac gacctgcaag gcatctcgtc tgccccttcc
       61 cacccgccct gcacccttcc aggaatcgcc cactcccagc tcagctctct ggggggggaa
      121 tgagtggagc gagaacggac cccagccggc ctctcgtccc gtcctccgaa ctggtgtgtc
      181 gccagtgtgt caagccatcg acgacgccca gtcatctgct cccacacaaa gccactctcc
      241 tgccatccct cgacgccaat ctcacgccgc tctcttcccc ttgccaaact cccaagtcgc
      301 cgtgatcgca taggcgtcga cgctgcggga agttcggttc cacttccccg aacatccgct
      361 caagaccccg agatcacatc ctacagctgt tggcacacga cccagcactc cagtcaatca
      421 tacgacgagt cggacgactg ggagtcgctc aactgacgcc gacgcaaacc agactcaaac
      481 acgaggctac taacctcccg ctcatcaccc aaaaaaggaa actcatcgag ccgtgagcgg
      541 gtggagcgct cttctcttcc cccccatctc cgcctccgag acacagcgca ctccggaaca
      601 acaaattgtt ctcgacgctt ccgtcagttt catctgcgtc cccattcaat tgcgcggaac
      661 accaccagaa gaagcaacgg agctgcccaa acgttctagg ctcgccgcgc tccggcaggc
      721 accagaagtc cagtcggcaa cagaatcgtc ccatgcctgt gtgaacggag cggcagctcg
      781 cacaaagcac tctctctctc tcgcctaggc ctgacgtaac tccacccccc ttctcgacct
      841 cagcgacctg gccagagact cagctttggc agggtctggt cccagaggct caacatcggt
      901 ccggtttcga ctcgctaagt tgttgtttat ttcgggcttc gcagtcgact ctcagccctc
      961 atacgagagc gtgcgcggta gatgtcgtcg ctgcggtttg acgtaatgga aggcacgagc
     1021 agcacaaagc acaggtcttc catactgtat taataaacgg aacgtccaag gccaaggctg
     1081 agccagtagt aaaaggtcgc ccttcagttg gggtttccca cggaaaatat ggcatgggtt
     1141 ccgttgtaat cgtatccagt cctcgaagac gaagacgatt tcttcgttgg acggtcatga
     1201 acaccaggcg gcgtagttac ccatcctgct agtaccaagc acgacagcaa tggacatcaa
     1261 tgtcggtgta ttactatcat gacttaactt gcgcgaaagc ggtagcatcg agcgacaacg
     1321 acacacacca aatgatgatt gcagtactaa agttctcctt agcactacta cacattcggc
     1381 taaccgactt gctcttctcc aacacccaac tcagtgtggt ccgatccctt cgcgtcctat
     1441 cactgcattt tctccagcag gatgatgcca ttcaacgatt tcgtgcccta tcctgaataa
     1501 aagacccggg acccgagtgt cgggctcgct caggcccctt cagtgctcag gcttcttaag
     1561 ttcttcaagc aggctttgcc cctctctgtc tccttcccac accatcaccg agtctctggc
     1621 ttcatatgac gctttcagat gatcagattc cctcccatag tgccttgcag agtcaaacct
     1681 acggcgttta cggtgagttc ttgctgctcg ggctcttcga cttgaacgcc ttcgtgtttc
     1741 tcagtcgact cagactcgcc tgactctgag tcgcctcagg ctgccagtac tcagtgcttg
     1801 tgcttggatg ctatatacga aggtacgttt gacgatcatt gccattaaca gatggctagt
     1861 actgtattca gaacttacat caacgggggg aaaagtctcc tacctcgttg tacaagccta
     1921 atatatgcgt gctgttgacg tgatccaaga atctccgacg tagaaacttg aactgcctca
     1981 caaaacaagc ggaccttttc aaccgtcatt cacatagacg cagacacaac agatggaacg
     2041 gaaagataga cgtacccgtc atcatggtcc attacacggc ggaggcgaca gggggctcgg
     2101 tgccactgat gaactggagc atccatagag tactaagcca cacatcagac tggatggacg
     2161 cgagggtggt gtaagcctcc ttcatctcct tatggagctt gttgaggtcc ttctccacac
     2221 cgtctgcaaa atccgtgagg ccattgtgaa tattcgctgc gagattgtca atggcggtcg
     2281 ccacggggtc ggcgccgcca acctccctca tacgagtacg acgaggaact ttttgaacaa
     2341 ccgtaatcga tagcgatcct gactagctag gtcccccgcc cgccgagaac gtacctaaag
     2401 acatggtctc gtccacatca ccgtcactgc gacgagtcgc tggcaaatac gtccatgagt
     2461 ggttggacag tgaggacagg atgtaggaca aagtactcaa aggcacagac agacatgctc
     2521 atgttgacgg gctcagcgag agagggctgt ggggttaagt gagatggggc gcctgaacag
     2581 gcattcatta gatagtgaca tagttgaagc ggagattgtg gaggttgaga ccgcgagttc
     2641 accggtatca agcggagggt gagtcaataa gccagacgac tgccccgagg agtttaccgc
     2701 agtgcgaatc caggaatgcc cacaccactc acatacacca agctgacaag cgttccgcat
     2761 accagtccaa cggccaagcc gctgtgtacc tgaaggggag gtatgctctg tccattattc
     2821 catatgcttg tattacgttg cacgtgcaac gagtcggacg aacacactac actagtaaca
     2881 cgatgagtcc acattcacat cgtcgaagat ccacgcactg tgttacgaac caacccaacc
     2941 atgacgacga ccagcggccg ctcaagctca agcagcgacc ctcccccacc caagcggctc
     3001 gccccaggac cgccacatgc gatccagcac cctcagcttc tccgcccgcc caagcctcgg
     3061 gtcttccaga tcgcccacat cctccaagaa gccctccctc aacctcgagt tcgccggcag
     3121 cgtcctctcc gcgtactgcc ggaggtgcgt gaccgacaga agcagcaacc cagacgtcag
     3181 cggggagaca gcctgacctc ctgcggcagt taccgcagtt tgtgtctgga gagcggggac
     3241 agggtgtggc ccgcgggggt gttggtggtg atggcgcccc tccggttgcg cgacgagcag
     3301 gcgctctagc cgtctgcaga accccgacgc acggtgcatg acacagagat gcgaaaacgt
     3361 aaacagagct agtaagcgca cagacacagc aggcgactca agagaaactg acctcatggt
     3421 gagccagacg cccctgcgcc tcgccgtacc gccgtacctt ccctgcccct tcccgcccga
     3481 ccagacgccc cgtacatacc ccgcggcaac atacacgatc gcgagcgcgg gagcgacgcc
     3541 cacgaacgca aacgtcagct cctggctctt caataacttg tctatcccgg acagcgcctg
     3601 gttgatatcg acctgcccgt ccaaacacga acgcgaacac ggtagagacc gatcgatagg
     3661 ggccgcaatc gtccggaatt ttagagtcag gtaggcacac gaccacactg acacaagaag
     3721 cgcaccttgg ccttctggac ttggataaac agcgagcgta gaagagtgcc ttgtacggcg
     3781 gacttcagcg ggctcttgat gtcctcctcg tatatctgca tcaccgcggt caagtcgccc
     3841 atctgcacct gcctcgagag cgcgtccagc tgcccgggcg cgtaccccag cttctcctgc
     3901 gccagcgcgc gcgtcatccg ctctaacgac tgtcatacgt cattgaaccg catcacacga
     3961 agcaaacaaa aacaaaaaag caagaggccg gtcagcacgc gtttgagagg agaatcagaa
     4021 ccagaatgga acgctgatgc gggcgaacca tgggcatggg tacggtatca gtactcacgt
     4081 cgagatccgc gcggacgctc tccttcgtca cgatcacgcc gtcgtccctt cccgcgcgga
     4141 cggtgcgcac aatcccgcgt aggggctcca aaacccaatc ctcccagaag cccttcaggg
     4201 tttcgatccc gtccttggca agctcctcta acgacgcacg ggacgcatat gctgttctga
     4261 cagcgtacag cgcaagcgga gggaggatca ccagcttggg ccatagcagc acgagccttg
     4321 gagggcgcag gagctgccct gtcttgatat ccgcagagtg tagcgagata tgcgagggta
     4381 gtgtggtgtg ggcgagcatg gaaagggact cgaggacctg ccctggcgat acgtcctcca
     4441 cgaacggcgc ggcctgctcc ccgtcgatga tggcctgcag gtagtgcgtg aactgcgcga
     4501 gggaaaagag accctcgtcg ctatcgcgca cttcaagtgc cgcggcgagt cggtcccgta
     4561 aatcaacgag cattccgagg acttcggcgc gttcgtcgcg gatgcgcgcc agctccttat
     4621 tcttgaacgc acattcgcct ttggcaaggt cgactggaag cgtcgctacc gtactgcata
     4681 cacgtgcgac gcacgacaat gtctgcgcaa atgcgctata tgcggaggtc gctgtctgta
     4741 taggagatga aatagagaac tgagcacagt gaggtttcgt gagtgcaatg ctatatggtt
     4801 gactgtgaag atgggggaag agcgcgaggg taagcgtgtt gggacggagg gtagtgttcg
     4861 gcgggaagag acggcgcatg gacgagggct tgagcacgga gaagtgaaat gggatgttgt
     4921 gagatctcag tgtcgacaac acgacctttg tcacattcgc aacccgtatt ggaagcgcta
     4981 caatgcacaa tcgacgtaca gaatccatga acaagaggtc ctacgagagt agaaaagttg
     5041 attacgcact ttgcagaagg taatatgcga cctgcctcct cgacctcccc acctcactcc
     5101 accactgcag ctccgcctct gcctgacccg cctcctccag aaacgtcgtc aacgcctgcg
     5161 catatagcgc cagcgcgagc ttgctcaata tcgcgcgccg cagggcctgc tcctcgccat
     5221 cagccagcgc cgccgacagc agctgctgct cgtactcaat cctctgaagc tctgatatgc
     5281 attcgcgtaa agactgtggg tcctgcttct ggtcgagctg gacgaacagc tcgcggagcg
     5341 cctccttcga ctgagtggag gagatgtgga cttgtgcttg cgctccggac ggcggggatg
     5401 gcgcgtcggc cggaaaggct ttttgcgaga ggtctgcgac gatatgggaa acaaaagtag
     5461 acatgccaga gagaaggaga gactcaggaa gactctagag gttcatgact gttgtgacga
     5521 atgttcaagt tgtgcgtcct ggcaccgttg acgtcgacag tcgggtcgcg gccacctacg
     5581 tcactgcaga agacgcccac cgcctattca gcttcaagtt ggtcactaca acttaacttg
     5641 aatccatgtc ccaccctaga acttcaaaaa gtcatctatc gtgggtctac ctgcactaca
     5701 ctaaacacct ctccaagtgt gttacaaaga ttggtaaaag tatggttgcg agcgaagcga
     5761 gcatacaggc gtgaacggat tacttcgctg agaccaaaat taagcgcggg gaacctgttc
     5821 gctcccttag aatgcacatc tatccttgag atcattcaga gaggcacaca catgtgacgg
     5881 cgtatggaat ttatacgttt ggcaagtttg agcatcaaat atgaagattt gcgtgcgcta
     5941 gggaggaatc ggtgtcaacc atctcccaac catcataggc gcctcgcgtg tcgaagcctg
     6001 agtggaaagt ggacgatggg taagtctcag tcaaatactg ccaggcacgc cgttcgcaga
     6061 accactcgtc tcgtaggcaa gttgaacaaa actgccattt cttcaaggca gttcagtacc
     6121 cccacgctgc gatccgtgtc cgccggcgta gcgagcagcc cgtcctgatg gagactagta
     6181 tctagagact ttccgagagt cttcgcaaag ctgacgtcca ccatatgcaa ccgggatgtc
     6241 tcctcacaat acggtgtctt catcgtaatt gtaacttata ctgcgaccat agcgttgccc
     6301 cgggctcggg aagtctatat gagttctcaa gcaatggatg atagcaacgt tcgtcaacag
     6361 aagtgataca accgtgagac actcgtttca gctgttcagg caggtgcaag cgacgtctga
     6421 gttccaccgg ctcattgaca tggggatgtg gactgagaga aggatcgcag cgcgatcgcg
     6481 aagcagagct cggagtcgat tcttttaacc ttattctgcc aagggataat cagtacttaa
     6541 tatttagtaa ctcagaggca tcgtttctga acaagtaagg gaaggattta cccaaccacg
     6601 ataaattcaa acctgcctaa gcaagttctc cgatgcgaag cttgcacatg tgtcatgagc
     6661 aggccctaca atttcaagga gttggcggca ctaaaacatc agcacacccc aatacgctat
     6721 cgtgctcact acttcaatgg atccgattga ttgtagctga ccaactcgcc atcgagcctg
     6781 agactgaact aatccgcctc atgtcacggt cgtctgactc ggacctagta tcatctcgtg
     6841 agggacaacg accatgcgtc ataggaatag agggcgtacg gagagaactg gagatgtgaa
     6901 tcgacagtag ggccagtgcg agtgatggta aaataacaag ttacatcgac gcatatcgcc
     6961 accaccgcgg tagtgtagcc acgtgatcgc gtcgatgcaa tatgatgtat gacgtcaagt
     7021 aggccacagt ctccaccgtg actgctcgcg gtgtacttat cgagtcgctc aagtagcaag
     7081 gtgaacgact ctctaccacg tacattgacc ctgtaacact gtggagagca ctcagacgtc
     7141 tctgcctatc tggagaacaa cgcctatcaa gatgtcgacc tccagctcag agaaagtctc
     7201 ggtaccgttt gttgtaccac aattcacggt gaaggactac tccgctttct tcctcgctgg
     7261 tgagtagata ctaccgcgat cctaccaggc gtatttctac gtaggactgt gtttgactca
     7321 tctgtaggcg ccttgtgttg cacgtaagtg acgaacggct tgattttaat acgggtgttg
     7381 catcttacta accttctcaa ccttctaaca atccttggac taccagggta acgcatggcg
     7441 ggatgacacg tcagttcatc ttcgtgttga ttactcagca cctgactgaa aatgtctctc
     7501 aacagctatc gacgtcgtca agacgcgcat ccaggtcgat ccggaaatgg cacgcatgtc
     7561 tctcctctca ggagggcggc ggattgtcgc acaagagggc ccgacggctt tactcacagg
     7621 gttcggaccg actgctgtgg gatatttgat acaggtatgt catacgacgc ttgttctgct
     7681 cagatgtttg tctaacagag catacaggga ggcgcgaagt tttccggata cgagttctgg
     7741 aagaagcaat ttgtccagat tgcaggggcc caggacacgg cagtgagata ccgaacagca
     7801 atatatttgg gggcatccag tgtagcagag taagcttctg ctcttcccaa acgcgatcat
     7861 ggacaacaag gactgaccaa cacgtaggtt ttttgctgac atcctcctca ccccactcga
     7921 agcaacacgc atcagaatgg tatctcagcg tcactacgcc tcaggcctcg tgaccggatt
     7981 cgcgcggctt gcacgagaag agggtctctc tggcctctat gccgggttct taccaatact
     8041 gtgcaagtag gtctcgttcc tgccgtgtcc cggcgtttga acgaacttac gcgatgacag
     8101 acaaataccc tacgcaatcg gccaatttac ggtgaatgaa ttctgccatg agctcgcctt
     8161 ccgcaacatg tccgagcagg tgaaacagtc ccttgggggg cctgcgaagt tcagcatcgg
     8221 tttaggaagt ggcatagtgg ctggatttgc cgcagcactc ctcagtcagg taagcgtaac
     8281 atatgaattc aacgctcatg cgttcatacg agctccatct gtcacacggt caatattgga
     8341 aacgcttacc cttgcttcat acaagccggc ggacactctc ttgtcgcaga tcaatagggg
     8401 tcatgggcca aaaggttcca tggcgcatcg tctcatcgtg cttgcacgac aggccggctt
     8461 ccatggacta tttgccggtc tcggtcccag gatggtcatg accgcgggtc tggttgccgg
     8521 ccagttcttg ctgtacggag gtatcaaaga cggtcagtct tctatcgttg tgccaccaag
     8581 cgttattgca catgttgacg ccccgcaata cagtactggg cgcgccgcct gggctcgaga
     8641 tccacagaga aagtacgggt agccgcgcgg cttagtgcat gtagattttc atattacttc
     8701 atagaaaatg cgaagcaatg atatcgtgcg acatgccatc ttcacttcct cacggagcgc
     8761 acacgacagt cgaagtagtt cagtgaattc cttcgcacct ggctccgcac tgacgggcgc
     8821 caagaccttt gggcaaagcg cctccgaggc cgcaacgagg taccgggggg tatcactccg
     8881 atagatatat gcctgtcacc ctggagaact gcatggaagt ctggtgcatg agtcacacag
     8941 tcgccgcgtg cgcctacaca agacgtactt actggtatct aggatgtact tacagagtga
     9001 tacaaattga taatacagat tactaataga tcaccggcgc tgccagattt tgaaattgag
     9061 atccgcattt gcatctcgga gaactccgaa cttgacaaac tcagtctgct ccggccctgt
     9121 cggagcctca tgtctcattg tctggtcact ggtgggtggc aaatggccaa acgctgtata
     9181 cactgtactg tgtgtacagt ttaaccctcc ctagacgcaa tcatgagctc caatcctcat
     9241 tgtacactgt tacaactact tggtagcgac ggtccgatac tacttctagt ctactagtct
     9301 actactaccg accctgcctg agacaggctc cggcaataac gtcgacttcc atggactcag
     9361 ccgccgaccg gacatcctcc gcctgagaac gcgatgaaaa agtgcaccaa ggtcatcttc
     9421 caatcctcgc agatccgcca ctgacatcgc atcttgtaac agtgccagtg gtctggcttc
     9481 gctggtacta caagccccga agcctattct ctgggggtga gagcgagtaa ctcgtcgagc
     9541 gtgcaagagc atatcaattc gatcaaacta acaattcata cccgtgatga cgttatgtcg
     9601 tcactacgtc tataatacgg gtgaatccaa aagggttttg tagaggagat gataccactg
     9661 cattggacgc gtcgaggatt ttgggaagac ggtacgatca ctccgggcca tgtctgccgc
     9721 tcagtgcacg attcgcggct taccttcatg aaggggtcac cggtgtcagg gagcaagctg
     9781 gggtaacgga gttccgatct ttttttttgg gaattacgcg cgctggagtc ctccatcctt
     9841 tctgtcatgc aaaactttga tgacgcgtct tcaagccgcc gtaccgtagt cttcgtgttg
     9901 gagactgacg actgcaacaa acaggcacgg atgggtattt atgcagcatg ccaccggata
     9961 gtatacaata tcagacctcc aaccgccctc tgtactagcc atgcctcatc tacataccga
    10021 tacgcacgag atgcatcatc gtgcccctga gccaacagct tcgttgcagt ctgggtatgt
    10081 atagttcacc ggggagcacg tcccgactcg aatactaaga atctccttcc agattgtcca
    10141 ctgctaaccg accgtacgtc gacggtggta tcccttctgt aagttcaaga cctcataacg
    10201 agattttgct tacacgcgct gacttctttg tagacggacg ctgtatcgat gcataaacat
    10261 gttggatcct ctgcgatccc ggcgcacccg tcgaacgtga gcgttcacat attgtattac
    10321 ggctcgcgtt gacagtcgaa taggttaccg aagaagtgtc tctgaacgcc atcaagtgca
    10381 ttctgcagga gtttctggga aacgtacggt atcggtccca acagacgccc cagaaccccg
    10441 agatacgagg agcggtaacc gctgaaattg tttcatggga ccgggccctc agctggactt
    10501 acatcaacgc cctcactgac acgagctgca ccgtcgccga gtgtgcttac ccgcacacca
    10561 gctacgagca ccaacttctc atcgccttgt acacggcata cctgacctat gccgacgatg
    10621 ttggccagca caacgtcgag gctgtcggac agtttgtccg acgattcact caaaaggcgc
    10681 ctcagcttga tccggcgttc gaccgtttga cggcgctgct ggggaccatg tatggcttct
    10741 acccgtacac tagcggcgac ggcatcatca acaacacgct cgattcgctg accggcatgt
    10801 acatcgagct cacgacgcaa ggcggggtca ttgcacctgc tgccgcacgc tatccttact
    10861 acttgcgcct gaagactggc atcgcctcgg catatgccca cttcaacttt acacgtgact
    10921 gggctgtggg ggcaggaatg tcctacctgc agatgctacc gtcggtctct ctcgccgtct
    10981 tcgcatgatc catggtggct gattttcttt gggattctag agacctcgaa cttatcatcg
    11041 tcggtgtcaa gtaggtggtc cacgctttaa ggctacgagt gctgtatact gacttcgtcc
    11101 gtgttcacac agtgatatgt atgggtatcc gttctcctac tctgtatagc tggtgctgac
    11161 tagcggtcta gcctctcatt ttacaaggaa acattggcag gagagacaga caattacgtt
    11221 cacatgcgcg cggtggcgga aaggaagccg cccatcaagg ttctgcggca actggccgat
    11281 gaggttctcg acagcgtgag cagactcgag gagcttgcgg ccgcacagag cgggttggac
    11341 cgtatctttc gcagcttcct gatggtgagt gtgccctacg tctcccttta tgcgttattg
    11401 tagccgctga tgagggtact tacagggcta catagagttc cacttcaacg cgcgtagata
    11461 ccatatggag gatctagatg tatgatcgat gccactgtaa tgatcctgac gtagactgat
    11521 gtatgcttgt gtatgatcca tgtttgctta cgccacacga aggttcggtg ggacgtgtca
    11581 acgcaatgag aagcgaccca gtatgtacaa gtatcgggct gcgctgaggg tccacggccg
    11641 aaagttagac aatgatgacc caaaagcaca acgagtgctt gaacggacct catagggtag
    11701 agtgtcagta cgatggatgc atcctacacg atccctcacc gcagcccgcc cgaaaaatgc
    11761 accaggctcg acactagtgg aactgggtgg cgtatctggc gccatgcact gccacctgag
    11821 cagacgctgt ggcgtgggat tgttgaacat actgctgatc ctccgccgat tctccccagt
    11881 tcacatcttc aagcttctcc cccatcgctg cttcaccgtt cactgatatg atgacaactc
    11941 attgtgagat ataatgctgc cctcaatatt aggaacacaa ctaattgaat gcactctacc
    12001 ctcaaatatg gatgtcaaga tgaaacacat gtgcatagcc caggaaaccg ggcctatgtc
    12061 agtcatggga tctttcgggg cggtcttaac tttccataaa gcgcctaaag gaaaggccgg
    12121 gacaaaggga taggtacgac cgccccgaga gatttcttgg gcagtgcacg tgcacgtagt
    12181 gacagtgcca ctctctctgc actggcatgt ggtgcgatga atgaggtaca cactcagctg
    12241 gtaagcaaga atctatttgc attggatggt caaatactca aatttgttca gactcggagt
    12301 cgataattcc aagtcctcag caaaaagctt cagcggagga tcaatcttgg agggtatgtc
    12361 acatccgtaa ggcactagtc tggcgacgct gacggccttt ggtagaaaat tttggctgag
    12421 cagaatcgac cgagcgccga gctgagatta ccctcgctca atgggaaccc attcgggtat
    12481 atataccaca gctcgcggcc tgtccccaac gccgtgtcgt tatcaccgat ccccgcactg
    12541 gctaatgatg gctgatacat caagccacgt cgatccacgc gagacatata gcggtggatc
    12601 agaacgagtg gggtacgtga acttccactt gaactttcag agatcgtgaa ccttgatgat
    12661 tccttgcagg ccgtccccta ctccccctcc attggacaac gagccagcgg atggtgccat
    12721 cttgtcggtg agttgtgaca gtatcgagtt tgcgcatact agtactcatg ggcgtcgcta
    12781 tagaccacca gcgcaatgac gagcaagcag gtcggagacc ctcaggctgt catcacacac
    12841 aacgtgcgcg atttccctct ttatcacgac aacaacttga tcattcgata ttacactgag
    12901 aaggccccac tcagcattat caaatgtatt ctgggagact ttctcggcag actccgctac
    12961 ccgtcccctc atactcctca gaacccagaa ttgcgacggg cggtaaccgc ggagatcgtc
    13021 tcttggaacg ctggtcttag cttggatggc atcgacggcc tcactgacac aagctgcagc
    13081 atggccgagt gcagctatcc gcatatcagt ctctacgaac accaacttgc tatcgcattg
    13141 tacacggctt gtctagccca cttcgacgac gtttgtcagc acaacatgga ggccgcagga
    13201 cagtttgtgt atcgctttac tcggaaggaa cctcaactgc atcccgcgct tgaccggtta
    13261 acgatcgtgt tatgctccat gcacgaactc tacccccgca tcagcgccga tgctatcgtc
    13321 agcaccactc tcgacggggt cactgggatg tatatcgaag ccttgaccaa gggccagcgt
    13381 gttgcacctg cggcttcccg ctatccgtac tacctgcgac tcaagttcgg ctttgcgacg
    13441 gcatacgccc acttcaactt tactgaagaa tgggcagccg ttgcagggtt gtcctttttg
    13501 cagatgctac cgtaagcttc tccacacagc cttggcagac acgttcatgg cggcttacta
    13561 cctcgttgtc tcagggagct cgagctgctc gttgtcggtg tcaagtgagt ggtgtctctc
    13621 gtcactgatt gtgcccagtg atttcgggca aggtcatgct aagctgcctt gccaccgtaa
    13681 tagtgacatg taagggcgct ctttctcctt tgctgtggtg gcgcgagcgc tgagcacccg
    13741 tctagcctgt cattctataa ggagaccttg gtgggtgata cggataatta cgtctgcgtg
    13801 cgtgcggtgg cagagatgaa gacgcctatg tcagtgctac agcaggtggt cgaagagaac
    13861 cttgacagcg catgcaagct cgaggagttc gcctccgctc atcccgggct gcaacacatc
    13921 tttgacagtt tcttgtgggt aagcaccgtt gattctgctg tccctttcat tctcgatagt
    13981 tcagcatctg atcaaatggt cagggttatg tcgaattcca ttacaacgcg aggagatatc
    14041 gtatggaaga cctggcgtcc caatagattt gatgttgttg acagaagacc attgctggat
    14101 gctgatccga atgctctcga tctatgtctc actaacgttg gacctgggcc aagtagctgt
    14161 ggccattgct gaacatgaca tattggatat tactacgtaa gtagcacaga gcccgcagtt
    14221 tccgagtccc gacatcgaca aggttcagaa gcaatttcat gagcatgccg acaccttacc
    14281 atcggaccat ggcatgtcaa tcgaccttta cgtcaatgac gcctgccagt aggtcatgat
    14341 catgaaacgc gcgacagtgg tagtacgtct tacgggatag tgtctcagat gccgaccatg
    14401 ttacggaggt gaactgcggc gcaggtgtct tccagcctga gctacgcata cggtaatcta
    14461 ggactcggta tggaatctcc atcgttttga agggatccga ctggggtctg ctgatcgggt
    14521 ccgaacccga cttgaaggca atctcaaggt gattcgcagt ccaatttctg acgtgccact
    14581 tcattcatct gagctgatac tctcgctctt tggagtactt actcgttcta gtactcagtt
    14641 ctatcgtaag tctggcgcag ttattagtac ttaagccagc ccctgctagg ggctagtaac
    14701 ttctcttaac atcggttgag tttcaaccgg acagcacgtt tcggatccct gatcagtgac
    14761 aggcactcgt tcagcacagt tcccgtggtt gtgtgcttgc ccgaaagaga cacccagggc
    14821 ggcgcgaaca agcgagcgct ctgcagagtc ggcgcggtgt tgacatcgac ttcaccagcg
    14881 cggcaaatgg ccgttgtccc gggctcaaac ttagagtcgc aggaccaggt gttgttctcc
    14941 ttcccatcat gcctccgagc cgaagagcgc gggggatgtg tccaaatctt catcttcact
    15001 gcagcgtaca cgtagattct agccttgaag ccactggcac tcaaggatgc ccatgatcga
    15061 ttcttagtgg cagggggatt tttgttcact ccaaccgggc gctgcgtgca ccgatacccc
    15121 gccgagatgg tgcgatgtgt gaggatatag gcaccgtcac caacgtcagt tcattctcca
    15181 ggtataacga cgcgttcacg gcccgcaata accacgtcgg attttcaatt cgacgcttgc
    15241 caaagttggg agacagactc atcgtaccac gacgccccgc atataaaaga gctatcgtct
    15301 aggcatcaag tgcccaccca tagcacggtc acggtgctcg agtctccttt tgtctctcac
    15361 cttttgttag acaggataat ctccgccggc atgcagtaag tgacctcact tctgcacgcc
    15421 catcagtgcg cccgctcata actcatttat gacacgcttc agaccctctc catccgcctc
    15481 gaacaaccta ccccttgtac gcttttatcc ttcgttccgt ttcgcaaatt atgctaactt
    15541 ggccaacatc atgtgtagga cccactgaaa gaggccaaag acttcatttg cgacttcctc
    15601 tcacgcgttg cgtacaaatc acccaagagc gcccttgatg ctgacctgcg caagaagatc
    15661 gcggccgaac tcgcgacatg gcccgcagac atcgaccctg ccatcgttgc gaagatcctc
    15721 gacggtagtt gcgtgtacac cgaaaccacc tacggccaca ccacccccga acaccgctac
    15781 ttcattgccc tctacaccgc ctgtctcatg tacgtcgacg acctgggaga gcgcgacctg
    15841 gatgccgtca tgcgcttcac cggccgtttt gccaagggcg aggagcagcc tgaccccgtc
    15901 ctcaactgcc ttgcgggact gctacggcgg tctcacgagc tgtggtcgca atatggctca
    15961 gacacgatta tagcaggcac gttggatgcg gtcacagcca tgtacatcga atatacggcc
    16021 caaaatttgg tcatcaagcc gacggcaacc cgctttccgt actatcttcg tactagggct
    16081 ggtattggtc ctccctacat ccaccttgcg tttatgaaga gctggcggtc tactcccgag
    16141 tcttatctgc aagtgctccc gtaagatcgt ccttctcttc ttgaaaagtc atatcgctca
    16201 acatctacaa caggtacatg gaacattgga cgctgggaac taagtgcgta cattctatca
    16261 tgcaatgtgt catcctgaca tgagaacggg gcgccgtcgt ccacagtgac atgtgagctt
    16321 tcgtcgttca gagctcagcg gtaggcgtca tattgacctc cagccaagct tgtcatttta
    16381 caaagaagaa cttgccggag agaccaaaaa ctatgtcaat cttcgcgccg gtgccgaaca
    16441 aacctccgct tcccaagttc tccgtcagct cgtgggggag gttctcgatt caggacggat
    16501 gatggaagcc ctcacggcag aagatccaga gctagctgcc ttgtggcaga cgtatcatca
    16561 ggtgcgtggt tgcctttcgt atcccaccgt accggtcatt gatggctccc ctccataata
    16621 gggctatctg gagttctcgt tgaaagcaaa gcgctaccgg ctcgcagagc tcggatacga
    16681 ggcttgataa agatttgtac tccgactttg tataaagcgc acgcttggac cctgtaggcg
    16741 tgcgtattcc tagaataata tgagagcttc gcctgtcggg gtcggattgt gcacgaggac
    16801 ttccgttccg gcgccattcc cttgcaagcg ccatgaactc atttttcccc tgactaacgc
    16861 tgtgcacagt cgggcttcgg agcctgcgac accttgactt cataccctgg accgatagtt
    16921 ggcaatgcaa tggacgtagg gaatacatgt tcttcgctcc cgcccagaac cttgaaccac
    16981 cattgccagt tcaaaggcgc tcggtgttcc gatgagatat cggagacttg atgaatctca
    17041 gaaattttgg agccgagtac attgacagaa acatgtccca agttcccagc gtttacgatg
    17101 ttggacggtc cttcaaaacc cactcgcaac tgtgggaacc cgagatgtag caatccacgt
    17161 acagaccctg agagcatgta agccagtacc gcatgaagtg acacgaagat tgctcctact
    17221 cacaccgttg caggtcgctg cccgccattg ttgacacgaa ccaagaccgt cgcttacatg
    17281 gggagaccgt caaagtgcgt agatgatacc tcctgagccc tggccatcgt taaaacctac
    17341 ttgtcagtcc cctcaaaagg ctcagaatga actgaccatc attgtcgact tcctgcaacg
    17401 cagccagtac atccctcatc gcactccaca caatgccgtc ctccggacgt ccatcataga
    17461 gtgcatgcta tcctggcagt ccgctgacac tgaagagatc ctcgcgaagt tcgcagagac
    17521 agcatgcgac tacaccgaga ccggctacgg ccaccttagc cccgtgcacc agcatttcgt
    17581 cgccctttac acggccatta tcctctacat cgatgacata ggagagcagc acctcgacgc
    17641 cctcaagcaa ttcgcctccc gcctgacttg tggggagaaa cagctctgtc ccgcgctcga
    17701 tgcccttgtc cacctcctgc ggcaggcaca tgagctatgg acagacgttg gcgcggacgc
    17761 aatcattgcc ggaacgttgg acaccgtcac cgcgatgtac atcgagaaca ccaccaggga
    17821 catggagatc aaacccaagg ccacgctgta tccatactac cttcgcaccc ggtccggtat
    17881 atgtccaccg tacatccact tcatattcat gaagcactgg cgtcccacca ctgagtccta
    17941 cctgcaaatg ctaccgtgag cggtctccct ttcttcgatc atgactgaac gacactcaca
    18001 tggccatcca gatacatgga acgctgggtc gttggcgcaa agtaggttta tctaacgtac
    18061 catgagttca aagcttctcc cactgaccac gcttgacgcg gttctaacag cgatatgtaa
    18121 gctcttgctg atggcggacc agtgtggatc agtatgcgtt ctcacactta ccaatatctt
    18181 agcttgtcgt tctacaagga agaactagcc ggtgaaacga agaattacat ccacatgtgt
    18241 gccgctgcgg aacaagtcac cccagccgac gccctgcgcg ccctcgcaaa cgaggtctta
    18301 aaccacaccc atacgatcaa aacgttagct ggggaagata tcgagttggc ttctctctgg
    18361 gagcagtacg tgcaggtgag ctccaaagca ttcatacatg atacctcagc tcaacgcccc
    18421 atcagcgagt actcgagttt catatcaatg cacgccgcta tcgattgtcg gagttggacc
    18481 tggaggccgt atacggtcaa cgagcagacg ggggcacaca ttgatccgat agataatcca
    18541 ataacgcacc aagcttatac agccgttcac tcctgtacta cttcgtaccc gtcgtttagt
    18601 tttcctaacg ctatcctcag tcctgcccaa atcgcgtcca acagcgcagc gccattgccc
    18661 atgccaaaca cgagtgtaga agcgtagaag aagttcgcat tccctgtgcc ttgtcgcaac
    18721 cacaagctgt tgaacagagg caggagaagc gacgcgtgta ggtggatcag tcccgttacg
    18781 atcggatggc ggaggtctat tacgatagca tcagtaacgc caaatatgaa gggacgatgg
    18841 tacgtgcatg ggtatatctc ggggaatagc gagaacatgg agaggaacag cccaggatct
    18901 gagagggtag ggtagggttt gaagagtgca aggactccga tgaggagaaa tgcggcatag
    18961 aggacatcgt gcctaatgtc ggagacaagt tagcaaaagg atgcctcgtc gcaaggtctg
    19021 gtaggcgagt cttactgaaa tttggtacag atcggagcta tgtatatgag caagtggacc
    19081 tagtacagca gtcagttcaa ctagtaagtc atggatagga ctacactgac aatgaagacc
    19141 atgaggaaga atggtcggaa atggtcgaac atctctgtaa agaaatacca ccataggcca
    19201 gggttaggtg tcagatcggg caaagtaagt ctagtgaggc atatcagcaa gtggcagtca
    19261 gacggacatc acgacgagga ctcacaccga accccaagtt ctctccagcc acgcaaaatt
    19321 gccgcagacc agtgttgacg caacagtgag cagcgctgtg tatccaagga attcgcccaa
    19381 gaaaggtaac gcgcgtttca ggctggcatc aaagggttga gggttggcga ggcgcgacac
    19441 cggcctgctg atgttcagaa gaacgagagg tatgaggagt aggatggaag gcagtgacag
    19501 gtggaggagg caggcgaggg tgaataggga ggccgacgca cgccctgtgt cgtggttgta
    19561 gtgtatggtc aaacggagag aggtaatcgt gctgacctct actcgcaaac atgagtgaca
    19621 acaggcacag tgcgttctcg atcgatgacg acgacaaagc gagacttggg aggaagatat
    19681 atgggttgaa caggtaccta taagcgcggc tatagtcaat gcctccggga gatgtacgag
    19741 aacgtacaac gcagctatct ggccatcttt ggagaaggtc ttcactcccg ctctatatct
    19801 ccatattcga actagtgacc aagcagcgac agcatccacc gcagtccata ggattggcga
    19861 cgtgtacggc gttaatggta gtactgtcga gaatagtgac agtagcaacg gtgactgtac
    19921 gacacgtcaa tgggtagttt atgtttctat tcgaaagcgt gttcacatac atgacggaag
    19981 aaaccaccag aatatgggtt tatgccatgt tcgaacaagt atatcccctc gcgtactgca
    20041 gaacgtgtaa gcgacccgat cgcgatgtca ggaaagagcg tccgcacagc gagagtagga
    20101 tgtcagggga gaggagagct gctggtcatg tttcaaggct ccaggaagcg gcgcgaaagc
    20161 aagaagaagg cgagctgcga cgagggcaga gaaggtcagg tcgatgtcgc gctccatgga
    20221 cactgaccag gagcaagtcg tgtaggcgcc catgatctcg gactttggac ttgaccatgg
    20281 actaccgcgc tccaggagat cctccacagc tcatccctgc ctctcacttc aagtatcatc
    20341 tgccgtactt tacgccccaa gacgtggaga gactgtccga gaagcaaaga gggaagctct
    20401 cggtgacgca ggaggagaag gcgagacaac aagcctgtgg cttcattgag gctatagggt
    20461 cagacatcgg cttgtaagtg ttcaagatca tactctacgc agtggtctct gttgacattt
    20521 atagtggata gcccgaggaa gaccatcgca acagctcaga acctctacca ccgctttcac
    20581 ttgttcttcc cccgtaagga cttcgcgtac caggtacggt tccctcttat ggctcctcct
    20641 catgttgcct catggtcaac tacaggacgt atgcttagct gcgctgtttg tctcatgcaa
    20701 aatccatgac acactgaaga agacgcgcga cgtgctcatg gcgtcctatg ccgtccgctt
    20761 ccccgaacgc gctgcgaagg ccaaggctat gggtggcgaa attgacattg acccaaatgt
    20821 gcgcgtccat ttgaatacct atgcactcga aacttagtct tctgtctaaa gactatggag
    20881 cacgacagac agaggctttt ggctattgaa cgattgttcg ttgaggccat ctgcttcaac
    20941 ttcaacactc gtttaccttt cccctacgtc atcaagatca gtaaagcctt cggaggtaag
    21001 ctgccatttc tgcttcctca caacaggtgt cttatggatt gtgaagccac gaagaagctg
    21061 gccaagctcg catatcgtct atccatcgat aggtacgaga atgaggtacg gtcgagtcac
    21121 ttctccccac tgactccgac tctcagcttc agaacgctcg tgaatctgca atatccaccg
    21181 cacgttgtcg cactagggtg cctataccta gcagcgctgc tctcatcctt cgaacgcgga
    21241 acgtcgcccg gaagccctgg acacagcgcc gcgcaccaaa tcgccgccac actgagccag
    21301 tcaggcgatt gggggcgcca atatcaagcg cacatagagg atatcgaaga aatcgcgcat
    21361 gcagtcaccg atttgttaat atccgccgca caaaccccga atacgaacac ctctccacag
    21421 acgccttctt cgccttcccc gcatctctct cgtagctcca acgcgccttc agcgactatt
    21481 catgtgccat acaaggctga tcagctaatc aggctcaaga tcgtgatgcg cgaaactgag
    21541 caccctccgc gaagccgcgt gagtgcaact catggagaga acatcgagtt tgataggtca
    21601 aattcggcac tactaggacg gaacgacaag actgtcagat tcatgtttgc cccgccgggt
    21661 atgatggacg atgcctgaac cgactgccga acggtaccac catgtatacg tatcacagca
    21721 agaatggtca ctggtgaaat tctagtacga ggccgcatgc tattgacagc tccggcgcaa
    21781 agacggttgc cccattcgca tagggagtct cgtgtgacgc gcgtccttct gccgatggcg
    21841 ctgctatgtc ctgtttgacc caaaacgctg ctgacgcgtg tccatctacc ttcggcattc
    21901 cattcatgaa gacgaagacg atatctcagc ctcggatgga tccgcagctc tgcgccgata
    21961 ccgcgatgtt tcggacgaca gatataaaca ggcgatgtgt gcgttgctcc tgcagccatt
    22021 tcttacccca tggagtcact tgacgacctc agcgcgacat cagagtttgc tctcgcggtg
    22081 ctcagcgtgc tgttattgaa cggtctccat aagttgtcac taaccatgct cgttcgacat
    22141 cgacatctac ctcctggccc caggtcgctg cctctgatcg gcaatcttgt cgaagttctt
    22201 cgcatctcta gagcacacag gccttgggtt gcctaccggg aattgagcaa gaaatacggt
    22261 gagtttgggg atcatcctct ggtacattca gaccagtcat ctgatcctca tcctcagggc
    22321 caattgtatc gctgcgaatc atgggtcgtt gtttggtcat catcaataac atagatatcg
    22381 ccctggaact actcgagaaa cgctcagcta aatactcgtc cagaccagaa tccgctatgc
    22441 ccaatctgtg cgcggtcata ctgtgctcta gcttgctcat ttctgactct accatgttgg
    22501 ctggaccaga tgcggatggg aatggggatt ccctttcatg ccatacggtc aagcatggcg
    22561 aattaatcga cgtatgttat gggaacactt tcagccaacc gtcgtcaaca ggtacgacgc
    22621 cttcgtggag aacggtgctc gcaggctgct cgttgcatta ttgagcagcc ccgaacaact
    22681 cgacgagaac gttcgttagt gagtgtgaac acggtcttgc ccgcagaaag acttattcat
    22741 tccgattccg attccgattc cgtagctcca tcggcacaac actcgtcacg atgacatatg
    22801 gaacacaaag ccgcgaatct atgaaggaag ccctcgtcat gctggatgat gccatgtcta
    22861 gcatagagtt gctcctttcg ggaactaacc cgatcgaatt ttttcccgta ctcgcacgtg
    22921 tccccacctg gctgccaggc actgcctttc ttcgtcgcct tgcagactac cgtgacctct
    22981 tggtcactgt ccgtgagcgt ccttgggcca gagtcaaagc tgctgttgtg agtcaattgt
    23041 gtatcgtgct gccaatagaa tatcgattac tgaattgatt aggacgatgg gttcgcatca
    23101 ccgagcattg caacatccat ggttgctgaa ggccccatac atggagggaa tgaagccgat
    23161 gcacgcgaga atctatgcaa gaatacggcc gcaataatat atacaggtca gagtttgtgt
    23221 ggttatctcg ctgtaaagac gatctgacac cgtgctcgcg ccatgaacaa gccggaatcg
    23281 atactgtatg tgcgctcaga atacatatgt gctattacaa tgctgacctg gggctctccc
    23341 gacatcatga tcctcgaatc acaactggta acggccgata gacacacgta acgctttgtt
    23401 cgtttttcct ggcgatgtca cttcatcccc acgtacagaa gaaggctcaa gccgagttgg
    23461 acgccgttgt cgggcccggg cggctgccga cgcacgctga tcgcgagttc ctcccgtata
    23521 cgaacgctgt catgaaagag atactacggt ggcatcccgt gggtccttta ggcgtagcac
    23581 acgccagcac tgcggacgat gagtacaacg gatatctaat tcccgacaag agcatcgtga
    23641 tggtaaacgt gtggtgagta tatttgaacg ccgtgctcag gcaatacatc tcgtggctca
    23701 cggtacatcc tgtttcgccc gggcacaggt ctattacgcg ggatcctgag ctgtaccctg
    23761 atccagaaag ctttatcccg gaacgttacc tcgggcccaa taccggcgtg ctggatcctg
    23821 cgacatatgc attcggtttt gggcgcaggt tagttgactt taatccgctg agccgctacc
    23881 atgccttatt cattaacgtt ctgggaccgc aatgttcagg atttgtccgg gaaggcactt
    23941 tgtcgacacg gccttgttca tctacatcgc gtctgtgctc cacgctttcg acatatcacc
    24001 gccactcgat catagcggac gacccatccg aattgagccg cgggccacta caggactcgc
    24061 ttcgtgagtc gtccacttat aaacctatca tcgcttacga atgcgcacgt cccgtggtcc
    24121 aggcatctcg aagattgcag gtgtactata aagcctcgct cgctaagtgc ggaagctctg
    24181 atcaggaact gggaagcgga tgtgccatgt gacattgaaa cagaaaggcc ggtgtagggc
    24241 tgctaggcaa ggcttcgagt cagctggcgg aggttggagg tcggacggtc gatgtataga
    24301 gagagcggtg agctgaggtc tcggtaatcg caccgttgat gtggggagta taaacgtggt
    24361 ctgcatgagc catctagacg tagctaaggt actgaatagc gaattcattg gggctcggcg
    24421 agtatgtgga cggcagcaaa gtggggggtg gatcgcctag acgcgatcat gtgaactgga
    24481 cccgacgcgg gtgggaacca ctccgagtcg gacgtgtcac tcttgtctga gccgatactc
    24541 gcccggcacc acgcgctgct catcaataca tacacggagc cttgcgatta cttgtcataa
    24601 tacaaatcag ttcagattct tctcgttcta cataacttgt cttatccacc ctttccaact
    24661 tcttactttg ccaattcagc tttgttacgg atctactggg tgcgcttcgc attgagccag
    24721 gttctgtgcg tacgtgcata cacggtgcac ttcaggccgt gtttacaccc cagtttcgaa
    24781 tcagagcctc cgtgctcgac gaacgaggtc tgatagtgca tctgcaatcc tcgagtttcc
    24841 tgtgtaaaca cacaaggggt gagttctgaa gcagagaacg gtggagctcg caacgagatc
    24901 actgacgaca ttatgccatt agtgcctcga ggttcaacgt gaatcggccg cccgttctcg
    24961 tccaggggag gggagatatt gaaagtgtgt agcgcggatg cgatatagat gaacagtgct
    25021 gcatcgacaa agtgtttccc agggcacgat ctgaacaccc ataatgtgta caacatgtgt
    25081 tctgagtaag tggcggtcag ctaacgaaga gtcattgcct gacctgcgtc caaatccgaa
    25141 tgcgatggta gtggggtctg tggcatccgg ggtaggcttg ccatccttga ggtaacgttc
    25201 cggatcaaac ctctcggggt tggggtacat ggttgggtcg cgggtgatcg acctgcacgc
    25261 caccgacaat gagcagatgc actgactgac taaagggacc acggagaggc tcaccagacg
    25321 ttgaccatca cgatactctt cttgggtatg acgtagcctt tatactcgtc atccgcgtcg
    25381 ttgacgtgcg ggaatccgag cggcacaacg acgtgccacc gcagcgtctc cttcacaata
    25441 gcattcacat aaggaagatt cttgcggtcg gcgtacttag gtagccgcgt aggccctacg
    25501 actctgtcga gttcttcttg ggccttcttc tgcacctcag gatggagcga cattgcgaca
    25561 aagaaggaac acaacgatgt atgggtctgt tattggcatc ggcaatggtc accgttgctc
    25621 aagagagcca aaggcaaatc tgagcgaact tacactatca actccacctg attgtagacc
    25681 gatattgtaa gctcgattcc cataacgtag atatagttga tttgctcacc tgcgtatatc
    25741 agagtcaggg tactcttgga tgcggtttcc ttcgcagagg cctggtcccc ttcaagatgg
    25801 ctgatgtctt cgagcagacc acttgcaatg ctcgggattg cattccccgc tgcctagaca
    25861 cacagaaatt tcatcttctg ttaacgaaga ctcaggcaaa tggaggcaga cggaacttac
    25921 aacggcagat ttcaccatgt cccaaggaag ctcgcgaacc gtaaccatca ccttccgata
    25981 atgttcgaga agacggagga atgaagtgcc aggtaaccag gtcggcacgc gcccaaggac
    26041 agggaggaac tcgagcaggc tagtgccgga gaccattata ttcatgctag ttagtgcgtc
    26101 ctcgaactcg tcaacaattt tgtttttgtc ttcctggtta ggtaatccat aggccatctc
    26161 gatgaatgtc gcaccgaacg agctatcaca gatggtatat ggcgaggtca caagcggaga
    26221 gtggatgatg cactcactaa cggatgacgt catcaagctt atccggactg tccagtagtg
    26281 ccccgagcag cctgcgagcg ctgttttcca ggcgggcatc atattgtctc accgctgctg
    26341 gactgaagta ctcccagagc gcacgtcgtc catcccgccc gtgttgacta taagacatga
    26401 aagggaaggc ccatcctccc caacctgacc tgatcagcca gaccagtatt agcgaagcat
    26461 agagatgaag cgtatcgcaa ggccagaact cacagttcga cgatagcaga ctctggtctg
    26521 gaggagtaga ttgtggaacg tttctcgagc aagtccacag ccgtttgtac atcgttgatg
    26581 attatgaggc accgtccccg gcctgaagtg agatgaggtt ccctgaaagt agacatagac
    26641 atacattcag tcattcacag gattcaatga agttttgacc aagctcaccg taatgctcgc
    26701 tcagtgcgcg ataagcgatc catgggcggt ttttcgggag atgagggagg ttgccaatga
    26761 gcgggagcgg agatgggcca ggggggagcg agcgagatgc gattgaggac tttcggtaca
    26821 aatggacgaa gaggagccca agcccagtga gggcgagggc aatcatcgta atgtgagctt
    26881 gagaggtttc catgaccgct gagacagagg tagtggagcg aattgcaaag gcaagtggct
    26941 cgctttgctt ttaggtctat gcatcgctgt gacgctcaca aacatggttc tcgagttgac
    27001 acggtcagtg gggtgcgtgc ggccttgctg acgttgtgga ggcggcggcg gcgttcctca
    27061 accatgatgg agagataagt cttgctgcta agtaagactt tcgtaagcgg tggtgcatgc
    27121 agcggctggg gcaaacgcag actcgtctcg ttgttgacac ttgaagaatt catgttgccg
    27181 agccttcggc gtgtccaaga attgagtagt gagtgagcgg ctttccggtg gtgataagtg
    27241 ggtccctgcc attcaagact tggcatcatg cgctgtcacc ctaggcagac attgagcgag
    27301 ggtgtgtacg gataatcata gacggcgctt ttagaaggat tggaaccagg aagctaaagt
    27361 tgaactcgaa gaaatcatcc ctcaagtaca tacttgttgt ggcgttgcat aaggattttt
    27421 ggggccactg accgttacgt aaccacggat catttctcgg aaaatgccgg agacaagaca
    27481 cgcgcaactg tgtcactact aaaccgcttg tgtacttcaa ccttcacctt gtggttaggt
    27541 tcacagactc gattgaacaa agtaggtgca ataccttcgt tcttcccctg aacccaaact
    27601 ggaagtatga ttgctcctca acacagcatg ccagtacgag tcaccattag cactggcaga
    27661 gttagtaccc tgccgatgga tatggtatcg ggatgtccta cgaaacacca tctttcccgc
    27721 gaacgccatc tgtgggcata gatcggccat gaatcgccag actactggga atctcatttc
    27781 cataaggacg agccaagcat gccacgccaa tggatcataa tggtgttctg tactgctcag
    27841 gtctcaaggc agaaattctc ttcgggacct gcattgcagc tggaagttcc actcaaaacc
    27901 gtgcactact acacgccggc ccccgatttg actccatttc ctctcctacg gcacgcatgg
    27961 cctcgtttcg cagtgttacg gtctccgtcg ctctctgcgg cctcatcttc ttactcgtcc
    28021 gtctgttctg gagcttgacg atgccatctc gcttgcgcgg tctgcgtcta ccacctggac
    28081 cgagaccttt acctctcttt ggcaacatct ttgccattcc tcgagtgcga ccatggctcg
    28141 tttatgggca attgcagaag aaatacggtt gtatcatatt gacataccag tacctcccct
    28201 aagactgaca ctcgttttcc ctcaggagac atcatgttgt ttcaagcgat gggacaacgt
    28261 cttgtcatta tcagcaacct agaaaccgcc ctagagctgc tagagaaacg ctcagcgatc
    28321 tactcgtcca ggccgagatt agttctctat gacctgtatg ttgccaaatc ggatcaaaca
    28381 ggttttcccc ttcctaagta tgcatctgtg cgctagatgc ggatggggat cgtgggctct
    28441 gccggtgatg ccatacggtc agcgctggcg aatcctgcga cgcaccttct ggcagcattt
    28501 ccgacctgct gtcatcaaca aatg
//
