# Supplementary material for: Uncovering the transcriptional landscape of Fomes fomentarius during fungal-based material production through gene co-expression network analysis
Source: Fungal Biol Biotechnol. 2025 Feb 13;12:1. doi: 10.1186/s40694-024-00192-3 (PMC11827164; doi:10.1186/s40694-024-00192-3)
Supplement: Supplementary file 1 — Supplementary Material 1 [file 40694_2024_192_MOESM1_ESM.zip › scaffold_8.region001.gbk]

LOCUS       scaffold_8             32793 bp    DNA     linear   UNK 01-JAN-1980
DEFINITION  scaffold_8.
ACCESSION   scaffold_8
VERSION     scaffold_8
KEYWORDS    .
SOURCE      
  ORGANISM  
            .
COMMENT     ##antiSMASH-Data-START##
            Version      :: 7.1.0
            Run date     :: 2024-09-10 12:01:23
            NOTE: This is a single region extracted from a larger record!
            Orig. start  :: 470271
            Orig. end    :: 503064
            ##antiSMASH-Data-END##
FEATURES             Location/Qualifiers
     protocluster    1..32793
                     /aStool="rule-based-clusters"
                     /category="terpene"
                     /contig_edge="False"
                     /core_location="[10000:22793]"
                     /cutoff="20000"
                     /detection_rule="(Terpene_synth or Terpene_synth_C or
                     phytoene_synt or Lycopene_cycl or terpene_cyclase or NapT7
                     or fung_ggpps or fung_ggpps2 or trichodiene_synth or TRI5)"
                     /neighbourhood="10000"
                     /product="terpene"
                     /protocluster_number="1"
                     /tool="antismash"
     proto_core      10001..22793
                     /aStool="rule-based-clusters"
                     /tool="antismash"
                     /cutoff="20000"
                     /detection_rule="(Terpene_synth or Terpene_synth_C or
                     phytoene_synt or Lycopene_cycl or terpene_cyclase or NapT7
                     or fung_ggpps or fung_ggpps2 or trichodiene_synth or TRI5)"
                     /neighbourhood="10000"
                     /product="terpene"
                     /protocluster_number="1"
     cand_cluster    1..32793
                     /candidate_cluster_number="1"
                     /contig_edge="False"
                     /detection_rules="(Terpene_synth or Terpene_synth_C or
                     phytoene_synt or Lycopene_cycl or terpene_cyclase or NapT7
                     or fung_ggpps or fung_ggpps2 or trichodiene_synth or TRI5)"
                     /kind="single"
                     /product="terpene"
                     /protoclusters="1"
                     /tool="antismash"
     region          1..32793
                     /candidate_cluster_numbers="1"
                     /contig_edge="False"
                     /product="terpene"
                     /region_number="1"
                     /rules="(Terpene_synth or Terpene_synth_C or phytoene_synt
                     or Lycopene_cycl or terpene_cyclase or NapT7 or fung_ggpps
                     or fung_ggpps2 or trichodiene_synth or TRI5)"
                     /tool="antismash"
     exon            439..1015
                     /ID="exon_9322_2"
                     /Parent="mRNA_9322"
                     /gene="jgi.p|Fomfom1|934663"
                     /source="prediction"
     exon            1091..1215
                     /ID="exon_9322_3"
                     /Parent="mRNA_9322"
                     /gene="jgi.p|Fomfom1|934663"
                     /source="prediction"
     three_prime_UTR 1095..1215
                     /ID="UTR3_9322"
                     /Parent="mRNA_9322"
                     /gene="jgi.p|Fomfom1|934663"
                     /source="prediction"
     five_prime_UTR  1216..1335
                     /ID="UTR5_9323"
                     /Parent="mRNA_9323"
                     /gene="jgi.p|Fomfom1|934815"
                     /source="prediction"
     exon            1216..1758
                     /ID="exon_9323_1"
                     /Parent="mRNA_9323"
                     /gene="jgi.p|Fomfom1|934815"
                     /source="prediction"
     gene            1216..2364
                     /ID="gene_9323"
                     /Name="jgi.p|Fomfom1|934815"
                     /gene="gene471486_472635"
                     /portal_id="Fomfom1"
                     /proteinId="934815"
                     /score="0"
                     /source="prediction"
                     /transcriptId="934815"
     mRNA            1216..2364
                     /ID="mRNA_9323"
                     /Name="jgi.p|Fomfom1|934815"
                     /Parent="gene_9323"
                     /gene="jgi.p|Fomfom1|934815"
                     /proteinId="934815"
                     /source="prediction"
                     /track="FilteredModels1"
                     /transcriptId="934815"
     CDS             join(1336..1758,1834..2064,2123..2161)
                     /ID="CDS_9323"
                     /gene="jgi.p_Fomfom1_934815"
                     /phase="0"
                     /source="prediction"
                     /transl_table=1
                     /translation="MGEFVTDLDYSYYSTGDSNNLPSPPPSKLHLPVPGRAFVSLPRRA
                     QASAKIVPIVQPVPSFGFPISKAGPDASTQAPISSRRAAFRKTRSSTSRKFPNSVSRAT
                     RVGYPNRRLPARAAVAPPPETFASITATPGLDQYSFEELRAECYAIAVVATGAPPRPVP
                     PADAPGLSTADASEGPPGKPKPVKIIPPMYLPFVSDGSRVELVLQATYEVCMSTDALSC
                     DFTFEMPK"
     exon            1834..2064
                     /ID="exon_9323_2"
                     /Parent="mRNA_9323"
                     /gene="jgi.p|Fomfom1|934815"
                     /source="prediction"
     exon            2123..2364
                     /ID="exon_9323_3"
                     /Parent="mRNA_9323"
                     /gene="jgi.p|Fomfom1|934815"
                     /source="prediction"
     three_prime_UTR 2162..2364
                     /ID="UTR3_9323"
                     /Parent="mRNA_9323"
                     /gene="jgi.p|Fomfom1|934815"
                     /source="prediction"
     five_prime_UTR  2370..2678
                     /ID="UTR5_9324"
                     /Parent="mRNA_9324"
                     /gene="jgi.p|Fomfom1|934791"
                     /source="prediction"
     exon            2370..3650
                     /ID="exon_9324_1"
                     /Parent="mRNA_9324"
                     /gene="jgi.p|Fomfom1|934791"
                     /source="prediction"
     gene            2370..4940
                     /ID="gene_9324"
                     /Name="jgi.p|Fomfom1|934791"
                     /gene="gene472640_475211"
                     /portal_id="Fomfom1"
                     /proteinId="934791"
                     /score="0"
                     /source="prediction"
                     /transcriptId="934791"
     mRNA            2370..4940
                     /ID="mRNA_9324"
                     /Name="jgi.p|Fomfom1|934791"
                     /Parent="gene_9324"
                     /gene="jgi.p|Fomfom1|934791"
                     /proteinId="934791"
                     /source="prediction"
                     /track="FilteredModels1"
                     /transcriptId="934791"
     CDS             join(2679..3650,3706..4769,4823..4835)
                     /ID="CDS_9324"
                     /gene="jgi.p_Fomfom1_934791"
                     /source="prediction"
                     /transl_table=1
                     /translation="MWLLSTDRAELRFFSAPEAVDGGYAILSHTWQQADEQSFQQTRDL
                     QQTCQERRVNPRDEASEKIRCACLLAEKHGYKWIWIDTCCIDKTSSVELSEAINSMFRW
                     YSCSEVCYAYLEDVSTGCDVRAPGSEFRKTRWHTRGWTLQELIAPSLVMFVSKEWEPLG
                     TKLELCDLLQEITGIWWQVLTREAHFSVISIAQRMSWASSRITTRIEDEAYSLMGLFNV
                     NMPTIYGEGRQAFQRLQHEIMKQSSDTSLFAWGRWASSNNLTPAPPQEIYRYFNTSSHN
                     HVYLLAHSPHSFFKPFNGSIVRFTPNATQPLQPYLPWQWKKKQELEEEDKRRREEGPFD
                     RFELPRFAFTSYGVECRFPVIEVGEVTIAVLLCDNSREHIGLLLHPSNHILQDPSRKKY
                     HTGFGFRMASGMIGFARLISLGADLYNLRFNGQKVEAKWRDIHIADSAPPLWKDEAPSL
                     CSPLNCILPAPPFRIPHWLVGRMTSLGFELRPLHMASKPDGKKPLLAVATFEDVSAKEG
                     IRIFLGTCAQAVQSIAPPSRLHHWCKVIIQHDGNWSQRVDLTHDCSVHHIDSWPDWTKA
                     FGVPDRTIRLSFRRCSLTPEPAITLVLHLELQGRVYEDIIGRTNVVLPSRDSLVSRASG
                     TETSTTADRLRAPSTPALHPPNSETLVDSMDKLRVHEFPDTHTNSSH"
     exon            3706..4769
                     /ID="exon_9324_2"
                     /Parent="mRNA_9324"
                     /gene="jgi.p|Fomfom1|934791"
                     /source="prediction"
     exon            4823..4940
                     /ID="exon_9324_3"
                     /Parent="mRNA_9324"
                     /gene="jgi.p|Fomfom1|934791"
                     /source="prediction"
     three_prime_UTR 4836..4940
                     /ID="UTR3_9324"
                     /Parent="mRNA_9324"
                     /gene="jgi.p|Fomfom1|934791"
                     /source="prediction"
     exon            complement(5102..5851)
                     /ID="exon_9325_3"
                     /Parent="mRNA_9325"
                     /gene="jgi.p|Fomfom1|1204244"
                     /source="prediction"
     gene            complement(5102..6432)
                     /ID="gene_9325"
                     /Name="jgi.p|Fomfom1|1204244"
                     /gene="gene475372_476703"
                     /portal_id="Fomfom1"
                     /proteinId="1204244"
                     /score="0"
                     /source="prediction"
                     /transcriptId="1204435"
     mRNA            complement(5102..6432)
                     /ID="mRNA_9325"
                     /Name="jgi.p|Fomfom1|1204244"
                     /Parent="gene_9325"
                     /gene="jgi.p|Fomfom1|1204244"
                     /proteinId="1204244"
                     /source="prediction"
                     /track="FilteredModels1"
                     /transcriptId="1204435"
     CDS             complement(join(5102..5851,5908..5921,5979..6432))
                     /ID="CDS_9325"
                     /gene="jgi.p_Fomfom1_1204244"
                     /gene_functions="biosynthetic-additional (smcogs)
                     SMCOG1066:alpha/beta hydrolase domain-containing protein
                     (Score: 110.5; E-value: 1.5e-33)"
                     /gene_kind="biosynthetic-additional"
                     /source="prediction"
                     /transl_table=1
                     /translation="MPPFTFRRQPFATLYMLCGVVYLLAFLPVWTVVDSIPSWRPRRSW
                     TLRRSLIVRILRLMIGIMYQTSLPPPMPLKKCGEKAEDLHFILLNPTATRTTQLVVDEI
                     RNLADKNGVVPAEHVAGFWYGSKHPTGSTIDSDQHPSSDEKVIYHLHGGGHVAGSANPQ
                     AQGGIAPLCRGYLEHLGQNLRIFALEYRLSSAAPFEVANPFPASLIDAIAGYHYLIDDI
                     GYDPRQIIISGDSAGGGIAFNLARYIATANLTALPKPGGLILLSPTMDWAQTHTGPHSS
                     MQRNIRCDVVHTILESGYTRRALVGKLPEDTAATSAWISPGSLKADWEPGTYSGFPPTV
                     VVAGGAEYTLDPIHTVRERLVQDNGEELVTFIEPPDALHDFLMVEWHEPERTEVLCKLG
                     RWVKAL"
     exon            complement(5908..5921)
                     /ID="exon_9325_2"
                     /Parent="mRNA_9325"
                     /gene="jgi.p|Fomfom1|1204244"
                     /source="prediction"
     exon            complement(5979..6432)
                     /ID="exon_9325_1"
                     /Parent="mRNA_9325"
                     /gene="jgi.p|Fomfom1|1204244"
                     /source="prediction"
     exon            7664..7732
                     /ID="exon_9326_1"
                     /Parent="mRNA_9326"
                     /gene="jgi.p|Fomfom1|935522"
                     /source="prediction"
     five_prime_UTR  7664..7732
                     /ID="UTR5_9326"
                     /Parent="mRNA_9326"
                     /gene="jgi.p|Fomfom1|935522"
                     /source="prediction"
     gene            7664..9892
                     /ID="gene_9326"
                     /Name="jgi.p|Fomfom1|935522"
                     /gene="gene477934_480163"
                     /portal_id="Fomfom1"
                     /proteinId="935522"
                     /score="0"
                     /source="prediction"
                     /transcriptId="935522"
     mRNA            7664..9892
                     /ID="mRNA_9326"
                     /Name="jgi.p|Fomfom1|935522"
                     /Parent="gene_9326"
                     /gene="jgi.p|Fomfom1|935522"
                     /proteinId="935522"
                     /source="prediction"
                     /track="FilteredModels1"
                     /transcriptId="935522"
     five_prime_UTR  7805..7889
                     /ID="UTR5_9326"
                     /Parent="mRNA_9326"
                     /gene="jgi.p|Fomfom1|935522"
                     /source="prediction"
     exon            7805..8201
                     /ID="exon_9326_2"
                     /Parent="mRNA_9326"
                     /gene="jgi.p|Fomfom1|935522"
                     /source="prediction"
     CDS             join(7890..8201,8261..9658)
                     /ID="CDS_9326"
                     /gene="jgi.p_Fomfom1_935522"
                     /phase="0"
                     /source="prediction"
                     /transl_table=1
                     /translation="MQVSIDAVLRASIHSELPVNASKHHALQCRDIVFQICDQVVAQSC
                     DSQRMLAALASVCKAFHEPALKALWARLPSFLPLLLLLSSSVGMREIVRHAGGRIDKLY
                     FLSGAIIPEQWARFQKYAQLVHAIIEPAISSHHSQREIFPSTWTYLSKQNDYRPLVPAL
                     DELQFNLEYVHETGLLALLVPSLLRLTIRYSPLRLYKPTRDNSWEVSASALFAQLIPLV
                     PQLTHLALHIDDVQLHRDMLVSLPRLMHLRSLQLLNWRTSALGLRTICALSSLPHLEDM
                     RLCIESDDEFVESDDSGASSPLANAGFSSLKQLHVTESSSGTLAKLLRACSAPSLRSFG
                     VLHIPTIGMEEWRSLCDLALQRFSAVTEISWYLSQEVTEDDGSQSIVIALSPLLSLGRL
                     QRVNLKFGQWFIQSELSDAFYETLAKSWPNLIELEIRFDYIDLHNGDDTCPTLRSLTTL
                     ATHCPHLQRLSLPVLSCDDITESYALSFSLTDHGLQVLDIGDTLFGDTNDVRLCAVAVD
                     RLFPKLDVAMSRSTTSYEPDDGFEDSFYAILRAVELCQWARQGVDMQVDVHG"
     exon            8261..9670
                     /ID="exon_9326_3"
                     /Parent="mRNA_9326"
                     /gene="jgi.p|Fomfom1|935522"
                     /source="prediction"
     three_prime_UTR 9659..9670
                     /ID="UTR3_9326"
                     /Parent="mRNA_9326"
                     /gene="jgi.p|Fomfom1|935522"
                     /source="prediction"
     exon            9742..9804
                     /ID="exon_9326_4"
                     /Parent="mRNA_9326"
                     /gene="jgi.p|Fomfom1|935522"
                     /source="prediction"
     three_prime_UTR 9742..9804
                     /ID="UTR3_9326"
                     /Parent="mRNA_9326"
                     /gene="jgi.p|Fomfom1|935522"
                     /source="prediction"
     exon            9859..9892
                     /ID="exon_9326_5"
                     /Parent="mRNA_9326"
                     /gene="jgi.p|Fomfom1|935522"
                     /source="prediction"
     three_prime_UTR 9859..9892
                     /ID="UTR3_9326"
                     /Parent="mRNA_9326"
                     /gene="jgi.p|Fomfom1|935522"
                     /source="prediction"
     exon            complement(10001..10715)
                     /ID="exon_9327_3"
                     /Parent="mRNA_9327"
                     /gene="jgi.p|Fomfom1|1203728"
                     /source="prediction"
     gene            complement(10001..11276)
                     /ID="gene_9327"
                     /Name="jgi.p|Fomfom1|1203728"
                     /gene="gene480271_481547"
                     /portal_id="Fomfom1"
                     /proteinId="1203728"
                     /score="0"
                     /source="prediction"
                     /transcriptId="1203919"
     mRNA            complement(10001..11276)
                     /ID="mRNA_9327"
                     /Name="jgi.p|Fomfom1|1203728"
                     /Parent="gene_9327"
                     /gene="jgi.p|Fomfom1|1203728"
                     /proteinId="1203728"
                     /source="prediction"
                     /track="FilteredModels1"
                     /transcriptId="1203919"
     CDS             complement(join(10001..10715,10773..10947,11003..11276))
                     /ID="CDS_9327"
                     /gene="jgi.p_Fomfom1_1203728"
                     /gene_functions="biosynthetic (rule-based-clusters)
                     terpene: Terpene_synth_C"
                     /gene_functions="biosynthetic-additional (smcogs)
                     SMCOG1052:Terpene synthase/cyclase metal-binding domain
                     protein (Score: 199; E-value: 2e-60)"
                     /gene_kind="biosynthetic"
                     /sec_met_domain="Terpene_synth_C (E-value: 4.9e-17,
                     bitscore: 58.0, seeds: 87, tool: rule-based-clusters)"
                     /source="prediction"
                     /transl_table=1
                     /translation="MPVSTSAPTFHSEKSLALETEKHGGQKYLYIPDTMETWPWPRNIH
                     PYYEVVTPEADAWFKSFQMLTPEAQYAFDKCDFGRLASLVYPDASREGLRIGVDLMIVL
                     FLVDEYTDHKHAPVVSEIIDVVIDVLHHPEKVRPEGEMVLGEMTRQFWTRARNVATPEA
                     ANHFVETCTAYLLSVIGQADDRDSQRIHTTDTYFECRRHNSGVIPCFFVGELHLALPDE
                     AYHHPILDELRCLATDLVLLDNDLASYNKEHATGDIQYNILTVVMHQYSCDFDSAMQWA
                     VKYHKEVQGRFMTACKDVPSWGPEVDAQVQEYITHLANWPRGNHCWCFESGRYFGTKGR
                     EYQKTRLVPLLPKDSRNLNLRRDGINIPLIEGLEKIRAGESGAIADV"
     exon            complement(10773..10947)
                     /ID="exon_9327_2"
                     /Parent="mRNA_9327"
                     /gene="jgi.p|Fomfom1|1203728"
                     /source="prediction"
     exon            complement(11003..11276)
                     /ID="exon_9327_1"
                     /Parent="mRNA_9327"
                     /gene="jgi.p|Fomfom1|1203728"
                     /source="prediction"
     three_prime_UTR complement(11810..11967)
                     /ID="UTR3_9328"
                     /Parent="mRNA_9328"
                     /gene="jgi.p|Fomfom1|934848"
                     /source="prediction"
     exon            complement(11810..11978)
                     /ID="exon_9328_17"
                     /Parent="mRNA_9328"
                     /gene="jgi.p|Fomfom1|934848"
                     /source="prediction"
     gene            complement(11810..14598)
                     /ID="gene_9328"
                     /Name="jgi.p|Fomfom1|934848"
                     /gene="gene482080_484869"
                     /portal_id="Fomfom1"
                     /proteinId="934848"
                     /score="0"
                     /source="prediction"
                     /transcriptId="934848"
     mRNA            complement(11810..14598)
                     /ID="mRNA_9328"
                     /Name="jgi.p|Fomfom1|934848"
                     /Parent="gene_9328"
                     /gene="jgi.p|Fomfom1|934848"
                     /proteinId="934848"
                     /source="prediction"
                     /track="FilteredModels1"
                     /transcriptId="934848"
     CDS             complement(join(11968..11978,12034..12070,12138..12270,
                     12334..12358,12424..12481,12538..12565,12809..12900,
                     12961..13000,13053..13068,13121..13132,13200..13224,
                     13277..13307,13668..13724,13778..13819,13874..13887,
                     13949..14027,14099..14349))
                     /ID="CDS_9328"
                     /gene="jgi.p_Fomfom1_934848"
                     /source="prediction"
                     /transl_table=1
                     /translation="MTVLVSLDGNLRGLPCTGGMVDRIPHILHISTRLGPALVHQAMPP
                     FAKSNILVGNPPPSTLLPSLPALDDTYGALLLGCFAGLISYGVLIHQAYRYVRVYADDH
                     LVNKCFVLCVVVLDTVHNIVCMHACYAYLVTNYFKPLALLRGICKKHRILVTCSVLLAL
                     TTFGFAITGTVIAFEFHAFSQYKRFYWIDSAACGAAIASDCLTASVLIITLRRSRTGIF
                     NTLALVFALARPDTMIWISLEVIAIRSYTNSVLAVLNSRQSLKDARGNSGPLELQLELQ
                     SVPNTHASSQDLRRSRDITKKQNDRTWESDMGQAE"
     exon            complement(12034..12070)
                     /ID="exon_9328_16"
                     /Parent="mRNA_9328"
                     /gene="jgi.p|Fomfom1|934848"
                     /source="prediction"
     exon            complement(12138..12270)
                     /ID="exon_9328_15"
                     /Parent="mRNA_9328"
                     /gene="jgi.p|Fomfom1|934848"
                     /source="prediction"
     exon            complement(12334..12358)
                     /ID="exon_9328_14"
                     /Parent="mRNA_9328"
                     /gene="jgi.p|Fomfom1|934848"
                     /source="prediction"
     exon            complement(12424..12481)
                     /ID="exon_9328_13"
                     /Parent="mRNA_9328"
                     /gene="jgi.p|Fomfom1|934848"
                     /source="prediction"
     exon            complement(12538..12565)
                     /ID="exon_9328_12"
                     /Parent="mRNA_9328"
                     /gene="jgi.p|Fomfom1|934848"
                     /source="prediction"
     exon            complement(12809..12900)
                     /ID="exon_9328_11"
                     /Parent="mRNA_9328"
                     /gene="jgi.p|Fomfom1|934848"
                     /source="prediction"
     exon            complement(12961..13000)
                     /ID="exon_9328_10"
                     /Parent="mRNA_9328"
                     /gene="jgi.p|Fomfom1|934848"
                     /source="prediction"
     exon            complement(13053..13068)
                     /ID="exon_9328_9"
                     /Parent="mRNA_9328"
                     /gene="jgi.p|Fomfom1|934848"
                     /source="prediction"
     exon            complement(13121..13132)
                     /ID="exon_9328_8"
                     /Parent="mRNA_9328"
                     /gene="jgi.p|Fomfom1|934848"
                     /source="prediction"
     exon            complement(13200..13224)
                     /ID="exon_9328_7"
                     /Parent="mRNA_9328"
                     /gene="jgi.p|Fomfom1|934848"
                     /source="prediction"
     exon            complement(13277..13307)
                     /ID="exon_9328_6"
                     /Parent="mRNA_9328"
                     /gene="jgi.p|Fomfom1|934848"
                     /source="prediction"
     exon            complement(13668..13724)
                     /ID="exon_9328_5"
                     /Parent="mRNA_9328"
                     /gene="jgi.p|Fomfom1|934848"
                     /source="prediction"
     exon            complement(13778..13819)
                     /ID="exon_9328_4"
                     /Parent="mRNA_9328"
                     /gene="jgi.p|Fomfom1|934848"
                     /source="prediction"
     exon            complement(13874..13887)
                     /ID="exon_9328_3"
                     /Parent="mRNA_9328"
                     /gene="jgi.p|Fomfom1|934848"
                     /source="prediction"
     exon            complement(13949..14027)
                     /ID="exon_9328_2"
                     /Parent="mRNA_9328"
                     /gene="jgi.p|Fomfom1|934848"
                     /source="prediction"
     exon            complement(14099..14598)
                     /ID="exon_9328_1"
                     /Parent="mRNA_9328"
                     /gene="jgi.p|Fomfom1|934848"
                     /source="prediction"
     five_prime_UTR  complement(14350..14598)
                     /ID="UTR5_9328"
                     /Parent="mRNA_9328"
                     /gene="jgi.p|Fomfom1|934848"
                     /source="prediction"
     exon            complement(15159..15372)
                     /ID="exon_9329_4"
                     /Parent="mRNA_9329"
                     /gene="jgi.p|Fomfom1|1317956"
                     /source="prediction"
     gene            complement(15159..16127)
                     /ID="gene_9329"
                     /Name="jgi.p|Fomfom1|1317956"
                     /gene="gene485429_486398"
                     /portal_id="Fomfom1"
                     /proteinId="1317956"
                     /score="0"
                     /source="prediction"
                     /transcriptId="1318147"
     mRNA            complement(15159..16127)
                     /ID="mRNA_9329"
                     /Name="jgi.p|Fomfom1|1317956"
                     /Parent="gene_9329"
                     /gene="jgi.p|Fomfom1|1317956"
                     /proteinId="1317956"
                     /source="prediction"
                     /track="FilteredModels1"
                     /transcriptId="1318147"
     CDS             complement(join(15159..15372,15438..15590,15642..15766,
                     15819..16127))
                     /ID="CDS_9329"
                     /gene="jgi.p_Fomfom1_1317956"
                     /source="prediction"
                     /transl_table=1
                     /translation="MSDFLQRESDVLGEEFGTPTGGTYATAGGDIDFDLAASAFPEISL
                     DGSGDISAPPIAPPLSSSGSFSFDDFSTPPQRATEVKVTGDDEIEKFESEFPDIEVPQQ
                     TAPPPPQPLFGTTPTFAPQPAYSSTPILNQPLEEDEPEVIRQWREQQAADIKARDEASR
                     AKRQETIGKAERAIDQFYEEYAAKKERIIRENKEHEEQLLADLSTSLSQGTTWQRICDI
                     LELQNSQSKTIARTGPNSTDLTRFKEVLLRLKREGDAAPGAAGY"
     exon            complement(15438..15590)
                     /ID="exon_9329_3"
                     /Parent="mRNA_9329"
                     /gene="jgi.p|Fomfom1|1317956"
                     /source="prediction"
     exon            complement(15642..15766)
                     /ID="exon_9329_2"
                     /Parent="mRNA_9329"
                     /gene="jgi.p|Fomfom1|1317956"
                     /source="prediction"
     exon            complement(15819..16127)
                     /ID="exon_9329_1"
                     /Parent="mRNA_9329"
                     /gene="jgi.p|Fomfom1|1317956"
                     /source="prediction"
     exon            16735..17639
                     /ID="exon_9330_1"
                     /Parent="mRNA_9330"
                     /gene="jgi.p|Fomfom1|1204452"
                     /source="prediction"
     gene            16735..18524
                     /ID="gene_9330"
                     /Name="jgi.p|Fomfom1|1204452"
                     /gene="gene487005_488795"
                     /portal_id="Fomfom1"
                     /proteinId="1204452"
                     /score="0"
                     /source="prediction"
                     /transcriptId="1204643"
     mRNA            16735..18524
                     /ID="mRNA_9330"
                     /Name="jgi.p|Fomfom1|1204452"
                     /Parent="gene_9330"
                     /gene="jgi.p|Fomfom1|1204452"
                     /proteinId="1204452"
                     /source="prediction"
                     /track="FilteredModels1"
                     /transcriptId="1204643"
     CDS             join(16735..17639,17696..17796,17854..18046,18099..18179,
                     18242..18524)
                     /ID="CDS_9330"
                     /gene="jgi.p_Fomfom1_1204452"
                     /source="prediction"
                     /transl_table=1
                     /translation="MSYPPSNDDSKYTWDRHPQRRPPPAVTIPPPSPPNHSPGSPLQSY
                     RSSDRPHPHHARSQSEWTNTLTVQSYTKNPDPEAGKQPTTPQPSRFRERFTKYFFDLRM
                     PTQGRDPEWVPMSEPPLQQWPPLEIEKKRRCHHCQEENDRRRKLMAVLIVMIVVLLFFF
                     GNIIFLNVRVVRLSASRSSSPSSPSNTSGVNTSTSNGLSEDAQQCLSQYTLNAPSDPQG
                     YPCSTCLGVLQKVPSSFFETDQSDGEQITNAIQFCGLRSIFETSSGDGQRGLSNAGWAQ
                     DVRFCAWQGVRCNGFGRVASIRLSFPAVPAKIPDEVTALTGLTNLQIIGDTNIPAGDFP
                     ASFNSLTGLTTLHLESTALNSPAFTLLSSLGNLTTLTLVKNAKMTGDMTSGIASLSLAN
                     LVINGQLLQANPVSALLSGRGGRSLKTIDLSSTSLSGSLPSDLSGFSSLVELHLDNNAL
                     TNPLPAQFPANLQSLTLTNNSQLAGQVSSGTSFCALGQLKTCDVRGSELSSGGQGCGVC
                     QFS"
     exon            17696..17796
                     /ID="exon_9330_2"
                     /Parent="mRNA_9330"
                     /gene="jgi.p|Fomfom1|1204452"
                     /source="prediction"
     exon            17854..18046
                     /ID="exon_9330_3"
                     /Parent="mRNA_9330"
                     /gene="jgi.p|Fomfom1|1204452"
                     /source="prediction"
     exon            18099..18179
                     /ID="exon_9330_4"
                     /Parent="mRNA_9330"
                     /gene="jgi.p|Fomfom1|1204452"
                     /source="prediction"
     exon            18242..18524
                     /ID="exon_9330_5"
                     /Parent="mRNA_9330"
                     /gene="jgi.p|Fomfom1|1204452"
                     /source="prediction"
     five_prime_UTR  18676..18825
                     /ID="UTR5_9331"
                     /Parent="mRNA_9331"
                     /gene="jgi.p|Fomfom1|935693"
                     /source="prediction"
     exon            18676..19010
                     /ID="exon_9331_1"
                     /Parent="mRNA_9331"
                     /gene="jgi.p|Fomfom1|935693"
                     /source="prediction"
     gene            18676..19762
                     /ID="gene_9331"
                     /Name="jgi.p|Fomfom1|935693"
                     /gene="gene488946_490033"
                     /portal_id="Fomfom1"
                     /proteinId="935693"
                     /score="0"
                     /source="prediction"
                     /transcriptId="935693"
     mRNA            18676..19762
                     /ID="mRNA_9331"
                     /Name="jgi.p|Fomfom1|935693"
                     /Parent="gene_9331"
                     /gene="jgi.p|Fomfom1|935693"
                     /proteinId="935693"
                     /source="prediction"
                     /track="FilteredModels1"
                     /transcriptId="935693"
     CDS             join(18826..19010,19075..19124,19207..19442,19545..19679)
                     /ID="CDS_9331"
                     /gene="jgi.p_Fomfom1_935693"
                     /source="prediction"
                     /transl_table=1
                     /translation="MYSNRGNGCTTLSGSFLVARCSAPFLCFPCHIITASVTISMQWHK
                     AKLANNFCIIWRSTGPSPMGARLTSASIRLTSATAQLVHGYSRRCGGSLLPATPTLRRL
                     HIDIEPSGSCSDEDGAAGRSHALWNTSVRLRSLPLLSTSQCLTVRSPVRIPAGQLAVRA
                     VHSITVQPGVSASRALFRGDGNILIAFSSQIPLSRNHA"
     exon            19075..19124
                     /ID="exon_9331_2"
                     /Parent="mRNA_9331"
                     /gene="jgi.p|Fomfom1|935693"
                     /source="prediction"
     exon            19207..19442
                     /ID="exon_9331_3"
                     /Parent="mRNA_9331"
                     /gene="jgi.p|Fomfom1|935693"
                     /source="prediction"
     exon            19545..19762
                     /ID="exon_9331_4"
                     /Parent="mRNA_9331"
                     /gene="jgi.p|Fomfom1|935693"
                     /source="prediction"
     three_prime_UTR 19680..19762
                     /ID="UTR3_9331"
                     /Parent="mRNA_9331"
                     /gene="jgi.p|Fomfom1|935693"
                     /source="prediction"
     exon            21500..21785
                     /ID="exon_9332_1"
                     /Parent="mRNA_9332"
                     /gene="jgi.p|Fomfom1|1219107"
                     /source="prediction"
     gene            21500..22793
                     /ID="gene_9332"
                     /Name="jgi.p|Fomfom1|1219107"
                     /gene="gene491770_493064"
                     /portal_id="Fomfom1"
                     /proteinId="1219107"
                     /score="0"
                     /source="prediction"
                     /transcriptId="1219298"
     mRNA            21500..22793
                     /ID="mRNA_9332"
                     /Name="jgi.p|Fomfom1|1219107"
                     /Parent="gene_9332"
                     /gene="jgi.p|Fomfom1|1219107"
                     /proteinId="1219107"
                     /source="prediction"
                     /track="FilteredModels1"
                     /transcriptId="1219298"
     CDS             join(21500..21785,21843..22017,22076..22793)
                     /ID="CDS_9332"
                     /gene="jgi.p_Fomfom1_1219107"
                     /gene_functions="biosynthetic (rule-based-clusters)
                     terpene: Terpene_synth_C"
                     /gene_functions="biosynthetic-additional (smcogs)
                     SMCOG1052:Terpene synthase/cyclase metal-binding domain
                     protein (Score: 182.5; E-value: 2.2e-55)"
                     /gene_kind="biosynthetic"
                     /sec_met_domain="Terpene_synth_C (E-value: 1.3e-12,
                     bitscore: 43.5, seeds: 87, tool: rule-based-clusters)"
                     /source="prediction"
                     /transl_table=1
                     /translation="MPARVTTPTAGPCSQEESLIVSTVDGESAQKYLYLPDTMASWPWP
                     RRMNPYYEEVALEANAWMKSFEPLDPESQDAFDKCDIGRLAALIYPQVSRDILRIAIDL
                     MNIFLLIDEYTDIVPALVVREMIGVIIDAIQHPDIPRPKGEVVLGEMMRQFWTRARNMA
                     TPEACRHFQGASIAYFSSIIDQAEHRDNSTNLTIDDYLMSRRNNVGIFPCYVVGELLLS
                     IPDEVFHHPAIQELGLLIADIVALDNDIASYNREQAMGDDQYNILTIVMYQFSCDVDSA
                     MEWVASYHKEIETRFMTAYKSVPSWGPEVDVQVQEYIQHLANWPRGNDCWNFESCRYFG
                     RKGREYQKTRLVPLLPKRSRKPNLEPEQVEAPLFEELEQQQVDPSGMVLAYA"
     exon            21843..22017
                     /ID="exon_9332_2"
                     /Parent="mRNA_9332"
                     /gene="jgi.p|Fomfom1|1219107"
                     /source="prediction"
     exon            22076..22793
                     /ID="exon_9332_3"
                     /Parent="mRNA_9332"
                     /gene="jgi.p|Fomfom1|1219107"
                     /source="prediction"
     three_prime_UTR complement(23905..24042)
                     /ID="UTR3_9333"
                     /Parent="mRNA_9333"
                     /gene="jgi.p|Fomfom1|1278517"
                     /source="prediction"
     exon            complement(23905..24102)
                     /ID="exon_9333_20"
                     /Parent="mRNA_9333"
                     /gene="jgi.p|Fomfom1|1278517"
                     /source="prediction"
     gene            complement(23905..26508)
                     /ID="gene_9333"
                     /Name="jgi.p|Fomfom1|1278517"
                     /gene="gene494175_496779"
                     /portal_id="Fomfom1"
                     /proteinId="1278517"
                     /score="0"
                     /source="prediction"
                     /transcriptId="1278708"
     mRNA            complement(23905..26508)
                     /ID="mRNA_9333"
                     /Name="jgi.p|Fomfom1|1278517"
                     /Parent="gene_9333"
                     /gene="jgi.p|Fomfom1|1278517"
                     /proteinId="1278517"
                     /source="prediction"
                     /track="FilteredModels1"
                     /transcriptId="1278708"
     CDS             complement(join(24043..24102,24167..24326,24389..24413,
                     24471..24528,24585..24612,24682..24741,24799..24899,
                     24955..24997,25056..25071,25137..25148,25216..25240,
                     25306..25337,25401..25452,25503..25520,25579..25588,
                     25638..25739,25795..25808,25862..25946,26009..26136))
                     /ID="CDS_9333"
                     /gene="jgi.p_Fomfom1_1278517"
                     /source="prediction"
                     /transl_table=1
                     /translation="MYISNHVSAEHSAAPVMTSLHLSESYLNKNLGVLFLGAVFSSMIY
                     GLTCLQTFSYFRSPRAANDGRWLHLLVGMVLILDSSHQALVIHQTYTYLVLDFANPSKI
                     ETTLIWSGPLEINVNGILALLFNAFNLYRLWCLSGNRYLVSFGVFTCTARFGLNLSFGI
                     RIFQYRSVAAAAVALKHHILALLSYGSAVDTLISGVLCYYLWMSRTGVRRSNDIISKLI
                     TMTITTGALCALWILGNLIVYVTAPHTMLDLFFTFIMSKFYANALLTTLNMREYFREVG
                     ERNTTCNTFNLTTINSSQGIHRPQLSDRTPAFVVHIQEESSTHSDGAQSESKPREPVVE
                     DV"
     exon            complement(24167..24326)
                     /ID="exon_9333_19"
                     /Parent="mRNA_9333"
                     /gene="jgi.p|Fomfom1|1278517"
                     /source="prediction"
     exon            complement(24389..24413)
                     /ID="exon_9333_18"
                     /Parent="mRNA_9333"
                     /gene="jgi.p|Fomfom1|1278517"
                     /source="prediction"
     exon            complement(24471..24528)
                     /ID="exon_9333_17"
                     /Parent="mRNA_9333"
                     /gene="jgi.p|Fomfom1|1278517"
                     /source="prediction"
     exon            complement(24585..24612)
                     /ID="exon_9333_16"
                     /Parent="mRNA_9333"
                     /gene="jgi.p|Fomfom1|1278517"
                     /source="prediction"
     exon            complement(24682..24741)
                     /ID="exon_9333_15"
                     /Parent="mRNA_9333"
                     /gene="jgi.p|Fomfom1|1278517"
                     /source="prediction"
     exon            complement(24799..24899)
                     /ID="exon_9333_14"
                     /Parent="mRNA_9333"
                     /gene="jgi.p|Fomfom1|1278517"
                     /source="prediction"
     exon            complement(24955..24997)
                     /ID="exon_9333_13"
                     /Parent="mRNA_9333"
                     /gene="jgi.p|Fomfom1|1278517"
                     /source="prediction"
     exon            complement(25056..25071)
                     /ID="exon_9333_12"
                     /Parent="mRNA_9333"
                     /gene="jgi.p|Fomfom1|1278517"
                     /source="prediction"
     exon            complement(25137..25148)
                     /ID="exon_9333_11"
                     /Parent="mRNA_9333"
                     /gene="jgi.p|Fomfom1|1278517"
                     /source="prediction"
     exon            complement(25216..25240)
                     /ID="exon_9333_10"
                     /Parent="mRNA_9333"
                     /gene="jgi.p|Fomfom1|1278517"
                     /source="prediction"
     exon            complement(25306..25337)
                     /ID="exon_9333_9"
                     /Parent="mRNA_9333"
                     /gene="jgi.p|Fomfom1|1278517"
                     /source="prediction"
     exon            complement(25401..25452)
                     /ID="exon_9333_8"
                     /Parent="mRNA_9333"
                     /gene="jgi.p|Fomfom1|1278517"
                     /source="prediction"
     exon            complement(25503..25520)
                     /ID="exon_9333_7"
                     /Parent="mRNA_9333"
                     /gene="jgi.p|Fomfom1|1278517"
                     /source="prediction"
     exon            complement(25579..25588)
                     /ID="exon_9333_6"
                     /Parent="mRNA_9333"
                     /gene="jgi.p|Fomfom1|1278517"
                     /source="prediction"
     exon            complement(25638..25739)
                     /ID="exon_9333_5"
                     /Parent="mRNA_9333"
                     /gene="jgi.p|Fomfom1|1278517"
                     /source="prediction"
     exon            complement(25795..25808)
                     /ID="exon_9333_4"
                     /Parent="mRNA_9333"
                     /gene="jgi.p|Fomfom1|1278517"
                     /source="prediction"
     exon            complement(25862..25946)
                     /ID="exon_9333_3"
                     /Parent="mRNA_9333"
                     /gene="jgi.p|Fomfom1|1278517"
                     /source="prediction"
     exon            complement(26009..26136)
                     /ID="exon_9333_2"
                     /Parent="mRNA_9333"
                     /gene="jgi.p|Fomfom1|1278517"
                     /source="prediction"
     exon            complement(26202..26508)
                     /ID="exon_9333_1"
                     /Parent="mRNA_9333"
                     /gene="jgi.p|Fomfom1|1278517"
                     /source="prediction"
     five_prime_UTR  complement(26202..26508)
                     /ID="UTR5_9333"
                     /Parent="mRNA_9333"
                     /gene="jgi.p|Fomfom1|1278517"
                     /source="prediction"
     exon            27879..28247
                     /ID="exon_9334_1"
                     /Parent="mRNA_9334"
                     /gene="jgi.p|Fomfom1|1369995"
                     /source="prediction"
     gene            27879..30147
                     /ID="gene_9334"
                     /Name="jgi.p|Fomfom1|1369995"
                     /gene="gene498149_500418"
                     /portal_id="Fomfom1"
                     /proteinId="1369995"
                     /score="0"
                     /source="prediction"
                     /transcriptId="1370186"
     mRNA            27879..30147
                     /ID="mRNA_9334"
                     /Name="jgi.p|Fomfom1|1369995"
                     /Parent="gene_9334"
                     /gene="jgi.p|Fomfom1|1369995"
                     /proteinId="1369995"
                     /source="prediction"
                     /track="FilteredModels1"
                     /transcriptId="1370186"
     CDS             join(27879..28247,28324..28524,28647..28745,29189..29239,
                     29300..29329,29885..29959,30016..30147)
                     /ID="CDS_9334"
                     /gene="jgi.p_Fomfom1_1369995"
                     /gene_functions="biosynthetic-additional
                     (rule-based-clusters) PF00561"
                     /gene_functions="biosynthetic-additional
                     (rule-based-clusters) Abhydrolase_6"
                     /gene_kind="biosynthetic-additional"
                     /phase="0"
                     /sec_met_domain="PF00561 (E-value: 1.3e-07, bitscore: 27.2,
                     seeds: 48, tool: rule-based-clusters)"
                     /sec_met_domain="Abhydrolase_6 (E-value: 7.3e-15, bitscore:
                     51.9, seeds: 455, tool: rule-based-clusters)"
                     /source="prediction"
                     /transl_table=1
                     /translation="MTSTTSIPTYTAAWSSGYDGTRFYTRTYTASSPRAVVLFVHGFAE
                     HIARYEWAHGVYASKGITVFTYDQRGFGRTALDKDKKSKDSAYAKTSWHDQFSDIEFWL
                     KHLKKEYPELPLFLMGHSMGGGLVLGFATRTIPAPEKETLSLLSGVVASSPLILQTTPA
                     SRMARFVGGKLSGVLPSLLIPAPIPVEDLSHDSVANALNTNDPWIIQKGSLKGLHDMLS
                     GGEQLLWSNYKHWPRDLPLFIVHGDADKVTSFKASREFFGKVDAVDKEFKPFEGGFHEL
                     IHEPEGVKEKFVDECILWIVKHVESSGRRSPISGAKL"
     exon            28324..28524
                     /ID="exon_9334_2"
                     /Parent="mRNA_9334"
                     /gene="jgi.p|Fomfom1|1369995"
                     /source="prediction"
     exon            28647..28745
                     /ID="exon_9334_3"
                     /Parent="mRNA_9334"
                     /gene="jgi.p|Fomfom1|1369995"
                     /source="prediction"
     exon            29189..29239
                     /ID="exon_9334_4"
                     /Parent="mRNA_9334"
                     /gene="jgi.p|Fomfom1|1369995"
                     /source="prediction"
     exon            29300..29329
                     /ID="exon_9334_5"
                     /Parent="mRNA_9334"
                     /gene="jgi.p|Fomfom1|1369995"
                     /source="prediction"
     exon            29885..29959
                     /ID="exon_9334_6"
                     /Parent="mRNA_9334"
                     /gene="jgi.p|Fomfom1|1369995"
                     /source="prediction"
     exon            30016..30147
                     /ID="exon_9334_7"
                     /Parent="mRNA_9334"
                     /gene="jgi.p|Fomfom1|1369995"
                     /source="prediction"
     exon            30505..30576
                     /ID="exon_9335_1"
                     /Parent="mRNA_9335"
                     /gene="jgi.p|Fomfom1|1203489"
                     /source="prediction"
     exon            30663..31142
                     /ID="exon_9335_2"
                     /Parent="mRNA_9335"
                     /gene="jgi.p|Fomfom1|1203489"
                     /source="prediction"
     exon            31558..32463
                     /ID="exon_9335_3"
                     /Parent="mRNA_9335"
                     /gene="jgi.p|Fomfom1|1203489"
                     /source="prediction"
     exon            32518..32789
                     /ID="exon_9335_4"
                     /Parent="mRNA_9335"
                     /gene="jgi.p|Fomfom1|1203489"
                     /source="prediction"
ORIGIN
        1 tcgcgaggga ggagttccct agtgagttcg acgaagacgc gtactcaccg ggggccctgc
       61 tgaggccggg ggtaacgggc aacctcggac gcgtgcgcga gtcgctgaag cacttcgtac
      121 gcgactggag cgatgagggg cgcgtcgagc gcgagaagat cttcggaccc attttgcatg
      181 cgttacggga ggttgagtct cctgcgcggg aggatatgca tgtgctcgta cctggcgcgg
      241 ggctaggacg cctggcttgg gagatatctg aacttggtaa gtgtaacggt cgaatacgcg
      301 catgcacgcg acaacgtatt ccgactcgga gcgcatgcgc gaggatggct ctgccaccca
      361 catacgtccg catatagttg accttttatg cgtcctggta cttctccttg cggtaataag
      421 actgacgtgt atatgcaggc ttccgcacga ccgcgaacga actgtcgttc ttcatgaacc
      481 tcggcctcag gttcctcctc tcggggaggc acacacaacg cactggccaa catgtcctcc
      541 aaccatacgc tagctggttc tcgcaccaac gtacaaccga cgcgctgttt cgccaagtag
      601 cattcccaga cgtcgtaccg cggctccgaa acacattcgt gctcgccgag caagacttcc
      661 tgtcgctcaa acacccggaa ggaactaacg gctacgactt cgtcgtcact ctcttcttca
      721 ttgacacctc gctcaacgct atcgagacgc tcgagcacat ccacgccctc ctccgacctg
      781 gcgggcgctg gatcaaccta ggcccgttgc tttggactgg gggaggacag gctgcggtag
      841 agctgagtct cgaggaggtg ttgcggctcg cagaacgact tggcttcgac ttggctatgg
      901 atggcgctcc ggcgagtatg cagcaacgga cggtcgagtg cgagtatacg gcggatagaa
      961 ctgcgatgat gcggtggttg taccaggcgg agttctgggt cgcgcaaaag agaatgtgag
     1021 ttgaaaatct ggcaaaaaat gacaggtcaa gaaaccggcc tttcaaacta tttctgaccg
     1081 gtcaacgcag gtagattgtg attggtgatt gtcggaagtg acgcgtttgg ttgaagttga
     1141 actggttact ggatgtacgc gcgttaagcg ccgctccttc agttcaacag ccattgacgc
     1201 gcctctctgt ttccttctct gaccacgctt cctgcttctg tgctttcttg tcctctaaac
     1261 ttgcagccac gtgcacatca ctggccctga ccaaccctta accagtccta accaactcct
     1321 tggcaagctt tcgccatggg cgagttcgta accgatctcg actactccta ctactccacc
     1381 ggagactcaa acaatctccc ctcgcctccc ccttcaaagc tacatcttcc cgttccggga
     1441 cgtgctttcg tctctctgcc gcggcgcgcg caggcctctg ccaagatcgt gcctattgtc
     1501 cagcccgtcc cgtcgttcgg gtttcccatt tcaaaggctg ggcccgacgc gtccacccaa
     1561 gcaccgatct cttcacgccg agccgccttc aggaagactc gtagctctac gagccgcaag
     1621 ttcccaaact cggttagccg tgcgacgcgg gtgggttacc ccaaccgtcg cctacccgcc
     1681 cgcgctgcag ttgctcctcc cccggagacc ttcgccagca tcaccgcgac gccggggttg
     1741 gaccagtact cgttcgaggt gcgtagctct acttgtactt gtagatgtcg gaggttttgc
     1801 gtgtcatagg ctcatagata ttgtgtgggg taggagcttc gtgccgaatg ttacgcgatt
     1861 gcggtggtcg ctactggcgc accacctcgt ccagtcccgc cagccgatgc tccgggtctc
     1921 agcacggcgg atgcatcaga aggtccccct gggaagccta agcctgtcaa gattattccg
     1981 ccgatgtact tgcccttcgt cagtgacggc agtcgtgttg agttggtctt gcaagccact
     2041 tatgaagtat gtatgtccac cgatgtgagt cgttctcagc atcttcatcg atacgtcgtt
     2101 tctgagagat atcgataccc aggcgctgag ctgcgacttc actttcgaga tgcccaagtg
     2161 acatgtcaga gcagacgaga tcggaaagaa catgcagtcg tattatagct atgcagttgt
     2221 actgaattgg acactcatgg gagtttgggt ttttaccgcc aatcgctgcg ttttctgctg
     2281 aagggtttat cctgtatcct tctatccttg tccttctcca attacatccg cattgaaggc
     2341 tgtgcggccc tgccctgccc ggttatggtc gcctttgcct gtccgacgtt cttcacgcac
     2401 tatcgcactg aactccccga ttgacttgag ttcggctaat cccgactcca tacactgacg
     2461 tgtccattgt gagcgccatg gagctatcag tcgtggcagt tctgcttgag ttcaacgtcc
     2521 gagctcgcag tacctgttgc ttcatacacc atcactccaa cccatcgagt gtcgtaccac
     2581 aactgcagta ctgtgcctct ttctactggt atgatccttt gctcacaatc atatcattcc
     2641 tctcacatag aatctagtac ccgaaacgga cagagactat gtggctactc agtacagacc
     2701 gtgcagagct ccggttcttc tctgctccag aagccgtgga cggcggatac gcgattctct
     2761 cccatacatg gcaacaggcc gacgagcaat cgttccagca gacgcgggat ctacaacaga
     2821 catgccaaga gcggagggtc aaccctcgcg atgaagcatc ggagaagatc cggtgcgcct
     2881 gcctcctcgc agagaagcat ggctacaaat ggatctggat cgacacatgc tgcatcgaca
     2941 agacgagcag tgtggagtta tcggaggcca tcaactccat gttccgatgg tattcttgct
     3001 ctgaggtttg ctatgcatac ctggaagacg tctctacagg gtgcgatgtc agagcacctg
     3061 ggtctgagtt ccggaaaacg cggtggcata cccgtggctg gacactacag gagctcatcg
     3121 cgccctcgct ggtgatgttc gtgtcgaaag agtgggagcc cctcgggacc aagctcgaac
     3181 tgtgcgatct cctgcaggag attacaggaa tatggtggca ggtcttgaca cgtgaggctc
     3241 atttctccgt gatcagcatc gcgcaacgca tgtcatgggc ctcgtcccgg attactacga
     3301 ggatagagga cgaggcttat agcctcatgg gtctgttcaa cgttaatatg cccactatat
     3361 acggcgaggg acgtcaagca ttccaacgtc tccagcacga gatcatgaaa cagtcatccg
     3421 acacgagtct gttcgcgtgg ggccgatggg cttcctctaa caatcttacg ccggcccctc
     3481 cgcaggaaat ctaccgatac ttcaacacgt cttcccacaa tcacgtctac ctccttgccc
     3541 attcccctca tagcttcttc aagcccttca atgggagcat cgtgcgtttt actcccaatg
     3601 ccacgcagcc tctacaaccc tatctcccat ggcaatggaa gaagaaacag gtacgtacaa
     3661 cttcagttcg atcgtttgca ttcgatttgg ctaagtgatt aataggaact tgaagaagaa
     3721 gacaagaggc gtcgagaaga gggtccgttc gatcgttttg agctccctcg tttcgctttc
     3781 acgagctacg gagttgagtg ccgattccca gtcattgagg tcggcgaagt taccatcgcc
     3841 gtcctgctat gcgataattc ccgcgaacac atcggcctcc tcctccaccc ctccaaccac
     3901 atcctgcagg atccgtctag aaagaaatac cataccgggt ttggcttccg gatggctagc
     3961 gggatgatcg ggttcgctcg tctgatatcg ctcggggccg atctctacaa cctccgcttc
     4021 aacgggcaga aggtagaggc gaagtggcgt gatatacaca tcgcagacag cgcgcctcct
     4081 ctttggaagg acgaggcacc tagtctctgt tcacccctta actgcatcct ccccgcacct
     4141 ccgttccgca tcccccactg gctcgtgggc aggatgactt ctctggggtt cgagctccgc
     4201 cctctccaca tggcaagcaa gccagacggc aagaagcctc tactcgccgt tgcgactttc
     4261 gaggatgtca gtgctaaaga gggtatccgc atctttctgg ggacatgcgc ccaggccgtg
     4321 cagtccatcg ctcctccgag tcgtctccat cactggtgca aagtgataat tcaacatgat
     4381 ggtaattggt cacagagagt cgatctcact cacgattgtt ccgtacatca tatcgactca
     4441 tggcccgact ggaccaaggc gttcggagtt cctgaccgga ctatacgcct gtccttccga
     4501 cgttgcagct tgacgccaga accagcgatt accctcgttt tacaccttga actccagggg
     4561 agggtctacg aggacatcat agggcgtacg aatgtagttc ttccgtcgcg ggactccctt
     4621 gtctcccgcg catctggcac tgaaacctca accacggcgg atcgtctccg cgcaccatct
     4681 accccggctc tccatccccc caacagcgag acgctggtag actctatgga taaattacgt
     4741 gttcatgaat ttcctgacac acatactaag tgagtgacca cagggtctgc accgaactga
     4801 gtgaactgac gaaaagcaat agtagtagcc attaacgtag ggagttcatc gcgtcagggt
     4861 cctgggatct ggaactatgc ccctagccat cacctgtctt ccttgtcaca tttttcactc
     4921 tcatgactgt cacgttgtca gtgttgttga ctactcatcg cgtacagact cggcactgag
     4981 tttaattctg acgaaccggc acccacacaa ttcgatacta actcgttccg agccgcgaag
     5041 acacgatgaa ctattggcat agaacaacgc agaaggactg cacagtacta gtcactatca
     5101 gtcacaaagc cttgacccat cgtccgagtt tgcacagcac ttccgtcctt tccggctcat
     5161 gccattccac catcaggaag tcgtgcaatg catccggcgg ctcgatgaaa gttaccagtt
     5221 cctctccgtt gtcctgcacg agcctctctc ggacggtatg tatcggatcc agggtgtatt
     5281 ctgctcctcc cgccacaacg acagtcggcg ggaacccgga atacgtccct ggttcccagt
     5341 ctgccttcaa tgaacccggg gagatccacg cgctcgtcgc agcggtgtct tcaggcagct
     5401 tccccacgag cgcacgccgg gtatatccag actcgaggat cgtgtgcaca acatcgcagc
     5461 ggatgttccg ctgcatggaa gagtgggggc cggtgtgggt ctgtgcccag tccatcgtcg
     5521 gggagagtag aatgaggccg ccaggcttcg gaagagctgt gaggttcgcg gtggcgatgt
     5581 accgtgccag gttgaatgcg atccctccac ccgcggaatc tccagatatg atgatctggc
     5641 gaggatcata gccgatgtca tcgattaggt agtggtaccc tgcaatagcg tcgatgagcg
     5701 aggcagggaa cgggttcgcg acttcgaagg gcgcggcgga ggataaccga tattccagcg
     5761 cgaatatccg taagttctgc cctaggtgct ccaggtagcc tctgcacaag ggtgcaattc
     5821 cgccttgcgc ttgtggattt gcggagcctg cctactcagt tgatgttagc gaacaggatg
     5881 agaggtcttg cgcactcgaa tactgacaac atgcccacca cctggcacac aggggttgtc
     5941 agctcatatc aaggaacaca ctcaatctcg acccttaccg tgcaagtgat atatgacctt
     6001 ttcgtccgat gaggggtgct ggtccgagtc gatagttgag ccagtaggat gtttgctccc
     6061 gtaccagaat cctgccacat gctcagctgg gacaactccg ttcttatctg caaggttgcg
     6121 tatttcatcc acgacgagct gggtagtcct agtagcagtg ggattgagca gaataaaatg
     6181 gaggtcttct gctttctctc cgcacttctt gagtggcatc gggggcggca gagatgtctg
     6241 gtacattata ccaatcatca gccgcaatat ccgaactatc agggaacgtc tgagagtcca
     6301 agaacgcctc ggacgccatg acgggatgga gtctacaaca gtccacacag gcaaaaaggc
     6361 taggaggtag acaacgccgc aaagcatgta tagggtggcg aatggctggc gtcggaaagt
     6421 gaacggaggc atgatacata tgctcgcaat cgacggtaat ttcaagtggc gatgtggggg
     6481 aactatgagt tgttggagat aggaatggct tcagcctctt atcctgctca cggctcacgg
     6541 cggaaccggg ggtccgacga ttctagggga ctcactctcg gagggggggc tgccaagagt
     6601 agagtcttgc acactgcgcc gggattcgtg ggcctgtgca tttgtgtgtg tcagttaccg
     6661 cacatgtgca cacatcttga ttcttgaata tctcggatcg cccaagggag gccggcgccg
     6721 tcagctatca ggagaagagg tactaagaaa taggcatcat cagtttccgg cgagagggaa
     6781 cctcgcaccc aacaccttct agatctattg ttttccgcgg cgttcaagtt ggagttgaca
     6841 gaactctgcc aagtgcgcca tagagtgact cgtccgatgt gacaacggca attaacaaaa
     6901 attatgcgca gcagaacgtt atagtataat aatccgtccc ggtatgtaca tatcatcaag
     6961 tttggctatt gatttgatgt ggcacgtggc gcacttggcg ccggagggcc gttgaacctt
     7021 gactagtgtc gtacccgtgg ctttgccact ggaggttgtt cgccttcggc tcaacactgc
     7081 ttcagtcagt gttcttgctg ttggctcagc aatatatcgt ggtgatgtac atatactagt
     7141 cactactcgt ggctcataat tggaatagaa acccgaaatg accatgaaaa aatgaattaa
     7201 gaatgtgatg tcgagccttc agctccctgg tgaacatgtt ctaatactct tccttgtgtc
     7261 gacataaatt tactctaatc tattactcgt caaattgtgg tcccgtggag ttcaactcgt
     7321 acttgcttgc ctgtcaggat gagctcgggc ttttcatgat gatgtagtac ttatacagaa
     7381 cctgattgaa tccgattcag atggtggctg catttcttct ttgttgacac tgttacttgt
     7441 caggctggcc tcgcaggctc ggcaagacag ttcccagggt gcctcgcaag ctcggcgaaa
     7501 cagtccccac cggaagccta gtcccacaca ggcgcctcgc aggctcggcg cgcgcacatg
     7561 gcagccacgc ggcaccacat gggagccatg tgctccgcac atggcgctag acgccccccg
     7621 tccccttctt ttatgaaatg tcgaacgttg aagtctttcc accaagtact agtgctcagc
     7681 atcgaaagct cataggccac tggtatctgc tatcctccct ctacctctga aagtacgtgc
     7741 acggttatga gtactggact aatctacgac tgtcttatgg tcaactttct ttatgcgtcc
     7801 gtagtagtat cgaatatcca gatcctcgag tttgaccgag tccgcaccgg cacagtctca
     7861 acagccagaa actgccaata tatcatagaa tgcaagtgag tattgatgca gttctccgtg
     7921 cttcaataca ctctgagctc cccgtcaacg cttccaagca ccatgctcta caatgccggg
     7981 atattgtctt tcagatctgt gatcaagtag tcgcacaaag ctgcgacagt caacgtatgc
     8041 tagccgcgtt agcaagcgta tgcaaggcgt tccatgaacc tgctctcaag gccttgtggg
     8101 cgagactccc atccttttta ccccttctac ttcttctatc ctcgagcgtg gggatgaggg
     8161 agattgtgcg acatgcagga ggaaggatcg acaaactcta cgtaagcaat cttgccacgg
     8221 acgagcgctt tcttgatgtg atgctcagag cacgtaacag ttcctctctg gagccatcat
     8281 cccggagcaa tgggcacgct ttcagaagta cgctcagctc gttcatgcaa taattgaacc
     8341 cgctatatcc tcacatcatt cgcaacgaga aatctttcca tctacttgga catacctatc
     8401 gaaacaaaac gattatcgac ctctggttcc cgcgcttgat gaattgcagt tcaacctcga
     8461 atatgtccac gaaaccggct tgctagccct cctggtacct tctctactgc gcctcacgat
     8521 acgttattct cccctccggc tctataaacc gacacgcgac aattcttggg aggtgtcggc
     8581 gagcgctctc tttgctcaac ttatccctct agttccgcaa cttacacacc tcgccctcca
     8641 catcgatgac gtccagctcc atcgtgacat gctagtatcg ttgccacgtt taatgcacct
     8701 ccgttccctt caactactca actggaggac tagtgccttg gggctgagga caatatgtgc
     8761 gctttcttcc ttgccacacc tggaagacat gagactatgc attgagtctg acgatgaatt
     8821 cgtcgaatcc gacgattcag gagcctcttc tccattggca aacgccggat tctcctctct
     8881 caagcagttg catgtcacag aaagttcatc tgggaccttg gcgaagcttc tcagggcttg
     8941 ttctgcacct tctctgcgct ccttcggcgt tctacacatc cctactatcg gaatggaaga
     9001 atggcgttct ctctgcgacc tggctttaca acgcttctct gcggtcaccg agatatcgtg
     9061 gtacctatcc caagaagtca ccgaagacga tggttcccaa tccattgtca tcgcactctc
     9121 cccattgcta tctctagggc gactacagcg tgtcaatctc aagtttggac agtggttcat
     9181 ccagtccgag ctctcagacg cattctacga aacattggca aaatcatggc ccaatttgat
     9241 agagttggaa atacgattcg actacataga cctccacaac ggggatgaca cgtgtccaac
     9301 actccgctcg ctcaccactc tcgctactca ttgcccccat ctccaacggc tctccctacc
     9361 cgtgctcagc tgtgacgaca tcacggaatc ttacgcccta tcgttctctt tgacggacca
     9421 cggcctccaa gtgcttgaca tcggagacac tctattcggc gatacaaacg acgtccgtct
     9481 ttgcgcggtt gctgttgatc gtctattccc caaacttgac gtggcgatgt ctcggtcgac
     9541 gacgtcgtac gagccagacg acggattcga agatagcttt tatgccatac tccgcgcggt
     9601 ggaactgtgt cagtgggcaa ggcagggcgt cgacatgcag gtggatgtgc acggatgatc
     9661 tttcatggag gtgtgtcgca tttgactcat gacactccac gccgttggac tgatcattac
     9721 ggcgaattgc atactacata gtgaatcggc tcaactgctg aacgctagcc cctcccacat
     9781 gtgccttggt cttgatcgtc gctggtgcgt ttgtgactcc tattcgcatt cacgaaatgt
     9841 caactgacta gtactcagcc cgccatgttc tgcacaaccg ttcactacaa acccacgtgt
     9901 cctgtacgta cgaccaggaa gtatagtaca aaaaagccga cagtgtgtaa ggccgcctgt
     9961 catgcagcac cacgtcacgc atagtcctat ctccaacact ttacacgtcc gcgatagcac
    10021 ccgattctcc cgcccgaatc ttctccagtc cttcgataag gggaatgtta attccgtctc
    10081 gacggaggtt cagattccgc gaatctttgg ggagcagagg cacaagacgc gtcttctgat
    10141 attcgcggcc cttggttccg aagtatctgc cggactcgaa gcaccagcag tgattcccgc
    10201 ggggccagtt cgcgaggtgc gtgatgtact cctggacctg tgcgtcgacc tcggggcccc
    10261 acgaaggcac atctttgcag gcggtcatga agcgcccctg cacttccttg tggtacttca
    10321 ccgcccactg catggcgctg tcgaagtcgc acgaatactg gtgcatcaca accgtgagga
    10381 tgttatactg gatgtcgccc gtcgcatgct ccttgttgta agaagcgagg tcgttgtcaa
    10441 ggagcacgag gtccgtcgca aggcacctga gctcgtcgag gatggggtgg tgatacgcct
    10501 cgtcagggag cgcgagatgc agctcgccaa cgaaaaagca tgggatcacg ccagagttgt
    10561 gccggcgaca ctcgaagtaa gtgtcagtgg tatggatcct ctggctatct cggtcatctg
    10621 cttgcccgat cacagacagc agataggctg tgcatgtctc gacaaaatgg ttggctgcct
    10681 caggtgtcgc tacgttgcga gcccgagtcc aaaacctgag catatggagc ttgagggggt
    10741 atgcgcagca taaagaacat gatatcactg actgtctagt catttctcca agcaccatct
    10801 ccccttcggg tcggaccttc tcggggtggt gtaaaacatc gatgacaacg tcgatgatct
    10861 cgctgactac cggcgcgtgt ttatggtcgg tatactcgtc aacgaggaag aggactatca
    10921 tgaggtcgac accgatacgc aaaccctcta acgaataatg attagattgt cccttcaact
    10981 gagatagtga cggatgacac accgcgagat gcatccggat acaccagcga tgccagacgc
    11041 ccgaagtcac acttgtcgaa ggcgtactgc gcctcgggag taagcatctg gaaggacttg
    11101 aaccatgcgt ctgcttcagg agtgaccacc tcgtagtatg gatgaatgtt gcgtggccat
    11161 ggccaggtct ccatggtgtc ggggatgtag aggtacttct gtccaccgtg tttctcggtt
    11221 tcgagcgcga gggacttctc cgagtggaag gtaggagctg aggtggacac cggcatgaga
    11281 aaaatgtgag gggaaagaga gagattcgga cttgagcagg cgatggtgct aggccgtgga
    11341 gtatgactga ttcgaccagt cgttttatac tcaactattt cttgggcggc gaaagtcgtt
    11401 ctgacttcca cgattggaat gatccctaag tgtggaggag ctactgtcat gttcggcgtt
    11461 cagtcggctg gacacggcag acatctgtgt catatagtca gtgcgattac gaaatcgtgg
    11521 tcgcgtctgt gtacaataaa tcatggccgc gccaaattac ggtggttcgt tcgcgatcgg
    11581 cctggcagga agacgggtct gctatgtggt cgcacttttg tcaacttttt gagtcgtaag
    11641 tagtgtatgg gagtgctgtt tgtgcgtagt ttatgtcagc ctcggtcccg agcgttaaga
    11701 gcgaatgtta cctaaccgac aaacgctccc aacggagaaa tgagtgggtt ctcgacaaga
    11761 gctagcgctt tgcggcggct tcgctcaggc ggcacccagt tatcttctac gcttgcgtgc
    11821 gctatccgat accagagaca tcgaagacga ttgagcgatc gtgtagcatt cctcgtagca
    11881 ttcatgcggt cggtccacag aaagccgatg tcaccgtgac ttccattgga aaccattaca
    11941 tgctactatg agcgcacgcc ctcgtcttta ctcagcttct acaccacata tcactcaaga
    12001 tacgtgatta tgattatctg ttgagatgcg tacgacccat gtctgactcc cacgtgcgat
    12061 cgttctgttt ctgttggtag aggttgcagt gacgtgcatt gcgcgagtag cgcttcgaat
    12121 tcaaaagatg cgcttgcctt ggtgatatct ctagatcggc ggaggtcttg gctgctggcg
    12181 tgcgtattcg gcaccgattg aagctcgagc tggagctcaa ggggcccgga attgcctcta
    12241 gcgtccttta gagattgcct tgagttgagt ctgtgtggcg cggaaatgag agattagtag
    12301 atgcagtatt cgcggcgccg gctggatacg tacacagcga gtactgagtt cgtgtacgct
    12361 gaggacgtct gtgggtcaga agacgacggg caatggggaa tagcaatagg gagcatgact
    12421 cacatctaat ggcaatgacc tcgagggaga tccagatcat ggtgtccgga cgagccagcg
    12481 cctgtacgca gtaggtcact taactgtggt cgagatccta gctttcattt gactcacaaa
    12541 gaccagtgcc aacgtgttga agatcctaaa cataccaaag tagaattacc aagcagctct
    12601 atgaagcttt tcgtgagccc aaggcttacc ctgtaagtaa acctacgcaa agatgtgaat
    12661 cgactccagc gtatacggta caaaattagc cgtcctcgta cctgtattga tagtgtacac
    12721 gatcaacgtg ttcagcagcg tgtccgtcct ggtacatatc agcttgaggt ccagggaatg
    12781 ctataaatac acgacgtact gtacgaaccc agtgcggcta cgtcttagag tgatgatgag
    12841 gacgctcgcc gtgaggcaat cagacgctat ggcagcacca caagccgccg aatcgatcca
    12901 ctgtagaaca gcggagggtg aggtcaggtg agtcgcaatg aattgtcata aagtccgcac
    12961 atagaagcgc ttgtactgcg agaaggcatg gaactcgaat ctgacgacga tctcagtatc
    13021 acgctagggg ccagtgtagg aatagggcgt acgcaatcac tgtgcccgct gataagtgga
    13081 gatgagctgc gaagctcaac gacgctgtga tcggactcac tgatggcgaa tcctgagtag
    13141 gcccatgata gttgatgaat tgaggatggc ccttacggtc tagctggatg agcactcacc
    13201 gaatgttgtg agtgctaaga gtacctggca tacataggta tcaacgaagg tcaaccaaca
    13261 agaatcacaa gcttacggag cacgtcacta gtatacgatg cttcttgctg actgattgct
    13321 aaatgagtat ggacatagta acttcgggag gatcactgcg gcgcactgat gtatacacga
    13381 cgagcaaaga aactagacca gcctcagtat gctcctttca tcgccaatgg aatcacctac
    13441 gattgacata tgagtacagc gagaccctat tataagaatc atgattccgt ccagaaatac
    13501 gtctagaccc gatgtactca ctgctaacag cggtaaaatc tgcgaggtgc cggagtgaga
    13561 acaacacgaa aatacagaca ggcacaaatc tgcacctgta tggacctgga ttgcgagtac
    13621 ccgactagct atgagtcgac gcggtgtgaa taagtcaagt gactgaccag ataccgcgga
    13681 gaagagcaag aggtttgaag taattggtga ccaggtacgc atagctatgc ccaatctaat
    13741 ggatcgcgtc gctcgttggc agaagggatg gacataccag gcatgcatgc atacaatgtt
    13801 gtgcacagtg tccaaaacgc tggtacgacg agaagtcagc cttgactgga tgtagagaga
    13861 catgacaact cacacaacac acaacaccta gttgccatgc attggtcagt tcccgccagc
    13921 atagtgatct accgtcggcc caacgcacga aacatttgtt cacgagatgg tcgtcagcgt
    13981 aaacacggac ataacggtat gcttgatgga tcaggactcc ataagatctg cgtagcactg
    14041 agtatcagcg tcgctcaagc ctgagggaca ttccacacat gacaatcgaa gaactcacat
    14101 gaggccggcg aagcatccca acaatagcgc accgtacgtg tcgtccaagg ctggaaggct
    14161 gggcaagaga gtggagggag ggggattacc cactagtatg ttgctcttag cgaagggggg
    14221 catggcttgg tggactaggg caggaccaag gcgggtactt atatgaagga tatgaggaat
    14281 acgatcaacc attcctcctg tacagggaag gccgcgaagg ttcccgtcga gggaaactaa
    14341 tacggtcata aggtgcgatg gtgcggagga agcaggtgcg ccgtcagctt ctcatattag
    14401 ggcgaacggg ggagcatatg catttgtgaa tcacgaacgt ctgtcactta cgtcgagagt
    14461 ggatcgttgg gctatacaag cgtggtcttg cgaaccacac ttgactggct tcagttccac
    14521 gtccgacata gacttctgct tcttgcttgg aagggtttcg gatcttgatg gagtgtggtt
    14581 gagtctcaca cggagttcac cgtccgagag catctcaggc atcgcttaac gagtattctc
    14641 tataagaacg attatgactg acgtttagat catgattgtg gtgaacaagc acatggggcg
    14701 gacagaagca ttcatacata ccgtccatca ttcgttcttg ccgatcattc aggttccagg
    14761 ctcttattcc aggaacgtat agatctacac gctgcaatgt ggtgttcgga tgttcgaagt
    14821 catcagacag tagtagcatc agactcactc cacacagggc gcaatagtac tccccacttc
    14881 cttcactaca attcatgctc acggagtcaa tattttcaca gaaactttca cgatgtatag
    14941 gcaatttgat agaatgccat gcgtgtagac gatcatgttg cattccggag aaagcaggag
    15001 caatgtctgt ggtatgacag atccaaggcg agtatatcga actcacaagg ttggtcatca
    15061 gtcatggttg cgggtgtcgg atgtcggggg tgtctagata gaatgcacat gatatactga
    15121 ggccaagcca ggatacaact cactacgaag tcgaccatct agtaccctgc tgcaccaggc
    15181 gcagcatctc cctcacgctt cagacgaagt agtacctcct tgaagcgagt gagatcggtc
    15241 gagttcgggc cagtgcgggc aatggtcttg ctctgcgagt tctgaagctc aaggatgtcg
    15301 cagatccgct gccaagtggt gccctgagac agcgacgtgg agaggtcggc aagcaactgc
    15361 tcttcgtgct ccctgaatgt gtgcagcaca ggatacatgc gtcagcgaat ggtacagtgc
    15421 ttgacagata tacgcacttg ttttcccgga ttatgcgctc cttctttgca gcatactcct
    15481 cgtagaactg atcgatggcg cgctccgcct tgccaatggt ttcttgtcgc ttggctcttg
    15541 aggcctcatc gcgcgccttg atgtccgcag cctgctgctc ccgccattgt ctgaatacct
    15601 cctcagataa atgctatcat gaagttgcca ctaagacata cctgataact tcgggctcgt
    15661 cctcctcgag tggttggttc aggatgggtg tagacgagta tgcgggctga ggtgcaaaag
    15721 tgggagtagt accaaagaga ggttgcggtg ggggaggtgc tgtttgctgc cggttgtctc
    15781 aggatctcag tgatatgaca gtgacggttg atgctcacct gcggcacctc aatatccggg
    15841 aactcgctct cgaacttctc gatctcatcg tctccggtga ccttcacttc cgtcgcgcgc
    15901 tgtggaggag tgctgaagtc gtcgaatgag aagctgcctg agctgctcaa tgggggggcg
    15961 ataggtggtg cagagatgtc gccggagccg tctagggata tttcggggaa ggcagaggca
    16021 gcgaggtcga agtcgatgtc gccaccggca gtcgcgtatg tgccgccagt gggggtgcca
    16081 aactcctccc caagtacatc gctctcgcgc tgcaaaaagt cgctcatcgt tgtcgtcgat
    16141 gtcgtcgtag aattgttggc gttggcactg gcagcgggca cagttcgcga cgcgcccgct
    16201 cgcgtggcgg gtgtccaaat aggcccaagc atgcgatgag cgcccactgc tgcctcattg
    16261 gcgcccgccc tccactcagc ggggcgaacc aactgttact aggtcgtcgc tgttcttcat
    16321 gctctcgaca ccgtctccct ccctttggtc attacttagc acgatgtact caacctcatc
    16381 gtatgccacc taggaaatgt ggtccaatct ctcaatgatc ccggtttgtg ttcgctttgg
    16441 cctcgcatga ttgtacgaag gtctgcgctc gaccgttctc cattctcccc tcgccctggc
    16501 gcaggcctgc gcaacgtcca agagccactg accaccagaa gtaaggcgct gcacgctgtt
    16561 gagagtaatc ggaacaagcg ttcactaggc ctgtggagtg gcagctattg tacgtatgtt
    16621 attgttctct gcctcgagct ttgccggatg tccagccatt cttcctccaa cataaaggcc
    16681 cgaaaacacg cccagtaagt ctgccttttc ctctttgacc cttttacgac catcatgagc
    16741 taccctccct ccaacgacga ctcgaagtac acctgggatc gccacccgca acggcgacca
    16801 cctcctgctg tcaccattcc ccctccgtcg cctccaaatc acagtcccgg cagcccatta
    16861 cagtcctatc gatcctcaga ccgccctcac cctcaccacg cccgctccca gtcggagtgg
    16921 acaaataccc tcaccgtgca gtcgtacaca aaaaatcccg accccgaggc cgggaaacag
    16981 ccgaccacac cccaaccctc ccgcttccgc gaacgtttca ccaaatactt cttcgacctc
    17041 cggatgccta cgcaaggtcg cgacccggaa tgggttccca tgagtgagcc accactacag
    17101 cagtggccgc cgttggagat tgagaagaag cggagatgcc accactgtca ggaagagaac
    17161 gaccgccgca ggaaactcat ggcagttctc attgttatga tcgtggtctt gctcttcttc
    17221 tttggcaaca tcatcttcct caatgtccgc gtcgtgcgac tgtctgcctc gcgctctagc
    17281 tcaccgtcat caccgtcgaa cacaagtggt gtaaacacct ccacgtcaaa tggtctgtcc
    17341 gaggacgctc aacagtgcct gtcgcagtac acgctgaatg cgccttcgga tccacagggg
    17401 tatccttgct cgacgtgcct gggggtcctc cagaaggtcc cgtccagctt ctttgagacg
    17461 gaccagagcg acggggagca gatcacgaac gccatccagt tctgtggtct ccggagtatc
    17521 ttcgagacct cgagcggtga cgggcagcgt ggtttgtcga atgctgggtg ggcacaggat
    17581 gttcgttttt gcgcgtggca aggtgttcgg tgcaatgggt ttggacgtgt tgcatcaatg
    17641 tgagtactca tatgacctca atgttggcgt tcgctcacat cagtactcgg cacagacgat
    17701 tgtccttccc ggcagtacct gcgaaaatcc cagacgaagt caccgcgctg accggcctta
    17761 caaacctcca gatcatcggc gacacaaata tacccggtga gtaacgtact tggtactgca
    17821 ttctgtcgtc gtcgtctgac tctgaacgga tagccggtga cttccctgct tcattcaatt
    17881 cgctcacggg tctcacaact ctacatctcg aatctactgc gctcaactct cccgccttca
    17941 cactactcag ttcattgggg aatctcacta cactcacgct tgtcaagaac gcgaagatga
    18001 ctggtgacat gacttcgggg attgcctcgc tttctcttgc gaacctgtac gtcgaagcct
    18061 cggaaatagc tgtctcctcc agactgatta ttgttcaggg tgatcaacgg gcagttacta
    18121 caagcgaacc cagtatccgc cctcctctct ggtcgtggtg gtcgttctct caagactatg
    18181 tacgcctctc tccactccct cgcacgatct gtgatctgtg ttgctgacat tccgcccaca
    18241 gtgacctatc atctacatcc ctctccggca gcctaccctc ggacctctca ggcttcagct
    18301 cgctcgtcga gctccacctc gacaacaacg ctctcacgaa cccgctcccc gcccagttcc
    18361 ccgccaacct gcaatcgctc acgctgacga acaactcgca acttgccggg caggtgtcgt
    18421 cgggcacgtc gttctgcgcc ctcgggcagc tcaagacgtg tgacgtgcgc ggctcagaac
    18481 tcagctcggg gggacagggg tgtggcgtgt gtcagttctc atgacgcagg tcgtcatttg
    18541 gctgaagtat tctgttttct ttccatcttt ccatctttcc acagttatca agatggtggc
    18601 cgtctcatct accacacata ctcacataga tcctatctca tgctacggac tcaaaactca
    18661 cgacactgat cacgacattc ctttgtatcg ttatgcgcga tgtctcgtcc cgccgctacc
    18721 ttcattcagc tatagtataa tgctacccca tcctactacg tacattcgtt ttccgtatcg
    18781 cgtttgtagc catagtcgct ctcttctcgg actgtattta gcttaatgta ctccaatcga
    18841 ggtaatggtt gtactactct cagtgggtca ttcctcgtcg cacgttgtag cgcgccgttc
    18901 ctgtgcttcc cttgccacat catcactgcg agtgtcacca tttcaatgca gtggcacaaa
    18961 gctaaacttg cgaacaactt ctgtattatt tggaggagta ctggaccgtc gtaagatcac
    19021 ttacccttct caccgaagag atcttgacta ttcatctgat gtataatttg ccagacctat
    19081 gggagcaagg ctcacttctg cgagtataag gctcacttct gcgagtatgc ggcccacttc
    19141 gtattccgat catgatctgc attacgttaa cagctccata tgcttacacg tcttcctgcc
    19201 atccagcggc tcaactggtg catggatact ccaggcgatg cggcggttcg cttctgccag
    19261 caactcctac tctccgccga ctgcacattg acatcgaacc gagtggctcc tgctccgatg
    19321 aggatggagc ggcggggcgc tcgcatgcct tatggaacac gtctgtgaga ctgcgctcgc
    19381 ttccgttgct atccacctca cagtgcctca ccgtccgttc tccggtacgc attccagctg
    19441 gagtaagtac atcaagttgt acgccgcttc acccatatac ctttgcgtat ctaagctttc
    19501 gaaaggttaa ttcaactgaa gctccgcctg acctataact gtagcaactg gccgtccgag
    19561 cggtacactc aatcactgtt cagcctggcg tctctgccag tcgcgcacta ttcaggggtg
    19621 acgggaacat actgatcgcc ttctcttccc aaattccgct ctctcgcaat cacgcgtaaa
    19681 aatgacccgt cgccagatgc atgcacgcaa cgtagcatga cagttgttga acagtttccg
    19741 ccatttcgat ttccggtctc cgagttgacc catccgactc ggactcgctc gcgaggattg
    19801 agccacactt tcggaaacgc aacgtcacca atgcatcctt cggcatgctc gggcttctag
    19861 taattacgac ggaggacgga ggacgcggat atggagcaga ttggccgtgg ctggaaaccc
    19921 tccgaccctt gctccgtccg acccgcagat gcgcccacct tccgctcact ctacgcagtt
    19981 atcagtcgcg cggcgctgcg gagcccacat caggacactt catattagcc atctcatggt
    20041 gtctgtccac ccatggcggc tcgtggcgca agaacatggt tgtgataggt tgccttgagg
    20101 ttgcactccc cgagccctcg gacggtaggt aagattagtc ctcatcggag atgcaggtgg
    20161 ggtagcaggg ggctcaggcg cagttgtcgg aggtatgggg taccgtgcgc cagctattcc
    20221 ctgcgcccag cttgacttgc agcagccgag attgcattgc gaagaaaaga tttagcagac
    20281 agtgctggcg ggcattcggt gagtcggctt ctcttggccg cctgttgaca attccgacga
    20341 cgcgagcgac tcgtactcag gacgctgaga acgcatagca tggcacaatg gaggtggacc
    20401 cttcgtcgtc gtgatcatgt ttccaattgc cccgactcag atggccacag gtatggcatc
    20461 ctcacttgtt caaaggggta tcacttgcat tctctgtctt atataatgat ctactctccc
    20521 gggcccctcg atgtaacaca agattgtatc cggcacaacc gcgtacgtgt ccaagctccg
    20581 tataccgcaa tacctgaatt gctgcggcca agatctgaca tcggaccaaa aatccgccca
    20641 ccaaccgcga cttcaatcgc gctcaacttg aaggactcgg atccgcggcc caatcgtctt
    20701 tccagatgtg catggaatgt atgtcattcg ctagtgaagc tcccgagatt gaacacaaat
    20761 gcgggcgcac atgcggtctg tcatacatgt acaagctttt ggaggcatgc aggttgtgga
    20821 tgactcggaa tccatgcatc ggcttggcta gacttctgga ggcgctcggc tagtgggtga
    20881 cgatgcggcc tagaatgtca aagcgcgtgt atatgagagc aacgcgccat ttcaatgttg
    20941 cattcctctg atccgggaac tatatctcag aaacccgtgg tgcaccctta ctcacttgaa
    21001 cgcggggtgc aattaaggtg gcctgcacta gaatctgata ctcatgcttc cggcacaagg
    21061 cctgtggtta aaacttcctg gtctcacatt gatattgacg atgtttagat gtgcatcgca
    21121 cttttgccta ctcaacattg cgcagtttgt gtatttgtag acaagctatc gaacgccgag
    21181 cttgacacca atccggctag ctcccaaatt tgtagaagat catcaagttc ggtttcagtg
    21241 tcagtggcgc atccagccct agcaagtccg aacgtcagcc gactcgattc cagtgccatc
    21301 cggaacagca tgcactccta ctccggagtc agggctctat ggctcaaccg gtactagtgt
    21361 agtataaaac agccatgtct gggaacaggc ataaccaacg ccgcctaggt cctcgtctcg
    21421 catcgtcccc ctctcataac ttttgcgccc ttcacacgtt cttcttcatc ctcattactc
    21481 taatatttgc catatcacca tgcctgctcg agtcacaacc ccaactgctg gtccgtgctc
    21541 gcaagaggag tcccttatcg ttagtaccgt ggatggcgaa agtgcacaaa aatacctcta
    21601 cctaccggat acgatggcga gctggccgtg gcctcgaaga atgaatcctt attacgagga
    21661 agtcgctctc gaggcgaacg cgtggatgaa gtccttcgaa cccctcgatc ctgagtccca
    21721 agacgctttt gacaagtgcg atattggccg tctcgcagct ctcatctacc ctcaagtatc
    21781 gcgtggtacg tggctctcgt cggtacagaa agcggccatc tctactgaca tggtactctc
    21841 agatattctt cgtattgcca tcgacctcat gaatatcttc ctcctcattg acgagtacac
    21901 cgacatcgta cccgcgctag ttgtccgtga gatgattggc gtcatcatag acgctatcca
    21961 acacccggac ataccccgtc ccaaagggga ggttgtgctt ggagagatga tgagacagta
    22021 agcatcagcc tcccttatct gctacgaaga tgtttagaaa atatatgtat tccaggttct
    22081 ggactcgcgc tcgaaacatg gcgactcccg aggcatgcag acacttccaa ggggcatcca
    22141 tcgcctactt ctcttccatc atcgaccaag ccgagcaccg tgacaacagc accaacctca
    22201 caattgacga ctacctcatg tctcgtcgaa acaatgtcgg catatttccc tgctacgtcg
    22261 tcggcgagct cctcctttcg atccccgatg aggtattcca ccaccccgcc atacaggagc
    22321 tcggcctcct catcgccgat atcgtcgctc tagacaacga catcgcctcg tacaacagag
    22381 agcaggcgat gggcgacgac cagtacaata tcctcacgat cgtcatgtac cagttctcat
    22441 gcgacgttga cagcgcgatg gagtgggtgg cgagctacca caaggagata gaaacgcgat
    22501 ttatgacagc gtacaagagc gtgccttcgt gggggcccga ggtggatgta caagtccagg
    22561 agtacattca gcacctcgca aactggcctc gcgggaacga ctgttggaac ttcgagtcct
    22621 gcaggtattt cgggcgcaag gggcgcgagt atcagaagac tcgtctggtg ccgctgctcc
    22681 ccaagcgatc gcggaagccc aacctcgagc cggaacaagt tgaggctccg ctcttcgagg
    22741 agcttgagca gcaacaggta gacccttcgg gcatggtcct ggcgtatgcg taggagcaca
    22801 ctgaataacg aaaagatgca cctgtagcat ggttatgaac atagttagaa attatgtatg
    22861 ggcctaagcc gatgttaaca ggtgtccaac ggttattccg ggggcttgac acggaatata
    22921 tacaacaacg ctgcacagcc tcgacgttaa tcttcccgcc aaagacgagt cagactgaaa
    22981 atacctgcgt cgttatgtga acaagaatca tcagattaca tgcagtgtca tcaattgagg
    23041 taaggctcgc tgatggagcg aagcacggtc tagaagctat ggtcttggta cggtccggaa
    23101 agcaatgccc gagactgcac tgatgtgtcg atatttggaa gcgcgctgcc atttggccgc
    23161 aagtgtgtgg agacagacat catcatctgt accgttgaac atggtcttct cgaccctcgg
    23221 aggcgatggt ccgaaggatg ggatagacct cgtgatacaa gctgtgagtg caagggaaag
    23281 aaagctgatt gagggcattc cttacctagg ttacttcctc gatatggtag gctcgctccg
    23341 cagactggtt gaaatctacg tcaaaatcgc caacgacacg ctgttaagag acttagtcgt
    23401 tacctttgat tgctcactag gaagatgact tgaggtagcg tagggagcta agggcgcctt
    23461 tacgttgaga aagggcaagt gacgaaggtt cggtcaacat ggcatggacc cgtgggccca
    23521 acgggaactt gatattgttg ctcacactga cagagatctg ccatccaatt tatgatgtgc
    23581 gtgcattaca gaaccatcac tggtagcccg gctcgctcca gacaccgagc ctataccaag
    23641 acagacgagg agccggcggg cgtgctgccg tgttagcgca ttgagacgct gagtcgaacg
    23701 gatcgagaac cgggatgctg agagcaacaa cgattgaacc ttaaacctgc agatagaaga
    23761 agtggttgaa cagataatat gtaagagggg aggatccaac tgtggtggaa ctcatattgt
    23821 atacggatac aggtcgaggt tcccctcgtc aatatcttga aacttgagca gtttcatttg
    23881 tggtgccggt gccgcaggag gacatcagtt gaacatccat ttctcattac ctttggtatt
    23941 tgcgtcatgt ctttggggaa gattgtacat agataggctt atcaacaaga gaactgattc
    24001 catctactgg acaaggacgt agaagtacat cttgctcttg catcagacgt cttcaacgac
    24061 tggttctctg ggcttggatt cactttgagc accatccgaa tgctgttata tcaatccaac
    24121 atgagctatg cctttgatgc caattattga attttgcgtg acccaccgtg ctcgactcct
    24181 cctggatatg aacaacgaat gcaggcgttc tgtctgagag ttgcggccta tgtatgccct
    24241 gactcgagtt aattgtggtg agattgaagg tattgcaagt ggtgtttctc tctccgactt
    24301 cacgaaagta ctccctcata ttgagcctga tgcacagaag ggtcttgtca ggaccgtttg
    24361 agatatcata gtgagctcct atactcacgt agtgagcagt gcgtttgcat agacttgcaa
    24421 gatagtatcg tgatcagccg ttggttgaaa cagagtggag aagtgcttac acttcgacat
    24481 gatgaacgtg aaaaataggt ccaacatggt atgcggcgca gtgacatact aatggaatca
    24541 catcgtcagt gaggactaaa tgcctgggga aaggatagaa ataccacgat aagatttccc
    24601 aaaatccata gtctaaagga tttgtcatga gggaacatga gttgggacac cactcagcat
    24661 gaatatgaga gcatcgcata cgcgcagagt gctcccgtag ttatcgtcat tgtgatgagc
    24721 tttgagatga tgtcgtttga cctgccgggg tgaacactca agcttgtgca cctcccagta
    24781 tactgtgtgt caaattacct gcgcactcca gtccgactca tccatagata gtagcatagc
    24841 acgccagaaa taagggtatc aactgcgctg ccatatgata gaagggcaag aatatggtgc
    24901 tatcaaaaga gcagacatat ataagccacc atgatatagt tgggaatgac tgaccttgag
    24961 agcaacagca gctgcagcaa cactgcggta ttgaaaactg aggtttgtga aatattagct
    25021 tggagatctt atccctcacg gaactcgaca ctcacatgcg tattccaaat gctatccgac
    25081 aattttggca ggtcaatgat tagtagactg gagacacaga caagagtaca acgtacaaag
    25141 attcaatcct ggtagataca taggtaagcc tgcggtcagc cctctagtcc acacgagaaa
    25201 aagttgagag tgtaccgaat cgagctgtgc atgtgaatac ctgccagacc aattcagcga
    25261 gtcagcagtc tcaatgcttt agcaatgcta atgttagtca cctaccccaa atgagaccag
    25321 ataccggtta ccgctgactg gtcacagcga ctacgtcaga aagtttctct gaaaaaggga
    25381 aaacaacagg gagcacatac gacaccataa acgatagaga ttgaatgcgt tgaagagtag
    25441 cgcgaggatt ccctgacaaa tgcttgagga actacattgg catcggttca tataagacct
    25501 acattgacgt tgatctcgag cttgaaattg cgatgatgtc agcaccaatg acctcaacta
    25561 gaaataccca agcctcactg gaccgctcct gagttgagat caatacagac gagcatgttg
    25621 gaaaacaaga aacctgccat atcaatgtgg tctcaatctt gctggggttt gcgaagtcta
    25681 gtactaggta ggtgtaggtc tgatgtatga ctagtgcctg gtgtgagctg tcgagtatgc
    25741 tgttttccag gaatcttcaa gactgaggag acaccattgt attgtgcttc ttacaggacc
    25801 attccgacct gcgaggaaag ttgagcgtct caagctgctt tttacattcg aagagcctta
    25861 ccagtaggtg aagccatcgt ccgtcattag ctgctctggg tgaccgaaag taggagaacg
    25921 tttgcagaca ggtgaggcca tatatcctag gttcagttga tgcgttagcg caactctaat
    25981 ttaagtgatc aaaagaggta cactcaacat tgaggagaat acggccccta agaacaaaac
    26041 tccaagattt ttattcaggt aactctcgga gaggtgcaaa gaagtcatga ctggagccgc
    26101 tgaatgctct gcagagacgt ggttgcttat atacatctaa ttcgggaatc agcgcgagat
    26161 gtcagtcgga cagagtacac aatgatgatg ggaaagcttt cattcggtct ctagagtagt
    26221 tggggcatgt acttgagcgg tattccgtgg cagatgggtg atgatagctg tcattcaagg
    26281 tgagatggat agcacacgtt gctattcttt cgtggcaccg aagagtagta tattaaggtt
    26341 tcagcaatat actctccata tccaacccaa tggtttggat cattcacatc aagctaaagt
    26401 ttagttggcc tgatgtatca caacgaagct aatgactctg acgccagatg tgtcattcac
    26461 actcaccgag ggttggtcac agtgtgcgtt atccgggaat atcatgccca gcagcatcgc
    26521 gtgggcgatt tcaactcaat ctctagggtg ttctctgact tatacactgc tgttggttca
    26581 tatttgcaca tatataagat ccagtgttct attcgtgcac attctcagac tggcaggaca
    26641 gtcagacgag gtcagccatc acactctcca gcgacattgc gggaacatcc cggaccgcac
    26701 gtttgtaccg tatcacaggc gactgtgcag ccaccgacgg tgggcacgcg cagtcatagt
    26761 ggcttcacgt caggctaagt gggatgacat ttgactgttt cttgtgtgta tgcccttgtt
    26821 agactcatcc gcacctagcc cccgtcattc ccacaacata aacttgactg ttcgtgcagc
    26881 gccagcgcat actcaaaata tcgtcacggc atctttagat cattctcatg attgtcctgg
    26941 ctgaacgccc gccttagtag ccagtcactg agctggcaag agatctggag catcggcttt
    27001 ctccacttgc taccggagtt cacacatctg aagcgattgt gagtactatc cccgcaaaaa
    27061 tgtgcctgct gctagctatc cttatctaac atctgttgca ccttccgact cttcgctgtc
    27121 gtcacgccca tgatcatgtt gttttaccca ctcatggacc attagttgct cctgctcgcc
    27181 atcgactgtt ctcacttcgc tattccctca tattgacgtc gaaagagtca tggccttggc
    27241 tgtacatgta ggagtgcggc gacaaacccg gacaacttgc cctgtgtact ccgctacgtc
    27301 gagtcgtacc aggtttcaag aaagcgtatc ttgtagctct catgcatagt gcactgttgc
    27361 agagaatgag gatatgccgg tttgaacgac gcgagtgagg ttgaatggac gtatgtgggt
    27421 tctcagtgag tcaggccggg aagagatgat tgaacggctg acaataaaag agtccttcgt
    27481 gctgatgcat aattgcatct cgagaagaat gcgggtgtta tataccacaa cctgagagtt
    27541 ccccggatat ccggaagcag tgcggcgtgt tcaacatgga tgttacggat gaatgattac
    27601 tcacagcatc caggacattt gcagcgctcg ccaacgcgtg cacaagtgtt agtcagctaa
    27661 ccctccccga gccgatggac gacacggagg ctggtgagcg cgagagacgg tgtgcggatc
    27721 gggcaattcc cgacgggtgg caacaggtgg caacatcagt actgatgtga ttgactgcgc
    27781 aagtctgact aacccctgac ttcggtgcga atcggaacac ggtgccacag tccgcctcca
    27841 gtgtatctat ccccagtcaa tcaccctcac tgtcgaccat gacctcaacg acctccatcc
    27901 cgacgtatac cgcggcctgg agttccggct acgatggtac gcggttctac actcgaacgt
    27961 acaccgcatc gtctccgcgc gcagttgtgc tcttcgtcca tggcttcgcc gagcacatcg
    28021 cgcgttatga gtgggcgcac ggtgtatatg catcgaaggg catcacagtc ttcacctacg
    28081 accagcgcgg ctttggaagg accgcgctcg acaaggacaa gaagagcaag gacagcgcat
    28141 acgcgaagac gagctggcac gaccagttca gcgatatcga gttctggctg aagcatttga
    28201 agaaagagta tccggagcta ccgctgttcc tcatgggtca ctctatggtg cgtactcgcc
    28261 aatatatgca cccgcctact cacggcggac atgtatatgt gcacatgtac tcggtcgaaa
    28321 tagggaggtg ggcttgttct tggattcgca acgcgcacca tccctgcgcc ggagaaggag
    28381 accctatcct tgctctccgg ggtcgtcgct tcaagcccgc tcattctcca gacgacgccc
    28441 gcgtctagaa tggcgcggtt cgttggaggg aagctcagcg gagtgcttcc cagcttgctt
    28501 atccccgccc cgatccccgt cgaggtgagt gtatgcgtgc ttcgatgctc atacatcggc
    28561 taatgaacga cattctccgc tttccttcgt gttcacgatc tctcttcttt tgacactccg
    28621 cggcttcatc tccatggctt ctgtaggacc tctcgcatga ctcggtggca aatgccctaa
    28681 acacgaacga cccgtggatt atccagaagg gttcgctgaa gggattgcat gatatgctta
    28741 gcggggtacg tcttctattc caatacttcg ccgtccgttc tttcttcgcg gcaatctcgt
    28801 taccagacgg gatacttagc gagatgcgcc ctacacgaac aaacatggcg gtcgagaaac
    28861 agagccgaag tttagcccat gccgtctagt gactgtcgta tagaccggtg ctcgtatggc
    28921 gcttagggcc cctctgctca ccgctagccc gaggactgag tgtatttatg gctcaacaag
    28981 ggtccagtga attgttccga catcggtagg aagatatgcc tcgtctatcc tcactagacg
    29041 gtgtggattt ggcgatgtct ccggcatggc gctgccactc ccgtgcggcg gagtccttct
    29101 agatcctcct catataacct ctatggagtc ttcatgggcc tctgaggctg gcctggcaca
    29161 cctgctcact agtcatcgct tccgacaggg tgagcaactt ctatggagca attacaagca
    29221 ttggccccgc gatcttccgg tgagcaccta ctatccccgt ctcgcagtca gatgaaactg
    29281 atggcgcctc cctctgtagc tcttcatcgt tcacggagat gccgacaagg tatgtgatta
    29341 ttatacgtcg aatttccgtg agggacggct ctgcgatatt atgacttggt tggaaagtcg
    29401 gacgccgccc tcgtgtacct cttctcttga tgatgggtcg gccgggaggc ggaggtgcat
    29461 gttgttctgc agagtgcggt cagtgcactg gacgacatgg ggctaggccc ctcgcgtccc
    29521 tcgaaccgtt catcggggcg aggtacacga tgtcgccgcc ggacgccgtc agacgcggtc
    29581 tgcagaacat agacgccgta agggtcggtg ccgcctctat tcaacgccaa gtgatttctt
    29641 cggtgttgat tgtacggtag tttagctcat caggacaaaa tatacatttt tctgtttact
    29701 tgattcatac cacctcttca tgtgctacgc tctttccgag caacctttat tcctttgtgc
    29761 gtgatgcttc ctggtatttc gcaatttctg caagtcctat atcaagtcgc tacttgctcc
    29821 aacctccttt gtcgctgcgc cgcctccgtg tccgttgacg acagctcata aagttcgctt
    29881 ctaggttacc tcgttcaagg cgtcgcgaga attctttgga aaggttgacg cagtggataa
    29941 agaattcaag ccgttcgagg tgcgtcgtcc ggtgccttgt acgactcgca cgagggctga
    30001 ttgcatcact ggtagggtgg attccacgag ctgatacatg aacccgaggg agtgaaggag
    30061 aagtttgtgg acgagtgtat tttgtggata gtgaaacatg tcgagtcgtc tgggcggagg
    30121 tcgcccattt cgggggccaa gttgtgatgg tgaattgtat ttccgggata tttgttgata
    30181 gaggactatg cccttgtcgg caggtggtcc gtgcggtcgc gtgggatggt gatcgccaat
    30241 ggccatcagg agctcagagc cgcgctcagc ttgttgtcgt ttctgctctc aacccatttc
    30301 gctgtctctt ccttcttcgc gcgggtgggc agctcacttc gttctcaaga gctttattat
    30361 ccctcacacc gctcgcactc gctccctttt tgtgcgtgtc tttttctgcc cccacattcc
    30421 tttgccagtc gacacgcccg tcctcgcctt cgctctctga ctccattctc tcctttctcg
    30481 acctcctcta ccctcattct cgccatggaa gaatcccaga ccgcgttcgc gtcccagtac
    30541 caaccgtaca caggcttcga gatcgatatg atgaaggtca gctccccttg ccccctctcg
    30601 cccatccctc ggcgtgcagg ccccatgacg gatccatcct aactccctcc gtccgccagc
    30661 agaggtccat ggaaaccgtc ggcggccccg acgcgaaaaa ggcccgttgg tcgcctacat
    30721 catttggcgc ggccgccgct gccaacggcg cgaacgggct cgcggccaat gccagcgcag
    30781 catccggcac ccgcaacgat gcgttcgcta actacggcta cggcccccag gctggtatcg
    30841 cacagaatgg tgggtacaac aactcgccgt cccctgccgc cgccttcaac gggaacccgc
    30901 tctactcgac cccgacgctc accctcaaca ctgccgtggc gagcaacggt atgccgtccc
    30961 agatgagccc caacaccgct ggcccctaca cgccacagaa ccagcagcct cagtccgcga
    31021 acccgaacag cgcgaacccg tacaacttca acggatacaa catgttgggc atgggtctcc
    31081 cgaccatggg cgttcttggc gggttcgggt acaacggcca gatggcagcg aactttgctc
    31141 aagtgagttc accgtatctc gtatgttttt tccccttgtc cgttctcccc atattcgctc
    31201 tctctctgct tcgtgccacg caactgtgct ggagggtgcc gaccttatcg gaaacatgtt
    31261 acgtaacttg tttccagact ttcctcgcta gagactgctg gccaggatac gtgtttcccg
    31321 atgctcgtct cctgatccac gttttattgg gcgcacaatt ctttgttttc gccgtcgtcg
    31381 gaggcgcgtc caatattcgt gattcatcat catctgaaac gaatggagcc attacggcgc
    31441 cgcagcgagg gcgtgtgttg cgctatctat gcctaccgct gcgttcccaa cgtagtctgc
    31501 tgctttgctt gagagcaact cccagtggat gcaatgctga tatctctgtc accgcagcaa
    31561 atgaaccaac gcctcccttc cctgactatc ccgtctcctg ccgcgtcgcc ctactcccct
    31621 gctgcgatca ccgccgcgct ctcagctcag aataacacga ctgctcgcac ggtctacgtt
    31681 ggcaacctcc cggcaaccgc ctctgtggac gagctgctta acctcgtcca cttcggcccc
    31741 ctcgagtcta tccgcgtgct tcctgagaag tcttgtgtct tcctgtcgtt ccttgacggt
    31801 gcgacggcag cagcattcca cgcggatgca cttatcaaga agctctccct ccacgggcag
    31861 gagttgaaga tcggctgggg aaaaccttcg cctgttccta gccaggtggc gctcgcgatc
    31921 cagcagagca atgcgagccg gaatgtgtac ttgggtggtc tcgacgagaa tatgacggag
    31981 gagcagcttc gggacgactt gagtcgattc ggtctgatcg accaggtcaa aatcgtgcgg
    32041 gacaagaaca ttggcttcgt gcacttcttg agcatctcga ctgcgacgaa agtcgtcaac
    32101 acgctcccta cggagcccgc ctgggcgggc aagcgcgtga actacggcaa ggaccgatgc
    32161 gcttacatcc cgaagtcgca gcaggcggcg gcgcaggctg cgcaagctgc tgctgcacag
    32221 tcactcgtcg cgcaatctgc ggcactctcc cctatcaccg gcaacaaccc cttcgcatcg
    32281 ccgttgacgc catacatgcc cttctcgccc gacgctctga cgagccttgc gggcggccag
    32341 ggtcttaaca ggactgtgta tctcggcaac attcacccgg agacgacgac agaggacttg
    32401 tgcaacgcga tccgcggtgg cgtcctgcag agcttgcgtt atatgcaaga caagcacatt
    32461 gctgtatgcc acatcaagtc ttgctgttga cccgcactga caccgtctgt ttggcagttc
    32521 gtgacgttcg tcgatcccgc tgcggcgctc accttcttcc aggtggcgtc gtaccaggga
    32581 ctgacgctta acaaccgtcg cctgaagatc ggttggggaa agaactcggg cccgcttccg
    32641 cctgcgcttg cgttggcggt gcactcgggt gctacccgca acgtctacgt tggcaacatc
    32701 gaggacttcg acacgttcac ggaagagaag ctcaagcgag acttcggcga gtacggcgag
    32761 attgagcttg tgaacttcct gaaggagaag tga
//
