# Supplementary material for: Uncovering the transcriptional landscape of Fomes fomentarius during fungal-based material production through gene co-expression network analysis
Source: Fungal Biol Biotechnol. 2025 Feb 13;12:1. doi: 10.1186/s40694-024-00192-3 (PMC11827164; doi:10.1186/s40694-024-00192-3)
Supplement: Supplementary file 1 — Supplementary Material 1 [file 40694_2024_192_MOESM1_ESM.zip › scaffold_9.region001.gbk]

LOCUS       scaffold_9             45731 bp    DNA     linear   UNK 01-JAN-1980
DEFINITION  scaffold_9.
ACCESSION   scaffold_9
VERSION     scaffold_9
KEYWORDS    .
SOURCE      
  ORGANISM  
            .
COMMENT     ##antiSMASH-Data-START##
            Version      :: 7.1.0
            Run date     :: 2024-09-10 12:01:23
            NOTE: This is a single region extracted from a larger record!
            Orig. start  :: 339305
            Orig. end    :: 385036
            ##antiSMASH-Data-END##
FEATURES             Location/Qualifiers
     protocluster    1..45731
                     /aStool="rule-based-clusters"
                     /category="PKS"
                     /contig_edge="False"
                     /core_location="[20000:25731]"
                     /cutoff="20000"
                     /detection_rule="cds(PKS_AT and (PKS_KS or ene_KS or mod_KS
                     or hyb_KS or itr_KS or tra_KS))"
                     /neighbourhood="20000"
                     /product="T1PKS"
                     /protocluster_number="1"
                     /tool="antismash"
     proto_core      20001..25731
                     /aStool="rule-based-clusters"
                     /tool="antismash"
                     /cutoff="20000"
                     /detection_rule="cds(PKS_AT and (PKS_KS or ene_KS or mod_KS
                     or hyb_KS or itr_KS or tra_KS))"
                     /neighbourhood="20000"
                     /product="T1PKS"
                     /protocluster_number="1"
     cand_cluster    1..45731
                     /SMILES="CC(=O)C(=O)O"
                     /candidate_cluster_number="1"
                     /contig_edge="False"
                     /detection_rules="cds(PKS_AT and (PKS_KS or ene_KS or
                     mod_KS or hyb_KS or itr_KS or tra_KS))"
                     /kind="single"
                     /product="T1PKS"
                     /protoclusters="1"
                     /tool="antismash"
     region          1..45731
                     /candidate_cluster_numbers="1"
                     /contig_edge="False"
                     /product="T1PKS"
                     /region_number="1"
                     /rules="cds(PKS_AT and (PKS_KS or ene_KS or mod_KS or
                     hyb_KS or itr_KS or tra_KS))"
                     /tool="antismash"
     exon            43..75
                     /ID="exon_10176_5"
                     /Parent="mRNA_10176"
                     /gene="jgi.p|Fomfom1|1283650"
                     /source="prediction"
     exon            130..695
                     /ID="exon_10176_6"
                     /Parent="mRNA_10176"
                     /gene="jgi.p|Fomfom1|1283650"
                     /source="prediction"
     three_prime_UTR 522..695
                     /ID="UTR3_10176"
                     /Parent="mRNA_10176"
                     /gene="jgi.p|Fomfom1|1283650"
                     /source="prediction"
     exon            complement(1577..2229)
                     /ID="exon_10177_4"
                     /Parent="mRNA_10177"
                     /gene="jgi.p|Fomfom1|1205360"
                     /source="prediction"
     gene            complement(1577..3379)
                     /ID="gene_10177"
                     /Name="jgi.p|Fomfom1|1205360"
                     /gene="gene340881_342684"
                     /portal_id="Fomfom1"
                     /proteinId="1205360"
                     /score="0"
                     /source="prediction"
                     /transcriptId="1205551"
     mRNA            complement(1577..3379)
                     /ID="mRNA_10177"
                     /Name="jgi.p|Fomfom1|1205360"
                     /Parent="gene_10177"
                     /gene="jgi.p|Fomfom1|1205360"
                     /proteinId="1205360"
                     /source="prediction"
                     /track="FilteredModels1"
                     /transcriptId="1205551"
     CDS             complement(join(1577..2229,2292..2608,2670..3071,
                     3123..3379))
                     /ID="CDS_10177"
                     /gene="jgi.p_Fomfom1_1205360"
                     /gene_functions="transport (smcogs) SMCOG1005:Drug
                     resistance transporter, EmrB/QacA (Score: 89.1; E-value:
                     3.3e-27)"
                     /gene_kind="transport"
                     /source="prediction"
                     /transl_table=1
                     /translation="MYDANHVRVHEGLRQEELRAEQYGGDDPHEPLPKEGDQIPVPADK
                     QSVDENKVTWDGPNDPENPQNWSNAYKWGLTILCVLMTVNVTFASSAPSAAGMFIAREF
                     GASAEVGYLVTSIFLCGYVVGPLLWGPGSELYGRRIIFRVSLVAYVILHLGQALANNIA
                     TLLVTRFLTGVFACAPLTICGGVIVDIWDPINRGRATALFSAGVFVGPVLGPIAGGFVA
                     TSELGWRWVFWIMMMFAGACTLLAVIFVPETFAPVILQWKARRLRKADPDANAKLYAEH
                     ERSDWSLLGILHRTLYRPIQMLIQEPILLLITIYLSLVYGILYALFEALPLIFVGTRGF
                     NIGESGLIFIGVGLGTTIGAYLTIPLTKHYPALIVKWRGFTPPEERLYGAMIGAPALVI
                     GAFWLGWTGQYPSIHWIVPALATVPIGASIALIFNAFLSYLVDTYLQYSASAFSANTIV
                     RSCVGAAFPLFTVQMFERLGINWACTLLALCCLLLAPSPFLFYKYGPWIRMKSKFSPCP
                     DLVIAKEIAEEEAAAAAAAKAGEKV"
     exon            complement(2292..2608)
                     /ID="exon_10177_3"
                     /Parent="mRNA_10177"
                     /gene="jgi.p|Fomfom1|1205360"
                     /source="prediction"
     exon            complement(2670..3071)
                     /ID="exon_10177_2"
                     /Parent="mRNA_10177"
                     /gene="jgi.p|Fomfom1|1205360"
                     /source="prediction"
     exon            complement(3123..3379)
                     /ID="exon_10177_1"
                     /Parent="mRNA_10177"
                     /gene="jgi.p|Fomfom1|1205360"
                     /source="prediction"
     exon            complement(4643..4755)
                     /ID="exon_10178_6"
                     /Parent="mRNA_10178"
                     /gene="jgi.p|Fomfom1|1204737"
                     /source="prediction"
     gene            complement(4643..7155)
                     /ID="gene_10178"
                     /Name="jgi.p|Fomfom1|1204737"
                     /gene="gene343947_346460"
                     /portal_id="Fomfom1"
                     /proteinId="1204737"
                     /score="0"
                     /source="prediction"
                     /transcriptId="1204928"
     mRNA            complement(4643..7155)
                     /ID="mRNA_10178"
                     /Name="jgi.p|Fomfom1|1204737"
                     /Parent="gene_10178"
                     /gene="jgi.p|Fomfom1|1204737"
                     /proteinId="1204737"
                     /source="prediction"
                     /track="FilteredModels1"
                     /transcriptId="1204928"
     CDS             complement(join(4643..4755,4832..5086,5211..5669,
                     5726..6450,6577..6766,6828..7155))
                     /ID="CDS_10178"
                     /gene="jgi.p_Fomfom1_1204737"
                     /source="prediction"
                     /transl_table=1
                     /translation="MSVRGPPPVPSTPIRAIPSTLLSRTAPTIPPASQLYEPLVKGVLR
                     HRLYKIFLHSGLFCWFLVTTWATWSGRKGDLLLLPINPSTLAYTLATFGAGALPVVVLR
                     KSHLAAGPTPSTSPSRTLGGAFSKRSTVHALFTYVVSSLSLAILHILVTTAYDTSVEPH
                     ARLSLFVKSRKHPYYLNGHLIYVLSSQVSVACACLLRCVLLDRFAIRWTPLITSNGAKL
                     QSFGLARVVTVGFTTLVYTLFVTVAHLVVFALTRSTLLPLLYRLPFVPVLLRPLTGHFL
                     RGQWTLALLSRHWPLVTRTFYLALSTVGIWEFAESAFDTIAAAPVAVAKYTADPGLTLV
                     SGITSSDAYLKHFAYAELRDFASDDSPAASTRRTELFGDQKYIPNMWSTLARESLLTLG
                     HDYQLFLRRGQPAPPALAATPAQSQKNLPLPVPATPLLHTTVFKPARTSPLRAALDTFA
                     SDGPLAAAVSETAEAGASHIPELFRSVMPSSPASAAVESAKKAEENVVSIVSETKGKWR
                     EGARNAVSRYVPGSVLEVAGHAREWWTRERVHRVAETSLPNRHLDALAAEVLCRLVCAS
                     LAEDRYGVVQRDIPKIVEALLSFLGALEEYQEDLNRKYALPPAEELTGLSAKEVVQKET
                     LAMEAARASEVLGVVSDAIKDGVVLIVRTFGDKLAAFRFPPRIAKKLQGFVDYN"
     exon            complement(4832..5086)
                     /ID="exon_10178_5"
                     /Parent="mRNA_10178"
                     /gene="jgi.p|Fomfom1|1204737"
                     /source="prediction"
     exon            complement(5211..5669)
                     /ID="exon_10178_4"
                     /Parent="mRNA_10178"
                     /gene="jgi.p|Fomfom1|1204737"
                     /source="prediction"
     exon            complement(5726..6450)
                     /ID="exon_10178_3"
                     /Parent="mRNA_10178"
                     /gene="jgi.p|Fomfom1|1204737"
                     /source="prediction"
     exon            complement(6577..6766)
                     /ID="exon_10178_2"
                     /Parent="mRNA_10178"
                     /gene="jgi.p|Fomfom1|1204737"
                     /source="prediction"
     exon            complement(6828..7155)
                     /ID="exon_10178_1"
                     /Parent="mRNA_10178"
                     /gene="jgi.p|Fomfom1|1204737"
                     /source="prediction"
     gene            7914..8153
                     /ID="gene_10179"
                     /Name="jgi.p|Fomfom1|1168590"
                     /gene="gene347218_347458"
                     /portal_id="Fomfom1"
                     /proteinId="1168590"
                     /score="0"
                     /source="prediction"
                     /transcriptId="1168781"
     mRNA            7914..8153
                     /ID="mRNA_10179"
                     /Name="jgi.p|Fomfom1|1168590"
                     /Parent="gene_10179"
                     /gene="jgi.p|Fomfom1|1168590"
                     /proteinId="1168590"
                     /source="prediction"
                     /track="FilteredModels1"
                     /transcriptId="1168781"
     exon            7914..8153
                     /ID="exon_10179_1"
                     /Parent="mRNA_10179"
                     /gene="jgi.p|Fomfom1|1168590"
                     /source="prediction"
     CDS             7914..8153
                     /ID="CDS_10179"
                     /gene="jgi.p_Fomfom1_1168590"
                     /phase="0"
                     /source="prediction"
                     /transl_table=1
                     /translation="MASRLACVALQNEDTTEDAIVITALDVIPFCCHADLVTMSRPQLL
                     VVADTMNAKLPLAMQIDTHPARSDASIRHSIELLV"
     three_prime_UTR complement(9096..9197)
                     /ID="UTR3_10180"
                     /Parent="mRNA_10180"
                     /gene="jgi.p|Fomfom1|993998"
                     /source="prediction"
     exon            complement(9096..9260)
                     /ID="exon_10180_3"
                     /Parent="mRNA_10180"
                     /gene="jgi.p|Fomfom1|993998"
                     /source="prediction"
     gene            complement(9096..10046)
                     /ID="gene_10180"
                     /Name="jgi.p|Fomfom1|993998"
                     /gene="gene348400_349351"
                     /portal_id="Fomfom1"
                     /proteinId="993998"
                     /score="0"
                     /source="prediction"
                     /transcriptId="993998"
     mRNA            complement(9096..10046)
                     /ID="mRNA_10180"
                     /Name="jgi.p|Fomfom1|993998"
                     /Parent="gene_10180"
                     /gene="jgi.p|Fomfom1|993998"
                     /proteinId="993998"
                     /source="prediction"
                     /track="FilteredModels1"
                     /transcriptId="993998"
     CDS             complement(join(9198..9260,9332..9768,9836..9935))
                     /ID="CDS_10180"
                     /gene="jgi.p_Fomfom1_993998"
                     /source="prediction"
                     /transl_table=1
                     /translation="MSASIKVGDEVPQGTFVYVPYTPELDEHSACGIPTKLSTDAWKGK
                     KVVLFAVPGAFTVCLSPQASSSSLLNTVAPDPELPYQPSCHADHAPPYLAKVPELKAKG
                     VDVVAVASANDPFVLSGWSRILGFKDQILALSDSDAKWSDSLGLKIDLAGAGIGLGQRT
                     TRYAIVLDDLKVTYLGVEPDPTKVTVSGVDKVLAAL"
     exon            complement(9332..9768)
                     /ID="exon_10180_2"
                     /Parent="mRNA_10180"
                     /gene="jgi.p|Fomfom1|993998"
                     /source="prediction"
     exon            complement(9836..10046)
                     /ID="exon_10180_1"
                     /Parent="mRNA_10180"
                     /gene="jgi.p|Fomfom1|993998"
                     /source="prediction"
     five_prime_UTR  complement(9936..10046)
                     /ID="UTR5_10180"
                     /Parent="mRNA_10180"
                     /gene="jgi.p|Fomfom1|993998"
                     /source="prediction"
     three_prime_UTR complement(10876..11162)
                     /ID="UTR3_10181"
                     /Parent="mRNA_10181"
                     /gene="jgi.p|Fomfom1|993907"
                     /source="prediction"
     exon            complement(10876..11222)
                     /ID="exon_10181_5"
                     /Parent="mRNA_10181"
                     /gene="jgi.p|Fomfom1|993907"
                     /source="prediction"
     gene            complement(10876..12173)
                     /ID="gene_10181"
                     /Name="jgi.p|Fomfom1|993907"
                     /gene="gene350180_351478"
                     /portal_id="Fomfom1"
                     /proteinId="993907"
                     /score="0"
                     /source="prediction"
                     /transcriptId="993907"
     mRNA            complement(10876..12173)
                     /ID="mRNA_10181"
                     /Name="jgi.p|Fomfom1|993907"
                     /Parent="gene_10181"
                     /gene="jgi.p|Fomfom1|993907"
                     /proteinId="993907"
                     /source="prediction"
                     /track="FilteredModels1"
                     /transcriptId="993907"
     CDS             complement(join(11163..11222,11288..11425,11507..11653,
                     11773..11843,11985..12087))
                     /ID="CDS_10181"
                     /gene="jgi.p_Fomfom1_993907"
                     /source="prediction"
                     /transl_table=1
                     /translation="MSDIKIKVGDTIPQGTFTYIPWSSELEDHSACGIPVKLSTDEWKG
                     KKVLLVAVPGAFTPTCHANHLPPFLHKIDEFKAKGVDVVAVVAANDAFVQSGWARFLGL
                     KDKILALSDPNAKWSAELGLAQDLSAVDFGTRTKRYALIIDDLKVTYVGVETERKVSVS
                     GADAVLAAL"
     exon            complement(11288..11425)
                     /ID="exon_10181_4"
                     /Parent="mRNA_10181"
                     /gene="jgi.p|Fomfom1|993907"
                     /source="prediction"
     exon            complement(11507..11653)
                     /ID="exon_10181_3"
                     /Parent="mRNA_10181"
                     /gene="jgi.p|Fomfom1|993907"
                     /source="prediction"
     exon            complement(11773..11843)
                     /ID="exon_10181_2"
                     /Parent="mRNA_10181"
                     /gene="jgi.p|Fomfom1|993907"
                     /source="prediction"
     exon            complement(11985..12173)
                     /ID="exon_10181_1"
                     /Parent="mRNA_10181"
                     /gene="jgi.p|Fomfom1|993907"
                     /source="prediction"
     five_prime_UTR  complement(12088..12173)
                     /ID="UTR5_10181"
                     /Parent="mRNA_10181"
                     /gene="jgi.p|Fomfom1|993907"
                     /source="prediction"
     exon            complement(13511..13621)
                     /ID="exon_10182_5"
                     /Parent="mRNA_10182"
                     /gene="jgi.p|Fomfom1|1318362"
                     /source="prediction"
     gene            complement(13511..14803)
                     /ID="gene_10182"
                     /Name="jgi.p|Fomfom1|1318362"
                     /gene="gene352815_354108"
                     /portal_id="Fomfom1"
                     /proteinId="1318362"
                     /score="0"
                     /source="prediction"
                     /transcriptId="1318553"
     mRNA            complement(13511..14803)
                     /ID="mRNA_10182"
                     /Name="jgi.p|Fomfom1|1318362"
                     /Parent="gene_10182"
                     /gene="jgi.p|Fomfom1|1318362"
                     /proteinId="1318362"
                     /source="prediction"
                     /track="FilteredModels1"
                     /transcriptId="1318553"
     CDS             complement(join(13511..13621,13684..13851,13916..14092,
                     14158..14681,14749..14803))
                     /ID="CDS_10182"
                     /gene="jgi.p_Fomfom1_1318362"
                     /source="prediction"
                     /transl_table=1
                     /translation="MAAPRKPTVEEEDLDDLDDVLEQFNAPPKPAPKVPASSSAPSSKG
                     PPSQLPPASSTQAQGQGKTVDPFAGLDEDFARELTRGMESLFRDIAQGAGLDGIPDLDK
                     GGENVPDEEREKAFKAAWEAMLVEGMNGSLTAEELVGAGKSNNKNKASEGSSAPSGSDA
                     SAAASAGTGTDSFQENIRKAMEKLKESDRAADEAATKGNDGLEDIFSRLGADLDSTESE
                     EELKGMLETMMSQLMSKDVLYEPLKELHDKFPSYLEDHASTLSTEDKTRYDKQSKVVAQ
                     IVATFEDSSYTDDDPQKGLKIVELMQEMQEHGSPPAEIMGPLPPGFNLGPDGLPQLPGE
                     CTIA"
     exon            complement(13684..13851)
                     /ID="exon_10182_4"
                     /Parent="mRNA_10182"
                     /gene="jgi.p|Fomfom1|1318362"
                     /source="prediction"
     exon            complement(13916..14092)
                     /ID="exon_10182_3"
                     /Parent="mRNA_10182"
                     /gene="jgi.p|Fomfom1|1318362"
                     /source="prediction"
     exon            complement(14158..14681)
                     /ID="exon_10182_2"
                     /Parent="mRNA_10182"
                     /gene="jgi.p|Fomfom1|1318362"
                     /source="prediction"
     exon            complement(14749..14803)
                     /ID="exon_10182_1"
                     /Parent="mRNA_10182"
                     /gene="jgi.p|Fomfom1|1318362"
                     /source="prediction"
     three_prime_UTR complement(15676..15892)
                     /ID="UTR3_10183"
                     /Parent="mRNA_10183"
                     /gene="jgi.p|Fomfom1|1283669"
                     /source="prediction"
     exon            complement(15676..16853)
                     /ID="exon_10183_4"
                     /Parent="mRNA_10183"
                     /gene="jgi.p|Fomfom1|1283669"
                     /source="prediction"
     gene            complement(15676..17727)
                     /ID="gene_10183"
                     /Name="jgi.p|Fomfom1|1283669"
                     /gene="gene354980_357032"
                     /portal_id="Fomfom1"
                     /proteinId="1283669"
                     /score="0"
                     /source="prediction"
                     /transcriptId="1283860"
     mRNA            complement(15676..17727)
                     /ID="mRNA_10183"
                     /Name="jgi.p|Fomfom1|1283669"
                     /Parent="gene_10183"
                     /gene="jgi.p|Fomfom1|1283669"
                     /proteinId="1283669"
                     /source="prediction"
                     /track="FilteredModels1"
                     /transcriptId="1283860"
     CDS             complement(join(15893..16853,16908..17278,17350..17406))
                     /ID="CDS_10183"
                     /gene="jgi.p_Fomfom1_1283669"
                     /source="prediction"
                     /transl_table=1
                     /translation="MARGIPTFVSREFHLIAVGRYATDEASFEGCATGLSDQDPDAADR
                     QSDQGPDVADRQSDQDPDAADCQSKEEAAFYEDSEIAWHTLPLPSDDEDEDDLSAEGDG
                     EQGDEDDEDNEDDDNTGAEVIAEEDMEEEMDYHDDTEGGQPFQAFPPTVARPLTIALLS
                     PPFHTVHRIPSVCAFSRLVRRPSAKPCSAPYHLAEVTNTPGRASRSRNKGKARARAEDL
                     DSEDSDSEWLPNSRAKRLPTRRKSKVRPSAGPSPLQAGPSASRKRGRESCDEAEYAPAQ
                     KVPRVRKTERCRQPQTTSKKPKEPKELKLPKEPEESKTPKESKESKLPQAFLRSLTTGS
                     GQCSQCSQEFDRTTYPDYKAHMMSHDLSPLPKQLPCPLPDCGWKTPKRMAKQPTLKVNH
                     LIEHTYDRHLSQQYRCVYYWSTESPPCTWHANSAKRVAQHMEQTHGKELLIQLRGRQKT
                     IERL"
     exon            complement(16908..17278)
                     /ID="exon_10183_3"
                     /Parent="mRNA_10183"
                     /gene="jgi.p|Fomfom1|1283669"
                     /source="prediction"
     exon            complement(17350..17652)
                     /ID="exon_10183_2"
                     /Parent="mRNA_10183"
                     /gene="jgi.p|Fomfom1|1283669"
                     /source="prediction"
     five_prime_UTR  complement(17407..17652)
                     /ID="UTR5_10183"
                     /Parent="mRNA_10183"
                     /gene="jgi.p|Fomfom1|1283669"
                     /source="prediction"
     exon            complement(17705..17727)
                     /ID="exon_10183_1"
                     /Parent="mRNA_10183"
                     /gene="jgi.p|Fomfom1|1283669"
                     /source="prediction"
     five_prime_UTR  complement(17705..17727)
                     /ID="UTR5_10183"
                     /Parent="mRNA_10183"
                     /gene="jgi.p|Fomfom1|1283669"
                     /source="prediction"
     exon            complement(20001..20542)
                     /ID="exon_10184_8"
                     /Parent="mRNA_10184"
                     /gene="jgi.p|Fomfom1|1205222"
                     /source="prediction"
     gene            complement(20001..25731)
                     /ID="gene_10184"
                     /Name="jgi.p|Fomfom1|1205222"
                     /gene="gene359305_365036"
                     /portal_id="Fomfom1"
                     /proteinId="1205222"
                     /score="0"
                     /source="prediction"
                     /transcriptId="1205413"
     mRNA            complement(20001..25731)
                     /ID="mRNA_10184"
                     /Name="jgi.p|Fomfom1|1205222"
                     /Parent="gene_10184"
                     /gene="jgi.p|Fomfom1|1205222"
                     /proteinId="1205222"
                     /source="prediction"
                     /track="FilteredModels1"
                     /transcriptId="1205413"
     CDS             complement(join(20001..20542,20601..21210,21256..23263,
                     23318..23518,23569..24950,25031..25215,25263..25599,
                     25651..25731))
                     /ID="CDS_10184"
                     /NRPS_PKS="Domain: PKS_KS(Iterative-KS) (0-442). E-value:
                     9.2e-142. Score: 464.7. Matches aSDomain:
                     nrpspksdomains_jgi.p_Fomfom1_1205222_PKS_KS.1"
                     /NRPS_PKS="Domain: PKS_AT (556-860). E-value: 2.6e-80.
                     Score: 261.8. Matches aSDomain:
                     nrpspksdomains_jgi.p_Fomfom1_1205222_PKS_AT.1"
                     /NRPS_PKS="Domain: PT (956-1260). E-value: 2.6e-53. Score:
                     173.2. Matches aSDomain:
                     nrpspksdomains_jgi.p_Fomfom1_1205222_PT.1"
                     /NRPS_PKS="Domain: PP-binding (1301-1365). E-value:
                     1.6e-09. Score: 30.0. Matches aSDomain:
                     nrpspksdomains_jgi.p_Fomfom1_1205222_PP-binding.1"
                     /NRPS_PKS="Domain: PP-binding (1410-1474). E-value: 2e-12.
                     Score: 39.4. Matches aSDomain:
                     nrpspksdomains_jgi.p_Fomfom1_1205222_PP-binding.2"
                     /NRPS_PKS="Domain: Thioesterase (1524-1743). E-value:
                     1.6e-17. Score: 56.5. Matches aSDomain:
                     nrpspksdomains_jgi.p_Fomfom1_1205222_Thioesterase.1"
                     /gene="jgi.p_Fomfom1_1205222"
                     /gene_functions="biosynthetic (rule-based-clusters) T1PKS:
                     PKS_KS"
                     /gene_functions="biosynthetic (rule-based-clusters) T1PKS:
                     PKS_AT"
                     /gene_functions="biosynthetic-additional
                     (rule-based-clusters) PP-binding"
                     /gene_functions="biosynthetic-additional (smcogs)
                     SMCOG1022:Beta-ketoacyl synthase (Score: 207.8; E-value:
                     4.6e-63)"
                     /gene_kind="biosynthetic"
                     /sec_met_domain="PKS_KS (E-value: 1.4e-140, bitscore:
                     464.7, seeds: 2284, tool: rule-based-clusters)"
                     /sec_met_domain="PKS_AT (E-value: 4.1e-79, bitscore: 261.8,
                     seeds: 1682, tool: rule-based-clusters)"
                     /sec_met_domain="PP-binding (E-value: 3.2e-11, bitscore:
                     39.4, seeds: 164, tool: rule-based-clusters)"
                     /source="prediction"
                     /transl_table=1
                     /translation="MAVELPGANNTEALWKLLADGLNTVTKIPAERFEVSPYTECADGS
                     SHPGRRMSTTHGSFCEDTDVFDHTFFRISPREARSMDPQQRLLLRNAYKALESAGYVPN
                     ATPSFNPDTFSVYVGAATDDYVQNLRNDIDVYYSTGTLQAFLSGKISYAFGFGGPSMVL
                     DTACSASFVALHQACRALLNRDCNAALAGGVNAITSPDMYLGLSRGHFLSPTGQCRPWD
                     VAADGYSRAEGCALFVLKRLQDALAENDHILGTIRAIELNQSAHARSITHPHVPSQVAL
                     FEKLLTAAGASPREVNVVECHGTGTQAGDPAELEAVRQVFGRRGPSNRSSEEEEEEENP
                     LYITSIKANIGHAEAASGAASLAKVVLMMREKTIPRHPSFRRLNPRIAELSGDGVRINT
                     VAVPWTLPSTPTSGDSHGSGRKRLALLNNFGASGSNAALLLEEHLDPPRIGPTGSGPGT
                     VTYFVVGMSCRSIAALEERRNAYIKHLERSASLSDNATDSSSLDVSSCFLQDFSYSATA
                     RQQLHKYRVAAHGFTQAELLDGLRSAKITEVSPAADVVFVFSGQGGQYAGMGAELYRTC
                     AVVRRCVDECHRRLGEMGFVGVADVFRRPDDAATASSSAPPGNGEYVDVDVDRFQEAHA
                     ALFVLEYALAMLWTAWGVKPCAVVSHSFGEFAALVFAGVLTLDDGLRLVATRARLIASK
                     CVPGRTAMSAIRASADCVKPLLAKFPQLEVCCYNSSAHCTVGGAIKRLGEFETLRAREG
                     IQCTRLDIPYAYHSEAMDPVLDGLREAGRHIALSPPTLPVLSNVTGTLVQPGDSTTFTP
                     DYFARHCRESARFQQGISDLQSRIDVSTVAVCIELGPHPTTLSLLRGLQVNGAPLLLPS
                     LRQKAQDFGILCGTLAQLYCTSVPILWRKVFADLTPDARLIDLPPYPFAKTRFWVPFEE
                     EAPRAIEHSSASHNGCDIPSISAPSRSEPGITIEKDIALFSDLIEGHCVAGVALCPASV
                     YTELALSAATDVLKNRSEWQAGDIVELAECLYPKPLTYAPGMKAVLRIEIVPSGRHAGA
                     FSIFSLDDGSSRTQLHCTGSYKKKTEEACLSKLQYVSAMLEREIETVLSASTESFSTRT
                     CYELLFPRVVTYSKAYHAIRTIKIHTTLSTAYAVIQVPNIKSHSTTIKSSVLDPIFVDT
                     LLHVTGFFLNFMFGMNGHHACICSQVDKIKLLPGLIDTSARYGVYTSIVRAKDDLFVAD
                     GYAIEVDDPRKRVVACLKRVRFRRVAMASLTRLLRASLPVSATRATPSPPAFAANRPNI
                     KASVPSIDVAQVYLQDIVIDIIAETSGAARNEVVLDADLSHLGVDSLMIWEIVARLRTL
                     VPSAAVDTHTLAAASTVADLVQIVAEKGERIPRSETISSTATVYDADTDESGQILVSRC
                     VSTAAGIIRVKDILSMVLDVPVEDVTDDVELASLGLDSLTSIEARHAFQTQLGATLDGE
                     VMLACRTVRDVVAAAQAASCESSVEPSLAPTRPSSPSPLSATQPHTRPELVRLQTAPRG
                     VDTPPLVLIHDGSGLVSGYVKLAPLGCDVWAIQNSSYATNRVLVDAPSGRELVTMAMSY
                     VGLLTSNLFWNGEAYHGECLLGGWSFGGVLAFDIARRLSLLGVGVKGLVLIDAPAPQTD
                     SPLQDSLIDAVAKGATSQRIVEVIQRQMRYATRALVAYDLSQTPPALGSVPRALYLRSQ
                     DRVKIASADAFLMREGGETTIARWEEALGRALTVLDIPGDHFAVFNEENVSWSNLNNNE
                     PELMKLLQLDRVSEQLRNAIAYVQE"
     aSDomain        complement(join(20118..20542,20601..20832))
                     /ASF="active site serine present: True"
                     /aSDomain="Thioesterase"
                     /aSTool="nrps_pks_domains"
                     /database="nrpspksdomains.hmm"
                     /detection="hmmscan"
                     /domain_id="nrpspksdomains_jgi.p_Fomfom1_1205222_Thioestera
                     se.1"
                     /evalue="1.60E-17"
                     /label="jgi.p_Fomfom1_1205222_Thioesterase.1"
                     /locus_tag="jgi.p_Fomfom1_1205222"
                     /protein_end="1743"
                     /protein_start="1524"
                     /score="56.5"
                     /tool="antismash"
                     /translation="PLVLIHDGSGLVSGYVKLAPLGCDVWAIQNSSYATNRVLVDAPSG
                     RELVTMAMSYVGLLTSNLFWNGEAYHGECLLGGWSFGGVLAFDIARRLSLLGVGVKGLV
                     LIDAPAPQTDSPLQDSLIDAVAKGATSQRIVEVIQRQMRYATRALVAYDLSQTPPALGS
                     VPRALYLRSQDRVKIASADAFLMREGGETTIARWEEALGRALTVLDIPGDHFAVFN"
     aSModule        complement(20118..21174)
                     /domains="nrpspksdomains_jgi.p_Fomfom1_1205222_PP-binding.2
                     "
                     /domains="nrpspksdomains_jgi.p_Fomfom1_1205222_Thioesterase
                     .1"
                     /final_module
                     /incomplete
                     /locus_tags="jgi.p_Fomfom1_1205222"
                     /tool="antismash"
                     /type="unknown"
     CDS_motif       complement(join(20496..20542,20601..20622))
                     /aSTool="nrps_pks_domains"
                     /database="abmotifs"
                     /detection="hmmscan"
                     /domain_id="nrpspksmotif_jgi.p_Fomfom1_1205222_0007"
                     /evalue="4.00E-10"
                     /label="NRPS-te1"
                     /locus_tag="jgi.p_Fomfom1_1205222"
                     /protein_end="1617"
                     /protein_start="1594"
                     /score="32.1"
                     /tool="antismash"
                     /translation="HGECLLGGWSFGGVLAFDIARRL"
     exon            complement(20601..21210)
                     /ID="exon_10184_7"
                     /Parent="mRNA_10184"
                     /gene="jgi.p|Fomfom1|1205222"
                     /source="prediction"
     aSDomain        complement(20983..21174)
                     /aSDomain="PP-binding"
                     /aSTool="nrps_pks_domains"
                     /database="nrpspksdomains.hmm"
                     /detection="hmmscan"
                     /domain_id="nrpspksdomains_jgi.p_Fomfom1_1205222_PP-binding
                     .2"
                     /evalue="2.00E-12"
                     /label="jgi.p_Fomfom1_1205222_PP-binding.2"
                     /locus_tag="jgi.p_Fomfom1_1205222"
                     /protein_end="1474"
                     /protein_start="1410"
                     /score="39.4"
                     /tool="antismash"
                     /translation="RVKDILSMVLDVPVEDVTDDVELASLGLDSLTSIEARHAFQTQLG
                     ATLDGEVMLACRTVRDVVA"
     exon            complement(21256..23263)
                     /ID="exon_10184_6"
                     /Parent="mRNA_10184"
                     /gene="jgi.p|Fomfom1|1205222"
                     /source="prediction"
     aSDomain        complement(21355..21546)
                     /aSDomain="PP-binding"
                     /aSTool="nrps_pks_domains"
                     /database="nrpspksdomains.hmm"
                     /detection="hmmscan"
                     /domain_id="nrpspksdomains_jgi.p_Fomfom1_1205222_PP-binding
                     .1"
                     /evalue="1.60E-09"
                     /label="jgi.p_Fomfom1_1205222_PP-binding.1"
                     /locus_tag="jgi.p_Fomfom1_1205222"
                     /protein_end="1365"
                     /protein_start="1301"
                     /score="30.0"
                     /tool="antismash"
                     /translation="VIDIIAETSGAARNEVVLDADLSHLGVDSLMIWEIVARLRTLVPS
                     AAVDTHTLAAASTVADLVQ"
     aSModule        complement(21355..25731)
                     /complete
                     /domains="nrpspksdomains_jgi.p_Fomfom1_1205222_PKS_KS.1"
                     /domains="nrpspksdomains_jgi.p_Fomfom1_1205222_PKS_AT.1"
                     /domains="nrpspksdomains_jgi.p_Fomfom1_1205222_PT.1"
                     /domains="nrpspksdomains_jgi.p_Fomfom1_1205222_PP-binding.1
                     "
                     /iterative
                     /locus_tags="jgi.p_Fomfom1_1205222"
                     /monomer_pairings="mal -> mal"
                     /tool="antismash"
                     /type="pks"
     aSDomain        complement(21670..22581)
                     /aSDomain="PT"
                     /aSTool="nrps_pks_domains"
                     /database="nrpspksdomains.hmm"
                     /detection="hmmscan"
                     /domain_id="nrpspksdomains_jgi.p_Fomfom1_1205222_PT.1"
                     /evalue="2.60E-53"
                     /label="jgi.p_Fomfom1_1205222_PT.1"
                     /locus_tag="jgi.p_Fomfom1_1205222"
                     /protein_end="1260"
                     /protein_start="956"
                     /score="173.2"
                     /tool="antismash"
                     /translation="SEPGITIEKDIALFSDLIEGHCVAGVALCPASVYTELALSAATDV
                     LKNRSEWQAGDIVELAECLYPKPLTYAPGMKAVLRIEIVPSGRHAGAFSIFSLDDGSSR
                     TQLHCTGSYKKKTEEACLSKLQYVSAMLEREIETVLSASTESFSTRTCYELLFPRVVTY
                     SKAYHAIRTIKIHTTLSTAYAVIQVPNIKSHSTTIKSSVLDPIFVDTLLHVTGFFLNFM
                     FGMNGHHACICSQVDKIKLLPGLIDTSARYGVYTSIVRAKDDLFVADGYAIEVDDPRKR
                     VVACLKRVRFRRVAMASLTRLLR"
     CDS_motif       complement(22456..22524)
                     /aSTool="nrps_pks_domains"
                     /database="abmotifs"
                     /detection="hmmscan"
                     /domain_id="nrpspksmotif_jgi.p_Fomfom1_1205222_0006"
                     /evalue="2.40E-05"
                     /label="PKSI-DH_m2"
                     /locus_tag="jgi.p_Fomfom1_1205222"
                     /protein_end="998"
                     /protein_start="975"
                     /score="16.9"
                     /tool="antismash"
                     /translation="GHCVAGVALCPASVYTELALSAA"
     aSDomain        complement(join(22870..23263,23318..23518,23569..23885))
                     /ASF="(Methyl)Malonyl-CoA specificity inconclusive"
                     /ASF="found active site serine: True, scaffold matched
                     GHGE: False"
                     /aSDomain="PKS_AT"
                     /aSTool="nrps_pks_domains"
                     /database="nrpspksdomains.hmm"
                     /detection="hmmscan"
                     /domain_id="nrpspksdomains_jgi.p_Fomfom1_1205222_PKS_AT.1"
                     /evalue="2.60E-80"
                     /label="jgi.p_Fomfom1_1205222_PKS_AT.1"
                     /locus_tag="jgi.p_Fomfom1_1205222"
                     /protein_end="860"
                     /protein_start="556"
                     /score="261.8"
                     /specificity="substrate consensus: mal"
                     /specificity="PKS signature: Malonyl-CoA"
                     /specificity="Minowa: mal"
                     /tool="antismash"
                     /translation="VFSGQGGQYAGMGAELYRTCAVVRRCVDECHRRLGEMGFVGVADV
                     FRRPDDAATASSSAPPGNGEYVDVDVDRFQEAHAALFVLEYALAMLWTAWGVKPCAVVS
                     HSFGEFAALVFAGVLTLDDGLRLVATRARLIASKCVPGRTAMSAIRASADCVKPLLAKF
                     PQLEVCCYNSSAHCTVGGAIKRLGEFETLRAREGIQCTRLDIPYAYHSEAMDPVLDGLR
                     EAGRHIALSPPTLPVLSNVTGTLVQPGDSTTFTPDYFARHCRESARFQQGISDLQSRID
                     VSTVAVCIELGPHPTTLSLLRGL"
     exon            complement(23318..23518)
                     /ID="exon_10184_5"
                     /Parent="mRNA_10184"
                     /gene="jgi.p|Fomfom1|1205222"
                     /source="prediction"
     CDS_motif       complement(join(23431..23518,23569..23600))
                     /aSTool="nrps_pks_domains"
                     /database="abmotifs"
                     /detection="hmmscan"
                     /domain_id="nrpspksmotif_jgi.p_Fomfom1_1205222_0005"
                     /evalue="1.30E-18"
                     /label="PKSI-AT-M_m3"
                     /locus_tag="jgi.p_Fomfom1_1205222"
                     /protein_end="691"
                     /protein_start="651"
                     /score="59.1"
                     /tool="antismash"
                     /translation="GVKPCAVVSHSFGEFAALVFAGVLTLDDGLRLVATRARLI"
     exon            complement(23569..24950)
                     /ID="exon_10184_4"
                     /Parent="mRNA_10184"
                     /gene="jgi.p|Fomfom1|1205222"
                     /source="prediction"
     CDS_motif       complement(23835..23891)
                     /aSTool="nrps_pks_domains"
                     /database="abmotifs"
                     /detection="hmmscan"
                     /domain_id="nrpspksmotif_jgi.p_Fomfom1_1205222_0004"
                     /evalue="4.50E-06"
                     /label="PKSI-AT-mM_m1"
                     /locus_tag="jgi.p_Fomfom1_1205222"
                     /protein_end="573"
                     /protein_start="554"
                     /score="19.0"
                     /tool="antismash"
                     /translation="VFVFSGQGGQYAGMGAELY"
     aSDomain        complement(join(24228..24950,25031..25215,25263..25599,
                     25651..25731))
                     /ASF="found active site cysteine: True, scaffold matched
                     GSSS: False"
                     /ASF="found active site histidines: True"
                     /aSDomain="PKS_KS"
                     /aSTool="nrps_pks_domains"
                     /database="nrpspksdomains.hmm"
                     /detection="hmmscan"
                     /domain_id="nrpspksdomains_jgi.p_Fomfom1_1205222_PKS_KS.1"
                     /domain_subtypes="Iterative-KS"
                     /evalue="9.20E-142"
                     /label="jgi.p_Fomfom1_1205222_PKS_KS.1"
                     /locus_tag="jgi.p_Fomfom1_1205222"
                     /protein_end="442"
                     /protein_start="0"
                     /score="464.7"
                     /tool="antismash"
                     /translation="MAVELPGANNTEALWKLLADGLNTVTKIPAERFEVSPYTECADGS
                     SHPGRRMSTTHGSFCEDTDVFDHTFFRISPREARSMDPQQRLLLRNAYKALESAGYVPN
                     ATPSFNPDTFSVYVGAATDDYVQNLRNDIDVYYSTGTLQAFLSGKISYAFGFGGPSMVL
                     DTACSASFVALHQACRALLNRDCNAALAGGVNAITSPDMYLGLSRGHFLSPTGQCRPWD
                     VAADGYSRAEGCALFVLKRLQDALAENDHILGTIRAIELNQSAHARSITHPHVPSQVAL
                     FEKLLTAAGASPREVNVVECHGTGTQAGDPAELEAVRQVFGRRGPSNRSSEEEEEEENP
                     LYITSIKANIGHAEAASGAASLAKVVLMMREKTIPRHPSFRRLNPRIAELSGDGVRINT
                     VAVPWTLPSTPTSGDSHGSGRKRLALLNNFGASGSNAALLLEE"
     CDS_motif       complement(24480..24521)
                     /aSTool="nrps_pks_domains"
                     /database="abmotifs"
                     /detection="hmmscan"
                     /domain_id="nrpspksmotif_jgi.p_Fomfom1_1205222_0003"
                     /evalue="3.20E-03"
                     /label="PKSI-KS_m6"
                     /locus_tag="jgi.p_Fomfom1_1205222"
                     /protein_end="358"
                     /protein_start="344"
                     /score="10.3"
                     /tool="antismash"
                     /translation="SIKANIGHAEAASG"
     CDS_motif       complement(24615..24659)
                     /aSTool="nrps_pks_domains"
                     /database="abmotifs"
                     /detection="hmmscan"
                     /domain_id="nrpspksmotif_jgi.p_Fomfom1_1205222_0002"
                     /evalue="3.90E-04"
                     /label="PKSI-KS_m5"
                     /locus_tag="jgi.p_Fomfom1_1205222"
                     /protein_end="313"
                     /protein_start="298"
                     /score="12.6"
                     /tool="antismash"
                     /translation="VECHGTGTQAGDPAE"
     exon            complement(25031..25215)
                     /ID="exon_10184_3"
                     /Parent="mRNA_10184"
                     /gene="jgi.p|Fomfom1|1205222"
                     /source="prediction"
     CDS_motif       complement(25115..25162)
                     /aSTool="nrps_pks_domains"
                     /database="abmotifs"
                     /detection="hmmscan"
                     /domain_id="nrpspksmotif_jgi.p_Fomfom1_1205222_0001"
                     /evalue="3.00E-05"
                     /label="PKSI-KS_m3"
                     /locus_tag="jgi.p_Fomfom1_1205222"
                     /protein_end="173"
                     /protein_start="157"
                     /score="16.3"
                     /tool="antismash"
                     /translation="GPSMVLDTACSASFVA"
     exon            complement(25263..25599)
                     /ID="exon_10184_2"
                     /Parent="mRNA_10184"
                     /gene="jgi.p|Fomfom1|1205222"
                     /source="prediction"
     exon            complement(25651..25731)
                     /ID="exon_10184_1"
                     /Parent="mRNA_10184"
                     /gene="jgi.p|Fomfom1|1205222"
                     /source="prediction"
     five_prime_UTR  27037..27069
                     /ID="UTR5_10185"
                     /Parent="mRNA_10185"
                     /gene="jgi.p|Fomfom1|1283706"
                     /source="prediction"
     exon            27037..27226
                     /ID="exon_10185_1"
                     /Parent="mRNA_10185"
                     /gene="jgi.p|Fomfom1|1283706"
                     /source="prediction"
     gene            27037..28433
                     /ID="gene_10185"
                     /Name="jgi.p|Fomfom1|1283706"
                     /gene="gene366341_367738"
                     /portal_id="Fomfom1"
                     /proteinId="1283706"
                     /score="0"
                     /source="prediction"
                     /transcriptId="1283897"
     mRNA            27037..28433
                     /ID="mRNA_10185"
                     /Name="jgi.p|Fomfom1|1283706"
                     /Parent="gene_10185"
                     /gene="jgi.p|Fomfom1|1283706"
                     /proteinId="1283706"
                     /source="prediction"
                     /track="FilteredModels1"
                     /transcriptId="1283897"
     CDS             join(27070..27226,27331..27644,27708..27950)
                     /ID="CDS_10185"
                     /gene="jgi.p_Fomfom1_1283706"
                     /source="prediction"
                     /transl_table=1
                     /translation="MHKPQSIRSCVAQVRYASTSAGPYPFPAHSRPTPHQIFHLPIGAS
                     QKEIKARYYELVRVHHPDAPNGYNLSPEVRRSRFQAITAAYDTLRGKWSGGSSNSADDI
                     YRQELDRRRRARAAYEASLGRGTFSYEQTPGKTWEASADDRWKDRIILFIGIMALGAGL
                     GPMLVWPSYQASHQAHLSASRNLAAARREAREYGEERRRAISERVKEFKAQEAQAEQNR
                     PSELDASRPSSASAA"
     exon            27331..27644
                     /ID="exon_10185_2"
                     /Parent="mRNA_10185"
                     /gene="jgi.p|Fomfom1|1283706"
                     /source="prediction"
     exon            27708..28433
                     /ID="exon_10185_3"
                     /Parent="mRNA_10185"
                     /gene="jgi.p|Fomfom1|1283706"
                     /source="prediction"
     three_prime_UTR 27951..28433
                     /ID="UTR3_10185"
                     /Parent="mRNA_10185"
                     /gene="jgi.p|Fomfom1|1283706"
                     /source="prediction"
     exon            28310..28479
                     /ID="exon_10186_1"
                     /Parent="mRNA_10186"
                     /gene="jgi.p|Fomfom1|1219704"
                     /source="prediction"
     gene            28310..30118
                     /ID="gene_10186"
                     /Name="jgi.p|Fomfom1|1219704"
                     /gene="gene367614_369423"
                     /portal_id="Fomfom1"
                     /proteinId="1219704"
                     /score="0"
                     /source="prediction"
                     /transcriptId="1219895"
     mRNA            28310..30118
                     /ID="mRNA_10186"
                     /Name="jgi.p|Fomfom1|1219704"
                     /Parent="gene_10186"
                     /gene="jgi.p|Fomfom1|1219704"
                     /proteinId="1219704"
                     /source="prediction"
                     /track="FilteredModels1"
                     /transcriptId="1219895"
     CDS             join(28310..28479,28627..28778,28799..28956,29039..29311,
                     29599..29709,29777..29823,29968..30118)
                     /ID="CDS_10186"
                     /gene="jgi.p_Fomfom1_1219704"
                     /source="prediction"
                     /transl_table=1
                     /translation="MLDSELPDELIASRLAPTDLRALQQVSMRLHALVTASAALQYALE
                     LHSPIGSCGAEWQGINQTDPSNDLGVLQARLMFVVPRFVKRPYAWYLAISNTTSSTPDW
                     PKTEYLDLIAKREGYPNQWFKKLKEKAFDFILVTVPTNMLPAATPRGSMKDGFKGALDY
                     SAGVPVMPVMPVMHVHKELDGLNSKEFKPRNVIERDMYKMYDATRMHGLPVGVQVAGKR
                     LEEEKVLEGMKLINGILREAGKAYPLLEPSGYKMKAKPGSMVAMDATVHIKGKLKFSVK
                     KTFTGGEMSESIFTGTRRGNACSIALPAAPSASVSGKGLFVYHVDGAGVMWVQSLGAIT
                     SRTLQPGEQWIGD"
     exon            28627..28778
                     /ID="exon_10186_2"
                     /Parent="mRNA_10186"
                     /gene="jgi.p|Fomfom1|1219704"
                     /source="prediction"
     exon            28799..28956
                     /ID="exon_10186_3"
                     /Parent="mRNA_10186"
                     /gene="jgi.p|Fomfom1|1219704"
                     /source="prediction"
     exon            29039..29311
                     /ID="exon_10186_4"
                     /Parent="mRNA_10186"
                     /gene="jgi.p|Fomfom1|1219704"
                     /source="prediction"
     exon            29599..29709
                     /ID="exon_10186_5"
                     /Parent="mRNA_10186"
                     /gene="jgi.p|Fomfom1|1219704"
                     /source="prediction"
     exon            29777..29823
                     /ID="exon_10186_6"
                     /Parent="mRNA_10186"
                     /gene="jgi.p|Fomfom1|1219704"
                     /source="prediction"
     exon            29968..30118
                     /ID="exon_10186_7"
                     /Parent="mRNA_10186"
                     /gene="jgi.p|Fomfom1|1219704"
                     /source="prediction"
     three_prime_UTR complement(31015..31337)
                     /ID="UTR3_10187"
                     /Parent="mRNA_10187"
                     /gene="jgi.p|Fomfom1|1449937"
                     /source="prediction"
     exon            complement(31015..32478)
                     /ID="exon_10187_4"
                     /Parent="mRNA_10187"
                     /gene="jgi.p|Fomfom1|1449937"
                     /source="prediction"
     gene            complement(31015..33654)
                     /ID="gene_10187"
                     /Name="jgi.p|Fomfom1|1449937"
                     /gene="gene370319_372959"
                     /portal_id="Fomfom1"
                     /proteinId="1449937"
                     /score="0"
                     /source="prediction"
                     /transcriptId="1450128"
     mRNA            complement(31015..33654)
                     /ID="mRNA_10187"
                     /Name="jgi.p|Fomfom1|1449937"
                     /Parent="gene_10187"
                     /gene="jgi.p|Fomfom1|1449937"
                     /proteinId="1449937"
                     /source="prediction"
                     /track="FilteredModels1"
                     /transcriptId="1450128"
     CDS             complement(join(31338..32478,32559..32919,32978..33289,
                     33348..33396))
                     /ID="CDS_10187"
                     /gene="jgi.p_Fomfom1_1449937"
                     /source="prediction"
                     /transl_table=1
                     /translation="MWKAESIKNTLNLGRDDTLQWDWDLSSKANWKVPNPSPKDKYGYQ
                     LFYDKWRNEPFPTPDEFPHQVDLGSGEAGALLPFRRTATVSGTILVRKSYSDLYNRILI
                     YRRDSGGVIITGQPGVGKSMFLKYMLARLLSEKQVVVFYTISGIHLFYQGAVYYHSETP
                     DAMEAINNLPYHTQSTFSPWMLVDMDLEVREPRIDDVPSVWPILASSPNRKRWQCWAKQ
                     LDGVMWGMDVWTKEELMCGLRLHPIYERFVAELKTAWPPKQEQTQVNASPPVHRAVNFL
                     ESVKNAIAARAATGDEEDYSIMADATPLSVDTVDGALETLVDHAIIEIGHAPRDVYKAV
                     FSWRDSTKNGLPNLSFETLCGVVTSFHNSRSLNDDRVIAVRPRSDQGPDDDGWEVVFVS
                     DRVAYQIMECVKFEDQQEIQTGYKHYAMWPESSRFAGWIFELYAHRFLSGEFNGVLPGR
                     LLMATDDCDPPCFTFDPLGHDLPAPTGALLRRERIIVDLSQSLEGVVLPGTRYYQPRAH
                     NPLFDSFIIKYDEQQNSAVITFFQMTKESHHTSAKDGYPIIRNIMKHVRALFEVKVKVN
                     VTVEYVLVCPSPVQKRTWQMPVGWNTSTTVQDHRGEAYCLHLSV"
     exon            complement(32559..32919)
                     /ID="exon_10187_3"
                     /Parent="mRNA_10187"
                     /gene="jgi.p|Fomfom1|1449937"
                     /source="prediction"
     exon            complement(32978..33289)
                     /ID="exon_10187_2"
                     /Parent="mRNA_10187"
                     /gene="jgi.p|Fomfom1|1449937"
                     /source="prediction"
     exon            complement(33348..33654)
                     /ID="exon_10187_1"
                     /Parent="mRNA_10187"
                     /gene="jgi.p|Fomfom1|1449937"
                     /source="prediction"
     five_prime_UTR  complement(33397..33654)
                     /ID="UTR5_10187"
                     /Parent="mRNA_10187"
                     /gene="jgi.p|Fomfom1|1449937"
                     /source="prediction"
     exon            33927..34474
                     /ID="exon_10188_1"
                     /Parent="mRNA_10188"
                     /gene="jgi.p|Fomfom1|1205251"
                     /source="prediction"
     gene            33927..36614
                     /ID="gene_10188"
                     /Name="jgi.p|Fomfom1|1205251"
                     /gene="gene373231_375919"
                     /portal_id="Fomfom1"
                     /proteinId="1205251"
                     /score="0"
                     /source="prediction"
                     /transcriptId="1205442"
     mRNA            33927..36614
                     /ID="mRNA_10188"
                     /Name="jgi.p|Fomfom1|1205251"
                     /Parent="gene_10188"
                     /gene="jgi.p|Fomfom1|1205251"
                     /proteinId="1205251"
                     /source="prediction"
                     /track="FilteredModels1"
                     /transcriptId="1205442"
     CDS             join(33927..34474,34903..35158,35210..36181,36248..36484,
                     36549..36614)
                     /ID="CDS_10188"
                     /gene="jgi.p_Fomfom1_1205251"
                     /source="prediction"
                     /transl_table=1
                     /translation="MARLLDLPDELIAHIASLLSPTDLLTLQQVAVRLHALITASAALQ
                     YALELHVAGMVDNPAARAVPGERLHLLRRKTAAWRTLDLHPNAGERTVLPLRHSPSGIY
                     DLTGGVLLLGERRHAENHTGTDSVHTVQLHAAFRSEKKEKEREKDDVPPLWRTVDLGKQ
                     VIDVGLAIQEHDLIAIVTYSYINAAQLYASIDIHLIQHSTGQPHPAAAKPVLHFDNLHY
                     LPGHCSIMLEVAGDTLCFLLNNYFPFVSADPVTLVIYNWKTGLPKVGQKRVYSDPTMFN
                     SFVLLSPDTVVLPIIPTNALEICHFAKELAAPPPPPYQGSAPPPPPDIPLLETTCILEL
                     PPLQQGALVLRMTCRCEPNPRGPPSSATYADRHAPFLSDPDTALMILHMHVRLPLNTSR
                     MYTLIVHRSSLVEIFNRVLEQRLAAEEQHQKEREQRLVEMGRKDEDEGEGEGEDEGEGE
                     GEGEGEGEGGDGDDRDDEEQKPVTMSWTKWGPRVTRWFQDELAGTRWITTTCGQRLVRV
                     RSHPNGRMRLHVYDFNRRALKRFLHERKLMGEPFGTRKGESILEEGMYEWPRRGVYVAQ
                     DGDDDELEEMDVDWPPIEMRDGAGPIAHIGPGTGKGGAADAKRMVRVVLGTTVIAEASV
                     WKEQMESSLPYVETSVRLGDEYEGALLDEDVIICLKMDANGRHITEVVLHRIGGPVS"
     exon            34903..35158
                     /ID="exon_10188_2"
                     /Parent="mRNA_10188"
                     /gene="jgi.p|Fomfom1|1205251"
                     /source="prediction"
     exon            35210..36181
                     /ID="exon_10188_3"
                     /Parent="mRNA_10188"
                     /gene="jgi.p|Fomfom1|1205251"
                     /source="prediction"
     exon            36248..36484
                     /ID="exon_10188_4"
                     /Parent="mRNA_10188"
                     /gene="jgi.p|Fomfom1|1205251"
                     /source="prediction"
     exon            36549..36614
                     /ID="exon_10188_5"
                     /Parent="mRNA_10188"
                     /gene="jgi.p|Fomfom1|1205251"
                     /source="prediction"
     exon            40142..40519
                     /ID="exon_10189_1"
                     /Parent="mRNA_10189"
                     /gene="jgi.p|Fomfom1|1370671"
                     /source="prediction"
     gene            40142..40868
                     /ID="gene_10189"
                     /Name="jgi.p|Fomfom1|1370671"
                     /gene="gene379446_380173"
                     /portal_id="Fomfom1"
                     /proteinId="1370671"
                     /score="0"
                     /source="prediction"
                     /transcriptId="1370862"
     mRNA            40142..40868
                     /ID="mRNA_10189"
                     /Name="jgi.p|Fomfom1|1370671"
                     /Parent="gene_10189"
                     /gene="jgi.p|Fomfom1|1370671"
                     /proteinId="1370671"
                     /source="prediction"
                     /track="FilteredModels1"
                     /transcriptId="1370862"
     CDS             join(40142..40519,40815..40868)
                     /ID="CDS_10189"
                     /gene="jgi.p_Fomfom1_1370671"
                     /phase="0"
                     /source="prediction"
                     /transl_table=1
                     /translation="MSHTEGSSSGSHQSMSKRQKMDLENIAPSPVDEGWGGPSDLEETD
                     REDEDFVPVASSSRPLQDIQAAHPGPSTSTRKARRPPHVEAEAYAREQCNVVYPDPTSP
                     PTVPCGIGGCSAMVSHGDTAAADQRAKQEMLEKEKAKAR"
     exon            40815..40868
                     /ID="exon_10189_2"
                     /Parent="mRNA_10189"
                     /gene="jgi.p|Fomfom1|1370671"
                     /source="prediction"
     three_prime_UTR complement(41300..41426)
                     /ID="UTR3_10190"
                     /Parent="mRNA_10190"
                     /gene="jgi.p|Fomfom1|1429621"
                     /source="prediction"
     exon            complement(41300..41920)
                     /ID="exon_10190_2"
                     /Parent="mRNA_10190"
                     /gene="jgi.p|Fomfom1|1429621"
                     /source="prediction"
     gene            complement(41300..42487)
                     /ID="gene_10190"
                     /Name="jgi.p|Fomfom1|1429621"
                     /gene="gene380604_381792"
                     /portal_id="Fomfom1"
                     /proteinId="1429621"
                     /score="0"
                     /source="prediction"
                     /transcriptId="1429812"
     mRNA            complement(41300..42487)
                     /ID="mRNA_10190"
                     /Name="jgi.p|Fomfom1|1429621"
                     /Parent="gene_10190"
                     /gene="jgi.p|Fomfom1|1429621"
                     /proteinId="1429621"
                     /source="prediction"
                     /track="FilteredModels1"
                     /transcriptId="1429812"
     CDS             complement(join(41427..41920,41983..42487))
                     /ID="CDS_10190"
                     /gene="jgi.p_Fomfom1_1429621"
                     /source="prediction"
                     /transl_table=1
                     /translation="MPSAGERITIATADSTFTFIIDKPFAPFTKAVVLRARCPELGPEP
                     IIIKIFDPRFLNDRLTTTRRTPPRPWALDLERAAAALPPDAFNEDKLWGPDGLESSDDN
                     DRDSGVEGEGDVDEDHDEARGSNTHTLQDVRDGSDSDRRSDDLPRMTKEVQAFECAVMW
                     EEHFRRHGHPSVVPRWTWLPPDERAIQLPALVMEYIPDAVTLGDVSGDVLDPEMCATLI
                     RTIETFPRYGVYHGDLHDHNILFTPKERPRRAVVIDFGCSATREEFDTEELWDFSVSFY
                     NDGKRIRVALGRRKGVDLPPDVRPPPMFPAWCVPPVEPDQAPPATTVAEVA"
     exon            complement(41983..42487)
                     /ID="exon_10190_1"
                     /Parent="mRNA_10190"
                     /gene="jgi.p|Fomfom1|1429621"
                     /source="prediction"
     three_prime_UTR complement(42972..43102)
                     /ID="UTR3_10191"
                     /Parent="mRNA_10191"
                     /gene="jgi.p|Fomfom1|1283749"
                     /source="prediction"
     exon            complement(42972..43218)
                     /ID="exon_10191_11"
                     /Parent="mRNA_10191"
                     /gene="jgi.p|Fomfom1|1283749"
                     /source="prediction"
     exon            complement(43293..43479)
                     /ID="exon_10191_10"
                     /Parent="mRNA_10191"
                     /gene="jgi.p|Fomfom1|1283749"
                     /source="prediction"
     exon            complement(43531..43611)
                     /ID="exon_10191_9"
                     /Parent="mRNA_10191"
                     /gene="jgi.p|Fomfom1|1283749"
                     /source="prediction"
     exon            complement(43674..43750)
                     /ID="exon_10191_8"
                     /Parent="mRNA_10191"
                     /gene="jgi.p|Fomfom1|1283749"
                     /source="prediction"
     exon            complement(43814..44049)
                     /ID="exon_10191_7"
                     /Parent="mRNA_10191"
                     /gene="jgi.p|Fomfom1|1283749"
                     /source="prediction"
     exon            complement(44106..44397)
                     /ID="exon_10191_6"
                     /Parent="mRNA_10191"
                     /gene="jgi.p|Fomfom1|1283749"
                     /source="prediction"
     exon            complement(44451..44525)
                     /ID="exon_10191_5"
                     /Parent="mRNA_10191"
                     /gene="jgi.p|Fomfom1|1283749"
                     /source="prediction"
     exon            complement(44581..45320)
                     /ID="exon_10191_4"
                     /Parent="mRNA_10191"
                     /gene="jgi.p|Fomfom1|1283749"
                     /source="prediction"
ORIGIN
        1 gtgctatacc ttgtgatagt ctcttaacag tggctggcac agcggcgtac gccgcctcca
       61 aggcagctct gcactgtacg tacgcatgtg gagaatcatc ggcgtcagaa actgatagat
      121 ggtaatcagc ttatggcgag acgctttccg ccgaggtcgc tcagttcaac atccgcgtgc
      181 tggtggtcgt acctgggacg ttcgacacgc ctctgtcaca cccaatcatc ggtcgcttca
      241 tccccgacta cgactctgca cgggaagagc tagcgcgacg cgtggagttg gcgaagaaga
      301 tcccgaacaa gggcgatccc gcgaagggca tggatgccct gatggatgta gtgcgcggcg
      361 agggccgcgc tgaagggaag accgggctgc cgttgtggct gttcttggga agcgactgca
      421 tcgcggatat caaggcgcgt gccaccaggt tgcaaagtac cgcggaggag tgggcgtcag
      481 tgggttcggg gctaggcaag gatgaggcgg tctctgcttg atagcataag tgagttgtat
      541 gtatctaatg tcccacgggt gttccttgtc cgatgcgcag gtagcagtag atagcaatat
      601 gtcaagtccg atctaggata ctagatgcaa tcaatcatgc aggtgggctg cgaccaccca
      661 ggatgggcct ccaacggcgc gctacttgtc tctcataagg aactagtctg tgttcccgag
      721 cagagccgac ataggtacat gatctaagtc tctaagaagt gatatcctgc ggaagatcag
      781 tgacgtcgtc accgttcacc taggttcatg tggtggctga agacgccaga tgcatttgca
      841 cgacttcaat aggccccaga gaaatacacg atggggcgaa accgaacaat tcttccggga
      901 tatacgaacg tcagctcctt tcggttcttc ctggcctatg cccaggcaga cggctacgag
      961 tggcactgga aagacaagca gtactgagtt gtccgagacc atcagttccg agtccatgca
     1021 tctttccaaa ggctgctgtc tgctacgcat acttcagtga cgtatccgcg aaagatgatc
     1081 cagacttgcc tggctcgtca ttccagagga gccggtggtt aacgcggggc tcgacgctac
     1141 caagaagtaa tcgctctgag cgacgtcaca cgatagtctg atgatggtca ttgtgtgcat
     1201 tatgtgtacg caaggatgta cggattgtca accatatggg ttgggacgct gatagtacca
     1261 gaagggagca tagaagacac tggagtgtag tgaatgtggg ggtgctacga gatacagcat
     1321 tataacaaag cagcatgaac aaaggcagca ggcacagtgc gggggagcgg gtctatctat
     1381 tgtaatgaac gtccggaaaa ttctagggag gatgcaggat gaatgggttg aaatgcgcgg
     1441 ttattgctgg atgtcaacgg gagaggaagg tgtagtgatg aaacgctgaa aggaataact
     1501 tatgtacaac gttccggaac ggaggggcca gggtgagttc cgacaggcgt atgtaagctg
     1561 ctatgtcaga gtgagttcag accttctctc cggccttcgc agcggcggcg gccgccgctt
     1621 cctcctccgc gatctccttc gcgatgacca agtcgggaca cggcgagaac ttggacttca
     1681 tgcggatcca cgggccgtac ttgtagaaca agaacgggct cggcgcgagg aggagacagc
     1741 acagggcgag gagcgtgcac gcccagttga tcccgaggcg ctcgaacatc tgcacggtga
     1801 acagcgggaa cgcggcgccg acgcacgagc ggacgatcgt gttcgccgag aacgcggacg
     1861 cgctgtactg gaggtaggtg tcgacgaggt acgagaggaa ggcgttgaag atgagcgcga
     1921 tgctcgcccc gatcggcacc gtcgccagtg cgggcacgat ccagtggatg ctggggtact
     1981 gcccggtcca cccgagccag aacgcaccga tgacgagcgc aggggcgccg atcatcgcgc
     2041 cgtagaggcg ctcctctggg ggagtgaacc cgcgccattt gacgattagg gcagggtagt
     2101 gcttcgtgag cgggatggtg aggtatgcgc cgatggtggt gccgagcccg acgccgatga
     2161 agatgagccc agactcgcca atgttgaacc ctcgtgtgcc gacgaatatc aacgggagag
     2221 cttcgaacac tgtacggtac gttacgtgtc agaaacgggg agagatagat ccgaggtttg
     2281 gtgggactta cgtgcgtaga gaatgccgta cacgagcgag aggtagatgg tgatgagcaa
     2341 gagaatgggc tcttggatca gcatttggat ggggcggtaa agggtgcggt ggaggattcc
     2401 caagagggac cagtccgaac gctcgtgctc ggcgtaaagc ttcgcattcg catctgggtc
     2461 tgccttccgc agccgccgag ctttccattg gaggataaca ggagcaaaag tttcgggaac
     2521 aaagatgacc gcgagcagag tgcatgcacc cgcgaacatc atcatgatcc agaataccca
     2581 gcgccagccc agttcactgg tggccacgct gaagaacaat tcgtcagtga cactgacagg
     2641 gtagtcatac gatggcgcat ggaacgtaca atcctccagc aatggggcca agtaccggtc
     2701 cgacgaagac acccgccgag aagagcgccg tcgcccgccc acgattgatt gggtcccaga
     2761 tgtcgactat tacgccgccg caaatagtga ggggtgcgca ggcaaagact ccggtgagga
     2821 aacgggtgac gagcagtgta gcgatgttat ttgcgagagc ttgaccgaga tgtagaatga
     2881 cgtaggcgac aagcgatact cggaagatga tacggcgacc atagagctcg gagccgggtc
     2941 cccagagaag agggcccacg acgtaaccgc agaggaagat ggaggtgacg agatagccga
     3001 cttcagcact tgcgccgaat tccctcgcaa tgaacatgcc ggcggcggag ggtgccgaag
     3061 atgcgaacgt cctgcatctc cagtcagtac gcgatgtagc acaggaggct ctcgtcactc
     3121 acacatttac tgtcatgagc acgcaaagaa tagtgaggcc ccatttgtag gcattggacc
     3181 aattctgggg gttctccggg tcgttcggac catcccaagt gaccttgttt tcatcgaccg
     3241 attgcttatc cgccgggacg ggaatctggt ctccctcctt cgggagaggt tcgtgtgggt
     3301 cgtcaccgcc gtattgctct gcccggagct cttcctggcg caaaccctcg tgaacgcgca
     3361 cgtggttggc atcgtacatc gtactcgtag atgatcgcgg tgaaacaggt gtggccgttc
     3421 cggatattgc caccgtagga gctgtagaca ttgttgggag gagacaacgt ctgtggatat
     3481 gtaccagcgg cgaggaggag gacaataacc ggggcgaacg gtcatatcct ccatgggctt
     3541 atatatgtaa aaaggatcga atgcgtgagg atcggccgcc tgaagctttc aagtcaacaa
     3601 gaagtcgtca gcagcgtgtt attaggggga gacgggaaac tgagtaatcg aggtcgagaa
     3661 ccggcagggc gacgacccgg agccggtaca aggccgcggc gacccttggc gattccgagt
     3721 gcatatcaaa cctgggtggc gacaatctcc ctgtagtact gttcatccat actgccgtcg
     3781 ggtatgtcat ccattgtggc ctggccggga tggtcgctcg acgttacggg gaacctcgtt
     3841 gaggactggc cttggaaccg actgagagat gaggggatag tactagtact gcatgcataa
     3901 acacaaattg aggaagtact tggaatcaat attaatgttc aatgttgggt aggtacctct
     3961 caggagagga catatccggc gcgtctatct tgatccgaac cgccgaaagc cccgagatca
     4021 atatcacacc ttctcaagat gccggccgtc ccgtttggcc ggctgtgctc tcaactgcat
     4081 ccagtctgtg accgttgttt gcgccttggc atggcaatgt agaggtatcc agaataatgg
     4141 gatgttccat acgtgtgaga gattgtgaga cgcggcatga atgcatgagc tacatatcgt
     4201 ggaaatttgg catagaacat gttccgtggt ccgctccctc cggagctaca gtcgatctgc
     4261 tggtggtgac taagtatgat ggagttcaga gaactttgaa caaaacctgc tatagaagta
     4321 cgacgcatcg atatctaata atagatcgaa gataggtact ggtgttagta aattctagga
     4381 caagtggcgc ccgctaagcg cttatcaatg agcatgactg tgtgaccaag gaaggtcaca
     4441 cacagtgact ctctatcacg ccttctgacc ctcacataat attctacgtt gagggttccg
     4501 cgtttcgaaa cggactcact ggaatcaact catggccacc ttttctcgat gcattccatt
     4561 gagcccaacc ccgaagttca ggtgaccatg gcacactggg caacgctccc tgcggcaaac
     4621 acgatgtact acagcgatca aatcagttgt agtccacgaa cccctgcagc ttctttgcaa
     4681 tcctcggcgg gaacctgaac gcagccagct tgtccccaaa cgtccgcacg ataagcacca
     4741 ccccgtcctt gatcgctaca gttgccacac acagacgcag agtaagcaca accgcccgag
     4801 ccaccacaat ctctgctgta ttgcaactca ccatcgctga ccacgcccaa cacctcgctc
     4861 gcccgcgccg cctccatcgc gagcgtctcc ttctgcacca cctccttcgc gctcagccct
     4921 gtcagctcct ccgcgggcgg cagcgcgtac ttcctgttca ggtcttcctg gtactcctcc
     4981 agcgcgccaa ggaacgacaa gagcgcctcg acgatcttgg ggatgtcccg ctgcacgacg
     5041 ccgtatcggt cctccgcaag cgacgcacac actaggcggc acagcactgc aaaattcggg
     5101 aacccgtcca tatcagcacg cagtctcgca atccaaacgg aacacgccgc agatgacgca
     5161 tccgcagacg tttccatttt tttttgtttg tttgtttgga ggacacatac cttcagccgc
     5221 gagcgcgtcc agatgtctgt tcggcaagct cgtctccgca accctatgca ctctttcacg
     5281 ggtccaccat tccctcgcgt gccccgcgac ctccagcacg ctccccggga catatctgct
     5341 cacggcgttc ctcgcgccct cgcgccactt gcccttcgtc tcgctcacga tcgacacgac
     5401 gttctcctcc gccttcttcg cgctctccac cgctgcgctc gccgggctcg acggcatcac
     5461 ggaccggaag agctccggga tgtgcgacgc ccccgcctct gctgtctcgg acacggcagc
     5521 ggcgagcggg ccgtctgacg cgaacgtgtc gagcgccgcg cggaggggtg atgtccgtgc
     5581 gggcttgaac accgtggtat gcaggagagg tgtcgcaggg actgggagcg gcaaattctt
     5641 ttgactctga gcgggggtgg cagcgagtgc tgtgattgtg caacggtggt caggaaacgc
     5701 gtttgagtac ttgtgtgaaa cgtacctggg ggcgccggct ggccgcgtcg gaggaagagt
     5761 tggtaatcat gcccgagggt gagcagagac tcccgtgcga gtgtcgacca catgttaggg
     5821 atgtacttct ggtccccaaa gagctccgtc cgacgagtgc tcgcagcggg cgagtcgtcg
     5881 gacgcaaagt cccgcagctc tgcataagcg aagtgcttga ggtacgcgtc ggaggaagta
     5941 atgccagaaa caagggtgag gcccggatcc gcggtgtact tggctacagc tacgggagcg
     6001 gctgcgatcg tgtcgaaagc gctctctgcg aactcccaaa tgcccaccgt gctgagggcg
     6061 agatagaagg tgcgggtcac gagcggccaa tgccgcgaca acagggccag cgtccattgg
     6121 ccacggagga aatggccggt caatggccgt agaaggacgg gtacgaatgg gagccggtag
     6181 aggagaggaa ggagagtcga cctcgtgagg gcgaacacaa cgaggtgggc gacggtcacg
     6241 aagagagtgt ataccagtgt ggtaaagccg accgtaacaa cgcgtgcaag tccaaacgac
     6301 tgcagttttg ccccattcga ggtaatcaag ggtgtccagc gaatggcgaa gcggtcaagc
     6361 aggacacagc ggagcaaaca tgcgcacgcg acggatactt gtgaggatag aacgtatatc
     6421 aggtgtccgt tgaggtagta tgggtgtttt ctacgtcata cgcagatgag cgaccggttc
     6481 gaatgggcag tgaatgagag agtgttgcat gaagcgaatc cggggtcact gccttgcaag
     6541 gacgaagcgt tgaagtcgac gaataatatt actcaccgag acttcacaaa gagggacagt
     6601 cgtgcgtgag gttcgacgga tgtgtcgtaa gcggtcgtga ccaagatgtg caggatagca
     6661 agggatagcg aagagacaac gtaggtgaac aaagcgtgca cggtgctccg tttggagaat
     6721 gcaccgccga gtgttcttga cggcgaagtc gagggggtag gtccggctac aaagtccaac
     6781 acaagctcta gctggtgcca tttctccagg aatcgcgtca gactcaccag caaggtgtga
     6841 tttacgcaaa accactaccg gaagcgcacc cgcaccaaat gtcgcgaggg tgtacgccaa
     6901 tgtggaagga ttgataggta gcagtagtaa gtctcctttc ctcccgctcc atgtcgccca
     6961 tgtcgtcacg aggaaccagc aaaataggcc agagtgtagg aagattttgt acagtcggtg
     7021 gcgtaggacg cctttaacaa gaggttcgta cagctgagat gccggtggaa tcgtgggcgc
     7081 agttcgtgac aaaagcgtag agggtatagc ccgtatgggc gtggacggca ctggcggagg
     7141 gcctctgacg gacatcgttg gctagtcgtg gacggtgaac aacacacgaa actcgacctg
     7201 cacacagaac gcgtcggcgc gtctaccatc acgtggcaag gtcgcgttct tccagcactg
     7261 cggcatttgc cgcttgtacc actctgaagc agtctgtgac tccatattgc gtgcgacctg
     7321 cataccagac acgacatatg tagtgcaaga agatgagcag caaacagcct ggtcatgtgc
     7381 aatccaaaaa acctggctca gcatccttac cgatatcata actctcctct tctgggcgag
     7441 cttagtacgt ggttcttctc aatgtgcgac ggtttccttg cactcaatta ctagtctcat
     7501 ctcacttgcc atctcagaat ctttgactgt ttttgactag cctgggctga cctgacggtc
     7561 taaacgaaat aatgcagggc aattagccct caattatcat ctggaccaag tttacggatg
     7621 tcagcctcca caggacacac ccgtccagtc aagcgaaaat ctctgtggtt cgtgccgtag
     7681 ctccttgctc ctaacatcca ctcgaagttt gtgaagacat gaccagactc tcgatggccc
     7741 gcagatcctc agccagcgtc ggtcgtttcc ttctggaggt catcaagccc actcccaacc
     7801 tctcctcgct cggcaagcgg accagagaag agcactcagt agactcagac gacgagatca
     7861 ctcgggtcgc aggagctttt cagacttctt cagcacccct ccctgcgcct gctccagcct
     7921 ctcgcctggc ctgtgtcgcc ctgcagaacg aggacacaac cgaagacgcc atagtcatca
     7981 ccgctctcga cgtcatcccc ttctgctgcc acgccgacct cgtcaccatg tcccgccccc
     8041 agctgctcgt cgtcgccgac accatgaacg ccaagctccc tcttgccatg cagatcgaca
     8101 cccaccctgc acgctccgac gcctcaatcc ggcactccat cgaactcctc gtcggcatcc
     8161 gcgacaccat gccagactcg ccgtgccaga ctgaactccg acggtctctt cgccgctcac
     8221 gcatccacac cgccctcagc gccaccgcca gcaacgatct tacccccacc accccgctcg
     8281 gtacccgtac ccgaagcgta ccccccagtc ccgcttcccc ccttgccaat cgcagccaca
     8341 gtcgagtctt gctgagcacc ccatcgctcg ccgtgctgcg cgaggactcc gaagaaggtg
     8401 gcgctgcacc acgccctccc aagaggcgcc gcacagatgc gctcagcttc gaccccaagc
     8461 gcacaatctc gcccgcacag tcgcgtcgcg tcacccctct gctcggtaat gcgaacgcag
     8521 agtccacacc caaatacgcg agcgccgtgg cggcggcggc ggcggcggcg gggcgcgcac
     8581 atcgcatacg cagccagagc cagcccgtct ccgtcgccgt gcatcagttg aacatgaacc
     8641 tgcaccgcac ccccactggc ccgttccgcc gtagcggaca cacgcgtggc ggcgcaacgg
     8701 ctgccccgag gagccgcagt acgaactttg cgatgacctc tacgcccaag aactacgcgg
     8761 ccgcggcggt gaactcgccc aaggctcgcg gtgcggtccg gcagttccgg cccttcctag
     8821 ctgagctaca gaacacgagg gatgaccgcg acgacggcgg cgaggagagc accttggaca
     8881 tgatggaggg gcacatggac gagatgacgt ttgggatcga ggggatgacc ataccggtag
     8941 tgagcgcgag ccaaggggag tggtccgtgt ccgcagatat ctcgcgcgct tgagttggca
     9001 ctgtgtttgt gtgttcaggc tttttctgca tgctttccgc gattgtcccc ccagacggcc
     9061 gtcctcggtc caccataatc gttctacatg tacaaaacta gttgcaagta tacaacagtg
     9121 atttcaatgc acggcgattc tatatacaca ttatgtatac agcaagatgc ttcattccac
     9181 cccctttgca ctgtggctca gagcgcggca agaaccttgt cgacgccaga cacggtgacc
     9241 ttagtcgggt cgggctcaac ctagtcatcc acaccaccag agagagtgag tcccagcagc
     9301 acatgaacgc agtcgcagca acaacactta caccgaggta cgtgaccttg aggtcatcaa
     9361 ggacgatcgc ataccgcgtc gtgcgctggc cgagaccaat gcccgcgcca gccaagtcga
     9421 tcttgaggcc gagcgaatcg gaccacttcg cgtcggagtc tgagagcgcg aggatctggt
     9481 ccttgaagcc gaggatgcgg ctccagccgc tgagcacgaa cgggtcgttc gcggacgcga
     9541 ccgcgacgac gtcgacgccc ttggccttga gctcggggac cttggcgagg tatggcggtg
     9601 cgtggtccgc gtggcacgag ggctgatatg ggagttcggg gtcaggcgcg acagtattga
     9661 gcagagaaga ggacgaggcc tggggggata gacatacggt gaacgcgccg gggacggcga
     9721 agaggactac tttcttgccc ttccacgcgt ccgtggagag cttggtggct ttcggtgcga
     9781 agagattcca gtcagcgcgg gctgatcaag gggaaagaac gggatgcgga cgcacggata
     9841 ccgcacgcgc tgtgctcgtc gagctcaggt gtgtaaggga catatacgaa ggtgccttga
     9901 gggacctcgt cgccgacttt gatagaggca gacatgactt ggtatacgtg cctcgccgaa
     9961 agggtgtatt cgcgttaatg gatgagcgct gagtgagagg cgaacgcggt ggggggacgg
    10021 cgatccaagc atcgcggacg catgtcatta tatacagttc tcgcgaactc tatcgcaaaa
    10081 cagataccag tagatgggca ccctgtttgg tggattctgg atgcgatccc atgcgtgcgc
    10141 ggagaggtca tgtgcgcgtg ttcgtcagca tttgcaagca tccacagctt cgcgcaagta
    10201 cttccgggct gtcagtgtca gggccatggg agagcatggg attacgggcg tgctcccagg
    10261 accgcaggac acgcacacgg acatctgcag cgagtggcac cataacagct tctgcgacat
    10321 catcacgaca gttcggcgtg gtgctacagc acccaatcga ctacgcgcgt ccgtggatgt
    10381 ctggatacta agtacatatc atgcttctgc tccgccggca gaaccttggc acctcactac
    10441 gccagggcac atatgaacaa ccaggacatg gactgttaaa aacatacgtc gccaacgatg
    10501 ggacgtcata tcatatgcaa gcgcagtttg acaagccgtg cacgcgcatt ctagttaaaa
    10561 aggcttgccg acgattggtt gcggcgtaac accgagtact aacgtgcaag gtacgcgaca
    10621 acggaagcag tcgcgatgtg ccagcacacg tctgtcagtt acgggttggt caacagtggt
    10681 attgtcgttg tcgagcctgt cactgtcaga gccttatctt tggcaccact cactgggaga
    10741 tggcgaaagt agctcgtgcg atgatgcacg cttacttcta cgtcgatgtc ctcggacgac
    10801 ttgttgggac gttgatatgt gacaacttct tcatcccggt cgtcttccta gttctctgtc
    10861 tgcttcatca gcctgcacgt gcagcatagg tagtgcctcc cttatcattg atgtcggccc
    10921 tcgggtctat gagatttgac gcgactgggg tggaagcagt ctcggagcaa atgattacgc
    10981 acaaccgcga cggtacatac tgcagcgtgc tgatctccac atgatagcaa gattgatgcc
    11041 gatcgaggtc ctcgcgccgg tcattccatt tctaaatact tcattggaag ccggtatgac
    11101 gcacgataca aatacaacat cttctacaat cgagcaccgg cagacgacga cgagccatct
    11161 agtcagagag cagcgagcac ggcgtccgcg cccgacacgg acaccttgcg ctcagtctcc
    11221 acctgcagga gacagggacc aattccgtcg gtactgtcat ttgtgaatag taagtggaac
    11281 tactcacacc aacgtaggtg accttgaggt cgtcgatgat gagcgcgtag cgcttcgtgc
    11341 gggtgccaaa gtctactgca gagaggtcct gcgcgaggcc gagctctgca gaccacttgg
    11401 cgttcgggtc ggacaatgca aggatctgcg aaggataggt gatgtgcatc agatgatagg
    11461 aatctgggac tgctattgtg cttcatgagc tgtgggagat gcgcacctta tccttgagac
    11521 caaggaagcg ggcccatccg ctctggacga acgcgtcgtt cgcggcgacc acggcaacaa
    11581 catccacgcc cttcgccttg aactcgtcga tcttgtggag gaacggcggg aggtggttcg
    11641 cgtggcacgt gggctggaca aacaggatgc atcagttccc gattgagcta ttcaatacgg
    11701 aagacttgga tgggggttat ggtaggagtg gaagcagatc aaatcgggct aggcgattgg
    11761 ggttgtactc accgtgaacg cgcctggtac agcgacgaga aggaccttct tgcctttcca
    11821 ctcgtccgtg ctcagcttaa ccgctacatg agattaaccg accagtcgca ttgcaatcgt
    11881 aacagtgcgg ggcagatgag catggagaca cgagggaatg gtggcgacgc aacaagatgt
    11941 cagatcggag agatcgaggc tagacgaaca gactctgtac gcacggatgc cgcatgcgct
    12001 gtggtcctcc aactcagaac tccatgggat gtacgtgaag gtcccctggg ggatcgtgtc
    12061 gccaaccttg atcttgatat cggacatgtc tgcgttgttt gtcgcgtaag atctgagcgg
    12121 gctcaagcta gcgagggaag gcaaagcaat tctggtgtga gcgggaaggg gtcctttata
    12181 ccaggctgag cccgagtgaa tccgacccgg agagtgtgat tgcgagctcg aaatcgtcac
    12241 atgacgcggt gacgcagtgg ttagtaacct ctttccctgc gcgtgcagcg gtacagtcag
    12301 tcgaaaacca cgcgaagacc acgaatatcc cgcttgcagg cgtgtcccgg agagactagc
    12361 tagcatcgtg agcaaagagc ggtctggaag tgagctggac aggcacaagc tggcaccctt
    12421 gcttagacgc cgtaataccc cctcggctat cgcgggccag tgaacgtggc cggcatcgga
    12481 aacgatacct tttgcagaat atgcacgata tctacgcact gattctggct ctggggcact
    12541 atggtgacct gcatccagta tatgtatggc ttggagtgct tcacacctgg gatgggacag
    12601 cggctgcgcc catactgaac ttcgcgccgc tggcgatgga tccgctcaga ggagtcacag
    12661 tgacgtaatg cgttgccatt ggttaagtac ttgccaagga ggcatgtctc gtaaccggca
    12721 gagggagaga gtcagttcaa tatacagtct gagaccatga acgcggtccc gccgatgatc
    12781 tttcagagtg tttgtttcgt ttcagcgcac ttcctcaacg ttgtacgata gttgaagagc
    12841 ggcgagggga tttatgttct cagcgtgggg acgctatggg atacagggcg tgaggggaag
    12901 ctaccgccaa atctgaagcc ggggtgcgtc gcactgtagg gtggagtgga ggtgagggcg
    12961 tgcacattct gctcaggtca gaggagaatc ggcaccgagg agccgactgc cgtatagcaa
    13021 cgaacagggt cgaggcacat cattctacgg tcattatatt gctagtggtg aaaggcccga
    13081 gaaaggtact tagtcgttga cgccgctggg taaagccaat cggagactcg cacaattctg
    13141 gacgtactgg cgattgctca gctcagattc tgcaattaag tatcagtcag ggtgcctaga
    13201 taggggagtg aaaggcttgc aacgaactta ccgttcttct accatccctc aaaccggctt
    13261 cacgcgactt catgatggtg gcgctgtaca ccttcggaaa ccctgattgg cacggactgc
    13321 caaccctagt cattatgaga caatccgaga gatactttgt aatgtgtgtc atggtgcgcg
    13381 actctttccc gtagctcgcg atcctgtgtg tttgtgtttc ctcgtagtat tgtagatcgt
    13441 acatcatcag tcgtggtgcg aggacaccgt caaattcttc aattcgccca cccatccgcc
    13501 gtctcagctg tcatgcgatt gtgcattctc ccggtagctg agggagccca tcaggaccta
    13561 ggttgaaccc tggtggtagg ggtcccatga tctccgctgg tggtgaacca tgctcctgca
    13621 tctattcagg cgtgcgatga gtcaatattg aatgagatgg cgaagagaaa aaaagaaacg
    13681 cacctcctgc atgagttcga caatcttcaa tcccttctga gggtcatcat ccgtgtagct
    13741 cgagtcctcg aacgtcgcta ctatctgtgc aacaacttta gactgcttgt cgtaccgcgt
    13801 tttgtcttcc gtactgagcg tcgatgcatg gtcttcgaga tatgaaggga actacgagaa
    13861 caagatggtc actgagcgcc gcacgatgtg cgcaagcagt tggcgacaac cataccttgt
    13921 cgtgcagctc cttcaaaggc tcatacaaga catccttgct catgagctga gacatcatcg
    13981 tctcgagcat gcccttgagc tcctcttctg actctgtcga gtcaaggtcc gcacctaatc
    14041 ttgagaagat gtcttcaagc ccatcgttgc ccttcgtcgc cgcctcgtcc gcctacccag
    14101 acgagaccca taatgctcaa ccgttgcaga cccatgacac aaagacagca gacgcaccgc
    14161 ccgatcactc tctttcaact tctccatcgc tttcctgata ttctcctgga aagagtctgt
    14221 acctgtgcca gcactcgcgg ccgcgctcgc atccgaccct gacggcgctg aagacccctc
    14281 gctcgccttg ttcttgttat tgctcttccc cgcacccacc aactcctccg cggtcagcga
    14341 gccgttcatc ccctcgacga gcatcgcctc ccacgcggcc ttgaacgcct tctcgcgctc
    14401 ctcgtccggg acattctccc cgcccttatc gaggtccgga atgccgtcaa ggccggcgcc
    14461 ctgcgcgatg tcgcggaaga gtgactccat gcccctggtc agctcgcgtg cgaagtcctc
    14521 gtcgagcccc gcaaacggat cgactgtctt tccttgccct tgtgcctgcg tggaggacgc
    14581 gggtggcagc tgcgacggag gccctttcga cgacggtgct gaagatgacg caggaacttt
    14641 tggggcaggc ttcggcggcg cgttgaactg ctcgagtacg tctagtagta tatggtgtac
    14701 gccatgtagt gatgccctct gtatgaagtg tgcgagaagg agactcacca tccaagtcat
    14761 ctagatcctc ctcctccaca gtcggtttgc gcggtgctgc catggtagtc gcgtctacag
    14821 caccaagatc ggttccccgt gaatgaaggc acgtccgcgc agcttgcggc ttgctgtaga
    14881 tctacggatt agttcggatg tgatgtgagt gtagaatgcg cgacgggctc tgtaaacacg
    14941 gtttgggttg aaggagttga atttgtaggg ggcgaggaat cagacctgca ggatgcgggg
    15001 aaggcgactt cggcacggag atcgcacctg cgaaatcacg tgtgtgctta caggcgctag
    15061 cagtacttga tgagtccaag agtcttgaat ctcatacata ccaaccgtcg tctggcagac
    15121 atactctttg ttgaaccgtg gctcgacacc tcggatgtgt tgcaacgatc tgggtcaatt
    15181 ctggatacac aatgctgtat ttgctcatgc tcacacgata agactaatgt gttcacgtca
    15241 attacattcc aagcactaga acgtacagta taggataaaa cacacagatg acatgactat
    15301 tgcgtaaacg tgggccctgg attcaaacgt actagaagga acttgaaaag cagcatggtc
    15361 atggaaggca agaagtaact gcagggcgac agtggccata tgcatctcgg cagcttacct
    15421 accagcgcag catatggtac tcatgggcgc agcgtcggtc atggtactgg cactgttcgt
    15481 ttctgatcgg gcattggcat cttagcatat agggaagatg gcgttcattc tgtgctgatt
    15541 actggattgt tgcggaatag gatgttggcg ttgagtgtac taagttgtgg atgacaacaa
    15601 atttaaagca aaggcgggat ctgccacgta agacaaacgt aagaagcgcc gcatcgggaa
    15661 acgcggtcac gtggagtggc gccgacgcgt cgcgcgggag gcgagataac cacaaaggga
    15721 aagaggcgta tgaaaagctc catgtgtaga acatcaggcg cggatgatta tcaatactac
    15781 gacatgcaga agtgtaatcg taagcgagcc gtgttctgga aagccggagg tactgtacaa
    15841 caagaaatac cacaatgaac gagcggagaa acacgcgcgt actaactaaa tatcacagtc
    15901 gctcgatggt cttctgcctc cccctaagtt gtatcaaaag ctcctttccg tgcgtctgct
    15961 ccatatgttg agccacacgc tttgctgagt tcgcgtgcca tgtacaagga gggctctcag
    16021 tgctccagta gtacacacat ctatactgtt gtgatagatg tcggtcatat gtgtgctcaa
    16081 tgaggtggtt gaccttgagc gtgggttgtt tcgccatccg cttgggcgtt ttccagccgc
    16141 agtcgggcaa aggacatggg agctgcttgg ggagcggcga gagatcgtgg gacatcatgt
    16201 gcgccttgta atccggatac gtagtcctgt cgaattcctg gctgcactgg ctgcactggc
    16261 ccgaaccagt agtcaggctt ctgaggaacg cttggggtaa cttcgactct ttcgactcct
    16321 tgggtgtctt cgactcttcc ggctccttgg gtaacttcaa ctctttcggc tcctttggct
    16381 tcttcgatgt cgtctggggc tgccgacatc gctcagtctt gcgcactctg ggcaccttct
    16441 gggcgggcgc gtactctgcc tcgtcacaag actcgcgtcc acgtttccga cttgcggaag
    16501 gtcctgcctg caatggcgag gggccagcag aaggccgtac tttactcttg cggcgcgtcg
    16561 ggagacgttt tgcgcgcgag ttggggagcc actcggagtc ggaatcctcg gaatccagat
    16621 cttccgcacg agctcttgct ttccccttgt tcctggagcg ggaggcacgt cccggggtgt
    16681 ttgtaacctc cgccaagtgg tagggagctg agcagggctt ggcagacggg cggcgaacga
    16741 ggcgggagaa ggcgcagact gaggggattc gatggacggt gtggaagggc ggagaaagta
    16801 gggcgatggt gagcgggcgg gcgacggtag gcgggaaggc ttgaaatggt tgtctgccga
    16861 ccgatgcggt tgagattgac gggcaagcga caagtcaagt gtgttaccca ccttcagtat
    16921 cgtcgtggta gtccatttcc tcctccatat cttcttcagc aatcacctca gccccggtgt
    16981 tgtcgtcatc ctcgttgtct tcatcatcct catcaccctg ctccccgtct ccctccgccg
    17041 acaaatcgtc ttcatcctcg tcgtcagatg gaagtggcaa tgtgtgccac gcgatttcgc
    17101 tgtcttcgta aaacgcggcc tcttccttgc tctggcagtc ggcagcgtcg ggatcttgat
    17161 cgctctggcg gtcggcaacg tcgggacctt gatcgctctg gcggtcggca gcgtcgggat
    17221 cttgatcgct caagccagta gcgcagcctt caaagcttgc ttcgtccgtt gcataacgct
    17281 gaacataatc aaatttgagg tgaaccggta ggcccagcag tcagaatgag agagcgcaga
    17341 tacacttacg ccaacagcga tcaggtggaa ctcccgggag acaaacgttg gaatgcctcg
    17401 ggccatgttt gttagtaggt atatatgtag agaggttgag gggaagttgt gaaggggatg
    17461 atgtctgaga gtgcggtatg tctgagggga gagagtgaaa aggccggggg atttgtaggg
    17521 attccgggcg tgggaaactg cacaaatccg cctcgcggcg attgttgaac gagttcaaca
    17581 atggacgcga cctgtaacgt gacaaaggac acgtaccagt gctgtaacca cgctgcgtta
    17641 ccatacgcca ttctttgtac ctgtcggtag ctccctctga tggacgacat gcacatccac
    17701 tcaccctcac ccacatctgg gagaccgcat gcatagatgt ccagtccatg aaccgctgcg
    17761 ctccctatat gtgtgtagac atttccttga gtagcaccta tcttcccata gacattgtca
    17821 cccagttctt ttatccggtt gtgaggccta gttacgaata tcccggttag tagaaacggg
    17881 tggttaggaa cttgctcgat catagcagcc cctcaacgcc gatggtaaca cgtcacttca
    17941 gtgcatccat gcttcagacc atattcgctg cacaaatagc tatatagggt cttgacgcac
    18001 cgcagatcaa cggcaccact ctccggatgt gtggataatg ggcgcttatc ctgttctccg
    18061 acaaccatac tgtaatatgg gagaacgtct ggacttggat cgcagatcgt gcgcgaagca
    18121 tttttaacag agtgcgctga aggcggactt agtggaccag atcagaaagc ccatcatcga
    18181 gatctatgac cttccgccga actggtttac gaagtatgga gttttagtgc gtatcatcaa
    18241 gggaggggag gacagggacg taccgtgtgg ggtgcccttg gacgtatttc cctgcttaag
    18301 ttccacactc actgatttac tgtaattctg atcacaaccc gctgtcagtc tttgttctat
    18361 cgcgcaggtt aggcgtaatg tctcgaatgt gctccaaggt gcctaactga ctttcgatag
    18421 tcgctgactg ctcgaggcac ctgcgggatg atagcggtcg aatggctata ggatccgcca
    18481 aaagagaaga gaaagaagtc gacaacactt ggtaatagag caaaagacag cgtattgaag
    18541 ggggggcacg gtattcgata aaccacaaca gctgcactca ccatgacttt tgagcgggag
    18601 ctccctgtgg caccgacgga cgcgcattat tcgaagtcct tgatcaagac atctgcacat
    18661 gagactgttc ctcatccctg cctcggacat atggatgtca gatgcgagta tgatataaca
    18721 cgcattgttc tatgcctact tatcccaaga tgatgccttt tcgaaggctc aagatgatgc
    18781 agaatataca cggcgataca acccatccac gcatgatcgc cgtggacaag acattggccc
    18841 atcttaaagt tatataggct ggcttgagcg ttggcgtgca cgagccagca tcccgtaaat
    18901 gggactcgga gaaatcgctc cagataccac ttgattgagg gtagacaagc acccttgcag
    18961 gaccactcac ctgtgcatga tgtccctcag actctcagat tggtatacgt ctaagaatgg
    19021 ggacaacaca caacaagagc aacgagtcac catgaaagcg caccttggct gggcttcaag
    19081 tagcctcaca ctgtgaatta aacgttcgtc ccagacttca ccttgcctta cttactagca
    19141 acacatcgta tgtgtaatgc tcgttgaagt tcgccagaaa gctcacgctc gcaatcatcc
    19201 cgagcttgga ccagtacttt cggtagtcta gtacgaatca agcttgaatg ccgttccttg
    19261 atacacgaat atgagcctga tgactcacat gagctagagg ttggcagctc aacttccaca
    19321 caagctgcgg atccatggat tatgacttat gtctctcaca gctcgggatt gacgactcgg
    19381 tgaagctgaa gatcgtgtca cggcagtcga aggtgaaaag tttgctccaa tgtcacggtg
    19441 agcgtcacct ctgaaagtca caaccctgtc ccgaaccgcc attgcaattt gcatgtgttc
    19501 tacctgtctc cgtctccaac caactgttcc ccatcttgcc actaccagag cagtataaga
    19561 cagtcggctc tgcgtgtttt cattaccata ccggagctct catggatagt gcatggtgac
    19621 acgcgtcgca acgcttctga agagtttgga ggggtcacga gtccccacac aacgatcttg
    19681 gaacatcaat gcggactatg gtcactcgtc ttcaacgcag ggtggcggag cgttgacatc
    19741 tgaagtcgaa tcggtacaag tgagtcgagt ggaggaactg cttgaagcac gtgcgtatgt
    19801 ttgtctcgtt gttcccttcc cctgaactgt atgttctatc cattccctac actatcctca
    19861 cgaaagggtg gtgtgttccc ggggatatac tgttgctctt cgtggccacg accattctcg
    19921 atggtaaagg atctgtgatt agatacaata ctcgatacat tggtataagg tatctaatgt
    19981 gcaagcgtat gcgcctccgt ctactcctga acgtatgcaa ttgcattcct taactgctct
    20041 gagacgcgat cgagctgcaa caacttcatc agctctggtt cgttgttgtt caagttagac
    20101 caactcacgt tctcctcgtt gaacaccgcg aaatgatctc ctggtatatc caggacagtg
    20161 agtgccctac caagggcttc ctcccacctc gcgattgtcg tctcaccgcc ttctctcatc
    20221 aggaatgcgt ccgcactcgc aatctttacc ctgtcttgtg aacgcaggta gagcgctcgt
    20281 ggaacgcttc ccagcgcggg aggagtctgc gaaagatcgt atgcgacgag ggctcgtgta
    20341 gcatatcgca tctgcctctg gatgacctca acaatgcgct gcgaagtggc gcccttcgct
    20401 actgcgtcga tgagggagtc ctggagtgga ctatctgtct gaggtgcagg tgcgtcgatc
    20461 aaaaccaacc ccttaacccc gaccccaagg agggacagcc gccgcgcgat atcgaacgcg
    20521 agaacgccac caaacgacca tcctacgaag atcacggtca gccactttct gtcagtggcc
    20581 ggaaatggag tactactcac caccaagaag acattcgcca tggtacgcct ctccattcca
    20641 gaagaggttg ctggtgagca acccaacata gctcatggcc atcgtgacga gctctcttcc
    20701 agacggtgca tcaacaagca cgcgattcgt agcgtaactc gagttctgaa tggcccagac
    20761 gtcacacccc agtggcgcga gtttcacata tccacttaca aggccactgc catcatggat
    20821 caagactaga ggtggggtat caactcctcg gggtgcggtc tgcaggcgga cgagctctgg
    20881 tcgcgtgtgt ggttgtgtgg cactcagcgg tgatggtgac gatggccgag tgggagccaa
    20941 ggaaggctct accgatgact cgcacgaggc agcctgtgca gcggcgacca cgtctcggac
    21001 agtccggcag gctaacatga cctccccgtc gagcgtcgca cctagctgcg tctggaaggc
    21061 atgacgggcc tcgatcgagg ttaacgagtc aagacctagg cttgctagct cgacgtcatc
    21121 cgtgacatcc tcaacgggga catcgagcac catggaaagg atatccttga ccctgatgat
    21181 ccctgcggcc gtcgagacac aacgcgagac cttcggtgcc cccgtagctt gagatggact
    21241 tgggtatgta gaaaccagga tctggccaga ttcgtctgtg tctgcgtcgt acacagtcgc
    21301 agtgctcgag atggtctccg agcgcggtat gcgctcgccc ttctccgcga cgatttgcac
    21361 caagtcggcg acggtggatg cggctgcaag cgtgtgcgtg tcgacagcag cggaaggcac
    21421 aagagtacga agacgtgcga caatctccca tatcatgagg gagtcgactc ctagatgcga
    21481 gaggtcggca tctaggacga cttcgttcct cgccgccccc gacgtttctg cgatgatatc
    21541 gatgacaatg tcctgcagat agacttgggc aacatctatg gaaggcacgg aggccttgat
    21601 gttgggccgg ttcgcagcga aagctggagg gctcggtgtc gcccttgttg cagacactgg
    21661 aagagatgcc ctgaggagcc gcgtgaggct cgccatcgct accctgcgga agcggacccg
    21721 cttgagacaa gccacgaccc gtttcctagg gtcgtccacc tcaatcgcat acccgtctgc
    21781 cacaaataga tcatccttgg cacgcacgat cgacgtgtac accccatatc gcgccgaggt
    21841 gtcgataagg cccgggagga gcttgatctt gtcgacctgc gagcagatgc atgcgtggtg
    21901 cccgttcatc ccgaacatga agtttaggaa gaagccagta acatgcagga gcgtgtcaac
    21961 gaagatgggg tctaggacag atgacttaat agtagtagaa tgcgacttga tattgggaac
    22021 ttggatcacg gcgtacgcgg tggagagcgt agtgtggatt ttgatggtcc gtatcgcgtg
    22081 gtaggccttc gagtacgtca cgacccgagg aaatagcagc tcatagcacg tccgcgtgct
    22141 gaaactctcc gtcgatgcgg acaagaccgt ctcgatctcg cgctcgagca tcgctgagac
    22201 gtactgcaat ttcgacagac acgcctcttc cgtctttttc ttgtaagagc cagtgcagtg
    22261 tagctgagtg cgtgaggagc cgtcatcaag agagaagatg ctgaaggcgc cggcgtgtct
    22321 cccagaggga acgatctcaa tacggaggac ggccttcatc ccaggagcgt acgtgagggg
    22381 tttggggtag agacactcag ccagctcgac aatgtctcca gcctgccatt cagagcggtt
    22441 cttcaagaca tcggtagcgg cggagagtgc gagttctgtg tacaccgacg ctgggcagag
    22501 cgcaactccg gcgacgcaat gcccctcaat gaggtccgag aagagagcga tgtctttctc
    22561 gatggtgata ccaggttctg atctagaagg tgcagagata cttggaatgt cgcagccatt
    22621 gtgactagcc gaagagtgtt cgattgcccg tggagcctct tcctcgaacg gcacccaaaa
    22681 gcgcgtcttg gcaaatgggt acggcggaag gtcgatcagc cttgcatcgg gtgttaggtc
    22741 cgcaaacacc tttctccata ggatgggcac ggacgtgcag tagagctgag ctagcgtgcc
    22801 acaaagaata ccgaaatctt gcgccttctg ccgtagtgaa gggagcagca gaggcgcccc
    22861 gttgacttga agaccacgca aaagagacag cgtcgtcggg tgaggtccaa gctcaataca
    22921 taccgccacg gtggagacat cgatgcgaga ctgcaaatcc gagatgccct gctggaatcg
    22981 tgctgactct ctgcagtggc gcgcgaagta gtctggagtg aacgttgtcg agtctccagg
    23041 ttggaccaga gtaccggtga cgttggagag cacggggaga gtaggaggcg ataacgcgat
    23101 atggcggcca gcctcgcgga gaccgtcgag cacggggtcc atcgcttcgg aatggtacgc
    23161 atatgggatg tccagacggg tgcactggat accctccctt gcgcgcaatg tctcgaactc
    23221 tcccaaacgc ttgatcgcac caccgacggt acaatgagcc gagctgaaat taagttgcat
    23281 cgggtgtttg agattcgagc aagctgtgcc gacgtaccta ttgtagcaac acacctccaa
    23341 ctgaggaaat ttcgcaagga gaggcttgac acagtccgca gaagcacgaa tagcagacat
    23401 agcagtccgt cctgggacgc acttgctcgc aatcagccgc gcgcgagtcg ccacgagccg
    23461 taatccatca tcgagagtga ggacgcctgc gaagaccaac gctgcaaact cgccgaagct
    23521 gtgaaagtac acattagtag gacgatgtca cggagagcat cgacgcacct gtggctaacc
    23581 actgcgcatg gtttgacgcc ccacgccgtc cacaacatag ccagcgcgta ctccaggacg
    23641 aacaaggctg cgtgcgcctc ctggaaacga tcgacgtcga catcgacata ctctccgttg
    23701 ccagggggcg cggacgaaga ggcggtcgct gcatcgtccg gccggcgaaa gacatctgcc
    23761 acgccgacaa accccatctc gcccaatctc cgatggcact cgtctacaca cctacgcacg
    23821 accgcacacg tgcggtacag ctccgcgccc atgcccgcat actgcccgcc ctgaccagag
    23881 aaaacgaaga cgacgtccgc agcgggagac acctctgtga tcttcgcact gcgcaggccg
    23941 tcaagcagct cagcttgagt gaagccgtga gcggcgaccc ggtacttgtg cagctgctgg
    24001 cgggccgttg cggagtagga gaaatcttgt aggaagcatg aggagacgtc gagggaggag
    24061 ctgtcggtgg cattgtcact cagactggca gatcgttcga ggtgtttgat gtaagcgttc
    24121 cgtcgttctt ctaatgctgc gatgctcctg catgacatgc cgactacgaa gtacgttacc
    24181 gtaccaggac cgctcccggt aggtccaatt cggggtggat cgaggtgctc ctccagtaac
    24241 aatgccgcgt tagagccgga cgctccaaag ttgttgagaa gcgccaaacg cttcctcccg
    24301 ctcccatgcg aatcacccga agtcggagtc gaaggcaagg tccaaggaac cgcaacagta
    24361 ttgatacgca cgccatcgcc agacagctcc gctatcctcg gatttaacct gcggaaagac
    24421 gggtgcctgg ggatagtctt ctcccgcatc atcaggacaa ccttcgcaag gctcgcggcg
    24481 cccgacgcag cttctgcatg tccaatgttc gccttgatcg aggtaatgta tagcggattt
    24541 tcttcctcct cctcctcttc actgctgcgg ttggagggcc cccggcggcc aaagacctgc
    24601 cgcacggcct cgagctccgc cgggtccccc gcctgggtgc ccgtcccatg gcactccaca
    24661 acgttaacct cacgcgggct tgcacccgca gccgtgagga gtttctcaaa tagcgcgacc
    24721 tgggacggga cgtgggggtg cgtgattgag cgcgcgtggg cggactggtt gagttcaatg
    24781 gctcggatgg tgccaaggat gtggtcattc tcggcgagcg cgtcctggag gcgtttgagc
    24841 acgaagagcg cgcagccctc ggcgcggctg tacccgtctg cagcgacgtc ccaggggcgg
    24901 cattggcccg tcgggctgag aaagtggccg cgggagagac ctaggtacat ctgcaaaaaa
    24961 tatgaaaatg acgttgagtt tgtgtgtggc tagtgcgggt ctgccgggaa cgaaggggag
    25021 tttgacgaac gtctgggctt gtgatggcgt tcacgccccc agcgagcgcg gcgttgcagt
    25081 cgcggttgag gagggcgcgg cacgcttggt ggagggcgac gaacgaggct gagcacgcgg
    25141 tatcaagaac cattgaagga ccgccgaagc cgaacgcata ggatatcttg ccgctgagga
    25201 acgcctgcag agttcctgtg acaataagca tgtcgtgcga atcatgacga cacagagctt
    25261 accggtgctg tagtagacgt cgatgtcatt cctgaggttc tgcacgtagt cgtctgtcgc
    25321 ggcaccgacg tacacggaga aagtgtcggg attgaacgaa ggggtcgcgt ttgggacgta
    25381 tcccgcgctc tccagtgcct tgtatgcgtt ccgtagcagg aggcgttgtt gcggatccat
    25441 gctgcgggcc tcgcggggcg agatgcgaaa gaaggtgtgg tcgaacacgt cagtgtcctc
    25501 gcagaagctg ccgtgcgtcg tggacatgcg ccgccccggg tggctggaac cgtcggcaca
    25561 ctcggtgtac ggcgagactt cgaagcgttc tgcgggtatc tgcagagggt atcagtttcg
    25621 tgtcaccttg agtgggtgat aagtacggac cttcgtcaca gtgttcagac cgtccgccag
    25681 gagcttccag agggcctcgg tgttgtttgc acctggaagc tcgacggcca tgccgacgat
    25741 ggcgatggat gtggaaggtg gcgtggacat ggcgtttgcg gccaagctct ccgcctctcg
    25801 aggaagatcg ccgagttctg cgtgagctga gtgttgccga gggttagtgc tcatgtcgct
    25861 tataagagag cggatgtagc actatttttg ctccagtcta tgtaaagctc ttggagagat
    25921 ggtaatcgct agggcgtcgg ggagcaattg ctgcagccga atcggaccct cgtacaacac
    25981 ctggatgcgc cggctgtcaa caaggatcag ccatcttgga gcatgcatga tacgtgctca
    26041 aagtgatact tgctaaggta taggcgcacg atgcagcgcc tagcgcacag acggaaggga
    26101 gttcgaactc aaacggcggt accagtcaat gtgcgatcgt ccgaccctcg acaaaaaaca
    26161 gcaatgacgc gatgagagag agttaattga gcagtggttg ttaccgcaag aattcgcagt
    26221 agagtggtgg ttcgatttct acgatggctg atggtttgtt gcctgtggtc cggctgtcaa
    26281 gggagattag caaatccgag acaatcagag gaacgagtgt tgggggtaga gaggcccgtc
    26341 tgagggagga atgtcgtaca cgggtattta tgtgagttcg ggcgcgctgg agattggaat
    26401 gacagctgtt gtgctaggaa ttcggatcgg aacatcctca ggcctgcctc ttcggaattg
    26461 atgtcgttcg gagccccaac tacgtttcgt tgaccatgat actagctgac gtacctttgg
    26521 ctgtccaccc acaatggagg accgtacgcg agcatacatc ccccagctgc actgatcgtc
    26581 gacggtgaac atgaaaagcc ggcagagggc cagtatttcc gaagaagagc tgcgaaaagg
    26641 ctgtacgtta gcctgggtta tccaatttcc taaactcgga gtactgacga caaatcctcg
    26701 ccttcttgtg actcgttcag tacggcaagg ttacagccag cgagctgtgt tgaattcacc
    26761 ggagctcgct ctaccggcag taacttcaaa cttcgatgcg gatcgccaca gtgttgccac
    26821 ggcattggca ctcgcagagc actgttatct gctcgtattc aggccacaat cgagagattg
    26881 tctaagtctt gcagtaagtg ttttgatggt atgggtcatg cgactcacgc cggtcaagag
    26941 atctagagac ggaccccaat ttagggttag ggctccggcg cttgcatccg gcggaacgcg
    27001 gaacggaaga aggtaagctt acgggctcaa gtccatgctt tctctcgctc tgctcaattc
    27061 ctacttgcta tgcacaaacc acaatcaatt cggtcttgcg tcgctcaagt cagatatgca
    27121 tcgacaagcg cagggccgta tccattccct gcccattctc ggccaacccc gcaccagata
    27181 ttccacctcc cgataggagc aagccagaag gaaatcaagg cgcggtgtag gtattcatac
    27241 atgccattgc catgccccct ccgctgttcc gtctcaacat cggaaaatgc tgcgttattg
    27301 ttgaagcgta tgggctgaca ccttccgaag actacgagct tgtccgggtg caccacccgg
    27361 atgcgcccaa cgggtacaac ttgtctcctg aagttcgacg gtcgcgcttc caagctatca
    27421 ccgctgcgta cgacacgctc cgcgggaagt ggagcggcgg cagttccaat agcgcagacg
    27481 atatctacag gcaggagctg gaccgcagga gacgagcccg tgctgcgtat gaggcatccc
    27541 tcggccgcgg gacgttctca tacgagcaga ctcctggaaa gacctgggag gcgagcgcgg
    27601 acgataggtg gaaggacaga atcatcctgt tcatagggat catggtaggt atctccctat
    27661 cattttgttt caatcccact tgtctgacga ggagatttgt gttgtaggct ctcggcgcag
    27721 gccttgggcc gatgttggtg tggccgtcat atcaggcctc gcaccaggcg cacctcagcg
    27781 cgtcgaggaa cttagctgcg gcacggcggg aggcacgcga gtacggtgag gagagacgga
    27841 gggcgataag cgagcgcgtg aaggagttca aggcgcagga ggctcaggct gagcagaatc
    27901 gaccgtcaga gttggacgct tcccgtcctt cctcagcttc ggcggcttga tatgcttctc
    27961 tctcgacctc gtaccgtgct tctactcaca catagaatca gtagtgaatt tttgactagt
    28021 aagtaaaggt tcggaggtgt tgagactttc gtgaccaact tcagcacaac ttgctcagtg
    28081 gtctgatgca ttgtgactgg acgcaacttc gagctcatgc gcaagcaaca atgtgcacca
    28141 ctccagagtg tcaataccaa ttggctttgg agatacaatc ggtaaactgt ttatcattct
    28201 atgtactcag ggaatggatg gaaggagcgc ctctaagcgc ctataagaat cagcacacga
    28261 gctcgctcca cgcagctgga atcatttctt cgtcaaaacc gtcaagacca tgctcgactc
    28321 cgagctccct gacgagctca tcgcctcgcg cctggccccc accgacctcc gagcgctcca
    28381 gcaagtttcc atgcggttgc acgccctcgt caccgcgagc gccgcgctgc agtacgccct
    28441 cgagctgcac tcccctatag gctcatgtgg tgcagaatgg tcctttgtct gtcgtgatgg
    28501 tatattacgc cccacggagc atgaatatcc aatagattat tatatcgccc tttgtttgtc
    28561 atgttatggg attgatggga gtcccaggga gtcctagtct cccagtgggt ccgatgctct
    28621 ccacaggcaa ggtatcaacc agaccgatcc gtcgaacgac ctgggcgtgc tccaagcacg
    28681 cttaatgttt gtggttccgc gattcgtgaa gcgcccatat gcttggtacc tcgccatatc
    28741 aaacacgacg agctctacgc ccgactggcc gaagactggt cagtgaaaat tgtcgaagag
    28801 tacctggacc tcatcgccaa gcgggaagga taccccaatc aatggttcaa aaagctgaaa
    28861 gagaaagcgt ttgacttcat cttggtgaca gtgcctacta atatgttacc cgccgcgacg
    28921 ccccgcggaa gcatgaagga cgggttcaag ggtgcggtaa tacttttata tggaacattg
    28981 caagtctatc gctttctttg tgtcttggca tggcttgtct cactacatgt gttctcagtt
    29041 ggattattct gctggagtgc cagtgatgcc agtgatgcca gtgatgcacg tccacaagga
    29101 gcttgacggg ctgaactcga aggagttcaa gcccaggaac gtcatcgagc gcgacatgta
    29161 caagatgtac gacgcgacga ggatgcacgg actgcctgtg ggcgtgcagg ttgcagggaa
    29221 gagactcgaa gaggagaagg tgctcgaggg catgaagctc atcaacggca ttctaagaga
    29281 ggcgggcaag gcgtatcctc ttctcgaacc cgttgagtga cggggtcatc tgtgtgaaga
    29341 agctcactac gtttgcgtcg tcgacagatg tgctgtacga atatgatgta tgtatgacta
    29401 cacaggcgca tattccacgg tatgacgtga atcaggcggc gttcggatgg gaagttggca
    29461 gcaagcggca acgtcgtgga ccgacacgac tcagccactg gcacattttt gacgcgtggt
    29521 cgtttcgctg aacaatccag cggccaattt ccgattaagc agtgcacgta tcccactact
    29581 ctctatttgc gactctagtc tgggtacaag atgaaggcga agcctgggag catggtggcg
    29641 atggacgcca cggtccatat caaaggcaag ttgaagttta gcgtcaagaa gactttcacg
    29701 ggtggagagg tcggtcatac ctctgaccct tgttttcagc gtagtcgctc attgtcttat
    29761 tcaatcatcg ttgtagatgt cggagtcgat attcaccggt acccggagag gaaatgcttg
    29821 ctcgtgagac atggggagaa gctccacctg gtcggtcgga aaggatgcat tcctcgcatg
    29881 cacgatcatt gcgatcttca aagagccagg gtctcggcaa gacgctatgt gagcactcct
    29941 tctattccag aacgcaattc gtgctagtat cgcgctgccg gctgccccgt ccgcgtcagt
    30001 ctccggaaag ggcctgttcg tgtatcacgt cgatggcgcg ggggttatgt gggtgcagag
    30061 tttgggcgcg atcacgtcgc gtacgttgca gcccggcgaa cagtggatag gtgactgaat
    30121 cccaatcttc tacgcaacgc caagcagtcg acaacgtcca ccttgtagcg tggacggcac
    30181 aatacagggt agagcgcatt gagtgcctga tacccactgt ggcgatccaa ccccacgact
    30241 tgccctccat cagtaattcc cacattttct gggacgtctg gcgctctgac gcagggcgct
    30301 tcacggagcg cgacgttctg ccccattctg taccacccat ctatgttcta ttcatggtat
    30361 atagttaaag agtgtgttat gaagacatac tggggtgagc tcacaaattt tcgtgcccaa
    30421 cggacttata gcttgatggg ttcggtgctt taacagaaag ttggcccaaa tcgggcttgt
    30481 tgggattttt ccaaatgcgg tacgggacct tcgggtgatg taagacctaa gttccattgc
    30541 gagtacatcc aggaagatat gtgtcaagtc tgagatggta gcgacatgtg agtctgaagg
    30601 tacaaggcaa aggtcaaaat gtctgacagg accaaaaccg acatctgaat tctgagcctc
    30661 tgacgcatct gatggcatct gatttgggtc tgatggtgtc tgaaatgtct gtgtcagact
    30721 tttcagaaaa tgtgggaatt actgatgtca tgatatggat acgacaagga ctgaagacac
    30781 tacgagtgcc gtgttacacg atgaccacat caccttgacg ttcgaaccca aggactgaat
    30841 aggcggacaa tcgagtctac ttttgtgtgc gcggaatgaa gtacttcaca agaacttcga
    30901 cccatgctgc caacctcacc ttgaacttta tacgttcgcg cagacctttc acacaactat
    30961 ggtgtactca ggactatagt catcgccggt agtggcgcat gctgcacggc gtggcgagat
    31021 tgacaggctg tgagtgcgag cgtgaacaac atgcagcaca tgtacatagt accaccgtga
    31081 tacaccgccg tgatacaaca ttgctacacg atacgatcca cacgaaacca tcccaggagt
    31141 cgactaagtc atttgcacat gcagacaacc gaatatagta catggataga cgtcggattg
    31201 gctacacaca tcactgcaga gtggcggagg acaggggagg actaaaatta caacggtcac
    31261 cgactggtaa cgctacagtg aaaggactag cgaatgggat tggttaatga gaagagaaaa
    31321 cggtagaaac cacaattcta gactgaaagg tgtagacagt aggcctcccc acgatggtct
    31381 tgcactgtcg tggacgtgtt ccaccccacg ggcatctgcc aggtgcgctt ctgcacaggt
    31441 gacggacaga caaggacgta ttccaccgtc acattcacct tgaccttgac ttcgaacaac
    31501 gcgcgaacgt gcttcatgat attgcggatg atcgggtagc cgtccttcgc gctggtatga
    31561 tgcgattctt tcgtcatctg gaagaaggtt atgacggccg agttctgctg ctcgtcgtat
    31621 ttgatgatga acgagtcgaa caaagggttg tgcgcccgag gttggtagta tcgagtgccg
    31681 ggcaggacca ctccctccag tgactgggag aggtcgacga tgatgcgttc gcgacggaga
    31741 agagcgccag taggggctgg gaggtcgtgg ccaagggggt caaaagtgaa acaaggagga
    31801 tcacaatcgt ctgtagccat aagaagtcgc cccggtagca cgccgttgaa ctcgccagac
    31861 aggaaacgat gagcatatag ctcgaatatc caacccgcaa acctagagct ctctggccac
    31921 atcgcgtaat gtttgtagcc ggtctgtatc tcctgctggt cttcgaactt gacgcattcc
    31981 attatttgat acgcgacccg gtcagaaacg aaaacgacct cccagccatc atcatccgga
    32041 ccctgatcgc ttcggggtcg tacagcaatg acgcgatcgt cattgagtga ccgtgagtta
    32101 tggaagctgg ttacaacgcc acatagagtc tcgaaagaga ggttgggcaa gccgttcttg
    32161 gtcgagtctc tccagctgaa gacggcctta taaacgtcac ggggagcatg gccgatctct
    32221 atgatggcgt ggtcgaccag agtctccagc gcgccgtcga cagtgtcgac agataacgga
    32281 gtcgcgtctg ccatgataga gtagtcttcc tcgtcacctg ttgcggctcg ggcggcgatc
    32341 gcatttttga cactttccag aaagttgact gccctgtgga cgggcggcga tgcgttcacc
    32401 tgggtttgct cttgcttcgg aggccaagct gtcttcaatt cggcaacaaa tcgctcgtaa
    32461 atgggatgaa ggcgcagact gccataatag cgaagaacag tgagcaagag ggaagcccgg
    32521 atgtagcaag attgcagaga gacaaggatg gtacataccc gcacatcaat tcctccttgg
    32581 tccatacgtc cataccccac ataacaccgt ccaattgctt tgcccaacat tgccatcgtt
    32641 tcctattcgg agatgacgcc aggatgggcc atacgcttgg aacgtcgtcg atgcgaggct
    32701 cacgaacttc gagatccata tccaccaaca tccacgggga gaacgttgat tgagtatggt
    32761 acgggaggtt gttgatagcc tccatagcgt caggcgtttc ggagtggtaa tagacggctc
    32821 cctggtagaa gaggtgaatg ccactaatag tgtagaatac gacaacctgt ttttctgata
    32881 ggaggcgtgc aagcatatac ttcagaaaca tggatttgcc tggtgaacga aacgacagat
    32941 gagttgttgt gctacaggac gaagtatcac gacataccga cacccggctg gccagtgatg
    33001 attactcctc ctgaatctct ccgataaatc aagatgcgat tgtagaggtc gctgtatgac
    33061 ttgcggacaa ggatggtacc actaactgta gccgttcgac gaaatgggag tagagcgccg
    33121 gcctcgccag acccaaggtc tacttgatgc ggaaactcgt cgggagtggg gaaaggctcg
    33181 ttgcgccact tgtcgtagaa gagctgatag ccatatttgt cctttggcga agggttggga
    33241 actttccaat tggcctttga ggagagatcc caatcccatt gcagtgtgtc tgcgggatgg
    33301 ttgggatctg cgacatctgg gagaggtgta ggaagtgggg tgctcaccgt cacgacccag
    33361 attgagcgta ttcttgatac tttcggcttt ccacatcgtt atatgcgagg cttgggcagg
    33421 agtaggaagt agtcaagaac tttagcagaa tgctgccatt ctgccatttg gcatgtgcca
    33481 gcggcaattg ccattctgcc ggccaaggta gcgggcaaaa tatggcagat aaacctaagc
    33541 gccgatgaca attctcgtcg tatgctgatc cgtagagatg atgatggtgt tgtagaaaaa
    33601 atgttttaac agcgttcaaa atgcgataag ggaggatcgg ggcgatttgg aaggttttga
    33661 gaccatcccc acaggtagtc tgaggtagac gccggacggg tccacctgct caaaggccaa
    33721 ctagttgaca ttggctcgca gtcgctctca taaggctgtt acagtttgaa gaagtatctg
    33781 ccagattctg ccgcctttgc catatctgcc ggcagtaagt attgcccaaa acaattctgc
    33841 ccactacgtc gtgagcgcct tgaagcgccc atcaacctgc ttgcaaaaac ataacgactt
    33901 cttcgatcgt caacatcatc aacaccatgg cccgcctcct cgacctcccc gacgagctca
    33961 tcgcgcacat cgcctccctc ctgtccccca ccgacctact cacgctccag caagttgccg
    34021 tgcggttgca cgccctcatc accgcgagcg ccgcgctgca gtacgcgctc gagctgcacg
    34081 tcgccggcat ggtcgacaac cctgccgcgc gcgctgtccc cggcgagcgg ctgcacctcc
    34141 tccggcgcaa gaccgccgca tggcgcaccc tcgacctgca ccccaacgcg ggggagcgca
    34201 cggtactgcc gttgaggcac agtccgtcgg ggatctacga cctcacgggc ggcgtgctgc
    34261 tcctgggcga gaggaggcat gcggagaacc atacgggcac ggatagtgtg catacggtgc
    34321 aattgcatgc ggcgttccgc agcgagaaga aggagaagga gagggagaag gatgacgtgc
    34381 ccccgctgtg gcgcacggtc gacctcggga agcaggtcat tgacgtcggg ctggcgatac
    34441 aggagcacga cttgattgct atcgtgacat actcgtgagt ccatcattct gtcaagctct
    34501 tcttgtggtc acgctcgtgg tttcgttccg gaatgtggcc ttcatgtgtc actcgtgttc
    34561 cgactcttcc atgttccagt gtggtataca ccctctatct ggcggcaggg ccgctcgtta
    34621 tgtgtgcaaa gaatacctga ccaactctac tgagaatgcg tataactggc gcatacctgc
    34681 gtccgaaatt cttctgctct attattggac acatgcactg gccgcacatt cctgtgatcg
    34741 aagaggcagg gctacgagac gcctattact cgcatatgtc gcttgatcac aactgctgcg
    34801 tcgacctcct ggatgatcgt atggttgttg accgaggttg actccatctt tgcaactgat
    34861 gacatggtcg tagataatag tgctaacgta gcacgctgtc agttacatca acgcggcgca
    34921 actatatgct tctatcgaca tccaccttat acaacactcg acgggacagc cgcaccccgc
    34981 cgcggccaag cctgtcttac atttcgacaa cctacactac ctgcccggtc actgtagcat
    35041 aatgcttgaa gtggctggtg acacgctgtg tttcctgctc aacaactact tccccttcgt
    35101 gagcgccgac cctgtcactc tggtcatata caactggaag acgggtcttc cgaaagtggt
    35161 gagttcccgt tcacctcgct gaattagtcg ttcgtgatag aaaggccagg gccagaaacg
    35221 cgtatactcg gatccgacga tgttcaattc gttcgtgctc ctctcgcccg acaccgtcgt
    35281 cctgcccatc atcccgacca acgcgctgga gatctgccat ttcgccaagg agctcgcggc
    35341 cccgccccca cctccgtatc aaggctcagc cccgcctccg ccgccagaca tccctctcct
    35401 cgagacgaca tgcattctcg agctcccgcc gctacagcag ggtgcactcg tgctccggat
    35461 gacatgccgc tgcgagccga acccgagagg cccgccgtcc tccgcgacgt atgcggacag
    35521 gcacgcgccg ttcctgtctg acccagacac ggcgctgatg attctgcaca tgcacgtccg
    35581 actgccgctc aacacgtcgc gcatgtacac gctgatcgtg caccgctcgt cactggtcga
    35641 gatattcaac cgtgtgctag agcaacggct agcggcggaa gagcagcacc agaaggagcg
    35701 agagcagcgg ctcgttgaga tggggagaaa agacgaggac gagggcgagg gcgagggcga
    35761 ggacgagggc gagggcgagg gcgagggcga gggcgagggc gagggcgggg atggagacga
    35821 ccgggatgat gaggagcaga aacccgtgac gatgtcctgg acgaagtggg gtccacgcgt
    35881 gacgcggtgg ttccaggacg agctcgcggg cacgcgctgg atcacgacga catgtgggca
    35941 acgcctggtg cgcgtccgga gccaccccaa cgggcgcatg cgcctgcacg tgtacgactt
    36001 caaccggcgt gcgctcaaac ggttcctgca cgagcgcaag ctcatgggcg agccgtttgg
    36061 gacgcgcaag ggcgagagca tactcgagga gggtatgtac gagtggccgc ggaggggcgt
    36121 gtatgtagcg caggatggtg acgacgacga gctagaggaa atggacgtag actggccgcc
    36181 ggtggtggag aacggggcga ttccggccga ttgggtcgtg aggaccctcg ctgacgagcc
    36241 gcaggagatc gagatgcgcg acggtgctgg ccctattgca cacatcggtc caggaaccgg
    36301 gaagggcggt gcggcggacg cgaagaggat ggtgagggtg gtgctgggga cgacggtgat
    36361 cgcggaggcg tcggtgtgga aggaacagat ggagtcgtcg ctgccgtatg tggagacgag
    36421 cgtgcggctc ggggacgagt acgagggcgc gttgctcgac gaggacgtga ttatctgttt
    36481 gaaggtgagt acatactctg tccctccccc ggtttccttg ggtcagtctt gctaacaggt
    36541 tttcgtagat ggacgctaat ggacggcata tcacggaggt cgtgcttcat cggatcggag
    36601 gacctgtatc atagaacgta aaccatggaa caaggaacta ttacactgga aggtcgcaat
    36661 gagcgagatg gcgtggacgt gcgaagttcg ttcgtacgaa gctcgtctgc tcagccgttg
    36721 catcagtacc caagagaagt agaaggcgtt cactgtccta ttgttctacg acttgacaca
    36781 ctctcagtat tacgaatgtc atcgagactc agagaatacg tcgatattgc gcggagcctc
    36841 caacgtcatt tgcagcacac acgttgtcac atggaagatg attgtagtgc tcttcgttgt
    36901 atcacttcct tgcttagcca tggacgttag gtactactcc agcatgggcc cttccttgtg
    36961 gatgttttcc gagatttcaa gggcagaagg agaaaatagg tgctctagca tgctcgactt
    37021 agcttggatg acatgaaggc cggaagagtt gatctgtatt ctacgacatg gaaccagcac
    37081 gtacccgtat tgtatgtaaa gtaggggaga ccatgatcca tactctcgag gagtcaatca
    37141 agggacagat acgcatgtac atgggaccag tgttgtcatg gacaaaacca cacttggagt
    37201 actcaccaca cacattgatg tatgactccc tgattccccc aaatccctgt tccgaggagc
    37261 tcatactatc gccgcctttt gcaccctccg cacgacaggt gaatctgcaa cgagagtagc
    37321 attcagtttt tttcaggctg atcgtgcacg tcattccctt gcgccccttc aggaccatga
    37381 gagaagagca tcctatggct gactttgtga aagcaggtgc aagggaagtg tgcgcgagga
    37441 gcagagcatg atacgcaggt gcctgagtat gtatttgagt gacgatgatg gtgggtggga
    37501 gacaacttgc agtgcgccaa aatctcaggc atcgtcatct tcctctactc ccgtaactcc
    37561 accctcatga aagccgggac tgccatttga agcgaaagac tctctgtgcg tatcgttgac
    37621 tgatctaaag actcgacttt actactaagt ctcgagtctt gtcactgact ggctgatccc
    37681 tccatgaatc gctcattctc aagacatgct ccaatcgtaa ttccacactc cgctcgaggc
    37741 ggagctgcat tataccctca agaattttcg aacgcttctt ccagcatcat cggggtatat
    37801 aggggtatat tgttgcatca atcctcccgg acgacaaact tccctctcaa gcgaacaatg
    37861 aaatacctag tatgtgaatt cgtattgcca tctaatgcgg atcgtgtctg ttcgagtcga
    37921 aaggaccgct cgaaagatgc aggcgacgta acacgaggct accaaacgct tccacagccg
    37981 aagcgctcac caaccttcag tggttcaaac ttcaaagtgc ttccaaagat agttattcag
    38041 aggagacttc ccttcccgga ccaatcctat ctcatcttac tagtacctgt tcccgccctc
    38101 acctgtcacg aacctcggga cttacctcct tgtgttccac attgacaggg aaaagatgcg
    38161 gtggggtaag caaattcagg atcgaagcac ggcgcagtat aacagtacaa gctgactgca
    38221 aatcatacat ataggtcgca tcatttgaga cggaattccc attctcgagg acggtcagtc
    38281 gctgacagat acagcactat cgtaggcgca tcaaggaagc ggaggcattt gtcaaaacac
    38341 gactgactat ctgccaacta ctgatcaatc tagcagtaaa atcccgatta cgtagttcaa
    38401 gatgaaaaag ctgacttgga caagtcttcg tctgccttgt tgggcgctct ctcggaggcg
    38461 aacatcggac aatgggatag gtgcgtgctt ctcctgcgat ccgtgaacga tcaacgcttc
    38521 catgctgggg catacaatgc gctacgttgc atactctagg ccactgcgct accgctattg
    38581 cagtaaagcc acgtcggaca tcggacaaag cgcccccacc cagccctcaa cgtgagccac
    38641 acgaccccca gccttcgtgt acctctcaca actcgacgaa cccattctcg actgacatgc
    38701 gtaccttctc aagcgtgaga cgcgttcttt ggcctttaga tctcggccag aacgacaggc
    38761 cagtagttgc ctatcgataa atcgttgcga atgcggcgtc gcttcctgag cggggaaggt
    38821 cggtagtcga aatttgacaa cgtaggtgca gccgcagtac tctgacgcaa tcaaggcccc
    38881 catggggaag gagaagggag cgaacaaagg gctgtagggg taaggcaaga gtccaggacg
    38941 gtctccggtg tgtggctgac ggttacgagg tggccgcgcg acagaataca agcgtggcca
    39001 gtggccagct acccaacaaa cgacaaccga acaaacaact gatgcgtgga gattcagctg
    39061 ctgacgacta cacagggctt ctagatgggg tgggggatga acaaaaggag cgaagccacg
    39121 gagcgtctaa agacacaatc tctggtcaat gcgtgtccgg cctttggtcc gcggactcct
    39181 tgccaaacga gcctcgtgtt ggcttcgatt gtactgtagg ccgactcgtt ccggggacca
    39241 tccactgagt agggacgggg agcgcagcac atgggagcgt ccggtttgtg gaaggtgccg
    39301 tggacgtgga ctgaagacaa acggccttat gtggctggag agcgtgaccg tcttccgttg
    39361 cgttatcata aaaggcaacg cgaaccatca caccactacc ctatccgcaa ccctcctcac
    39421 cctcctggcc cacctccctc ctttcgcctt cagtcagccc ctccagctct cattgcctac
    39481 ttaccctttc cccccactgc ctgcaagata tgtcgacatc atttagctat gagcatgagg
    39541 tcctgtacaa ggacctcgaa gctgagtgtt tggacctccc gaggaggacg tgggggctct
    39601 tgatccacag gtacgtaccg tcgcaacttt ccggtgcttc agcgttcttg agctcaacac
    39661 ctaacactca cttcgccctt gtctagcact ggcaacctat cgattgcaac gtacgtcacg
    39721 aggtatgtac catcagtcca ggtgccgttg tgctatcgtc tcaacaccta ttcatcgccc
    39781 cattcatgtc tagtcgaatg ctgcaccctt gccggaggtg ccagaatatg tatcggattg
    39841 cccagagtat ctggcaaaac tcatttcccc gcatggacgg tggacggttg gcgtggacgc
    39901 aatcgacgcg gaaaacatgg aagaaatccg ccgcacaggt cacacgattc ccgtcactac
    39961 ggtttcgtta cagacgatcg aaggcccact tgtaagtgta agtctacgat atacatgtct
    40021 ggctgtgttg tcccactcac tgcatggtcc tccttcaatt caggatacac cactgtctga
    40081 cattccgccc atcagtacca atgcgacgga gacatcccaa aagcggaaag cttctcctac
    40141 catgtcccac accgaggggt caagcagtgg ctcgcatcag agcatgtcga agaggcagaa
    40201 gatggacctg gaaaacatcg caccatcccc tgttgacgaa ggctggggcg gcccctccga
    40261 tcttgaagag actgaccgcg aagacgagga ttttgtcccg gtcgcctctt cttctcgccc
    40321 actccaagat atccaggccg ctcatcccgg tccgtctacc tctaccagga aggcccggag
    40381 gccaccacat gtcgaggcag aggcatatgc ccgagaacaa tgcaacgtgg tgtatcccga
    40441 tccaacctcg ccgccgacag taccgtgtgg tatcggggga tgttccgcca tggtcagcca
    40501 tggtgatacg gctgctgccg tatgtcattg gcgggaccat catcccgata aaagtaacga
    40561 cactgccatt gaatgcactt gggaggtgga tggtgagacg tgtaccgtcc agacgaagta
    40621 caccaatttg gaacggcatt gggtcgagga tcactttgga gtgaggtgga agtgcccggt
    40681 agatggctta cagtgcagaa aacacaagat gatcagacgt agagatcagt tgaacaggtt
    40741 tcgcaaggtc cacgcggtag gtttgaatcg tatccgtgaa acagaggatg gcagctcatg
    40801 agacttgttt ccaggatcaa agggcgaagc aggagatgct agagaaggag aaagcgaagg
    40861 cgagatgatg atgctggccg ggcgctgcaa gcccggacat gtcctcatac gttgtttact
    40921 gctcatgtaa tgtatcgtta gtacagcccc cactttactg tattctagaa cccctgccct
    40981 tgtgtctacg ttgtatcaat actagctgca acttcccgat ggtgtttggt agtcgtctag
    41041 aaatagttcc gtcatgtagg tgcatatata gcataacttc gagggacgta atacaatgac
    41101 ccttaattgc atcttaaaat gggtacacag atgaggtcat gcgctcatgg cacttgccac
    41161 taacatttgc acataccttg gccctccgaa acttgatatg cactcgctac gatctacaat
    41221 ggcttcttcc aacgagtaga agcagtacta tcctgcgtgc cggcagcgaa aatacatctc
    41281 gagtctacgc tagtagagcc tcccccgtac tacccgaata ctgtgacctc aatttcaacc
    41341 ataacaaagt tgacctgaac tcggaagtga gcctcctgct tagcactcct gccgcgagca
    41401 cgacgggcga agccacgtac agagtatcac gccacctctg caacggtcgt cgcaggtggc
    41461 gcctggtcgg gttccacagg gggcacacac caggcgggga acataggtgg tggcctgaca
    41521 tcaggcggga ggtcaacacc cttccggcgg cccagagcaa cgcgaatgcg tttcccgtcg
    41581 ttgtagaacg atacactgaa gtcccataac tcctcggtgt cgaactcctc cctggtggcc
    41641 gagcagccaa agtcgatgac gactgcgcgc cgcggccgct ccttgggtgt gaacagtatg
    41701 ttgtggtcgt ggagatcccc atggtataca ccatatctcg ggaaagtctc tatggtccgt
    41761 atgagtgtgg cgcacatctc tgggtcgagc acgtcccctg agacgtcgcc gagggtgact
    41821 gcgtcaggga tgtactccat cacgagtgcg ggaagctgta tcgctcgctc gtcgggaggt
    41881 agccatgtcc aacgaggtac aaccgaggga tggccgtgcc ctgcagttcg cgcaaatgtg
    41941 cgtatgcatc gcgctcggat tcaaagcaca ttgtcgatag acggcgaaaa tgctcctccc
    42001 acatcacagc gcactcaaag gcctggacct ccttggtcat gcgcgggaga tcgtcacttc
    42061 gccggtcgct gtcgctacca tccctgacgt cttgtagtgt atgagtattg cttccccgtg
    42121 cctcgtcgtg gtcctcatcg acatctcctt cgccctcgac tccactgtct ctgtcattgt
    42181 catctgagga ttcgagtccg tcaggccccc atagtttgtc ttcgttgaag gcgtcagggg
    42241 gtagggccgc tgccgctctc tccaagtcga gtgcccaagg acgcgggggg gttcgccgag
    42301 tggtggttag cctgtcgttc agaaaccgtg ggtcgaagat cttgatgatt attggttccg
    42361 gtcccagttc tggacaacgg gctcggagga cgactgcttt cgtgaacggc gcaaacggct
    42421 tgtcgatgat gaaggtaaag gtgctgtcag ctgtggcgat agtgatgcgc tctccagcgg
    42481 agggcatcca gcggagagca taggtggtgc ctccatggtg agtcggagag gagagaagac
    42541 gttgcgtgga ttcggaatat tttattgcga gcgaagggag catttattga ctgatagggg
    42601 tgctccagcc ggcatttcca gccgcattct cgcgtgtcct cggctgcgca agtgcactat
    42661 ttcctttatt ggtgtgtcta agttgtcccg atgcgcacca tagttccaac cttctaagta
    42721 ttggtaggca ttgggcacga tccagtgaaa aggagacagt tttcactggg ccttgtcttc
    42781 gagccttgtc tcgggcgtgc ctccctagaa tttcgccttc tcaactcgag ctggcggagc
    42841 ctgacttcaa acaattcctt cgcaatgaaa ccgccggcgg cccgcggagg gtgctgactc
    42901 agatgcaaac gtcctgcaca ggcaaagctt catgggtatg catctcgtcg gaagcagact
    42961 gcccttataa gtcttagtca ccacaggtag ccagacatcc atttggaaac aagtccgtag
    43021 tcgttccagt gagccccgaa gtcggatatt gctacataca aacaagaagt atacaatggc
    43081 aacgcaccgc cctccaagat catcatactc ccataggcct tgccgacgtc cctatcctcg
    43141 tattccgcct cgacgccttc cctccaccct gcttctccat cgcagacttc aaactcctga
    43201 tcgtagacac aatctcgcct gcgagtgcga tcacaaccaa ccaatcaatc gacgacgact
    43261 cacaaaacag cgggaagcag gaagagacgt actagcaagc ttagggtttt ccgcctcgaa
    43321 ctcgtagcgc ttgttgcgat cggcgccgct gtgcacaact agtttgaatg tggcgctgtt
    43381 cttgcttgac tgttggcatg caacgacgct cttgaggtgg taagaggacg tcttgccgct
    43441 atcgaagaca tgcttcgctt tagtgacggt gggtatgacc tactcgtccg attagaacgg
    43501 ctgtcaatga tgggaaggga tataacgcac atggatgtaa cctccatcga tggtcagcat
    43561 ccgagcactg cgagtgacca tcatcggcat cttgcggtac acagtgtatt tctgggaata
    43621 tcaaagtcag ttccagcacc atactatcgc ccatcctgtc aaataccaca gaccctgtag
    43681 gcattcatca agtcgaacat ctggctcaag ttttgctctt gggtcgcgac gtcgttgacg
    43741 aaaattgatg ctgaagtgat gggtcaccca gtcagcacag ctacgccgac cctcgacgtt
    43801 tggagactcg taccgttagg atcggttgtg cccttcctct cgcgaacctc gacgccatac
    43861 tcgcgcagca tgttcttctt catcaagagc agctcacgct tgccctgcaa gctgcgcaca
    43921 gtgcggtcga gaggaatgtt catcttggat tcgccaatct ccacgaccag tgcatagtct
    43981 ttcgggtcgc tcagcttgcg tttcgcgcat actgcatcca ggacctcggc catgtacatg
    44041 ccgcccgaac tatacgaccc gagatgtgag catgcgatca aaaggatgaa ccaacgacaa
    44101 cgtacgcttg gatggtggtg gagacgtgac ctggctcgtc ggcagcgctg gcgatgcgta
    44161 tccggaggaa cagcggcggc ccatgactcg acgacggtcc gagcgagctt gggaacatgc
    44221 cgagcgacga accaagggac ccaagcatgt ttgcactcgt gccaaggagc gtatcggggg
    44281 cagacacaag gttccccgtc gtggtcgccg cgttgagcaa cccggtcgac ttcttcttga
    44341 cgacgactcg tgatatgcgg cgttggatct ttgactcgag gattttgttc tgctgtactg
    44401 tgggcggagg gatcttagaa aaatgtggga ggactttgat cgacacgtac tttgggacgg
    44461 tgttgcctcc agaacagcgt atgcgtcgaa gttaaacttc gagatcttgc cagtccggtc
    44521 aggagctaaa accggcgtaa acctctaaga catgcagcat gcatcccgca tcatactcac
    44581 gggggaagtc ctcatcgacc tctccatcct cctccgcaat acgtaagatc cacccggcag
    44641 cagaacatcg tatcccccac ttgggatcct cctccccttc taagccctcg tcaagtttcg
    44701 gtatccatcc ttcctcccaa tatgtccata gcgcataccc aagcacctcc tctaccgtcg
    44761 catccttgcg tacattcagc tcaagcactt ggttcgctgg cttgcgcgcc attgggaaga
    44821 atactcgcac gaccatgctt tcattctccg cgcgcccgga aatcgcgcta tacagttccg
    44881 caaagggatt agaggaggac gagttcgatg tggctgctag catcgccgtc agggcggatt
    44941 tggcggggtg cgcgggtggc accgggcggc gagcaaacat ccccgcgggg gtgtggatgg
    45001 acgatacgct ggaggaaggc ttcgctgcgg aggaaccagg aggcggctgt gtatgactgt
    45061 tggctgcgtc tcgaggagcc ggagtgacca tctcgaacat ggcgtctatc tgcccatcgt
    45121 cgcgttcggg agagacagat ggccgttcgc gttccttccc ctcgcggact gggctcagtc
    45181 gcgagacgcg cgcactactg ctggggggca gtgaggatgc catgacagaa gagaccgatg
    45241 tcgagacgcc tgataggagc gaagcgcttt cggacgcact atcagagttc atccccgcac
    45301 cacgactagc agcaaattct ctaaaataca agacgcgtaa gcgcaagcgc accaaggaga
    45361 cagaatatgc tcacggatca aattcgtcct cattgacctc catactatcg tccgcgtctc
    45421 cggccaagtc atagtcttcc tcatcatcgt ctggcatatc ctcgtcttcc gagtccgcct
    45481 cgggttcgga tgaagatgaa gaggatgata tctcaggatt gagattcatt gtgaccaatg
    45541 gcaccctagg cgccatcccg tgaggttgtg cgcgcgctag cagacgttgt cgtcgccgcc
    45601 tctccatctc ggctgcaccc ttgaagttga actttggtac aaacgcaggg gccctgttac
    45661 ccgcctgtgc tccatcctgt ggctgcggcg ctgttccgtc accattctgc tgctgcgaag
    45721 gagcgggtga g
//
