# Supplementary material for: Uncovering the transcriptional landscape of Fomes fomentarius during fungal-based material production through gene co-expression network analysis
Source: Fungal Biol Biotechnol. 2025 Feb 13;12:1. doi: 10.1186/s40694-024-00192-3 (PMC11827164; doi:10.1186/s40694-024-00192-3)
Supplement: Supplementary file 1 — Supplementary Material 1 [file 40694_2024_192_MOESM1_ESM.zip › scaffold_10.region001.gbk]

LOCUS       scaffold_10            44199 bp    DNA     linear   UNK 01-JAN-1980
DEFINITION  scaffold_10.
ACCESSION   scaffold_10
VERSION     scaffold_10
KEYWORDS    .
SOURCE      
  ORGANISM  
            .
COMMENT     ##antiSMASH-Data-START##
            Version      :: 7.1.0
            Run date     :: 2024-09-10 12:01:23
            NOTE: This is a single region extracted from a larger record!
            Orig. start  :: 221908
            Orig. end    :: 266107
            ##antiSMASH-Data-END##
FEATURES             Location/Qualifiers
     protocluster    1..44199
                     /aStool="rule-based-clusters"
                     /category="NRPS"
                     /contig_edge="False"
                     /core_location="[20000:24199]"
                     /cutoff="0"
                     /detection_rule="cds((PP-binding or NAD_binding_4) and
                     (AMP-binding or A-OX))"
                     /neighbourhood="20000"
                     /product="NRPS-like"
                     /protocluster_number="1"
                     /tool="antismash"
     proto_core      20001..24199
                     /aStool="rule-based-clusters"
                     /tool="antismash"
                     /cutoff="0"
                     /detection_rule="cds((PP-binding or NAD_binding_4) and
                     (AMP-binding or A-OX))"
                     /neighbourhood="20000"
                     /product="NRPS-like"
                     /protocluster_number="1"
     cand_cluster    1..44199
                     /SMILES="NC([*])C(=O)O"
                     /candidate_cluster_number="1"
                     /contig_edge="False"
                     /detection_rules="cds((PP-binding or NAD_binding_4) and
                     (AMP-binding or A-OX))"
                     /kind="single"
                     /product="NRPS-like"
                     /protoclusters="1"
                     /tool="antismash"
     region          1..44199
                     /candidate_cluster_numbers="1"
                     /contig_edge="False"
                     /product="NRPS-like"
                     /region_number="1"
                     /rules="cds((PP-binding or NAD_binding_4) and (AMP-binding
                     or A-OX))"
                     /tool="antismash"
     exon            complement(42..123)
                     /ID="exon_10994_6"
                     /Parent="mRNA_10994"
                     /gene="jgi.p|Fomfom1|1381800"
                     /source="prediction"
     exon            complement(178..500)
                     /ID="exon_10994_5"
                     /Parent="mRNA_10994"
                     /gene="jgi.p|Fomfom1|1381800"
                     /source="prediction"
     exon            complement(531..625)
                     /ID="exon_10994_4"
                     /Parent="mRNA_10994"
                     /gene="jgi.p|Fomfom1|1381800"
                     /source="prediction"
     exon            complement(676..798)
                     /ID="exon_10994_3"
                     /Parent="mRNA_10994"
                     /gene="jgi.p|Fomfom1|1381800"
                     /source="prediction"
     exon            complement(854..1301)
                     /ID="exon_10994_2"
                     /Parent="mRNA_10994"
                     /gene="jgi.p|Fomfom1|1381800"
                     /source="prediction"
     exon            complement(1405..1671)
                     /ID="exon_10994_1"
                     /Parent="mRNA_10994"
                     /gene="jgi.p|Fomfom1|1381800"
                     /source="prediction"
     three_prime_UTR complement(2267..2340)
                     /ID="UTR3_10995"
                     /Parent="mRNA_10995"
                     /gene="jgi.p|Fomfom1|1289098"
                     /source="prediction"
     exon            complement(2267..2452)
                     /ID="exon_10995_3"
                     /Parent="mRNA_10995"
                     /gene="jgi.p|Fomfom1|1289098"
                     /source="prediction"
     gene            complement(2267..2739)
                     /ID="gene_10995"
                     /Name="jgi.p|Fomfom1|1289098"
                     /gene="gene224174_224647"
                     /portal_id="Fomfom1"
                     /proteinId="1289098"
                     /score="0"
                     /source="prediction"
                     /transcriptId="1289289"
     mRNA            complement(2267..2739)
                     /ID="mRNA_10995"
                     /Name="jgi.p|Fomfom1|1289098"
                     /Parent="gene_10995"
                     /gene="jgi.p|Fomfom1|1289098"
                     /proteinId="1289098"
                     /source="prediction"
                     /track="FilteredModels1"
                     /transcriptId="1289289"
     CDS             complement(join(2341..2452,2516..2578,2632..2669))
                     /ID="CDS_10995"
                     /gene="jgi.p_Fomfom1_1289098"
                     /source="prediction"
                     /transl_table=1
                     /translation="MVGSVHYHLPGKCKTMIFSSHRFGNLTRHADLTMYMKDSGIVECG
                     THVQLVKKEGEYAKLWKLQAQAFVE"
     exon            complement(2516..2578)
                     /ID="exon_10995_2"
                     /Parent="mRNA_10995"
                     /gene="jgi.p|Fomfom1|1289098"
                     /source="prediction"
     three_prime_UTR complement(2588..2728)
                     /ID="UTR3_10996"
                     /Parent="mRNA_10996"
                     /gene="jgi.p|Fomfom1|1440392"
                     /source="prediction"
     exon            complement(2588..2759)
                     /ID="exon_10996_4"
                     /Parent="mRNA_10996"
                     /gene="jgi.p|Fomfom1|1440392"
                     /source="prediction"
     gene            complement(2588..3570)
                     /ID="gene_10996"
                     /Name="jgi.p|Fomfom1|1440392"
                     /gene="gene224495_225478"
                     /portal_id="Fomfom1"
                     /proteinId="1440392"
                     /score="0"
                     /source="prediction"
                     /transcriptId="1440583"
     mRNA            complement(2588..3570)
                     /ID="mRNA_10996"
                     /Name="jgi.p|Fomfom1|1440392"
                     /Parent="gene_10996"
                     /gene="jgi.p|Fomfom1|1440392"
                     /proteinId="1440392"
                     /source="prediction"
                     /track="FilteredModels1"
                     /transcriptId="1440583"
     exon            complement(2632..2739)
                     /ID="exon_10995_1"
                     /Parent="mRNA_10995"
                     /gene="jgi.p|Fomfom1|1289098"
                     /source="prediction"
     five_prime_UTR  complement(2670..2739)
                     /ID="UTR5_10995"
                     /Parent="mRNA_10995"
                     /gene="jgi.p|Fomfom1|1289098"
                     /source="prediction"
     CDS             complement(join(2729..2759,2815..3121,3317..3389,
                     3451..3570))
                     /ID="CDS_10996"
                     /gene="jgi.p_Fomfom1_1440392"
                     /source="prediction"
                     /transl_table=1
                     /translation="MPSNYVASNFLLLLASGTSAAPQKHSLIILHPRPLSLGPLTMMAD
                     PELQHCQRSRYGSFSIVSTHPSFHDNIALGDLTVPWADKEEYDDRVRSAARLAGAEELI
                     DKLPDGFDTYLERPVSDEYSYVVEGTETWAGRAIGFGALREAAKIRNEAQTSLSGGQMQ
                     RLAVAQTLMCSVV"
     exon            complement(2815..3121)
                     /ID="exon_10996_3"
                     /Parent="mRNA_10996"
                     /gene="jgi.p|Fomfom1|1440392"
                     /source="prediction"
     exon            complement(3317..3389)
                     /ID="exon_10996_2"
                     /Parent="mRNA_10996"
                     /gene="jgi.p|Fomfom1|1440392"
                     /source="prediction"
     exon            complement(3451..3570)
                     /ID="exon_10996_1"
                     /Parent="mRNA_10996"
                     /gene="jgi.p|Fomfom1|1440392"
                     /source="prediction"
     exon            3724..3878
                     /ID="exon_10997_1"
                     /Parent="mRNA_10997"
                     /gene="jgi.p|Fomfom1|1450538"
                     /source="prediction"
     five_prime_UTR  3724..3878
                     /ID="UTR5_10997"
                     /Parent="mRNA_10997"
                     /gene="jgi.p|Fomfom1|1450538"
                     /source="prediction"
     gene            3724..6091
                     /ID="gene_10997"
                     /Name="jgi.p|Fomfom1|1450538"
                     /gene="gene225631_227999"
                     /portal_id="Fomfom1"
                     /proteinId="1450538"
                     /score="0"
                     /source="prediction"
                     /transcriptId="1450729"
     mRNA            3724..6091
                     /ID="mRNA_10997"
                     /Name="jgi.p|Fomfom1|1450538"
                     /Parent="gene_10997"
                     /gene="jgi.p|Fomfom1|1450538"
                     /proteinId="1450538"
                     /source="prediction"
                     /track="FilteredModels1"
                     /transcriptId="1450729"
     exon            3964..4035
                     /ID="exon_10997_2"
                     /Parent="mRNA_10997"
                     /gene="jgi.p|Fomfom1|1450538"
                     /source="prediction"
     five_prime_UTR  3964..4035
                     /ID="UTR5_10997"
                     /Parent="mRNA_10997"
                     /gene="jgi.p|Fomfom1|1450538"
                     /source="prediction"
     five_prime_UTR  4100..4110
                     /ID="UTR5_10997"
                     /Parent="mRNA_10997"
                     /gene="jgi.p|Fomfom1|1450538"
                     /source="prediction"
     exon            4100..4181
                     /ID="exon_10997_3"
                     /Parent="mRNA_10997"
                     /gene="jgi.p|Fomfom1|1450538"
                     /source="prediction"
     CDS             join(4111..4181,4239..4248,4310..4522,4664..6091)
                     /ID="CDS_10997"
                     /gene="jgi.p_Fomfom1_1450538"
                     /source="prediction"
                     /transl_table=1
                     /translation="MTPELLLSVYTLKGCLRHDGPHMRREELELAASSVLAAFIDIQKR
                     INSLAPINATLPSELLLEVFKLAVHASECSWTIPIPLNRRVDEADSQVIRLTHLNGSDD
                     GELWQLVAKNGSRLRTLHLDIDIQSPFVPLLSSLPAPGLQCLTVSSSRHQWEHHSRYYD
                     DDAFQRSPLLDHCSRSLRALAIDPVTTWFPTNSFPALTHLLVGPSPVLHDLLNTLAGTP
                     LLEFLHVTELDRHRHDDVWEDYLLPPKRVPLQKLRSIVLRVSQCGTAFQALSALSIPSD
                     VLICLDDVSGSSQQPIPLPQLDVMDTVTRLELSISADNLHFIAEGRSSGLWLHYCDKFT
                     HARWDEWFSYLYASTPLHNITCLEICLHGHDTYLPDLLAQLSALTELRVAIDPDYDIDR
                     IGPCHRMCLALSQRPIKCPALRSLRIEEWSRHHDNDPDALQEMLATRASAGHPVHRFVM
                     QLVFTSQYCPSTGLPADQAAIRQQYARLAEHVVQYEFIGPCTSTTIVQSEPHEMWNVEG
                     AETYWSLRENEKPACKKISSWKMVSVEDGSACVEVRGQHSPLPSHLSNPHPRPYCL"
     exon            4239..4248
                     /ID="exon_10997_4"
                     /Parent="mRNA_10997"
                     /gene="jgi.p|Fomfom1|1450538"
                     /source="prediction"
     exon            4310..4522
                     /ID="exon_10997_5"
                     /Parent="mRNA_10997"
                     /gene="jgi.p|Fomfom1|1450538"
                     /source="prediction"
     exon            4664..6091
                     /ID="exon_10997_6"
                     /Parent="mRNA_10997"
                     /gene="jgi.p|Fomfom1|1450538"
                     /source="prediction"
     exon            complement(6257..6677)
                     /ID="exon_10998_4"
                     /Parent="mRNA_10998"
                     /gene="jgi.p|Fomfom1|1371341"
                     /source="prediction"
     gene            complement(6257..7265)
                     /ID="gene_10998"
                     /Name="jgi.p|Fomfom1|1371341"
                     /gene="gene228164_229173"
                     /portal_id="Fomfom1"
                     /proteinId="1371341"
                     /score="0"
                     /source="prediction"
                     /transcriptId="1371532"
     mRNA            complement(6257..7265)
                     /ID="mRNA_10998"
                     /Name="jgi.p|Fomfom1|1371341"
                     /Parent="gene_10998"
                     /gene="jgi.p|Fomfom1|1371341"
                     /proteinId="1371341"
                     /source="prediction"
                     /track="FilteredModels1"
                     /transcriptId="1371532"
     CDS             complement(join(6257..6677,6732..6882,6933..7138,
                     7198..7265))
                     /ID="CDS_10998"
                     /NRPS_PKS="Domain: PKS_KR (7-161). E-value: 1.4e-07. Score:
                     23.4. Matches aSDomain:
                     nrpspksdomains_jgi.p_Fomfom1_1371341_PKS_KR.1"
                     /gene="jgi.p_Fomfom1_1371341"
                     /gene_functions="biosynthetic-additional (smcogs)
                     SMCOG1001:short-chain dehydrogenase/reductase SDR (Score:
                     158.5; E-value: 3.4e-48)"
                     /gene_kind="biosynthetic-additional"
                     /source="prediction"
                     /transl_table=1
                     /translation="MSIAPSKVVVVTGCSSGGIGFALCEEYAAKGCKVYATARRLEAMD
                     GFKQHNVEKLVLDVTNEQNIRDVVNTIIEKEGRVDVLVNNAGVLCIGPVIDVPMDVIEK
                     TYDANLYSVLRMCKAVIPHMAARKSGTIVNISSIGAYIPTPWGGIYASTKAALHSLTDT
                     LYMECIPLNISVLLVATGGVRSNLSVNHAASFPGLPENSLYKTYLPDMLRRIYASQSSD
                     AMPSDEYARRVVAKSLQRKPPRYMILGGKSLLYRVLLWIPRTITLWLFWRAFSRGERSR
                     "
     aSDomain        complement(join(6620..6677,6732..6882,6933..7138,
                     7198..7244))
                     /aSDomain="PKS_KR"
                     /aSTool="nrps_pks_domains"
                     /database="nrpspksdomains.hmm"
                     /detection="hmmscan"
                     /domain_id="nrpspksdomains_jgi.p_Fomfom1_1371341_PKS_KR.1"
                     /evalue="1.40E-07"
                     /label="jgi.p_Fomfom1_1371341_PKS_KR.1"
                     /locus_tag="jgi.p_Fomfom1_1371341"
                     /protein_end="161"
                     /protein_start="7"
                     /score="23.4"
                     /specificity="KR activity: inactive"
                     /specificity="KR stereochemistry: C2"
                     /tool="antismash"
                     /translation="VVVVTGCSSGGIGFALCEEYAAKGCKVYATARRLEAMDGFKQHNV
                     EKLVLDVTNEQNIRDVVNTIIEKEGRVDVLVNNAGVLCIGPVIDVPMDVIEKTYDANLY
                     SVLRMCKAVIPHMAARKSGTIVNISSIGAYIPTPWGGIYASTKAALHSLT"
     exon            complement(6732..6882)
                     /ID="exon_10998_3"
                     /Parent="mRNA_10998"
                     /gene="jgi.p|Fomfom1|1371341"
                     /source="prediction"
     exon            complement(6933..7138)
                     /ID="exon_10998_2"
                     /Parent="mRNA_10998"
                     /gene="jgi.p|Fomfom1|1371341"
                     /source="prediction"
     exon            complement(7198..7265)
                     /ID="exon_10998_1"
                     /Parent="mRNA_10998"
                     /gene="jgi.p|Fomfom1|1371341"
                     /source="prediction"
     exon            complement(8102..8460)
                     /ID="exon_10999_14"
                     /Parent="mRNA_10999"
                     /gene="jgi.p|Fomfom1|1371342"
                     /source="prediction"
     gene            complement(8102..10888)
                     /ID="gene_10999"
                     /Name="jgi.p|Fomfom1|1371342"
                     /gene="gene230009_232796"
                     /portal_id="Fomfom1"
                     /proteinId="1371342"
                     /score="0"
                     /source="prediction"
                     /transcriptId="1371533"
     mRNA            complement(8102..10888)
                     /ID="mRNA_10999"
                     /Name="jgi.p|Fomfom1|1371342"
                     /Parent="gene_10999"
                     /gene="jgi.p|Fomfom1|1371342"
                     /proteinId="1371342"
                     /source="prediction"
                     /track="FilteredModels1"
                     /transcriptId="1371533"
     CDS             complement(join(8102..8460,8545..8685,8771..8979,
                     9055..9133,9191..9333,9389..9567,9646..9723,9805..9902,
                     9970..10043,10106..10175,10231..10304,10363..10406,
                     10477..10538,10717..10888))
                     /ID="CDS_10999"
                     /gene="jgi.p_Fomfom1_1371342"
                     /source="prediction"
                     /transl_table=1
                     /translation="MSNFLTTLDQVSGKSYDYIIIGGGTAGLVLAARLSEDPSKTVLVL
                     EGGGAHLDDPMIYLPASYGKFFANDEYDWAFTTTPQKHSENTSFFWPRGKGLGGSSGAN
                     FYLWNRPEVEDINAWERLGNPGWNWNNFLKYSMKCETFIPVDEEAQKAEKLTYDPKVHG
                     TDGPIVLAYPNLRPGWDTIFADTVEKLGIPFIPEGQGGQRIGTAMDPTTVDPRTNKRVT
                     SVAYLDQAGSRPNLKILTNAPVARILSASGGGFVANGVEFLYEGKKHTASITGKGEVIL
                     SAGAIKSPQVLELSGIGDPKVLQPLGIEVKVDLPSVGTNVQDHLFAGLAYEIKEPEKYN
                     TIDALMDPVQAQEHLKLLQGPVHPRHDRHHHGPLKMCSDRADKIEAELPTGKGVPGLAE
                     QYAEQAARIRSGAANAEFLTIPGFYSFPNPPNPGAKHISMSTTLNRPWSRGTIHAGSTD
                     PLAQPIIDPHYFEEDIDRQTYVEQVKFTRKIAKTEPFASVVGREVNPGAEAKTDEEIAL
                     WLSKYMRTVHHTSSSCPMLPREKGGVVDPQLRVYGTQKLRVVDLSVIPLTVTSHTQSVV
                     YAVAEQAADIIKGVFRA"
     exon            complement(8545..8685)
                     /ID="exon_10999_13"
                     /Parent="mRNA_10999"
                     /gene="jgi.p|Fomfom1|1371342"
                     /source="prediction"
     exon            complement(8771..8979)
                     /ID="exon_10999_12"
                     /Parent="mRNA_10999"
                     /gene="jgi.p|Fomfom1|1371342"
                     /source="prediction"
     exon            complement(9055..9133)
                     /ID="exon_10999_11"
                     /Parent="mRNA_10999"
                     /gene="jgi.p|Fomfom1|1371342"
                     /source="prediction"
     exon            complement(9191..9333)
                     /ID="exon_10999_10"
                     /Parent="mRNA_10999"
                     /gene="jgi.p|Fomfom1|1371342"
                     /source="prediction"
     exon            complement(9389..9567)
                     /ID="exon_10999_9"
                     /Parent="mRNA_10999"
                     /gene="jgi.p|Fomfom1|1371342"
                     /source="prediction"
     exon            complement(9646..9723)
                     /ID="exon_10999_8"
                     /Parent="mRNA_10999"
                     /gene="jgi.p|Fomfom1|1371342"
                     /source="prediction"
     exon            complement(9805..9902)
                     /ID="exon_10999_7"
                     /Parent="mRNA_10999"
                     /gene="jgi.p|Fomfom1|1371342"
                     /source="prediction"
     exon            complement(9970..10043)
                     /ID="exon_10999_6"
                     /Parent="mRNA_10999"
                     /gene="jgi.p|Fomfom1|1371342"
                     /source="prediction"
     exon            complement(10106..10175)
                     /ID="exon_10999_5"
                     /Parent="mRNA_10999"
                     /gene="jgi.p|Fomfom1|1371342"
                     /source="prediction"
     exon            complement(10231..10304)
                     /ID="exon_10999_4"
                     /Parent="mRNA_10999"
                     /gene="jgi.p|Fomfom1|1371342"
                     /source="prediction"
     exon            complement(10363..10406)
                     /ID="exon_10999_3"
                     /Parent="mRNA_10999"
                     /gene="jgi.p|Fomfom1|1371342"
                     /source="prediction"
     exon            complement(10477..10538)
                     /ID="exon_10999_2"
                     /Parent="mRNA_10999"
                     /gene="jgi.p|Fomfom1|1371342"
                     /source="prediction"
     exon            complement(10717..10888)
                     /ID="exon_10999_1"
                     /Parent="mRNA_10999"
                     /gene="jgi.p|Fomfom1|1371342"
                     /source="prediction"
     exon            12821..13341
                     /ID="exon_11000_1"
                     /Parent="mRNA_11000"
                     /gene="jgi.p|Fomfom1|1220278"
                     /source="prediction"
     gene            12821..16506
                     /ID="gene_11000"
                     /Name="jgi.p|Fomfom1|1220278"
                     /gene="gene234728_238414"
                     /portal_id="Fomfom1"
                     /proteinId="1220278"
                     /score="0"
                     /source="prediction"
                     /transcriptId="1220469"
     mRNA            12821..16506
                     /ID="mRNA_11000"
                     /Name="jgi.p|Fomfom1|1220278"
                     /Parent="gene_11000"
                     /gene="jgi.p|Fomfom1|1220278"
                     /proteinId="1220278"
                     /source="prediction"
                     /track="FilteredModels1"
                     /transcriptId="1220469"
     CDS             join(12821..13341,13524..13632,13682..13978,14174..14280,
                     14412..14461,14522..14524,14676..14765,14923..14998,
                     15535..15768,15801..16020,16120..16309,16367..16506)
                     /ID="CDS_11000"
                     /gene="jgi.p_Fomfom1_1220278"
                     /source="prediction"
                     /transl_table=1
                     /translation="MIVIADLYLSNLQTSWSSFTHVNVQLVISQFAISQLSPLQFSSAA
                     PRTWPYGDGGRHRIRAYLFEAIPQKYSIRFGWWDFAGLGHDCTRAGVISPGADGITSPF
                     SHPAAASAGAWFGISYPSHERASNRVRHCEGGITTRSRLPPGQVIRQRTYVGSWVSALD
                     VRSRAYTVEDAELLLYSNAQQLPFPSLSASAPDPTPPGAAAPSTSASAKASAAVLRVLT
                     SESMTQASLTPPEQRCIWYLSLPIPTPSTYSVYLIPPVLNHDSLLSHSMQLLLQRRGRL
                     ITMPLAYIPSLSRVPMSEPNVRLEEFGHCGREALTPSEPPNAKLGQGSCRSGCRTRSAE
                     IVPRRSKNAFSGKQKAQRRCACSRKSAGHWQRGKNREEMPRLIIEPESQKQNKELGAVL
                     DGSRGRREGCKERAERRPSLTGVSARNRIQKEVAESDEVDVLMTIKNGKARESDLWSSP
                     LTLVYRSTAEDLALSLIGRFTNVDSSSIANRHPSSKPPRNTSGSIVAIADTASGDFDSG
                     ESVPCKGASEEQRRSSQVSTCRTSVSRGVQGEVLASSGRHVILRSCLPRSQLVRRASDS
                     PVIVSSYEFHRGPPFSTACRHKSIHWVITTVAEEEEKTETEIRRLRRYTRVNVDAYSFP
                     IEAYVADVDATARGCPALSSVVCRGQVICLLVQVGSRPEAGMR"
     exon            13524..13632
                     /ID="exon_11000_2"
                     /Parent="mRNA_11000"
                     /gene="jgi.p|Fomfom1|1220278"
                     /source="prediction"
     exon            13682..13978
                     /ID="exon_11000_3"
                     /Parent="mRNA_11000"
                     /gene="jgi.p|Fomfom1|1220278"
                     /source="prediction"
     exon            14174..14280
                     /ID="exon_11000_4"
                     /Parent="mRNA_11000"
                     /gene="jgi.p|Fomfom1|1220278"
                     /source="prediction"
     exon            14412..14461
                     /ID="exon_11000_5"
                     /Parent="mRNA_11000"
                     /gene="jgi.p|Fomfom1|1220278"
                     /source="prediction"
     exon            14522..14524
                     /ID="exon_11000_6"
                     /Parent="mRNA_11000"
                     /gene="jgi.p|Fomfom1|1220278"
                     /source="prediction"
     exon            14676..14765
                     /ID="exon_11000_7"
                     /Parent="mRNA_11000"
                     /gene="jgi.p|Fomfom1|1220278"
                     /source="prediction"
     exon            14923..14998
                     /ID="exon_11000_8"
                     /Parent="mRNA_11000"
                     /gene="jgi.p|Fomfom1|1220278"
                     /source="prediction"
     exon            15535..15768
                     /ID="exon_11000_9"
                     /Parent="mRNA_11000"
                     /gene="jgi.p|Fomfom1|1220278"
                     /source="prediction"
     exon            15801..16020
                     /ID="exon_11000_10"
                     /Parent="mRNA_11000"
                     /gene="jgi.p|Fomfom1|1220278"
                     /source="prediction"
     exon            16120..16309
                     /ID="exon_11000_11"
                     /Parent="mRNA_11000"
                     /gene="jgi.p|Fomfom1|1220278"
                     /source="prediction"
     exon            16367..16506
                     /ID="exon_11000_12"
                     /Parent="mRNA_11000"
                     /gene="jgi.p|Fomfom1|1220278"
                     /source="prediction"
     five_prime_UTR  16591..16674
                     /ID="UTR5_11001"
                     /Parent="mRNA_11001"
                     /gene="jgi.p|Fomfom1|138435"
                     /source="prediction"
     exon            16591..16778
                     /ID="exon_11001_1"
                     /Parent="mRNA_11001"
                     /gene="jgi.p|Fomfom1|138435"
                     /source="prediction"
     gene            16591..17259
                     /ID="gene_11001"
                     /Name="jgi.p|Fomfom1|138435"
                     /gene="gene238498_239167"
                     /portal_id="Fomfom1"
                     /proteinId="138435"
                     /score="0"
                     /source="prediction"
                     /transcriptId="138435"
     mRNA            16591..17259
                     /ID="mRNA_11001"
                     /Name="jgi.p|Fomfom1|138435"
                     /Parent="gene_11001"
                     /gene="jgi.p|Fomfom1|138435"
                     /proteinId="138435"
                     /source="prediction"
                     /track="FilteredModels1"
                     /transcriptId="138435"
     CDS             join(16675..16778,16838..16882,16934..17198)
                     /ID="CDS_11001"
                     /gene="jgi.p_Fomfom1_138435"
                     /source="prediction"
                     /transl_table=1
                     /translation="MFRLGSGIVFLTLYCLEIRITGTRHKPRGTGDNKLYQAVTRLLWS
                     TMSKCAQPQALAPGFSWESPSLTTPSGSDSPPYAPPCMVYKRVLIPAGPRINRLSVLTA
                     CHPIPPNLPRASACRVRHLAATWYTSTTSFLSG"
     exon            16838..16882
                     /ID="exon_11001_2"
                     /Parent="mRNA_11001"
                     /gene="jgi.p|Fomfom1|138435"
                     /source="prediction"
     exon            16934..17259
                     /ID="exon_11001_3"
                     /Parent="mRNA_11001"
                     /gene="jgi.p|Fomfom1|138435"
                     /source="prediction"
     three_prime_UTR 17199..17259
                     /ID="UTR3_11001"
                     /Parent="mRNA_11001"
                     /gene="jgi.p|Fomfom1|138435"
                     /source="prediction"
     exon            17202..17251
                     /ID="exon_11002_1"
                     /Parent="mRNA_11002"
                     /gene="jgi.p|Fomfom1|1371343"
                     /source="prediction"
     gene            17202..19064
                     /ID="gene_11002"
                     /Name="jgi.p|Fomfom1|1371343"
                     /gene="gene239109_240972"
                     /portal_id="Fomfom1"
                     /proteinId="1371343"
                     /score="0"
                     /source="prediction"
                     /transcriptId="1371534"
     mRNA            17202..19064
                     /ID="mRNA_11002"
                     /Name="jgi.p|Fomfom1|1371343"
                     /Parent="gene_11002"
                     /gene="jgi.p|Fomfom1|1371343"
                     /proteinId="1371343"
                     /source="prediction"
                     /track="FilteredModels1"
                     /transcriptId="1371534"
     CDS             join(17202..17251,17312..17324,17385..17439,17495..17545,
                     17614..17760,17824..17906,17972..18106,18172..18198,
                     18269..18438,18522..18541,18613..18833,18984..19064)
                     /ID="CDS_11002"
                     /gene="jgi.p_Fomfom1_1371343"
                     /source="prediction"
                     /transl_table=1
                     /translation="MAPLPDEPSVSHDTLLIVGPVLFGALASWMLFGISVVQLYIYYIF
                     FPNDRIGIKALVYWVFILDIFLTVVAAGMGWHILAAGWGRQHNLVEPGWTFSAIAAGDG
                     IIAMTVQFFYAWRIWVIKGWRVVPAMIVLIAVAQGACAISIAAGIPPLHDIALLAKIFY
                     PRTTVWLAGGAIVDILIAACMVHVLSTAKKNSTALNRADRTINRLIALSVETGSLSAAT
                     AILELIFFLAPTTKNTNLHILCSLVLGKIYSTAMMTSLNSRIDAETHNSRGGASTHHTS
                     SSGVGTNTFRGQTTSIRSHGPSAPVVQIVQHTEVYGDDYSGKDQPLGEEMELRDRKLPR
                     QAELRSFAPV"
     exon            17312..17324
                     /ID="exon_11002_2"
                     /Parent="mRNA_11002"
                     /gene="jgi.p|Fomfom1|1371343"
                     /source="prediction"
     exon            17385..17439
                     /ID="exon_11002_3"
                     /Parent="mRNA_11002"
                     /gene="jgi.p|Fomfom1|1371343"
                     /source="prediction"
     exon            17495..17545
                     /ID="exon_11002_4"
                     /Parent="mRNA_11002"
                     /gene="jgi.p|Fomfom1|1371343"
                     /source="prediction"
     exon            17614..17760
                     /ID="exon_11002_5"
                     /Parent="mRNA_11002"
                     /gene="jgi.p|Fomfom1|1371343"
                     /source="prediction"
     exon            17824..17906
                     /ID="exon_11002_6"
                     /Parent="mRNA_11002"
                     /gene="jgi.p|Fomfom1|1371343"
                     /source="prediction"
     exon            17972..18106
                     /ID="exon_11002_7"
                     /Parent="mRNA_11002"
                     /gene="jgi.p|Fomfom1|1371343"
                     /source="prediction"
     exon            18172..18198
                     /ID="exon_11002_8"
                     /Parent="mRNA_11002"
                     /gene="jgi.p|Fomfom1|1371343"
                     /source="prediction"
     exon            18269..18438
                     /ID="exon_11002_9"
                     /Parent="mRNA_11002"
                     /gene="jgi.p|Fomfom1|1371343"
                     /source="prediction"
     exon            18522..18541
                     /ID="exon_11002_10"
                     /Parent="mRNA_11002"
                     /gene="jgi.p|Fomfom1|1371343"
                     /source="prediction"
     exon            18613..18833
                     /ID="exon_11002_11"
                     /Parent="mRNA_11002"
                     /gene="jgi.p|Fomfom1|1371343"
                     /source="prediction"
     exon            18984..19064
                     /ID="exon_11002_12"
                     /Parent="mRNA_11002"
                     /gene="jgi.p|Fomfom1|1371343"
                     /source="prediction"
     three_prime_UTR complement(19885..20000)
                     /ID="UTR3_11003"
                     /Parent="mRNA_11003"
                     /gene="jgi.p|Fomfom1|1289136"
                     /source="prediction"
     exon            complement(19885..20858)
                     /ID="exon_11003_11"
                     /Parent="mRNA_11003"
                     /gene="jgi.p|Fomfom1|1289136"
                     /source="prediction"
     gene            complement(19885..24553)
                     /ID="gene_11003"
                     /Name="jgi.p|Fomfom1|1289136"
                     /gene="gene241792_246461"
                     /portal_id="Fomfom1"
                     /proteinId="1289136"
                     /score="0"
                     /source="prediction"
                     /transcriptId="1289327"
     mRNA            complement(19885..24553)
                     /ID="mRNA_11003"
                     /Name="jgi.p|Fomfom1|1289136"
                     /Parent="gene_11003"
                     /gene="jgi.p|Fomfom1|1289136"
                     /proteinId="1289136"
                     /source="prediction"
                     /track="FilteredModels1"
                     /transcriptId="1289327"
     CDS             complement(join(20001..20858,20929..21971,22139..22181,
                     22241..22372,22435..22582,22656..22765,22846..23022,
                     23081..23098,23182..23300,23480..23783,23873..24199))
                     /ID="CDS_11003"
                     /NRPS_PKS="Domain: AMP-binding (23-362). E-value: 6.2e-28.
                     Score: 89.3. Matches aSDomain:
                     nrpspksdomains_jgi.p_Fomfom1_1289136_AMP-binding.1"
                     /NRPS_PKS="Domain: ACP (601-671). E-value: 5.4e-11. Score:
                     34.6. Matches aSDomain:
                     nrpspksdomains_jgi.p_Fomfom1_1289136_ACP.1"
                     /NRPS_PKS="Domain: TD (723-966). E-value: 3.1e-32. Score:
                     103.6. Matches aSDomain:
                     nrpspksdomains_jgi.p_Fomfom1_1289136_TD.1"
                     /gene="jgi.p_Fomfom1_1289136"
                     /gene_functions="biosynthetic (rule-based-clusters)
                     NRPS-like: AMP-binding"
                     /gene_functions="biosynthetic (rule-based-clusters)
                     NRPS-like: PP-binding"
                     /gene_functions="biosynthetic (rule-based-clusters)
                     NRPS-like: NAD_binding_4"
                     /gene_functions="biosynthetic-additional (smcogs)
                     SMCOG1002:AMP-dependent synthetase and ligase (Score: 84.2;
                     E-value: 1.2e-25)"
                     /gene_kind="biosynthetic"
                     /sec_met_domain="AMP-binding (E-value: 1.7e-19, bitscore:
                     65.3, seeds: 400, tool: rule-based-clusters)"
                     /sec_met_domain="PP-binding (E-value: 3.4e-09, bitscore:
                     32.8, seeds: 164, tool: rule-based-clusters)"
                     /sec_met_domain="NAD_binding_4 (E-value: 2.4e-30, bitscore:
                     101.1, seeds: 102, tool: rule-based-clusters)"
                     /source="prediction"
                     /transl_table=1
                     /translation="MPPSSTFTPPPFAPTVPVPDYILRVAQAYPDREVVCYLQDVTSTH
                     GVSATSITWRQFLADVWSRADYLVEVTGLDPRPIGSEPVVVGLLAESNYDFLVDLVAMF
                     MLRWQALLISVRNSHAAILHLVNAINCQVLVVDAAISHLHPDIAREGADSAVTPIVVVR
                     PPISTDGNRDGLPRASSYLRESEKLSAAELRGEADGGLIFLHTSGSTGHPKPIAWSHTF
                     FIEIIATAFRDRAKCNDDVLYTCFPIFHAGGMSICLPHILGSGTSFVCVDAWKSVSADT
                     ILRHLRILKHRKVDVLLTPSMLEDVADYPDGDGAALLAAQNTVFWGGAPLREGIGNFLV
                     QKGVRLITWGGMTEVGAIARASYEDGADPMDWSYMRFLDYYRYHWSPIEGDPLSRYNLI
                     ISPLHATPPVINSSDPIGFAAPDGWIQHPDPKKAHLWKLAGRLDDVTVLSNGEKTDNKQ
                     LESLLCESPHIHHAIIFGSGRFVNGAIVSPPAGLLKSHSDDAVAQYLDKIWPHIEGYVN
                     DTVPAHSRLLRGMVLVASPDRPFLLSDKGSVKTKASLALYTDDIERAYDALERGTDSTI
                     TDGQPVFPLSSSSSYLAHTPDSSILAFVQTTVSDALGRDLAPDDDFFRNGMDSLLATKL
                     RTSLAGAFRRAGIPAPVPRNVVYAYPTCAALAHYLRILAGGLPEQKVCTTAPAPSLSSV
                     QEMIEKYSKDFPVHMGTRTVPDDGDVYAVTGTTGALGAAYVAHLLGQNHVKKVYLLNRG
                     HVSCSMASRQEAAFEDKGLDLPTLRKGVKEGRIEYVQVDVGELRLGLRDEVYSKLSSEI
                     THIVHIAWLINFNLFVPFFEPHVAGVRSLIDFALSSPLERPPHVTFISSISTVGRWPFA
                     SPVPEAPLNSPEFSIPQGYSYSKYISEQILQSALAQRPGLRVAVVRCGQLSGTLTTGAW
                     ARSEYIPRLIRSADALGMVPAGLAPVRWLPVNVAATILFREVEHAAAQPAPGPIRYYTL
                     DNVASTPWQAVVRALADLHDKKDKSNSRSRAPLKEVPMGVFLDAVRGDASSPAFEVAEY
                     LEELLVVSPLPPLDTTQARRAAGDLVECEITEELLRMYVRYACT"
     aSDomain        complement(join(20382..20858,20929..21180))
                     /aSDomain="TD"
                     /aSTool="nrps_pks_domains"
                     /database="nrpspksdomains.hmm"
                     /detection="hmmscan"
                     /domain_id="nrpspksdomains_jgi.p_Fomfom1_1289136_TD.1"
                     /evalue="3.10E-32"
                     /label="jgi.p_Fomfom1_1289136_TD.1"
                     /locus_tag="jgi.p_Fomfom1_1289136"
                     /protein_end="966"
                     /protein_start="723"
                     /score="103.6"
                     /tool="antismash"
                     /translation="TGTTGALGAAYVAHLLGQNHVKKVYLLNRGHVSCSMASRQEAAFE
                     DKGLDLPTLRKGVKEGRIEYVQVDVGELRLGLRDEVYSKLSSEITHIVHIAWLINFNLF
                     VPFFEPHVAGVRSLIDFALSSPLERPPHVTFISSISTVGRWPFASPVPEAPLNSPEFSI
                     PQGYSYSKYISEQILQSALAQRPGLRVAVVRCGQLSGTLTTGAWARSEYIPRLIRSADA
                     LGMVPAGLAPVRWLPVNVAAT"
     aSModule        complement(20382..24130)
                     /complete
                     /domains="nrpspksdomains_jgi.p_Fomfom1_1289136_AMP-binding.
                     1"
                     /domains="nrpspksdomains_jgi.p_Fomfom1_1289136_ACP.1"
                     /domains="nrpspksdomains_jgi.p_Fomfom1_1289136_TD.1"
                     /final_module
                     /locus_tags="jgi.p_Fomfom1_1289136"
                     /monomer_pairings="X -> X"
                     /starter_module
                     /tool="antismash"
                     /type="nrps"
     exon            complement(20929..21971)
                     /ID="exon_11003_10"
                     /Parent="mRNA_11003"
                     /gene="jgi.p|Fomfom1|1289136"
                     /source="prediction"
     aSDomain        complement(21337..21546)
                     /ASF="found active site serine: True"
                     /ASF="non-beta-branching ACP"
                     /aSDomain="ACP"
                     /aSTool="nrps_pks_domains"
                     /database="nrpspksdomains.hmm"
                     /detection="hmmscan"
                     /domain_id="nrpspksdomains_jgi.p_Fomfom1_1289136_ACP.1"
                     /evalue="5.40E-11"
                     /label="jgi.p_Fomfom1_1289136_ACP.1"
                     /locus_tag="jgi.p_Fomfom1_1289136"
                     /protein_end="671"
                     /protein_start="601"
                     /score="34.6"
                     /tool="antismash"
                     /translation="AFVQTTVSDALGRDLAPDDDFFRNGMDSLLATKLRTSLAGAFRRA
                     GIPAPVPRNVVYAYPTCAALAHYLR"
     exon            complement(22139..22181)
                     /ID="exon_11003_9"
                     /Parent="mRNA_11003"
                     /gene="jgi.p|Fomfom1|1289136"
                     /source="prediction"
     exon            complement(22241..22372)
                     /ID="exon_11003_8"
                     /Parent="mRNA_11003"
                     /gene="jgi.p|Fomfom1|1289136"
                     /source="prediction"
     exon            complement(22435..22582)
                     /ID="exon_11003_7"
                     /Parent="mRNA_11003"
                     /gene="jgi.p|Fomfom1|1289136"
                     /source="prediction"
     aSDomain        complement(join(22552..22582,22656..22765,22846..23022,
                     23081..23098,23182..23300,23480..23783,23873..24130))
                     /aSDomain="AMP-binding"
                     /aSTool="nrps_pks_domains"
                     /database="nrpspksdomains.hmm"
                     /detection="hmmscan"
                     /domain_id="nrpspksdomains_jgi.p_Fomfom1_1289136_AMP-bindin
                     g.1"
                     /evalue="6.20E-28"
                     /label="jgi.p_Fomfom1_1289136_AMP-binding.1"
                     /locus_tag="jgi.p_Fomfom1_1289136"
                     /protein_end="362"
                     /protein_start="23"
                     /score="89.3"
                     /specificity="substrate consensus: X"
                     /tool="antismash"
                     /translation="RVAQAYPDREVVCYLQDVTSTHGVSATSITWRQFLADVWSRADYL
                     VEVTGLDPRPIGSEPVVVGLLAESNYDFLVDLVAMFMLRWQALLISVRNSHAAILHLVN
                     AINCQVLVVDAAISHLHPDIAREGADSAVTPIVVVRPPISTDGNRDGLPRASSYLRESE
                     KLSAAELRGEADGGLIFLHTSGSTGHPKPIAWSHTFFIEIIATAFRDRAKCNDDVLYTC
                     FPIFHAGGMSICLPHILGSGTSFVCVDAWKSVSADTILRHLRILKHRKVDVLLTPSMLE
                     DVADYPDGDGAALLAAQNTVFWGGAPLREGIGNFLVQKGVRLITWGGMTEVGAIARAS"
     exon            complement(22656..22765)
                     /ID="exon_11003_6"
                     /Parent="mRNA_11003"
                     /gene="jgi.p|Fomfom1|1289136"
                     /source="prediction"
     exon            complement(22846..23022)
                     /ID="exon_11003_5"
                     /Parent="mRNA_11003"
                     /gene="jgi.p|Fomfom1|1289136"
                     /source="prediction"
     exon            complement(23081..23098)
                     /ID="exon_11003_4"
                     /Parent="mRNA_11003"
                     /gene="jgi.p|Fomfom1|1289136"
                     /source="prediction"
     exon            complement(23182..23300)
                     /ID="exon_11003_3"
                     /Parent="mRNA_11003"
                     /gene="jgi.p|Fomfom1|1289136"
                     /source="prediction"
     CDS_motif       complement(join(23272..23300,23480..23501))
                     /aSTool="nrps_pks_domains"
                     /database="abmotifs"
                     /detection="hmmscan"
                     /domain_id="nrpspksmotif_jgi.p_Fomfom1_1289136_0001"
                     /evalue="3.90E-04"
                     /label="NRPS-A_a3"
                     /locus_tag="jgi.p_Fomfom1_1289136"
                     /protein_end="220"
                     /protein_start="203"
                     /score="13.4"
                     /tool="antismash"
                     /translation="LHTSGSTGHPKPIAWSH"
     exon            complement(23480..23783)
                     /ID="exon_11003_2"
                     /Parent="mRNA_11003"
                     /gene="jgi.p|Fomfom1|1289136"
                     /source="prediction"
     exon            complement(23873..24553)
                     /ID="exon_11003_1"
                     /Parent="mRNA_11003"
                     /gene="jgi.p|Fomfom1|1289136"
                     /source="prediction"
     five_prime_UTR  complement(24200..24553)
                     /ID="UTR5_11003"
                     /Parent="mRNA_11003"
                     /gene="jgi.p|Fomfom1|1289136"
                     /source="prediction"
     three_prime_UTR complement(25294..25455)
                     /ID="UTR3_11004"
                     /Parent="mRNA_11004"
                     /gene="jgi.p|Fomfom1|138762"
                     /source="prediction"
     exon            complement(25294..26454)
                     /ID="exon_11004_3"
                     /Parent="mRNA_11004"
                     /gene="jgi.p|Fomfom1|138762"
                     /source="prediction"
     gene            complement(25294..26874)
                     /ID="gene_11004"
                     /Name="jgi.p|Fomfom1|138762"
                     /gene="gene247201_248782"
                     /portal_id="Fomfom1"
                     /proteinId="138762"
                     /score="0"
                     /source="prediction"
                     /transcriptId="138762"
     mRNA            complement(25294..26874)
                     /ID="mRNA_11004"
                     /Name="jgi.p|Fomfom1|138762"
                     /Parent="gene_11004"
                     /gene="jgi.p|Fomfom1|138762"
                     /proteinId="138762"
                     /source="prediction"
                     /track="FilteredModels1"
                     /transcriptId="138762"
     CDS             complement(join(25456..26454,26507..26620,26688..26753))
                     /ID="CDS_11004"
                     /gene="jgi.p_Fomfom1_138762"
                     /phase="0"
                     /source="prediction"
                     /transl_table=1
                     /translation="MRTVKLVVIGASGVGKSSIRNQYISGRFTTGYRATIGADFITKTL
                     PHHSRPDDLVTLQIWDTAGQERFSGLSSAFFRGADAVILMFDVNQPQTLNALIKWWDDF
                     RDKAPVPDESMEEFCCVIVGNKVDVGNGTGGWAVTESQARDFIHTLVPHPSTSHSPTID
                     LEPPEAPPVDDEESFLPNPEDESETPKTDSIDIHTYYRRGRASRGSRSHSRSTLFRGGT
                     VGTMTTTHSIYHTPSSSLFDTFESALSSPAFTVLSGSRSSSYSPLREPRRIPSNSSMSS
                     APTITPSLFIRGQAEAATTTATTPESGSPPSHGYAPPAPPERYPKLFFTSAKTGEGVKD
                     VFEYVARRVVVRQEYEEAIEARTMHVQEADQRTSILLSSHPPGRRGGLCCGS"
     exon            complement(26507..26620)
                     /ID="exon_11004_2"
                     /Parent="mRNA_11004"
                     /gene="jgi.p|Fomfom1|138762"
                     /source="prediction"
     exon            complement(26688..26874)
                     /ID="exon_11004_1"
                     /Parent="mRNA_11004"
                     /gene="jgi.p|Fomfom1|138762"
                     /source="prediction"
     five_prime_UTR  complement(26754..26874)
                     /ID="UTR5_11004"
                     /Parent="mRNA_11004"
                     /gene="jgi.p|Fomfom1|138762"
                     /source="prediction"
     exon            complement(27619..27771)
                     /ID="exon_11005_5"
                     /Parent="mRNA_11005"
                     /gene="jgi.p|Fomfom1|138961"
                     /source="prediction"
     three_prime_UTR complement(27619..27771)
                     /ID="UTR3_11005"
                     /Parent="mRNA_11005"
                     /gene="jgi.p|Fomfom1|138961"
                     /source="prediction"
     gene            complement(27619..29741)
                     /ID="gene_11005"
                     /Name="jgi.p|Fomfom1|138961"
                     /gene="gene249526_251649"
                     /portal_id="Fomfom1"
                     /proteinId="138961"
                     /score="0"
                     /source="prediction"
                     /transcriptId="138961"
     mRNA            complement(27619..29741)
                     /ID="mRNA_11005"
                     /Name="jgi.p|Fomfom1|138961"
                     /Parent="gene_11005"
                     /gene="jgi.p|Fomfom1|138961"
                     /proteinId="138961"
                     /source="prediction"
                     /track="FilteredModels1"
                     /transcriptId="138961"
     three_prime_UTR complement(27830..27891)
                     /ID="UTR3_11005"
                     /Parent="mRNA_11005"
                     /gene="jgi.p|Fomfom1|138961"
                     /source="prediction"
     exon            complement(27830..27948)
                     /ID="exon_11005_4"
                     /Parent="mRNA_11005"
                     /gene="jgi.p|Fomfom1|138961"
                     /source="prediction"
     CDS             complement(join(27892..27948,28007..28389,28448..29370,
                     29425..29573))
                     /ID="CDS_11005"
                     /gene="jgi.p_Fomfom1_138961"
                     /source="prediction"
                     /transl_table=1
                     /translation="MIRAHSLPTIFQLSCGHLRLPALSCLRSKPLSLFPSIVCGAQRLL
                     PLMSPTLLNALRAILTQVRALLRDKTKATYHRWAQFLSILFARPTIPPGPMQSPTLYLP
                     PEMIDEILSHLVGDCRTLCKCALVCRVWLPISTRHLHSAMEVHLRGNRYAQFVNEALRA
                     DTPPPWIPFIRTIFLYGCHPDNGLRNFTHDLAGNVPKLQTLVLEEISWTGSYTPHPSAY
                     LAASGFSSLLALVMQRCDFPSFTAVRRLITLLPRLKTLSMVDVEWPKSSHRLSVTTTSN
                     LPRPAIQDLTVHTSIWGMSYEPLLRWLCTTPSRYSLRYYSFDYILRNRYPGLVYKTHFL
                     LAVAPQLEHLRLRIKRTDPLSFLLEACPSQLAALKELSIYQSAPPNWTKLGSLVQNLPC
                     QLNRLAIETYGRAFSGSVSYLLRGLAEFDDILGTCQLALQCIDFIIHQNSKAPVDSSAA
                     EIIHAEIQRGFPRFCARGGTQIRVIFKRNLALELEILERLTGGDM"
     exon            complement(28007..28389)
                     /ID="exon_11005_3"
                     /Parent="mRNA_11005"
                     /gene="jgi.p|Fomfom1|138961"
                     /source="prediction"
     exon            complement(28448..29370)
                     /ID="exon_11005_2"
                     /Parent="mRNA_11005"
                     /gene="jgi.p|Fomfom1|138961"
                     /source="prediction"
     exon            complement(29425..29741)
                     /ID="exon_11005_1"
                     /Parent="mRNA_11005"
                     /gene="jgi.p|Fomfom1|138961"
                     /source="prediction"
     five_prime_UTR  complement(29574..29741)
                     /ID="UTR5_11005"
                     /Parent="mRNA_11005"
                     /gene="jgi.p|Fomfom1|138961"
                     /source="prediction"
     three_prime_UTR complement(30263..30268)
                     /ID="UTR3_11006"
                     /Parent="mRNA_11006"
                     /gene="jgi.p|Fomfom1|1289145"
                     /source="prediction"
     gene            complement(30263..30494)
                     /ID="gene_11006"
                     /Name="jgi.p|Fomfom1|1289145"
                     /gene="gene252170_252402"
                     /portal_id="Fomfom1"
                     /proteinId="1289145"
                     /score="0"
                     /source="prediction"
                     /transcriptId="1289336"
     mRNA            complement(30263..30494)
                     /ID="mRNA_11006"
                     /Name="jgi.p|Fomfom1|1289145"
                     /Parent="gene_11006"
                     /gene="jgi.p|Fomfom1|1289145"
                     /proteinId="1289145"
                     /source="prediction"
                     /track="FilteredModels1"
                     /transcriptId="1289336"
     exon            complement(30263..30494)
                     /ID="exon_11006_1"
                     /Parent="mRNA_11006"
                     /gene="jgi.p|Fomfom1|1289145"
                     /source="prediction"
     CDS             complement(30269..30433)
                     /ID="CDS_11006"
                     /gene="jgi.p_Fomfom1_1289145"
                     /phase="0"
                     /source="prediction"
                     /transl_table=1
                     /translation="MYDRSFSDLVTFHHAIPCKTSTVSTAIYGVLQSAGGVLHCLCSHQ
                     HSHIKNAFF"
     five_prime_UTR  complement(30434..30494)
                     /ID="UTR5_11006"
                     /Parent="mRNA_11006"
                     /gene="jgi.p|Fomfom1|1289145"
                     /source="prediction"
     three_prime_UTR complement(33466..33788)
                     /ID="UTR3_11007"
                     /Parent="mRNA_11007"
                     /gene="jgi.p|Fomfom1|1440399"
                     /source="prediction"
     exon            complement(33466..33794)
                     /ID="exon_11007_4"
                     /Parent="mRNA_11007"
                     /gene="jgi.p|Fomfom1|1440399"
                     /source="prediction"
     gene            complement(33466..35240)
                     /ID="gene_11007"
                     /Name="jgi.p|Fomfom1|1440399"
                     /gene="gene255373_257148"
                     /portal_id="Fomfom1"
                     /proteinId="1440399"
                     /score="0"
                     /source="prediction"
                     /transcriptId="1440590"
     mRNA            complement(33466..35240)
                     /ID="mRNA_11007"
                     /Name="jgi.p|Fomfom1|1440399"
                     /Parent="gene_11007"
                     /gene="jgi.p|Fomfom1|1440399"
                     /proteinId="1440399"
                     /source="prediction"
                     /track="FilteredModels1"
                     /transcriptId="1440590"
     CDS             complement(join(33789..33794,33860..34230,34289..35157,
                     35233..35240))
                     /ID="CDS_11007"
                     /gene="jgi.p_Fomfom1_1440399"
                     /source="prediction"
                     /transl_table=1
                     /translation="MGPTTFAGVWSRIRTSVRVKTKATYGRPIIRPMRGPATPYLPPEM
                     IDEILSYLVGNCRTLCKCALVCRAWLPFSTRHSHKAMNVRLRDGRRYTRFINEVLHADT
                     PPPWIPSIHTIILDGSRAKNTGIRNFLHDFAGKVAQLQTLELNWIDWTGSSAPHPSVYL
                     VASSFSSLHTLFMWKCHFPSFTAVRRLITPLPHLKTLKMIHVKWPEPSQSLLITASNLP
                     RPAIEHLTLGTASRSMGPLCRWLCATPSRTSLRSLDFKSSLVHREDPCCIHLLFTVAPQ
                     LERLELCLEEEDPLSSLLQAYPISQLTALKQLKIRVMSPVPNWITLGNLVQELPCQLNH
                     LVITTRWRSDFTNGLEAFDEILDACQLKLHGIDYVLYEMVEWLESKDAHAQATLQVRSC
                     LPRLCAHDKTQTRVIFGL"
     exon            complement(33860..34230)
                     /ID="exon_11007_3"
                     /Parent="mRNA_11007"
                     /gene="jgi.p|Fomfom1|1440399"
                     /source="prediction"
     exon            complement(34289..35157)
                     /ID="exon_11007_2"
                     /Parent="mRNA_11007"
                     /gene="jgi.p|Fomfom1|1440399"
                     /source="prediction"
     exon            complement(35233..35240)
                     /ID="exon_11007_1"
                     /Parent="mRNA_11007"
                     /gene="jgi.p|Fomfom1|1440399"
                     /source="prediction"
     exon            complement(35956..36009)
                     /ID="exon_11008_2"
                     /Parent="mRNA_11008"
                     /gene="jgi.p|Fomfom1|139042"
                     /source="prediction"
     three_prime_UTR complement(35956..36009)
                     /ID="UTR3_11008"
                     /Parent="mRNA_11008"
                     /gene="jgi.p|Fomfom1|139042"
                     /source="prediction"
     gene            complement(35956..36593)
                     /ID="gene_11008"
                     /Name="jgi.p|Fomfom1|139042"
                     /gene="gene257863_258501"
                     /portal_id="Fomfom1"
                     /proteinId="139042"
                     /score="0"
                     /source="prediction"
                     /transcriptId="139042"
     mRNA            complement(35956..36593)
                     /ID="mRNA_11008"
                     /Name="jgi.p|Fomfom1|139042"
                     /Parent="gene_11008"
                     /gene="jgi.p|Fomfom1|139042"
                     /proteinId="139042"
                     /source="prediction"
                     /track="FilteredModels1"
                     /transcriptId="139042"
     three_prime_UTR complement(36066..36100)
                     /ID="UTR3_11008"
                     /Parent="mRNA_11008"
                     /gene="jgi.p|Fomfom1|139042"
                     /source="prediction"
     exon            complement(36066..36593)
                     /ID="exon_11008_1"
                     /Parent="mRNA_11008"
                     /gene="jgi.p|Fomfom1|139042"
                     /source="prediction"
     CDS             complement(36101..36406)
                     /ID="CDS_11008"
                     /gene="jgi.p_Fomfom1_139042"
                     /phase="0"
                     /source="prediction"
                     /transl_table=1
                     /translation="MIRRRLPGLIGISIVSYIRSFTAGSGGLPPNCTAHFAHDNTPVHC
                     RRAEEHGGLLPPCRAFWTGGRGGEGGRVREVEGEGLGQGEGGEEEGRRAHCASVER"
     five_prime_UTR  complement(36407..36593)
                     /ID="UTR5_11008"
                     /Parent="mRNA_11008"
                     /gene="jgi.p|Fomfom1|139042"
                     /source="prediction"
     gene            complement(37478..37696)
                     /ID="gene_11009"
                     /Name="jgi.p|Fomfom1|1206329"
                     /gene="gene259385_259604"
                     /portal_id="Fomfom1"
                     /proteinId="1206329"
                     /score="0"
                     /source="prediction"
                     /transcriptId="1206520"
     mRNA            complement(37478..37696)
                     /ID="mRNA_11009"
                     /Name="jgi.p|Fomfom1|1206329"
                     /Parent="gene_11009"
                     /gene="jgi.p|Fomfom1|1206329"
                     /proteinId="1206329"
                     /source="prediction"
                     /track="FilteredModels1"
                     /transcriptId="1206520"
     exon            complement(37478..37696)
                     /ID="exon_11009_1"
                     /Parent="mRNA_11009"
                     /gene="jgi.p|Fomfom1|1206329"
                     /source="prediction"
     CDS             complement(37478..37696)
                     /ID="CDS_11009"
                     /gene="jgi.p_Fomfom1_1206329"
                     /phase="0"
                     /source="prediction"
                     /transl_table=1
                     /translation="MARRAAPGQSPFGVPQRRVAFDPNESAVSRFVREEILSPENLPGN
                     LSILTSVVVFLGGIAAIRTWGELMIPA"
     exon            38206..38257
                     /ID="exon_11010_1"
                     /Parent="mRNA_11010"
                     /gene="jgi.p|Fomfom1|1371349"
                     /source="prediction"
     gene            38206..41380
                     /ID="gene_11010"
                     /Name="jgi.p|Fomfom1|1371349"
                     /gene="gene260113_263288"
                     /portal_id="Fomfom1"
                     /proteinId="1371349"
                     /score="0"
                     /source="prediction"
                     /transcriptId="1371540"
     mRNA            38206..41380
                     /ID="mRNA_11010"
                     /Name="jgi.p|Fomfom1|1371349"
                     /Parent="gene_11010"
                     /gene="jgi.p|Fomfom1|1371349"
                     /proteinId="1371349"
                     /source="prediction"
                     /track="FilteredModels1"
                     /transcriptId="1371540"
     CDS             join(38206..38257,39267..40472,40527..41380)
                     /ID="CDS_11010"
                     /gene="jgi.p_Fomfom1_1371349"
                     /gene_functions="other (smcogs) SMCOG1122:ATP-dependent RNA
                     helicase (Score: 151.3; E-value: 5.9e-46)"
                     /gene_kind="other"
                     /source="prediction"
                     /transl_table=1
                     /translation="MTQKGAEYAAIPPAGLVGRSPSSTRLVKSLKPSSNAKLEVAPAFA
                     RDEAPHVGRPAISERAPIKRLGTREQDLQRHGKLPRSLSTARYSRDDRPRPSREDRPRP
                     SREDRPRFSREDRPHPSREDRPRREETPRTTRDTAFPSKIKVVDSASNATTATSASRPK
                     VVNPLSDEFDISKRAASTKELPTEFTSPPLMDGLLKSLHDVLGPDTRPTPIQALSLKHL
                     VSADSSTSKGVQYHEYLLASETGSGKSMAYLLPMIQDLKQSELNGTQRRGDPSAPRRAI
                     NPRALVLAPTHELSRQLSGFAKELIHKVKLRVLCGSRANTPSRKNYSAAKMAEPPVEGE
                     HSELEPSEELLVRPAEGSAHPVDIVVGTPSKVLELIHGRGWDHDPEESQGAKRKVRVGE
                     PQMGLADIEWVVVDEADVLLDPDFQEATRSILSAISAARGRPVPYDPVLNLAEEVAPAP
                     LNYPFNFILTSATIPSSLAAYIDRFHPSLMRLASPKLHHLPSTLKTEYFNWTGGNRDAD
                     IEHRLRKVWYDDLQKGGPKSKVLVFCNRSTRVEQLGASLREKGIANVALTSAGEARKHG
                     SNHHLDGFLRVRDSESEIQGEVKEDAGAERDEDGKTGASRRATMEDLKDVPHVVITTSL
                     LSRGLDFAPDVKHVFIVDEPRNMVDFLHRAGRSGRAGEAGKVVVFGKSKGRGSDKAKVV
                     RKKVGALAA"
     exon            39267..40472
                     /ID="exon_11010_2"
                     /Parent="mRNA_11010"
                     /gene="jgi.p|Fomfom1|1371349"
                     /source="prediction"
     exon            40527..41380
                     /ID="exon_11010_3"
                     /Parent="mRNA_11010"
                     /gene="jgi.p|Fomfom1|1371349"
                     /source="prediction"
     exon            complement(43530..43567)
                     /ID="exon_11011_19"
                     /Parent="mRNA_11011"
                     /gene="jgi.p|Fomfom1|1220286"
                     /source="prediction"
     exon            complement(43802..43885)
                     /ID="exon_11011_18"
                     /Parent="mRNA_11011"
                     /gene="jgi.p|Fomfom1|1220286"
                     /source="prediction"
     exon            complement(44067..44125)
                     /ID="exon_11011_17"
                     /Parent="mRNA_11011"
                     /gene="jgi.p|Fomfom1|1220286"
                     /source="prediction"
ORIGIN
        1 gcatgagtca ccgatacgtg gtagagactt tctagacata cacagagctg gcccgcatca
       61 agacggaaag atatgttgtg aagcgcgtat tggtctgatt ccggatattt gaaggacaca
      121 tttctgcaac ctcttcatca ttactgttgt tagaaacaat gattcatcat gacatacctg
      181 aactctatag aaatcccaca tcggatcttg gctgtgtctt ctgggaatgg tatcacaccg
      241 tcgggaacga gattcggaat gttgatgacc tcgtatattt tacggatagc tcggagttgc
      301 ttgtcaaatt cacgcgtatc gcgaacaatt ttgtagacct tccacgcaaa gtctctggcg
      361 gcgccttgga cgagagtaag agaagcaagt gagataggga tagtagcagg gcagtgcgct
      421 gcacagagcg tgaagataat ctgcagacat gtgacagcaa gtctgtaaag atgactgtgt
      481 acaacattga atttgtgcac ctgggggatg tgggtgagtg actaaaagac atcagaatct
      541 ccgtatccgc aaatatccat cgtgtcttct atctcgttcc agtcagcgtc gcgactgccg
      601 actttttcag aagccttctt gaactctgtg gagggtgttg agcatggtag ccatcaacaa
      661 aaacgatact cgtaccagac atcgcatggt ccgttagatt tcctgcaaca aactcctgac
      721 gatggtctgt ggaagagatg acccttttcc accctcgcat tctgaggtaa tcatcgttga
      781 aagttgttgc aagccagact acacaaatca ctgtcagtgt actgaagttg gatcttgatt
      841 gcctaggaca tacctcgcat tttcctcata gcttttgaac caaagaccca gtatgctgtc
      901 tccgataaca aagtcattac acccaacagt actccgtccc tctggaactg caggatgtgg
      961 aacaacacaa cactttgagc ggccatttgc gttaaggtac tcaagattcc cgtaacaagg
     1021 ctcaagctct gccacacaac ggcttgacca ttgtagccgt ctgacgtctc ttcaagctga
     1081 cggcggacgt gaccttgcgc aaaggttgga acatctagac gcacatgggc gtgaaaggag
     1141 tgtaccgccc accagcgccg tatcctcccg ttgaggggag accccacacg tcgttgagcc
     1201 tcacgcagta taaggttggc cactgcgcat gcggcattgc ctgctgagat gcggaaaagc
     1261 agatctttgt ccactgtgca agtctcgatc gcgatttgcg tctattatat gcgttagcgg
     1321 gcttcatttc atctctagtg cgaagaggaa gatacttgcg atgctcagca ggtgaccttg
     1381 gagcctgatc aaatgcttga gtacatatct ggaacatgag ggtatgcccg caacgctcac
     1441 cacatcgcaa tggctgggaa gagcgccaag cccagtgttg tggcagcata gaccagcatc
     1501 aattgggggc aacccgggat gctgagtacg tctcgcagca tccgaacaag gtagggccag
     1561 gagtccataa gctctgtgaa gtttccgagc aacggtacag ctgtgagcca cggccgcatg
     1621 ggctcgatct cttcgaaaaa ctcccagacg ccaaagtgtt tgtgctcgat gcgagtgcca
     1681 gacgacactt tgtggccatc cagtgtgctc gaagcatggt gcttgttgtc acaggacatg
     1741 atgtagagga tgatgtggaa gttgtagtgt cagcgaactc cccttatgta gcctggggta
     1801 aacagaaatt ggcgtgaagt gacgcgaaac gaggcgaagt gatgcgacgg gtcaagctca
     1861 catcacttcg caccgatttt cctgtgccca tgtagccttg cttcaaggcc taccagtacc
     1921 gtgacatggc ctattagcgg aggcgtgcac aagcacagca cacaacttga atttggcatc
     1981 aggatgaaga acggttcatc gatttctcgc acagcgctgt ttcggggatc aatatttgag
     2041 tgcccgacag cgctaactgc ctcgagccaa cacttttcgt gcataaaagc cagaacgacc
     2101 gagtccgcta cattgcgcgt cggttgtgaa tactactaga atagaaggcg cagacaccag
     2161 ttgaagacat gtcctacatg agcgtctaca agatttgggg ttggcgcttc atcttaaatc
     2221 actcgggcgc ttgaccaagc cgtcagtcgt tctgctctgg atatcatcgc aaaccagcgc
     2281 atccaaccgt tgaatcatta ccaatagtac aaaggtgcgt aaatagccat ggtgtattct
     2341 tcactcgacg aaagcctggg cctgcagctt ccacagcttc gcatactctc cctccttctt
     2401 gaccagctgc acatgggtcc cacactcgac aatgccggaa tccttcatgt acctaccaga
     2461 ggcgcaatta gatccagtga agctgtgttt agcgatggaa ctcgacttta cgtacatggt
     2521 caagtccgca tgcctcgtca agttcccgaa gcgatgcgag gagaatatca tcgtcttgct
     2581 gccccttaga gctcgcagac gttcgaacag atctatatac gcatgactta ccacttaccg
     2641 gggagatgat agtgcacgct gcccaccatg ctctgcggca aggtcaagtg ccgcgctcga
     2701 agagcagcag cccaacagtc gaatcatctt acacgaccga gcacatcaac gtctgagcac
     2761 taacattatc agatctggtt tctttttttg gtcagaagaa cacaaagcac tcacaccgca
     2821 agccgctgca tctgcccccc actcaacgat gtctgtgcct cgttccttat cttcgccgct
     2881 tcgcggaggg caccaaaccc gatggctctc ccagcccacg tctctgtgcc ttcaaccaca
     2941 tacgagtact cgtcgctgac cgggcgctca aggtacgtat caaacccgtc tgggagcttg
     3001 tcgatgagct cttccgcgcc ggcgagtcgc gcggcggacc ggacacggtc gtcgtattct
     3061 tctttgtctg cccaaggcac agtcaggtcg cccaaagcaa tgttgtcgtg gaatgatgga
     3121 tctatgcacg tataatgagt tgttagagtg ttcggtcagt aatgtttata ttggtatcat
     3181 tgtttgttga cgggaggcgt actgactccg tagcgctgca tctctcaccg agtgccgttc
     3241 aaacgtgttc cagatgtcgg tcttaaattg atacgacggt ccatacaagt agtcttattc
     3301 tccatgctct acgaacgtgt agaaacgatg gagaagcttc catatcggga gcgctggcag
     3361 tgttgaagtt ccgggtcggc catcatagtc tgttggccga gggtggtcga gtgactagtt
     3421 ctacggctgg acctacgctt cagggcgtac gagagggccc aggctaagtg gacgcggatg
     3481 caagattata agactatgtt tctgcggggc ggcagatgtg ccggatgcca gtagtaagag
     3541 gaagttggat gcaacgtaat tacttggcat gatagtgtcg tcgttcaacg ttctccagtg
     3601 aacctgcgac gccgccagtg accgtccgcg tagccgcaca ggtgccagtg attgacgcca
     3661 tattcaaaag ggagtctttt tatttggcaa caccatcgga tcctaacaca accaaatata
     3721 ccactacata gggctgcgtt gttgattgca ccattgcagg cccttacgac cttgctataa
     3781 agttcaatgc tacacgacgt agtctcctgt gatgctgcaa gaacggtcct cattgagacc
     3841 agtggcggag gaagcgtcgt gaaagttcaa atcaaattgt gagtgaacgt tactcaatat
     3901 cagtgacagt gagcgtccag gcttacagaa ggcaccgccc acgcaactgt cattgttgct
     3961 tagaacccag ccccacatat cgcgaatgtc ggcggaatgg cactgcagca gggacaacat
     4021 caagaaacaa tggttgtgag tcataaccga gcagcttctc aggacactgg tcactcaata
     4081 actctcgacg gttcaccagc acaacacatc atgactcccg agctcctact cagtgtctac
     4141 acgctcaagg gatgtcttag gcatgacggc ccccacatga ggtatgtcca ttcggtgaga
     4201 ctttgaatgt attgtatctg atcacagatg atgcacagac gtgaagaggt ccgtatctca
     4261 ctctcaagat tgttcttatg actgtgtagc cgactgacat gggatacagc tcgagctggc
     4321 tgcctcgagc gtgcttgccg cgttcataga catccagaaa cgcataaact cgctcgctcc
     4381 aatcaatgcc acgcttccat ccgagctcct tctcgaggtt ttcaagctcg ccgtccacgc
     4441 aagcgaatgc tcgtggacga tacctatccc acttaacagg agagtagatg aagccgactc
     4501 ccaggtcatc cgtctgaccc acgtatgcac gtactggcgt gacgtggcgc tcaatggtcc
     4561 gcagctctgg acccgagtcg atggtcacaa gctgggaaag cttgttgctt tcctggagcg
     4621 ctcacaacat cttcctactt ccttgagact cagccatcgc tagctgaacg gttctgacga
     4681 cggagagctt tggcagttgg ttgcaaagaa tggttcgcgg cttcgtacgc tccatctgga
     4741 tatcgacata caatcgccat ttgtaccctt gctctcgtca ctccccgccc ctggcctgca
     4801 atgtctcacc gtatcttcaa gtcgccacca gtgggaacat cactctcgat actacgacga
     4861 tgacgccttt cagagatccc ccctcctgga ccattgttcc cggagcttga gagctctcgc
     4921 catcgatccc gttacgacct ggttcccaac caactccttc cctgcactga cccaccttct
     4981 tgttggtcct tccccagtct tgcacgatct cctgaatacc ctcgccggca ctccgttgct
     5041 cgagttcctt catgtgacgg aacttgatcg ccatagacac gatgatgtct gggaagacta
     5101 cctattacca ccgaaacggg ttcctctgca gaagctcaga tcgatcgtct tacgcgtgtc
     5161 acaatgtggt actgccttcc aggcgctctc tgctctatcc atccccagcg atgtcctcat
     5221 ctgcttggac gacgtgtccg gcagcagcca gcaacccatc cctctccccc agctcgatgt
     5281 catggacacc gtcacccgtc tcgagctcag catctccgca gataacttac acttcatcgc
     5341 agaaggccgt tcgtcggggc tctggttgca ctactgtgac aagttcactc acgcgcgctg
     5401 ggacgagtgg ttctcctacc tatacgcctc cacgccgcta cataacatca cctgcttgga
     5461 aatatgccta cacggacacg acacgtacct ccccgacctc ctcgcacagc tatctgcact
     5521 cacagagctc cgtgtggcca tcgacccgga ctacgacata gatcgcatag ggccctgcca
     5581 ccgcatgtgt ttagctcttt cgcaacggcc catcaaatgt cccgcactcc gctctctgcg
     5641 catcgaagaa tggtcaagac accacgataa cgatccagac gcgctgcaag agatgctcgc
     5701 gacccgagca tctgcgggtc atcctgtcca ccgatttgtc atgcaacttg tgttcacgag
     5761 ccaatattgt ccttcgactg ggctccctgc agatcaagct gccattcgcc agcagtatgc
     5821 ccgtctcgcg gagcatgtcg tgcagtacga gttcattggc ccgtgcacct ccacgactat
     5881 cgttcagtcc gagccgcacg agatgtggaa cgtagagggc gctgaaacat attggagtct
     5941 tcgcgagaac gaaaagccgg catgcaagaa gatctccagc tggaaaatgg tttcagtaga
     6001 agacggtagc gcttgtgtcg aggtaagggg acagcattca cccctaccgt cgcatctctc
     6061 gaatccccat cctcgcccct attgcctgta attagcttca cagactccac gctggcctcg
     6121 tggtgtgatt tggtatactt tattcacaag aggatcaatc ctagtcatga cgagaattaa
     6181 gagtacggtt ttccatacag gaatgctata tctgcaggat gtcatagctt tcacgaatgt
     6241 agctccgcta ccggcgtcaa cgggaacgtt cccctctcga gaatgcacgc cagaacaacc
     6301 acaacgtgat cgtgcgcgga atccagagga gtacgcggta cagcagcgac tttccaccca
     6361 gtatcatata ccgcggcggc ttcctctgca agctcttggc gaccacgcgt cgcgcgtatt
     6421 cgtccgaggg catcgcgtct gagctttggc tggcatagat gcggcggagc atgtcaggca
     6481 ggtaagtctt gtacagcgag ttctccggga gcccggggaa cgatgcagcg tggttgacgg
     6541 agaggtttga gcgcacgcca cccgtcgcaa cgaggagaac ggagatatta agtgggatgc
     6601 attccatata gagcgtgtcg gtgagcgagt gcaacgcagc tttggtggag gcgtagatgc
     6661 cgccccaggg cgttggtctg cgcggtaggc gtgtcaatga gctatagttc aagatatcag
     6721 cgcggacata catgtatgct ccgatcgagc tgatattcac gatcgtgcca ctcttgcgcg
     6781 cagccatgtg cggtatgacc gccttgcaca ttcgtaaaac ggagtatagg tttgcgtcgt
     6841 aggtcttctc gatgacatcc atgggaacat cgatgaccgg acctaggagg aaatgaggat
     6901 accactccga catagtcctt attcgagcat accgatacag aggacgccag cattgttgac
     6961 caggacatct accctaccct ctttttcgat tatggtgttg acaacgtccc ggatgttttg
     7021 ctcatttgtg acatccaaga caagcttttc gacattgtgc tgcttgaagc cgtccatggc
     7081 ttcaagcctg cgcgctgttg cgtacacttt gcaccctttg gcggcatatt cttcgcatct
     7141 gtgcggtata acgtgtgtgt caggcgtttg aaggtaccct caagcttgcg cactcacagt
     7201 gcaaaaccta taccgccact ggaacaacct gttaccacaa cgaccttact aggggcgatc
     7261 gacatggtgg tagtggctga ataccgtggg atgatacaag acactcatca cgtggcatac
     7321 aaatcgagcg ctatatccag ttcgactcag ttgggtacat ggtacatcgc aaaccaactt
     7381 tccgctctca gaaccagcgc atccatccgg tgtatcatac gcaatagtaa aacggtgaac
     7441 ggtgtgtact tagcccgtca ctcgatagaa acaatagtta gatactaagc aaccgattca
     7501 agggctagga taatgtatcc cctgagtcga aagacgtcaa agtttctttt caccgctgtg
     7561 gacccagtac cagtccatcg tcgggtctcg cacagcgcga cgctcgcaca cgctccactg
     7621 caacccacat cgtctttcac ctatcactcg attgaacttg aaggaagctc tgtgacctgc
     7681 atagcaagct cttatacata tcttcgaagt gatatgccag cgcaaaactt gagcagaggg
     7741 tggaggatca atccaatgag agtgcgcttc tccacatcgt gctagatctc agacttcgag
     7801 gtgacaacgg aagtagtcct tcttccaaag aggcgtccag ttgaaggacg gagagaacat
     7861 ttggacgcca tgtcgcaaca gtgttcatgg acacagttga tataccacta catacattca
     7921 acaaacatac attcaacaaa caaactagta catccttgga catcagaaac ctacgagatg
     7981 cgatgctacg ccacgcgctg gtatcagtac aaacaaacaa cagtcgacgt attcatgaca
     8041 tgacaaacaa tccagaatcc acttcacttc aagacccagc cccacgccct caagatcaaa
     8101 atcaagcccg gaacacaccc ttgataatgt ccgccgcctg ctcagccacg gcgtacacca
     8161 cactctgcgt gtgcgacgtc accgtgagcg ggatgacact gaggtcgacg accctcagct
     8221 tctgcgtgcc gtacacgcgc agctgcgggt ccaccacccc gcccttctcg cgcggcagca
     8281 tcgggcacga cgacgacgtg tggtgcaccg tccgcatgta cttgctcagc cacaacgcga
     8341 tctcctcgtc cgtcttcgcc tccgcgcccg ggttcacctc gcgcccgacc acagacgcga
     8401 acggctccgt cttcgcgatc ttgcgcgtga acttgacttg ctcgacgtac gtctggcggt
     8461 ctgcgaggag caggagcacc aaccaccacc tcgtcagtca gcgagtccat cagtcgcatt
     8521 tggacgaagg gaagagagac gcaccgatgt cctcctcgaa gtagtgcggg tcgatgatcg
     8581 gttgcgcgag cgggtccgtg gagcccgcgt ggatcgttcc gcgagaccat ggccggttga
     8641 gggtcgtact catcgagatg tgcttcgcgc cggggttggg cgggtctgtc gatgcggtgc
     8701 aacccgtcag tcagtcactc tatcacgagc ggaggctgct agatccttca acaacaacaa
     8761 tagtacgcac tagggaagct gtagaagccg ggaatggtga ggaactctgc gttcgcggca
     8821 ccagagcgga tgcgggcagc ttgctcggcg tactgctcgg cgagcccggg gacgcccttg
     8881 cctgtcggca gctcggcctc gatcttgtcc gcgcggtcag agcacatttt tagggggcca
     8941 tggtgatgcc gatcatgccg agggtgaaca ggcccttgcc ttgctcgctg tgtgtcggat
     9001 taaaatgcac cgggtcggtt agagaacaac agagaaaaca gagctgcgac gtacaagagc
     9061 ttgaggtgct cctgtgcttg aacagggtcc atgagagcgt cgatcgtgtt gtacttctcg
     9121 ggctccttga tctctgcaat attgacaata atcagcatcg cgtgtaacat gtcaacttgg
     9181 acacacgtac cgtatgcgag accagcgaac aggtgatcct gaacgttggt gccgacactc
     9241 gggaggtcaa ccttgacttc gatgccgagc ggctgcagga ccttggggtc accaataccc
     9301 gacagctcga gcacctgagg cgacttgatc gctctacgga acgtcaacat caacatctct
     9361 atcgtgtatc gatagggggg gcacttaccc agcagacaga atgacctcgc ccttgcccgt
     9421 gatcgaggca gtgtgcttct tgccttcgta caggaattcg acgccgtttg caacgaaacc
     9481 gccgccagaa gcagacagga tacgcgcgac tggggcgttc gtgagaatct tgaggttcgg
     9541 gcgggaacct gcctggtcga ggtacgccta cgacaaaaga agcataagga caaggacaag
     9601 gacaggagtt catggccccg ggacgaaggt gtatcctgta cgtacgacag aagtaacacg
     9661 cttgttcgtg cgcgggtcga cggtggtggg gtccatcgcc gttccgatgc gctggcctcc
     9721 ttgctatgtg gaggcaagtg acccagtgtg agacctagtc atggaaatcg ccgtacgggc
     9781 gagatggaaa gaatagtgac gtacgccttc tgggatgaag gggatcccta gcttctcaac
     9841 cgtatctgcg aagatcgtgt cccatccagg gcgcaagttc gggtacgcga gaacgatggg
     9901 gcctgcattg gcagtaagag tcaagtcctg agcatgtgca acttgaatct gtcaagcata
     9961 gacactcacc atctgtaccg tgcaccttgg ggtcataggt gagcttttcg gccttttggg
    10021 cttcctcatc cacagggatg aatctatcat cacgttatag gtcaggtgag atagcgctag
    10081 gatatcagaa gtggggcaca cgtacgtctc gcatttcata gagtacttca agaagttgtt
    10141 ccagttccag ccagggtttc ccaaacgctc ccaagctgtc aaatcaaagt tcagccactc
    10201 agaactatgg ttttcgcgaa ggagacgtac cattgatgtc ttccacttca gggcggttcc
    10261 agaggtagaa gttggcccca gacgagcccc ccaagccctt tccgctacac aggcatgaat
    10321 aggttagact tatccttcaa aagactgaac gctcggacat accggggcca gaagaacgac
    10381 gtattttcac tgtgtttctg cggagtctgg atatcgccac accaaatcat tagagacgcc
    10441 caataagctg ggtgttgctc ggttgtggta acttaccgtc gtgaaagccc aatcatactc
    10501 atcgttcgcg aagaacttgc cgtagctggc gggcaggtct gtgtgagggg agaatcattc
    10561 atgagcttcc gtcatattac aggtcacagg tcacagaggt caacagcctc cgattcccga
    10621 ccgcgatcgg tattccgaag acatcggaaa gcgcaaggga acccaagaca cgacggaagc
    10681 gatgggatgc gcgttgtgca gtttcggatt actcacagat catgggatca tcgaggtggg
    10741 cacctccgcc ctcgagtacg agcacggtct tgcttgggtc ctcagacagt cgggcggcga
    10801 ggaccaggcc ggcggtacca cctccgatga tgatgtagtc gtaagacttg cccgaaacct
    10861 ggtcgagtgt cgtgaggaag ttgctcatgt tgttggcagt tctacgcgga gtgcaaggtg
    10921 tatccgggtc tgggcagggg aagtgtgtcg gagtctgtcg tcttggtggg accgtcttat
    10981 attcgagggt gccccacggg ttgttccagg atgctgcaag tatacgagaa cgtgacggtg
    11041 tggcggtatc tgtggtcgag gcgtgcagac actgcgcgga atcagggaag tcaagaatga
    11101 ccccccggcc gtgaccctaa gcttctgggc ggcttgctag ggtcagatac atgccaaagt
    11161 gttctcgaat ggccactagc gtttattttg cagcacccac tacctcctcc gagtcgaaat
    11221 acgctcctgt cctcctggtc cttgacaact ttcctctcac cgactgggcg gattcggcct
    11281 gtcaacacag gcgctttcct gcttacaata ccgtctgctg ccgcgtccca atataaagcg
    11341 agatccaacg atcatgatcg cagagtcacc attctctgtc tatcaacttc ttatgcaaca
    11401 aatcacctcc tgaaagctga cacggcgacc gcgggggtcg acttcagccg caccgagaac
    11461 gccgaggcat gatgaggtac gtccattccg tgttcattgc attcgctcct atgtgtattg
    11521 tgcgacgaag accgtctggt atggacttgc atgggcttgg aaggagagct ggggtcacag
    11581 aagttgcttt gcgcagtcac ttatcggcga agagaagcca ataggtactc cacgggctcc
    11641 gttaggaaag ctcccatgag tacccaggac acaggggact gctgtcagtc aactccaccc
    11701 cgaaagaagc catcgagaac atgccggact gggagcctga tctccgacga gcttaagtgc
    11761 cgtcaatcaa tcaggagccc tagactttct ccgacatttc cgtcgggcta tgcgtctcat
    11821 tctatcgctc cgtatggaat cctactactc atcacccccg cactgggtac tagaacgctc
    11881 acgctgtctt atccctacgg catgctgaca atcacagtct cacgatctca ctacatcgac
    11941 atacgacaaa ccttgtgcat tggacagccc tggtcgcatc tgatctgtgt tgccctgacc
    12001 gccgcgacat tctgcatcga ccagtgcgaa ggtgattcca tggccaacgt ggatgcgcag
    12061 gggagagaac gaacaagaat caccacgagc acagcgcgac agacgcggta gcgagtagag
    12121 cagtgttcat agcttccccg ttctgatgag catgaatcct ttgtgcgtac acacggccta
    12181 gaaccactga atgagaacat atcatgcggg tgttcggtgc ctcaccagcg ttttgcacag
    12241 caattgaatt gtccagcgca gctgttaacg tcaggcggcg tggattgagt ttgcgcccat
    12301 aagctcagtg aagcctctcg cgggccgcgg gctatcgacg ataatcaact ctgtgacaat
    12361 aggcccacca cacgtgtgta ctgtacagtc cgcgacagat gcgctcggtc agaagctgca
    12421 aaacatgaca agtcaaggac tttgccaaag tagaaacttc aattccctcg ttccctcgtt
    12481 ctccagcgcc aacccacacg aagcgcccat cagtgcccaa cttgaagaat cccacacctg
    12541 ccaaagtatt gctgcggcag cagcctgaag ccgacctagc cgactaaggg agcggtgaac
    12601 ccaaacccaa gtgaccttaa gcccgtgcga tggccccaca atcaccagct gagacgactt
    12661 ctctcctctt ccatctgctt caacttcttc ttcctcttct gaacgaacca cgcatcaccc
    12721 cggatcccca attggacgat gacaatgaca gggcgaaaag ataagatcat ggtggagaat
    12781 cggttcatca tcaccccccg acttgcgctc aaccctattg atgattgtga ttgctgatct
    12841 atatctatcg aacctccaaa cgtcttggtc gagtttcacg cacgtcaacg tccaactcgt
    12901 gatttcgcag tttgccatct cccaactttc gcctctgcag ttttcaagcg cagcgccacg
    12961 aacttggcca tacggtgacg gtggccgcca tagaattcgc gcctatctat tcgaagccat
    13021 cccgcagaag tatagtatca ggtttgggtg gtgggatttc gccggtttgg gacacgactg
    13081 cacacgagcg ggagtgatat cgcctggcgc cgacgggatc acgtcacctt tctctcaccc
    13141 cgcggcggcg tcggcgggag catggtttgg aatctcgtac ccatctcatg agagagcatc
    13201 aaaccgagtg cgccactgcg agggtgggat aactactcgc agccgcttac ccccaggtca
    13261 agttatccgg caacgtactt acgtaggtag ttgggtatcc gcgcttgatg tcaggagtcg
    13321 cgcttacact gtggaggacg cgtaagtatt acgaggcggc catcgtgttg agtcgctgtc
    13381 agaccccaga tgagatccct gaccatcgcc ctcgcctact tacgccgcag gagtcgacat
    13441 ccggttactt gttatttacc agctccccct agccaatccg actgcacttt ggtgccgtca
    13501 aaacattccc aatttcccca tagcgaactc ctattgtact cgaatgccca gcagcttcca
    13561 ttcccaagtc tgagtgcatc tgctcccgac ccgacgccgc ccggtgcagc ggcgccatcg
    13621 acgagcgcat ccgtccgtgc tgtactgccc cttccctcgg ataccggtcc tggtcctata
    13681 ggctaaggct agtgcggcgg ttctccgtgt acttacgtcc gagtccatga cacaggcatc
    13741 tctgactcct cccgaacaac gctgtatatg gtacctttcc cttcccatac ccactccgag
    13801 tacgtactcg gtttacctca tcccgcctgt gctgaatcat gattccctcc tgagtcattc
    13861 aatgcagttg ctcttgcaga ggcgagggag gctcattacg atgcccctgg cctatattcc
    13921 cagtctgagt cgtgttccga tgtccgagcc caatgttcgg ctcgaggagt tcggacacgt
    13981 gcatgccccg ttctattccc ccgcagcgaa tcacagtcca acttctagtc tagttcgaga
    14041 gcactgactc agagtctcag actgggcgcg aaatctactt tcagagtggc aggtgggatg
    14101 tcagcggtcg tgatgttcgt atgctccgat gcgcatgtcg cggatcaaca tgtcaacatg
    14161 tcaatgtgtc aagtgtggta gagaagctct aactccgagc gagccgccca atgcaaaatt
    14221 gggacaaggg tcctgccggt ctggctgccg cacacgaagt gccgagattg tgccacgaag
    14281 gtgtgtggtg cgtctggctg tgagcgttca ccctatgtac ctggaacaaa cctacgatga
    14341 gcaaggacat tgagtgacca acagaagaga gctcgggttc tagtgttccc gagcaatttg
    14401 cgtctggcta ggtcgaagaa cgcattcagc gggaagcaga aggcacagag aagatgtgca
    14461 tgtgagaagt tgttcgtcgt gatgtgatcc gtgacgtatg tgtgccttgt aaatttgaca
    14521 ggctgtgagt acacgcgatg aggttgggcg aggaggaggg aatggtacct cctagaagac
    14581 ccaaaccgga cgacagtatc tcagttgaaa gcaagtccgt agcagagaga atctgagaac
    14641 ttgagaagca gtgatggcat gcatcacgtg tcgagctcgc aagtcagccg ggcactggca
    14701 gcgcggaaaa aaccgagaag agatgccccg acttatcata gaaccagaat cacagaagca
    14761 aaacagtgcg tgggtgagga ttgctgggta agtacaacta aacgtgatcg gggcacggtc
    14821 cgggagggaa aagcaatgag acatcacgga ttgtcagctt agctgtggga aggtgcggga
    14881 tgccgtatgt gatctgagct caacttcgac ttctacaagc agaagaactg ggtgcagtat
    14941 tagatgggag tcggggaagg agagaaggct gcaaggagcg tgctgagcgg aggccaaggt
    15001 aagccatagc attgcaagag cacccgtgtg cgaggaggat gtcgatgatg atgtttgatg
    15061 aagatctccg ttgggaactt caagtatgtt tggcatgcgt gtggagagag tggggactga
    15121 acaccagaag ccccgggctc atctgaaagt accgggatcc gagatgtcga tcagttgtgt
    15181 agggataatc ttggaccgta cgaaaagtgc atccgcgact tgtagatcgt ttgcacaaag
    15241 atgaatgatg aaccaaatca gtgcacgatg ctctagaatg gtcaaatgac ctactatatc
    15301 tcgggctcag ttacttgcga aggtgttatg ggcttgtggt atggatgaag tgaaagacat
    15361 aactggggtg cgtatccgag acgtcaatgg catggcacga caagacagca tgagggatct
    15421 tccggttaag gcagaaccta atcagataat cccgcgcttt gacagaagct cccgctcacc
    15481 tcacgagcac tgtacagtgc acacttgatt cgccgcaaaa ataacctctt gcagtctcac
    15541 tggtgtcagc gccaggaacc gcatccagaa ggaagtggca gagagcgatg aggtcgatgt
    15601 attaatgacc atcaagaatg gcaaggcacg agagagcgat ttgtggagtt cgccgttgac
    15661 cctcgtttac cggagcacgg cggaagatct tgcgctgagt ctgatcggtc gatttacgaa
    15721 cgtcgattcg tcctccatcg ccaatcgcca tccatcttca aaaccaccgt gaacagaccc
    15781 atcacggcgc cgccaaccag tcgcaacacc agcgggagca ttgtggcgat tgcagacact
    15841 gcctccggag actttgacag cggcgagagc gtgccctgca agggcgctag cgaggagcaa
    15901 cggcgtagct cccaggtttc cacatgcaga acctcggtct ccagaggcgt acaaggcgaa
    15961 gttcttgcat cgtctggacg acatgtgatc ctacgatcgt gtctcccaag aagtcagctt
    16021 gtacgtagag cggtctctcc cttgcacagc tattccctga cgggtaactg agagcacctg
    16081 agccggaggc cgaggttgtt gatgttgcac gaatggaagg tccgccgggc gagtgactca
    16141 ccagtcatcg ttagtagtta cgagttccat cgaggtcctc cattctctac ggcttgccga
    16201 cataaatcta tacattgggt gatcacgacg gttgcggaag aagaagagaa gacggagaca
    16261 gaaatcaggc gactgcgtcg atacactcgt gttaatgttg atgcttactg tgagcattcc
    16321 cactgcacgt acgtaacgcc agatgtccca tgaaattcgg atacagcgtt tccgatagag
    16381 gcatatgtcg ccgatgtcga tgccactgcg cgaggctgcc cggcattgtc gtctgtcgtc
    16441 tgtcgaggcc aagtcatatg tcttttagtt caagttggca gccggcctga ggcggggatg
    16501 cggtagcgcc ccaacgtcgg gtatctccag atccgggatc ggcgccgcgc ggagtttgaa
    16561 ttgattgaga cgatgtaact cggcgtttga ggtcaagtta cataacgttt caacctacac
    16621 catgctgaca tcgggttctt ctgcgggtag accttactcc ttgtgctcgg gcgcatgttc
    16681 aggctcgggt caggcatagt gtttcttact ctatattgtc ttgaaattcg gataacaggg
    16741 acacgtcaca aaccgagagg caccggagat aataaattgt gagttgcaga cattcagtac
    16801 cggtcgcctg acagtaacaa tatacgcgac atatcagata tcaagctgtc accaggctct
    16861 tgtggtcaac aatgagcaaa tggtaaaacc gacgatcagc gcactggaag aattcgtctc
    16921 agctttctcc cagcgcgcag cctcaagccc tggcaccagg cttctcatgg gaatctccgt
    16981 ccctcaccac tccctcgggg tccgattcgc caccttacgc gcctccatgc atggtctata
    17041 agcgcgtgct gatcccggcg ggccctcgta ttaatcgcct atccgtcctc actgcttgtc
    17101 accccatccc gcctaacctc cctcgggcct cagcctgcag agtccgtcac cttgccgcga
    17161 cttggtacac atccacgaca tcgtttctct caggctgaga catggctccc ctccccgacg
    17221 aaccttccgt gtcccatgac actctgctca tgtacgttcc aacgagctcg ttatcagaag
    17281 gccgtgattt actgacgatc gacctctgca gtgtcggccc agttgtcagt aacatcgtct
    17341 tgtgctgcgc gcacatccgc ccttatgcta atgtctacgc ttagctgttc ggtgccctgg
    17401 ccagctggat gctattcggt atctcggtag tccaactctg tgcgcacctt catttctcct
    17461 cacgataacc tcaccactca acgtacgcct acagacatct actacatctt cttccccaat
    17521 gatcgcattg ggatcaaagc actgggtatg atgttcttga cgatctcgat tgattcggac
    17581 gtcgcccgct aacctctcgc gtctcgctct cagtgtattg ggtgttcatt ctggacatct
    17641 tccttactgt tgtagcagcc ggaatgggct ggcacatcct tgctgcagga tggggccgcc
    17701 agcataatct tgttgagccc ggctggacgt tctcagcgat cgccgctggc gacggcataa
    17761 gtacgtcatc catcactttc ttattcctga tggcatttcc ttacctatac aacccgccct
    17821 tagtcgcgat gaccgtccag ttcttctatg catggcgtat atgggtgatc aagggctggc
    17881 gtgttgtccc tgcaatgatt gtgctcgtgc gtaactttat gtgtcgcacg cacgtgtagt
    17941 ttgctgactg cggtgaacca ctctacacca gattgcagtc gcgcagggtg catgtgctat
    18001 ttcaatcgcg gccggaatcc cgcctttgca cgacatcgca ctccttgcaa agattttcta
    18061 cccccggacc accgtctggc tcgcaggtgg tgcgattgtt gatatcgtat gtccgctttc
    18121 cattttggca catcttaacc actgaccgca gctaccaccc tgcaaccgca gctcatcgcc
    18181 gcctgcatgg ttcatgtggt acgtaaccac cctccttctc caagccgaga tgcccaaacg
    18241 acaactgacc aataccgttg gtctatagtt atcgacggcg aagaagaact cgaccgccct
    18301 caacagggct gaccgcacta tcaatcggct tattgcgctt tcggtcgaaa ccggtagctt
    18361 gagtgcagcc actgcgatcc tcgagctcat ctttttcctc gccccaacga ccaagaacac
    18421 caacctgcac atcctctggt gagttgtcgc aggtcatgat tcgcgcacga cggatatcgt
    18481 ctgaccggct ccgtcctgtc acttgtgtgt actaccaata gctccttggt tctcggaaag
    18541 agtgagcgca tcaccggctc cttcgtattt gtgaccgcat cgctcaccac cacacgcgct
    18601 ttgaaataac agtctactcg acggctatga tgacctcgct caactcgcgc atcgatgcgg
    18661 agactcacaa ctcccgtggc ggagcgtcga cacatcacac gagctcgtca ggtgtcggca
    18721 ccaacacctt ccgcggccag accacgtcca tccgcagtca cggcccctcc gcgcccgtcg
    18781 tgcaaatcgt gcaacacacg gaggtatatg gcgacgacta ttcgggcaaa gacgtgagtg
    18841 tgcgctcttt cttcatccgc cgctccttca catcgcgttc catcctcccc cctttttttg
    18901 agttcccccc cgatcacgtc tgatcggtat gaaacacaca cgttgttgaa cttgtactca
    18961 tgcggcccgt tctatataaa cagcagccgc tcggagagga gatggagttg cgcgatcgca
    19021 aacttccgcg ccaggcggag ttgcgcagct tcgcaccagt ctgaggcccc tcagccccca
    19081 cactcccact cccactcccg ctccctcgga gtcttatctt ccggcccttt ttgcaattgt
    19141 actactacta ctccgaccct aaacatcctc cttcccccca ccccgactgc acccgcgccc
    19201 cgaccggcgt cctgatttat gagctaaatg ttggtatttg cgatttcgtg tcccgcccgc
    19261 tcctccacca ccggagcgat gttcgccgat cccactatta cgaagtagtc cgagtctgtc
    19321 ctctctcccc tgtacccgtg tacccgtgta cccgtgttcc ccgtgactga tggctttggc
    19381 gtggaaggcc ttcgtgtgtt acataccgcc gccacgcgcg ctatgtatat gtatgggagg
    19441 ctcggatgga cgatccttat ctgatttatt tagtactggc actggcaatc gttctgttct
    19501 gttctgttct gttctgttca agtagtgtag gcattatgta gatagatcga catcactgac
    19561 ctctgactga catcgtcaag gaccgtgacg cccgtcagat acaccgctcg ttaatcatta
    19621 cctgtccgat gctcgatggc tataactata agtaacatcc aggtacagcg cacatcgcag
    19681 agctgatgaa cagaacatga acgacaggag tttgagcttg tacgccgcag atgcgtgata
    19741 gagttatgac ctagactcgt tgtcaattgt caaagcaatc cctctggaca tcgccgttca
    19801 atcggaacaa tgcgcgggga tcgtcgatgt acaagttgaa caccgtaccc gaacctcgca
    19861 gcccacgtct ccatctccaa aaaatccaac tccaaatcgc agccgttgca ttcaagccta
    19921 taatatataa tatacattgt gtgcacacgt catcatctga aatctgatgt aggaaacgcc
    19981 caacacacgc ccacacgccc tcacgtacac gcgtatctca cgtacatcct tagcagctcc
    20041 tcggtgatct cgcactcaac caggtcgccc gcagcccgtc gcgcctgcgt cgtgtccagc
    20101 gggggcagcg gactgacgac cagcagctcc tcgagatact ccgccacctc aaacgccgga
    20161 ctgctcgcgt ctccgcgcac cgcatccagg aagacgccca tcgggacctc cttcagcggc
    20221 gctcgggaac gcgagttgga tttgtccttc ttgtcatgca agtccgccag cgcccggacg
    20281 acggcctgcc acggcgtgga cgcgacgttg tcgagggtgt agtaacggat ggggcccggc
    20341 gcgggctggg cggcggcgtg ttcgacctcg cggaagagga tagtggcggc gacattgacc
    20401 gggagccagc gtacgggcgc gaggcccgca ggtaccatcc cgagcgcgtc ggcggatcgg
    20461 atgaggcgcg ggatgtattc gctccttgcc catgcgcctg tggtgagcgt tcctgagagc
    20521 tgaccgcacc tgacgacggc tacgcgcagg ccggggcgct gcgcaagggc ggattggagg
    20581 atttgttccg agatgtattt gctatacgag tacccttgcg ggattgaaaa ttcgggagag
    20641 ttcagaggcg cttccgggac gggggacgca aatggccagc gaccgacggt gctgatggaa
    20701 gagatgaagg tcacatgtgg tgggcgctcg aggggcgatg agagtgcgaa gtcgatgagg
    20761 gaccggacac ctgcgacgtg gggttcgaag aaaggcacaa agaggttgaa attgatgagc
    20821 caggcaatgt gcacgatgtg tgtgatctca gaagaaagct tgagaaaaag gaggtcaatc
    20881 agtgatgtag atgaatgaat gagtggtagg tgagaaacga aaacacacct tggagtagac
    20941 ttcatctctg agaccgagcc tcaactcccc cacatcgacc tgtacgtact caattcggcc
    21001 ttccttgacg cccttgcgca gtgtaggcag gtccaagccc ttgtcttcaa acgcagcctc
    21061 ctgcctactc gccatcgagc aggacacatg cccacggttg agaaggtaca ccttcttcac
    21121 atggttctga cccaagaggt gcgcaacgta cgcagcgccc agcgctcccg tcgtacctgt
    21181 caccgcgtag acgtcgccgt cgtcaggaac agtccgcgtg cccatatgga ccgggaagtc
    21241 ttttgaatac ttctcaatca tctcctgcac acttgacaga gagggcgctg gtgctgtcgt
    21301 gcaaaccttc tgctcaggca gcccgcccgc gaggatacgg agatagtgtg ctagcgcggc
    21361 acaggttgga tacgcataga cgacgttccg tgggaccggg gctgggatcc ctgctcggcg
    21421 gaatgcacct gcgagcgacg tgcggagctt ggtcgcgagt agcgagtcca tgccgttcct
    21481 gaagaagtcg tcatccggtg cgaggtcccg tccgagggca tctgagaccg tggtctgcac
    21541 gaacgccaat atcgatgaat ctggtgtgtg cgccaagtac gaagaagaag aggacagtgg
    21601 gaagactggt tgtccgtccg tgatcgtact gtccgtgcca cgctcaagtg cgtcgtaggc
    21661 gcgttcgatg tcgtctgtat atagcgcgag cgaggccttc gtcttgacag accctttatc
    21721 cgataagagg aatggacgat cagggcttgc aacaaggacc atgccccgga ggagccgcga
    21781 gtgtgccggc acggtgtcgt taacatatcc ttcaatgtgt ggccagatct tgtcgaggta
    21841 ctgcgcgacg gcgtcgtccg aatgcgattt caggagccca gctggcgggc tgacgattgc
    21901 gccgttgacg aacctgcctg agccgaaaat aatggcgtga tggatgtgtg gcgactcgca
    21961 aagaagactc tctgcaacaa tgggcgtgag ttattttcgt gccattggaa gaaagaagtt
    22021 ccgcggatgc ctgagagcgc ggggctgcca gctgtaataa ggtttaccgt cctccttctc
    22081 gcgttggagc cgcaactccc agacatcaac ggaaccaata aagagcgaat gaatttacct
    22141 agctgcttgt tgtctgtctt ctcgccattg ctgaggacag tctacgcatg aagtcagctt
    22201 ccacgttcgt atgcaggcct taaggtggtg atcaacttac aacatcgtcg agacgtccag
    22261 cgagcttcca taagtgcgct ttctttggat ccggatgctg tatccaccca tctggcgcag
    22321 cgaaaccaat cggatcgctt gagttgataa ctggtggggt agcatgtagg ggctgaagaa
    22381 catggtcccg atgtcaacag gcctaatttc tgtaaaagat gacgctctgc tcacagatat
    22441 gatgaggtta taccgcgaaa gcgggtcgcc ttctatggga gaccagtgat accgataata
    22501 gtcgaggaag cgcatgtacg accagtccat agggtccgcg ccatcttcgt acgaggcacg
    22561 cgcaatcgca ccaacctcgg tcctatcaaa tggggtggtc agtgaaggtt cacctagctg
    22621 ccacctgggc agaagggtga tgagattcaa cgtacatccc gccccatgtg atcagacgga
    22681 cgcccttctg aacgaggaag ttaccgatac cctcgcgcag cggtgcgccg ccccagaaga
    22741 cagtgttctg cgcagcgaga agggcctgtg caacagcagt cagtcaatcg gcccatgaga
    22801 ccgccgcaga caatgatagg agccaaacta gggcccgata ctcacggcac catctccgtc
    22861 gggataatcg gcgacatctt ccagcatgct cggggtcaat agtacatcga ccttgcgatg
    22921 cttgaggata cgaaggtgtc ggaggatagt gtcagccgag acggacttcc atgcgtccac
    22981 gcacacgaag gatgtgcccg aaccgagaat gtgtggcaag cactacaaag catctcagcc
    23041 actcaattct tctgattgac gctgcaaatg tagcacgtac gatgctcatt ccaccggcct
    23101 agtattatgc gtaaatagca ccagacggga tcatcaatgt cagtaagcac tcgcatacgg
    23161 gagaaacaga ggggtacgta cgtggaatat cgggaagcac gtatagagaa cgtcgtcatt
    23221 gcacttcgcc ctgtcgcgga aggcggttgc aataatttca ataaaaaacg tatgggacca
    23281 ggcaattggc ttcggatgac ctgtagatga gatgggtaat caggtcaccg atcagaagag
    23341 aaccacaatg aataaaagaa ggagaggaag aacgttgata gggtactcct ttcccggtgg
    23401 ttcggaagct cccgctccca gtaggttcaa gccgcttacg gattcccgcg aagagaccgg
    23461 accaagcgtg gagcctcacc tgttgagcca gacgtatgaa ggaagatcag gcccccgtcc
    23521 gcttctccac gaagctcagc agcggagagc ttttccgatt ctctgaggta agatgacgcg
    23581 cgcgggagtc cgtcccggtt cccgtcggtc gaaataggcg ggcggacgac gacaatcgga
    23641 gtgacagccg agtcggcgcc ttcgcgagcg atgtctgggt gcaggtggct gatggcggcg
    23701 tccacgacga gcacctggca gtttatcgca ttgacgaggt ggaggattgc cgcatgggag
    23761 tttcgaactg agatgagaag agcctgcgat tatgcgggtg cgcgcacgac aagtcaggat
    23821 acccgagcag ttcgtctcgc aaagaagagt acgtcattga agacacacac acctgccacc
    23881 gcagcatgaa catagctacg agatcgacga ggaagtcgta gttgctctcc gcgagtaggc
    23941 cgaccacgac gggctctgag ccgattggac gagggtcaag accagtgacc tcgacgaggt
    24001 agtcggcgcg agaccagacg tcagcgagga actggcgcca ggtgatcgag gtagcggata
    24061 ccccgtgtgt cgaagtgaca tcctggaggt aacagacgac ttcacggtcg gggtaagcct
    24121 gcgctacgcg gagaatgtaa tctggaacgg ggacggtggg cgcgaaaggt ggtggtgtga
    24181 aggtcgacga aggaggcatg acgaggtgga ggattgcaag gggcaggcgt tgtgtcggcg
    24241 gcgggcgcac ggcgaattat gtataagtct ttatgtaagt tatgtaagtt gaaggccgtg
    24301 tgtatcacag tttggctgag ccggcgcaag caatcctgtg gacccgcggt cagaggagca
    24361 gaagcagcca aagcagatga gggctcatca gatcatatca gaggactgaa gtcagggaac
    24421 aaatttgacg gggcttctgt cctgcgcgcg ctgcgggcac atttgacatg gtagatagat
    24481 ggaaattaaa tgcggggaac tccagtgaca agtcagccct gctgttcagt gtatggaagg
    24541 gtgagaaata tgatggcatc ggtcgggaga accttacctc acttcttcgc cctggcatgg
    24601 cactttggcg cacatgagcc acggaggcag ttccatagcc cctcagggta accgccggcg
    24661 tcctgttgcg ctggcgtacg gtacgcgcca actggtggcg gtgacagctt ctccgggtgt
    24721 gctgaaacca aagcagctgg atcaagcctc aaggcgtaga ctcatacacg ccgcccgcaa
    24781 cacacgtcaa tcaacatcca atgcactgcc agtgtggtcc gccaatatcg actcgttgac
    24841 atccaatgcc atttgtctca cctctaatgg acatccgtgc acggtgaccc tcgctcgctt
    24901 agaagtaatt tccgttgcct cttccaggag ccaaccgctt aggcaggaag gcggagtgcc
    24961 ggccggtcat tgtggtaatt ggaagcttgc gggtaggaga ttggaaagta actcccatca
    25021 attactgtct ctgcgcgata ttgcaaggag ttctagtcgt tgagatctag ggtcgaagca
    25081 tcgtgttcgt atcgcccttc gagttgtcat gtgctcagcg agcctacgtg aaataaattg
    25141 gcagcatgat cagtaacggt acctcatacg aacatccgcc gccagacttg ccatcacgaa
    25201 tatgcgtact ccggcttcga gacttgaacg ccgattggtt gattcgagtg cctgtataga
    25261 aggtccgtcg agcaaaccaa gtacatcgca taacagtaac tccatccgtg ataaatactg
    25321 tcacgttgta gatacagata aacaacttcc tagcaaatag cgatgagtag cctacaacac
    25381 aggaagaccg agcagatggg aattatccca cgacagcaac tgaagattcc gtaccatcca
    25441 tatacattac caagtttatg acccacaaca caaccctcct cgtcgccctg gcggatgact
    25501 tgacaacaga atgctcgtcc gctggtccgc ctcctgcacg tgcatggttc gcgcctcgat
    25561 agcctcttcg tattcctgac gaaccacgac tcggcgggcg acatattcaa acacgtcctt
    25621 tacgccttct ccggtcttgg cggatgtgaa gaaaagcttt gggtaccgct cgggcggagc
    25681 gggaggggcg tacccgtggg aaggaggaga gccggactcg ggcgtagtag cagtagtcgt
    25741 agcagcttcc gcctgccctc ggatgaataa gctcggcgtt atcgtcggag cagaggacat
    25801 ggaggagttg gaagggatgc gccgcggttc gcggaggggt gaataagatg aagagcgtga
    25861 gccggacagg acagtgaagg ctggggagga cagtgcggat tcgaacgtgt caaagagaga
    25921 tgaagaagga gtgtggtata ttgaatgagt tgtcgtcatc gtcccgaccg tcccaccccg
    25981 aaagagcgta gaccggctgt gcgagcgcga cccgcgcgac gctcgtccgc gccggtagta
    26041 agtatggatg tcaatcgagt ccgtcttcgg ggtctctgac tcgtcttcag gattgggtag
    26101 gaaggattcc tcgtcatcta ccgggggtgc ttctggcggc tcgaggtcga tcgtagggga
    26161 atgagaggtg gagggatggg ggacgagagt atgaatgaag tctcttgcct gggactctgt
    26221 cactgcccat cctcccgtac cattcccaac gtcgaccttg ttccctacta tcacgcagca
    26281 gaactcctcc atgctctcgt ctggcactgg ggccttatcc cgaaaatcgt cccaccactt
    26341 gatcaaagca ttcagcgttt gaggctggtt cacgtcgaac atgaggataa cagcgtctgc
    26401 accacgaaag aaggcagaag ataggcccga gaacctctct tgtccagcag tgtcctgcaa
    26461 gagctgcgtg agcacgagat caaaagtctc gcacgaccag acgtacccaa atttgcagcg
    26521 ttacaagatc atccggacga ctgtgatgcg gtagggtttt tgtgataaag tctgcgccaa
    26581 tggttgcacg gtaacctgtc gtgaatcgac ccgagatgta ctacggtagc ggtgcgcgag
    26641 gacatgtcgg ttttgcggga cattcttcaa caagtgacaa gacagacctg gttccgtata
    26701 ctggatttgc cgacaccgga ggccccaata acgaccagct taaccgtgcg cattactata
    26761 gtgtcgcgga gcgttcatgg gcagcagcaa gagagagagc tcgtcgttgt cgtcgtcgaa
    26821 gaacaagcgc gacgggcggt tcggagatag taattagccg agctaatatt tgtgtactta
    26881 ctcatgatca attttgctct ccgtcccatc gtctgcctag gggaggcaaa cattgctcca
    26941 tccaacgatt caatagcaat cgactcgtaa gtaccactgc tagttgatga ttttacaatc
    27001 tctactgtga tattcctgtg cacgcacgag agacgccact ggcgttacat acacggcggt
    27061 gactgcaacg ccctcgcaag cctgacctct ttcaggacaa gagggatacg gaggtgcaag
    27121 tgcgagtaga tatatctaat ctccaggtga cataagccta acataccacc gagtttcccg
    27181 aagatgacac caaatgaaaa tgtgacagaa aacacatata tagaacgcac agggttcccc
    27241 aacgtctccc aattcccagt cccccaccgt acgtcgaccc tccatagacc taagacttga
    27301 gcttgaagag caatccgaac tccttccatc ccgcattctc tgattccccg cccttcccct
    27361 tcgcccacac ggaccttgtt tctgcgacga ccatccagcg acatggccca cagcttgcgg
    27421 ccgcctatcc gcccagcccc gcgcgatgca tgaaccaaac cacggcgcga cgaggacacc
    27481 aatgagctcg agatcgccgc atggcggctg cgccgcgagt catggaccgg cctttgcacc
    27541 tctcatagga tagcatggcc tggactcgag gtcgtacgcc acgacgggcg acggaaggat
    27601 ctatgaaggc gagggggttg agcgacgtat gcgaaatctt cgaggtgctg gcgctctgcg
    27661 caatgatatg gaccatggta atgagatgtt cgagttgcat tcgtggaccg tctggacgga
    27721 ggcggctcat cggatagcag gattgagtga gaaaaaagga tgtgtgatgg tctggttcat
    27781 tggccccggg tcagtagatg gtaggacgtc tgaaatgtac tatatgtact gcacaatgaa
    27841 tacccagaga gccttgtgtg tcatggcccc tcaggagtca gcactgggac ttcacatgtc
    27901 accaccagtg agcctctcga gaatctctaa ttcgagagcc agattgcgct gtgtaaggag
    27961 acaccgtcag ggagattgcg aggtcctgag cgcacataca actcactttg aagatgactc
    28021 ggatttgagt accaccacgg gcgcagaagc ggggaaaacc acgctgaatc tcagcatgga
    28081 taatctcagc tgcagaactg tcaacgggcg ccttcgagtt ctggtgtatg ataaagtcaa
    28141 tacactgaag tgcgagttga catgtcccca gaatatcgtc aaattccgcg agacctctaa
    28201 gtaggtacga gactgagccg gagaaagctc tgccatatgt ttcaatggca aggcggttca
    28261 actggcacgg aaggttctgc accagactgc cgagtttagt ccagttaggg ggggctgatt
    28321 gataaatgct gagttccttg agagcagcca attgtgatgg acaggcctca agtagaaacg
    28381 acaaaggatc tcaattgaat ggagtgagcg caatcgatcg tgtggtttca gtgtgtctaa
    28441 gtcccacctg ttctttttat gcgaagtcgc agatgctcaa gctggggagc aacggcgagt
    28501 aggaaatggg ttttgtagac cagcccgggg tagcgattac ggaggatata atcgaagctg
    28561 taatagcgca gggaatatcg tgaaggtgtt gtacagagcc aacgcagaag tggttcgtaa
    28621 gacatccccc aaatacttgt gtgtaccgta agatcttgaa ttgctggccg tggaagattg
    28681 cttgtagtag tgactgacaa tctatgggat gattttggcc attccacatc caccattgaa
    28741 agggtcttca gacggggcag cagagtgatg agtcgacgaa cggcggtaaa tgaagggaag
    28801 tcgcagcgct gcatgaccaa ggccagtaga gaggagaacc cagaggcagc gaggtatgcg
    28861 ctgggatgag gggtataaga gccggtccag gagatttctt cgagcaccag cgtttgcagt
    28921 ttaggtacat tgcccgcaag gtcatgcgtg aagttacgta atccattgtc ggggtggcac
    28981 ccgtagagga aaatggtgcg aataaatgga atccatggtg gaggtgtatc ggcgcgcaaa
    29041 gcttcgttga cgaattgggc gtaccggtta cccctgaggt gaacttccat agcgctgtgc
    29101 aaatggcggg tactgattgg aagccataca cgacaaacca aggcacactt gcacagtgtt
    29161 ctacagtctc caaccagatg cgagagaatc tcgtctatca tttccggagg aagatagagt
    29221 gtcgggctct gcattggtcc gggaggaatc gttggacggg cgaacaggat ggaaaggaac
    29281 tgagcccatc gatggtacgt ggctttagtc ttgtcacgta gtaatgcgcg cacttgtgtg
    29341 aggatcgccc gtaatgcgtt taacagcgtt ctgtgatgct gatgctgaat gactgtgacg
    29401 atccttgaca atgtgtgtac tcacggcgac ataagtggta ggagtcgctg agcgccgcag
    29461 acaatggatg ggaagagcga gaggggtttc gatcggaggc agctgagagc agggaggcgt
    29521 agatgaccgc aagagagctg gaagatcgtg gggagagaat gtgctcttat catagatcac
    29581 ataacacttg cctcaaggac gacctcatga tctccacgtg cagggtgtaa ggaggacgtt
    29641 tagataccta gcgtgagaac gtactatgta gttacagcca ccgcgacatg tcgagcgtcc
    29701 gcgctagacg cggacgctcc atcgcttttt ctacacacac actgtactcg cttggtcctg
    29761 agtccaatat actcggtact aagtatctta gtgtgcctca gagcgacaca aaattacaca
    29821 tttttactta cccataaggg tatagaagac ttcatccaag aggatacagt gtcaatgaca
    29881 aaaaacaaag gaaaaaaccc tgcgaaaccc actagggtgc agccgccacg acaggcatcc
    29941 gcgtcgttct tcgcgccgct agccaacgac caggacaacc ctatggcgga caagcaggat
    30001 gaaggaactg ctcaggatga gcgggaggaa cgggaggata cgagaccacc tgaggtacat
    30061 aaatccgact ctgtcactgg ccagcaggcc ccggaatccc ctctctcgcc tctccccgat
    30121 gacgttcaag acatgtcagg caatcaaagg cgcaggtaca agagggacca gtcatcctat
    30181 cacgcgaacc aaagctcgtc gtgtcagtcc ggcaacggag ggcaaaatct catagatgag
    30241 ttagccggac tagtcgatac cgcccacatc agaaaaaagc attctttatg tggctatgct
    30301 gatgactaca taggcaatgg agcactccgc cagcgctctg taggactcca tagatcgctg
    30361 tagacactgt agatgtcttg catggaattg catggtgaaa agttaccaga tcactaaaac
    30421 tcctatcata catccccctg cactgtcctc tatatgtatg aaggcatgca gatgctattt
    30481 agatgcaatt gaggaccgaa taaggtgtga gaaatttact cgaggaacta tcaagttgtg
    30541 gctggcagta agcgccagag tgtgcgagtg ccagcgcaca agttgaaaca ttgaagtctt
    30601 tttgcttcct gcctgctaca tctctcatct ctgtcctctg catgagagct tttcaccctg
    30661 gtccatctgt ctgttgctct gctctgtgat ctgtgttctc cttggcctct gcctcagtga
    30721 tctctgtcgt catctgggcc ttgtctcccc tcccctatga gacctgagtt atcccgtata
    30781 tcacactcta ctaaggtatg gtctttgtat tcgtcctcgc agtgagacca tgctagtggc
    30841 caagtcttca gtcgtagttg ttgtggcata attgggcgag cattggtatc tgtgtctgct
    30901 cgagagcttc gaccagacat ggaaaccact ccccgctcaa tgttgtgcac gacaaatact
    30961 tctgcagtat ttattgagat gagtagtcat gtcaattgtc acctgtaagg agacgacagt
    31021 cctcagtatg acacttgtgg tagcgagcaa gactatatat tggtatatac ctgtaaggag
    31081 atgacagtct aattacagga tgtgtcagct ctaataaagc gaatacaatg tgagtataac
    31141 ataccctcag tatgacacct gtggtagcaa gcaagactga gggtggcgaa gcggggatgg
    31201 acgagtataa gtgagggaca taggagcgca agtacatgag catcaatatt accgtaaaag
    31261 ggtaagtatt gatgtggacg gcgtatcggt aaggcaacgt atggaaacag tcaaaagata
    31321 aaggaaaaat agtataccag caagctagag gtacacttgg catgggtgcg gagggccgcg
    31381 cagcgtatgc gggccggatt gcatgttcca acactccccc tcaatccgtg cacagaccca
    31441 gcgtggatgc gaaatgcttg actttcggag agggaagagc cttcgtgagc atgtcggcga
    31501 ccatgtcctt ggtagggcag tagataagcc ggactttctt ctcgtccaca atccagcgga
    31561 tgaaatggaa gcagatgttg atgtgcttcg tgcgagcgtg gtactgattg tcgcgcgcga
    31621 gcacgatggc ggattggttg tcagagttga gagggatggc gtccggaaaa ggggtgaaga
    31681 cttgaccaat gagagaccgg agccataacg cttctttggc agcgtgcatg agcatgacat
    31741 actcggactc ggtagttgac agggagataa tctcctgcct cttcaagctc caagagatgg
    31801 cgccgccgtt gatgaggaaa gcatagccag agatggcctt gcggtccttg tgcatagagc
    31861 tgtcggcatc catatatctg acaaggtcaa aggacgaatc tccatacacg agcttgaggt
    31921 gcttagtgcc caggaggtag cagaagacat ggcggacagc ctcccaatgc acgtgaccgg
    31981 ggttgtcaga gaagcacgag agaatcaaga cagcgtaggt gatgtccagg cgtgttccga
    32041 gcgatgcgta catcagcgag ccaacggctt cgcgatacgg tacgttccgc acggtggcaa
    32101 tttcagtggt ggtagacggc gattgggcaa cagtaagtgt ggtgtgcgga tcgaccaggg
    32161 tagacagcgg ctttgcatct tcaagtccaa aacggcaaat gatggactcg atgtaggcgg
    32221 tctgagatag tgacaggcag cagcgtgggc gatcacattc aactgtgaag ctgagaatcc
    32281 aatggatctc ctcttcgtca gagatctcga aggcttcatg cagcttgtcc ttgacttcct
    32341 ggataaggaa agtcgtggat gcgacgactg ttaagtggtc gacatgcact acaatgacga
    32401 ttaagtcagt atctttgcac ctgaagaata cggcctggtt gacgtcgcat tgcgacattg
    32461 caagcttctc ctgcaacaca ctgagaaact tcttgtacca gtggcgagcg ctctgcttca
    32521 agccgtataa ggggtgcagt aggcggagcg cgagcatctt gtcctttgtg aggttaactc
    32581 tgggcggcat ggccatccag attacctcgc cctcttcgaa atcaccgttg aggtatgcac
    32641 tcttgatgtc gagttggtgc accccgaaat tgtggcgggt ggcgaatgcg agagcggtgt
    32701 ggatcgacgc cgtcttggct actggcgcat aggtgtcgaa gaagtcgatg ccaggtactt
    32761 gtgagaaact gcgtgcgacc agatgtactt ggtacctgta gacattgcca gacgcgtctt
    32821 tcttcgtgtg aaatacccag cggcagctta caatgttagt tccgggcggt gggcgttcca
    32881 gaacccaagt gccgtgcttc tccagcgcgt ccagctcctc cgtcatagct tcgaaccagt
    32941 gcagccactc aggccgtcgc atcgcctcag tgagcgactg aggatcaagt ccttcagcct
    33001 cggccatgtg cacggccatt gcaacaccat cgatgtcctc gacaagtaat tccacaacga
    33061 catgctcgtc ctggcggatc tcatcagacg ttggtgcttg gacaccttgc cgcagcgcct
    33121 tcccagcgct tttgccttcg aggatgtcgt gaaccttagc agatgggttc cgcgtgcgaa
    33181 tgggacagcc agacggagca ggtacggcgg gtacaggagc aggtacggca ggtacaggag
    33241 caggtacggc aggtacagga gcaggtacgg cgggtacagg agcaggtaag ccgggtacag
    33301 gagcaggtac ggcgggtaca ggagcaggta cggcgggtgc gcagggaagg agcaccagag
    33361 ccgacgtcaa gtggtggctg aagtacgaaa ttcagcctga gtttactaca agcatgcaca
    33421 gcgcgctaca taacgcgagg gaagtacata gattgaaaat gttttgggat ccagtgcccg
    33481 cacgcccgct cctccgagct cgttctctct cgtttacccg ccaaaccttc aagttcgcta
    33541 tcgcccgtcg cgcagaccac ccttcgccgt ctgataacct cgcctcgcct tcgacccgag
    33601 agcgctgtct tgcaacccat gcgcgaagaa agtctctaac cagagaacct gccgggcaaa
    33661 ctcaccatcc tcacctacgc cgtcctcttc ttcggtggaa gtgccgtgcg gcgagctcat
    33721 gatcctcgca tgagtatggt aggcattgaa tctgtcaagc gcatatcgtt ccatggataa
    33781 ataccgagtt ataactaagg gatataattg cgatgatggt gagtgagact gaagtgttct
    33841 gagcgcaaat acaactcact ccgaagatga ctcgggtttg agttttatca tgggcgcata
    33901 agcgcggaag acaggatcga acttggagtg tagcctgagc atgggcatcc ttcgattcca
    33961 gccattccac catctcgtat agcacatagt caataccatg aagcttgagc tgacatgcgt
    34021 ctagaatctc gtcaaatgcc tcgagaccgt tcgtgaaatc actccgccat cgcgttgtga
    34081 tgacaaggtg gttcagctgg cacggaagct cttgtaccag attgccgagt gtaatccagt
    34141 tagggacggg tgacattact ctgattttga gttgcttgag agcagtcagc tgtgatatgg
    34201 ggtaggcctg aagtagagac gataacggat ctaaagcgag tagagtgagt ggagtaggtc
    34261 atgtagtttc agtgtgtcta agtcccacct tcctcttcta ggcaaagttc cagacgttca
    34321 agctgaggag caacggtaaa taggagatga atgcaacagg ggtcttcgcg gtgaaccaga
    34381 gaggatttga agtcgagaga acgcagggaa gtccgtgaag gtgttgcaca gagccaacgg
    34441 caaagtggtc ccattgaccg tgaagccgtg cctaaagtaa ggtgttcaat tgctggccgt
    34501 ggaagattgc ttgcagtgat caacaagctt tgggatggtt ccggccattt cacatgtatc
    34561 atcttcagcg tcttaagatg aggcagcgga gtgatgagtc ggcgaactgc ggtaaatgaa
    34621 gggaagtggc atttccacat gaacaaggtg tgcagagagg agaaggagga tgcaacgagg
    34681 tatacgctag gatgaggggc agaagagccg gtccagtcga tccaattgag ctccagcgtt
    34741 tgtagttgag ctaccttgcc cgcaaagtca tgcaagaagt tacgtatacc cgtattttta
    34801 gcccggctcc catcgagtat aatggtgtga atggatggaa tccatggtgg aggtgtatcg
    34861 gcgtgcaaca cctcgttgat aaatcgagtg taccgcctac catcccggag gcggacgttc
    34921 atggctttat gcgaatggcg ggtactgaat ggaagccatg cgcgacagac caaggcgcac
    34981 ttgcacagcg ttctacagtt tccaaccagg tacgagagga tctcgtctat catttccgga
    35041 ggaagatagg gtgtcgccgg gccccgcatc ggtcgaatga ttggacggcc gtacgtggcc
    35101 ttagtcttca cacgtacact ggtgcggatt cgcgaccaca ctccagcgaa ggtagtccta
    35161 cacactgcaa gtagctttct gcagtgctgg tcctgaatgg ctgtgacagt ccttgacaat
    35221 atgtgtactc acggacccat gaatgttggc agtcgctgac agccttgaaa tcgttgtaga
    35281 tagcagtggg tgggaagaag agggaagatg ggggttatgt cgaacgaatt cgatacgagg
    35341 cagctgagag cagggaggcg tagatgggcg cagtagggct ggacgatcgt ggggagagac
    35401 gtgctactta tactacagcg ctacaaacga ccactcagtg cctcatggac gcttgtctcc
    35461 ttgcgcagtg ctatacactt ccgttcggat acggtgttcg tgtggggcct aggaacgtgt
    35521 gtctgcgttc agtagcacat ttgcctcgga agcgtgtgaa ctgtcctaag agacagggag
    35581 gctgagcaga ggggtcagat cgagccaaaa gatgaaacca cagaagacgt acgcatagcc
    35641 ttcagtcttt actgaaggtc tttgttgcgg cgtatgtctc gagatttcct ggtacgtgca
    35701 caccgtccgc accagttttg gtcaatctgc acggaacatg gttgatatgc accggtgtag
    35761 catgcgcctg cgagtagctt tccttagaga tcatgtaggt ctattgatgt gtcattttac
    35821 ccctcggcct ttgttttctc tgcgcggaga caagagctgg agctgaaacg cggcgtggac
    35881 gacaggtaag tcagacacag agcagtgacg gctaagactc cgttgaatga ggaggtttgg
    35941 cgtgaaaatg gttccttgct ggttcatacg tcctcagcca gcattttggt acgagagcag
    36001 tgacagagtc tagacacgac gagcattagc cacattactg tagatcacat acgcactaac
    36061 acaacctcct cgacgatagc ccggaagaag cccaacacgc tcaacgctca acgcttgcgc
    36121 agtgagcgcg ccgaccttct tcctcaccac cttcgccttg tccgagcccc tccccttcga
    36181 cttcccgaac acgaccacct tccccgcctc gcccgcccgt ccagaacgcc ctgcacggtg
    36241 gaagaagtcc accatgttcc tcggctcgtc gacaatgaac cggggtatta tcgtgtgcaa
    36301 agtgtgctgt gcagttgggc gggaggccac cggaaccagc tgtaaaggaa cggatgtacg
    36361 aaacaatgga tatgccgatg agccctggaa gacgccgacg aatcattcat aactgcactt
    36421 ctcacagatt cgaatctcct caaacaggtg tcgagtaatg gtggacaccc agttgcgaca
    36481 caccagcgca cattcgtaca gcgtcggaca atccccaact tcgatatacg ggataatctc
    36541 atgtacgatc tctgagggaa gacgaggaag ttgggcttgc gaaaggtcgg tagcctgagc
    36601 cttggcaagc acaagatgtt tcctgtgtag agtagtttga atccgtaatc aaactcgagt
    36661 gccgagtgca gaaattgatt ttgatagcgt tctatagtgc aacatcagaa tgtcgattgc
    36721 actgagggcg agattggaca ctcgcgatgg catgcatgat aagttgtgct aggagagcct
    36781 gaacccccac gtgttactac cggatgtagt cgctgtatag ggcgtgtcct cggatgcgca
    36841 caaactccat aacatagctg gggaggcggt gtctacgggt gggaccaccc aagacctacc
    36901 agggaggaaa ctgtagtatt gacaagatgc gaaggatttc tcgcgtctgc acacaggctg
    36961 tcctgtaagt gggacgataa cagtagagat gacgatgacc tagcatccaa ataatgaccg
    37021 aactcacgga cggatatcag agagggcgtt cttgtgtcac ttcacgcaac gtccgagaaa
    37081 ttgtagacta ccttcgaatg acgctcttgt agcagtccta gcgcatggct atccggccat
    37141 gtgcgctgct agacggctca tatgaccaga tgcgagagat gcggtgcgga tattacggtg
    37201 gaatacaata catgacagca tgcgcagacg atgaggccga gtacaatcat gaagggttct
    37261 ggtgcaatta ggaggtcgtc gatcgacgta tgggattatg gttctagacc caaaagttca
    37321 cggtcagcat actaggtgca cgcgtgcgcg gaagaaaacg cacttggctg tcctatccaa
    37381 ggacaatctc tagtctcgcg cctctccctc cacctcgtca tcgtcctacg tgtcctcctc
    37441 tcctctacac cgttcccaga ttcaatcacc accatactca tgcggggatc atgagttcgc
    37501 cccacgtccg aatcgcggca attccaccaa ggaaaacgac gacggaggtg aggatgctga
    37561 ggttgcccgg caggttctct ggtgatagaa tttcttcgcg cacgaagcgc gagacggcgc
    37621 tctcgttagg gtcgaaggcg acgcgacgtt gtgggacgcc gaagggagat tgtccgggtg
    37681 ctgcacgacg ggccatagcg aaagtttgtg gttataggga gagatcgagg agaggacggg
    37741 tgtaagtggc gaaggcgcaa ggggagttgc gctggcgagc gtgacctggg agaggagggc
    37801 ggttcccggg gtccatggac gactgaatcg agatctaatt ttcgcccagg acttcagcgc
    37861 ttcagcgcgc agcgtgacga acgtcgaact tcaggaatca gccagccctc cttcctctca
    37921 tccaccactc gtcggactcc cttctgctcc gtggaacggt ctatgtcgct tctgagcacc
    37981 tcgcgtgtcg cgtatcgggc ggtcagcttg ccaccggagt tggtcatcgc atgcttgcat
    38041 agctctgcgc cgagtctatt tcagacaaca tcacaagctc aagccaaaca cacagatggt
    38101 gagtttcttt tgtgtctctg gtacaaagag aacaagagga cctgtgtcag ccctccagag
    38161 cggcgaggga gatggtggaa catgcctcca tgtcatggat ccaatatgac tcagaagggc
    38221 gcggaatatg cagcgatccc gcctgctggg cttgttggtt aggtcgtctg tatgatcgtt
    38281 ggtacagaca tctcactcgg tcgggccatg caatcggacg tcacactctg gtctctggcc
    38341 tctgatagtc agcctaaata cccactctac tgcgtagacg gacgagggtg tgtgtgggca
    38401 ccatgtagag ttctaacatc ctgcgatttt cagacgaata aggagtaagc aaactgctcc
    38461 ccgtccaaac tctctacatc cctcgacttt gcagacagag ggagtggcac gggtccaccc
    38521 gtcgcactca gaggtacccg tgcccgctag tcacccgtac ccgcggcgac gggtacgggt
    38581 gactggcggg tgcgggtgcg ggtggtggct atgttataac tattggcaca ttttctttta
    38641 cgaaccatcg taagtacgta ttcttgtgac cgacgcgtcc cccgaggact acagatcgtc
    38701 aatgacagga ctacttctag cagatgtcac acatattgag tgtacagtga ttgtcttatt
    38761 aggggagcgg atacgagtac gggtacgggt ttttggcggg tctcccgttg cctcacccgt
    38821 acccgtgcgg gggtgatccg ccacccgcca tgggaggacc cgacccgtgc cactctcata
    38881 tttgcgtcgt ggggcacgag aacagctcct gcacgttgag ctacaatctc tagtcggtgt
    38941 agcaccgtgg acgaaatgct cagttcggcg agaacatgtt ctgaggagac agaaaacgcg
    39001 agatcgtgcg tggtgacaaa gagaagtcgc tttgtcacga caacccaatt tgcctgtgac
    39061 agcgcatgct acttcggcgt agacccagca aggcataact ggattgtgca gggttgaatg
    39121 tcgcgcctgg agctcacgct gcgcagtcac aagccatggt cactctgaga aagcagacaa
    39181 gtggaatact ggctctttgc tgtcggccaa tttctccttg tgttccgaat cttccatttc
    39241 acgacatcat gctcacactt ccgtaggccg ctctccctcc agtacgcgtc ttgtgaagag
    39301 tctaaaacca tcatcgaacg caaagcttga agtcgccccc gcgtttgctc gagacgaagc
    39361 gccccacgtc ggccgtcccg cgatcagcga aagagcaccg atcaaacgcc tcggcacgag
    39421 ggaacaagac ctgcaacgcc atggcaagct tccccggtcg ttgagtaccg cgcgttacag
    39481 ccgcgacgat aggcctcgtc cgagccgtga agataggcct cgtcctagcc gtgaagatag
    39541 gccccgtttt agccgtgaag atagacctca tcctagccgc gaagacaggc ctcgtcgcga
    39601 agaaacacct cgcaccacac gcgacacagc ttttccaagt aaaatcaagg tcgtcgactc
    39661 agcgagtaat gccacgactg ccacttcagc tagcagacct aaggtcgtca acccgctcag
    39721 cgacgagttc gacatatcga agcgtgctgc ttctacgaag gagctcccga cagagttcac
    39781 gtcgccgccc ctcatggacg gactcctcaa gtcgttacac gatgtactcg gtccggacac
    39841 tcgccccacg cctatccagg cgctctcgtt gaaacacctc gtcagcgcag actcgagcac
    39901 gtcgaagggt gtacaatacc acgaatacct tctcgcctcc gagacgggat ccgggaaatc
    39961 gatggcatac ctcctcccga tgatccagga cctcaagcag tccgaactga acggcacaca
    40021 gcgccgcggt gacccatccg cgcctcgtcg ggccatcaat ccccgcgcgc tggtcctcgc
    40081 tccgacgcac gagctctcac gacaactgtc tgggttcgcg aaggagctca tccacaaggt
    40141 gaagctgcgc gtgctgtgcg ggtctcgcgc gaatacgccg tcgcggaaga actacagcgc
    40201 ggcgaagatg gcggagccgc ctgtagaggg cgagcacagt gagcttgaac cttcggagga
    40261 gctcctggtg cggcctgctg aaggctcagc gcaccccgtg gatattgtcg ttgggacgcc
    40321 gtcgaaggtg ctcgagctta tccacggacg agggtgggac catgatcctg aggagtcgca
    40381 gggcgcgaag agaaaggtca gggttggcga gccgcagatg ggcttggcgg atatcgagtg
    40441 ggtcgtcgtt gacgaggccg acgtcctcct tggtgagttc tgtcgcagat cacactgcac
    40501 tttgtatctc tgacacgctc cctcagaccc tgacttccaa gaggcaacgc gctcaattct
    40561 ctccgcgatc tcagccgcac gcggtcgtcc agtgccatac gacccagtgc tgaacctcgc
    40621 cgaagaggtc gcaccggcac cgctcaacta tcccttcaac ttcattctca cctcggcgac
    40681 gatcccctcc tccctcgccg cctacatcga ccgcttccac ccgtcactga tgcgcctagc
    40741 ctcgcccaaa ttgcaccacc tgccgtcgac gctcaagacg gaatacttca actggacggg
    40801 cgggaaccgc gacgcggaca tcgagcaccg cctacggaag gtgtggtacg acgacctgca
    40861 gaagggtggg ccgaagtcga aagtgctcgt gttctgcaac aggagcacgc gcgtcgagca
    40921 gctcggcgcg tccctccgcg agaagggcat cgcgaacgtc gcgctgacga gcgcgggcga
    40981 ggcgcggaag cacggctcga accatcacct ggacgggttc ctccgcgtgc gtgattccga
    41041 gtcggagatt cagggtgaag tcaaggagga tgctggtgcg gagagggacg aagacgggaa
    41101 gacgggtgcg agccggaggg cgacgatgga ggacttgaag gacgtcccgc acgtggtgat
    41161 cacgacgtcg ctgctctcgc gcggactcga ctttgcgccg gacgtgaagc acgtgttcat
    41221 cgtcgacgag ccgaggaaca tggtggactt cctccaccgc gcggggcgct ctggacgggc
    41281 gggcgaggcg gggaaggtgg tcgtgttcgg gaaatcgaag gggaggggct cggacaaggc
    41341 gaaggtggtg aggaagaagg taggcgcgct cgctgcgtga gcgttgagcg ttgagcgtgt
    41401 tgggcttctt ccgggctatc gtcgaggagg tcgcgttagt gcgtatgtga tctacagtaa
    41461 tgttggctaa tgctcgtcgt gtctagacta tgtcactgct ctcgtacaaa actgctggct
    41521 gcggacgtct gaaccagcaa ggaatcatct tcatgccgaa tttcctcgtt caacggagtc
    41581 tgagccgtct ctgtcatgtg tctgacttac ctgtcgtcca cgccgcattc tagcatcagc
    41641 tcttgtctcc gtgcagagag cctgacaatg tcaattcaag ggctaagggt atactgacac
    41701 actgatggat ggactgacat gacgaaggga agctacgcat gccgcaccgg tgcatatcaa
    41761 ccatgttccg tgcagattga ccaaaactgg tgcggacggt gtgcacgtac caggaaatct
    41821 cgagacatac gccgcaacaa agaccttcag taaagactga aggttatgcg tacgtcttct
    41881 gtggtttcat cttttggctc gatctgactc ctctgctcag cctccctgtc tcttaggaca
    41941 gttcacacgc ttccgaggca aatgtgctac tgaacgcaga cacacgttcc taggccccac
    42001 acgaacaccg tatccgaacg gaagtgtata gccatgcgcg aggagacaag catccatgag
    42061 gcactgagtg ctcgtttgta gcgctgtagt ataagtagca cgtctttccc cacgatcttc
    42121 cagccctact gcgcccatct acgcctccct gctctcagct gcctcgtatc gaattcgttc
    42181 gacataaccc ccacacttcc tcttcatccc acccactgct atctacaacg atttcaaggc
    42241 tgtcagcgac tgctaacatt catgggtccg tgagtacaca tattgtcaag gactgtcaca
    42301 gccattcggg accagtactg cagaaagcta cttgcagtgt gtaggactac cttcgctgga
    42361 gtgtggtcgc gaatccgcat cagtgtacgt gtgaagacca aggccacgta cggccgtcca
    42421 atcattcgac cgatgcggag cccggcgaca ctctatcttc ctccggaaat gatagacgag
    42481 atcctctcgt acctggttga agactgtaga acgctgtgcc agtgcgcctt ggtctgtcgc
    42541 ctatggcttc cattcagtac ccgccatttg cataaagcca tgaacgttat cttggatagt
    42601 aggcggtaca ctcgatttat caacgaagtt ttgcacgcgg atacaccgcc accatggatt
    42661 ccatccattc gtaccattgt cctctatggt gaagtagact cttggtgtca ggggaataat
    42721 cccagagaca caacacataa cttcatgcat gaccttgcgg gcaatgcacc taaactgcaa
    42781 acactggtgc tccgggacgt caattggacc cctcatccta gtgcatacct cgttgcctcc
    42841 tccttctcct ctctgctcac cttgtccatg tggagctgcc gcttcccttc atttaccgca
    42901 gttcgccgac tcatcactgt gctgcctcgt cttaagacac tgacaatcat ggatgtggat
    42961 tggccggaac catcccatca tagcttgtcg atcaccgcaa gcaatcttcc acggccagca
    43021 attgaacacc ttactgtagc cacgtcttcg cgggtgtcat acgaaccact ttgccgttgg
    43081 ctctgtgcaa caccttcacg aacttccctg cgttctctcg acttcatcag tacttgcgga
    43141 aattccttaa tagtccttaa tagtccttat ttggcctttt aagacgccta aggacgtgta
    43201 aggctgtaag gccgtgggcg cctctgcact gccacggtgg ctgctatgac ctcctcctca
    43261 gctcactcgc gctcggggca tagcacattc agttctggtt ttatctatgt gaaaatatgt
    43321 cgcattcttc gtttacaagc aataaaccat tataccaatt ttgagacact ttgaagaaga
    43381 actgtcgtag atatttactg atgtatccgc cacccagact tgtcataaga cccattaaga
    43441 ccgtaagttc attaagggat ttcccgaagt actgatgttc tattcccctg tggtttacga
    43501 cgaagacccc tcttgccttc atctcctatt caccattgct cctcggcttg cacgcgtggg
    43561 actttaccta aaacgcgaag gtgtcggact cggacacact gaacctacta catgactgac
    43621 cgttgcgctc actccactca ctctagatcc gttatcgcat ctacttcaga cctaccccat
    43681 gtcacgattc accgctctca agcaattcaa catcgttgtc aatgtccctc actggaccac
    43741 acttggccat ctggtacaaa cgcttccgtg ccagttgagc caccttgtca ttacaacgaa
    43801 cctttggcag agcgatttcg cgacacggtc tcgaggcgtt tgacgagatt atggacacat
    43861 gtcaattcaa gcttcagggt attgactatg tgttatacga gtcgtcgaac atgctagaac
    43921 cggaagatct ccatcggggg tcaggctcag gaagagcttc aaattcgatc ccgtcttccg
    43981 cgcttatgtg cccgtgataa aattcaaatc cgggtcattt ggggagtgag ttgtatttgc
    44041 gctcagaaca cttcggtctc actcactgtc atcgcaaaca tgtctcctca cacagtaacc
    44101 cgggcttcct ggaacgatat acgctctaca gattatcgga accaccccca atagccgatc
    44161 tcatcagtcg taggcggcct agaaaggcta ggacgagat
//
