# Supplementary material for: Uncovering the transcriptional landscape of Fomes fomentarius during fungal-based material production through gene co-expression network analysis
Source: Fungal Biol Biotechnol. 2025 Feb 13;12:1. doi: 10.1186/s40694-024-00192-3 (PMC11827164; doi:10.1186/s40694-024-00192-3)
Supplement: Supplementary file 1 — Supplementary Material 1 [file 40694_2024_192_MOESM1_ESM.zip › scaffold_11.region001.gbk]

LOCUS       scaffold_11            40651 bp    DNA     linear   UNK 01-JAN-1980
DEFINITION  scaffold_11.
ACCESSION   scaffold_11
VERSION     scaffold_11
KEYWORDS    .
SOURCE      
  ORGANISM  
            .
COMMENT     ##antiSMASH-Data-START##
            Version      :: 7.1.0
            Run date     :: 2024-09-10 12:01:23
            NOTE: This is a single region extracted from a larger record!
            Orig. start  :: 0
            Orig. end    :: 40651
            ##antiSMASH-Data-END##
FEATURES             Location/Qualifiers
     protocluster    1..40651
                     /aStool="rule-based-clusters"
                     /category="PKS"
                     /contig_edge="True"
                     /core_location="[13848:20651]"
                     /cutoff="20000"
                     /detection_rule="cds(PKS_AT and (PKS_KS or ene_KS or mod_KS
                     or hyb_KS or itr_KS or tra_KS))"
                     /neighbourhood="20000"
                     /product="T1PKS"
                     /protocluster_number="1"
                     /tool="antismash"
     proto_core      13849..20651
                     /aStool="rule-based-clusters"
                     /tool="antismash"
                     /cutoff="20000"
                     /detection_rule="cds(PKS_AT and (PKS_KS or ene_KS or mod_KS
                     or hyb_KS or itr_KS or tra_KS))"
                     /neighbourhood="20000"
                     /product="T1PKS"
                     /protocluster_number="1"
     cand_cluster    1..40651
                     /SMILES="C([*])C(-O)"
                     /candidate_cluster_number="1"
                     /contig_edge="True"
                     /detection_rules="cds(PKS_AT and (PKS_KS or ene_KS or
                     mod_KS or hyb_KS or itr_KS or tra_KS))"
                     /kind="single"
                     /product="T1PKS"
                     /protoclusters="1"
                     /tool="antismash"
     region          1..40651
                     /candidate_cluster_numbers="1"
                     /contig_edge="True"
                     /product="T1PKS"
                     /region_number="1"
                     /rules="cds(PKS_AT and (PKS_KS or ene_KS or mod_KS or
                     hyb_KS or itr_KS or tra_KS))"
                     /tool="antismash"
     exon            74..103
                     /ID="exon_11774_1"
                     /Parent="mRNA_11774"
                     /gene="jgi.p|Fomfom1|1208183"
                     /source="prediction"
     gene            74..1401
                     /ID="gene_11774"
                     /Name="jgi.p|Fomfom1|1208183"
                     /gene="gene73_1401"
                     /portal_id="Fomfom1"
                     /proteinId="1208183"
                     /score="0"
                     /source="prediction"
                     /transcriptId="1208374"
     mRNA            74..1401
                     /ID="mRNA_11774"
                     /Name="jgi.p|Fomfom1|1208183"
                     /Parent="gene_11774"
                     /gene="jgi.p|Fomfom1|1208183"
                     /proteinId="1208183"
                     /source="prediction"
                     /track="FilteredModels1"
                     /transcriptId="1208374"
     CDS             join(74..103,161..179,231..274,333..493,554..931,989..1075,
                     1146..1401)
                     /ID="CDS_11774"
                     /gene="jgi.p_Fomfom1_1208183"
                     /gene_functions="transport (smcogs) SMCOG1106:major
                     facilitator transporter (Score: 147.6; E-value: 6.5e-45)"
                     /gene_kind="transport"
                     /source="prediction"
                     /transl_table=1
                     /translation="MGGLNGWSWIFLLEGLLTVVVACIAYFCMYDYPEKATFLTDAERT
                     WLIATIKSDTAGLSKSYRSQFVWQALRDPHSYLMASIYLFILIPSYAFSLFLPTIVNGL
                     GFSASRAQLLTVPPYALGCFFTILAGVLSDKVRARGPFIVIGTTVVGYSVLFATATPGA
                     GYVGVMLAASGCFPCVACTLAWTGGNFGGEVKRAVVIAMVIGIGNLGGIASSFIYRPQD
                     SPRYHPGHATAVSCHAFLILLTSFAMWEFSRLNRNNITQCGRENITEDKAGEYVDMGDA
                     SPLYRCIPLFITRSEDDAHCEPAGTQFERYFVSSLYYYFDDRL"
     exon            161..179
                     /ID="exon_11774_2"
                     /Parent="mRNA_11774"
                     /gene="jgi.p|Fomfom1|1208183"
                     /source="prediction"
     exon            231..274
                     /ID="exon_11774_3"
                     /Parent="mRNA_11774"
                     /gene="jgi.p|Fomfom1|1208183"
                     /source="prediction"
     exon            333..493
                     /ID="exon_11774_4"
                     /Parent="mRNA_11774"
                     /gene="jgi.p|Fomfom1|1208183"
                     /source="prediction"
     exon            554..931
                     /ID="exon_11774_5"
                     /Parent="mRNA_11774"
                     /gene="jgi.p|Fomfom1|1208183"
                     /source="prediction"
     exon            989..1075
                     /ID="exon_11774_6"
                     /Parent="mRNA_11774"
                     /gene="jgi.p|Fomfom1|1208183"
                     /source="prediction"
     exon            1146..1401
                     /ID="exon_11774_7"
                     /Parent="mRNA_11774"
                     /gene="jgi.p|Fomfom1|1208183"
                     /source="prediction"
     exon            complement(2336..2554)
                     /ID="exon_11775_3"
                     /Parent="mRNA_11775"
                     /gene="jgi.p|Fomfom1|194390"
                     /source="prediction"
     three_prime_UTR complement(2336..2554)
                     /ID="UTR3_11775"
                     /Parent="mRNA_11775"
                     /gene="jgi.p|Fomfom1|194390"
                     /source="prediction"
     gene            complement(2336..3986)
                     /ID="gene_11775"
                     /Name="jgi.p|Fomfom1|194390"
                     /gene="gene2335_3986"
                     /portal_id="Fomfom1"
                     /proteinId="194390"
                     /score="0"
                     /source="prediction"
                     /transcriptId="194390"
     mRNA            complement(2336..3986)
                     /ID="mRNA_11775"
                     /Name="jgi.p|Fomfom1|194390"
                     /Parent="gene_11775"
                     /gene="jgi.p|Fomfom1|194390"
                     /proteinId="194390"
                     /source="prediction"
                     /track="FilteredModels1"
                     /transcriptId="194390"
     three_prime_UTR complement(2628..2744)
                     /ID="UTR3_11775"
                     /Parent="mRNA_11775"
                     /gene="jgi.p|Fomfom1|194390"
                     /source="prediction"
     exon            complement(2628..2788)
                     /ID="exon_11775_2"
                     /Parent="mRNA_11775"
                     /gene="jgi.p|Fomfom1|194390"
                     /source="prediction"
     CDS             complement(join(2745..2788,3118..3877))
                     /ID="CDS_11775"
                     /gene="jgi.p_Fomfom1_194390"
                     /source="prediction"
                     /transl_table=1
                     /translation="MLNVQRSKRPRRLWHTLLNVTRLNRMARLLTNTDNIHSVPLTRKV
                     PRSQSLFGPLGSERYLPLVLSLHSPRDFAWWPGPPVDLQSQALRGIPAGAQIHAYLSFK
                     LRYRSTRSSPLPGVTRVVYAVSMPLESRTSNLAFSTLAAGPSAIFLSCTRVVPDKRCLH
                     DPTARTTGLMAEIMIPNSHLLTLATTCAELRIPTFSGQRTRTAPKAISACPSPHATAAT
                     RDLERPPILLSRDTHEPSDSQAHKHLHKATQLRLCFYHLCAHSLV"
     exon            complement(3118..3986)
                     /ID="exon_11775_1"
                     /Parent="mRNA_11775"
                     /gene="jgi.p|Fomfom1|194390"
                     /source="prediction"
     five_prime_UTR  complement(3878..3986)
                     /ID="UTR5_11775"
                     /Parent="mRNA_11775"
                     /gene="jgi.p|Fomfom1|194390"
                     /source="prediction"
     exon            7485..7547
                     /ID="exon_11777_1"
                     /Parent="mRNA_11777"
                     /gene="jgi.p|Fomfom1|1371970"
                     /source="prediction"
     gene            7485..9933
                     /ID="gene_11777"
                     /Name="jgi.p|Fomfom1|1371970"
                     /gene="gene7484_9933"
                     /portal_id="Fomfom1"
                     /proteinId="1371970"
                     /score="0"
                     /source="prediction"
                     /transcriptId="1372161"
     mRNA            7485..9933
                     /ID="mRNA_11777"
                     /Name="jgi.p|Fomfom1|1371970"
                     /Parent="gene_11777"
                     /gene="jgi.p|Fomfom1|1371970"
                     /proteinId="1371970"
                     /source="prediction"
                     /track="FilteredModels1"
                     /transcriptId="1372161"
     CDS             join(7485..7547,7681..7778,7836..7934,8114..8292,
                     8346..8447,8567..8762,8825..9029,9091..9933)
                     /ID="CDS_11777"
                     /gene="jgi.p_Fomfom1_1371970"
                     /gene_functions="transport (smcogs) SMCOG1005:Drug
                     resistance transporter, EmrB/QacA (Score: 123.2; E-value:
                     1.6e-37)"
                     /gene_kind="transport"
                     /source="prediction"
                     /transl_table=1
                     /translation="MPSVLHETLFVLSVCGVTILNIFVNGALIIALPTLGKALDFTEAE
                     LQWPLNVYALSYGSLLLLFGRVADVVGSKRMFLFGTGFFAIWSIATGIAPNKVSLIVFV
                     ALTGVGAAANTPTGKSLSLSLNPRPECTRCLHPRAQLFAPAHCIFSNHFEPGPTKNRAI
                     AALGAGSAIGYIVGLVGGGFLCQTQALWRVIFYIQGALAAVFFVMGVITIPPDGERARY
                     KKGIDWIGAILSVAGVGLLTFVLSESSAVPKGWKTPWVPALLVVSLVIIGLFVAWESYR
                     ERRDMSVIMPVSLWTKPGKKMSPMIGVVFLSWCGELQRSQLLRHALLPTNPGDDPVHTS
                     LETLPFAIMSGVASVGAGFLVARMRGILLIGIGHIGTLAAPLIFALIDIHSSYWAMAFP
                     IMLTIAWTDIAYTVGNLHVSIVFDADSQALAGSIFNVATRLGTSISLALSSSVATAVSN
                     GYAAKHPELGYVVGAGNNAETPGGKEVLMVGFRAAGWVSFAFAAASLLVCVFGLRGIGV
                     VGQKFHAEGPGEAALSADTLQGVVVGKEDKVAGDVEKSSAGGESALPSLGPTPDQSQLN
                     VAVTANATVVQAAVNVAA"
     exon            7681..7778
                     /ID="exon_11777_2"
                     /Parent="mRNA_11777"
                     /gene="jgi.p|Fomfom1|1371970"
                     /source="prediction"
     exon            7836..7934
                     /ID="exon_11777_3"
                     /Parent="mRNA_11777"
                     /gene="jgi.p|Fomfom1|1371970"
                     /source="prediction"
     exon            8114..8292
                     /ID="exon_11777_4"
                     /Parent="mRNA_11777"
                     /gene="jgi.p|Fomfom1|1371970"
                     /source="prediction"
     exon            8346..8447
                     /ID="exon_11777_5"
                     /Parent="mRNA_11777"
                     /gene="jgi.p|Fomfom1|1371970"
                     /source="prediction"
     exon            8567..8762
                     /ID="exon_11777_6"
                     /Parent="mRNA_11777"
                     /gene="jgi.p|Fomfom1|1371970"
                     /source="prediction"
     exon            8825..9029
                     /ID="exon_11777_7"
                     /Parent="mRNA_11777"
                     /gene="jgi.p|Fomfom1|1371970"
                     /source="prediction"
     exon            9091..9933
                     /ID="exon_11777_8"
                     /Parent="mRNA_11777"
                     /gene="jgi.p|Fomfom1|1371970"
                     /source="prediction"
     exon            13849..13869
                     /ID="exon_11778_1"
                     /Parent="mRNA_11778"
                     /gene="jgi.p|Fomfom1|1371971"
                     /source="prediction"
     gene            13849..20651
                     /ID="gene_11778"
                     /Name="jgi.p|Fomfom1|1371971"
                     /gene="gene13848_20651"
                     /portal_id="Fomfom1"
                     /proteinId="1371971"
                     /score="0"
                     /source="prediction"
                     /transcriptId="1372162"
     mRNA            13849..20651
                     /ID="mRNA_11778"
                     /Name="jgi.p|Fomfom1|1371971"
                     /Parent="gene_11778"
                     /gene="jgi.p|Fomfom1|1371971"
                     /proteinId="1371971"
                     /source="prediction"
                     /track="FilteredModels1"
                     /transcriptId="1372162"
     CDS             join(13849..13869,13925..14058,14108..14354,14407..14612,
                     14667..14750,14803..14887,14939..15086,15146..15242,
                     15296..15855,15922..17156,17210..17371,17431..17545,
                     17597..17735,17788..17990,18049..19333,19387..19537,
                     19590..19987,20054..20211,20266..20651)
                     /ID="CDS_11778"
                     /NRPS_PKS="Domain: PKS_KS(Iterative-KS) (4-422). E-value:
                     4.5e-119. Score: 389.9. Matches aSDomain:
                     nrpspksdomains_jgi.p_Fomfom1_1371971_PKS_KS.1"
                     /NRPS_PKS="Domain: PKS_AT (516-831). E-value: 3.4e-73.
                     Score: 238.5. Matches aSDomain:
                     nrpspksdomains_jgi.p_Fomfom1_1371971_PKS_AT.1"
                     /NRPS_PKS="Domain: PKS_DH (910-1036). E-value: 7.4e-15.
                     Score: 47.5. Matches aSDomain:
                     nrpspksdomains_jgi.p_Fomfom1_1371971_PKS_DH.1"
                     /NRPS_PKS="Domain: PKS_KR (1603-1768). E-value: 3.5e-37.
                     Score: 119.9. Matches aSDomain:
                     nrpspksdomains_jgi.p_Fomfom1_1371971_PKS_KR.1"
                     /NRPS_PKS="Domain: PP-binding (1870-1929). E-value:
                     9.7e-08. Score: 24.4. Matches aSDomain:
                     nrpspksdomains_jgi.p_Fomfom1_1371971_PP-binding.1"
                     /gene="jgi.p_Fomfom1_1371971"
                     /gene_functions="biosynthetic (rule-based-clusters) T1PKS:
                     PKS_KS"
                     /gene_functions="biosynthetic (rule-based-clusters) T1PKS:
                     PKS_AT"
                     /gene_functions="biosynthetic-additional
                     (rule-based-clusters) adh_short"
                     /gene_functions="biosynthetic-additional
                     (rule-based-clusters) PP-binding"
                     /gene_functions="biosynthetic-additional (smcogs)
                     SMCOG1093:Beta-ketoacyl synthase (Score: 90.8; E-value:
                     1.3e-27)"
                     /gene_kind="biosynthetic"
                     /sec_met_domain="PKS_KS (E-value: 6.7e-118, bitscore:
                     389.9, seeds: 2284, tool: rule-based-clusters)"
                     /sec_met_domain="PKS_AT (E-value: 5e-72, bitscore: 238.5,
                     seeds: 1682, tool: rule-based-clusters)"
                     /sec_met_domain="adh_short (E-value: 7.5e-34, bitscore:
                     112.9, seeds: 230, tool: rule-based-clusters)"
                     /sec_met_domain="PP-binding (E-value: 1.4e-06, bitscore:
                     24.4, seeds: 164, tool: rule-based-clusters)"
                     /source="prediction"
                     /transl_table=1
                     /translation="MSAPIAIVGLSAQLPSGSHAEKDFDYNSFFEFLLQGGESYERIPQ
                     SRLNVDKLRGRAVGQIVTETGAFLKDLDNFDHLEFGITAKDARSMAVGTRKLVETTFLA
                     LADSGIDYRGKNVGCYMSAADHDSTSLAGHDDTDITGSFAQIPAMVANRVSFHFDLRGP
                     SVPVNTACSSSLYATHVAVKALRNGECDAAVVGGAQINHRFADWLAYSHGGILSPDGKC
                     KPFDVSANGFGRGEGVVVIVLKPLDAAVRDGDHIYGSILGTGVNSSGSLVPANAPSAVA
                     QRDAMFRAFQDSGRRPQEVDFVESHATGTAQGDPTEANWVGAEFKRDDELVIGSVKGNI
                     GHLEITAFLASLVKVCGVFEKGLIPPTVNITRLNPAIRWKQFGLRVPLKTEPLKIRPSN
                     NGQALVAMTSSGIGGANGHAVIQGPPPRPTPKAFWTGEVDIPALLIAGGLSPRTSSAIG
                     EELVEIAKSSEQKIALARIFGRRSRSMTWRAFAVSGAKKTSNLSKPLLAPKARPPVVFV
                     FSGQGTQHFHMGRELFKACAPFRESVLELDNVYASIVGSSLIQSTGLFTGAAADAKDPL
                     GDPWPIALTLPALTLLQLALVDALAAVGVHPDAVIGHSAGETAVLSASGAASKAAALEL
                     AIARGRALALVEDAKGTMAAVNSSPKEAKKIIDEVNAELGKGVLAIGCYNTPGAVTLSG
                     AETHIDLAVAKASAAGIFARKLKTRVPVHSELMELCHEEFDNFVAKLFSHHEIGAPKVT
                     VYSTVTGGLYERKFEPSYYWNGTIGPVRFEKAIQALLTKTKNATFVEIGPHPVLTAYLQ
                     SMSQAEGRENTPITCPLRRPRAPEPGIETFEFVSALGKVVTAGHNGVDFGVLYGSAGSY
                     TGPLPQYPFALKAVPWAVATPEFVRQRQQRNGPLNYPQLQINTRTHPGLADHVIKGEPV
                     VPAAGFIEMALEFGASEIYNVQFYDLLSLSSERPTPVQVKLEGTQWSVRSAGSTDYAKT
                     WPIDYNRLHATGFLSLDPIQDRGVPRLDIDAIRQRLKAVDVESFYSDITPYAQLGRLYS
                     RIRQVHLGTGKNGAVEALTEIRANDKDIPNFEDYVFHPAILDAAIHVVVNPRLSGNHDR
                     DLYFFSSRLTALRLLPAFREKPFPNTLFTHATFVNWAPDRITFNYTIANPRGEPLAVIE
                     GLEVALHGRGLKVIERRYDVVYRPLNISLAKSEGETQPLSVNGVNGHTNGLNGHVNGEA
                     NGHVIHDINGHAKGDLNGRADAEARSDGSATPSDTEQSMSLILPYVRGEELKIQKELSQ
                     RDTVQPLTVLFVAEDGLDGDASLGFTRALRKEYPAWIIRVAVFDKLWSPQKREQAAERL
                     LSLANDELDLHIEADGSLSAPRIVPIEAPKPETTFDSRKPWKLEDGAVIQTSLPPVDED
                     GVVVGVEHVASRHGDLWAYVGSIVGTSQKVAGVASGSVRSHVAAHIGSIAELASGTDNP
                     SAALSILAQTLVSLAVGPLDARRLCGLRALVYESDDELRSQLHEVLSSLGIAVLSVAAL
                     TSSELEKSYLHQPSFVFSGTRDTKQISTLRQISSQVLLWNHPGEGLPWITAQKPVKSTA
                     LEALLEGIPASVVPQSLNLFDSTKSYLLVGGLGSLGLHIALWLYQNGARHIVLTSRSGV
                     DSLERRGDYVALRILTYLQSRKGLVVDAVAVDGTSEKDMVALMQDLGRPLGGALLLTTT
                     YSDGTLASHTEESFERAFPAKIDAFQVLEQVVDVTSLDFLITFSSVVGVFGNPGQTNYA
                     AANTALAGLTRKYKNAFSIVAPLILDSAVITASDDSHVATRLRYLIKWGLTARELCDYL
                     ADGIKKLQDGGVSQYIPDLDWTAVRDSLGPSRAFEDLVPKDAGDVREAEQTQTVSVTQI
                     VCRVLDLKESEISFNVPLTTYGLDSLSAVALSFALRPILSISQLQLLADMSISDIEKKV
                     TPSA"
     aSDomain        join(13861..13869,13925..14058,14108..14354,14407..14612,
                     14667..14750,14803..14887,14939..15086,15146..15242,
                     15296..15539)
                     /ASF="found active site cysteine: True, scaffold matched
                     GSSS: True"
                     /ASF="found active site histidines: True"
                     /aSDomain="PKS_KS"
                     /aSTool="nrps_pks_domains"
                     /database="nrpspksdomains.hmm"
                     /detection="hmmscan"
                     /domain_id="nrpspksdomains_jgi.p_Fomfom1_1371971_PKS_KS.1"
                     /domain_subtypes="Iterative-KS"
                     /evalue="4.50E-119"
                     /label="jgi.p_Fomfom1_1371971_PKS_KS.1"
                     /locus_tag="jgi.p_Fomfom1_1371971"
                     /protein_end="422"
                     /protein_start="4"
                     /score="389.9"
                     /tool="antismash"
                     /translation="IAIVGLSAQLPSGSHAEKDFDYNSFFEFLLQGGESYERIPQSRLN
                     VDKLRGRAVGQIVTETGAFLKDLDNFDHLEFGITAKDARSMAVGTRKLVETTFLALADS
                     GIDYRGKNVGCYMSAADHDSTSLAGHDDTDITGSFAQIPAMVANRVSFHFDLRGPSVPV
                     NTACSSSLYATHVAVKALRNGECDAAVVGGAQINHRFADWLAYSHGGILSPDGKCKPFD
                     VSANGFGRGEGVVVIVLKPLDAAVRDGDHIYGSILGTGVNSSGSLVPANAPSAVAQRDA
                     MFRAFQDSGRRPQEVDFVESHATGTAQGDPTEANWVGAEFKRDDELVIGSVKGNIGHLE
                     ITAFLASLVKVCGVFEKGLIPPTVNITRLNPAIRWKQFGLRVPLKTEPLKIRPSNNGQA
                     LVAMTSSGIGGANGHAVIQ"
     aSModule        13861..20624
                     /complete
                     /domains="nrpspksdomains_jgi.p_Fomfom1_1371971_PKS_KS.1"
                     /domains="nrpspksdomains_jgi.p_Fomfom1_1371971_PKS_AT.1"
                     /domains="nrpspksdomains_jgi.p_Fomfom1_1371971_PKS_DH.1"
                     /domains="nrpspksdomains_jgi.p_Fomfom1_1371971_PKS_KR.1"
                     /domains="nrpspksdomains_jgi.p_Fomfom1_1371971_PP-binding.1
                     "
                     /iterative
                     /locus_tags="jgi.p_Fomfom1_1371971"
                     /monomer_pairings="pk -> pk"
                     /tool="antismash"
                     /type="pks"
     exon            13925..14058
                     /ID="exon_11778_2"
                     /Parent="mRNA_11778"
                     /gene="jgi.p|Fomfom1|1371971"
                     /source="prediction"
     exon            14108..14354
                     /ID="exon_11778_3"
                     /Parent="mRNA_11778"
                     /gene="jgi.p|Fomfom1|1371971"
                     /source="prediction"
     exon            14407..14612
                     /ID="exon_11778_4"
                     /Parent="mRNA_11778"
                     /gene="jgi.p|Fomfom1|1371971"
                     /source="prediction"
     CDS_motif       14488..14535
                     /aSTool="nrps_pks_domains"
                     /database="abmotifs"
                     /detection="hmmscan"
                     /domain_id="nrpspksmotif_jgi.p_Fomfom1_1371971_0001"
                     /evalue="2.50E-05"
                     /label="PKSI-KS_m3"
                     /locus_tag="jgi.p_Fomfom1_1371971"
                     /protein_end="177"
                     /protein_start="161"
                     /score="16.5"
                     /tool="antismash"
                     /translation="GPSVPVNTACSSSLYA"
     exon            14667..14750
                     /ID="exon_11778_5"
                     /Parent="mRNA_11778"
                     /gene="jgi.p|Fomfom1|1371971"
                     /source="prediction"
     CDS_motif       join(14731..14750,14803..14821)
                     /aSTool="nrps_pks_domains"
                     /database="abmotifs"
                     /detection="hmmscan"
                     /domain_id="nrpspksmotif_jgi.p_Fomfom1_1371971_0002"
                     /evalue="5.70E-03"
                     /label="PKSI-KS_m4"
                     /locus_tag="jgi.p_Fomfom1_1371971"
                     /protein_end="237"
                     /protein_start="224"
                     /score="10.1"
                     /tool="antismash"
                     /translation="FDVSANGFGRGEG"
     exon            14803..14887
                     /ID="exon_11778_6"
                     /Parent="mRNA_11778"
                     /gene="jgi.p|Fomfom1|1371971"
                     /source="prediction"
     exon            14939..15086
                     /ID="exon_11778_7"
                     /Parent="mRNA_11778"
                     /gene="jgi.p|Fomfom1|1371971"
                     /source="prediction"
     exon            15146..15242
                     /ID="exon_11778_8"
                     /Parent="mRNA_11778"
                     /gene="jgi.p|Fomfom1|1371971"
                     /source="prediction"
     exon            15296..15855
                     /ID="exon_11778_9"
                     /Parent="mRNA_11778"
                     /gene="jgi.p|Fomfom1|1371971"
                     /source="prediction"
     CDS_motif       join(15816..15855,15922..15935)
                     /aSTool="nrps_pks_domains"
                     /database="abmotifs"
                     /detection="hmmscan"
                     /domain_id="nrpspksmotif_jgi.p_Fomfom1_1371971_0003"
                     /evalue="6.40E-05"
                     /label="PKSI-AT-mM_m1"
                     /locus_tag="jgi.p_Fomfom1_1371971"
                     /protein_end="532"
                     /protein_start="514"
                     /score="15.5"
                     /tool="antismash"
                     /translation="VFVFSGQGTQHFHMGREL"
     aSDomain        join(15822..15855,15922..16832)
                     /ASF="(Methyl)Malonyl-CoA specificity inconclusive"
                     /ASF="found active site serine: True, scaffold matched
                     GHGE: True"
                     /aSDomain="PKS_AT"
                     /aSTool="nrps_pks_domains"
                     /database="nrpspksdomains.hmm"
                     /detection="hmmscan"
                     /domain_id="nrpspksdomains_jgi.p_Fomfom1_1371971_PKS_AT.1"
                     /evalue="3.40E-73"
                     /label="jgi.p_Fomfom1_1371971_PKS_AT.1"
                     /locus_tag="jgi.p_Fomfom1_1371971"
                     /protein_end="831"
                     /protein_start="516"
                     /score="238.5"
                     /specificity="substrate consensus: pk"
                     /specificity="PKS signature: Malonyl-CoA"
                     /specificity="Minowa: mmal"
                     /tool="antismash"
                     /translation="VFSGQGTQHFHMGRELFKACAPFRESVLELDNVYASIVGSSLIQS
                     TGLFTGAAADAKDPLGDPWPIALTLPALTLLQLALVDALAAVGVHPDAVIGHSAGETAV
                     LSASGAASKAAALELAIARGRALALVEDAKGTMAAVNSSPKEAKKIIDEVNAELGKGVL
                     AIGCYNTPGAVTLSGAETHIDLAVAKASAAGIFARKLKTRVPVHSELMELCHEEFDNFV
                     AKLFSHHEIGAPKVTVYSTVTGGLYERKFEPSYYWNGTIGPVRFEKAIQALLTKTKNAT
                     FVEIGPHPVLTAYLQSMSQAEGRENTPITCPLRR"
     exon            15922..17156
                     /ID="exon_11778_10"
                     /Parent="mRNA_11778"
                     /gene="jgi.p|Fomfom1|1371971"
                     /source="prediction"
     CDS_motif       16149..16265
                     /aSTool="nrps_pks_domains"
                     /database="abmotifs"
                     /detection="hmmscan"
                     /domain_id="nrpspksmotif_jgi.p_Fomfom1_1371971_0004"
                     /evalue="8.80E-09"
                     /label="PKSI-AT-M_m3"
                     /locus_tag="jgi.p_Fomfom1_1371971"
                     /protein_end="642"
                     /protein_start="603"
                     /score="27.3"
                     /tool="antismash"
                     /translation="GVHPDAVIGHSAGETAVLSASGAASKAAALELAIARGRA"
     aSDomain        join(17070..17156,17210..17371,17431..17545,17597..17610)
                     /aSDomain="PKS_DH"
                     /aSTool="nrps_pks_domains"
                     /database="nrpspksdomains.hmm"
                     /detection="hmmscan"
                     /domain_id="nrpspksdomains_jgi.p_Fomfom1_1371971_PKS_DH.1"
                     /evalue="7.40E-15"
                     /label="jgi.p_Fomfom1_1371971_PKS_DH.1"
                     /locus_tag="jgi.p_Fomfom1_1371971"
                     /protein_end="1036"
                     /protein_start="910"
                     /score="47.5"
                     /tool="antismash"
                     /translation="QINTRTHPGLADHVIKGEPVVPAAGFIEMALEFGASEIYNVQFYD
                     LLSLSSERPTPVQVKLEGTQWSVRSAGSTDYAKTWPIDYNRLHATGFLSLDPIQDRGVP
                     RLDIDAIRQRLKAVDVESFYSD"
     CDS_motif       join(17097..17156,17210..17218)
                     /aSTool="nrps_pks_domains"
                     /database="abmotifs"
                     /detection="hmmscan"
                     /domain_id="nrpspksmotif_jgi.p_Fomfom1_1371971_0005"
                     /evalue="5.50E-11"
                     /label="PKSI-DH_m2"
                     /locus_tag="jgi.p_Fomfom1_1371971"
                     /protein_end="942"
                     /protein_start="919"
                     /score="34.9"
                     /tool="antismash"
                     /translation="LADHVIKGEPVVPAAGFIEMALE"
     exon            17210..17371
                     /ID="exon_11778_11"
                     /Parent="mRNA_11778"
                     /gene="jgi.p|Fomfom1|1371971"
                     /source="prediction"
     exon            17431..17545
                     /ID="exon_11778_12"
                     /Parent="mRNA_11778"
                     /gene="jgi.p|Fomfom1|1371971"
                     /source="prediction"
     exon            17597..17735
                     /ID="exon_11778_13"
                     /Parent="mRNA_11778"
                     /gene="jgi.p|Fomfom1|1371971"
                     /source="prediction"
     exon            17788..17990
                     /ID="exon_11778_14"
                     /Parent="mRNA_11778"
                     /gene="jgi.p|Fomfom1|1371971"
                     /source="prediction"
     exon            18049..19333
                     /ID="exon_11778_15"
                     /Parent="mRNA_11778"
                     /gene="jgi.p|Fomfom1|1371971"
                     /source="prediction"
     exon            19387..19537
                     /ID="exon_11778_16"
                     /Parent="mRNA_11778"
                     /gene="jgi.p|Fomfom1|1371971"
                     /source="prediction"
     CDS_motif       join(19475..19537,19590..19625)
                     /aSTool="nrps_pks_domains"
                     /database="abmotifs"
                     /detection="hmmscan"
                     /domain_id="nrpspksmotif_jgi.p_Fomfom1_1371971_0006"
                     /evalue="5.10E-16"
                     /label="PKSI-KR_m1"
                     /locus_tag="jgi.p_Fomfom1_1371971"
                     /protein_end="1636"
                     /protein_start="1603"
                     /score="51.2"
                     /tool="antismash"
                     /translation="SYLLVGGLGSLGLHIALWLYQNGARHIVLTSRS"
     aSDomain        join(19475..19537,19590..19987,20054..20087)
                     /ASF="KR domain putatively catalyzing D-configuration
                     product formation"
                     /ASF="catalytic triad S,Y,N inconclusive"
                     /aSDomain="PKS_KR"
                     /aSTool="nrps_pks_domains"
                     /database="nrpspksdomains.hmm"
                     /detection="hmmscan"
                     /domain_id="nrpspksdomains_jgi.p_Fomfom1_1371971_PKS_KR.1"
                     /evalue="3.50E-37"
                     /label="jgi.p_Fomfom1_1371971_PKS_KR.1"
                     /locus_tag="jgi.p_Fomfom1_1371971"
                     /protein_end="1768"
                     /protein_start="1603"
                     /score="119.9"
                     /specificity="KR activity: active"
                     /specificity="KR stereochemistry: (unknown)"
                     /tool="antismash"
                     /translation="SYLLVGGLGSLGLHIALWLYQNGARHIVLTSRSGVDSLERRGDYV
                     ALRILTYLQSRKGLVVDAVAVDGTSEKDMVALMQDLGRPLGGALLLTTTYSDGTLASHT
                     EESFERAFPAKIDAFQVLEQVVDVTSLDFLITFSSVVGVFGNPGQTNYAAANTALAGLT
                     RK"
     exon            19590..19987
                     /ID="exon_11778_17"
                     /Parent="mRNA_11778"
                     /gene="jgi.p|Fomfom1|1371971"
                     /source="prediction"
     CDS_motif       join(19917..19987,20054..20084)
                     /aSTool="nrps_pks_domains"
                     /database="abmotifs"
                     /detection="hmmscan"
                     /domain_id="nrpspksmotif_jgi.p_Fomfom1_1371971_0007"
                     /evalue="6.60E-17"
                     /label="PKSI-KR_m4"
                     /locus_tag="jgi.p_Fomfom1_1371971"
                     /protein_end="1767"
                     /protein_start="1733"
                     /score="54.1"
                     /tool="antismash"
                     /translation="LDFLITFSSVVGVFGNPGQTNYAAANTALAGLTR"
     exon            20054..20211
                     /ID="exon_11778_18"
                     /Parent="mRNA_11778"
                     /gene="jgi.p|Fomfom1|1371971"
                     /source="prediction"
     exon            20266..20651
                     /ID="exon_11778_19"
                     /Parent="mRNA_11778"
                     /gene="jgi.p|Fomfom1|1371971"
                     /source="prediction"
     aSDomain        20448..20624
                     /aSDomain="PP-binding"
                     /aSTool="nrps_pks_domains"
                     /database="nrpspksdomains.hmm"
                     /detection="hmmscan"
                     /domain_id="nrpspksdomains_jgi.p_Fomfom1_1371971_PP-binding
                     .1"
                     /evalue="9.70E-08"
                     /label="jgi.p_Fomfom1_1371971_PP-binding.1"
                     /locus_tag="jgi.p_Fomfom1_1371971"
                     /protein_end="1929"
                     /protein_start="1870"
                     /score="24.4"
                     /tool="antismash"
                     /translation="VTQIVCRVLDLKESEISFNVPLTTYGLDSLSAVALSFALRPILSI
                     SQLQLLADMSISDI"
     exon            complement(21002..21355)
                     /ID="exon_11779_7"
                     /Parent="mRNA_11779"
                     /gene="jgi.p|Fomfom1|1319276"
                     /source="prediction"
     gene            complement(21002..22699)
                     /ID="gene_11779"
                     /Name="jgi.p|Fomfom1|1319276"
                     /gene="gene21001_22699"
                     /portal_id="Fomfom1"
                     /proteinId="1319276"
                     /score="0"
                     /source="prediction"
                     /transcriptId="1319467"
     mRNA            complement(21002..22699)
                     /ID="mRNA_11779"
                     /Name="jgi.p|Fomfom1|1319276"
                     /Parent="gene_11779"
                     /gene="jgi.p|Fomfom1|1319276"
                     /proteinId="1319276"
                     /source="prediction"
                     /track="FilteredModels1"
                     /transcriptId="1319467"
     CDS             complement(join(21002..21355,21424..21660,21711..22131,
                     22184..22333,22388..22449,22505..22541,22599..22699))
                     /ID="CDS_11779"
                     /gene="jgi.p_Fomfom1_1319276"
                     /gene_functions="biosynthetic-additional
                     (rule-based-clusters) ADH_N"
                     /gene_functions="biosynthetic-additional (smcogs)
                     SMCOG1040:alcohol dehydrogenase (Score: 157.4; E-value:
                     7e-48)"
                     /gene_kind="biosynthetic-additional"
                     /sec_met_domain="ADH_N (E-value: 3.4e-26, bitscore: 86.9,
                     seeds: 66, tool: rule-based-clusters)"
                     /source="prediction"
                     /transl_table=1
                     /translation="MSANPNNNTPALQNAVRWYPPAYDIRLEAVPVPQIIDPDDAIVRV
                     KLAGLCGSDLHIYRGHEDVDSHLTCGHEFIGEVIALGPSFSPDATGRPELYSTLRIGDK
                     VVSPFTVSCGECHFCRIGFTCRCIHSCLFGIPTLPGGQAQYVRVPKAGGTLFSLSAHSS
                     PSSTSSSAQTTRGDLSRISDSSLLLLADILPTGVFAVMQALQHPKISPILTGTPYPFGG
                     FTPKGPIAQAQAPIALQERDRTFTVGVVGLGPVGVCATVSLLDILSGLSESHGLQYQVI
                     AIDTLESRRKKMEAIYTAINAAGKGSGRFVVASIDQGKKLTAEWTDSVGCNAVLEVVGN
                     NSALTLAYDLVQPFGIISSVGVHQEPPLPFSGRDVYNKNVSFDFGRCPVRAMFPLALEI
                     LLKRQDVFGGVGEEASLIDRIVGFDEAKQVYAEFDKGLCGKILFDPWRTELKSH"
     exon            complement(21424..21660)
                     /ID="exon_11779_6"
                     /Parent="mRNA_11779"
                     /gene="jgi.p|Fomfom1|1319276"
                     /source="prediction"
     exon            complement(21711..22131)
                     /ID="exon_11779_5"
                     /Parent="mRNA_11779"
                     /gene="jgi.p|Fomfom1|1319276"
                     /source="prediction"
     exon            complement(22184..22333)
                     /ID="exon_11779_4"
                     /Parent="mRNA_11779"
                     /gene="jgi.p|Fomfom1|1319276"
                     /source="prediction"
     exon            complement(22388..22449)
                     /ID="exon_11779_3"
                     /Parent="mRNA_11779"
                     /gene="jgi.p|Fomfom1|1319276"
                     /source="prediction"
     exon            complement(22505..22541)
                     /ID="exon_11779_2"
                     /Parent="mRNA_11779"
                     /gene="jgi.p|Fomfom1|1319276"
                     /source="prediction"
     exon            complement(22599..22699)
                     /ID="exon_11779_1"
                     /Parent="mRNA_11779"
                     /gene="jgi.p|Fomfom1|1319276"
                     /source="prediction"
     five_prime_UTR  22836..23075
                     /ID="UTR5_11780"
                     /Parent="mRNA_11780"
                     /gene="jgi.p|Fomfom1|1293305"
                     /source="prediction"
     exon            22836..23258
                     /ID="exon_11780_1"
                     /Parent="mRNA_11780"
                     /gene="jgi.p|Fomfom1|1293305"
                     /source="prediction"
     gene            22836..26121
                     /ID="gene_11780"
                     /Name="jgi.p|Fomfom1|1293305"
                     /gene="gene22835_26121"
                     /portal_id="Fomfom1"
                     /proteinId="1293305"
                     /score="0"
                     /source="prediction"
                     /transcriptId="1293496"
     mRNA            22836..26121
                     /ID="mRNA_11780"
                     /Name="jgi.p|Fomfom1|1293305"
                     /Parent="gene_11780"
                     /gene="jgi.p|Fomfom1|1293305"
                     /proteinId="1293305"
                     /source="prediction"
                     /track="FilteredModels1"
                     /transcriptId="1293496"
     CDS             join(23076..23258,23311..24189,24249..24821,24911..25060,
                     25102..25701)
                     /ID="CDS_11780"
                     /gene="jgi.p_Fomfom1_1293305"
                     /gene_functions="other (smcogs) SMCOG1295:Sel1 domain
                     protein repeat-containing protein (Score: 55.7; E-value:
                     9e-17)"
                     /gene_kind="other"
                     /phase="0"
                     /source="prediction"
                     /transl_table=1
                     /translation="MAAPPVPPRPFEDYDRQPSSPPAVPPLPPDYNPDQYSSGPHYEHP
                     LVAPRPQKLQPDLPSNMARSLDEQLASPHPPPAVNIASFPQPVFNLSYNSQSLGFPPPQ
                     APPLSRGPSPLPPPQGSDWAPWSPPTSQPIPPSFPTPFAPSSPPNHVRSSSSSFSNMNL
                     APRTSSPLSTPSGARDGPPSLTAPVPTLAILSVQQSAIQQPNADPARKIAWSRDVLSLV
                     DRAQQLHSRASPTSTDPIVGPAQIDDPELQKLVNVALPIILQLSSQIPPGPLPPYAAEA
                     VYMRALCASTGIYPQFIPHDPRTAFRDFERAAKSGHHAAWFKLGREYENFNDVQHARDC
                     FERGMKNGVESCFYRLGMAHLMGQLGFQSDPQAALPLLNRAATLATIDVPQPAYVYGLL
                     LLNEFSHVSIPPHVIQPFLPPGTTPAEEARKHLERAAYLNFAPAQYKLGHAYEFATHPF
                     PFDALLSVQYYSLASQQGEVEADMALSKWFLCGAEGAFDKDEGLAWTFAEKAARKNLPA
                     AEFALGYYSEVGVGGPKDIDAARKWYTRAAQHGNADAQERLQALSQPTPQALSREQHEN
                     LTDAKLVRKRTQAKQRSEARTQIVNNIRKNSIALGRPAGGPPPGPAEWNRQGAITNSPP
                     GMGQGAPLPPLNEYANANGPRRASGTPGVPLGPGGTQRPYPPQNSPRPNYPASAAPPAQ
                     PHAHHQHPAHQRYGSAGPGPGPGPGPGSSPRPAGTPPLRRPGAGGAGQQPQQPQSRPPQ
                     QPLQEAQPATQQKLPHKGPQTFAEMGIATQKLEDDSNCVMM"
     exon            23311..24189
                     /ID="exon_11780_2"
                     /Parent="mRNA_11780"
                     /gene="jgi.p|Fomfom1|1293305"
                     /source="prediction"
     exon            24249..24821
                     /ID="exon_11780_3"
                     /Parent="mRNA_11780"
                     /gene="jgi.p|Fomfom1|1293305"
                     /source="prediction"
     exon            24911..25060
                     /ID="exon_11780_4"
                     /Parent="mRNA_11780"
                     /gene="jgi.p|Fomfom1|1293305"
                     /source="prediction"
     exon            25102..26121
                     /ID="exon_11780_5"
                     /Parent="mRNA_11780"
                     /gene="jgi.p|Fomfom1|1293305"
                     /source="prediction"
     three_prime_UTR 25702..26121
                     /ID="UTR3_11780"
                     /Parent="mRNA_11780"
                     /gene="jgi.p|Fomfom1|1293305"
                     /source="prediction"
     exon            26514..26648
                     /ID="exon_11781_1"
                     /Parent="mRNA_11781"
                     /gene="jgi.p|Fomfom1|1158290"
                     /source="prediction"
     gene            26514..26939
                     /ID="gene_11781"
                     /Name="jgi.p|Fomfom1|1158290"
                     /gene="gene26513_26939"
                     /portal_id="Fomfom1"
                     /proteinId="1158290"
                     /score="0"
                     /source="prediction"
                     /transcriptId="1158481"
     mRNA            26514..26939
                     /ID="mRNA_11781"
                     /Name="jgi.p|Fomfom1|1158290"
                     /Parent="gene_11781"
                     /gene="jgi.p|Fomfom1|1158290"
                     /proteinId="1158290"
                     /source="prediction"
                     /track="FilteredModels1"
                     /transcriptId="1158481"
     CDS             join(26514..26648,26664..26939)
                     /ID="CDS_11781"
                     /gene="jgi.p_Fomfom1_1158290"
                     /phase="0"
                     /source="prediction"
                     /transl_table=1
                     /translation="MVVVKITKTYDRAAHELLAEMSQAPKLHYCEEVESVGMYVVVMDY
                     VDGVLDNPVHIASLRKAIEALHAKGFVFGDLRPPNVFLVGKLVVLIDFDWCCVEGKGRY
                     PSDILLVKGAWHADVCGGGLMKREHDEFHLRLL"
     exon            26664..26939
                     /ID="exon_11781_2"
                     /Parent="mRNA_11781"
                     /gene="jgi.p|Fomfom1|1158290"
                     /source="prediction"
     three_prime_UTR complement(28112..28473)
                     /ID="UTR3_11782"
                     /Parent="mRNA_11782"
                     /gene="jgi.p|Fomfom1|1293309"
                     /source="prediction"
     exon            complement(28112..30164)
                     /ID="exon_11782_4"
                     /Parent="mRNA_11782"
                     /gene="jgi.p|Fomfom1|1293309"
                     /source="prediction"
     gene            complement(28112..32169)
                     /ID="gene_11782"
                     /Name="jgi.p|Fomfom1|1293309"
                     /gene="gene28111_32169"
                     /portal_id="Fomfom1"
                     /proteinId="1293309"
                     /score="0"
                     /source="prediction"
                     /transcriptId="1293500"
     mRNA            complement(28112..32169)
                     /ID="mRNA_11782"
                     /Name="jgi.p|Fomfom1|1293309"
                     /Parent="gene_11782"
                     /gene="jgi.p|Fomfom1|1293309"
                     /proteinId="1293309"
                     /source="prediction"
                     /track="FilteredModels1"
                     /transcriptId="1293500"
     CDS             complement(join(28474..30164,30215..30416,30478..31829,
                     31877..32054))
                     /ID="CDS_11782"
                     /gene="jgi.p_Fomfom1_1293309"
                     /source="prediction"
                     /transl_table=1
                     /translation="MAPTTATPPGLQEATRISTAHWQDDLQALFDHAKDRFADVVWELQ
                     SDDAKPGEEIWGHKAVVYARAPPSFQARYFSFKPPPAPSPLPYSSSPTGSLPAQSALSL
                     TLGLDFASPSRSPSPSPYRAISPSPSTNPANGALLRLPTTINPTIFTNELEYLYTGKGW
                     AEQFEFLFEENPEQGHGTDEARVDKLRKDLVFMWRSRLYSDVRISLTGSFSSTNHESAT
                     AIFSSHRFILASRSPYFSTQLLQWGVKHSPGEPLTLNLPSPPFTPASLHFTLGFIYTGT
                     LIFSHRTFDLDTAFHIMRSAAYLSLDTLYDEIQARIVQEMLHGLFHAFLEFSEYEAITG
                     GKWGTGGCRCRQCARRAPRVLEFSILDDVKNPHLERGARRALVGLFGDGWCTSEFAALP
                     QKTRDGLLKGLAKRTTPMNVFALLAASQAALKKLDTVIDTWGDTVRDMVTAARKTIDDV
                     VATQAADCFEQPEWMEIMEADGVRFEDGEKVEMLLESLRRGLNEKNAAMAYQAVVDLVL
                     LKPHPTDPEAALLSSTSHVRVQAEQARMDIIRYIRRRWLTIKQDDGFAGLEPWAAKEIA
                     NELELPNEQELLMPASPSSTARGGKLTVRNGPVSKIEDGSDTVSLHSMRSVAKSVTGRD
                     LAVRSSAASVRSVARSTHSTTSRLTTTTISRRVPLSPSSLRPDSKLTPSHTTPSPSRAS
                     LADTDRAKSPLSPSPSPIPRSSLSTAAVRKSTASVHSTATTDRPPRPKSVAASIKSTRS
                     TASTIRRGVAGPGPSTLRSVSGSSRASTLSTATTSANSTAFETARSELTPSSVGRTRKS
                     SAASSISTTSVHTTGASTPRVPKRPPSVASRTTPSIKGGKPIEPPKLGAVAKRTTSTAS
                     IRSTISTKSTATRKSVARSTSGTPAASKVATSAAKTNGEADTTAGGTIKAKPNTSPAPS
                     TAPTKSHEKHASVVSSSSISTVRESLKRKSSADTIREGATSLESSTTSARLPLGATLEV
                     GIPCIISSKKARFRAYARYIGEVEGELGPWVGVEVPMNDAWTDDKLDGRQWHDGTWGGI
                     RYFDIGASSEWEYGGDSTTARRRRNDWLKSLGKDNSGRGSLKREGEQLSVERAKRLRSV
                     SPAVSDMSSSESRGLFVRPQQVLYVVDAVGSDL"
     exon            complement(30215..30416)
                     /ID="exon_11782_3"
                     /Parent="mRNA_11782"
                     /gene="jgi.p|Fomfom1|1293309"
                     /source="prediction"
     exon            complement(30478..31829)
                     /ID="exon_11782_2"
                     /Parent="mRNA_11782"
                     /gene="jgi.p|Fomfom1|1293309"
                     /source="prediction"
     exon            complement(31877..32169)
                     /ID="exon_11782_1"
                     /Parent="mRNA_11782"
                     /gene="jgi.p|Fomfom1|1293309"
                     /source="prediction"
     five_prime_UTR  complement(32055..32169)
                     /ID="UTR5_11782"
                     /Parent="mRNA_11782"
                     /gene="jgi.p|Fomfom1|1293309"
                     /source="prediction"
     five_prime_UTR  32259..32327
                     /ID="UTR5_11783"
                     /Parent="mRNA_11783"
                     /gene="jgi.p|Fomfom1|1293312"
                     /source="prediction"
     exon            32259..32935
                     /ID="exon_11783_1"
                     /Parent="mRNA_11783"
                     /gene="jgi.p|Fomfom1|1293312"
                     /source="prediction"
     gene            32259..37245
                     /ID="gene_11783"
                     /Name="jgi.p|Fomfom1|1293312"
                     /gene="gene32258_37245"
                     /portal_id="Fomfom1"
                     /proteinId="1293312"
                     /score="0"
                     /source="prediction"
                     /transcriptId="1293503"
     mRNA            32259..37245
                     /ID="mRNA_11783"
                     /Name="jgi.p|Fomfom1|1293312"
                     /Parent="gene_11783"
                     /gene="jgi.p|Fomfom1|1293312"
                     /proteinId="1293312"
                     /source="prediction"
                     /track="FilteredModels1"
                     /transcriptId="1293503"
     CDS             join(32328..32935,33060..33989,34041..34619,34670..34785,
                     34833..34969,35018..35090,35147..35593,35648..35841,
                     35900..36320,36373..36461,36523..36735,36792..36848,
                     36914..37013,37068..37117)
                     /ID="CDS_11783"
                     /gene="jgi.p_Fomfom1_1293312"
                     /source="prediction"
                     /transl_table=1
                     /translation="MDSFDIQEELTALTQDPSGYSFDNETDISSPALAHHVLQSAVVSL
                     AHSSDNITDPAVFDAFRSLLKNTSSLQGTHITNIIDSISSAYQAQLEATTRDLDDDDQQ
                     TFMPHKLPLELYAFLLHWAVLAAEKVNTSGEEEPPTPVPRPKRGRGPKAPTSRPAPRKP
                     HEGWSWIDQIPPTLALIAKVLRLKTQKIWQTTGERDNFIACVTRPVYNIAENEQYMKLQ
                     PIRAGVYKAICLAVKHHGHGLAASISIQQALQYSEHLAEPMAECLDVLAREFDHPQLGD
                     ELLRTVAAKSFSVQDTKGPKIFSRFLIRYSELNPRQVLKQLALLLSQLDSESYSMRNAL
                     VDVIGNIIRELSEVPEDGDDSSNKSMHLKQISGLYGLLLERTMDISSYTRVQVFKVLAR
                     LCDLSAKYPQQRLMMTRAAVDALEDKTSSVRKNAISLLERLILTHPYGMYGGLLSETEW
                     KDRYREVSEMLEAMEGAVGKAVEHEAEEEEGDEEDGNGEDGGNEQEGAPKKKRNSKRKA
                     EEEMDVDGEETEIEEDDDGDVRMGSDSDSEVAERPRKKKSKRKPRKSEIDLEALTNEAA
                     ALGALNEQHHLEVRLRKKYCLDALEFIRHIEEGMRTVQQLLASKSKAEVHEAMEFFRIS
                     YEYKFDAAEAGIKKMLHLIWAKDNNSTGEDGREVKSVRLKLLECYKSMFFEPIQNLDPK
                     QQVNRIAKNMIEMTYNATLAELTSLEEMMRHLMEEGSIHEDIVTKLWQVYSSDRALPRA
                     QRRGAIIILGMLALAKRQIVADRVDSLVKVGLGKLGACDLTLARYTCVALQRLNGSAKK
                     VKGSLLDKTLRLDMENSLFKKLQETIERPCRSKEWFPMAEQAINTIYALGERPDLLCSS
                     LIKNFTRRVFCRKSGAAAASRDPKEKDTDAMEEDEESVDPDSTQAPSQLDDTGDAFELS
                     QLLFVVGHVAIKQIVFLELVEREWKRQKHEKELAEKIGGAEAKKDQEELDQVAGNAEDE
                     IGERIATMREVELLYGAHSLLSTFGPLLVHICGSPHKFKNRTLRAAATLAFSKFLCVSS
                     QYCEANHRLLFKILETSNDPSIRSNIVIALGDVAVSFSSIIDESNDELYTGLRDPDMVV
                     KKNTLMVLTHLILNGMVKVKGQMGEMAKCVEDSDERISDLAKLFFSELSTKDNAIYNNL
                     PDVISHLSVGAHSIDEEAFQSTMKYIFGFIEKEKQAENIVEKLCQRFRLSEEPRQWRDI
                     AYCLSLLPFKSDRSVKKLIEGLQFYRDKLREEPVYQRFQEILQKARSNKSANKPDAELN
                     EFEQILEENRRQGAEDQEFEKAVQGRKAAAKKRQTRRTQRKKPAARNDAEDSN"
     exon            33060..33989
                     /ID="exon_11783_2"
                     /Parent="mRNA_11783"
                     /gene="jgi.p|Fomfom1|1293312"
                     /source="prediction"
     exon            34041..34619
                     /ID="exon_11783_3"
                     /Parent="mRNA_11783"
                     /gene="jgi.p|Fomfom1|1293312"
                     /source="prediction"
     exon            34670..34785
                     /ID="exon_11783_4"
                     /Parent="mRNA_11783"
                     /gene="jgi.p|Fomfom1|1293312"
                     /source="prediction"
     exon            34833..34969
                     /ID="exon_11783_5"
                     /Parent="mRNA_11783"
                     /gene="jgi.p|Fomfom1|1293312"
                     /source="prediction"
     exon            35018..35090
                     /ID="exon_11783_6"
                     /Parent="mRNA_11783"
                     /gene="jgi.p|Fomfom1|1293312"
                     /source="prediction"
     exon            35147..35593
                     /ID="exon_11783_7"
                     /Parent="mRNA_11783"
                     /gene="jgi.p|Fomfom1|1293312"
                     /source="prediction"
     exon            35648..35841
                     /ID="exon_11783_8"
                     /Parent="mRNA_11783"
                     /gene="jgi.p|Fomfom1|1293312"
                     /source="prediction"
     exon            35900..36320
                     /ID="exon_11783_9"
                     /Parent="mRNA_11783"
                     /gene="jgi.p|Fomfom1|1293312"
                     /source="prediction"
     exon            36373..36461
                     /ID="exon_11783_10"
                     /Parent="mRNA_11783"
                     /gene="jgi.p|Fomfom1|1293312"
                     /source="prediction"
     exon            36523..36735
                     /ID="exon_11783_11"
                     /Parent="mRNA_11783"
                     /gene="jgi.p|Fomfom1|1293312"
                     /source="prediction"
     exon            36792..36848
                     /ID="exon_11783_12"
                     /Parent="mRNA_11783"
                     /gene="jgi.p|Fomfom1|1293312"
                     /source="prediction"
     exon            36914..37013
                     /ID="exon_11783_13"
                     /Parent="mRNA_11783"
                     /gene="jgi.p|Fomfom1|1293312"
                     /source="prediction"
     exon            37068..37245
                     /ID="exon_11783_14"
                     /Parent="mRNA_11783"
                     /gene="jgi.p|Fomfom1|1293312"
                     /source="prediction"
     three_prime_UTR 37118..37245
                     /ID="UTR3_11783"
                     /Parent="mRNA_11783"
                     /gene="jgi.p|Fomfom1|1293312"
                     /source="prediction"
     exon            complement(38109..38312)
                     /ID="exon_11784_5"
                     /Parent="mRNA_11784"
                     /gene="jgi.p|Fomfom1|1208778"
                     /source="prediction"
     exon            complement(38364..39152)
                     /ID="exon_11784_4"
                     /Parent="mRNA_11784"
                     /gene="jgi.p|Fomfom1|1208778"
                     /source="prediction"
ORIGIN
        1 agaagatgca agggtggggc acgctcctgt tcgctacttc tcactagatg ttgattggtg
       61 aatctgtcgc aggatcgggg gtctcaacgg atggtcctgg atcgtgcgta tcatcctgaa
      121 gtcgtttaca gtgtcataca actgaatgtc atctcaacag ttcctgctcg agggcttgcg
      181 tacgcgtcct tgtgttctct ctagttgact ttagctaatt tactccctag tcacggtggt
      241 ggtcgcatgc attgcctatt tctgcatgta cgacgtaagt acaagattat cagttactag
      301 cgttcatact aatgagtgat cggccactct agtaccccga gaaagccacc ttcctcaccg
      361 acgccgaacg gacgtggttg atcgccacga tcaagagcga cacggcaggg ctatccaaat
      421 catacagatc ccagttcgtc tggcaagctt tgcgagaccc gcactcgtac ctcatggcta
      481 gcatctatct attgtacgtg ctgcctgtac ctcatccata acattcgtcc gatctcaatt
      541 ctacgctact cagcatcctc atcccatcct atgcattctc actcttcctt ccaaccatcg
      601 tcaacggact cgggttctct gcgtccaggg cgcagctcct cacagtgcca ccctacgctt
      661 taggttgttt ttttaccatt ctggcaggtg ttctctcgga caaggtacgc gcccgaggtc
      721 cattcatcgt tattgggacg acagtcgtcg ggtactcggt cctcttcgca accgccaccc
      781 ccggcgcagg ttatgtgggg gtgatgctcg cagcctccgg gtgcttccca tgcgtagcgt
      841 gcacccttgc ctggacagga gggaactttg ggggcgaggt caagcgggca gtcgtcatcg
      901 ccatggtcat tggcataggg aatttgggag ggtgagcaat ctacttctca tacttcttct
      961 tcgttttcat cttggacttg tgctacagaa tcgcttcgtc attcatctac cggccacagg
     1021 acagtccccg gtaccatccc ggacacgcga cggctgtctc ctgtcacgcc ttcctgtgag
     1081 tctgagcctt ggtgtggaac tgcaatacgt gcagcggaca ttgacggagt actgtctgaa
     1141 aatagcattc tgctcacttc gttcgcgatg tgggagttct cgcggctcaa ccgcaataat
     1201 atcactcagt gcgggaggga gaacatcacc gaggacaagg caggagagta cgtcgacatg
     1261 ggcgatgcgt ccccattgta caggtgcatc cccttgttca tcactcgttc agaagacgat
     1321 gctcattgcg aacctgcagg tacacaattt gagaggtatt tcgtatcttc cctgtattac
     1381 tacttcgacg atcgactttg aatacgacat gcggccttga cttctgccgg tcgtcgagat
     1441 gcagaccaag ctggcgcttc gcaccctgcg ggatgccgta gtgacctact ccatcgaggt
     1501 ggcaagaagt ccacgcacgc ttctcgccgc catgtctccg gacatactgg aaggtatgga
     1561 gatggtgcaa agctttgcga cgtgatggaa attttcgtcg acgccatgac gctacagagt
     1621 cggaatcttg caccaacttc gcgcgcctag gactaaggat aatacccccg agagcggcta
     1681 cgcttgacag ccgtggaagc acgagagctt gcatagagta ccaggctacc agcggttcaa
     1741 tagtgcaagt ccgagattct gtcgcgatct tttccccctc ccatcaaccg tctgatcgca
     1801 gctgaggatg tccgtccgag ttcggagtgt aaactgcagg gcaagaagca gtacaggaca
     1861 tgaggtatcc ggtcttgtat gtatcactga gactcagcac tccacaccca gttggtgact
     1921 atggtcgccg gaaatgtgag cccttctgta gtaggtacag tatccggtca gcatccggtc
     1981 agcatctggt cagcatccgg tcgcaacgat gcatgcaagc gtgcatgagg agatgttgca
     2041 tgggcgcgtc ggcggtgtca gactcaccat catgtacatg aacgtgcgtc ggcaagtccg
     2101 tctccaactt ggagtcggac gcgcatgtcg catgccagcc tgagacgaca gcaaagcctc
     2161 tcgaggtttc cgcacccctc cccccattcc ccgccccagt tccgccgcca tgcagtggtc
     2221 agaaacctca cctcgttatg gcgctgacta gcatgcgtgc gctgcgaacc gtcagccccg
     2281 ccgcagcgaa cggatcccgc gatgcttgca agggcgttgt ggacacatgt tgatggtgga
     2341 tggtattggc gctatgccat atcaggcagc agcggggctg gagtccgccg ttctgggatc
     2401 atcatgagat cgccgatacg cacgataaga gatgtacggt aggagaggag tgcggatagg
     2461 agctgttagc cactggatag ggcggcacca gcagagcgcc atggatgaag gagacgaggg
     2521 ccgggcgggc tatggccatg ggatggctgg acgtctgaat gtcacgccaa tagtcggcat
     2581 tatcttcttg agcctacgca agtctgtcac gtaccaattg gacgcaccta ctgccgtaga
     2641 atgtcttcag tcaaggctgt caactggcag aggtgtacat cttcaggaga ggatgcactt
     2701 atcgctgtca cgatgccagt gggaggacgt agtaacctgt gagcctagac gagagaatgt
     2761 gcgcatagat ggtagaagca aagacgcact gcagtcgtat atgatccggg gacggagtgt
     2821 gagcaaacca tgaccaccat gctggagaaa gaggcggggt cgatggagcc ctcagacctc
     2881 aggcaccgat atattttccc ggctcgtctt aagcccgctg ggtcgtgtcg tgtgcagggg
     2941 cagagggggt aagaacttta ccatggtcgc gatctggacc tgcaccgcca acatgaagaa
     3001 tggagtgcga cagcaggaat gtaatgtcag ggcaagaggt ctgacaccat ccacccccac
     3061 aaactatcgc ccatatatct gaagtcaatg agacgggaga tcatacggcc cacgcacact
     3121 gtgtagcctt gtgtaggtgc ttgtgtgcct gagagtccga tggctcgtgg gtgtcgcggg
     3181 agagaaggat cggcggtcgt tctaggtcgc gagtggccgc agtggcatgc ggactcggac
     3241 atgcagagat tgccttcggt gcagtacgtg tccgctggcc cgagaaggtg ggtatgcgaa
     3301 gctcagcgca agtagtcgcg agagtcaaga ggtgtgaatt gggaatcatg atttccgcca
     3361 tgaggcctgt cgtgcgcgcc gtggggtcat gcaggcaccg tttgtctggg accacacgag
     3421 tgcatgacag gaagatggca gaagggccgg cggcgagggt tgagaacgca agatttgagg
     3481 tccgagattc gaggggcatg gatacggcgt acacgacacg ggtgactcca ggcagaggag
     3541 atgagcgtgt acttcggtac cgcaatttga aagataggta ggcgtggatc tgagcccctg
     3601 ccgggatgcc acgaagtgct tgcgattgca ggtccacagg cggtcccggc caccaagcaa
     3661 aatcccgagg actgtgaagc gacagaacca atggcaggta gcgctccgag cccaacgggc
     3721 caaacaaact ttgagaacga ggtactttcc gggttaacgg cacgctgtga atattgtcag
     3781 tgtttgtcaa tagtcgggcc attcggttga gtctagtaac gtttagtagg gtgtgccaga
     3841 gtcgccgcgg acgttttgaa cgttgaacgt tcagcatcaa gatgaggaca cttgagccaa
     3901 actgagagca gaattatgga tagctgtagc actaagcagc tcaacacaag cagtcgacac
     3961 gaacgagtta gttgatacaa ggttaataat ccaacgaagt tcgcgttctc aaaacaagcg
     4021 ccctgacagt cggaagaaac cggtccgatc tggccgaggg aatgtacgta cgactcaaca
     4081 tcgtcctcct cagtctaagt ctgcgcttct gctatgtttt acgctgtctc tggacactta
     4141 gttcatgtca cgcgtcactc gggggtcttg aaggtgaata agatctgcta gcgctgttgt
     4201 gtcactgcga atctacggac ttggggcaac tcaccaaatc gcgggcgtgg actcggacgc
     4261 tggctggatt tcagaaagag cttagagctg gttatgttag gcatcggtga gggctcgata
     4321 tgccacaggt gagtactcca aattgggtgt cgaaggacaa gctgctgggt ggactcgact
     4381 gggaactatg agcttggtct gttctgtgca tccaaacgcg ctgtgtctat agtattcatt
     4441 cgccttgtgc cccgttctct gcatcggaag tctctgtctc aacggtaggt gtggaagata
     4501 gggaatgctg ctcgtgggtc ttgcgcacat ccgttctttg cagatccggt ttttcatgct
     4561 ccaactcatc cacccacgtt tgctgctctt tcctcgttgc cgtcgttctg ctccctcgcc
     4621 gtctccgtgt aagatcgata tctgactctc ctccccttat caaactaggc tagatgacac
     4681 tcaaacggtt taaacctcga ccgtacagtg tcatgtgtcc aagagcgata cgatgatctc
     4741 gttctccgtc ctcctcgcac ttgcactcgc aaatcgggac tgaatgtgaa ctgccgagga
     4801 cggcttgtcc attcggcgtt cgcacgcaac gcgaagcttc ccagctgcat tacgcacaga
     4861 ttttgcgcga ggagtcagga caacgtggtc ggagctgaac gagctctccg gactcctcgt
     4921 ctccgcactt gcccagggat agatctaaac atcgaacgag gtgaccttcg tctttcccat
     4981 ctcgcacctc tccgctccgc gtaagcacaa tcatattctc gccttctcgt tgacgtgctt
     5041 gtccatacgc ttctctgcct tggcttttgt ctctcccagc cacgatccgt gcgtgtccaa
     5101 ttgtcggagt ctgagatcac catcatccat gtgttacgtc cagtcaagga tggcatggcg
     5161 aaattgtttc catgtatgcg cttattgtac acacgttgtg cgcccaacgc cccgcagcac
     5221 gaggtcgagg tgcggtccgc cgcccttccc accgcagcct gtcgtgacat gagtgctctc
     5281 cgctgaactt tgaagccctg accacttcgg aatgcacagt tgtagctcag ccatgacacc
     5341 tcagccttgc cacgcgcctt ctgtcattcg ggtgtgcatc ccgtggtcat tcagatcctc
     5401 ttgtcgtcgg ggtcacatct aggtctatcg gggtgagacg ctgtcactgt cactgtcact
     5461 gtcactgtca ctactgtgct gacgattcgc gacatctccg acagagacag tgacagtgtc
     5521 gatctccgct tcaagtacga ggtatgaggt ttacggcatg atcatgtctc agtaccgctc
     5581 gaaaacgttc accggtacct ggtggctgcg gcagtctcac tcttgccccg caacctttgc
     5641 ccccccgcat agcctcggtt gaaatgcggg gtcaagctca agccactcag gcagaggtag
     5701 tggtccgatg tcggacaacg gcgacggagc ggcgtaccta gcggtttcgg gttcgtcgaa
     5761 tatgaatacg gacttgcccg accctgctct gtcggtaggc acatggccat cgcaggcaca
     5821 ctaccatgac tcacaccgac gaacgcaccg tcagcgttcg ggttccggtt cgagtgcgaa
     5881 cttcgaatcc tctatttcaa cgtagcgctc cgtttctctg taggcagagg aacaaggcga
     5941 cgccatgggt ggacacgtac gccccgtggg cgatgggcca tatggggatc cgagttctcc
     6001 cagtcagtga agaggcgctg ccgtccattt cactctatac ttaccccgag actccgcggg
     6061 atggagtggg tatgtcgcgt aatttgacat ggcggaatag gcatatggcc tttgggctcc
     6121 gcagcctggc tgtcagagca tcacttacgg ttgcagactc gcaattgagt cggtgagctc
     6181 cgagttgtgt cgttggtctg ggctcgcccg gctctcgcca tttctcgtca tattcgcgta
     6241 tgtcgtctgg cgcaggcacc ttgagtgatg cgctcagtgc gcggtgtctt ccattctcaa
     6301 cgggtatgta acgagtaaag cgagacgaac acgcggaggc ggtcgtccag acgcggtctg
     6361 catgccgtat acaatagaga ggagctcatg acgggaatca cccggagctc ccagctgtct
     6421 caacaggaat atctgtcgta aaacggcgtt gattcgccag cggaggcgca ggcggaggcg
     6481 cgtcgaatcg gattcgagcg agtcggagat cacgacaccg cgcctggtgt ttcgcgcctt
     6541 gcgttcccag actttcccgc gcccggctgc agtttaacag tcgatcgtcg tgcatccgca
     6601 agttacgtac gtgactgact tgcgattgtg ggcctgtgac atggcgacgt tgtgacaaat
     6661 gatgagggcg agggcgaagg cgaaggcggg gtggttgtac gagctgttgc aaatcttccg
     6721 gagctgtcag tgtcaaacag cagcagatgc atcaatcgct gatgatatgt ctagaacgtg
     6781 gacggtcgga agatgaaccc gggcgggaca aggcaatagt gaaccatttg ctattctcgc
     6841 ccgttccgga cccgcgctta cccttgcgca ggatttcgcg catgtggtcc cgctagtcct
     6901 ccgccgacca tgccccatgc ccttcattca tgctgagcgg ggcggcgtgg cgatccgagt
     6961 ctcgcgtcca ttcacccact cggaccattt tggcattcag cctatcgcca atcaggtcgc
     7021 ctggaccctg cccgtgtcag tgcatgcgcc ctcggagctg ttatgtatac tgaaattctt
     7081 ttcctgatac aggatccata tccaggtcct tctcccgggc tcccgcactc ggtgttatgc
     7141 tcattcaatg tcaggcgacg tccgttgctg tgattccgcg ctgccgtgcg cggtacgtga
     7201 agatgggagt atgcagtccc gagcgacaac tctggcctaa gggctgactc acagttcacg
     7261 tacggctggg gtaaagagtg catatacccg gaagcacgct cctgtgtatc gttcgcctcc
     7321 cgctccttcc ctcgtgcact cgatcgctcc ctcgatcccg catctgcttc cgggacacca
     7381 gacttccttc cttcatcgcc ccctccttcc ttcctcgccc agaagcgaga gagaagacga
     7441 ggagagagaa gtgtctgaga acgcctgtca ctccgactgc gacgatgcca tcggttctgc
     7501 atgagaccct cttcgtgctc tccgtatgtg gtgtgaccat cctcaatgta cgtctttcct
     7561 gctccaccaa ttcattccgt gtcttctctt tctcgtgctt gtgacactgg cgtcctggtt
     7621 cgctgctaac atttcgccct tcgtccctta ctgcgcccgt cgcatgtgcc ggtattccag
     7681 atcttcgtga atggtgccct cattattgcc ctcccgacac ttggtaaagc gctggacttt
     7741 acagaggctg agctccagtg gccgctcaac gtctatgcgt acgtcttctc atccgcgtgt
     7801 cacgctcgac ggctgacgaa agggtccgta tgcagattgt cgtatgggag tttgctgctg
     7861 ctctttgggc gcgtggcgga cgtagttggg agcaagcgca tgtttctctt tggcaccggc
     7921 ttcttcgcca tttggtacgt tcgtgaacgt tcgaagcgct atcctaccgt gtctgtgcta
     7981 cggcatggag acgtacgctc ggccccagga cgccgtcccg cattccgact ctattcctcc
     8041 tttctttcat ctccattttc ccatcttaga gcgcggactg acaccgacct tattctcttc
     8101 ttctggcgca caggagcatc gccaccggaa ttgccccaaa caaggtttcg ctcatcgtct
     8161 ttgtggcact cactggcgtc ggcgctgccg caaacactcc cacaggcaag tctctctctc
     8221 tctctctgaa cccccgcccc gaatgcaccc gctgcctgca cccgcgcgcc caactgtttg
     8281 cacccgcaca ctgtgaattg attggccttg acgctcactc gcgtttgcgt tgactccagg
     8341 cataggcatt ttctcgaacc actttgagcc agggcctacc aagaaccgcg cgatcgctgc
     8401 cctcggcgct ggttcggcca taggctacat cgtcggtctc gtcggaggtg cgtctcacct
     8461 tctctcgccg ccgccacttg cgttctcaat acacccgcac gttcactcca tacccatgtt
     8521 gcaatcgtcg tacacgttcc tcgctcgatg ggcgttccga cctcaggtgg cttcctttgt
     8581 cagacccagg cgctctggcg ggtcatcttc tacatccagg gcgctctcgc cgccgtcttc
     8641 ttcgtaatgg gcgtcatcac catcccgccc gacggcgagc gcgcccgcta caagaagggc
     8701 atcgactgga tcggcgccat cctcagcgtc gctggcgtcg gcctcctcac tttcgtcctc
     8761 tcgtatgtcc ttccccactc ttcttctccg ttcactcact gaccgattaa ttgtctgcgc
     8821 acagggagtc gtccgcggtg ccaaaaggat ggaaaacacc ctgggtgccc gccctcctcg
     8881 tcgtgtcgct cgtcatcatc ggcctcttcg tcgcatggga gtcgtaccgt gagcgacggg
     8941 acatgtccgt catcatgccc gtcagtctct ggacaaagcc cggtaagaag atgagcccaa
     9001 tgatcggtgt cgtcttcctc tcctggtgcg ttcttgcctg ccttttgtct ccatacaact
     9061 caagccaatg tctgacgttc ggcgacgcag ggcgagctac aacgctctca gctacttcgt
     9121 cacgctcttc ttccaacaaa tccgggggat gaccccgtgc acacctcgct cgagactctc
     9181 cccttcgcga tcatgtctgg ggtcgcctcc gtcggggcag gcttcctcgt tgcgcgcatg
     9241 cgcggcattc tcctcatcgg catcgggcac atcggcaccc tcgccgcacc cctcatcttc
     9301 gcgctcatcg acatccactc cagctattgg gcgatggcct tcccgatcat gctcaccatc
     9361 gcatggaccg acatcgcgta cacagtcggg aacctgcacg tctctatcgt cttcgacgct
     9421 gactctcaag ctcttgctgg ctccatcttc aacgtcgcca cgcgcctcgg cacgtccatc
     9481 tccctcgcgc tctcctcatc cgtcgctacc gccgtctcga acgggtacgc cgcgaagcac
     9541 ccggagctgg ggtacgtcgt cggcgcaggg aacaacgctg agaccccagg cgggaaggag
     9601 gtgctcatgg tcggcttcag ggccgcgggg tgggtcagct tcgcgttcgc cgctgcgagt
     9661 ctgctcgtgt gcgtgttcgg gctgcgcggg atcggggtcg tcgggcagaa attccacgca
     9721 gagggccccg gggaggccgc cctgtccgca gacacgctcc agggtgttgt ggtgggcaag
     9781 gaggataagg tggcggggga tgtggagaag tcgagcgcag gcggggagag cgcgctgccg
     9841 tcgctggggc cgacaccgga ccagtcgcag ttgaacgtcg ctgtcacggc gaatgcgact
     9901 gttgtgcagg cggcggtgaa cgtcgcggct tgagcctctc cactgcgccc ttggaaccgg
     9961 tttttttttt ttttccttcg ggtttctcga cctgagcgcg tcactttcct tcgtgcgtgc
    10021 aggtcataga tggctccgac ctcgtcaacc ggtatagaac ctggagcgcg gatcgtagag
    10081 tctgcgcgtc gtaaatattg tctatcttat gtagagtaga actcatgcga aaaggtatga
    10141 tagtggccga tagtatatat gtgcgtgtac cggtacatcc agcgtggaat tgtgtttctc
    10201 agatgtatgt tttcgtgttc tcgtactctc gtatctccgt actctcccat acacaccgta
    10261 ccgtagtaca tacacacata gatgtcttgt tgctgtactt cttgcataca aaactcgttt
    10321 ctcttcgttt aacttccact ttgggtgggg gagggttgac aaaggatgta tgtggtgtgt
    10381 gcattcaaga atcggtgtca ggggtcgatg tacctgagac ggtgctgaga cgatgcttca
    10441 agagcagtag gaccagaaca tgcaaaatac tgttgacttg tcttgcaagt actggtgccg
    10501 gtgcgtactg gatccggaag gtctctgcgg gaccagaaat tttcataaca ataccgagat
    10561 gtcgagcgcg ttggtgagag tactcgattg gtgattacgg acggatgtct ttgcgtaaac
    10621 gcgacaaaat gacgcagcct gcatgaacca tgatgagaga atcttgcagc ttgatttgca
    10681 gttcgcagtg cgcgcaggcg tgactgattg agtcattctg aatggagagc aacgagctcg
    10741 aatatcccca taaagcatag tctctctagc tgctcatcgc agacgtgaac aactcacgag
    10801 tgacatggga tccccttggc atggtcaaac ttgaatgcat agactagtac ttgtactttg
    10861 tgcaactcgc caacatcgct caggttgtac ctccgagccg ggcggggtgt gtacaaccta
    10921 tcctaggatg cgcgggcacg aagggaagat gcacgcagac tccagagtgt cgcagatcga
    10981 tgccccagtc ccgctgtgcc gcgcacgaac gcacaactcc caggccgcgc cctgcccagc
    11041 catgctccag cttggtggtg ctccgattgc gattgcggtg gctgtacaag atgtgcttcc
    11101 taattctgat acccgctcag tgcggagaga ggagcgctgt tgtcctgcaa acgcgaagtg
    11161 aatggcgtgc gtgcgaagtg atgagcggga tggagataaa gtgggcgcga atgccagtgg
    11221 agagacgcca tcggcgctca gcaacttgaa atttggacgg agtgtcagtt gcttcgggga
    11281 tgagcatgag agtcttaggc gagtgcgggt acatgagtat gatgagtacg tactgagtaa
    11341 ggaggtgggc acgaagaccc tggaagatgg tgtgttccga tgccagcact gcttgattac
    11401 ggcaacgtct tgtgctgcta gaacgggtgt gtttaagctc cgtggatgcg ttagctgcgc
    11461 ccattgtcaa tcaggaccaa tcaatatgat agacctagct gtgacacaga cacgcggtgt
    11521 ctacgggaat acgagtaccg cccaaggtat gcatctaatc cgaatgtatt gatctgattg
    11581 aaagaggggg acccggcgag agttcccact gcgcgctcga gagcggcgaa ggacggaagt
    11641 attttaataa aatggcacgt atgttgaccc agagtccaaa aatagtgatc gattgtttcg
    11701 ttgcacgacg gcgacgagca ctgggatgga cgcacatcag acgcagcgca gtaagaatta
    11761 gttccatccg aggtaggtta acgacgtctg acatccttcg gccgcgcgag ttcccgtcat
    11821 gagtatgagt ccatatggga taaggcaaaa atacgagacg catggttgac agcgtacgtg
    11881 tcgcaatttt cctgtcggag ttgtcagtgc gcttctggcg ttgaccggta ctgagcagaa
    11941 ctctggaagg aaggagacta acgctggtac atgacaaaat ctagaatcga aaaagcacgc
    12001 aagacggttt gagaagagcg ccaactaacg ctcgggttac atctattgta gcatgttcat
    12061 gtaacagacg gtctcggcgg cggcggacgc atgctccgca tttcgaagcg gggcatattt
    12121 tcattgaacg tgccgagcag aacaggtcgc aaatcttaga cctttcgcga tccgaacagt
    12181 tgtttcatta tccgaggtaa ttctctggtc gggtagtgag cctttcgtgg tgtggtgtac
    12241 atctctgaca cggttatttt cgatcttgta cgcggttgta cgatggaatg cgagctagga
    12301 ctcaacccca agtgaggacg taccctcgat gccgttgtct ttcgagttca tgatcggacg
    12361 taagtcggta aggctacaca cgcttcccta acctggacaa catttgcact cctatgaata
    12421 gagtatgggt tgtctgcata ttcaggtctt ttcaaaaact tgacacgtag tgccacaata
    12481 gccgtgtgcc tccacttggc tgactgaagg gccgaggatg atgtctagtc tgaaaatgac
    12541 agtacttacc ctctattccc aagcgcgtta aagaaaggtg atggcgccgt tttgacagct
    12601 tccgtcgtcg cgaggatcca ttcaagaggg ctaccgcctg tctcataagc ttcagtctcc
    12661 gccgaggttt ggacgttgtg gagattggga ggcgcgagtg gaatcagtga ccgtgccctt
    12721 gtgttctcca gttctccggc gtgatcggga tctttgaggc gctcacatgt ggcgtgctct
    12781 cttgtgcacc ttctgcgtcc ttcaccttcg cgttggagct gagcagtgac caaatggcgc
    12841 aaaggtcgtc aactggttca ctcgagtgcg caatcacgaa tagatctgtt cgcactgttc
    12901 acggcgtctg cattgggccg tgttctgatc gtgagttgat aaggctcact cctgtacagg
    12961 aatttcataa atgtgagtac ttctcaccgc gtctgggttc attttggtgc ttgatttctg
    13021 atcgaggaag agtcaactgt cggtgtcggc ggtggtggtt gaaagcggaa gtttcggcat
    13081 tccgttcaag cggctgttgc cgagcgcccg tgactgttca caacttcgac tgcctgccac
    13141 agtggtacca tgattctacc tacacagacg cacctcagac ctatattcat attcttgtgc
    13201 ttccgaacca tgtcggaaaa ggttgggcgc tatctgccta ctagtcttgg cactacgctc
    13261 tcgcgacaat attcctcaac tccgacttct gccagatgac aagccttttg cttctatcaa
    13321 ggtcgctatg aactgtgctt cacgaaacag tactgcttct aggccttcca tacatgttat
    13381 tgtgccccac gtttgattgt caatctatca acacagtcat aaacgtgtag ttcaccatga
    13441 cgagcaaggt ttagtgcagc ccttgatgtc accatagccg ccgctacaaa ctgcccaaga
    13501 cgggaaagtg accgagaagg agagcactgc cgttcgttcc aaaaaatatt caagatagaa
    13561 taattgccat cgatgatgcg caataccaga cgtacggtgc gacattcatg tgaattcgta
    13621 ctattcagcg aagaagctcg gctgagcatg agttcgccat tactcaccgg tacagcgtcc
    13681 catcctctcg ggggatgcta tccaacatct atccaatctc cggttggtaa cctctgccaa
    13741 ccagtgccga tctcgaagac atcggtatca ggggtctcag cattcacctc atattcaccg
    13801 ccgttaaaaa ccccgccgtc gatttccctg ttgactgcaa tcctccccat gtcggctccc
    13861 atcgcaatcg tgtgtatcat tgccatatac cgatgttata ctttctgatc gtctgcttac
    13921 ttaggttggt ctttctgcac aactgccgag tggcagtcat gccgagaaag acttcgacta
    13981 caactcgttc ttcgagttcc tccttcaggg gggcgagtcc tacgaacgca tccctcaatc
    14041 acggcttaat gtcgataagt gagtactttg gccctgtcct actgacgtgt tctaagctct
    14101 cacgcaggct ccgtggccgc gctgtcggtc aaatcgttac agaaacaggg gcattcctga
    14161 aggatctcga caacttcgac cacttggagt ttggtatcac agccaaagat gcgcggtcta
    14221 tggctgtcgg tactcgcaaa ctcgtcgaaa cgaccttcct tgcccttgcc gactctggca
    14281 tcgactatag aggcaaaaac gttggctgtt acatgtcggc cgccgaccat gattccactt
    14341 ctcttgctgg ccacgtgtgt ttgcacattt cctccatcta atctcgtatt gactcgttcg
    14401 tgataggacg atacagacat caccggctcg ttcgcgcaaa tacctgctat ggtcgcgaac
    14461 cgagtctctt tccacttcga ccttcgtggg ccgagtgttc ctgtcaatac cgcttgttcc
    14521 tccagtctct acgcgacaca tgtggcggtc aaagctcttc gcaacggaga gtgcgatgcc
    14581 gccgttgtcg gtggggcgca gatcaatcat aggtttgtac ttctgtccac tcgtctggca
    14641 atcgactgac ttacagtttg atgaaggttc gccgattggt tggcgtattc tcatggtggt
    14701 atcttgtctc ccgatgggaa atgcaaaccg ttcgacgtat ccgcaaatgg gtacgtgata
    14761 cttgtggata ctatacgaat gagttctcac atccacacat agcttcggcc gcggagaagg
    14821 tgttgtagta attgtgttga agcctcttga cgctgctgtt cgtgatggag atcacattta
    14881 cggatcagtg agtgagcatt cggaggttgt tgctgggcat cgctgactgc cacgtcagat
    14941 cttgggcact ggcgtaaact cgtcaggctc actggtgcct gcaaacgcac cttcggcagt
    15001 cgcgcagcga gatgccatgt tccgcgcctt ccaagactct ggccgacgcc cacaagaagt
    15061 tgacttcgtc gagtcccatg cgacaggtgc agtctgtggt ctcgtcgacg tcctggactg
    15121 cactgctgat cattgctctg attaggtacc gcgcagggcg atcctaccga ggcgaactgg
    15181 gtgggtgcag agttcaagcg cgacgatgaa ctcgtcattg gtagcgtcaa gggtaacatc
    15241 gggtgagttt ccgcatgtgg ggcaaagcgc gagtactcat acctgcgttc caaagacatc
    15301 ttgagataac cgcgttcctt gcctcgcttg tgaaggtttg cggtgtgttc gagaaagggc
    15361 ttatccctcc taccgtcaac atcacacggc ttaatcccgc catccggtgg aagcagtttg
    15421 gccttcgcgt ccctctcaag accgagcctc tcaagatacg accatcaaac aacgggcagg
    15481 cgctcgtcgc gatgaccagc tcgggcatcg gtggcgcgaa cggacatgct gtcatccaag
    15541 gacctccgcc tcgtcctaca ccaaaagcgt tctggactgg agaagttgat atcccggctc
    15601 tcctcattgc aggtggactg tctccgcgca cgtcgagtgc tattggagag gaattggtcg
    15661 agatcgccaa gtcgtcggag caaaagatcg cgttggcaag gatcttcggt cgccgctcgc
    15721 ggtctatgac ctggagagcg tttgcggtct cgggagccaa gaagacatcc aacctctcaa
    15781 agcccctgct ggcgccaaag gcacgcccgc ctgtcgtctt cgtcttctcc ggtcaaggga
    15841 cgcagcactt ccacagtgag ttcggaggat ctcttctctt ccgtatcagt gggcttttct
    15901 gatgactcgg aaccaatcca gtgggcagag agctattcaa ggcgtgcgct cccttccgcg
    15961 agagcgttct tgagcttgac aacgtttacg cgtctatcgt cggaagctcc ctcatacaga
    16021 gcaccggact attcactggc gcggccgcgg acgcaaagga tcctcttggg gacccatggc
    16081 ccatcgcgct taccctgccc gcgctcacac tgcttcaact cgcgctcgtc gacgcgctag
    16141 ctgctgtcgg cgtccatccc gatgctgtga ttggacattc agccggagag actgctgttc
    16201 tctcagcgtc gggtgcggct tccaaggctg ccgcgctcga gctcgccatc gcacgtggac
    16261 gcgcactcgc gctcgtcgaa gacgcgaagg gcactatggc cgcagtcaac tcctctccca
    16321 aggaggcgaa gaagattatc gacgaggtca atgccgagct cgggaagggc gtacttgcta
    16381 tcggatgcta caacacgcct ggcgccgtca ctctgtctgg cgcggagaca cacatcgacc
    16441 tcgccgtcgc gaaggcgtcc gcagcaggca tctttgcgcg caagctcaag acacgtgtcc
    16501 ccgtccactc ggaactcatg gaactctgtc acgaagagtt cgacaacttc gtcgcaaaac
    16561 tcttctctca tcacgagatt ggcgcgccca aggtcacggt ctactcaact gtgactggag
    16621 ggctctatga acgcaaattc gaaccgtctt actactggaa cggcaccatc ggtcccgtcc
    16681 gctttgagaa ggcgatccaa gctctcctca ccaagaccaa gaatgcgacc ttcgtcgaga
    16741 tcggtcctca ccctgtcctg acggcctacc tgcaatccat gagccaggcc gaaggtcgcg
    16801 agaacacccc gattacctgc ccgctccgtc gtccacgcgc ccccgagcct ggaatcgaga
    16861 ccttcgaatt cgtgtctgcg ctcggcaagg tcgtcactgc cggccacaac ggcgttgact
    16921 ttggcgtcct gtacggcagc gcggggtcat acaccggccc tctcccgcag tatccgttcg
    16981 cattgaaggc tgtcccgtgg gccgtcgcga ctccggagtt cgtcagacag aggcagcaac
    17041 gcaatggccc gctgaactac ccgcagctcc agatcaacac ccgtactcac cctggactcg
    17101 cggaccatgt catcaagggg gagcccgtcg tgcctgctgc agggttcatc gaaatggtac
    17161 gttggtggtg tccatcacac cgaccgatac tcacccactt atcaaccagg ccctcgagtt
    17221 cggcgcgagc gagatttaca atgtacaatt ctacgacctt ctgtctctct cctccgaacg
    17281 gccgacgccg gtgcaggtaa agcttgaggg cacacagtgg agcgtgcgca gcgctggatc
    17341 gactgactat gcgaagacgt ggccaatcga cgtacgtttc gaaatataat caagggagtg
    17401 gtgatattca ctcatacatt tctactacag tataatcgcc ttcacgctac tggattcctc
    17461 tccctcgatc ccatccagga cagaggcgtc cctagactcg atattgatgc gattcgccag
    17521 cgtttgaaag ctgtcgatgt agaatgtaag tattgagaag gattcggttg acacattctc
    17581 atgccttgta tgccagcctt ctactcagac attacccctt atgcccagct tggtcgccta
    17641 tactctcgca tccgccaagt tcacctcggc acaggtaaga atggtgctgt cgaagcactg
    17701 acggaaatcc gggcgaacga caaggacatc cctaagttcg tctctgaatg cctcgtctcc
    17761 catttacata cttacacctg tgcctagctt tgaagactac gttttccacc ccgccatcct
    17821 ggacgctgct attcacgtcg tcgtcaaccc tcgcctcagc ggcaaccacg accgcgacct
    17881 gtacttcttc tcgtctcgtc tcaccgctct tcgccttctc cctgcattcc gggagaagcc
    17941 attcccaaac actctcttca cgcatgcaac gttcgtgaac tgggccccag gtaagaccgc
    18001 cacgcatttt cagcccatgg gcgcgtcaat gactcatgtc tattccagat agaatcacgt
    18061 ttaactacac gatcgcaaac cctcggggtg agccattggc cgtcatcgaa ggcttggagg
    18121 tcgcgctgca cggacgtggc ctgaaagtca ttgagagacg ctacgacgtg gtataccgcc
    18181 cgctcaatat ctcgttggcc aaatctgaag gtgaaaccca acccctctct gtcaacggtg
    18241 tcaacggtca taccaacggc ctcaacggtc atgtcaatgg tgaagccaac ggccacgtca
    18301 tccacgatat caatggacac gccaaaggag acctcaatgg acgcgccgac gcagaggctc
    18361 gctcggatgg ctcggcgaca ccctccgata ctgaacaatc gatgtcactc atcctaccgt
    18421 acgtgagggg agaagagctg aagattcaga aggagctctc ccaacgcgac accgtgcaac
    18481 cgttgacggt tctattcgtt gccgaggacg gccttgacgg ggatgcgtcc ttgggcttca
    18541 ccagagcgct ccggaaggag tatccagcct ggatcatccg tgtagctgtc ttcgataaat
    18601 tatggtcgcc tcagaagcgg gagcaggctg cggagcggtt gctttctctc gcaaatgatg
    18661 agcttgactt gcatatcgaa gctgacgggt cgctctcagc tcctcgaatc gttcctatag
    18721 aagcccccaa acccgagact accttcgact cgcggaaacc ctggaagctc gaggacggcg
    18781 ccgtcattca gacgtctcta ccgcccgtcg acgaggacgg cgtggtggta ggcgtcgagc
    18841 acgtcgcgtc tcgtcacggg gatctctggg cgtacgtcgg gagcatcgtt ggcacgtcgc
    18901 agaaggtggc tggtgttgcg tcgggctctg tgcggagcca tgtggccgca cacatcggca
    18961 gcatagcaga acttgcctcc ggcacggaca atccttccgc agcactctct atcctcgcgc
    19021 agacactcgt atctctcgct gtgggtcccc tcgacgctcg gcgtttgtgc ggtctccgtg
    19081 ccttggtata cgaatccgac gacgaacttc gttcccagct tcacgaggtc ctctctagcc
    19141 taggcatcgc tgtgctgtcc gtcgcagctc tgactagcag cgagctcgaa aagtcctatc
    19201 tgcaccagcc gtccttcgtc ttctctggca cgcgggacac caagcaaatc tcgactcttc
    19261 gacagatctc ttcgcaggtc ttgctatgga accatcccgg agaagggctg ccctggatta
    19321 ctgctcagaa gccgtgggcc tcggcgatgc cgtccgtcat gctctcgcgt accagcaacg
    19381 gcctagcgtg aagtctacag cacttgaagc gctgctcgag ggcatcccag ccagtgtcgt
    19441 ccctcaatct ctgaacctct tcgattcgac caagtcgtac ctgctcgttg gtgggttagg
    19501 aagcttgggt ctgcacattg cactgtggtt gtaccaggtg cgtactgtcc tccaaacttt
    19561 gatggctgcg tagctgacta gttcgacaga atggcgctcg ccatatcgtc cttacctcgc
    19621 gttcaggagt ggatagtctg gagcgtcgtg gtgattacgt cgcactgcgg attctgacct
    19681 atttgcagag ccgtaagggc ctcgtcgtcg acgctgtagc agtcgacggc acttctgaga
    19741 aggacatggt cgcattgatg caggacttgg gtcggcctct tggaggcgcg ttgctgctaa
    19801 cgactactta ctcggacggc acgcttgcat ctcataccga agagagcttt gagcgcgcat
    19861 tccccgccaa gatcgatgcg ttccaggttc tcgagcaggt ggttgacgtg acctcactcg
    19921 acttcctcat cactttctcg tcggtcgtcg gtgtgttcgg taacccgggt cagaccaact
    19981 acgctgcgta agtcacgttg atctctttgt ttgtggttgg aagccatcca ctgaccttct
    20041 ttggcccccg cagagcgaac acggccttgg ctggcttgac tcgcaagtac aagaacgcat
    20101 tctcgatcgt cgcccctttg atcctcgaca gcgcggtcat cacggcgagc gacgactcgc
    20161 acgtcgccac tcgcctgcgc tatctcatca agtgggggtt gactgcacga ggtacggaca
    20221 tgcgtgcacc ttcgtgttct tcttcgtgct gacggcgtcc tgaagaattg tgcgactacc
    20281 tcgctgacgg gatcaaaaaa ctgcaggacg gcggtgtctc gcagtacatt ccggatctgg
    20341 actggaccgc tgtccgcgac agcttgggtc cttctcgcgc gttcgaagac cttgtgccaa
    20401 aggacgcggg cgatgtccgc gaagcagaac agacgcagac ggtgtcagtc actcagatag
    20461 tgtgtcgggt cctcgacctg aaagagagcg agatctcgtt caacgttccg ctgacgacat
    20521 acggtctgga ttcgctttcc gctgtggcgc tctccttcgc tctccgtccc attctcagta
    20581 tctcgcagct gcagcttttg gcggacatgt ctatcagcga catcgagaag aaagtcactc
    20641 ctagtgctta agcgcttcga gccccagtgt gtagtagtat cttgtaaccg ccacctgtga
    20701 tatcgtctcg tgtcgcggtg gaattctccc ctgttgtagt atgctctccc acagtagaag
    20761 tgcgaagtgt ataatagtac aagaatctta tacaagaatg ttttcaggtc gataggttgc
    20821 atatgcatgt accgccgggg gctagtggcc ttcatcgtct ttcttcgaca ccacactctc
    20881 gtaaagtgcc tcgggttgtt attgatactt tgccatagat gtctgtgtgc ggggtgtcgt
    20941 gcccgcgcgt ctattgtaca tacacactct ggcagcagga ccgtgcagtt ggttcagact
    21001 atcagtgact tttcagctcg gtccgccatg gatcaaacag gatctttcca cacaagccct
    21061 tatcaaactc tgcatacact tgttttgctt cgtcaaaacc cacgattcgg tcaatcaagc
    21121 tcgcctcctc tccgacgcct ccgaacacgt cctgccgctt gagcaggatc tcaagcgcga
    21181 gcggaaacat cgcgcggaca gggcagcggc caaaatcgaa cgagacgttc ttgttgtaca
    21241 cgtctctacc agagaatggg agcgggggct cttggtgtac accgacagag ctgatgatgc
    21301 caaagggctg gacgaggtcg taggctaatg tgagcgcact gttgttcccg acgacctacg
    21361 aagcaatgcg tcacatcgaa tgctaccaac cacggagaga gtgtgaggga cgagcatgcg
    21421 cacctcgagc acagcgttgc acccgacact atctgtccac tcggctgtga gcttcttgcc
    21481 ttggtcgata gacgcaacaa cgaagcgacc ggagcccttg cccgcggcat tgatcgcagt
    21541 gtagatggct tccattttct tccgtcgaga ttccagtgta tcgatcgcga tgacttgata
    21601 ctggagtccg tggctctcgc tgagaccaga gaggatatca agcaagctga cggttgcgca
    21661 ctaggcaccg atgaatagcc agtgttagcg gaggattgtc aagggcttac gactccaact
    21721 ggtccaagtc cgactacacc gacggtgaac gtacggtcgc gctcctgcag tgcgattggt
    21781 gcctgtgctt gagcgatagg gcccttaggg gtgaatccgc caaaaggata gggtgtgcca
    21841 gtcagtatgg gagatatttt gggatgctgt agagcttgca taacggcaaa gacgccggtc
    21901 ggaaggatat cggcgaggag aagcaaggaa ctgtcggata tgcgagagag gtctcccctc
    21961 gtcgtttggg ctgaggaaga tgtagaggac ggggacgagt gcgcgctgag gctgaagagc
    22021 gtcccgcctg ccttagggac gcggacgtat tgtgcttgtc cgcctgggag agttgggatg
    22081 ccgaagagac aggagtggat acatctgcac gtgaagccga tgcgacagaa gctgggcgca
    22141 aagggtaaga ttgagagtga tcgcggcgaa gagagatact gactggcact ctccacagga
    22201 tactgtgaat ggagagacaa ccttgtcgcc gatgcggagg gttgagtaga gctcgggacg
    22261 tccggttgcg tcaggggaga agctaggacc gagtgcgatg acctctccaa taaattcgtg
    22321 gccacacgtg aggctgttga agagagctat caggaagagg gcaagataag aatgaagatg
    22381 tacggactgg ctatcgacgt cttcatgacc acgatagatg tggagatcgc ttccacacaa
    22441 tccggcgagc tggagaacga tgagatgttt gaaggttgtc tcgacggctg ggatgtaggc
    22501 gaaccttgac tctgacgatt gcatcgtctg ggtctatgat cctgtagggt agtgaaatgt
    22561 aaaagtgtgg aggatggaat gaagggattg ggactgactg aggaacagga acagcttcta
    22621 gccggatgtc gtaggcagga ggataccatc tgacagcgtt ctgcaaggcg ggcgtgttgt
    22681 tgtttgggtt agcagacatt gagggagaaa gaaagtgcaa aggtttgcgc ccactcgact
    22741 tcaagtaaca tctcgcgggc cgtgatgcgg gccggtagga gcgcactcgg gcacttcggg
    22801 gacgacattg cgaggggcgc ctatcatcac tttaacttgt actgcttctg cttttacggt
    22861 gcttgctgcg ttgccagtgc ttgctgcgtt cttacatagc cacgttacag ccaggctaca
    22921 gcttcccctc cggtttgccg aatacacatt gatgtgagtg gtcgccagtg gacgcggtgc
    22981 cggactcgga cgcaacgacg ccagtctgac atgtgcgcac aacagccgca accgcaggca
    23041 ataagtaccg catcctacct cgtctgtccc caaacatggc cgctcctcca gttccgccca
    23101 gaccgtttga agactacgac cgacagccct cttctccgcc tgctgttccc cctcttcccc
    23161 ccgattacaa cccagatcag tactcatctg gcccacacta cgaacatcca ctggttgctc
    23221 ctcgtcccca gaaactccag ccagatctcc cctccaacgt gcgtattccg tcttcttctc
    23281 caactatcat atctttacca tcctctacag atggcccgtt ccctcgacga gcagttggct
    23341 tctccccatc caccccctgc cgtaaacatc gcctctttcc ctcaacccgt attcaacctc
    23401 tcttataact cacagtctct cggcttccct cctcctcaag cccctcctct ctcccgcggt
    23461 cccagccctc tccctccacc tcagggctca gactgggctc cctggtcccc acccacatct
    23521 caaccaatcc cgccttcctt ccccactcca ttcgcacctt cttctccccc caaccatgtc
    23581 aggtcatcat ccagctcctt ctcaaacatg aacctagctc cccgtacttc ctctcctctt
    23641 tccaccccat ccggtgcccg cgatggccca ccgtccctca ccgcacccgt ccccacccta
    23701 gccatcctct ccgtccaaca gtccgccatt cagcaaccaa acgctgaccc tgcacgcaag
    23761 atcgcatggt ccagagacgt cctctcactc gtcgatcgcg ctcagcagct ccactcccgc
    23821 gccagtccaa catccaccga tcccatagtt ggtcccgctc agatcgatga ccccgaactt
    23881 caaaagctcg tcaatgtcgc tctcccaatc attctccagc tctcgtccca gatcccccca
    23941 ggcccacttc caccctatgc tgccgaggcc gtctacatgc gcgcactgtg cgcctcaacc
    24001 ggtatttatc ctcaattcat ccctcacgac cctcgcactg ctttccgaga cttcgagcgt
    24061 gccgcaaagt cgggccatca cgccgcatgg ttcaagcttg gacgcgagta cgagaacttc
    24121 aacgatgtcc agcacgctag ggactgtttc gaacgcggga tgaagaacgg cgtggagagt
    24181 tgtttttacg tacgccccct catctgtctc aagctattac ttttctcttt ctcaccaatg
    24241 ccttctagcg cctcggtatg gcacatctca tgggtcagct cggctttcag tcagacccac
    24301 aagcagccct gccacttctc aaccgcgccg cgacgctcgc aacgatcgat gtgccccagc
    24361 ctgcgtacgt ctacggcctc ctgctcctta acgagttctc gcacgtgtcc attcccccgc
    24421 acgtcatcca acccttcctt cccccgggta caactcccgc agaagaggca cgcaagcacc
    24481 tcgagcgcgc cgcatacctc aacttcgcac cggcgcaata caagctcgga catgcgtatg
    24541 agttcgcaac gcaccccttc ccgttcgacg cgcttcttag tgtccagtat tactcgctcg
    24601 cgagccagca aggcgaggtc gaggcggata tggcgctcag caaatggttt ctgtgcggtg
    24661 cggagggcgc ctttgacaag gacgagggtc tggcgtggac ttttgccgag aaagccgcac
    24721 gcaagaatct ccctgccgcg gaatttgcgc tcgggtatta ctctgaagtg ggcgttggcg
    24781 gccccaagga catcgatgcc gcgcgcaagt ggtacacaag ggtgcgtacg ttgacatcaa
    24841 tgcgcgagcg cattgcgtcc ggaagcatgt acaaaagtat tgacatgatt gcgtttgtcc
    24901 tcatacacag gctgcacagc acggcaacgc agacgcgcag gaacggttgc aagctctgtc
    24961 acagcccaca ccgcaggcgt tgtcgcgcga acagcacgag aaccttaccg atgcaaagct
    25021 cgtccgcaag cgcacgcagg cgaagcagcg gtcagaagct gtcggaggag cacccccgta
    25081 ccagccatgc ctgcaacgca gcgcacacag atcgtaaaca acattcgaaa gaactccatc
    25141 gccctcggtc gtccggcggg cggtccgcct cccggccccg ccgaatggaa caggcaaggt
    25201 gccatcacca attcaccacc ggggatgggt caaggcgcac ctctcccgcc cttgaacgag
    25261 tacgcaaacg cgaacggtcc ccggcgagcg tctggcactc ccggcgtacc tctcggtcca
    25321 ggagggaccc aacgtccata cccgccacag aacagccccc gaccgaacta ccctgcaagt
    25381 gctgcgccgc cagcacaacc ccacgcccac caccagcatc ctgcacacca gcgatatggt
    25441 tcagctggtc cgggtccggg tccgggtcct ggccccgggt cctccccgcg gcccgcgggt
    25501 acgcctccac tgcgacggcc tggggctggt ggggctgggc agcagcctca gcagcctcag
    25561 tcgcgacctc ctcaacagcc tttgcaggag gctcaaccgg ccacgcagca gaagttgccg
    25621 cacaagggcc cgcagacgtt cgcggagatg gggatcgcga cccagaagct cgaggatgac
    25681 tcgaactgtg tcatgatgtg aggcgggcac gttctacgtg gatgtacaaa tagtttgcgt
    25741 gtgtcgcaac agtggtagaa gtaagcgagc cgatgtattg aaccatttgc cgttatgctt
    25801 ggctcagttg gttgttggcg ttgaacgttg acgttgaggc tccgaggagg ttctgaacaa
    25861 gcttgtgatt ttagactcgg cacaggacgc tcagcgttca caactaagac tcggcattca
    25921 agtcttaagc agttatactg gaacgacgat ggagacgatc tcagacatcc ggacgaaggg
    25981 tccaaagctc atctagcagc ttcgttcggg cacaactacg acatgttgtt gtctctcctg
    26041 ctcctcccgg tctgaactga accattgtct tgaaaaggct tgtgtcgcat cattaccaat
    26101 aactaagatg gcttcctcat atctgactgc gaggcaagtg ggtattgaat aattgaaggg
    26161 ccgtgccgct ccgaggctcg atgcttgacg atgcaggcta tcaagtagcg acactgttcc
    26221 gtgcattgtg catgtgtctc caggccctgg acgactacta cgccgaacta atcaagtcga
    26281 gtgaagttcc caagctgcaa aaggccgtcg ttggggttcg gcctggtcct cccgcatccg
    26341 cttgtacaat gcacatcgtc gatccacccc ccatcatcga gcctcatttc aggacctacc
    26401 atgataaagc tggcaagacc gtgacgctca cctacacacg acggctggcg cggaagttcc
    26461 ccctaaaggc ggtctttgtt gcaaacgccc agatcgattc ccaggctccg ttcaaggtcg
    26521 tggtaaaaat taccaagacg tatgaccgcg ccgcgcatga acttctcgca gagatgtcgc
    26581 aggcaccgaa gctgcactac tgtgaagagg tcgagtcggt cgggatgtat gtggtcgtga
    26641 tggactacgt ggatggtaag taggtcgacg gcgtcctgga caatccggta cacattgctt
    26701 cgctccggaa agctatcgag gcactgcatg ctaagggctt cgtgtttgga gatctgcggc
    26761 ccccgaacgt gttccttgtg ggtaagctgg tggtactgat cgactttgat tggtgctgtg
    26821 tggagggcaa ggggcgatat ccgagtgaca tcttgcttgt gaagggggca tggcatgctg
    26881 atgtttgtgg agggggactg atgaaacggg agcacgacga gttccatttg agactgctca
    26941 tgggcaagga gtaggctacc tgtcttagcg ttctttttat ggtgatagca ctcgggtgag
    27001 ctcttctgaa tgcttgcatt agtccagcag gcttgacatc aattggtgta gtgtgagtcg
    27061 ggtttggtct tgggtatgca ggaagtgtgg gttatcaccc tcgcagtcta tgatttcgac
    27121 acattgacac tcactgcaca gcgactttgc ctccgagcgc tctgtcaacg tcgagcacga
    27181 acggatgagc atcccacgga gaatgtgacc gccaccgcca ccgagagtac ggatgacgga
    27241 ggttgaagat gtccccctcg agttgatgtc accgcatgat gcacagcttg cggataccaa
    27301 cacccagata gagctgatgt agcagttgga ccgcggaaca ttggggcagt tcactgatct
    27361 gagaaggaat tgccagtgaa agtcccactg acgaggattg ccattatgga cattggagca
    27421 gccatgagta cttgtgagct agccttgtcc ggagggccac ttcagcactg taagtgctga
    27481 agtggcactt gtaggttgct agctgactca atatgctgtc ctctcatagc ccttgggtgg
    27541 tggcatttgc gtcaaccttt caaagatgga caggatcatc aagaatccat ggtatgttct
    27601 gttggacctc ataggtcctg tgccctggtc aagcccccag aatgtgctct agggggtgcc
    27661 acccactcct ttcatgggta actccctttc atccttccac acattcccta attccttcac
    27721 tgcaccatta tctttgccaa tttgtccctc cttccctatt cgacctgtga ctatgcaaaa
    27781 tattcacaca cagggtcatg acaggtgctc tgcacctcag ttgagagcac tagctcatgt
    27841 attgacttct gcactctcca tgaatttttt gagtgtctct gtatgttttg ttgatttctg
    27901 tgtttggaag tactgtacag ttcattccca tgcactcctg cactgtagac agttgctgtg
    27961 ttgagctctg gagtccctta gacttcacag agctcaacat aggtggatag tattattctc
    28021 tgcaatatat tagacttcac agagcttgac ataggccatt gtgattgctc tgaggcacac
    28081 tgcagtcaac accattgact acatccaagg gcatcttgat ctggcatgta ttgacatgga
    28141 tgaaaagcat atcggagcaa gacactcatc cgaatcgtga tcagcctccg ggagggacag
    28201 tcctataact acaacttgtc ttcatccaac tggaacccat ccatggtgtg gacaaggaac
    28261 caaacgttca taggcaatca tgcgtatatt ggtactagcg gttagggtac gatctgggca
    28321 gacggatcca gacaagtgtt ctgagttcca tagcagcaat tgcagagcga ggtgaaccat
    28381 acacaacaca aggcatacgc atgccacgag aaaaaaaaac gcagacgcga aaggtataag
    28441 gtatacacat acttccgcgg gacacccacg tactcagaga tcggacccga ccgcgtcgac
    28501 gacgtagagc acctgctgtg gccgcacaaa aaggcctctc gactcggagc tcgacatgtc
    28561 cgacaccgcc ggcgagacgc tcctcagccg cttcgcccgc tccacgctca gctgctcgcc
    28621 ctcgcgcttc aagctccccc tcccgctgtt atccttgccc aacgatttca accagtcatt
    28681 ccgcctccgc ctcgcggtcg tcgaatctcc gccgtactcc cactcagacg acgcgccgat
    28741 gtcaaagtac cggatcccgc cccacgtccc gtcgtgccac tgccgcccgt ccagcttgtc
    28801 gtccgtccag gcgtcgttca tcggcacctc gacgccgacc cacggcccaa gctcgccctc
    28861 gacttcgcca atgtaccgtg catatgcccg gaaccgtgcc ttcttggacg agatgatgca
    28921 cgggatccca acttcgagcg tggccccgag tgggagccgc gcggacgtcg tgctgctctc
    28981 gagggaagtg gcgccctcgc gaatagtgtc ggcggaggac ttccgtttga gcgactcgcg
    29041 cacggtcgag atgctgctcg acgagacgac gcttgcatgt ttctcgtgag actttgttgg
    29101 cgctgttgat ggtgctgggg acgtgttggg cttcgccttg atagtccccc cagcagtagt
    29161 atccgcttcg ccgttcgtct tcgcagcaga agtggccact tttgacgcag caggagttcc
    29221 agacgtcgac cgtgcgacag atttccgcgt cgccgtcgac ttggtggaga tagttgaccg
    29281 gatggacgcc gtcgaagtgg tacgctttgc cacagcaccg agtttcggcg gttcgattgg
    29341 ctttccaccc ttgatcgatg gagtcgtcct cgaagcgacg gatggcgggc gcttcggcac
    29401 acgcggagtg ctagcacccg tcgtgtgcac gctggtggtg gagatggatg acgccgcaga
    29461 cgacttgcgt gtccggccga cgctgctggg ggtgagttct gacctggctg tctcgaacgc
    29521 ggtcgagttc gcgcttgttg tagcggtgga gagcgtcgag gctcgggagg agcccgacac
    29581 gctccgcagt gtggatggac cagggccagc gacacctctg cggattgtcg acgccgtcga
    29641 gcgagtggac ttgatggacg ccgccacgga tttcggtcgc ggtggcctgt ccgtagtcgc
    29701 ggtagagtgg acggaagcag tgctcttgcg cacagcggca gtagatagac tactcctggg
    29761 aatcggacta gggctaggcg agagaggaga cttggcgcgg tccgtatccg ccaaactggc
    29821 acgcgaaggc gaaggcgtgg tatgtgacgg agtgagtttc gagtccggcc tgagactgct
    29881 tggggagaga gggacacggc gcgagatcgt cgtcgtcgtg aggcgggagg tggtcgagtg
    29941 cgtgctccgt gcgaccgagc gcacggaagc ggcggaggat cggacggcga ggtcgcggcc
    30001 agtgacggat ttggcgacgc tacgcataga gtgcaagctg actgtatctg acccgtcctc
    30061 gatcttcgag acgggaccgt tccggacggt gagcttgccg cctcgggctg tcgaggacgg
    30121 ggacgcgggc atcagcagtt cttgttcgtt cgggagctcc agctctgaaa gggtgtaagt
    30181 atgcgcgtga gttgagcata tggacgagac ccaccattgg cgatttcttt cgccgcccag
    30241 ggctccaggc cagcgaaccc atcgtcttgt ttgattgtga gccagcgtct gcggatgtat
    30301 cggatgatgt ccatgcgtgc ctgctcggct tgcacccgga catgagaggt agacgatagt
    30361 agggctgcct cgggatcggt aggatgtggc tttagcagca ccaagtcgac gacagcctaa
    30421 cgcggggccg agctgagcag gagcgaggga tgtaacaaaa aagtcgatag cactcacctg
    30481 ataggccatg gcagcattct tctcgttcaa gcctctcctg agcgattcca aaagcatctc
    30541 caccttctcg ccgtcttcga acctgacacc gtcagcttcc atgatctcca tccattccgg
    30601 ctgttcgaag cagtcagcgg cttgggtggc aacgacatcg tcgatcgtct tgcgtgcggc
    30661 tgtgaccatg tcgcgcacgg tatcacccca cgtgtcgata acggtatcga gtttcttgag
    30721 cgcagcctgg gaagcggcga gcaaggcaaa cacgttcatt ggcgtcgtgc gcttggcgag
    30781 acccttgagt aggccatcgc gcgtcttctg tgggagggca gcgaactcgg aggtgcacca
    30841 gccgtcacca aagaggccga cgagggcgcg gcgggcgccg cgttcgaggt gggggttctt
    30901 gacgtcgtca aggatggaga attcgaggac gcggggagca cggcgggcgc attggcggca
    30961 tctgcaaccg ccggtgcccc atttgccgcc agtgatagcc tcgtactcgg agaactcgag
    31021 gaaggcgtgg aagagaccgt ggagcatctc ctggacgatg cgggcctgga tctcgtcata
    31081 gagggtatcg agggagaggt atgcggcaga gcgcatgatg tggaaggcgg tgtcgaggtc
    31141 gaaggtgcga tgggagaaga tgagggtgcc ggtgtagatg aagccaaggg tgaagtggag
    31201 ggaggcgggg gtgaatgggg gagaggggag gttgagggtg aggggctcgc caggagagtg
    31261 cttgacgccc cattggagga gctgggtgga gaagtaggga gagcgggagg caaggatgaa
    31321 gcggtgggag gagaatatgg cggtcgcgct ttcatggttg gtggacgaga aggagccggt
    31381 gagggatatg cggacatcgg agtagagtct ggaacgccac atgaagacga ggtctttgcg
    31441 gagcttgtca acacgggcct cgtctgtgcc atggccttgt tcagggttct cctcgaagag
    31501 gaattcgaac tgttcggccc agcccttgcc ggtgtagagg tactcgagtt cattggtgaa
    31561 gatggtgggg ttgatggtgg tgggtaatcg gaggagggcg ccgttggcgg gattagtgga
    31621 tggagaaggg gagatagcac gatatgggga aggggaaggg gaacgagatg gggaagcgaa
    31681 gtcgagacca agagtcaagg agagtgcgga ctgagcggga agggaaccgg tgggagaaga
    31741 ggagtaagga agaggagagg gagcaggcgg gggcttgaag gagaaatagc gagcttgaaa
    31801 ggagggagga gcacgggcgt agacaacagc taccagcaca gtcagtacga gctcggaggg
    31861 agagagaaaa acataccttt atggccccag atttcctcac ccggctttgc gtcgtctgac
    31921 tgcagctccc agacgacatc cgcaaagcgg tcctttgcat ggtcaaagag agcctggagg
    31981 tcgtcttgcc agtgggcagt tgagatccga gttgcctcct gtaggccggg gggagtagca
    32041 gtagtagggg ccatagaaga gagagagagc cgggcaaagg cccagatgag atgaaaaggg
    32101 tatcagagta tgtcgcctga acagagcgca gacggagcgt atcacactca gagtctcagt
    32161 ctcagtcagt acatgctcac tctcatctcc aacgcccgtc gtccacgagg caacaatgtg
    32221 acacattcgc gtgacggacg cgggtgtgac gacgcgaacg cggttgaagc ctcctcccac
    32281 ccactcctcc ctcttcctcc tactaccggt accctccgcc cacgctcatg gactcgttcg
    32341 acatacaaga agagctcaca gctctcaccc aggacccgtc cggctactcc ttcgacaacg
    32401 aaacagacat ctcctctcct gcccttgctc accatgtcct ccaatctgcc gtcgtctctc
    32461 tcgcccacag ttccgacaac atcacagatc ccgccgtatt cgatgccttc cgctctcttc
    32521 tcaagaacac ctcctctctc caaggcaccc acataacaaa tatcatcgac tccatctcat
    32581 ccgcatacca ggcccagctc gaggccacca cccgcgatct cgacgacgac gatcaacaga
    32641 cgtttatgcc ccacaagctc cctctcgaac tctatgcatt ccttcttcac tgggctgttc
    32701 ttgctgcaga gaaggtcaac acatccggtg aggaagaacc ccctacccca gtcccccgcc
    32761 ccaagcgcgg acgcggtccc aaggccccca cctcccgccc cgctccacgc aagccacatg
    32821 agggctggtc ctggattgac cagatccctc ccacccttgc cctcatcgcc aaagtcctcc
    32881 gtctcaagac ccagaagata tggcagacca ccggagagcg cgacaatttc atcgcgtaag
    32941 ttcctcaccg aacttcttcc tctattttcc tccctatcct cctcctcatc tctccttccc
    33001 cgtcttcaca ttctgtgccg ctttctatcc tcaataccct tctcaccacc tccacacaga
    33061 tgcgtcactc gtccagtcta caacatcgca gagaacgagc agtatatgaa actccagcct
    33121 atccgcgctg gcgtttacaa ggccatctgc ctcgccgtca agcaccacgg ccatggcctc
    33181 gccgcctcca tatccataca gcaagccctc cagtactccg agcacctcgc tgagcccatg
    33241 gccgaatgcc tcgacgttct cgcccgcgaa ttcgaccacc cacagctcgg cgacgaactt
    33301 ctccgcacag tcgcagccaa gtccttcagc gtccaggaca ccaagggccc caagatcttc
    33361 tcccgcttcc tcatccgcta ctcggagctc aacccccgtc aagtcctcaa gcagctcgcc
    33421 ctcctcctct cccagctcga ctccgagtcc tatagtatgc gcaatgccct cgtcgatgtc
    33481 ataggcaaca tcattcgcga gctctccgag gtacccgagg acggagacga ctcgtccaac
    33541 aagtccatgc acctcaagca gatcagtggt ctctatggcc tgctcctcga gcgcacaatg
    33601 gatatctcgt cctacacacg tgtgcaggtc ttcaaggtcc tcgcacgcct ctgcgacctg
    33661 agtgccaagt atccccagca acggcttatg atgacgcgtg ccgcggtgga tgcgctcgag
    33721 gacaagacga gcagcgtccg caagaacgcg attagcttgc ttgagcgtct gattttgaca
    33781 cacccttatg gcatgtatgg cgggctgctg agcgagacgg agtggaagga cagatatcgg
    33841 gaggtgtccg agatgcttga agcgatggag ggcgcagtcg ggaaggcggt cgagcacgag
    33901 gctgaggagg aggaaggtga cgaagaggac gggaatggag aggatggcgg caacgagcag
    33961 gagggtgcgc cgaagaagaa gcgcaattcg tcagtgtggc atatttgtcc tcgtgtctgt
    34021 aaaggctgac tctcgcttag gaagcgtaag gccgaggagg agatggacgt ggacggcgag
    34081 gagacagaga tcgaggaaga cgatgatggg gacgtccgga tgggatctga ctccgactcc
    34141 gaggtcgcag agcggccgcg gaagaagaag agcaagagga agccgcgcaa atccgagatc
    34201 gaccttgagg cactcacgaa tgaggcggcc gcgctcggtg cgctgaacga gcagcaccac
    34261 ctagaggtga ggctgcgcaa gaagtactgc ctggacgcgc tcgagttcat ccggcatatt
    34321 gaggagggaa tgaggacggt gcagcagctg ctcgcgtcga agagcaaggc cgaggtgcac
    34381 gaggcaatgg agttcttccg catctcgtac gagtacaagt tcgacgcggc cgaggcgggg
    34441 atcaagaaga tgctgcacct gatctgggca aaggacaata actcgacggg cgaggacggg
    34501 cgggaggtca agagcgtccg cttgaagctg ctcgagtgct acaagagcat gttcttcgag
    34561 cccattcaga acctcgaccc gaagcagcag gtgaaccgta tcgcgaagaa catgattgag
    34621 tatgtcgttt ctcttacaag tgtctccagt cgactgatgt gagttgcagg atgacgtaca
    34681 acgcgactct tgctgagctg acgagtttgg aggagatgat gcgccacttg atggaggagg
    34741 gcagcattca cgaagatatc gtcacgaagc tatggcaggt ctacagtacg tccattcctc
    34801 cttcgtcata ttcccatctg acgcgcctcc aggttctgac cgagcccttc ctcgggcgca
    34861 gcggagagga gccatcatca tccttggcat gctcgcgctc gcgaagaggc agatcgtcgc
    34921 tgaccgtgtc gactccctcg tgaaggttgg cttgggcaaa ctgggcgcag tgagttatgt
    34981 tgacattcta cgcagaattt ggctcatcac cgtatagtgt gacttgactc tagcgcgtta
    35041 tacgtgcgtc gcactacagc gactcaacgg gagtgccaag aaagtgaagg gtgcgtacgc
    35101 gtcgtccaac tcagagccat gaacggccgt tcatcctgtc atccaggttc tcttctcgat
    35161 aaaacactcc gcctcgacat ggagaactct ctcttcaaga agttacaaga gaccattgag
    35221 cgtccgtgcc gctccaaaga gtggttcccc atggccgaac aagccatcaa caccatctac
    35281 gccctcggcg agcgcccgga tctcctctgc agcagcctca tcaagaactt cactcgacgc
    35341 gtcttctgcc gcaaatccgg cgccgcggcc gcctcgcggg atcccaagga gaaggacaca
    35401 gacgcgatgg aagaggacga ggaaagtgtc gaccccgaca gcacacaagc tccatcacag
    35461 ttggatgaca ccggcgacgc attcgagctg agccagctcc tattcgtcgt tgggcacgtc
    35521 gcgatcaagc agatcgtctt cctcgaactt gtcgagcgcg aatggaagag gcagaaacac
    35581 gagaaggagc ttggtgggtg tcagcgcgct gcagtcgcga ctacagctga tcattcgttt
    35641 cttgtagctg agaagatcgg tggggcagaa gccaaaaagg atcaggagga acttgaccag
    35701 gttgcaggca acgcggaaga cgagattggc gagcggatag cgaccatgcg ggaggtcgaa
    35761 ctcttgtatg gtgcgcattc gctcctctcg actttcggcc cgttgctcgt gcatatctgc
    35821 ggcagccccc acaagttcaa ggcgagtcgt ccctcatgcg aacacgcctt cgattgtcaa
    35881 ctgacgtgtt ttcgtttaga accgtaccct gcgtgcagcc gcgacgctcg cgttcagcaa
    35941 gtttttatgt gtcagctcac aatattgcga ggccaaccac cgcctcctgt tcaagatcct
    36001 cgagacgtcc aatgacccta gtatccgtag taacatcgtc atcgcccttg gcgacgtcgc
    36061 cgtctcattt agcagcatca ttgacgaaag caacgacgag ctctacacgg gactgcgcga
    36121 cccggatatg gtcgtcaaga agaacacact catggtcttg acgcacttga tactgaatgg
    36181 tatggtcaag gtcaaaggtc agatgggtga gatggcaaag tgtgttgagg attcggatga
    36241 gcgcatctcg gacctcgcga agctgttctt ctcggagctc tcaacgaagg acaacgcgat
    36301 ctacaacaac ctccccgacg gtaagcgctc gccgttctcc acgaaatgtg cttgctcatc
    36361 tgttctatac agtcatcagt cacctgtcgg tcggcgcgca ttctattgac gaggaggcat
    36421 tccagagcac gatgaagtac atcttcggct tcatcgagaa ggttcgttcc ttcagtcctc
    36481 gcagtcacat cgcatgctca cccttccaac ttccgtccgc aggagaagca agcagagaac
    36541 atcgttgaga agctctgcca gcgtttccgt ctctccgaag agccgcggca gtggcgcgac
    36601 atcgcatact gcttgtcgct gcttccgttc aagtcggacc ggtctgtcaa gaagctcatc
    36661 gaaggtctgc aattctaccg cgacaagctg cgcgaggagc ctgtctacca gcgcttccag
    36721 gagatcctgc agaaggtgtg tctgctattg tataagtaga ggtggctcga gagtgacact
    36781 gttgcacaca ggctcgttcg aacaagtctg cgaacaaacc ggacgcggaa ctgaacgagt
    36841 tcgagcaggt acgttatgcc ttcattcaga cgctgtgatc tctcttccga gtactcatca
    36901 tcataaactg cagatcctag aggagaaccg acggcagggt gcggaggacc aggagtttga
    36961 gaaggctgtg caggggcgga aggctgccgc gaagaagagg cagacaaggc gaagtaagtc
    37021 tcggtggctt ccccgtgttc ctcctgttca tcggatgttt ttcctagcac aacggaagaa
    37081 gcccgcggcg cggaatgatg cagaagattc caactagagg ttgctctcta cgttgcacac
    37141 cacctctagc tatcgtctgt cggtattgta tgttgtatgt tgtaccccaa gaacacgcat
    37201 tatgttcgag aagtcctatg tagcaataga gacgttcatc aagaagagta actgaagttc
    37261 gagcactcgc tgcggacacg ccgacgtgaa ccctgaggtt gagagagaga gaccacaatt
    37321 cgtcggccct ctgcaaccaa agttcgaacg cggagaatca tcccggttgc gtcgctcagg
    37381 ctgcgcgtcc agacgtagta gatctctcat ctctgcgcgg cacaacacgg ttcatcacga
    37441 agagattctc gaccggctgc ttcaacgagt tcttcaacag gtacgagttc catgattgtg
    37501 catcaatact tatggcatac acagacctgg agtctttaga cgaccccgcc tcgtgagcga
    37561 cgcaggcaat aataatggtt ctggggcgtt gcgggacaag tatggccagc tcacttcggt
    37621 gcctctgtcg gctttgggtg aacctgggac tactaccgca gacacacgcc gcgcccttgc
    37681 gcgtgcggag gaggaatgca agtacgtgtc atacccccgc ggccggtgcc cgctcgtcga
    37741 aaatggcgcg cctgctggac ggtgtcagcg agccgacgtt gtcgttggtg tgcgtatagc
    37801 ggccttcgca acgtgcgcat atgcatacgt gctcttctca agagatgggc tcggtcacct
    37861 cacgacttgc aggaggagtt ctgtcgcgcc tttcactccg ttctgaatcc aaacgcgccc
    37921 tcacggtgca tgatgagact gcaactatat taccgagact atcaacacac aggcacattc
    37981 aaagtgacat tcgcatctta tgccacccat actatcacgc tctacgctcg ccatggcgcg
    38041 ctatcgcgaa ctattcgaac catattttcc tgatgtatga gcacaacgtt ctactgtggc
    38101 tactatcctc aggtagtagt acaagacagc ttgtgattcc tccaatcccc tttctgacac
    38161 gtctctgaac aataccagac caacttgcag cgcgagcatc ttcggagctc cgcacgtata
    38221 tcaccttcct ttccacattt cttgcaacat cccaatggcg ttgtagaggt ggataccggc
    38281 cccgcggaac tcgaactcga cgtcgagcct atcttcatcc tgtcgagagt gagtggggac
    38341 tcgaatacgt cacgatcgag cacaggttca aggtacgaga ctgcgaagag aggcgagagc
    38401 gcaatccgcg ttacgaacgg cgcaaacttc ttccacagct caccgccgcc gcgtagcatg
    38461 ccttccacgt ctttccctct accacagctg cacaaagggt cgccctcgcc gttctccagt
    38521 tctagtggta tccggccttt ggcagcatac tcgcagttcg gtccatgcgt ccagctcgtg
    38581 cggcaccgct caacaagggc tgggaggaga tgcttccaag ctttcgtctc ccctccgaag
    38641 acgcgatagt gcacggcagc accaggtttc acgagtcgct tgaacggcgc atcgatgatg
    38701 ggcatcaagt ccgggaaaag attgagaacg aatgcgtcgc aaaccatggt atggttggag
    38761 agatcgtagc ggacatggct gacaaagatg aacgtgtcgc agtcgttcgt gttatcgtca
    38821 agtaacgcga agatccttgc aggaggttta ccctccgtgc ccatggcgcg tagcatgatg
    38881 ccgtgtatgg tatccttgag atagatcatg gtatctccat gtttagacgt ttctttcttc
    38941 acacgacgct ggcgagagga cagttgagag ctgacatgta ttccatacca tcctgcggac
    39001 tttggatcac ccttctgctc taggacagga agtcgatcca atgatacgcg gtgtgcattg
    39061 gtgggggtaa gggattgttg cgactggaac acagggaacg gatctagtgc catgttggga
    39121 tcctgagatg ggatagcggg gcacacaaca atctatgcga ggtgtcagtc cgacactagt
    39181 atgccacgag catttaacaa cacacctcga gatatgaaga cttgcgcgcg atccggaccc
    39241 tcggttgaga gtgtgctaca ggcaatggga accaaatgcg ttgtgtgcgt tgtcccagct
    39301 ggacttgcat gctgcacgga gatatgtgtg taaccagtgg cgtggctccg gtgcccaacg
    39361 cggctttcgc tctgtgatcg tctacctgta gtcgtgcagt caaggttttt acgcttctct
    39421 gtccagcatc taggtcgacg tgaacgtatt ggtgagttcc cacgtctcct gtggccgtcg
    39481 tacgtgacat tcccgacaaa tgcggctgag aagactctga gaggggatgt tcgggggcta
    39541 tgtgtacgga atgtgtgtcg ttgatggcgg cgctagatac cacgagtgct aagcctagaa
    39601 caggcaccaa tttcgtcacg gccgcaagac tgggtcgcac agaaagtgcg accaggaccg
    39661 aatttggatc cctagcacca gtgagtagaa tggtcgggac gacgaaggag acgacaaggg
    39721 aggtgtctcc acgcccatct ctttcctcct gaagagttat ctccggactg gacgccggtc
    39781 cgctttccac gactaccgca aatgcagcat caactgattg aaagatgtgt tcgccaaagc
    39841 catcttgcgg ggaacgtacg acgcattgca accatggcgt cggtctcccg tcaaccactt
    39901 tgttgagaag catcaaccta ctccgtggaa cggtgaggta aacgcgcaca agtggaggga
    39961 tgggtgtctc ccaatgggat agtcgcccaa gagacggccg tccgacttgc tctatccccg
    40021 ggtatatgta caagcggtaa cggaggagtt gtgcgtgaag ctctctgttg ctcagagcga
    40081 acatggaaga atcgttgggg tgatagtggt ggagacgatc gactaacaag gacatagtct
    40141 ccgaccacgc accggcagga atttgcaggt gcgaacggac caagtgaaga aggatgacga
    40201 aggattcgca cgaaatggcc aggctcggaa tctgagatcg cagtaaagta ctctgctggt
    40261 cctcttggct cgtagaagag aggatagaaa tgatgtcttg gtctgcgaag aggtggcagt
    40321 acacgtcgtg caggaggtcg gcgaacgtgt gggtatcaac agatatggga acgaaggtct
    40381 tgcggccctc agtttgtgaa tccgcactct gtagacgctt ccaagtgagg ggttggtgat
    40441 actgccggat agaacccgcc tgcgtccgca ctgacagcaa tatcagttcg tgtgtgttgt
    40501 tcctcgtcgt gaagcccgac caggcgtcaa ctggtacaag gtctagaagc agggccacgg
    40561 aggacagatc tgcgaagagc ttgttccgga actccatagt cgattcgaac ccagattgtt
    40621 gcgagaggag ggactcggtg tatagaacgg g
//
