# Supplementary material for: Uncovering the transcriptional landscape of Fomes fomentarius during fungal-based material production through gene co-expression network analysis
Source: Fungal Biol Biotechnol. 2025 Feb 13;12:1. doi: 10.1186/s40694-024-00192-3 (PMC11827164; doi:10.1186/s40694-024-00192-3)
Supplement: Supplementary file 1 — Supplementary Material 1 [file 40694_2024_192_MOESM1_ESM.zip › scaffold_11.region002.gbk]

LOCUS       scaffold_11            21493 bp    DNA     linear   UNK 01-JAN-1980
DEFINITION  scaffold_11.
ACCESSION   scaffold_11
VERSION     scaffold_11
KEYWORDS    .
SOURCE      
  ORGANISM  
            .
COMMENT     ##antiSMASH-Data-START##
            Version      :: 7.1.0
            Run date     :: 2024-09-10 12:01:23
            NOTE: This is a single region extracted from a larger record!
            Orig. start  :: 925560
            Orig. end    :: 947053
            ##antiSMASH-Data-END##
FEATURES             Location/Qualifiers
     protocluster    1..21493
                     /aStool="rule-based-clusters"
                     /category="terpene"
                     /contig_edge="False"
                     /core_location="[10000:11493]"
                     /cutoff="20000"
                     /detection_rule="(Terpene_synth or Terpene_synth_C or
                     phytoene_synt or Lycopene_cycl or terpene_cyclase or NapT7
                     or fung_ggpps or fung_ggpps2 or trichodiene_synth or TRI5)"
                     /neighbourhood="10000"
                     /product="terpene"
                     /protocluster_number="1"
                     /tool="antismash"
     proto_core      10001..11493
                     /aStool="rule-based-clusters"
                     /tool="antismash"
                     /cutoff="20000"
                     /detection_rule="(Terpene_synth or Terpene_synth_C or
                     phytoene_synt or Lycopene_cycl or terpene_cyclase or NapT7
                     or fung_ggpps or fung_ggpps2 or trichodiene_synth or TRI5)"
                     /neighbourhood="10000"
                     /product="terpene"
                     /protocluster_number="1"
     cand_cluster    1..21493
                     /candidate_cluster_number="1"
                     /contig_edge="False"
                     /detection_rules="(Terpene_synth or Terpene_synth_C or
                     phytoene_synt or Lycopene_cycl or terpene_cyclase or NapT7
                     or fung_ggpps or fung_ggpps2 or trichodiene_synth or TRI5)"
                     /kind="single"
                     /product="terpene"
                     /protoclusters="1"
                     /tool="antismash"
     region          1..21493
                     /candidate_cluster_numbers="1"
                     /contig_edge="False"
                     /product="terpene"
                     /region_number="2"
                     /rules="(Terpene_synth or Terpene_synth_C or phytoene_synt
                     or Lycopene_cycl or terpene_cyclase or NapT7 or fung_ggpps
                     or fung_ggpps2 or trichodiene_synth or TRI5)"
                     /tool="antismash"
     exon            1529..2018
                     /ID="exon_12097_1"
                     /Parent="mRNA_12097"
                     /gene="jgi.p|Fomfom1|1208622"
                     /source="prediction"
     gene            1529..3599
                     /ID="gene_12097"
                     /Name="jgi.p|Fomfom1|1208622"
                     /gene="gene927088_929159"
                     /portal_id="Fomfom1"
                     /proteinId="1208622"
                     /score="0"
                     /source="prediction"
                     /transcriptId="1208813"
     mRNA            1529..3599
                     /ID="mRNA_12097"
                     /Name="jgi.p|Fomfom1|1208622"
                     /Parent="gene_12097"
                     /gene="jgi.p|Fomfom1|1208622"
                     /proteinId="1208622"
                     /source="prediction"
                     /track="FilteredModels1"
                     /transcriptId="1208813"
     CDS             join(1529..2018,2071..2369,2418..3599)
                     /ID="CDS_12097"
                     /gene="jgi.p_Fomfom1_1208622"
                     /source="prediction"
                     /transl_table=1
                     /translation="MKESGTKGKHALLYACGPTLDCRSDVEYFWLGRIPCRTVRLVGVI
                     VGVQVWEKRTVYTIDDGTAVVDCALAHAQVAPASPVKPKSKSATLSKDMTKSTRSSFAD
                     YLLSSRKVPLPLSATTNIKSTNAEPPPPPKPAVSVGQIARIVGRVVPRFDARIILVDEI
                     SRCASYNDESNHSISVSDLHRTTYYPSEPLPPFIPPVHTSHSSASHHPYAGCLRSPSKR
                     ATTQVPQTPASTRSIPASTTTSPSTSVTTSSPSSSTGGEPRVPRLRHPSRLRTRDLSSN
                     TFRIYVKHYMDNAPPPRRKRGSHSRTRSVSPSPTPRLSQARRGDLVATPTKSRRGQVET
                     GVDATPRPAGCLAIERTPRASLASAADSDDESDDEVDATYGQLYGYTLSHLRRVPELSL
                     LARRVVKTEAHCRAKEERKKAKSHKLQLPSTSASSASGSTSRSSPDTPLGPAVKRLFKQ
                     AIRTLFSEGEIVLWSGPVRPLPEPVFDPLVPSSLGLWKANTSTSSAATSSSSRSAISYD
                     DWDDDEALSEPTRGEEAYVPLTPAYFSRVLESAIRTIMTQAASLGEGEGGEATPKLKAK
                     STFSSSSARGNSLIERLRAQEKENAGPPSGPTKEQLLAWLRSSDERWARVGEWTVEEAL
                     QWGKREGRLWCVGKGRWEVCG"
     exon            2071..2369
                     /ID="exon_12097_2"
                     /Parent="mRNA_12097"
                     /gene="jgi.p|Fomfom1|1208622"
                     /source="prediction"
     exon            2418..3599
                     /ID="exon_12097_3"
                     /Parent="mRNA_12097"
                     /gene="jgi.p|Fomfom1|1208622"
                     /source="prediction"
     five_prime_UTR  3740..3878
                     /ID="UTR5_12098"
                     /Parent="mRNA_12098"
                     /gene="jgi.p|Fomfom1|220036"
                     /source="prediction"
     exon            3740..3903
                     /ID="exon_12098_1"
                     /Parent="mRNA_12098"
                     /gene="jgi.p|Fomfom1|220036"
                     /source="prediction"
     gene            3740..4741
                     /ID="gene_12098"
                     /Name="jgi.p|Fomfom1|220036"
                     /gene="gene929299_930301"
                     /portal_id="Fomfom1"
                     /proteinId="220036"
                     /score="0"
                     /source="prediction"
                     /transcriptId="220036"
     mRNA            3740..4741
                     /ID="mRNA_12098"
                     /Name="jgi.p|Fomfom1|220036"
                     /Parent="gene_12098"
                     /gene="jgi.p|Fomfom1|220036"
                     /proteinId="220036"
                     /source="prediction"
                     /track="FilteredModels1"
                     /transcriptId="220036"
     CDS             join(3879..3903,3984..4002,4139..4519,4584..4590)
                     /ID="CDS_12098"
                     /gene="jgi.p_Fomfom1_220036"
                     /source="prediction"
                     /transl_table=1
                     /translation="MLPSRHCYLASGVVNLTICFLPGGDATATIWANVLDLLSRTSSTL
                     RCLKLRGLYTSEALSLESRRNRTSIVRGPCLNAGELKEVDSLLSDDRFKDLHAVHLTYL
                     QVTKEQMEPSERRRIIADMESWMPQFRARKGTTLRIDMK"
     exon            3984..4002
                     /ID="exon_12098_2"
                     /Parent="mRNA_12098"
                     /gene="jgi.p|Fomfom1|220036"
                     /source="prediction"
     exon            4139..4519
                     /ID="exon_12098_3"
                     /Parent="mRNA_12098"
                     /gene="jgi.p|Fomfom1|220036"
                     /source="prediction"
     exon            4584..4647
                     /ID="exon_12098_4"
                     /Parent="mRNA_12098"
                     /gene="jgi.p|Fomfom1|220036"
                     /source="prediction"
     three_prime_UTR 4591..4647
                     /ID="UTR3_12098"
                     /Parent="mRNA_12098"
                     /gene="jgi.p|Fomfom1|220036"
                     /source="prediction"
     exon            4734..4741
                     /ID="exon_12098_5"
                     /Parent="mRNA_12098"
                     /gene="jgi.p|Fomfom1|220036"
                     /source="prediction"
     three_prime_UTR 4734..4741
                     /ID="UTR3_12098"
                     /Parent="mRNA_12098"
                     /gene="jgi.p|Fomfom1|220036"
                     /source="prediction"
     five_prime_UTR  4980..5324
                     /ID="UTR5_12099"
                     /Parent="mRNA_12099"
                     /gene="jgi.p|Fomfom1|219987"
                     /source="prediction"
     gene            4980..5799
                     /ID="gene_12099"
                     /Name="jgi.p|Fomfom1|219987"
                     /gene="gene930539_931359"
                     /portal_id="Fomfom1"
                     /proteinId="219987"
                     /score="0"
                     /source="prediction"
                     /transcriptId="219987"
     mRNA            4980..5799
                     /ID="mRNA_12099"
                     /Name="jgi.p|Fomfom1|219987"
                     /Parent="gene_12099"
                     /gene="jgi.p|Fomfom1|219987"
                     /proteinId="219987"
                     /source="prediction"
                     /track="FilteredModels1"
                     /transcriptId="219987"
     exon            4980..5799
                     /ID="exon_12099_1"
                     /Parent="mRNA_12099"
                     /gene="jgi.p|Fomfom1|219987"
                     /source="prediction"
     CDS             5325..5762
                     /ID="CDS_12099"
                     /gene="jgi.p_Fomfom1_219987"
                     /phase="0"
                     /source="prediction"
                     /transl_table=1
                     /translation="MPIHLPHELTDSIIGFVRDERDDDPRGPSTLLACALVCRDWVPAS
                     MHHLFRQIFLCGKVKYDRFVHGVLHSDALRCHLRSTVSLFIGVNGPYDAFHPCLVRDAN
                     GPYYGPQARERTSRRDPCRLFLCNFARHLPNLESLLLNLIQ"
     three_prime_UTR 5763..5799
                     /ID="UTR3_12099"
                     /Parent="mRNA_12099"
                     /gene="jgi.p|Fomfom1|219987"
                     /source="prediction"
     five_prime_UTR  7503..7586
                     /ID="UTR5_12100"
                     /Parent="mRNA_12100"
                     /gene="jgi.p|Fomfom1|1295504"
                     /source="prediction"
     exon            7503..7676
                     /ID="exon_12100_1"
                     /Parent="mRNA_12100"
                     /gene="jgi.p|Fomfom1|1295504"
                     /source="prediction"
     gene            7503..8569
                     /ID="gene_12100"
                     /Name="jgi.p|Fomfom1|1295504"
                     /gene="gene933062_934129"
                     /portal_id="Fomfom1"
                     /proteinId="1295504"
                     /score="0"
                     /source="prediction"
                     /transcriptId="1295695"
     mRNA            7503..8569
                     /ID="mRNA_12100"
                     /Name="jgi.p|Fomfom1|1295504"
                     /Parent="gene_12100"
                     /gene="jgi.p|Fomfom1|1295504"
                     /proteinId="1295504"
                     /source="prediction"
                     /track="FilteredModels1"
                     /transcriptId="1295695"
     CDS             join(7587..7676,7731..7845,7900..8243,8300..8395,
                     8455..8490)
                     /ID="CDS_12100"
                     /gene="jgi.p_Fomfom1_1295504"
                     /source="prediction"
                     /transl_table=1
                     /translation="MGAHPGHTSNLRSGNPNAPMHTQGQGGSPRTMILGMATVAAGLGA
                     FWLLQWKVQNRRHDSPNAAEMPTWQFRHAQQAPEFNSRMSTPGGTHTVVPSRQDPTQYK
                     TAKPADTKDTSGGGGAASSGMVQAHASGDGGRGLESSGSSERGGEAGTANPREKDNAAL
                     QREDASHDRGVVSSIMTALHGNPKEATQDSEGHVGQPAPNRRLNDRGGMYTKNSDYKDS
                     YRRD"
     exon            7731..7845
                     /ID="exon_12100_2"
                     /Parent="mRNA_12100"
                     /gene="jgi.p|Fomfom1|1295504"
                     /source="prediction"
     exon            7900..8243
                     /ID="exon_12100_3"
                     /Parent="mRNA_12100"
                     /gene="jgi.p|Fomfom1|1295504"
                     /source="prediction"
     exon            8300..8395
                     /ID="exon_12100_4"
                     /Parent="mRNA_12100"
                     /gene="jgi.p|Fomfom1|1295504"
                     /source="prediction"
     exon            8455..8569
                     /ID="exon_12100_5"
                     /Parent="mRNA_12100"
                     /gene="jgi.p|Fomfom1|1295504"
                     /source="prediction"
     three_prime_UTR 8491..8569
                     /ID="UTR3_12100"
                     /Parent="mRNA_12100"
                     /gene="jgi.p|Fomfom1|1295504"
                     /source="prediction"
     three_prime_UTR complement(9952..10000)
                     /ID="UTR3_12101"
                     /Parent="mRNA_12101"
                     /gene="jgi.p|Fomfom1|220102"
                     /source="prediction"
     exon            complement(9952..10299)
                     /ID="exon_12101_6"
                     /Parent="mRNA_12101"
                     /gene="jgi.p|Fomfom1|220102"
                     /source="prediction"
     gene            complement(9952..11819)
                     /ID="gene_12101"
                     /Name="jgi.p|Fomfom1|220102"
                     /gene="gene935511_937379"
                     /portal_id="Fomfom1"
                     /proteinId="220102"
                     /score="0"
                     /source="prediction"
                     /transcriptId="220102"
     mRNA            complement(9952..11819)
                     /ID="mRNA_12101"
                     /Name="jgi.p|Fomfom1|220102"
                     /Parent="gene_12101"
                     /gene="jgi.p|Fomfom1|220102"
                     /proteinId="220102"
                     /source="prediction"
                     /track="FilteredModels1"
                     /transcriptId="220102"
     CDS             complement(join(10001..10299,10386..10419,10509..10517,
                     10577..10651,10720..10924,11099..11493))
                     /ID="CDS_12101"
                     /gene="jgi.p_Fomfom1_220102"
                     /gene_functions="biosynthetic (rule-based-clusters)
                     terpene: Terpene_synth_C"
                     /gene_functions="biosynthetic-additional (smcogs)
                     SMCOG1052:Terpene synthase/cyclase metal-binding domain
                     protein (Score: 230.9; E-value: 4.1e-70)"
                     /gene_kind="biosynthetic"
                     /sec_met_domain="Terpene_synth_C (E-value: 8.2e-20,
                     bitscore: 67.0, seeds: 87, tool: rule-based-clusters)"
                     /source="prediction"
                     /transl_table=1
                     /translation="MAVAPASNRPTRLNFSDLISPCPWALRVNPNCKLAAEESKNWLLS
                     GCRLRAKKRAAFHGLKGGLLTAMCYPLAEYEQLRVCCDYINYLFHLDNICDEMDDRKTV
                     STASEVIGALRDPHGFQPSSAVGRLTQCFWRRMTATGSPGAQKRFIETFELFFRAVTQQ
                     AKDRASGNIPDLESYIAMRRDTSGCKPCWALIEYANNLDLPDEVMEHPIVLGLGEAAND
                     LVTWSNDIFSFNVEQANGDTHNMIVVVQNQQKLELQEAVDYVGDLCLACIDRFQALRKA
                     LPSWGPEIDAQLQVYIDGLGDWMIGNLVWSFETERYFGKDGRQVRHDLSVALLPRRK"
     exon            complement(10386..10419)
                     /ID="exon_12101_5"
                     /Parent="mRNA_12101"
                     /gene="jgi.p|Fomfom1|220102"
                     /source="prediction"
     exon            complement(10509..10517)
                     /ID="exon_12101_4"
                     /Parent="mRNA_12101"
                     /gene="jgi.p|Fomfom1|220102"
                     /source="prediction"
     exon            complement(10577..10651)
                     /ID="exon_12101_3"
                     /Parent="mRNA_12101"
                     /gene="jgi.p|Fomfom1|220102"
                     /source="prediction"
     exon            complement(10720..10924)
                     /ID="exon_12101_2"
                     /Parent="mRNA_12101"
                     /gene="jgi.p|Fomfom1|220102"
                     /source="prediction"
     exon            complement(11099..11819)
                     /ID="exon_12101_1"
                     /Parent="mRNA_12101"
                     /gene="jgi.p|Fomfom1|220102"
                     /source="prediction"
     five_prime_UTR  complement(11494..11819)
                     /ID="UTR5_12101"
                     /Parent="mRNA_12101"
                     /gene="jgi.p|Fomfom1|220102"
                     /source="prediction"
     three_prime_UTR complement(13836..13981)
                     /ID="UTR3_12102"
                     /Parent="mRNA_12102"
                     /gene="jgi.p|Fomfom1|220044"
                     /source="prediction"
     exon            complement(13836..14202)
                     /ID="exon_12102_2"
                     /Parent="mRNA_12102"
                     /gene="jgi.p|Fomfom1|220044"
                     /source="prediction"
     gene            complement(13836..14501)
                     /ID="gene_12102"
                     /Name="jgi.p|Fomfom1|220044"
                     /gene="gene939395_940061"
                     /portal_id="Fomfom1"
                     /proteinId="220044"
                     /score="0"
                     /source="prediction"
                     /transcriptId="220044"
     mRNA            complement(13836..14501)
                     /ID="mRNA_12102"
                     /Name="jgi.p|Fomfom1|220044"
                     /Parent="gene_12102"
                     /gene="jgi.p|Fomfom1|220044"
                     /proteinId="220044"
                     /source="prediction"
                     /track="FilteredModels1"
                     /transcriptId="220044"
     CDS             complement(join(13982..14202,14255..14381))
                     /ID="CDS_12102"
                     /gene="jgi.p_Fomfom1_220044"
                     /source="prediction"
                     /transl_table=1
                     /translation="MNRTQLQGLGADRRQLANTYAVLTLAIASTRCLLKILRYGLAIMT
                     SSTSPIANPWPKPEPDRANLKLQVMVHGVVCNFTSHKPSQARPNRWLSGQTRPSTTLLT
                     DYCFTAPTKYE"
     exon            complement(14255..14501)
                     /ID="exon_12102_1"
                     /Parent="mRNA_12102"
                     /gene="jgi.p|Fomfom1|220044"
                     /source="prediction"
     five_prime_UTR  complement(14382..14501)
                     /ID="UTR5_12102"
                     /Parent="mRNA_12102"
                     /gene="jgi.p|Fomfom1|220044"
                     /source="prediction"
     five_prime_UTR  14761..14806
                     /ID="UTR5_12103"
                     /Parent="mRNA_12103"
                     /gene="jgi.p|Fomfom1|1295513"
                     /source="prediction"
     exon            14761..15088
                     /ID="exon_12103_1"
                     /Parent="mRNA_12103"
                     /gene="jgi.p|Fomfom1|1295513"
                     /source="prediction"
     gene            14761..18807
                     /ID="gene_12103"
                     /Name="jgi.p|Fomfom1|1295513"
                     /gene="gene940320_944367"
                     /portal_id="Fomfom1"
                     /proteinId="1295513"
                     /score="0"
                     /source="prediction"
                     /transcriptId="1295704"
     mRNA            14761..18807
                     /ID="mRNA_12103"
                     /Name="jgi.p|Fomfom1|1295513"
                     /Parent="gene_12103"
                     /gene="jgi.p|Fomfom1|1295513"
                     /proteinId="1295513"
                     /source="prediction"
                     /track="FilteredModels1"
                     /transcriptId="1295704"
     CDS             join(14807..15088,15146..15209,15272..15325,15672..15715,
                     15772..15992,16044..16093,16147..16254,16307..17489,
                     17556..17608,17670..17718,17787..17795,17864..18000,
                     18070..18085,18160..18221,18302..18393,18462..18569)
                     /ID="CDS_12103"
                     /gene="jgi.p_Fomfom1_1295513"
                     /source="prediction"
                     /transl_table=1
                     /translation="MPPSRVFGPGDTALDVDNDTQAAHGNGYQPMLQRASERMSGIVRK
                     PSILSRWRGDEESGTSQTPERPAIPSALQTSGEAYSTPLPVLSMIVLSITMLGEFLSAN
                     VSAPFLLFMVEGFGQFHNESEVGYWTGLLVSTFFLTQFLTSLLWATVAAKHGPRLVLTI
                     SLLGSAITCCLFGTATSIEQAIVIRLMQGVFAGAIGVARGCVTSITDQSNEGRAYAILG
                     FCWGFGGVSGAIVGGTFENPALKWPSVFASVPLFVKYPYLLPCCVAASVTFIGSILSLF
                     LAPDCGPREGAIRLPPEKLRSIPEEESRPTTPHFEELEERSLYGSIRHKVSGYFSKVSP
                     VPAQVSAGPSQPTTAPVPLTPTQGPKQRTFSRVSRANGSAYGYSGSYRNRLLSNATMAS
                     RRGSTGLSIRRRRESNYDGAPSSVATGSDLNFAQRLLMANENAVTNIADLWVAAAINAD
                     NEDPFEESEDEFDQEGYRDDNEQAIEDEDEDDDEDVFGSASIARNNRFSRRISSATPSR
                     APGTSSNRQSFSNLRPSAFGRRPSSARRFSNLRRPSSSLAPGGTGAEVDELPLRRPSST
                     VPPIFSHVGVRTPPAVLEAQQLLAQAEAEEMDALAPIAESHRVSRSLSPALEAVAEKEP
                     SLWSLLPLAIICQYGWLALHSTTHDQVFYLYLVSKYPSGGLNLNAGHFSQLIALMCLAQ
                     IAYQFVLYPNIGPPRGRFSHLSMFRIGTMLFIPSYLTVILYRVFASPSDDGNLILMAAL
                     ALSTAVRYCGSTFSYTAISVLLNYMSPPHLVGFANGIAQSIVSLARFAGPILGGTLWST
                     SVQDNPAGYPLGFIVCSLACGLAVLHSFFIR"
     exon            15146..15209
                     /ID="exon_12103_2"
                     /Parent="mRNA_12103"
                     /gene="jgi.p|Fomfom1|1295513"
                     /source="prediction"
     exon            15272..15325
                     /ID="exon_12103_3"
                     /Parent="mRNA_12103"
                     /gene="jgi.p|Fomfom1|1295513"
                     /source="prediction"
     exon            15672..15715
                     /ID="exon_12103_4"
                     /Parent="mRNA_12103"
                     /gene="jgi.p|Fomfom1|1295513"
                     /source="prediction"
     exon            15772..15992
                     /ID="exon_12103_5"
                     /Parent="mRNA_12103"
                     /gene="jgi.p|Fomfom1|1295513"
                     /source="prediction"
     exon            16044..16093
                     /ID="exon_12103_6"
                     /Parent="mRNA_12103"
                     /gene="jgi.p|Fomfom1|1295513"
                     /source="prediction"
     exon            16147..16254
                     /ID="exon_12103_7"
                     /Parent="mRNA_12103"
                     /gene="jgi.p|Fomfom1|1295513"
                     /source="prediction"
     exon            16307..17489
                     /ID="exon_12103_8"
                     /Parent="mRNA_12103"
                     /gene="jgi.p|Fomfom1|1295513"
                     /source="prediction"
     exon            17556..17608
                     /ID="exon_12103_9"
                     /Parent="mRNA_12103"
                     /gene="jgi.p|Fomfom1|1295513"
                     /source="prediction"
     exon            17670..17718
                     /ID="exon_12103_10"
                     /Parent="mRNA_12103"
                     /gene="jgi.p|Fomfom1|1295513"
                     /source="prediction"
     exon            17787..17795
                     /ID="exon_12103_11"
                     /Parent="mRNA_12103"
                     /gene="jgi.p|Fomfom1|1295513"
                     /source="prediction"
     exon            17864..18000
                     /ID="exon_12103_12"
                     /Parent="mRNA_12103"
                     /gene="jgi.p|Fomfom1|1295513"
                     /source="prediction"
     exon            18070..18085
                     /ID="exon_12103_13"
                     /Parent="mRNA_12103"
                     /gene="jgi.p|Fomfom1|1295513"
                     /source="prediction"
     exon            18160..18221
                     /ID="exon_12103_14"
                     /Parent="mRNA_12103"
                     /gene="jgi.p|Fomfom1|1295513"
                     /source="prediction"
     exon            18302..18393
                     /ID="exon_12103_15"
                     /Parent="mRNA_12103"
                     /gene="jgi.p|Fomfom1|1295513"
                     /source="prediction"
     exon            18462..18807
                     /ID="exon_12103_16"
                     /Parent="mRNA_12103"
                     /gene="jgi.p|Fomfom1|1295513"
                     /source="prediction"
     three_prime_UTR 18570..18807
                     /ID="UTR3_12103"
                     /Parent="mRNA_12103"
                     /gene="jgi.p|Fomfom1|1295513"
                     /source="prediction"
     exon            complement(19112..19471)
                     /ID="exon_12104_3"
                     /Parent="mRNA_12104"
                     /gene="jgi.p|Fomfom1|1372222"
                     /source="prediction"
     exon            complement(19550..20187)
                     /ID="exon_12104_2"
                     /Parent="mRNA_12104"
                     /gene="jgi.p|Fomfom1|1372222"
                     /source="prediction"
ORIGIN
        1 attcgcattt cttccaccct cctacccgct tgttccttct ccgactgcaa cgtctgcatc
       61 tgagcttgaa gagcaccaac aatctcttct gcactgcgca acgccgcttc tgtctcctgc
      121 aatttgcgcg cactcctagc ttccccaatc cgtgcatccg ccaccatgat gttagcctgg
      181 ttgaaaaggc cagcactaag gtcatccaaa tccttctcaa tctccgcacg ggcagtctcg
      241 gcctgtccac gccgcgcggc ttcctctgtt gccttctcca tgagacgggt gagctctgcg
      301 gttacgtgcg atttctcgac aagcaacccg gtgctaagtg cagagagatg ctgtgtgcgc
      361 tcgagctcga gctgggaaat tttgagtgtg gtttgacgaa gattggacga ggtgacatgt
      421 agttcgtcct cgaggtctga tacacgatcg taggaacgca caagcttgtt gttgagttga
      481 gagacctggg agaagaggtc ttggacctgc tcgcgaagag actcgatgac catggcctgc
      541 gcatccgggt cagagtggtg agactgtagc ttggcatcct cgccgtccgc gccagctggg
      601 acgatagtcg tcttctgttc aagcaggtcc gcctcagcgt tgagttcatg catctcgctg
      661 tctacggaag gcttctgagc atgtgtcatg gcgtcagacc aggcagtcct ggagggttcg
      721 tagttccccg gggtaggttg ttagtctaga caaggcaggc agtagaggaa tatgacagcc
      781 ggattcccga gcttgcagga atgggggaac gtggacagct cgcagtcgag acgtcactcc
      841 tcttgcacga cgaaccatat ccggcgggcg tcaaagcctt tggacaacaa tgacaaacaa
      901 acactgcgag cttgagcaac tcggagtcga gccaactcgc aaacatataa cgtgatgatg
      961 cgctcctaca cgctgcggtt ttcagcgcaa gttggcactg gcagaaggtg gactcattga
     1021 tgatacgggt tgagtggact atcacgtgag cgagatacta catgacacgt ggacaagacg
     1081 cgacgcgtgg ttgaaatgcc aaactcgggg aagtgccgcc tgaaggcagt gaagcgcgac
     1141 gttgtccatc cccaccacga gtccaccgtc tttgctccct ccacactccc tggtacgact
     1201 cgcgcgacat cagagacctg tatagattgc tagctctagt tccaagtctt gcatcggtgt
     1261 gaggaaggga acccatatga gcaagacgtc tacagctcag gcttccgcca ggactaccat
     1321 ctcgcgtaca tcatccattc tgttgtcacc atccaaacgc aggaaattag aaggtgatca
     1381 gtcctcacgg acgacagaaa cgaaagaaac tgctcttgca cctgtacaag aggatggagt
     1441 gcagcaacaa ccatcatcta cggatatcct gagatggacg ttcacgcgag ccgccatcgc
     1501 ctcttgtttt gtgaaggatg tgtttgagat gaaggagagc ggaaccaaag gtaagcacgc
     1561 attgctctat gcgtgcggac caactcttga ctgtcgttca gacgtggagt acttctggct
     1621 agggcgcatc ccttgtcgga cggtgcggct ggtcggtgtc atagttggag tgcaagtctg
     1681 ggagaaacgc actgtctaca cgattgatga tggcactgca gtcgttgact gcgctcttgc
     1741 acacgcacaa gtagctcccg caagtcctgt caagcctaag tcgaagtctg ctacgttgag
     1801 caaggatatg accaagtcta caaggtcttc ctttgccgat tacttgctat cttcacgcaa
     1861 agtgcctcta cctctgtcgg caaccactaa tatcaagtct accaatgctg aacctccccc
     1921 tccacccaaa ccggccgtat ctgtcggcca gattgcacgg atagtcggac gagtggttcc
     1981 tagatttgat gctaggatca tcctcgttga cgagatttgt gagtcgccac ttgtattact
     2041 ggccattcct actcattcga cccaacatag cacgatgtgc ttcatataat gacgaatcta
     2101 accactccat atctgtctct gaccttcatc gcacaacgta ctatccttca gagccactcc
     2161 caccattcat accccctgtg catacatcgc actccagtgc atctcatcat ccatacgctg
     2221 gttgtcttag atcgccatcg aagcgtgcta caacgcaagt acctcagaca ccggcttcaa
     2281 ctcgttcaat tcctgcctcg accacaacct ctcctagcac ctcagtcacg acatcgtcgc
     2341 cgtcatctag taccggtgga gaaccacggg taagctcaaa ttctctgccg caagaccgtg
     2401 tgctcacgta cactaaggta cctcgcctgc ggcacccctc gcgtttacgc acccgagatc
     2461 tcagttcaaa tacgttccgt atctacgtga aacactacat ggacaatgca ccaccacctc
     2521 gccgaaagcg cggatcacac tctcgtacgc gttctgtgtc tccctctccc acaccgagat
     2581 tgtcgcaagc gaggagaggg gaccttgtgg caaccccgac aaagtcccgt cgtggtcagg
     2641 ttgaaactgg cgtcgatgcg acccctcgtc cggctgggtg tctcgccata gaacgcacac
     2701 cacgcgcaag cctcgcatcc gctgcggatt ctgacgatga aagcgacgac gaggtggacg
     2761 cgacatacgg acagctgtat ggctatactc tatcacatct gcgccgggtc cccgagctgt
     2821 ccctccttgc acgacgtgtc gtgaagacag aggctcattg tcgcgccaaa gaggagcgca
     2881 agaaggcaaa gtctcacaaa ctccagctcc cgtccacgtc cgcttcttct gcatcagggt
     2941 caacgtcacg atcatctcca gatactccgc tcggacctgc agtgaagcgg ttgttcaagc
     3001 aagccatccg cacgctgttt tcagagggcg aaatcgtgtt atggagtggg cccgttcgtc
     3061 ccctacccga accggtcttc gacccactcg tcccctcctc cttgggacta tggaaagcga
     3121 acacaagcac aagctcggca gcgacctcat catcatcgcg ctccgcaatc tcgtacgatg
     3181 actgggacga cgatgaggcg ctgagcgagc ccacacgggg cgaagaggcg tacgttccgc
     3241 tcacacccgc atacttttcg cgcgtcctcg aaagcgcgat ccggacgatc atgacacagg
     3301 cagcaagtct gggagaggga gaaggaggag aagcgacgcc caagctgaag gcgaagtcga
     3361 ctttctcgtc ctcgtcagcg cgggggaact cacttattga gcggctcaga gcgcaggaga
     3421 aggagaatgc gggcccccca tcgggtccca cgaaggagca gctgctggcg tggttgagga
     3481 gtagcgacga gcggtgggcg agggtgggcg agtggacggt cgaggaggcg ttgcagtggg
     3541 ggaagaggga ggggaggctc tggtgtgttg gaaagggccg ctgggaggtg tgtgggtgag
     3601 tggtggtgct atgagcgtac aagtggtgtc cactgttctc gatcgtcatc gaacgctgca
     3661 gcgaggatgt tacatgtttg cgacaaatgc tcgggtgcaa tacactgcac agtgatctcg
     3721 attgttcagt tgcgagtgtt gtgacgtgag ctcctctccc gaatttctat ttaatcgtat
     3781 ctgttcgtgc acctgccccc caaagctgtt catgtggtcg cgctgtggaa tcatagtatg
     3841 ggcatctacg gcttgcgaac acttgaccag ccacatggat gctgccatcg cggcactgct
     3901 atcgtaagtg ccgggtaggt gcttctggcc cttttccctc acttatcggt tgcgtggaat
     3961 tcacgtcgat atgttgcgtg aagtcgcgtc gggagtcgtg aagttggtaa tccttgctta
     4021 cggtatgctc ctcgcctctc aatgtattca gatgcttaaa gctcacatga tgtccgcatt
     4081 cgtgatcatc ctcacactta gaaaatcttc caatggcagc gttcactcag ctggatagtc
     4141 ttactatctg cttccttcca ggcggcgatg ccacagccac aatctgggct aatgtacttg
     4201 accttctcag caggacgtcc tcgaccctca gatgcctcaa actgcgcggc ttgtatacca
     4261 gcgaagcctt gtccctggag tccagacgga atcgcaccag catcgtccgt gggccgtgtc
     4321 tcaacgccgg cgaattgaag gaagtcgact ctcttctctc tgacgataga ttcaaagatc
     4381 tccatgcggt tcatctaacc tacctgcaag tcacgaagga gcagatggaa ccctcggagc
     4441 ggcggaggat tatcgccgat atggagagct ggatgccaca gtttcgtgcg cgaaagggca
     4501 cgactctgag aatagacatg tgagtggttc gtgactggga gtactgccta ctgttagagc
     4561 ctgacgcgat gctgtcaagg gaggaagtga tcaggtaccc ctcagatgaa cccagttcaa
     4621 ttgaacagac gtaggagtct ttccaaggtt cgcgctccgt tctatggatc tacggatcct
     4681 catagatctg aagcactaac tctggtcctg ctccgattga ttgtgcacca caggttcaca
     4741 tgttatcgtc gcggaatagg tcaagatcgg acgacgaacg tcgcatggaa acttgccacc
     4801 gttaggctac aatgcttctc gtctgtcaat tcccatccca tcaatgtcag gcgtgctggt
     4861 actcctcgca ttgagaccac tgcgagcttg tgtggctccc cgcaaaatcg agcgggaagg
     4921 cttgttactg ggtacaaggc tcagcgtgct accgtttgct cgcgagaggc tagcgctacc
     4981 actggcacag cccagctgag aagttggaat tagccactct cactgctcag tattcatata
     5041 ctccaacttg atggatattg ataaatcaac tcatcaactt gaaggtgaac cggttggcaa
     5101 ttggatgatg atgttcagtc agattaagtc gtctcgctgt ctggcaatta gtcccacgcc
     5161 actagcgctt gttagcttcc catgctctcc agtatgagag caaccactcc acctccacga
     5221 acgactctcc gatcactggt cctgctggat agtaagtgac tctcctgcca cacctatcga
     5281 ctactgactg cgtatatgct ccgctcatac tctgtagtca ggagatgcct atccaccttc
     5341 cacacgagct tacggactct atcattggct ttgtgcgaga cgaaagagac gatgacccac
     5401 ggggcccgtc gactttgctc gcctgcgcat tggtttgccg tgactgggtt cctgcaagta
     5461 tgcatcatct gttcagacag atttttctgt gcggaaaggt gaaatacgat cgctttgtcc
     5521 acggagtatt acactcggac gccctgaggt gccatctacg gtccacagtg agcctcttca
     5581 tcggtgtcaa tggcccctat gacgcattcc atccgtgcct cgtccgggat gctaatggtc
     5641 cttattacgg cccgcaagcg cgcgaacgaa cctcccgcag ggatccatgt cgcctattct
     5701 tatgcaattt cgcccgccac ctaccgaatc tcgagagctt actactcaat ctgatccaat
     5761 gagacgacta ccttcccctg cgaggagaat ccaatctgtt ttcgggattc ccatcgatca
     5821 cgacactgag cctgatcagt tgtcgtttcc cctcagtcgg attcctgtgc cacgccctcc
     5881 attcgctacc gcggcttgtt gcgctagagt tgaactatgt tcaattttct catgttcacc
     5941 cagccgtacc tctcccattg tcccaaccgg ctcttcgaca tcgatcatcc ccggggcttg
     6001 aatggctgag actccgtata gacgatcttg tggaccgtac cacatgctac gtttttctct
     6061 tcacatggct tgcctccgta tgctccgtcg atgtcttacg actcgttgca ccaagtgccc
     6121 tcaagctaga catacgtcct aatggtgcgt tctccaagat catcttagag tggcatgcat
     6181 gaatctgatg atgattatca tgcttagcaa actttccgat cgcagcatat accaagctag
     6241 agagcctgac tctcgcacta cggagcttga aaatcgatgc tgcgattgta tgggccaacg
     6301 tcacgcgctt gctggaagaa gtatcttctc cgctgaaaac tctcacatta caccgtatgt
     6361 gtactagtga agcttatgcg ctggcgcaca gcagcaacgt cggcctcgct ggaacacgtc
     6421 ttgatgcagc cgcaacaaag gaaatcgatt caatcctgtc gcaagagaag ttcgagggcc
     6481 ttgaagtggt ctgcttgtcc catctgttcg tcattaagga acagatggac gagccggggc
     6541 aggcgaacct tctcgcgacg attcagagct ggatgccgca gctacatgct cggaaggata
     6601 gtactattct gaaagtgggc tggtgagtaa cactcgtccg cagtactctg ctcggagtct
     6661 catgggagac cttgattcac agttttctgg cccgatcctt cagaggtcgt tgaaggaggc
     6721 acattttgac ccgacgggcg taaacgtagc atgcgcagac gcgggagtca tcgggaggtt
     6781 cgtcgcgcac cgctcgattc attgaatcaa cctgtattca tgcgtcttgc ccttcaatag
     6841 cttgcattat cgtgattatc gtgctaatct tgtatatatc ggtataaatg aaaagcgcgg
     6901 attacccaca aacttcgaat ggctacggcc ccgaggcgcc tgtatctcaa gctgaacact
     6961 gcctgcatcg caatgccgca attctagggc gtgtgcctcg cgatattgct catgacacaa
     7021 tggttctcgg cccgatacgt ttcctccacc cacaacggtt ctctcaataa tttgcttgca
     7081 tggtcgactc ctcaggcccc aggccatgta tatgtcatat ctccatagca catcgtttga
     7141 tctcgctcat catttccaga tcgtgtgcaa gtcgacaatc ttcaagttgg ccgtactgtg
     7201 gaagctaaat caactcagac tttcggacga ccgactcgga tgtcgtgacg gaatgcacgc
     7261 agtggatcct ggcaggctct ggaccgcaca cggttcgcat agtggctcga tgtgacgctc
     7321 tgaccatgtc ataaccctcc cgggtcacat tagggatcca gagcgctcat ggcgcaccga
     7381 ctatgacgac gtcactcacc cgtacccttt cactacgctc tccaacttag gtatctcgcc
     7441 gtcccaatat ggtgccatgg gcgaccccga tcgatgctgc ccgtgtcgcg ttctccgtgg
     7501 tgcgtatata gtcctgtcgt aggacatcga ccgcgtaaaa tctccctcct tcctactacc
     7561 cactgcacca gagcctcgta cgcattatgg gcgcgcatcc agggcacacc tccaatctca
     7621 ggtcgggcaa cccaaatgct ccgatgcaca cgcaaggaca aggcggtagc cccagagtac
     7681 gttcctcatg gctttcctac tttgcagtac acatctgact gggcccacag acgatgattt
     7741 tgggtatggc caccgtcgcc gccggactcg gtgcattctg gctccttcag tggaaggtgc
     7801 agaaccgtcg ccacgactct cctaacgcgg cagagatgcc tacctgtacg tgtttgcctt
     7861 ttccctgtag catcttcgat gctgatcgat tgaatacagg gcagttccgc cacgctcagc
     7921 aagctcctga gttcaactcc cgtatgagca cgcccggagg aactcacacc gtcgtgccta
     7981 gccgtcaaga tcccacgcag tataagactg ccaagcctgc cgacacgaag gacaccagcg
     8041 gcggtggcgg agcggcgtcg agtgggatgg ttcaggctca tgcaagtggc gatggtggcc
     8101 gcggcttgga gagtagcgga tctagtgaac gtggcggcga agcagggaca gccaatcctc
     8161 gcgagaagga caatgccgcc cttcagaggg aggacgcatc tcatgacaga ggtgttgtct
     8221 cttctatcat gactgctctg cacgttagtc accgacgacc atatttacga tgatcaatga
     8281 cccttacccg agccactagg gaaacccgaa ggaagcaact caagactccg agggtcatgt
     8341 cggccagcct gcgcccaata ggagattgaa tgaccgcggc ggaatgtaca cgaaggtttg
     8401 cgattcacca gtgaccgttg tccctgatga tacccacact aacccaccat gcagaactct
     8461 gattacaagg atagttaccg tagggactga ttggtcatat gcataattca tcaccatact
     8521 gtttgtaaaa ttactacgtg gacttctcct gggccctata tcaaggctgg tatacgcaat
     8581 aggatgctgt gctttgtctg tcaatagcaa gctcattgtt cgcatgggca ttggtgctat
     8641 agtgtagtgg ttatcacttg ggattttgaa cgtaaccttc ccaaaaccca ggttcgaacc
     8701 ctggtagcac ctttgcacgg gtatttcttt ttctcctacc tcaaccacca gagatcggac
     8761 ttctgtggcc gttgacgttg aacgtccgaa ctcgtacatg atgatcactt gtctctcgtt
     8821 gttcagtcat caatcaggga ttatctggtt gcattcacac tgcaacatac tgataagtac
     8881 ttgggaccgc tcatgctgtc actggctagc aaggtgggat gacatttcaa ccatctagca
     8941 catcgactac gcaaggtgtg acgatacgct cctagataaa gaaggtagag aggtacatca
     9001 acgggacctt gggagaactc tatagtgtat cgacagcaat tacgcgcgcc ggacgcggta
     9061 agcgaggcac gaagtcgtgt gcatgatacg atcaagtacg gtaaatggat ttgaatataa
     9121 tatgaacgaa tgagaggaag atggaccgag gccaatcatg ctacagtgag agggctagag
     9181 agacgaagag acgagacgag agatgagaga agggctatac agcttgtgtg tgataattag
     9241 atagatagat agatggagag acggaggggg gaaagagagt ggatttgaga gctgagagag
     9301 ctggacggga atgagagcgg aatatgatgg ggattggggc cccaggaaag gatgtctcaa
     9361 gtcggcaggc cggaaatccc aggccggaga ctatacacaa gcgcacggga gttattgtaa
     9421 ggggttgatg agaggtgtga aattgggaca caggggtaag ggagcggaag tgtgcgagtt
     9481 gatgacagga cgagggtaga gagagcgaac gtcggacgtc gtatccgggg ccggatcgag
     9541 ggaagtgtgc gaacggggcc gaaggtgagt agcctcgctg gcaccgcaac cgacgtgagc
     9601 ctccgacgaa acacgttgaa aacgtactcg agcctcgggg tagtcgcggg gtgacggcgc
     9661 agtgccggcg gaatggtaag cgagagccaa aagttcaaaa actccgggtt gagccgtgcg
     9721 agtggggggc gggccgagac cagcgggcga cgctaaaatt tgcgaagcta atcgcagctt
     9781 agtatacaac atctgggtgg gagagacaat gttagcatct gccactcttc gtccggggtc
     9841 acacgcgggc gcagaccccg ccacagccag cgagcgggaa ccggccaggg tacactgaat
     9901 taggggccgg aaggacgcac ctacggctat gacttcctgc cagcccttag tctaagcctg
     9961 ccgtaaactg gccctggacg ctcccgcagg cggccatgaa tcacttgcgg cgcgggagga
    10021 gggccacaga cagatcgtgg cgaacctggc gtccgtcctt gccgaagtat cgctcagtct
    10081 caaacgacca gacgaggttg ccgatcatcc aatcgccgag gccgtcgatg tagacctgca
    10141 attgcgcgtc gatctcgggg ccccaggatg ggagcgcctt gcggagcgcc tggaagcggt
    10201 cgatgcacgc gaggcagagg tcgccgacgt agtcgacggc ctcctgcaac tcgagcttct
    10261 gttggttctg gacgacgacg atcatgttgt gcgtgtcacc tatcatgggg tgggggattg
    10321 gatggatagt gtcagaacgg actatggagc gcagctttga tagtggtgat tgcggggata
    10381 cataccgtta gcctgttcaa cgttgaacga gaagatgtcc tgtggaggca acgagaatgt
    10441 cagaatacgt actctccacc cccatccgtg gatgcaacgc gggatggcga aacatgcagg
    10501 acactcacgt tcgaccacta aaaatatggg ataggattag cacgcgctcg gaattcaccg
    10561 cccacaacct gctcaccgta accagatcgt tcgcagcttc tcccagtccc aacacgatgg
    10621 ggtgctccat cacctcgtcg ggaagatcga gctgtgcagc ggcgcgggcg tgagacacca
    10681 cctttccgcg gaggttatag agagggcttc gacgctcacg ttgttcgcgt attcgatcag
    10741 agcccagcac ggcttgcatc cgctcgtgtc ccggcgcatg gcaatgtagg attcaaggtc
    10801 ggggatattc cctgaggcgc ggtccttcgc ttgctgtgtc accgcgcgga agaacagctc
    10861 gaacgtctcg atgaaccgtt tttgcgcccc gggtgatcct gttgctgtca tccggcgcca
    10921 gaagctgtgg aagacagaac cgaaggcagc aatgtgccaa taagccaata ggcaatcatc
    10981 agcgctccgg tgaatagcga aggaagacag agggaagaga agagaaggtg tgatagccac
    11041 cgaggaagat gcgaaccggg taagtgggaa ggcgtgcacc ggccacgagg atactcacca
    11101 ctgcgtgagc cttcctactg cggacgaggg ctggaagccg tgcgggtcgc gcaatgcgcc
    11161 gatcacctcg ctggcggtac tgaccgtctt gcggtcgtcc atctcgtcgc agatgttgtc
    11221 aagatgaaag aggtagttga tgtagtcgca gcacacccgc agctgctcgt actccgcgag
    11281 cggatagcac atcgctgtaa gtaggccacc cttgagcccg tggaaggcag cgcgcttctt
    11341 cgctctgagc cggcagccgg agagaagcca attctttgac tcttctgcag cgagcttgca
    11401 gttagggttg acgcgcaacg cccaagggca gggcgagatg aggtcggaga agttcagcct
    11461 tgtcggacgg ttactagcgg gagcgacggc catgatcact gacgaaaaga caagacaggg
    11521 gacggcttaa ccggagaatt aaaaggtggt aagaggtaaa ggggactgcg gtagaagaaa
    11581 atgggtggcg aatttgcatg gctgaagagc gggatgcttt taagtcggcg tcgcattgca
    11641 acccccgttg gctaggtctc acgggaattt ctgcaaaatt cggtggaatc agggagaaca
    11701 ctggcgtgcg gggcgcggtg ggacctctag acgcagaggc gaaattacgg ggcctgacga
    11761 ggagggataa tgtttgtcgt tctcggcaag agattcaccg agtgcgtttc agatctggcg
    11821 aaaggatata gagaaggagc ggctagcggg gaccgcccac gactgtgccc gataaacaat
    11881 aggttcatcg aggccgtact gcgggagaaa cgaaaagaac tgacgaagtt cattgatggg
    11941 agcgtcttgg cagaaacgga gtgtgggtgt agagtctgca cttcacgact cacgcgtagg
    12001 cgaggcccag tattgttcac atatcctggc ccatttcgtc tttcgcgtag attcattttg
    12061 gttcttgtga gcaagcgcca ggcaaaatat cccagcagaa gacggcactc tgctaacatt
    12121 gctcccgagt ggcttcgaag ttcggccggc gccggaactg atccgaatca ccaccccagg
    12181 actggcaagc aaggtagtcc aggataatat ggatctggtg aagatgagaa cttctgagtc
    12241 agcagtgagc acacgaagag acgacgacac tagatctgga gactggaaga gtgtacgtgt
    12301 cttcgtaaca ggtcaaatca cctgggagcc aacgggaaca aacgcgctcg gagtaagatt
    12361 cggcaatcta gcgcgaatct cgcaacgatc tgtgactcgc cctcaaactg tcaaactaca
    12421 tggaagcaat atacatagag tcatgagaga ggctatgcat caagcagtgc tctgggcctc
    12481 tggatgaatg tttgcgatca ctcctactga acctctgctg ctctgaaggc cgagagaaga
    12541 gagaaaataa ggatggccgt caggtctacc ttcacgaccc ccgaacggag cttgaaacga
    12601 aagggcgcgc attgagcgat gcggtctgcg tgggagtagg ccttcgccta tgtgcctttc
    12661 attatcaccg tcgcccgctt tccgcgcctg acgtacctct agacggactt gcatcatctc
    12721 tcatattgat tgacagttcc agagatggcg ggcctttcat cacaaattga ggccgaggcc
    12781 gagggcacgc aaatgggagg atgtttcctg gccgcacggc ccctggttcg aaacacttat
    12841 cataagtgaa ttagagaaag cgccagagtt cacgtaccat cacatgggac atttctccag
    12901 tcgtatcccg atcccaatgt tctgcctctc ttggacccta acgacaggta catacgagcc
    12961 aatatgagtg atctgcagct aaatgttata taagcagcga cggtcgttgg cagtggagat
    13021 ggggacatac cccttcgcgg tgcgcgtaag tttggagaag gctgttctcc tctgaaagcg
    13081 cccgtcagat agaggagatg ccctcgacgg atcttttcaa tggatctggg gtttaggcgg
    13141 ccgtaagtcc gtcttacacg gcaagcgcaa gtccgtcaca cgcacggaag gatcgctcgt
    13201 caggttacga agatgacgcg cggggttccg aatgtctctc ccaagcttgg ccgcagtccg
    13261 ttgtgaagtg tactctccac cgtccacacg agggagagtc caagcccacg tcaatctacg
    13321 atgatgtgac accgagaagt gctaagtctt ggaagtctgg agtttggaag ttcttttaga
    13381 aaagagtgtc tcgacgaaga gatgcagtaa tctaacgtgc aacgctaatc cgaaactcgg
    13441 gtgatgcgcg atcgcagtgc catagggacg cgcagggtcc aggagggaga cgcgttcggt
    13501 gatcaatttg cccccccctc ccccccccat gatggtttgg aaaagaagcg gtttggggcc
    13561 caagtttcct tgagcgcgtg gagagacgcg gagctgcaag tcttcgttac gggctaccta
    13621 gattacttgc ttgcgagata tttggtaccc cacaacgaca gtcccacgaa tggttgtact
    13681 gttatatgag ataacgcgac ccttgagatc agcgtcagac ttggagtcat ctccacgtta
    13741 agccagccct tgcagggaaa atttgcgagt cggcgatgag tggcatccac gctatggttg
    13801 ccgagcaaga tcaggttgaa gttgttgttg gttctgggtc aaagggtttt gtttcaagac
    13861 gaggttgatc ccgcgatccg accaaagcgc tgctgtccac tctattatga aatgacgcga
    13921 ccctggatct aatctcagtg agggtgcgat agaaccggag cggtgttgac ggtcagccga
    13981 tttactcgta tttggttggg gcagtaaagc agtagtccgt gagtagtgtt gtgcttggtc
    14041 tggtttggcc tgaaagccac cggtttggcc tggcttgaga tggtttgtgg cttgtaaaat
    14101 tgcagaccac accatggacc atgacttgta gtttcaagtt ggcccgatct ggttctggtt
    14161 tcggccatgg gttagcgata ggactggtgc ttgaagtcat aactgatgtt aatgctcaga
    14221 tgggccacca tgcaactgtt tacatggtac ccacttgcaa gtccgtaacg gaggattttg
    14281 agtagacacc gggtactagc tatggcaagg gttaagactg cataggtatt tgccagctga
    14341 cggcggtcgg caccgagtcc ctgcaactga gttcggttca tattgctcaa gcgctcaaaa
    14401 ccgaactggt tcgatgctac ttgcaacttg acgaatatca gttaaatatg gactgatcac
    14461 cttcgttccc tactgctggt cttccactgg taggcactgc gaactcggtc gcgacaatga
    14521 caagtgaaag cgctcggagg gacggtccga catttggcgc ctacgagagt tattcacgtc
    14581 acgtgcgctc aggacttggg cgcgtccgcg tcagtggcac tggcgactac tagcgcagtc
    14641 tcaactctaa acagtcaatt ccttccccac tgtgcctact atcctcccca acgactacgg
    14701 ttgctattgc gaatatcacc aaactggtgt ctatcgtctc ttgaactagc ttcttctcgg
    14761 tggtcgtagg accgttatcg gcgtcggttt gacaagccca atcaatatgc ctcccagccg
    14821 tgtcttcggg ccaggcgaca ctgcgctcga cgtcgataac gatacacagg cagcacacgg
    14881 aaatggttac cagccaatgc tccagcgcgc aagtgagcgg atgtctggca tcgtccgcaa
    14941 gccgagcatc cttagtcgat ggagaggaga cgaagaaagt ggcacaagcc agaccccgga
    15001 acggccagca attccaagtg cattgcaaac atcaggggaa gcgtactcca caccgctacc
    15061 ggtgctgtcc atgattgtct tgtctatcgt atgaccattc gagttgttcg atagagtgat
    15121 gtatgcgact gaagctgtgt ttcagaccat gcttggagaa ttcttgtcag cgaacgtatc
    15181 agcgccgttc ttgctgttta tggttgaagg tatgtcgtgg tcatatgcgt tcatagcatg
    15241 atgtgtgacg gcggcgtggc ttttgcttca ggattcggtc aattccataa cgaatcggaa
    15301 gtgggctact ggacaggatt gctaggtgag tgtcggtatc atagtctctg tagtttcgtt
    15361 cctctttttc gttggtgtcc tgcgaatgag cgtgcgctat gctgagaaga ataaggcctg
    15421 tacctatgca ttcgctctcc attgtacaga cagtgactat cgacgctacg actatcgatg
    15481 ctactgagta gtctttctcc tcttagtgga acctcgtttc cagacaacga gtatctgcca
    15541 cctttctgtt taatgcgttt ccgaggatct atactttgtt gcctgtcatc gagagtgcag
    15601 cttgggtcca gtggaatccg ttgttcccgc gattccgata ggctcaatct cacactgacg
    15661 aatattgaca gtctcgacat tcttcttgac acaattcctc acatctttgc tttgggtacg
    15721 tcgtgtttca taacgtacac ccatatgaca acttattatt ttgcatgtca ggctactgtc
    15781 gccgccaaac atggtccgcg acttgtgttg accatctctc tgctgggaag cgctatcact
    15841 tgttgcctct tcggcactgc cacctcaata gagcaggcca ttgtcatccg ccttatgcaa
    15901 ggtgtctttg ctggcgcaat tggagttgca agaggatgcg tcacgtccat caccgaccag
    15961 agtaacgagg gccgagcgta cgctatcctt gggtaagtat cgtgatctat gccgccttgt
    16021 ctcgaattga ctaatggtgc tagcttctgc tggggctttg gtggtgtgtc cggtgccatt
    16081 gttggcggaa catgtgagtg aattggtggt acgagtgcat atagagagac tgatcgacca
    16141 taccagtcga aaaccctgcg ttgaagtggc cgagtgtctt tgcgagtgtt ccactcttcg
    16201 tcaagtatcc atatctactg ccgtgctgtg ttgcagcatc cgtcaccttc ataggttagc
    16261 cgaccgcacc gagtctagtc ttacttgcgc actcaccaga tcgtaggatc tatcctgtcg
    16321 ctcttcctcg cgcctgattg tgggccgcgg gaaggcgcaa ttcgccttcc tcctgagaaa
    16381 ttgagaagca tccccgaaga ggagtcacgg cccacgacgc ctcacttcga agaactagag
    16441 gaacgcagct tgtacgggtc gatccgccac aaggtttcag gatacttctc caaagtctcg
    16501 cctgtgcccg cccaggtgtc tgccgggcct tcgcagccta caacagcccc ggtgccgctt
    16561 accccgacgc aaggtcccaa gcagcgtacc ttttctcggg tcagcagagc gaatggctcc
    16621 gcatatgggt acagcggctc ttataggaac cgtcttctga gcaatgcgac tatggcaagc
    16681 cgacgcggaa gcacgggatt gtcgattagg cggagacgtg agagcaatta cgatggcgct
    16741 ccttccagtg tggccaccgg aagcgaccta aactttgccc agcgactgct tatggcgaac
    16801 gagaatgcgg tgacgaacat cgctgaccta tgggtcgctg ccgctattaa tgcagataat
    16861 gaggaccctt tcgaggaaag cgaggacgaa ttcgaccagg agggataccg tgacgataac
    16921 gaacaagcca tcgaggatga ggatgaggat gacgacgaag acgtttttgg ctctgcttca
    16981 atcgcacgaa ataaccggtt ttcacgacgc atttcctcgg ctacacccag ccgtgcccca
    17041 ggtactagct cgaaccgtca gtcgttcagc aacctgcgtc cgtcggcctt cggtagacga
    17101 ccctcctcag cgcgccgctt ctccaacctt cgcaggccgt cgtcatctct cgcccctggg
    17161 ggtacaggag ccgaggtcga cgagctgccc ttgcggcggc cgtcgtcgac tgtaccccca
    17221 atattctccc acgtcggtgt acgtaccccg cccgccgtac tcgaggcgca gcagctgctc
    17281 gcacaggcgg aggcagagga gatggacgcg ctcgcgccga tcgcggagtc gcaccgtgtg
    17341 tcacgctcat tgagccccgc gttggaggcc gtcgcggaga aggagccgtc gctgtggagt
    17401 ttgttgcccc ttgcgattat ctgccagtat ggatggcttg cgcttcactc gacgacacat
    17461 gatcaggtgt tttacctcta tcttgtctcg taagcatatg ttctcagttg ctgggtggtt
    17521 ccgcccgcaa ggggagactg aaggctgcta cacaggaagt acccatccgg cggtctcaac
    17581 ctgaacgctg gtcacttctc tcagctgagt acgtcgttta caaaacttct ttggtttcat
    17641 gcaaagacgc gcactgatat tcttcgtagt tgcgttgatg tgtctcgcac agatcgcata
    17701 ccagtttgtg ctatacccgt aagtccaatt cctgtgttcg cagcacagct cgaccgctta
    17761 ccacaccccc actccactga aaccaggaac atcgggtacg gttccgctct ccttgccgta
    17821 aatgcgcgca tcctgcccga cgctaacgac ttcccccctg caggcctccg cgaggacgat
    17881 tctcgcacct gtccatgttc cggatcggca caatgctgtt catcccgtca tatctcactg
    17941 tcatcctgta tcgcgtgttc gccagtccaa gtgacgacgg caacctcatc ctcatggcag
    18001 gtgcgtatct ccactctctc accggccatt caccgcgcat gctaaccttg tcttcgctcc
    18061 gacattcagc gctcgccctg agcacgtaag tcgtcgtcca ccggatatat gcgccatcat
    18121 ggagactaat attccaaatt tcaaaatttg ctcttgcagc gccgtccgat actgcggcag
    18181 cacgttcagc tacaccgcca tctccgtatt gcttaactac agtacgtcat cctctgctgt
    18241 atcatctaca tcaagggctc gtttcactgt tctattcttg attttttgtt ctttgttcca
    18301 gtgtccccac cgcatctagt tggcttcgcg aatggcatcg cgcagagcat tgtcagtctc
    18361 gcgcgattcg ccggcccaat cctcgggggt accgtacgta cctttgttct ctctcgtgcc
    18421 cggggccctg tctcatgacg atgggtgtat tttcatttca gctctggtcc acgagcgtcc
    18481 aagacaaccc agcagggtac ccccttggat tcatcgtctg ctcactcgca tgcggcctcg
    18541 ccgtcctgca cagcttcttc atacgctaag tatgctgtca cccttctccc cagtgttcac
    18601 gcacgagtac cagtgccacg tcgctacttc acttataact catgtatccg ttctttgata
    18661 tcgtacccct gtctcacttc cacatcctct ctccgcgtca cgcgacatcg attgtttccg
    18721 tacgacacgt ctatatcatc cctggacaat acgtagaata acactacttc gaacacgatt
    18781 tcttgacgat actacattga ccgagattgt tcgattgtgg aaggacgccc aagatgcaaa
    18841 aagttctgtg acgggacaag aaactgttca gagttatata aggctatagg taagacggga
    18901 ggcgaatgct aaccactgct ccgcgacgac aaggcccgtc tgcgtgtttg atggggggca
    18961 atactccggc tgaattggga tcttgaagta ttctatgatg tctagatggt tcttgctcta
    19021 tgcgatgcga gaggtgggat acggtggtat gagtactatg cgaaggccta gggaagatat
    19081 tagagggaat atagcgtatg ctgcgctctc gtcatgacag tgagagtctt tcaaaggcgt
    19141 cgacgtctgg aagagactgg agagagccga agtcgtctag aggagctagc tcaaggccaa
    19201 tagggaggtg gtgactgatg gagacacccc gattagattc tctttctccc tgaatgacat
    19261 cctggaagta gtcctcctcc acatccaaag gttcttcttt gtcgccctcg tcgtcaccgc
    19321 tgatcaaggg tggaggtaac tgcaacagag gcatccgcgg cgcgtccagc accgtgacgt
    19381 ttcccaaaca gccccggcct cgcagtcgga cagggacttg actagcactg gaaacgaaag
    19441 cagcacggcg gtcagacact cgtccgccaa cctatgagcg aagccaacga cggccggaag
    19501 tcaaaggcca gcgcacgaac gcaagtcatc atgacgaaag ggtacgcacc gagtcaccta
    19561 gcctctctcc tccttctccg acatcagagt cgccgtcgcc aaagagatcg tcaccataca
    19621 gaacgtcttc gccttccccg tccgcgtcat gctcgcccgc gccgtcgccg aagaggtccc
    19681 gggcccattt cggagacgcg tgtcccacac tttggctatt cgatgaagac cccgagtcca
    19741 cagaagggtc aggcgtacaa ggtacagatc tgtcacctga ggaaggggtc tgatacgagt
    19801 ttgacgaaga cgaagggaag gaagacgaag ggatcgcgtg cgtcgtctcc gagctcgtag
    19861 gcgagatgcc agagctggaa gtatcgtcaa agtcaaaccc aggaaagtct gccgccgacg
    19921 tgccaaacga gaacgggaag tcaaatatgc ttccgaagga cgattgcgcg atcacgggta
    19981 gggagaactg gtgaaagtcg aatgtgtcca cctgtggatc ttgagggagt ggggaccgcg
    20041 acgcggggac gccgtccgac ggtaaggacg actcaggatc gtcggagaaa gcttgctcaa
    20101 gctttgactg gagtttttcg gtctcctcac gacgcttttc tgcgtctcgc aacgccctct
    20161 cgacaccctt accgttcttg tggattcctg atatgaagtg agcatacaac atcaataacc
    20221 atcatgcgct atactcgcct ctcttccact caagcccact agcgccccaa tgccacttca
    20281 gatggattgc caagctattc gggaatgtga acgtgcgtgg gcagaatggg cattggtgga
    20341 catgcgcatg gtgcatgctc cctcgtccca cctctgtaga gacgggctcc agtgtgtggg
    20401 gctctgcgtt ttccggactc gcacgccgct tcttgtagcc tcggcggcct ccatgctgcc
    20461 ttttgagagt gtcataaagc gtgcaccacg gcgcagagag gtgctggggc ggagtgccat
    20521 aggccggaag atgcatctgg atgggcgcga cagcagctgg tggattggga tgagacatag
    20581 gcgcgatggc tgtatgcgta tgcggaggca cagtcgggtt ctgatgatat ggcagatgtg
    20641 ggattggagg ttgcgataca ccgacggagt ggatgcgtgg cggatcgtgc gggctagcat
    20701 atgatggggg acaggctgaa ggaggtggag gaagaggcat atatgggaag tgaggcgcgg
    20761 caacaaatcc gggaaaggat gtgaacaccg gggtgggtgg gccaaacgaa tgaccataca
    20821 ccgggttaaa cgtcactggg gtttcagcag cgtgctgatt ccctgttcga gttgaatcga
    20881 agtgttcctg gctggcgctg aacggttgaa atgggtgtga ggggccagtt ggcacttgta
    20941 cgacggtggg aggtgaagga tagacccatt gtgcagtcgg tatccgaggg aaggcaggct
    21001 gtagtcgtgc agattccgat ctgccatcag cggaagtcgt gcaacttggt gcctcacagg
    21061 tagggtcagt aacatgtgaa gggccgatag gagtagcaac ggaagcggag atgtttactt
    21121 ctgcagggtc atatcgagac tctccgactt cacgaggttg acggccgagg gacggacgaa
    21181 gagggaggca ggggccccgg tctggcgtaa agtgacctgg ctcctccaga gacaccactg
    21241 ggagggagac gacaggcggc ctattctcgt ctccatgatg ggctgaacgg cgtaggggcg
    21301 ggctaccttg tgtgggatgg ataggtacaa cagacaaagc agaaggggga ctgtcgacgt
    21361 ggtcacacct ctcagaagga gggcatacag tcacctctac tgggcctgtc gacatcctcg
    21421 aaccaccccg cgcgtatgta tgcgtgcact gcacgaaggt gacgcgccag gaatgatcga
    21481 acatgggttc agg
//
