# Supplementary material for: Uncovering the transcriptional landscape of Fomes fomentarius during fungal-based material production through gene co-expression network analysis
Source: Fungal Biol Biotechnol. 2025 Feb 13;12:1. doi: 10.1186/s40694-024-00192-3 (PMC11827164; doi:10.1186/s40694-024-00192-3)
Supplement: Supplementary file 1 — Supplementary Material 1 [file 40694_2024_192_MOESM1_ESM.zip › scaffold_11.region003.gbk]

LOCUS       scaffold_11            60962 bp    DNA     linear   UNK 01-JAN-1980
DEFINITION  scaffold_11.
ACCESSION   scaffold_11
VERSION     scaffold_11
KEYWORDS    .
SOURCE      
  ORGANISM  
            .
COMMENT     ##antiSMASH-Data-START##
            Version      :: 7.1.0
            Run date     :: 2024-09-10 12:01:23
            NOTE: This is a single region extracted from a larger record!
            Orig. start  :: 1033337
            Orig. end    :: 1094299
            ##antiSMASH-Data-END##
FEATURES             Location/Qualifiers
     protocluster    1..60962
                     /aStool="rule-based-clusters"
                     /category="RiPP"
                     /contig_edge="False"
                     /core_location="[30000:30962]"
                     /cutoff="20000"
                     /detection_rule="DUF3328"
                     /neighbourhood="30000"
                     /product="fungal-RiPP-like"
                     /protocluster_number="1"
                     /tool="antismash"
     proto_core      30001..30962
                     /aStool="rule-based-clusters"
                     /tool="antismash"
                     /cutoff="20000"
                     /detection_rule="DUF3328"
                     /neighbourhood="30000"
                     /product="fungal-RiPP-like"
                     /protocluster_number="1"
     cand_cluster    1..60962
                     /candidate_cluster_number="1"
                     /contig_edge="False"
                     /detection_rules="DUF3328"
                     /kind="single"
                     /product="fungal-RiPP-like"
                     /protoclusters="1"
                     /tool="antismash"
     region          1..60962
                     /candidate_cluster_numbers="1"
                     /contig_edge="False"
                     /product="fungal-RiPP-like"
                     /region_number="3"
                     /rules="DUF3328"
                     /tool="antismash"
     exon            complement(3640..3666)
                     /ID="exon_12139_3"
                     /Parent="mRNA_12139"
                     /gene="jgi.p|Fomfom1|1207828"
                     /source="prediction"
     gene            complement(3640..4151)
                     /ID="gene_12139"
                     /Name="jgi.p|Fomfom1|1207828"
                     /gene="gene1036976_1037488"
                     /portal_id="Fomfom1"
                     /proteinId="1207828"
                     /score="0"
                     /source="prediction"
                     /transcriptId="1208019"
     mRNA            complement(3640..4151)
                     /ID="mRNA_12139"
                     /Name="jgi.p|Fomfom1|1207828"
                     /Parent="gene_12139"
                     /gene="jgi.p|Fomfom1|1207828"
                     /proteinId="1207828"
                     /source="prediction"
                     /track="FilteredModels1"
                     /transcriptId="1208019"
     CDS             complement(join(3640..3666,3731..3798,3866..4151))
                     /ID="CDS_12139"
                     /gene="jgi.p_Fomfom1_1207828"
                     /source="prediction"
                     /transl_table=1
                     /translation="MAAPPPAAAHPPAHHAPPVPPQAQAAQSKEPGMLAQMAATAGSVA
                     VGSTIGHGLSNMLFGSSHSAPAAPEAQAPPVQQQSAYQQPQGISCDMQAKEFTKCMETA
                     DINSCSWFLEQLKACQSAAARY"
     exon            complement(3731..3798)
                     /ID="exon_12139_2"
                     /Parent="mRNA_12139"
                     /gene="jgi.p|Fomfom1|1207828"
                     /source="prediction"
     exon            complement(3866..4151)
                     /ID="exon_12139_1"
                     /Parent="mRNA_12139"
                     /gene="jgi.p|Fomfom1|1207828"
                     /source="prediction"
     exon            4521..4627
                     /ID="exon_12140_1"
                     /Parent="mRNA_12140"
                     /gene="jgi.p|Fomfom1|1208453"
                     /source="prediction"
     gene            4521..5759
                     /ID="gene_12140"
                     /Name="jgi.p|Fomfom1|1208453"
                     /gene="gene1037857_1039096"
                     /portal_id="Fomfom1"
                     /proteinId="1208453"
                     /score="0"
                     /source="prediction"
                     /transcriptId="1208644"
     mRNA            4521..5759
                     /ID="mRNA_12140"
                     /Name="jgi.p|Fomfom1|1208453"
                     /Parent="gene_12140"
                     /gene="jgi.p|Fomfom1|1208453"
                     /proteinId="1208453"
                     /source="prediction"
                     /track="FilteredModels1"
                     /transcriptId="1208644"
     CDS             join(4521..4627,4709..4872,4922..5027,5088..5252,
                     5301..5532,5592..5759)
                     /ID="CDS_12140"
                     /gene="jgi.p_Fomfom1_1208453"
                     /source="prediction"
                     /transl_table=1
                     /translation="MSLHASRRCIGILGRVAPSSSCLSRTWSATLVVHHRIARKAKIPK
                     GAALEDKDKERTRRTTGDELEAVELLHRMTEMNEVDVSSAPLDLLDLHVPTWRSYKEGA
                     GIFDHLGAIYSTQRNWLQNVRAMHRIAKDRSIPGVKVKSPWSWQIFAAQSTSSNSWLAL
                     FRQAALEAYKQANEAVAARDEKTIKSLAAGQQQITYTKLIRSQDPRYINVWKFHGERSP
                     TKVVSIRSMEAYYGAKAPRTGSRLVVQALVRFDTLQSVETYSKKTGARVGETPPKPVVE
                     YLVFQKRMWYDSPWIIRDRLYESLESRYNIPQ"
     exon            4709..4872
                     /ID="exon_12140_2"
                     /Parent="mRNA_12140"
                     /gene="jgi.p|Fomfom1|1208453"
                     /source="prediction"
     exon            4922..5027
                     /ID="exon_12140_3"
                     /Parent="mRNA_12140"
                     /gene="jgi.p|Fomfom1|1208453"
                     /source="prediction"
     exon            5088..5252
                     /ID="exon_12140_4"
                     /Parent="mRNA_12140"
                     /gene="jgi.p|Fomfom1|1208453"
                     /source="prediction"
     exon            5301..5532
                     /ID="exon_12140_5"
                     /Parent="mRNA_12140"
                     /gene="jgi.p|Fomfom1|1208453"
                     /source="prediction"
     exon            5592..5759
                     /ID="exon_12140_6"
                     /Parent="mRNA_12140"
                     /gene="jgi.p|Fomfom1|1208453"
                     /source="prediction"
     five_prime_UTR  7128..7271
                     /ID="UTR5_12141"
                     /Parent="mRNA_12141"
                     /gene="jgi.p|Fomfom1|222376"
                     /source="prediction"
     exon            7128..7445
                     /ID="exon_12141_1"
                     /Parent="mRNA_12141"
                     /gene="jgi.p|Fomfom1|222376"
                     /source="prediction"
     gene            7128..9202
                     /ID="gene_12141"
                     /Name="jgi.p|Fomfom1|222376"
                     /gene="gene1040464_1042539"
                     /portal_id="Fomfom1"
                     /proteinId="222376"
                     /score="0"
                     /source="prediction"
                     /transcriptId="222376"
     mRNA            7128..9202
                     /ID="mRNA_12141"
                     /Name="jgi.p|Fomfom1|222376"
                     /Parent="gene_12141"
                     /gene="jgi.p|Fomfom1|222376"
                     /proteinId="222376"
                     /source="prediction"
                     /track="FilteredModels1"
                     /transcriptId="222376"
     CDS             join(7272..7445,7510..8450,8513..8870,8979..9092)
                     /ID="CDS_12141"
                     /gene="jgi.p_Fomfom1_222376"
                     /source="prediction"
                     /transl_table=1
                     /translation="MAYPEYGYETESKSQSLVGAYVVLQINAKAMVVGYTDSPISAVAR
                     ALGTRKYLALVEKEVQIPTCSDALTAGWHAYRVSFVGRHTQRGRSPCTDDCLPIFPARF
                     NSKNNVPIAPSHPLPFEECCHRPSTEAIVRIHQQPPYYQSSLHTLSEVQISRVSGARKL
                     TSATETSANDDHGSVSPPSLQSDATSLTFRSPAASPRAEVEYFFARNEREHTPASLRTA
                     SPALSALADLALASTPTSQDFAFNRPARMMTPASDLTSTSRTETAVSALFDTDQYPEHE
                     HEYGSSAVPRVRPRRHQTLDSASVYSTSTARSSIALNFESPSTSNLVLGLEVELDEVPL
                     VDVSFDLNELKAESEVLPDPRGFMEERDVVIQLVQKSKERERSVASSPLSVPRPELTPP
                     DARSEHRLSLMRVRSRQSTNTVPPLMPASASMMPRSPNKLRRVKSSQSSRRTHMPDTSS
                     MNTNTNTNTKTLRPSKLRKRVSTSTSLGVSASEGRKARSVRRGKILPRRRRRRSTCDRV
                     PVPGIRVSFED"
     exon            7510..8450
                     /ID="exon_12141_2"
                     /Parent="mRNA_12141"
                     /gene="jgi.p|Fomfom1|222376"
                     /source="prediction"
     exon            8513..8870
                     /ID="exon_12141_3"
                     /Parent="mRNA_12141"
                     /gene="jgi.p|Fomfom1|222376"
                     /source="prediction"
     exon            8979..9202
                     /ID="exon_12141_4"
                     /Parent="mRNA_12141"
                     /gene="jgi.p|Fomfom1|222376"
                     /source="prediction"
     three_prime_UTR 9093..9202
                     /ID="UTR3_12141"
                     /Parent="mRNA_12141"
                     /gene="jgi.p|Fomfom1|222376"
                     /source="prediction"
     three_prime_UTR complement(9866..10069)
                     /ID="UTR3_12142"
                     /Parent="mRNA_12142"
                     /gene="jgi.p|Fomfom1|222581"
                     /source="prediction"
     exon            complement(9866..10112)
                     /ID="exon_12142_4"
                     /Parent="mRNA_12142"
                     /gene="jgi.p|Fomfom1|222581"
                     /source="prediction"
     gene            complement(9866..11206)
                     /ID="gene_12142"
                     /Name="jgi.p|Fomfom1|222581"
                     /gene="gene1043202_1044543"
                     /portal_id="Fomfom1"
                     /proteinId="222581"
                     /score="0"
                     /source="prediction"
                     /transcriptId="222581"
     mRNA            complement(9866..11206)
                     /ID="mRNA_12142"
                     /Name="jgi.p|Fomfom1|222581"
                     /Parent="gene_12142"
                     /gene="jgi.p|Fomfom1|222581"
                     /proteinId="222581"
                     /source="prediction"
                     /track="FilteredModels1"
                     /transcriptId="222581"
     CDS             complement(join(10070..10112,10196..10622,10697..10858,
                     10915..11092))
                     /ID="CDS_12142"
                     /gene="jgi.p_Fomfom1_222581"
                     /source="prediction"
                     /transl_table=1
                     /translation="MPLSLESLEPLTSSTVEFQYCLDRPLRCLATRFVLRDQSDLDVPA
                     RTTCSLILCAGISIQTEAWLPLLKRLFHLTSKPTSRVAILSAWAIERPNHGDAGLLNEA
                     MLNEHYRVFFPSRQYSAAIRAFLASDLLSERERANLMAVAHSGAGGSMYIFPFLSRSQP
                     PQLTDRYSLLHWHSDCRPWNPRPRTFRSPASSWPKRRSSGTKPGRRCSSCTRSWTPRMR
                     VARRVGRPWTKRWPTSRSVCQSRCTTPRCGRSCLRYTSARTRKIPRG"
     exon            complement(10196..10622)
                     /ID="exon_12142_3"
                     /Parent="mRNA_12142"
                     /gene="jgi.p|Fomfom1|222581"
                     /source="prediction"
     exon            complement(10697..10858)
                     /ID="exon_12142_2"
                     /Parent="mRNA_12142"
                     /gene="jgi.p|Fomfom1|222581"
                     /source="prediction"
     exon            complement(10915..11206)
                     /ID="exon_12142_1"
                     /Parent="mRNA_12142"
                     /gene="jgi.p|Fomfom1|222581"
                     /source="prediction"
     five_prime_UTR  complement(11093..11206)
                     /ID="UTR5_12142"
                     /Parent="mRNA_12142"
                     /gene="jgi.p|Fomfom1|222581"
                     /source="prediction"
     exon            11850..12060
                     /ID="exon_12143_1"
                     /Parent="mRNA_12143"
                     /gene="jgi.p|Fomfom1|1319468"
                     /source="prediction"
     gene            11850..13026
                     /ID="gene_12143"
                     /Name="jgi.p|Fomfom1|1319468"
                     /gene="gene1045186_1046363"
                     /portal_id="Fomfom1"
                     /proteinId="1319468"
                     /score="0"
                     /source="prediction"
                     /transcriptId="1319659"
     mRNA            11850..13026
                     /ID="mRNA_12143"
                     /Name="jgi.p|Fomfom1|1319468"
                     /Parent="gene_12143"
                     /gene="jgi.p|Fomfom1|1319468"
                     /proteinId="1319468"
                     /source="prediction"
                     /track="FilteredModels1"
                     /transcriptId="1319659"
     CDS             join(11850..12060,12121..12226,12278..12569,12629..12856,
                     13003..13026)
                     /ID="CDS_12143"
                     /gene="jgi.p_Fomfom1_1319468"
                     /source="prediction"
                     /transl_table=1
                     /translation="MPRLRILAGPSLHDLTPIHANTNEPVDVSSDVFQGSLAVYIKGFA
                     DEEGKVKDSEYFRKRSGVTWSIQMQGRFLREYTADDLLFGNIFDRPLKLPWIFSVAVKF
                     MNFIDPTLEHDLASKKQPWALSPLIATMPYFEHKRIQSGSSAPAFPPKDPIGDDVSQVR
                     TTSTLTTGNAKGGKTKEAPSKRRAFYTNALRRQEVVFGPEDLLTTDFCYDFLSFSPDGI
                     MLRLPGGISVEMTKYWDGQPVRFVCCERLKKSERTAERAWGRVLWCVMIEPADDEELVL
                     FPRIL"
     exon            12121..12226
                     /ID="exon_12143_2"
                     /Parent="mRNA_12143"
                     /gene="jgi.p|Fomfom1|1319468"
                     /source="prediction"
     exon            12278..12569
                     /ID="exon_12143_3"
                     /Parent="mRNA_12143"
                     /gene="jgi.p|Fomfom1|1319468"
                     /source="prediction"
     exon            12629..12856
                     /ID="exon_12143_4"
                     /Parent="mRNA_12143"
                     /gene="jgi.p|Fomfom1|1319468"
                     /source="prediction"
     exon            13003..13026
                     /ID="exon_12143_5"
                     /Parent="mRNA_12143"
                     /gene="jgi.p|Fomfom1|1319468"
                     /source="prediction"
     five_prime_UTR  13128..13296
                     /ID="UTR5_12144"
                     /Parent="mRNA_12144"
                     /gene="jgi.p|Fomfom1|222833"
                     /source="prediction"
     exon            13128..13422
                     /ID="exon_12144_1"
                     /Parent="mRNA_12144"
                     /gene="jgi.p|Fomfom1|222833"
                     /source="prediction"
     gene            13128..14897
                     /ID="gene_12144"
                     /Name="jgi.p|Fomfom1|222833"
                     /gene="gene1046464_1048234"
                     /portal_id="Fomfom1"
                     /proteinId="222833"
                     /score="0"
                     /source="prediction"
                     /transcriptId="222833"
     mRNA            13128..14897
                     /ID="mRNA_12144"
                     /Name="jgi.p|Fomfom1|222833"
                     /Parent="gene_12144"
                     /gene="jgi.p|Fomfom1|222833"
                     /proteinId="222833"
                     /source="prediction"
                     /track="FilteredModels1"
                     /transcriptId="222833"
     CDS             join(13297..13422,13506..13695,13835..14003,14070..14179,
                     14242..14507,14586..14666)
                     /ID="CDS_12144"
                     /gene="jgi.p_Fomfom1_222833"
                     /source="prediction"
                     /transl_table=1
                     /translation="MLHGGYEVWIADSRKQPLPEYGVELGGDGKTITCYIPSQSGQQFS
                     VRWKDHNGPHAHHTSMQVYVDGIVAGRTHCDPGTGGRRRGLSTHSAATYSPFEFAVLHT
                     TDDDSALWTGASENLGTIELRVVHVRPDFREVGFKPKEFSGVSSVHEQSKKAGAHCVAL
                     GRAQRYKGVHQKVITRPIDKHAGPAVKFVFRYRPAAILQAQGIMPAQASEAGPSAPRRD
                     VKVKTRASTAAVSQEDDEDGDVPATTSTITRAARRQRKPVKRERSDTLLDGGVIELSDD
                     EAAEVDRKPFVKQEPQPRRSYDPNDIIDLTSD"
     exon            13506..13695
                     /ID="exon_12144_2"
                     /Parent="mRNA_12144"
                     /gene="jgi.p|Fomfom1|222833"
                     /source="prediction"
     exon            13835..14003
                     /ID="exon_12144_3"
                     /Parent="mRNA_12144"
                     /gene="jgi.p|Fomfom1|222833"
                     /source="prediction"
     exon            14070..14179
                     /ID="exon_12144_4"
                     /Parent="mRNA_12144"
                     /gene="jgi.p|Fomfom1|222833"
                     /source="prediction"
     exon            14242..14507
                     /ID="exon_12144_5"
                     /Parent="mRNA_12144"
                     /gene="jgi.p|Fomfom1|222833"
                     /source="prediction"
     exon            14586..14897
                     /ID="exon_12144_6"
                     /Parent="mRNA_12144"
                     /gene="jgi.p|Fomfom1|222833"
                     /source="prediction"
     three_prime_UTR 14667..14897
                     /ID="UTR3_12144"
                     /Parent="mRNA_12144"
                     /gene="jgi.p|Fomfom1|222833"
                     /source="prediction"
     exon            complement(15301..15576)
                     /ID="exon_12145_7"
                     /Parent="mRNA_12145"
                     /gene="jgi.p|Fomfom1|1319469"
                     /source="prediction"
     gene            complement(15301..16542)
                     /ID="gene_12145"
                     /Name="jgi.p|Fomfom1|1319469"
                     /gene="gene1048637_1049879"
                     /portal_id="Fomfom1"
                     /proteinId="1319469"
                     /score="0"
                     /source="prediction"
                     /transcriptId="1319660"
     mRNA            complement(15301..16542)
                     /ID="mRNA_12145"
                     /Name="jgi.p|Fomfom1|1319469"
                     /Parent="gene_12145"
                     /gene="jgi.p|Fomfom1|1319469"
                     /proteinId="1319469"
                     /source="prediction"
                     /track="FilteredModels1"
                     /transcriptId="1319660"
     CDS             complement(join(15301..15576,15641..15655,15741..15827,
                     15918..16166,16248..16286,16351..16397,16458..16542))
                     /ID="CDS_12145"
                     /gene="jgi.p_Fomfom1_1319469"
                     /source="prediction"
                     /transl_table=1
                     /translation="MPKPPKFVSKDVERDYLKFRLAQTLRIFGKLGYDEGTAGHITVRD
                     PIRPDCFWVNPYGKNFQVVQPTDLVLVDHNGTVQVDECGRGKQLNRAAFMIHAAVHAAR
                     PDANCAAHTHSPFGRAFAAFGRDLDTITQDSCAFYQDLGVYKQFGGVVVDEDEGANIAK
                     ALGNKKAVILQNHGLLVATDSIEATMHFYVALEKSCQVQLLADAAAAGSGVKPSKVGHD
                     EALISRGLVGSMQAGYFNGLTYYQLLEAQEGVSYDFTGKVRSE"
     exon            complement(15641..15655)
                     /ID="exon_12145_6"
                     /Parent="mRNA_12145"
                     /gene="jgi.p|Fomfom1|1319469"
                     /source="prediction"
     exon            complement(15741..15827)
                     /ID="exon_12145_5"
                     /Parent="mRNA_12145"
                     /gene="jgi.p|Fomfom1|1319469"
                     /source="prediction"
     exon            complement(15918..16166)
                     /ID="exon_12145_4"
                     /Parent="mRNA_12145"
                     /gene="jgi.p|Fomfom1|1319469"
                     /source="prediction"
     exon            complement(16248..16286)
                     /ID="exon_12145_3"
                     /Parent="mRNA_12145"
                     /gene="jgi.p|Fomfom1|1319469"
                     /source="prediction"
     exon            complement(16351..16397)
                     /ID="exon_12145_2"
                     /Parent="mRNA_12145"
                     /gene="jgi.p|Fomfom1|1319469"
                     /source="prediction"
     exon            complement(16458..16542)
                     /ID="exon_12145_1"
                     /Parent="mRNA_12145"
                     /gene="jgi.p|Fomfom1|1319469"
                     /source="prediction"
     five_prime_UTR  17712..17953
                     /ID="UTR5_12146"
                     /Parent="mRNA_12146"
                     /gene="jgi.p|Fomfom1|1295743"
                     /source="prediction"
     exon            17712..18182
                     /ID="exon_12146_1"
                     /Parent="mRNA_12146"
                     /gene="jgi.p|Fomfom1|1295743"
                     /source="prediction"
     gene            17712..20164
                     /ID="gene_12146"
                     /Name="jgi.p|Fomfom1|1295743"
                     /gene="gene1051048_1053501"
                     /portal_id="Fomfom1"
                     /proteinId="1295743"
                     /score="0"
                     /source="prediction"
                     /transcriptId="1295934"
     mRNA            17712..20164
                     /ID="mRNA_12146"
                     /Name="jgi.p|Fomfom1|1295743"
                     /Parent="gene_12146"
                     /gene="jgi.p|Fomfom1|1295743"
                     /proteinId="1295743"
                     /source="prediction"
                     /track="FilteredModels1"
                     /transcriptId="1295934"
     CDS             join(17954..18182,18255..18318,18385..18487,18553..18669,
                     18731..18736,18787..18827,18878..18921,18985..19059,
                     19127..19212,19284..19392,19459..19518,19582..19616,
                     19678..19744,19816..19976,20046..20075)
                     /ID="CDS_12146"
                     /gene="jgi.p_Fomfom1_1295743"
                     /source="prediction"
                     /transl_table=1
                     /translation="MLIKFLTFAFLAALALARRSCKVPAIGGGEDDGPAINAAFKRCAK
                     KSRVVLDKYYVVDTLLLTEDLDDVQIELSGTVQYTPDIARWSPQSLYLTYQNATTFWFL
                     SGNNIHLYGGGTLDGNGQVWWDTYNNTHDSGTAGGSSTTFARPIPLTVGNATNVVVENI
                     RQIGSPFWNNFVYQSTNVTYKNINIRTASYSSSPTANSDGWDIYRSSHVTIRDSVVDND
                     DDCVSFKPNSTNIVVANMWCNGSHGVSVGSLGQYAGETDIVANVSVSNITMLNAQNGAR
                     IKVFGGNPDPQSTIGGGSGYVRNITFKDFHVENVDNPIYINQCYSTKADVCAQYPSTLS
                     ISDVHYINVTGTSSGKEGRVVVDMECSATCEDITAVDTHLNSPDGSPAYVCKNIASEAQ
                     LDFNCTAPA"
     exon            18255..18318
                     /ID="exon_12146_2"
                     /Parent="mRNA_12146"
                     /gene="jgi.p|Fomfom1|1295743"
                     /source="prediction"
     exon            18385..18487
                     /ID="exon_12146_3"
                     /Parent="mRNA_12146"
                     /gene="jgi.p|Fomfom1|1295743"
                     /source="prediction"
     exon            18553..18669
                     /ID="exon_12146_4"
                     /Parent="mRNA_12146"
                     /gene="jgi.p|Fomfom1|1295743"
                     /source="prediction"
     exon            18731..18736
                     /ID="exon_12146_5"
                     /Parent="mRNA_12146"
                     /gene="jgi.p|Fomfom1|1295743"
                     /source="prediction"
     exon            18787..18827
                     /ID="exon_12146_6"
                     /Parent="mRNA_12146"
                     /gene="jgi.p|Fomfom1|1295743"
                     /source="prediction"
     exon            18878..18921
                     /ID="exon_12146_7"
                     /Parent="mRNA_12146"
                     /gene="jgi.p|Fomfom1|1295743"
                     /source="prediction"
     exon            18985..19059
                     /ID="exon_12146_8"
                     /Parent="mRNA_12146"
                     /gene="jgi.p|Fomfom1|1295743"
                     /source="prediction"
     exon            19127..19212
                     /ID="exon_12146_9"
                     /Parent="mRNA_12146"
                     /gene="jgi.p|Fomfom1|1295743"
                     /source="prediction"
     exon            19284..19392
                     /ID="exon_12146_10"
                     /Parent="mRNA_12146"
                     /gene="jgi.p|Fomfom1|1295743"
                     /source="prediction"
     exon            19459..19518
                     /ID="exon_12146_11"
                     /Parent="mRNA_12146"
                     /gene="jgi.p|Fomfom1|1295743"
                     /source="prediction"
     exon            19582..19616
                     /ID="exon_12146_12"
                     /Parent="mRNA_12146"
                     /gene="jgi.p|Fomfom1|1295743"
                     /source="prediction"
     exon            19678..19744
                     /ID="exon_12146_13"
                     /Parent="mRNA_12146"
                     /gene="jgi.p|Fomfom1|1295743"
                     /source="prediction"
     exon            19816..19976
                     /ID="exon_12146_14"
                     /Parent="mRNA_12146"
                     /gene="jgi.p|Fomfom1|1295743"
                     /source="prediction"
     exon            20046..20164
                     /ID="exon_12146_15"
                     /Parent="mRNA_12146"
                     /gene="jgi.p|Fomfom1|1295743"
                     /source="prediction"
     three_prime_UTR 20076..20164
                     /ID="UTR3_12146"
                     /Parent="mRNA_12146"
                     /gene="jgi.p|Fomfom1|1295743"
                     /source="prediction"
     three_prime_UTR complement(20165..20230)
                     /ID="UTR3_12147"
                     /Parent="mRNA_12147"
                     /gene="jgi.p|Fomfom1|1295755"
                     /source="prediction"
     exon            complement(20165..20257)
                     /ID="exon_12147_3"
                     /Parent="mRNA_12147"
                     /gene="jgi.p|Fomfom1|1295755"
                     /source="prediction"
     gene            complement(20165..20697)
                     /ID="gene_12147"
                     /Name="jgi.p|Fomfom1|1295755"
                     /gene="gene1053501_1054034"
                     /portal_id="Fomfom1"
                     /proteinId="1295755"
                     /score="0"
                     /source="prediction"
                     /transcriptId="1295946"
     mRNA            complement(20165..20697)
                     /ID="mRNA_12147"
                     /Name="jgi.p|Fomfom1|1295755"
                     /Parent="gene_12147"
                     /gene="jgi.p|Fomfom1|1295755"
                     /proteinId="1295755"
                     /source="prediction"
                     /track="FilteredModels1"
                     /transcriptId="1295946"
     CDS             complement(join(20231..20257,20312..20379,20431..20563))
                     /ID="CDS_12147"
                     /gene="jgi.p_Fomfom1_1295755"
                     /source="prediction"
                     /transl_table=1
                     /translation="MSSANNTFGTASPPLEATGGQQPMGVSSIRGDKPQGVPDKQQRKE
                     YFKNEGLNTSGAAEAREEDEGQKSEKLKVD"
     exon            complement(20312..20379)
                     /ID="exon_12147_2"
                     /Parent="mRNA_12147"
                     /gene="jgi.p|Fomfom1|1295755"
                     /source="prediction"
     exon            complement(20431..20697)
                     /ID="exon_12147_1"
                     /Parent="mRNA_12147"
                     /gene="jgi.p|Fomfom1|1295755"
                     /source="prediction"
     five_prime_UTR  complement(20564..20697)
                     /ID="UTR5_12147"
                     /Parent="mRNA_12147"
                     /gene="jgi.p|Fomfom1|1295755"
                     /source="prediction"
     five_prime_UTR  20727..20801
                     /ID="UTR5_12148"
                     /Parent="mRNA_12148"
                     /gene="jgi.p|Fomfom1|1295759"
                     /source="prediction"
     exon            20727..20820
                     /ID="exon_12148_1"
                     /Parent="mRNA_12148"
                     /gene="jgi.p|Fomfom1|1295759"
                     /source="prediction"
     gene            20727..22339
                     /ID="gene_12148"
                     /Name="jgi.p|Fomfom1|1295759"
                     /gene="gene1054063_1055676"
                     /portal_id="Fomfom1"
                     /proteinId="1295759"
                     /score="0"
                     /source="prediction"
                     /transcriptId="1295950"
     mRNA            20727..22339
                     /ID="mRNA_12148"
                     /Name="jgi.p|Fomfom1|1295759"
                     /Parent="gene_12148"
                     /gene="jgi.p|Fomfom1|1295759"
                     /proteinId="1295759"
                     /source="prediction"
                     /track="FilteredModels1"
                     /transcriptId="1295950"
     CDS             join(20802..20820,20887..21048,21099..21145,21205..21225,
                     21282..21357,21426..21573,21641..21795,21858..22000,
                     22094..22225)
                     /ID="CDS_12148"
                     /gene="jgi.p_Fomfom1_1295759"
                     /gene_functions="biosynthetic-additional
                     (rule-based-clusters) RmlD_sub_bind"
                     /gene_functions="biosynthetic-additional
                     (rule-based-clusters) Polysacc_synt_2"
                     /gene_functions="biosynthetic-additional (smcogs)
                     SMCOG1010:NAD-dependent epimerase/dehydratase (Score: 99.8;
                     E-value: 3.3e-30)"
                     /gene_kind="biosynthetic-additional"
                     /sec_met_domain="RmlD_sub_bind (E-value: 4.3e-54, bitscore:
                     179.2, seeds: 37, tool: rule-based-clusters)"
                     /sec_met_domain="Polysacc_synt_2 (E-value: 1.6e-07,
                     bitscore: 26.4, seeds: 77, tool: rule-based-clusters)"
                     /source="prediction"
                     /transl_table=1
                     /translation="MRVIVTGASGVLGSAVYGAFKSAGHTTLGLAHSRPTDELTQLNLL
                     DANATERVFSEFKPEWVIHCAAERRPDVAEKDPEAARQINVLVPENLAKLSKALKFKLV
                     YISTEYVFDGTSPPYTPSSTTNPLNLYGKTKRDGELAVLGVSGAKSIALRVPVLYGPAA
                     KNTDSAVNILLDVVADQSGKQYKMDHYATRYPTNVLDIADFLVRLSGLPASRVIPPILH
                     YSAGEPFTKYEMCLVFARLLGVPHGHINADASPPKYDTPRPQNTQLYVRETEDLMEGFG
                     GLGWNPFEEWWAGYLNKKQ"
     exon            20887..21048
                     /ID="exon_12148_2"
                     /Parent="mRNA_12148"
                     /gene="jgi.p|Fomfom1|1295759"
                     /source="prediction"
     exon            21099..21145
                     /ID="exon_12148_3"
                     /Parent="mRNA_12148"
                     /gene="jgi.p|Fomfom1|1295759"
                     /source="prediction"
     exon            21205..21225
                     /ID="exon_12148_4"
                     /Parent="mRNA_12148"
                     /gene="jgi.p|Fomfom1|1295759"
                     /source="prediction"
     exon            21282..21357
                     /ID="exon_12148_5"
                     /Parent="mRNA_12148"
                     /gene="jgi.p|Fomfom1|1295759"
                     /source="prediction"
     exon            21426..21573
                     /ID="exon_12148_6"
                     /Parent="mRNA_12148"
                     /gene="jgi.p|Fomfom1|1295759"
                     /source="prediction"
     exon            21641..21795
                     /ID="exon_12148_7"
                     /Parent="mRNA_12148"
                     /gene="jgi.p|Fomfom1|1295759"
                     /source="prediction"
     exon            21858..22000
                     /ID="exon_12148_8"
                     /Parent="mRNA_12148"
                     /gene="jgi.p|Fomfom1|1295759"
                     /source="prediction"
     exon            22094..22339
                     /ID="exon_12148_9"
                     /Parent="mRNA_12148"
                     /gene="jgi.p|Fomfom1|1295759"
                     /source="prediction"
     three_prime_UTR 22226..22339
                     /ID="UTR3_12148"
                     /Parent="mRNA_12148"
                     /gene="jgi.p|Fomfom1|1295759"
                     /source="prediction"
     exon            25123..25193
                     /ID="exon_12149_1"
                     /Parent="mRNA_12149"
                     /gene="jgi.p|Fomfom1|223044"
                     /source="prediction"
     five_prime_UTR  25123..25193
                     /ID="UTR5_12149"
                     /Parent="mRNA_12149"
                     /gene="jgi.p|Fomfom1|223044"
                     /source="prediction"
     gene            25123..26911
                     /ID="gene_12149"
                     /Name="jgi.p|Fomfom1|223044"
                     /gene="gene1058459_1060248"
                     /portal_id="Fomfom1"
                     /proteinId="223044"
                     /score="0"
                     /source="prediction"
                     /transcriptId="223044"
     mRNA            25123..26911
                     /ID="mRNA_12149"
                     /Name="jgi.p|Fomfom1|223044"
                     /Parent="gene_12149"
                     /gene="jgi.p|Fomfom1|223044"
                     /proteinId="223044"
                     /source="prediction"
                     /track="FilteredModels1"
                     /transcriptId="223044"
     five_prime_UTR  25242..25350
                     /ID="UTR5_12149"
                     /Parent="mRNA_12149"
                     /gene="jgi.p|Fomfom1|223044"
                     /source="prediction"
     exon            25242..25411
                     /ID="exon_12149_2"
                     /Parent="mRNA_12149"
                     /gene="jgi.p|Fomfom1|223044"
                     /source="prediction"
     CDS             join(25351..25411,25469..25541,25600..25749,25804..25848,
                     25904..25964,26026..26074,26132..26523,26594..26740)
                     /ID="CDS_12149"
                     /gene="jgi.p_Fomfom1_223044"
                     /source="prediction"
                     /transl_table=1
                     /translation="MDPANMCAEDEGGMPRGIRLDDELQRPEPMPRYLLALGALLWAKW
                     QRPSPADDNDTIYEGPQDTDPFDSTPCDCNTVLYSTFAACAVCQGADIDPWPIYKTNCS
                     DVFIGSYPESIPDGTAIPAWAFLNITRNSIFNVTAAKASAASNLPDITANSSLSTTTSS
                     SPTTLLSTTTSASLTNSPHTSAFPTSSTTDIAPSSVSGGAASEGANSHGSNVTSIVGGT
                     VSGVLGLLAIGAVVFYMLLRYRKEQQSRACGISAIGSAEHSTNMSDASGSVGRIYNAND
                     PRTFPPPFVSHPASSVSSFPAVPRAATRSGSEPPISFYRGFPQV"
     exon            25469..25541
                     /ID="exon_12149_3"
                     /Parent="mRNA_12149"
                     /gene="jgi.p|Fomfom1|223044"
                     /source="prediction"
     exon            25600..25749
                     /ID="exon_12149_4"
                     /Parent="mRNA_12149"
                     /gene="jgi.p|Fomfom1|223044"
                     /source="prediction"
     exon            25804..25848
                     /ID="exon_12149_5"
                     /Parent="mRNA_12149"
                     /gene="jgi.p|Fomfom1|223044"
                     /source="prediction"
     exon            25904..25964
                     /ID="exon_12149_6"
                     /Parent="mRNA_12149"
                     /gene="jgi.p|Fomfom1|223044"
                     /source="prediction"
     exon            26026..26074
                     /ID="exon_12149_7"
                     /Parent="mRNA_12149"
                     /gene="jgi.p|Fomfom1|223044"
                     /source="prediction"
     exon            26132..26523
                     /ID="exon_12149_8"
                     /Parent="mRNA_12149"
                     /gene="jgi.p|Fomfom1|223044"
                     /source="prediction"
     exon            26594..26911
                     /ID="exon_12149_9"
                     /Parent="mRNA_12149"
                     /gene="jgi.p|Fomfom1|223044"
                     /source="prediction"
     three_prime_UTR 26741..26911
                     /ID="UTR3_12149"
                     /Parent="mRNA_12149"
                     /gene="jgi.p|Fomfom1|223044"
                     /source="prediction"
     exon            28495..28555
                     /ID="exon_12150_1"
                     /Parent="mRNA_12150"
                     /gene="jgi.p|Fomfom1|1208445"
                     /source="prediction"
     gene            28495..29743
                     /ID="gene_12150"
                     /Name="jgi.p|Fomfom1|1208445"
                     /gene="gene1061831_1063080"
                     /portal_id="Fomfom1"
                     /proteinId="1208445"
                     /score="0"
                     /source="prediction"
                     /transcriptId="1208636"
     mRNA            28495..29743
                     /ID="mRNA_12150"
                     /Name="jgi.p|Fomfom1|1208445"
                     /Parent="gene_12150"
                     /gene="jgi.p|Fomfom1|1208445"
                     /proteinId="1208445"
                     /source="prediction"
                     /track="FilteredModels1"
                     /transcriptId="1208636"
     CDS             join(28495..28555,28620..28777,28831..29008,29073..29416,
                     29477..29743)
                     /ID="CDS_12150"
                     /gene="jgi.p_Fomfom1_1208445"
                     /source="prediction"
                     /transl_table=1
                     /translation="MTLSNDLSALVGFACEAVFWGVYVVLFLTSIVLLLRRASTRSVNL
                     PIFIANVFLFGSCTAHFALEFDHFFRTLSATGVRGFADETAKLMGADILISLSDFLGDL
                     ILIYRCWVIWNKNLWVVFFPFLTAAGGFACIIVVAHFVLMLSPSSPVPPAAIVPLGMAG
                     YVLPLATNAMATALIVAKLWLTASRAEKRVGTRMRGTARAAQRAVAIIVESGLLYLVTQ
                     LVFAVLFGLGHPAQAILAVIAVQIYGIAPTLIIIQVALGISTEQTTAPPRKSASMTRVT
                     VASGRASSAQAHPPSFLPALSSATDDSTLRQDAECLELKSLDLDFDDMEVAVAV"
     exon            28620..28777
                     /ID="exon_12150_2"
                     /Parent="mRNA_12150"
                     /gene="jgi.p|Fomfom1|1208445"
                     /source="prediction"
     exon            28831..29008
                     /ID="exon_12150_3"
                     /Parent="mRNA_12150"
                     /gene="jgi.p|Fomfom1|1208445"
                     /source="prediction"
     exon            29073..29416
                     /ID="exon_12150_4"
                     /Parent="mRNA_12150"
                     /gene="jgi.p|Fomfom1|1208445"
                     /source="prediction"
     exon            29477..29743
                     /ID="exon_12150_5"
                     /Parent="mRNA_12150"
                     /gene="jgi.p|Fomfom1|1208445"
                     /source="prediction"
     three_prime_UTR complement(29992..30000)
                     /ID="UTR3_12151"
                     /Parent="mRNA_12151"
                     /gene="jgi.p|Fomfom1|1295788"
                     /source="prediction"
     exon            complement(29992..30512)
                     /ID="exon_12151_4"
                     /Parent="mRNA_12151"
                     /gene="jgi.p|Fomfom1|1295788"
                     /source="prediction"
     gene            complement(29992..31028)
                     /ID="gene_12151"
                     /Name="jgi.p|Fomfom1|1295788"
                     /gene="gene1063328_1064365"
                     /portal_id="Fomfom1"
                     /proteinId="1295788"
                     /score="0"
                     /source="prediction"
                     /transcriptId="1295979"
     mRNA            complement(29992..31028)
                     /ID="mRNA_12151"
                     /Name="jgi.p|Fomfom1|1295788"
                     /Parent="gene_12151"
                     /gene="jgi.p|Fomfom1|1295788"
                     /proteinId="1295788"
                     /source="prediction"
                     /track="FilteredModels1"
                     /transcriptId="1295979"
     CDS             complement(join(30001..30512,30573..30758,30810..30829,
                     30898..30962))
                     /ID="CDS_12151"
                     /gene="jgi.p_Fomfom1_1295788"
                     /gene_functions="biosynthetic (rule-based-clusters)
                     fungal-RiPP-like: DUF3328"
                     /gene_kind="biosynthetic"
                     /sec_met_domain="DUF3328 (E-value: 1.4e-18, bitscore: 63.1,
                     seeds: 45, tool: rule-based-clusters)"
                     /source="prediction"
                     /transl_table=1
                     /translation="MRQEHVFDNRSLKERHAMMIRHCSCTYAHLSLDMMDEYYRRHPLE
                     TSPVSRRVLFCTLLLLVATVLWMLRVLLQVDGPQSPLRPTVLHEYTYAGNDHPSHLLVD
                     LPSTQHVMNSGAPRFSLHADDDWASLFPASDGFVDLQPSTSTSPGSDSEPHARTFLVSA
                     VHQLHCLDVFRVGFATNRTGYAHHVEHCLRYMLQIVLCQADTTLEVDEPGMRHGKWVHA
                     AGGVGSVRECKDWKALWRYLDEHAAGPVRGDDMLERMS"
     exon            complement(30573..30758)
                     /ID="exon_12151_3"
                     /Parent="mRNA_12151"
                     /gene="jgi.p|Fomfom1|1295788"
                     /source="prediction"
     exon            complement(30810..30829)
                     /ID="exon_12151_2"
                     /Parent="mRNA_12151"
                     /gene="jgi.p|Fomfom1|1295788"
                     /source="prediction"
     exon            complement(30898..31028)
                     /ID="exon_12151_1"
                     /Parent="mRNA_12151"
                     /gene="jgi.p|Fomfom1|1295788"
                     /source="prediction"
     five_prime_UTR  complement(30963..31028)
                     /ID="UTR5_12151"
                     /Parent="mRNA_12151"
                     /gene="jgi.p|Fomfom1|1295788"
                     /source="prediction"
     exon            complement(31793..31812)
                     /ID="exon_12152_6"
                     /Parent="mRNA_12152"
                     /gene="jgi.p|Fomfom1|1295794"
                     /source="prediction"
     three_prime_UTR complement(31793..31812)
                     /ID="UTR3_12152"
                     /Parent="mRNA_12152"
                     /gene="jgi.p|Fomfom1|1295794"
                     /source="prediction"
     gene            complement(31793..33367)
                     /ID="gene_12152"
                     /Name="jgi.p|Fomfom1|1295794"
                     /gene="gene1065129_1066704"
                     /portal_id="Fomfom1"
                     /proteinId="1295794"
                     /score="0"
                     /source="prediction"
                     /transcriptId="1295985"
     mRNA            complement(31793..33367)
                     /ID="mRNA_12152"
                     /Name="jgi.p|Fomfom1|1295794"
                     /Parent="gene_12152"
                     /gene="jgi.p|Fomfom1|1295794"
                     /proteinId="1295794"
                     /source="prediction"
                     /track="FilteredModels1"
                     /transcriptId="1295985"
     exon            complement(31836..32042)
                     /ID="exon_12152_5"
                     /Parent="mRNA_12152"
                     /gene="jgi.p|Fomfom1|1295794"
                     /source="prediction"
     CDS             complement(join(31836..32042,32111..32175,32945..33079,
                     33136..33265,33319..33348))
                     /ID="CDS_12152"
                     /gene="jgi.p_Fomfom1_1295794"
                     /source="prediction"
                     /transl_table=1
                     /translation="MSREESALYPPLEPLPLLTEYSDEEKRIAELQVGFATRLRKSAYY
                     IIETTKSSELPRYSDKYRPSPTSQPTLKRKDLHQPFFPQEVFEDYFNPKKRKTAKKRDV
                     AKRVNLDDVVEDAEGQEKSGDERSEVGSQQAEEDYDVDEEYDNDYAENYFDNGEGDDND
                     DLGGGGGDEGGGGMAYAPPIAYTRG"
     exon            complement(32111..32175)
                     /ID="exon_12152_4"
                     /Parent="mRNA_12152"
                     /gene="jgi.p|Fomfom1|1295794"
                     /source="prediction"
     exon            complement(32945..33079)
                     /ID="exon_12152_3"
                     /Parent="mRNA_12152"
                     /gene="jgi.p|Fomfom1|1295794"
                     /source="prediction"
     exon            complement(33136..33265)
                     /ID="exon_12152_2"
                     /Parent="mRNA_12152"
                     /gene="jgi.p|Fomfom1|1295794"
                     /source="prediction"
     exon            complement(33319..33367)
                     /ID="exon_12152_1"
                     /Parent="mRNA_12152"
                     /gene="jgi.p|Fomfom1|1295794"
                     /source="prediction"
     five_prime_UTR  complement(33349..33367)
                     /ID="UTR5_12152"
                     /Parent="mRNA_12152"
                     /gene="jgi.p|Fomfom1|1295794"
                     /source="prediction"
     three_prime_UTR complement(34090..34143)
                     /ID="UTR3_12153"
                     /Parent="mRNA_12153"
                     /gene="jgi.p|Fomfom1|223481"
                     /source="prediction"
     exon            complement(34090..34168)
                     /ID="exon_12153_4"
                     /Parent="mRNA_12153"
                     /gene="jgi.p|Fomfom1|223481"
                     /source="prediction"
     gene            complement(34090..35092)
                     /ID="gene_12153"
                     /Name="jgi.p|Fomfom1|223481"
                     /gene="gene1067426_1068429"
                     /portal_id="Fomfom1"
                     /proteinId="223481"
                     /score="0"
                     /source="prediction"
                     /transcriptId="223481"
     mRNA            complement(34090..35092)
                     /ID="mRNA_12153"
                     /Name="jgi.p|Fomfom1|223481"
                     /Parent="gene_12153"
                     /gene="jgi.p|Fomfom1|223481"
                     /proteinId="223481"
                     /source="prediction"
                     /track="FilteredModels1"
                     /transcriptId="223481"
     CDS             complement(join(34144..34168,34603..34777,34830..34835,
                     34892..34961))
                     /ID="CDS_12153"
                     /gene="jgi.p_Fomfom1_223481"
                     /source="prediction"
                     /transl_table=1
                     /translation="MDRSPICGAQCVKHDKVGFSLTSRTPVILLGVPLTPTHELLPAQR
                     RCQQLTGSARCLLAGGAVTQKGKGTLRVHRPRTVLQTPELIIISLT"
     exon            complement(34603..34777)
                     /ID="exon_12153_3"
                     /Parent="mRNA_12153"
                     /gene="jgi.p|Fomfom1|223481"
                     /source="prediction"
     exon            complement(34830..34835)
                     /ID="exon_12153_2"
                     /Parent="mRNA_12153"
                     /gene="jgi.p|Fomfom1|223481"
                     /source="prediction"
     exon            complement(34892..35092)
                     /ID="exon_12153_1"
                     /Parent="mRNA_12153"
                     /gene="jgi.p|Fomfom1|223481"
                     /source="prediction"
     five_prime_UTR  complement(34962..35092)
                     /ID="UTR5_12153"
                     /Parent="mRNA_12153"
                     /gene="jgi.p|Fomfom1|223481"
                     /source="prediction"
     exon            complement(35463..35505)
                     /ID="exon_12154_2"
                     /Parent="mRNA_12154"
                     /gene="jgi.p|Fomfom1|1451336"
                     /source="prediction"
     three_prime_UTR complement(35463..35505)
                     /ID="UTR3_12154"
                     /Parent="mRNA_12154"
                     /gene="jgi.p|Fomfom1|1451336"
                     /source="prediction"
     gene            complement(35463..36436)
                     /ID="gene_12154"
                     /Name="jgi.p|Fomfom1|1451336"
                     /gene="gene1068799_1069773"
                     /portal_id="Fomfom1"
                     /proteinId="1451336"
                     /score="0"
                     /source="prediction"
                     /transcriptId="1451527"
     mRNA            complement(35463..36436)
                     /ID="mRNA_12154"
                     /Name="jgi.p|Fomfom1|1451336"
                     /Parent="gene_12154"
                     /gene="jgi.p|Fomfom1|1451336"
                     /proteinId="1451336"
                     /source="prediction"
                     /track="FilteredModels1"
                     /transcriptId="1451527"
     three_prime_UTR complement(35565..35746)
                     /ID="UTR3_12154"
                     /Parent="mRNA_12154"
                     /gene="jgi.p|Fomfom1|1451336"
                     /source="prediction"
     exon            complement(35565..36436)
                     /ID="exon_12154_1"
                     /Parent="mRNA_12154"
                     /gene="jgi.p|Fomfom1|1451336"
                     /source="prediction"
     CDS             complement(35747..36418)
                     /ID="CDS_12154"
                     /gene="jgi.p_Fomfom1_1451336"
                     /phase="0"
                     /source="prediction"
                     /transl_table=1
                     /translation="MPYEVSHAMYGGYIPSPLVNTGVPSGMRLNVPVPEDCPSFAPSTS
                     QSTPTYPSIPSTGMSFNSPAIQSLASNTASDLALSQSVPHRDDAPTTTSQFASTSHQET
                     ASLLEPHVNVPTPSAYPSGMNSHHENVDERMEFMSTGSDPVPPCANVDLSPGALLREFL
                     QPKSQISLMQTELDMPTPGDVHVQESLQDLAPDHVWPSELDQWFSFDESAEASSSANAY
                     N"
     five_prime_UTR  complement(36419..36436)
                     /ID="UTR5_12154"
                     /Parent="mRNA_12154"
                     /gene="jgi.p|Fomfom1|1451336"
                     /source="prediction"
     gene            complement(37141..37389)
                     /ID="gene_12155"
                     /Name="jgi.p|Fomfom1|1208267"
                     /gene="gene1070477_1070726"
                     /portal_id="Fomfom1"
                     /proteinId="1208267"
                     /score="0"
                     /source="prediction"
                     /transcriptId="1208458"
     mRNA            complement(37141..37389)
                     /ID="mRNA_12155"
                     /Name="jgi.p|Fomfom1|1208267"
                     /Parent="gene_12155"
                     /gene="jgi.p|Fomfom1|1208267"
                     /proteinId="1208267"
                     /source="prediction"
                     /track="FilteredModels1"
                     /transcriptId="1208458"
     exon            complement(37141..37389)
                     /ID="exon_12155_1"
                     /Parent="mRNA_12155"
                     /gene="jgi.p|Fomfom1|1208267"
                     /source="prediction"
     CDS             complement(37141..37389)
                     /ID="CDS_12155"
                     /gene="jgi.p_Fomfom1_1208267"
                     /phase="0"
                     /source="prediction"
                     /transl_table=1
                     /translation="MAPGKIPRPPNSFILYRTKEEGMLRAQAKALYGKDKLRCSDISKA
                     AGLSWADQPKAVKDHYARLARIAAEEHKLKYPDYKFTP"
     three_prime_UTR complement(39221..39396)
                     /ID="UTR3_12156"
                     /Parent="mRNA_12156"
                     /gene="jgi.p|Fomfom1|223427"
                     /source="prediction"
     exon            complement(39221..39546)
                     /ID="exon_12156_5"
                     /Parent="mRNA_12156"
                     /gene="jgi.p|Fomfom1|223427"
                     /source="prediction"
     gene            complement(39221..40905)
                     /ID="gene_12156"
                     /Name="jgi.p|Fomfom1|223427"
                     /gene="gene1072557_1074242"
                     /portal_id="Fomfom1"
                     /proteinId="223427"
                     /score="0"
                     /source="prediction"
                     /transcriptId="223427"
     mRNA            complement(39221..40905)
                     /ID="mRNA_12156"
                     /Name="jgi.p|Fomfom1|223427"
                     /Parent="gene_12156"
                     /gene="jgi.p|Fomfom1|223427"
                     /proteinId="223427"
                     /source="prediction"
                     /track="FilteredModels1"
                     /transcriptId="223427"
     CDS             complement(join(39397..39546,39607..39986,40062..40230,
                     40300..40466,40519..40582))
                     /ID="CDS_12156"
                     /gene="jgi.p_Fomfom1_223427"
                     /source="prediction"
                     /transl_table=1
                     /translation="MSALPTYAGTLVGFVLETMLWGAYINLFFVSLVQLWRRCKTLTNL
                     PPLIVANCSLCSLCTVHLALSFNHMYSMYGVPSQTDINNVFVASYVRDYIVILCNLLGQ
                     IMLLYRCWMLWGKNYLTIVPSCVFALAGFACHDITRRLSTSFAVDATPIDHLRIITIAG
                     HALLLYANLSVTVCIASKLAQRPYPYLPPWANPVHSESAHEQDELGLSPPTTRSYSILE
                     IVEKSGIGHFIAQLVLSVFIVADHSASSVVGAVVVQLYGIMPTLVALRAEFGSDLEVKT
                     FLASGEEEPSVMADIPRPDFVSNGFIHG"
     exon            complement(39607..39986)
                     /ID="exon_12156_4"
                     /Parent="mRNA_12156"
                     /gene="jgi.p|Fomfom1|223427"
                     /source="prediction"
     exon            complement(40062..40230)
                     /ID="exon_12156_3"
                     /Parent="mRNA_12156"
                     /gene="jgi.p|Fomfom1|223427"
                     /source="prediction"
     exon            complement(40300..40466)
                     /ID="exon_12156_2"
                     /Parent="mRNA_12156"
                     /gene="jgi.p|Fomfom1|223427"
                     /source="prediction"
     exon            complement(40519..40905)
                     /ID="exon_12156_1"
                     /Parent="mRNA_12156"
                     /gene="jgi.p|Fomfom1|223427"
                     /source="prediction"
     five_prime_UTR  complement(40583..40905)
                     /ID="UTR5_12156"
                     /Parent="mRNA_12156"
                     /gene="jgi.p|Fomfom1|223427"
                     /source="prediction"
     exon            complement(40919..40988)
                     /ID="exon_12157_4"
                     /Parent="mRNA_12157"
                     /gene="jgi.p|Fomfom1|223394"
                     /source="prediction"
     three_prime_UTR complement(40919..40988)
                     /ID="UTR3_12157"
                     /Parent="mRNA_12157"
                     /gene="jgi.p|Fomfom1|223394"
                     /source="prediction"
     gene            complement(40919..42393)
                     /ID="gene_12157"
                     /Name="jgi.p|Fomfom1|223394"
                     /gene="gene1074255_1075730"
                     /portal_id="Fomfom1"
                     /proteinId="223394"
                     /score="0"
                     /source="prediction"
                     /transcriptId="223394"
     mRNA            complement(40919..42393)
                     /ID="mRNA_12157"
                     /Name="jgi.p|Fomfom1|223394"
                     /Parent="gene_12157"
                     /gene="jgi.p|Fomfom1|223394"
                     /proteinId="223394"
                     /source="prediction"
                     /track="FilteredModels1"
                     /transcriptId="223394"
     exon            complement(41040..41052)
                     /ID="exon_12157_3"
                     /Parent="mRNA_12157"
                     /gene="jgi.p|Fomfom1|223394"
                     /source="prediction"
     three_prime_UTR complement(41040..41052)
                     /ID="UTR3_12157"
                     /Parent="mRNA_12157"
                     /gene="jgi.p|Fomfom1|223394"
                     /source="prediction"
     exon            complement(41102..41266)
                     /ID="exon_12157_2"
                     /Parent="mRNA_12157"
                     /gene="jgi.p|Fomfom1|223394"
                     /source="prediction"
     three_prime_UTR complement(41102..41266)
                     /ID="UTR3_12157"
                     /Parent="mRNA_12157"
                     /gene="jgi.p|Fomfom1|223394"
                     /source="prediction"
     three_prime_UTR complement(41326..41336)
                     /ID="UTR3_12157"
                     /Parent="mRNA_12157"
                     /gene="jgi.p|Fomfom1|223394"
                     /source="prediction"
     exon            complement(41326..42393)
                     /ID="exon_12157_1"
                     /Parent="mRNA_12157"
                     /gene="jgi.p|Fomfom1|223394"
                     /source="prediction"
     CDS             complement(41337..42296)
                     /ID="CDS_12157"
                     /gene="jgi.p_Fomfom1_223394"
                     /phase="0"
                     /source="prediction"
                     /transl_table=1
                     /translation="MSSKAARFLFSASSKRQCRPLVSASRRYSTPTRQTHDDLRRIAEQ
                     QEFEEAITQSEYFPNLMTPDALLDLHNSKTFPPNIHTPYTNTVVVRNNPSIFRIAREIE
                     NGERESDALVVDEVESSTDAMKPIKFLHLPTHELQKLYRAQVVRFVKQQTGKGKIERFS
                     LLMVVGNGKGLVGLGEGKGPDFQAAYNKAFPQAVRNMDYIERFENRTIWTEMESKFGST
                     RIILRPRPVGFGLACNPIIHEVFKVAGIKDASAKVWGSRNPYQVMKAIVRMLLPGHMPA
                     LMGNGIGGQGRTMEKGKEMRSAMEIERDRGRRIVPLHT"
     five_prime_UTR  complement(42297..42393)
                     /ID="UTR5_12157"
                     /Parent="mRNA_12157"
                     /gene="jgi.p|Fomfom1|223394"
                     /source="prediction"
     five_prime_UTR  42440..42457
                     /ID="UTR5_12158"
                     /Parent="mRNA_12158"
                     /gene="jgi.p|Fomfom1|1295820"
                     /source="prediction"
     exon            42440..42543
                     /ID="exon_12158_1"
                     /Parent="mRNA_12158"
                     /gene="jgi.p|Fomfom1|1295820"
                     /source="prediction"
     gene            42440..43433
                     /ID="gene_12158"
                     /Name="jgi.p|Fomfom1|1295820"
                     /gene="gene1075776_1076770"
                     /portal_id="Fomfom1"
                     /proteinId="1295820"
                     /score="0"
                     /source="prediction"
                     /transcriptId="1296011"
     mRNA            42440..43433
                     /ID="mRNA_12158"
                     /Name="jgi.p|Fomfom1|1295820"
                     /Parent="gene_12158"
                     /gene="jgi.p|Fomfom1|1295820"
                     /proteinId="1295820"
                     /source="prediction"
                     /track="FilteredModels1"
                     /transcriptId="1296011"
     CDS             join(42458..42543,42599..42707,42785..42845,42917..43104,
                     43159..43338)
                     /ID="CDS_12158"
                     /gene="jgi.p_Fomfom1_1295820"
                     /source="prediction"
                     /transl_table=1
                     /translation="MSAHNEDSVAAQLAGLDLGNLYGSIDKQNVHGLNLTVPEDAQALI
                     KPWDERDDTSRFAESGVDDQIIIHVPFSQSVRLRSVLLKLGRGELTPRRLRIYANRPNI
                     VDFSEAEDITPQLNISLLEGDSGVTEYPLRTASFANIHSLSLFFSESVGGESLQLYYIG
                     FKGDNRSQRKEGTQKLEVPAEVAPGAKLIDRLQEKTGGRQTTAR"
     exon            42599..42707
                     /ID="exon_12158_2"
                     /Parent="mRNA_12158"
                     /gene="jgi.p|Fomfom1|1295820"
                     /source="prediction"
     exon            42785..42845
                     /ID="exon_12158_3"
                     /Parent="mRNA_12158"
                     /gene="jgi.p|Fomfom1|1295820"
                     /source="prediction"
     exon            42917..43104
                     /ID="exon_12158_4"
                     /Parent="mRNA_12158"
                     /gene="jgi.p|Fomfom1|1295820"
                     /source="prediction"
     exon            43159..43433
                     /ID="exon_12158_5"
                     /Parent="mRNA_12158"
                     /gene="jgi.p|Fomfom1|1295820"
                     /source="prediction"
     three_prime_UTR 43339..43433
                     /ID="UTR3_12158"
                     /Parent="mRNA_12158"
                     /gene="jgi.p|Fomfom1|1295820"
                     /source="prediction"
     exon            complement(44247..46087)
                     /ID="exon_12159_2"
                     /Parent="mRNA_12159"
                     /gene="jgi.p|Fomfom1|1208090"
                     /source="prediction"
     gene            complement(44247..46731)
                     /ID="gene_12159"
                     /Name="jgi.p|Fomfom1|1208090"
                     /gene="gene1077583_1080068"
                     /portal_id="Fomfom1"
                     /proteinId="1208090"
                     /score="0"
                     /source="prediction"
                     /transcriptId="1208281"
     mRNA            complement(44247..46731)
                     /ID="mRNA_12159"
                     /Name="jgi.p|Fomfom1|1208090"
                     /Parent="gene_12159"
                     /gene="jgi.p|Fomfom1|1208090"
                     /proteinId="1208090"
                     /source="prediction"
                     /track="FilteredModels1"
                     /transcriptId="1208281"
     CDS             complement(join(44247..46087,46143..46731))
                     /ID="CDS_12159"
                     /gene="jgi.p_Fomfom1_1208090"
                     /gene_functions="biosynthetic-additional
                     (rule-based-clusters) Pkinase"
                     /gene_functions="regulatory (smcogs)
                     SMCOG1030:serine/threonine protein kinase (Score: 134.8;
                     E-value: 6.5e-41)"
                     /gene_kind="regulatory"
                     /sec_met_domain="Pkinase (E-value: 6.1e-53, bitscore:
                     175.4, seeds: 54, tool: rule-based-clusters)"
                     /source="prediction"
                     /transl_table=1
                     /translation="MVTSPQSPVSPTPPALGTLIDNGSLQLVEILGYGGYGIVYRAVDT
                     FSSNPTSYAVKCLPHSNKRNATRQRQLHIREITLHQLASGHPNVVTLHRVVEDYQYTFI
                     VMDYCPDGDLFTQILHQRRYLGNNALIKEVFLQLLDAVEYCHSLNIYHRDLKPENILCF
                     DGGLRLAITDFGLATTERMSTEFRTGSVYHMSPECQGGYFAPTRSYSPLFNDVWSLGII
                     LLNLITGRNPWKSASADDCTFQAYLKDPRRFLPTVLPISEEVNLLLTRTLEVDWRRRIT
                     LREMRLAFKAIDNFYSPDVVFEDSMARCPWEAGVNVDADSDSSAEAEPEPQDLPEQQEI
                     QEDLASAWSDGSDSEMVFARENSLAKGSSTSWTDSFGAQRGDNSGASSSYSRSRSMSPS
                     PSASPVYTTTKLFEALQTPAQSPASAYSVLSSSPSIPSPPVTPHAWTQGHQTRPKLVLT
                     VDTDTFKPEYYDNSVTMLSATPSSMHTALESAWDGYMYSPLAPSSIPTAKPSLYDQSRE
                     DVGMIITPATEDHYMDEDEYPEIDTYDSLPSARPESPVLGLDVESKQQGQTHSADTQSE
                     YSWKHVSSWLNTSPKPANTTTTTPAFSFFTVEATPAPSRQPSPREPAVWPAFSFATSAT
                     HSSPRSMPEKLTISPKTSPAIALRPPLTPTMDRNGDRKPRASSFLRPIRLAFPRRSSSP
                     ARRRSSSRSPGRGLGGRGKTRQTESAPETTYTTNWVLSASTSGSPEPQPYLCLPPTTGH
                     IQATHVRIETREKEKESVHPAHSTLTEDARPRRKRLRSARDWFSPGKFFAAVLPSS"
     exon            complement(46143..46731)
                     /ID="exon_12159_1"
                     /Parent="mRNA_12159"
                     /gene="jgi.p|Fomfom1|1208090"
                     /source="prediction"
     exon            49681..50027
                     /ID="exon_12160_1"
                     /Parent="mRNA_12160"
                     /gene="jgi.p|Fomfom1|1208356"
                     /source="prediction"
     gene            49681..50885
                     /ID="gene_12160"
                     /Name="jgi.p|Fomfom1|1208356"
                     /gene="gene1083017_1084222"
                     /portal_id="Fomfom1"
                     /proteinId="1208356"
                     /score="0"
                     /source="prediction"
                     /transcriptId="1208547"
     mRNA            49681..50885
                     /ID="mRNA_12160"
                     /Name="jgi.p|Fomfom1|1208356"
                     /Parent="gene_12160"
                     /gene="jgi.p|Fomfom1|1208356"
                     /proteinId="1208356"
                     /source="prediction"
                     /track="FilteredModels1"
                     /transcriptId="1208547"
     CDS             join(49681..50027,50086..50185,50237..50362,50418..50608,
                     50663..50885)
                     /ID="CDS_12160"
                     /gene="jgi.p_Fomfom1_1208356"
                     /source="prediction"
                     /transl_table=1
                     /translation="MRSALHSLRSAHYATLRRTQHPSWPRLVSTSSHRRSEQPSSASST
                     ATSEAVVEPKGKEKETADAADASAAAKNDELPLLQRPLGVGEKPKAKVKSWEDTKEKFL
                     DQDKRLEERTHLAREATRGYFSDLNATRRHGGKTWIAPRVMIREDKALYFPNILGTPLA
                     GSEEKAHTTDLLQGKVSIVTLLTTKISEVQTAQFIGPTHSAFASNPLFQLVQINLQDNL
                     LKSFLVSLFASGIRKTVPESLWPTYMISNQNMEYLRQPLGIANKHVGYVYLVDPKLKVR
                     WAGCADPKSEEIAALKTCTSVLLDRISKQQDPSLPNTSATPQEQPSS"
     exon            50086..50185
                     /ID="exon_12160_2"
                     /Parent="mRNA_12160"
                     /gene="jgi.p|Fomfom1|1208356"
                     /source="prediction"
     exon            50237..50362
                     /ID="exon_12160_3"
                     /Parent="mRNA_12160"
                     /gene="jgi.p|Fomfom1|1208356"
                     /source="prediction"
     exon            50418..50608
                     /ID="exon_12160_4"
                     /Parent="mRNA_12160"
                     /gene="jgi.p|Fomfom1|1208356"
                     /source="prediction"
     exon            50663..50885
                     /ID="exon_12160_5"
                     /Parent="mRNA_12160"
                     /gene="jgi.p|Fomfom1|1208356"
                     /source="prediction"
     exon            51860..51894
                     /ID="exon_12161_1"
                     /Parent="mRNA_12161"
                     /gene="jgi.p|Fomfom1|1372263"
                     /source="prediction"
     gene            51860..53153
                     /ID="gene_12161"
                     /Name="jgi.p|Fomfom1|1372263"
                     /gene="gene1085196_1086490"
                     /portal_id="Fomfom1"
                     /proteinId="1372263"
                     /score="0"
                     /source="prediction"
                     /transcriptId="1372454"
     mRNA            51860..53153
                     /ID="mRNA_12161"
                     /Name="jgi.p|Fomfom1|1372263"
                     /Parent="gene_12161"
                     /gene="jgi.p|Fomfom1|1372263"
                     /proteinId="1372263"
                     /source="prediction"
                     /track="FilteredModels1"
                     /transcriptId="1372454"
     CDS             join(51860..51894,51949..52006,52087..52251,52312..52429,
                     52930..53153)
                     /ID="CDS_12161"
                     /gene="jgi.p_Fomfom1_1372263"
                     /source="prediction"
                     /transl_table=1
                     /translation="MSTISQQLQDRRPAPFTPLAATNRYDHARFHIRVYSITCSTQRKL
                     QEYCYDSDGTGKWAVGMSQSLDMSPCTPLAVISWYANDAPHIRVYYLSACNELQEYCFD
                     GRWSPGALNNMHVQAAPNSSIASEIVRRLLTNGTWNASDIVGPGARFAPTQFRPTPSGG
                     QYILRVYYQSPDNSILEFCKGADQQWGPGATLATGQ"
     exon            51949..52006
                     /ID="exon_12161_2"
                     /Parent="mRNA_12161"
                     /gene="jgi.p|Fomfom1|1372263"
                     /source="prediction"
     exon            52087..52251
                     /ID="exon_12161_3"
                     /Parent="mRNA_12161"
                     /gene="jgi.p|Fomfom1|1372263"
                     /source="prediction"
     exon            52312..52429
                     /ID="exon_12161_4"
                     /Parent="mRNA_12161"
                     /gene="jgi.p|Fomfom1|1372263"
                     /source="prediction"
     exon            52930..53153
                     /ID="exon_12161_5"
                     /Parent="mRNA_12161"
                     /gene="jgi.p|Fomfom1|1372263"
                     /source="prediction"
     five_prime_UTR  53562..53677
                     /ID="UTR5_12162"
                     /Parent="mRNA_12162"
                     /gene="jgi.p|Fomfom1|223807"
                     /source="prediction"
     exon            53562..53840
                     /ID="exon_12162_1"
                     /Parent="mRNA_12162"
                     /gene="jgi.p|Fomfom1|223807"
                     /source="prediction"
     gene            53562..56031
                     /ID="gene_12162"
                     /Name="jgi.p|Fomfom1|223807"
                     /gene="gene1086898_1089368"
                     /portal_id="Fomfom1"
                     /proteinId="223807"
                     /score="0"
                     /source="prediction"
                     /transcriptId="223807"
     mRNA            53562..56031
                     /ID="mRNA_12162"
                     /Name="jgi.p|Fomfom1|223807"
                     /Parent="gene_12162"
                     /gene="jgi.p|Fomfom1|223807"
                     /proteinId="223807"
                     /source="prediction"
                     /track="FilteredModels1"
                     /transcriptId="223807"
     CDS             join(53678..53840,53924..54241,54318..54510,54560..55448,
                     55504..55739,55797..55926)
                     /ID="CDS_12162"
                     /gene="jgi.p_Fomfom1_223807"
                     /source="prediction"
                     /transl_table=1
                     /translation="MLYVRSWTAPPTRREVTLLLFSFTIFVLSYNLETSLSLVGVHPQK
                     LKSTYLSSIGLGARDPGFDADGRRPKEWRDELEDIIVGDWEWHEGEVSGLSRGHATSSG
                     SGSTAAVYNFGLSRKHHRAADEGDKGVSLSTGVTVEDQFIKWGKEVPQTQVVAHTPGFT
                     ILDNVITVNGTLFVVANDWTKVPKLGDIASSSLDPMRPPRVQDWHILTAKDASEWFGPY
                     AAKIHGTSWMALDSAEHQDPYLFLSLFRTHSSLMASGPSSSFTAPSGLHIISPSSPAVP
                     ASAVPAPLRLIFPHVPTFSTPHVPPNSNEDVKAHPPPRERAYLGIHPLLPKAVLPTVGM
                     WFAEDWDDLADMHLPFLLERVVIADRGAAERGRENWRSSQSSDNNKRAPSEKGEPVWAA
                     PFVGLNAPDSWWGPVRSALMRYLHVSDGLPGSGSAAGEGHGLGSLWGKRKETPKPVVSY
                     ISMQEQPMRAGPRLSGDDHENLVNGLRKLEREGVLGEVHVVNGNGSVPAAEWAERMAAI
                     ARSTQIVMGPFGHHLSDAIYMRSPVTERAHATPSSESEQKGEEAWRSLPPILMEFFPPG
                     TFVRDQQFAMHVLGIEYIAWWNAMKFSGDNPPSVVTQISPSYETQIPIDVEAVLRAVRE
                     EASRRVA"
     exon            53924..54241
                     /ID="exon_12162_2"
                     /Parent="mRNA_12162"
                     /gene="jgi.p|Fomfom1|223807"
                     /source="prediction"
     exon            54318..54510
                     /ID="exon_12162_3"
                     /Parent="mRNA_12162"
                     /gene="jgi.p|Fomfom1|223807"
                     /source="prediction"
     exon            54560..55448
                     /ID="exon_12162_4"
                     /Parent="mRNA_12162"
                     /gene="jgi.p|Fomfom1|223807"
                     /source="prediction"
     exon            55504..55739
                     /ID="exon_12162_5"
                     /Parent="mRNA_12162"
                     /gene="jgi.p|Fomfom1|223807"
                     /source="prediction"
     exon            55797..56031
                     /ID="exon_12162_6"
                     /Parent="mRNA_12162"
                     /gene="jgi.p|Fomfom1|223807"
                     /source="prediction"
     three_prime_UTR 55927..56031
                     /ID="UTR3_12162"
                     /Parent="mRNA_12162"
                     /gene="jgi.p|Fomfom1|223807"
                     /source="prediction"
     exon            56958..57236
                     /ID="exon_12163_1"
                     /Parent="mRNA_12163"
                     /gene="jgi.p|Fomfom1|1208328"
                     /source="prediction"
     gene            56958..58686
                     /ID="gene_12163"
                     /Name="jgi.p|Fomfom1|1208328"
                     /gene="gene1090294_1092023"
                     /portal_id="Fomfom1"
                     /proteinId="1208328"
                     /score="0"
                     /source="prediction"
                     /transcriptId="1208519"
     mRNA            56958..58686
                     /ID="mRNA_12163"
                     /Name="jgi.p|Fomfom1|1208328"
                     /Parent="gene_12163"
                     /gene="jgi.p|Fomfom1|1208328"
                     /proteinId="1208328"
                     /source="prediction"
                     /track="FilteredModels1"
                     /transcriptId="1208519"
     CDS             join(56958..57236,57700..57882,57936..58106,58165..58328,
                     58385..58563,58631..58686)
                     /ID="CDS_12163"
                     /gene="jgi.p_Fomfom1_1208328"
                     /source="prediction"
                     /transl_table=1
                     /translation="MAPHDEKMDATSEEQVQMLEVHEKDQGELLPSPVSATAPRPSASK
                     QQPKLSAAMIIPVWIILSSAVIIYNNYLYNTIQFRFPVFLVTWHLTFAAIGTRVLQRTT
                     HLIDGAKDVNMSKDMFLRSILPIGLLFSASLILSNTAYLYLSVAYIQMLKAFVPVAILL
                     ISWTFRIHEPSKRLAVIVLMISCGVALASRGELRFNFIGFITQAAAVAFEASRLVMIEI
                     LLHGQKMNPLVSLHYYAPVCALINLAVLPFTEGIAPFYEIMRVGPLILISNAMVAFMLN
                     IAAVFLVSAGSGLVLTLAGVFKDILLITGSVLIFGALITPLQVLGYSIALLGLILYKTT
                     GSK"
     exon            57700..57882
                     /ID="exon_12163_2"
                     /Parent="mRNA_12163"
                     /gene="jgi.p|Fomfom1|1208328"
                     /source="prediction"
     exon            57936..58106
                     /ID="exon_12163_3"
                     /Parent="mRNA_12163"
                     /gene="jgi.p|Fomfom1|1208328"
                     /source="prediction"
     exon            58165..58328
                     /ID="exon_12163_4"
                     /Parent="mRNA_12163"
                     /gene="jgi.p|Fomfom1|1208328"
                     /source="prediction"
     exon            58385..58563
                     /ID="exon_12163_5"
                     /Parent="mRNA_12163"
                     /gene="jgi.p|Fomfom1|1208328"
                     /source="prediction"
     exon            58631..58686
                     /ID="exon_12163_6"
                     /Parent="mRNA_12163"
                     /gene="jgi.p|Fomfom1|1208328"
                     /source="prediction"
ORIGIN
        1 cgctcgcacg catcccgcct tctcgcaagt ttcgagaacg acgacagtac gggaaaaacc
       61 cgcccagtaa gctacatccc tttgacaaca gatggagaga cacgccgtcg cgccattcgc
      121 aacgctcaat gctcccccct ctgccagact gcatgccgca gccagaccgc agcgcaactc
      181 ccaaagagat ctcaaggacg ccgcgcacgc tgccggactc acgctgtcca aagcttcctg
      241 tacgtcggca gagccgcaca tgcttagccg agatccaact atgcatcgtc gcgaactcgc
      301 cagtcgggat ttggtcacag ccgcggtgtc ttggacgtca cctttgaagg actgacctga
      361 tggctatcga ggacgacgtg gattgtgcgg ccgtgttcga cggtcgtgtt tgtctaagac
      421 tcgagactcg aatacggcgc caccaccagc gagcgtccct cggacttgct gagcatgata
      481 tcatcacaag acctcgacgt gggagctgac atgcgctgag cgggacccga cgcctaacag
      541 agctgcccag caaacgccgc acgaaagtga gatattccac cactcgtcga aatggaaagg
      601 gcaaagtaga gtccaatccg gctggctatg cggcccagaa ctgtgcaggg gcgcgagcag
      661 cgttgcaagt gagtcttttg cacgtcttct accactcggt ctcagtccag aaaattttta
      721 gaagtactca gtagtgtccc tggccaagtg cgccaacaga gctgggagat cgcccgctcg
      781 gagtccgccg acaaggaagt caggatggac gatgggcacc ggagataaga caagactatg
      841 gcttcaattg acgtccaggg agcctgggtg aatttcgcgt gacgtcgggg agcgggagga
      901 cgacgacgga gaacgcagcg agcggggctc gaaattggcc ttggtcacaa ggtggggcgt
      961 gggaagatgc tattgcgggg agcgccgatc aatgtcatgc cgttcagtag caacgaggct
     1021 ggcaggcagc ctggagagtc gctgggcttc cattgacaac actgacacct ccagccgctt
     1081 cgggtgcaca tccgcaagcg atgacggcta tagagtctag gttcggaaat cgcgtagacg
     1141 atttagacac aagcaaccgt ccggcaatgg ctagagtcgg ggatctcgcc atggagagta
     1201 ctttgtccag tgtagtatcc agagagttgg atccgcgtgt gattcaagtt tgttctacgg
     1261 aacatacaga gagaaggtct gtgggtacgc gatagtccgc cggcaagcca tgcgagcgga
     1321 agatccgggc tgaaggttct gaggcgacag agtgcaggtc gatggcgccg aataaccgcg
     1381 acagagtcct gttggtgagc aaacaactca atgaccacga ggacgagagc agaggcggcc
     1441 ataacgtgcc aggctctcat ggcgtggctc gcctgcgatt ggcggagcgc cgctacgacg
     1501 gaacattcag ccgttccaca gtcccaccat gcgtcgggga acgacagtga tgttcccgtt
     1561 aattatgggt gatcgatgcc ggcggcaacg cgcccaactc ggatgagggc catgggggtg
     1621 atgtcgcggc ccggtcgcgg aggacgatag agttcggccc cgcaattgtt accctcgact
     1681 agacaataag tcttccccgc cagtgtcccg tggagtgtgc gatgaagaag aaacgcactt
     1741 gaatggttgt gcagaacgtc gacggcactt gcaattggcc actgaatgga cgggtgtccg
     1801 ctctccacca gggaggttcc atctgtgcat ccctttgtcg gagagtggat atatgtggtt
     1861 acatagtcgc gcaccactct catgggctcg ctgtacctac cagaggatga atgcttggag
     1921 tcgacgcccg tgtactcggc ggcgcgtagg ttcgacctcc taacaataag agtgcgcttc
     1981 tcattccaca gtgtaggtca gcgtccgatg tgcctgccgg aacgttcgtc aacatttcta
     2041 gatatatgga acgtaagaca ggactgtgaa tcacaccgtt aacttatccc gagcccgccc
     2101 aatgcgggac ttcgggggac ttcatggtct gttccgcctc aggctctcac aatctcatca
     2161 ctctctcgtg tcgccagctt gggcccttgc tgctcccatt tacagacgtg tgctctccca
     2221 tgcagatagc ccgagatcgc caatgcggga tgaagagcaa gcaacaaggt ggtggtggtg
     2281 aaggcataga ggcaatgtcc tgatgcggtg caaccttgtt gatgggcgct aacatattgg
     2341 accagattgg aaggtgtcta ggtttggacc catgtgcgta aattcacttt ctgtgtccta
     2401 atgtcgaatt tcaacgatgt actgatgcgc aacttccaca ataaatctct tgaaaggtga
     2461 tacgatgtgc accgtcgttg catagctcct tcaccgatac ttcgcctgga ttgggaagag
     2521 ttgtactact tcgtcaagat gtaccccaag atctttccaa agaatgtctc gccatcgaga
     2581 agcaaatgcc acgcaaattc cagtggaatg gtggtggtag agaggctgca ttgacgtggc
     2641 ttctagtcag tgaattccag gaattgcgtc atgtaccaag ggaccggcat cagcgggggt
     2701 atgtgccggt gactaatagg atacgttacc tcacatcccg cggaaatact tccgtaaccc
     2761 gggggaaatt gtgttgatac tagttctggg tgcgtcgcag atcatacagg aagttatgac
     2821 agaaaccaaa ctctcctgcg gaggcgacgg actgtcataa cgataaccac gatctggtca
     2881 aggtttccac ttcgtccgac gtgaccgaca ggttcgccgg gaaccttgca tttcgctatc
     2941 acatacaccg caatatgact ctggccgagt gagctcgggg ctcgacgtcg aaccgcacct
     3001 acgttttgtc aaacccttac acctcacgat aagtgacgta atggctgcaa ggcactgatc
     3061 atctctgccg tagagagttc acattcagtg catcacagaa tgttcctctg atctactgct
     3121 gagacaacgc aacggcggcc tcaaccccag acatctcgcc gcagacattg ccagcgaggg
     3181 ttttaccaaa ttattacgct gacgctgaga atggctagca tacaagaaga cgaaccttgc
     3241 tggcttctat ggagattttg cgcctcaagc acccacaggc gaccaccatg agagagcgag
     3301 ctattatgac aactgagtta gcccagccaa tcggatcgga ggctcggggt cccaataagc
     3361 acgagaaggc tgccactgcg cgcaaggtcg ccggatatgg tgtcctgaac gaagcgttgt
     3421 atcccgtggc gggttggaag ggtaactggg aagacagtgg cgatagtttt gcagccggtc
     3481 ttgatatcaa ggttcaacac actctcacac tgaattggat ggaatagagt aggggtgcaa
     3541 ttgcattatg agcccgcgtg gttttcataa cactaagacg tgaacagccc gaacacccta
     3601 tgccgcagaa gctcagcacc tggactttcc cgaggcgcct cagtaccggg cagcggcgga
     3661 ttggcactgt cgatgggtaa ggacaagtgt cagagtccgg actcagagaa cacgaggtga
     3721 atgtactcac agccttcagc tgctcgagga accaggagca agagtttatg tccgccgtct
     3781 ccatgcactt ggtaaactct gtgggtcaaa aaaagtatga tgaatcagca acggatgcag
     3841 tttagcatga cagtgcgaga ctgacccttc gcctgcatgt cacagctgat accctggggc
     3901 tgctggtatg ccgactgctg ctgcacgggg ggagcttgcg cctcaggtgc cgcgggggca
     3961 gagtgagagc ttccaaataa catatttgaa agaccatggc cgatagtgga accgacagcg
     4021 acagaaccag cggtggcagc catctgcgcg agcataccgg gttccttgga ctgagccgct
     4081 tgggcttgcg gcgggactgg aggagcgtgg tgtgcgggag ggtgagcagc ggcaggagga
     4141 ggcgcagcca tagtatgtgc gccacgggtc tgctggggag cggcagcagg ggcagcgcgg
     4201 ggggcagcgc gagagcgaga cgaacgctgc attgctgatc agcttactgt gggacgcaga
     4261 gatgcaggga actcacagcc atgatcgacg tgtgagatgg gtgcgacgag tggacggtgg
     4321 tggtggtgtg caagcaagag tgcagacgct gctcagtcct cttcggcgac agcgacgcgc
     4381 acaaattcag gccgaacgcc acgcgtcagc gtcagtcgct gattggccga tgtgacccat
     4441 actcggggtt agggtttttc agaactgtcc ggaaacgccc ggcgcgctct gctcagtgct
     4501 cactgcctgc cacggtgacc atgtctctcc acgcgtcccg aagatgcatt ggtatcttgg
     4561 gccgtgttgc tcctagctcc agctgtctgt cgcgcacttg gtctgctacg ctggtcgtcc
     4621 accataggtg ctacaccact ccttccgccg ctcagaagac caaggagaag cctgctatcc
     4681 atgcctcctc acctcctgcg acttccagga ttgccagaaa agccaagatt cccaagggtg
     4741 ctgctttgga ggacaaggac aaggagagga caaggaggac gacgggagat gagcttgagg
     4801 cggttgagct cttgcaccgg atgacagaga tgaatgaagt ggacgtgtct tcagcacctc
     4861 ttgacctcct cggtgcgtat atacagagtg gtaccagtag tcatccattg acaatgtcta
     4921 gacttgcatg tgcctacgtg gagatcatac aaggaaggtg caggtatctt tgaccacctg
     4981 ggggcgatct acagtacaca gcggaattgg ctacagaatg tccgagcgta cgtgctgcat
     5041 tgtctcatga atcctcgcat acgacgcctc catgttttct tcaatagcat gcatcggata
     5101 gcgaaggacc gttccatacc cggcgtgaag gttaagtctc cctggtcctg gcagatcttc
     5161 gctgcacagt ccaccagctc gaactcctgg ctagctctat tccgtcaagc tgcgcttgag
     5221 gcctacaagc aggccaacga ggctgtggca gcgtgagtct accgatttgt gcactgtgtt
     5281 cagtatctga cgtcatttag tcgcgacgag aaaaccatca agtccctcgc cgccggtcag
     5341 cagcagatca catacaccaa gctcattcgc tctcaggacc ctcgctacat caacgtgtgg
     5401 aagttccatg gagagcgatc cccaaccaag gtcgtgagta tacggtcgat ggaggcctat
     5461 tatggtgcga aggcacctcg cactggcagt cgtcttgtag ttcaggcgct tgttcgattt
     5521 gacactcttc aggtccgttc tcctctcttg ctctcttgta ttcgcgtttg gtcactaaac
     5581 atgtgttgca gagcgttgag acgtattcga agaagacagg cgcccgtgtc ggcgagacac
     5641 cgcccaaacc tgttgttgaa tacctggtgt tccaaaagcg catgtggtac gactccccgt
     5701 ggattatcag ggatcgtcta tacgaaagcc tagagtcaag atataacata cctcagtaat
     5761 cctaatggat agaccgctct ccctcaatta cgttggtgtg ccatctcaag cggacgctgt
     5821 ggtctcacga ggccctatgt cgccttgtcc gctgtgccaa gacacacaat atgtaactcg
     5881 ttgcaattca tcgcacaggg actgccacac ggagacgcct gagaggcttg cgtgtcagcc
     5941 taggtatctg tggctgataa tccctgagag gtctgcggct gacaacgcct tgacacaaca
     6001 tatataaggt caaaccttgt gagcgctcgt gttccctgca tcctctcctt caaccatcca
     6061 acgacgaacg ttgtcatcga gacaggtaaa atggtcattc attcctgaaa ccagttctta
     6121 agcctcgcca cgctcacact ctctcgacag aacatacctc gtttcgtgtg gcagggggtt
     6181 gcgttaaacg ttggacctct gtcctcgagg ggccgtctgt ggcgaaccag aaatgagccg
     6241 cacgagggtg tgcatctgcg tgcctatcgg tggctctcgc ttgctttatg cgtgcggctg
     6301 gacagtgccc tggcgggggg tggcctgctg tgtggtccgt ttgggctgca cggtacggtt
     6361 cagcttcctt gtatcggatt atgtcgcgag acggcggccg gtgcagggcc ctaatacgag
     6421 ttccgccacg gacgacttca caccctgcgc gtcctccctt ctcttcgtga cgttgtcgcg
     6481 acgcgttaca agtgaactga cactgatgat ctcgtatccg cctgtatagg acacttcaag
     6541 tttggctcga caggttaaaa gtaaactgac actgacactg atgatctaac tgttccgagg
     6601 gtagcatgcg gagatgtttt gtttcaggtt gtcagctcaa agcaagatgt cgacggtctc
     6661 gggttctggt ttctttcttc gtgatgttcg tcgttatttg ccttccctcg ccttcacccc
     6721 attccttttg cgccctcgct cggccttaat tctttccttc tggccatttc ttccatcccc
     6781 ttcgttttcc cttttggcgg gctgcctcag gcgttccctc aggcagcttg tcgaaagaga
     6841 tgacgattgg gctgacttgt ttattctcac acttggtcgg gccggctccg agcttccgtt
     6901 gtggcggtgc gccgcaatcc ttcacgaggc gcaaggctgg acccaagtat attcccgctc
     6961 ctcgcaatcg tcatacatct gatagcaccc gatagacaaa ggacggcatt cgttcatcaa
     7021 gaagcagcgc tcctactggc atcgagctat tctagcccgt ccttgtcctg gtttgttgtc
     7081 cctctgggcg tttggaggca cgcagcgcat aagagccatc cggctaagaa cacgcgtctg
     7141 cagcgcaccc accgcgcctg tcgtccttgc acttcttcct gcttctccct ccccgcaagg
     7201 tctgcctatg aataccttga cacagtagag ccctaggcta tctctcgccc acactcatct
     7261 catctgccag gatggcctac cccgagtatg ggtacgagac cgagtccaag tcgcagtcgc
     7321 tcgtcggcgc gtacgtcgtg ctccagataa acgcaaaggc gatggtggtg gggtacacgg
     7381 actcgcccat ctcggccgtg gcgagggcgc tggggacgag gaagtatctt gcgcttgtcg
     7441 aaaaggtgcg tttgtcctct actctctgtc gggactgtgc agcctgatga gctcgataca
     7501 tactgcaagg aggtgcaaat ccccacctgc tcagacgccc tgactgcggg gtggcacgcc
     7561 tatcgagtgt cgttcgtcgg acgccacact cagcggggtc gctcgccctg caccgacgac
     7621 tgtctcccaa tcttcccggc tcgattcaac tcaaagaaca atgtcccgat cgcgccctct
     7681 caccccttac cttttgaaga gtgctgccac cggccgtcga cggaggctat cgtgcgcatc
     7741 catcaacaac ctccctacta ccagtcgtcc ctgcacacgc tctccgaggt ccagatcagc
     7801 agagtgagcg gcgcacgcaa gctcacgtcc gccaccgaga ccagcgcgaa tgacgatcat
     7861 gggagcgtat cgccaccctc tctccagtcc gacgcaacct cgctgacatt ccggagcccc
     7921 gcggcctctc cccgtgccga agtcgagtac ttcttcgcgc ggaacgagcg cgagcacact
     7981 cccgcgagcc tgaggacagc gagccctgcg ctcagtgcac tcgcagacct cgcgctcgcc
     8041 tcgactccaa cctcgcagga ctttgcgttc aacaggcccg cgaggatgat gacgcccgcg
     8101 tcggacctca ccagcacgag ccgtaccgag accgccgtct ctgcgctttt cgacactgac
     8161 cagtatcctg agcacgagca cgagtatggg tcgtctgcgg tgccacgcgt gcgtccgagg
     8221 cgccaccaga cgctcgactc agcgagcgtg tactcgacgt cgacggcgcg gtcatcgatt
     8281 gcgctgaact tcgagtcgcc gagcacgagc aaccttgtgt tgggtctgga ggtcgagctg
     8341 gacgaggtgc cgttggtgga cgtctcgttc gacctgaacg agctcaaggc ggagtcggag
     8401 gtgctcccgg acccgcgtgg attcatggag gagcgggacg tcgtgatcca gtgcgtcgtt
     8461 cgtatacatg tacttgggag cttaccgtcg aaagtgctca ccatctctgc agactggttc
     8521 agaaatcgaa agagcgcgag cggagcgtgg cgtcctcgcc cctgtccgtc cctaggcccg
     8581 agctcacgcc cccggacgcg cggagcgagc accgactgag tctgatgcgc gtgcgttcgc
     8641 gccagtcgac aaacaccgtc ccgccgttga tgcccgcttc ggcgtcgatg atgccccggt
     8701 ccccgaacaa gctcaggcgc gtcaagtcca gccagtcgtc gaggcggacg cacatgccgg
     8761 acacctcgtc gatgaacacg aacacgaaca cgaacacgaa gacgctacgt ccgtcgaagc
     8821 tgcggaaacg cgtaagcacg agcaccagtc tgggtgtgag tgcgtccgag gtgagattgc
     8881 gtgtgtacac aggtgcgcgc gcgtttgcag cgcctctctc cctgcttgat atgttgcgcg
     8941 ctgtgctgac atggccttcc tgtgtgacta tacaataggg gaggaaggca cgaagcgtaa
     9001 gaaggggaaa gatcttgccg agacgacgac ggcggcgctc gacgtgcgat cgggtcccag
     9061 tcccaggcat acgcgtatcc ttcgaagact aggacgcttc ctttgcagtg tgacggcgcg
     9121 gtttgctgcg cgtttcggcc ttcagaagca gaagcacagg tcccagtcgc gaagggatgg
     9181 gagagccgtc ggtcgtagcc gatcgccttc tcgagagtcg attcgtgtcc cgagatcgtt
     9241 ggagtaggat agggagggcg ctcagaacag atgaggtatg gagagacgcg aggaggaggc
     9301 caggttcgct gactaagcga gaggcgtaca acatgtatta ccatgtatga gggacagcag
     9361 gaccactacg aggtcatgac tggagcttga cttagccatc tcccgagcta ggacgactcc
     9421 atcgtggacg ttggaagtag catgcatctg tagcgatagt tctggacagt gaggtataca
     9481 caatgataga tatgtttgct tggtcttgta catagagcga ctaattcaat ggcactcatt
     9541 gttactgatc gcaaggagta ttgacacctg gcatgcgcgc caaaacccct ttgctgtagg
     9601 actacagccg tgcagcagga gcgcgtggct tgctgatgtg ctcattcagc aaacgcacca
     9661 tttccgctgg cagttcgtct ggcatctgta ctggaagcta gatacgatcc cagtccgtca
     9721 gaacatcttc acaaggtggc aagaagttga aacgcatcgc acgtaatgtc cagctccttc
     9781 aaccacactg acagaggcca acgcaccacc gctccgtgcg aggttctcct tttgctggca
     9841 gtatatctcc tgcggcctgc gcatagtaat agtatcccgt cggttgtgag atcaagtcat
     9901 acacgggata gataggctcg gcatgatgcg caccacaggt cctccctggc gccaaggatg
     9961 atgtgcgtag gcaagatggg caagatggat tggaggtagt cgaaggagcc gagatgcgtt
    10021 ccgtcgtcga tgaagcacgc tgtctcttgc tcgaccgacg tcttcgtcgt cacccgcgag
    10081 ggatcttacg tgtccgggcg gaagtatacc tcctgcggcc gtgtgccaat cagcaatcag
    10141 aaagccagag gctcccagcg aggatcgagg gggcctccac tagtagttaa cgtacagaca
    10201 tgatctgcca catctcgggg tggtacacct tgactggcac acgcttcttg aggtaggcca
    10261 tcgcttcgtc cacggacggc caactcgtct ggcgacgcgc attcgaggcg tccacgacct
    10321 tgtacagctg ctgcatcgcc ggccaggctt cgtgcccgat gaacggcgct tcggccatga
    10381 agaagcggga gatcggaagg ttcgaggtcg cgggttccag ggcctgcagt ctgaatgcca
    10441 gtgcagcagg gagtacctat cagttaactg tggcggttgc gagcgagaaa ggaaaggaaa
    10501 gatgtacatg gacccgcctg caccagagtg ggctacggcc atgagattgg cgcgttcgcg
    10561 ttcggagagc aagtcagagg caaggaaggc gcggatcgct gcggagtatt gccgactggg
    10621 gactggtggt ggggaagaag aaggatagaa ttcagcgaaa gatggtagca tgacaggatc
    10681 ttagtgacgc acgcacagaa gactcgatag tgttcgttga gcatggcctc gttcaacagg
    10741 cccgcatcgc catggttggg ccgctcaatc gcccacgctg agagaatggc aacgcgactg
    10801 gtgggcttgg aggtgagatg gaagaggcgt ttgagcaggg ggagccatgc ctctgtctct
    10861 gcagcgggat catcagtgtt tgatcactta gagaagtcag gttggagcac gaacgaatcg
    10921 atatgccagc gcataggatg agcgagcatg tagttctcgc tgggacatcc agatctgact
    10981 ggtcgcggag aacgaagcga gtggcaaggc agcgaagagg gcggtcgaga caatactgga
    11041 actcgacagt ggacgatgtc agaggttcca aggattcaag agacagtggc atggtgaagg
    11101 tagtcttcca agatgtcgct gctggtggag gtattcaact ctgagaagtg agtaaagatc
    11161 accgcccatg ttgtctgcgt gcttggatgg gttcagcaat cattgtgttc tatgcacgtg
    11221 tcaagaatcc ctgagcgtcc gcttcttttg ggtggtacat gacgcacgta cggaagcact
    11281 cacctgtcag agcggggcgg catcacgatg agcgcagaca tcctcggtct tgaatggaca
    11341 gctccttggt cggagattta cgcacaactc taactgtccc ccacgaacgt tcgaatgcgt
    11401 cggacgactg gaataccacc cgagaaggcc ggcggggagc gacgctgcca cagtgccact
    11461 gcggcaggtc tcgctcacgc tcacatcttc tcaagctgct ctgaacgcgg ctgtccgcct
    11521 gagcgtgcgc agcgggcgtg tgagggttag gttgtcctct gtccgtcgtc attggacgaa
    11581 caatgtccag atataggcac tccatctcgc acggcacatg ccgaggcggg ggcaggactc
    11641 gaggccgcca caacgggctg cgctctctcc cccgcctccc aggctcctac tttataacct
    11701 tccctgcgcg tagccggcct acgcctcccc gctcaccgag tctctctctt ttcgaactct
    11761 agctagactg ggtcacaact tgatatcgta ccacgcatat ataaacccgc tcacatctca
    11821 cacgcgcgaa cagactcgag agttgcaata tgccgcgcct tcgcattctc gcaggaccgt
    11881 cccttcacga cctcacgccg atacacgcca acacgaacga acccgtcgac gtatcctcgg
    11941 acgtcttcca gggctcgctc gcggtgtata tcaagggatt cgcggatgag gagggcaagg
    12001 tcaaggatag cgagtacttc cgcaaacgga gtggggttac ttggagtatc cagatgcaag
    12061 gtgcgctcag gttcgataca gagagcaacg gtgttaacca acaagacggc atatacatag
    12121 gccgtttctt acgtgaatac accgcggacg acctactatt cggcaacatc tttgatcgcc
    12181 cgctcaagct gccctggata ttcagcgtcg ccgtcaagtt catgaagtac gcacccataa
    12241 gtttgtgttc tgtgctcttt ctcatccctt tatcaagctt catcgacccg actctggagc
    12301 acgaccttgc gtccaagaag cagccatggg cgctttcacc gctcattgcg accatgccgt
    12361 acttcgagca caaacgcata cagtcgggct cctccgcccc tgcattcccc ccgaaagacc
    12421 ccataggcga cgacgttagc caagtacgga caacctcgac cctgaccact ggcaacgcga
    12481 agggcgggaa gacgaaggag gccccatcga agcgccgtgc cttttacaca aacgcccttc
    12541 gcaggcagga ggtcgtgttt gggcctgagg tgtgtccacc gtgtctgatt ggtgtcggcg
    12601 cgccactcac tatattgcta ccttgcagga cctgctgacc acggacttct gctacgactt
    12661 cctgtccttc agccccgacg gcatcatgct gcgtttgcct ggcgggatct cggtcgagat
    12721 gaccaagtac tgggacggcc agcctgtgcg attcgtctgc tgtgaacggc tgaagaagag
    12781 cgagcggacg gctgagcggg cgtgggggcg cgtcctgtgg tgtgtgatga tcgagcctgc
    12841 cgacgacgag gagttggtgc gtgagaaggg atctgttcgc gaggggtcga agaactcgag
    12901 cagtagcgac gtcacaagtt cgagcgaggt tgactgagga ggtggaggtg gagatgtatg
    12961 agtatgggta gggatgcatc gatgatgggt gttctggtct aggttctgtt ccctcggatt
    13021 ctgtagcata tatactgtca tttcggatcg gatttcctca tttctgcaaa cgctcgactg
    13081 acggatctgc ttacaagtcg cgaattacac cggacttgtc attgactcac tgactcactg
    13141 actcactggt ggctgcgccg gtcgggagac acgtgacgca ccctgctcgc gctttccgac
    13201 gtttctccgt ctcagatcgg gccgcagtcc gcgtctcttc tctctcctga ccatcatctt
    13261 ggtttttcgc taaacactac cactagtatt cagaacatgt tacacggagg atacgaggtc
    13321 tggattgcag acagccgcaa gcagcccctc ccggagtacg gcgtggagct tggaggcgac
    13381 gggaagacaa ttacatgcta catacccagc cagagcggcc aagtgagtgt ctcccaccta
    13441 ctcgcgcgcc cgcgctgcag atatatgcat gtcatgctga cgcgtccgcg ttctcgcccg
    13501 catagcaatt ctcggtccgc tggaaggacc acaacggtcc gcacgcgcac cacacgagca
    13561 tgcaggtgta cgtcgacggc attgttgcag ggagaactca ctgcgaccct ggcaccggtg
    13621 ggagacgtcg ggggctgtcg acgcactcgg ctgctacgta ctctccattc gagttcgctg
    13681 tgctgcacac cacaggtgcg tccaccctcc cgccctctcg ctggggccct tgaagcccca
    13741 cccttcgaac tttgcacacc tcgtcccctg caacccaccg ctgtcaagat gcgtgcatga
    13801 ttctgttccg ctaaatgaag gcatcgatcc acagacgacg acagcgcgct ctggacgggc
    13861 gcatccgaga acctcggcac gatcgagctc cgcgtggtcc atgtccgtcc ggactttaga
    13921 gaagttgggt tcaagccaaa ggagttctca ggcgtgtcga gtgtgcacga gcagagcaag
    13981 aaggctggcg cgcactgtgt agcgtgcgtg actgtgctag ttagttcatg gcatggctgg
    14041 tttgctgacg ttcccggttc tgccgtcaga ctcgggcgtg cacagcggta caagggcgtt
    14101 caccagaaag tgatcacgag gccgattgac aaacacgcgg ggccggccgt gaagttcgtg
    14161 ttcaggtata gaccggcagg tatgtcccca tcgttgtgga gtagtgagta tcatatagct
    14221 cttattgtga catgcgggta gccatcctgc aggctcaggg tattatgccc gcccaggctt
    14281 ccgaggcagg tccgagtgcg cctaggagag atgtgaaggt gaagacgcgt gcgtcgactg
    14341 cggcagtgtc tcaagaagac gacgaggatg gagacgtacc cgcaaccacg tccacaatta
    14401 cgagagctgc gcggaggcag aggaagcctg tgaagcggga acggagcgat accttgttgg
    14461 atgggggcgt cattgagttg agtgacgacg aggctgcaga ggtcgatgtg agtttgttcc
    14521 gggcgtgtta taaaatcatt gcggtgttcg ctgaactaga ggcgcttgtg cctattgtgt
    14581 tgcagcgaaa accgttcgtc aagcaagaac ctcaacctcg gcggtcttat gaccccaacg
    14641 atatcatcga cctaacctcg gactgacctc cgcggttgtc gacggtgtca tttgcgcttt
    14701 ttcttgggtg gcatgcacag acgacactac tgtacttcta tgtggctctg gcttatccac
    14761 gtcatgctgc atgctcaatg tctcaaatct ggccctcgtc tgcgcggctc ccggccaggt
    14821 tctcctgtcc ggtcatcact cagggagact cgcgatgctc agagagcgcg tgttccctga
    14881 cttgaccgct agttgatagt acgtaggctt tcgatacgtc acaccgatcg gcgacattag
    14941 tttgagacca gtctcctcaa tgactgactg gctagggatg aggtacttca caaacctcat
    15001 cttctctgac gaatggggat atgctgcacg cccttaacgg cgagaatcat gttaaatgaa
    15061 aggctgcata aagaggttga acctcgtttg aagcatctcg cggacccccc ggtaagtcat
    15121 caaatacaag gtggttgtcg aatagtaatg gacgggctag cggattttga tacatgctac
    15181 acattctcgc aatctatggt ccaacagcac gtcagagagc gcgaagaaac gatacacgag
    15241 aggttccggc tcacctagtc attcacttca catcatacac cggcggtatc ctacacatac
    15301 tcactccgaa cgaaccttgc cagtaaaatc atatgagacc ccctcttggg cttccaatag
    15361 ctggtagtac gtcaggccgt tgaagtagcc ggcctgcatc gacccgacga ggccgcgcga
    15421 gatcagagcc tcgtcgtgcc cgaccttgga cggctttacg cccgagcccg ccgcggcagc
    15481 gtcggccaag agctgcactt ggcaggattt ctctagggcg acgtagaagt gcattgtcgc
    15541 ttcgatggag tctgtcgcga cgaggaggcc gtgattctgt tggggtaccc gtccgttagt
    15601 tgaattgata ccagagcagt gccacgagaa tgtggatcac ctggaggatt acggcctgtg
    15661 agcgagagag agaacatggc gacaagagtc gatcagccgt ggtgcagtga atctcctagg
    15721 aacaatggtg aggaacgcac cttcttgttt ccgagtgctt tcgcgatgtt tgcgccttcg
    15781 tcctcgtcga ccacgacgcc tccgaattgt ttgtagaccc caaggtcctg gaggtggcgt
    15841 agtcacgagc gtttctcgtc agacgtctgg catatatata tacgtgcgac gcacggcaca
    15901 atctagtgac ctctcacctg gtagaaggcg caactatcct gagtgatggt gtccaggtcc
    15961 ctgccgaaag ccgcaaacgc gcggccgaac ggactgtgcg tgtgggcggc gcagttggcg
    16021 tccgggcgcg cggcgtgcac ggcggcgtgg atcatgaagg ctgccctgtt gagctgcttg
    16081 cccctgccgc attcatccac ctgcacggtg ccgttgtggt cgacgagcac gaggtccgtt
    16141 ggctgaacga cctggaagtt cttgccctgg ttgcagagag ttgcagagtg agtggcgtgt
    16201 ttttttttct agcatggcga cgaggcgccg ggtgattgtg tacgcacgta ggggttgacc
    16261 cagaagcagt cggggcgtat ggggtcctga tatacccagg gttggtcggc gttcaggacg
    16321 atctctgtga gggagataac gacggcgtac ccgcacggtg atatggcccg ctgtgccctc
    16381 atcgtaaccg agcttgccta cacagagatg gatgtgagaa gaacaaggaa agtaagtgaa
    16441 cggcaccaca gactcaccga agatgcggag ggtctgtgca aggcggaatt tgaggtagtc
    16501 gcgctccacg tcttttgata cgaacttggg tggtttcggc ataccgcccg cagcccacaa
    16561 gtacgacgac ggtggtgtgg caggcttctg tgcatcgttc atccgaggag ggtccagcca
    16621 tgttggcggc atgatagcca tcaggagagg cgacacactc actgcatacg ttcgtgggcc
    16681 ctttgtcatg tgtgggacga ccttgcgaga gtgtcttccc atagagcaga agacggactt
    16741 gctgagggag agaggagagg acaatgtggt tggcaaggac gcgtacattg tcgctgctgt
    16801 tggggggagg gggtatgaaa agttcgtatt tatagagcca ccgtggacag gagtctggaa
    16861 tgtatattcc taccccgatg gcgagcatca caaattcctg cgagtaacat tgggatgatc
    16921 tgggcgatta tgggtatgac ctagaccatg ccagcacacg agcagatgtc gcaaggcctg
    16981 tctacagtaa gacttcccac caggtttgac gtagtgcgaa gtcggctata cgacagctca
    17041 actcctcgtg agcgcacaac aatgcgcaaa gcacggggat gccgacttac gttatgtcct
    17101 tgctttgcgt atcatatcct gccaggattg tgcaacttcg gttacgcata gcggtcaact
    17161 ctaggtgaac gttgacgtaa gtacatgtgt caggattgaa ctccgcccat atgtgcaggg
    17221 taccgtttgc agatagcgtt ctggacgatc agtggttacc gggtcgttca ctgtagtgaa
    17281 gaagttgcta gagtgctaac gcccgtctat tgagtccgtc ataaccgaga cgctcgtgaa
    17341 ttctgcaacg ggtggtaagc tagccaatgc ttgggctcgg attgcagaat acctgcaccg
    17401 cgagaacccc gtcggtgtat tggggtgtca atcggcgggt actgactacg tgatctaatc
    17461 ccgggaaagt ggtgtctaca ttggcgggcc cggcggcagg cgggtacgag tcgatcacgg
    17521 agacttgaga atgaactccg accaggcgtc acggttgcta ccgacccgct cgtatgtacc
    17581 aacttgttgg gatggaaaac gatggctgag atccaaagcc gagcgttcac tcaaggcgtc
    17641 ggaatgtgcc gaggatcgaa tgtgagacag aagatgccgt gatgagcatt ttaagcttca
    17701 ggtgatatcc ttcttcatac acgcgcttgt tgcgcgcccc aaggttagcg cgccctcctg
    17761 acctggtcac tgacctcgac gatgacggaa cctttcccgc cgctccgtgc atttctccac
    17821 gtacgcttag cggcgcccgc cgccggaccg cgacgatcaa gggctgctct cgtgatcctg
    17881 gacggcgaca taaaatgctg cccaaacttg aacactgcca aattccgacc cacgtctgga
    17941 tctaggtatc aagatgctca tcaagtttct aactttcgct ttcctagccg ctctcgcgct
    18001 tgcccgaagg tcctgcaagg tccctgccat aggcggcgga gaagatgatg ggcctgcgat
    18061 caatgccgca ttcaagagat gtgcgaagaa atccagggtc gtcctcgata agtactacgt
    18121 ggtggacacg ctcctcctca ccgaggactt ggatgacgtc caaatcgagt tatcgggcac
    18181 cggtaagtat ctgcagcgct ctgcgcggcc tcctattatt ctatcagacg cggtagttta
    18241 cccactgtat acagtccagt acacaccgga catcgcaagg tggtcccctc agagtctata
    18301 cttgacttat cagaacgcgt aagagtggca tgtgcccaca tacccaggtt gcagtcgact
    18361 tagcggacgc tgtaataaat ctaggacaac tttctggttc ctctcaggaa acaacattca
    18421 cctttatggg ggaggcactc ttgacggaaa tggccaagtc tggtgggaca cgtacaacaa
    18481 cacgcacgtc agtattgctt cgaattcttt ctctctagcg cgcactccgg ttctcatgaa
    18541 tgcttatctc aggattcggg cacggcggga gggtcgtcta caaccttcgc gcgtcccata
    18601 ccactcactg tcgggaacgc caccaacgta gttgttgaga acatcaggca gataggttcc
    18661 ccgttctggg tgcgcttgtt tccttcttca ttcagttgcc ttgttcgact tactgatgct
    18721 tataccacag aacaacgtga gtagcgtttg cgacactccc gagcgtcatt gatgtcggga
    18781 gtacagttcg tgtatcagag cacgaacgtc acgtacaaaa acatcaagta ggccgttgcg
    18841 ccgtcttctg ttgccactaa tcagtcaatt ttgccagcat ccgcacggcc tcatactcga
    18901 gcagcccgac tgcaaattct ggtacgttcc gcagccgtcg ttacgtgaat aagtccgtgt
    18961 gttgaccctt gttctggcac ctagatggtt gggacattta ccgctcctcg cacgtcacca
    19021 tccgtgactc cgtcgtagac aacgacgatg actgtgtctg tacgtacctt ccccgcttct
    19081 ctgacacgga ggaggcaggg acccgaggcg ctaattgtat caatagcgtt caaaccgaac
    19141 agcacgaaca tcgttgttgc gaacatgtgg tgcaatggct cgcacggcgt ctccgtgggc
    19201 agcctgggcc aggtatgcgc ccatcttgcg cgttcgtctt ccgctgacca cggactatgc
    19261 caccatgttg cgtcgtatcg cagtatgcag gtgagacgga catcgtcgcg aatgtctcgg
    19321 tctcgaacat cacgatgttg aacgcgcaaa acggtgcccg tatcaaggtg ttcggtggca
    19381 atcctgaccc ccgtacgtgc atcactgtca ttcgttggcg tgtttgcccg ctccctgact
    19441 gttccctacc ttttgcagaa agcacaatcg gcggtggttc ggggtatgtg agaaacatta
    19501 cgttcaagga cttccatggt aggacccttc caaagttcat gtgaagttca ctgagggcta
    19561 accgctgcca cgaccacgca gtcgagaacg tcgacaatcc catctacatc aaccaagtac
    19621 gtttccaact cgtatctcgg ctcgtgctct tctcatcgac atcgtggcaa cttctagtgc
    19681 tattccacca aggcagatgt gtgcgcccag tacccgagca cactttctat ttccgacgtt
    19741 cattgtgagc ccgctctatt tccgctcgct cctccgcctg cctcccgtct agacgcttat
    19801 tttcgtcgac cgtagacatc aacgtcaccg gcacgtcgtc cggcaaagag ggccgcgttg
    19861 tggttgacat ggagtgttct gcaacatgcg aagacatcac ggcggttgac acacacctta
    19921 attctcccga tggtagcccg gcatatgtgt gcaagaatat cgctagcgaa gcgcaggtga
    19981 gttttaccag tccgtggggc gagaccttgc ttcttcaata catgtgctga tgttcccatc
    20041 tctagctcga cttcaactgt acggcccccg catgaactgg catgtagcgt ggatatcagt
    20101 gattagctcg cacaaggtgt caagcgcggg gtatgatggg agtccgagat tcgcgctctc
    20161 gacatggtac gatatctttg gtaatgtaaa taatctattg tacaaacacg gaatggagtg
    20221 tagtcgtcca tcagtccacc ttgagcttct ctgacttctg cagcgatcag attagtgaag
    20281 cggtctcctc gcaggtacgg agcatgctca cttgaccctc gtcctcctcc ctggcctctg
    20341 cagcaccact ggtgttgaga ccctcattct tgaagtattc tgcgtgctgg ttcagtccat
    20401 acccaaatat gctcaatgcg aggcacccac ctttacgctg ttgcttgtct gggacgcctt
    20461 gtggcttgtc gccgcggata gaggacacgc ccatgggctg ttggccgccg gtggcctcaa
    20521 gcggagggga agcagttccg aaggtgttgt ttgcggacga catggtggtg gtgcagagct
    20581 tggagatggg ttgcgagagc tctgggtgaa tatgcacgct gagcgacgtc gatgagcagt
    20641 tggctcctca acggtgatgt catagcagac tcggcgtctg gttgggagat aagatcgagg
    20701 tgaatcggag aacgccgagc agtgctcatc atcgcactcc cgagatcgtg taggttcgaa
    20761 gtcgctacta ctctgcttct cttctctccg gtatactagc gatgcgcgtg atagtcactg
    20821 gtaagggatc ttctcttgta agatgtgagc gtccatatct aactcgccat ctcctctcac
    20881 ttgcaggcgc ctctggagtc ctcgggtctg ccgtctacgg tgccttcaaa tcggctggcc
    20941 atacgacact aggacttgca cattcgcggc ccacggatga gctgacacaa ctgaacctac
    21001 tcgatgcgaa cgcgaccgag cgtgtatttt ctgaattcaa gcccgagtgt aggtgcagtc
    21061 tggttctccg ctcgcccctt gaactacaaa tcccgcaggg gtcatccact gcgcggcgga
    21121 gagacgacct gatgttgcgg agaaggtaag atgcacacga tgacgctaac gtacatgcgg
    21181 ctcacccgtg tgattgtcaa acaggatccc gaagctgcac gccaagtccg tccgagtcgg
    21241 gacagctccc atgcccgaat tctctgctga cttaacgata gatcaacgtg ttggtccccg
    21301 agaacctcgc caagctatcc aaggccctga agttcaagct tgtgtacatc tccacaggca
    21361 cgtagcccga ttgccctcga tcgctaccgg gcacatggac atcgctgaag atcgttgccc
    21421 aacagagtat gtattcgacg gcacctcccc gccatacacg ccctcgtcca caacaaaccc
    21481 gctcaaccta tacggtaaga ccaagcgcga cggtgagcta gccgtcctcg gcgtctcggg
    21541 tgcgaaatcg atcgctctgc gcgtccccgt tctgtgagcg tcccgtctgc agagccctca
    21601 cacctcacag ggtctctgaa gaatgaacga accgacacag gtacgggcct gcggcgaaga
    21661 acaccgacag cgcggtaaac atcctcctcg acgtcgtcgc tgaccagagc ggcaagcagt
    21721 acaagatgga ccactacgcg acccgctacc ccaccaacgt gctggacatt gccgatttcc
    21781 tcgtccgcct cagcggtggg tgattgccgg gctccagttg tatagcctcc atagagtcgc
    21841 tgaatgacgt cctacaggcc tcccggcctc tcgcgtgata cccccgatct tgcactactc
    21901 ggctggcgag ccgttcacga agtacgagat gtgtctcgtc ttcgcgcggc ttctcggggt
    21961 gccccacggg cacatcaatg ctgacgcctc tccgcctaag gtgtgcttct tgttgcattt
    22021 cgcacaccct ccggaggaga ctatgtctgc ttgaggatcc gtcgactgat gttgtttgcc
    22081 gtactacctg cagtacgaca cgccgcgacc gcagaacacg cagctatatg tgcgcgagac
    22141 ggaggacctc atggagggct ttggtggact tggatggaac ccgttcgaag agtggtgggc
    22201 tgggtatttg aacaagaagc agtgacgaac tggcggtctc atccctgaag atgtgatagg
    22261 atgatcaagc acatagaggt gtcccggaac atgtatgtag cgtatagacg gaaatactga
    22321 tgaggaaaac gtactcacag agccgggaaa tatgacttca aggttgttga aaccacacca
    22381 tgcacgaagg tggattcagg taaaatcgtg aattcatgac gccattttta gggcgcaaga
    22441 ttgaagcaca ttgtacagag cacaaccata gtactacata cgtccggcgc cgtctagtaa
    22501 ggcgcgccag gtgcctcttt gggagcttgg gagagagaga gaggaggaag agatcgggca
    22561 agcggccacc catcggcaag tgcaaatcgc ccaagcaacc atccccaccc caaaggtgtt
    22621 cctcgtatat gggaggtgag gaagttcagc ggcattgcgc tgtccggtcc agtttctgta
    22681 tcgagtagcg cctcttcgat cttggcgtct ggatggagga ggaatctcag gaggataagg
    22741 gactcggatc cacgacacaa gcctgccagc acgtcccaga attttaccgg cactggggtg
    22801 ctatgtgaag gggatgtagg caggtgcgtg atttcgatct gcattggaag atacggaggg
    22861 gccgcttctg tctcggagtg caccgcggta cgtcgaactg ttcaccgagt gcaatcatgt
    22921 cgttctctgg cttgagcaga gcagacaacg ggttgtttcg agggggttca gggtggaata
    22981 cgtcggcatt accgatgggt attcgcgtat gacgatgagc gggtggagcg tcgcgagtgt
    23041 gccagaagcc cgacgcagca tagctgctgg ccactatgat ggagccgcga atgcaaataa
    23101 gtaaaccaaa gagatgcaag actttgcggc gaagctcacc agataccggt cggacaagtc
    23161 agctagggac ctgggttcaa cctgtgccgc tttgatatac tggtcatgca tcccgttggc
    23221 ttcacgcgac gacacgatca ccgaaagtag ccatgggctg cgactcgatc tcgagtatag
    23281 tgactcctgg ataccaccgc atgacgtaat ggcagggagg atgggctccg tccacgaagg
    23341 gacacctata gacctcaaga tcagatattc gacattgtgg aagacaacat ccggcacgaa
    23401 ccccgcggaa tcgcgcactg cgtcggcttg gggacaggac cctcttcatc gtgggtagtg
    23461 attttggaag ctgatgcaag ggtaatgtag tggagatgag tggcaggacg ccggcatgtt
    23521 gatggtaggg tgggtgttcc catgaaggaa cataggtgag aaggtgcggt tagacgtgag
    23581 gaatagagag ggaagagtac gcagggttta tatagcaccc tggggcagcc ccatttaaag
    23641 ctgaaaatgg aggcgcgttt gtgaagccaa ctaaactccg cggccaccgg tcggcgttgg
    23701 ccatgaacga tgcctttgcg gagcgaaacg caaggtccgc agccccgcgg ccccacaaag
    23761 gcttcaaagc attgtcaaaa ggcaagtttc tttcagttta tgcgagtgtc gcgggcacta
    23821 gcacgccggc tgttacgtat acaatactca tgtctgcgtt agcgctttcc gaggtcagcc
    23881 aacaagaatg gttcgatgtg attcatgaag agatagcatt gaggttgttt gcaatataac
    23941 ccactggact gaccccatgt ttgagggagg ctggcagtct cggcatcgtc cacctttagc
    24001 ggactctgtt cgacctagat gtatgtgaaa ccggctgaga gcacttgcct cagaacatcc
    24061 aatacacagg tcagacagct gcacctgtac tcagtacgag ctggatatga aggatacggc
    24121 gtgcattgga aaaacaccta ggcgccttcc accgttggca actgtcaaat tctgtgacta
    24181 cgtgaccaga cccgagagcg ccgacttcag ggcgctgtta cttaaacttc gttcgaactt
    24241 cgagtctttg acgcacccct ctgacgtggt atcattcaac ccgggcgtaa ggggcagcct
    24301 gtatcaggta agctgcatca tatatatgat ggttgctcca tgagtactac tgcacattct
    24361 ccgacactgg caggatgcat ttgatatgcc atgccagcct gagcagtcac ggtgtcccac
    24421 agctgagtag tatcaattgt ctgtcattat atcaacgcga gcgaggaaac cttgatggta
    24481 gcgacttgct gatggatgat atttacaaat ggtggaatta tcttgaactc acgtatccca
    24541 agtatattca cggatcgagt cgtggtctcc gatggcgcat ggactcattg gcgagagccc
    24601 gggcagtcca cagaggggtg cgtctttcga tgactccgtg ccctgtctct ctgcgcactc
    24661 atcttgcatc acttcttagc tcaggtcatg gtcagccttc gtaatgacga acattacact
    24721 cacgattctt tgttctaatg atatcaatcc gtcagtaaca cacacaggga gttacgtcta
    24781 tcacgcccag ttgagtgcca gctcaacaca gtatgcggtc gaaagaggtc gtgggcgctc
    24841 agcgctgacc cgagatactt tggcctgaag atatcgtagc cagacatccg ccagctgtga
    24901 ggaatactcg agctaagcgc cgacacggtt cgagccgata ccggcactct tcgggcgatg
    24961 gtaggcacca gaagaaggca tggtttccgt tatatttgtg catggctgat gacaatctac
    25021 agacggggca tctttgatcc tgtcctgaag gccaatatgc ggccatgatg gacttgcgat
    25081 cagctttcac ttaccccttg accacgtccc ttcgactgat tagccacctc aactctcgat
    25141 cgaccgcagc tgcggcggga ggatgagggc acccgccgct cagtccctgg aaggtacgcc
    25201 tgataaagtt tcatactgca cagcccattc accattcaca ggatatatgt ggggaacccc
    25261 gtgtccacct tcgccgcgct cgcatttcgg gatttgtgct gtcaagatga tctttgtgct
    25321 actctatgct atcgtacacg ttcttctcct atggaccccg cgaacatgtg cgcagaggac
    25381 gaaggcggta tgcctagagg aattcgactg ggtgagtcct tagtcatccc tctcgagcga
    25441 gcctcgctga ctgtccccgc atacatagat gacgaactcc aaaggccaga gcccatgcct
    25501 cgttacctcc tggctctggg tgccctgcta tgggccaaat ggtctgttta cttctttctc
    25561 gtcaacgtta tatacaagct tggtctaaca gtcccaaagg cagcgacctt cccccgcgga
    25621 cgataatgac acgatctacg aaggaccgca agacacggac cccttcgact ctacaccatg
    25681 cgattgcaac acggtactat actcgacgtt cgctgcgtgc gcagtatgtc aaggggcaga
    25741 tatcgacccg tacgatctaa taccaatttg ccccaaacca caccctgaga tgtctaaacg
    25801 caggtggccg atatacaaga cgaattgttc agacgttttc atcggaaggt ttgtgatata
    25861 tcagcccacc gcagaacgca gaatgacttg agtatggcat tagttacccg gaatctatcc
    25921 ctgatggtac tgcgatacct gcatgggcgt ttttaaacat tactgtacgt cacagcatat
    25981 cgtcttgcca ctcattggct ctcacacttt gtccgtggtc gtcagaggaa cagtatcttc
    26041 aacgtcaccg cggcgaaggc ctccgcggca tcaagttagg cctcatgcct atgtcagatg
    26101 gttctgagct aatcaattgc ttccatacca gatcttccag atatcaccgc caactcttct
    26161 ctttccacaa ccacgtcgtc ttctccgacc acattgcttt ccacaaccac atcagcatct
    26221 ttgacgaatt ctccacacac ctcagcattc cccacatcct ctacgactga tatagcccca
    26281 tcctctgtgt caggcggggc agcatcagaa ggtgcgaaca gtcatggtag taacgtcaca
    26341 tcaatagtgg gtggaaccgt cagtggcgtc ctggggctgt tggccatcgg cgcggtcgta
    26401 ttctacatgt tgctccgtta ccgcaaggag cagcagtccc gtgcctgtgg tatctcggcg
    26461 attgggtctg cggaacactc caccaatatg tccgacgcaa gcggaagtgt gggcaggatc
    26521 tatgtgagtg tatcagtccc ttcgcgcagc ccgttttctg acaagcggat gctacctacg
    26581 tggtacaact cagaatgcga acgacccgcg gacgttccca ccgcccttcg tttcgcatcc
    26641 tgctagttcg gtctctagct ttcctgctgt cccacgggca gctacgagat ctgggagtga
    26701 gcccccaatc tcgttctaca gagggtttcc gcaggtttga gggagcagcg ttgtgcagtg
    26761 tgtgcggcac attgactgtt ggatccatat cgcgtgttcg tctcccttaa tattgaaggg
    26821 ctcctgccat ctggaatgtg tctgcgttga tacgcttaat tgcacgaacc actgtgcggc
    26881 tatgctggtt gttgggcaat gtctgtcgga gccccctgat ctgtctgata aagaccttgc
    26941 ctatcagaca tctcctacaa ggtggtgcga cttcgaggat cgtccctttt aatgcgcgcg
    27001 cagcaacacg acccgtgttc gacgtctctt cattcagtat tcttccgtga cagacggacc
    27061 acaatccatc gttttccgcg ttctgacagt taaaagctgt cagtcatggt gatgaaggtg
    27121 ctacggtttc tcaagtaaaa atactctgcc agtggtcaag gcccgtcggg cgtgataatc
    27181 cgtcatgtat cacttgagtt aactttcaca gtatctacgg cacatataat gatgcttccc
    27241 atccccgggc cctgtgaaaa catgtttccc tcatagccta ggtaagtgtc ttgttctgat
    27301 gagatcgtgg cccgtggcat ttcctggtgg aaagtttacc tctcgcgaac agtgtggggc
    27361 cacgggaggg caggggtctc ccccagcact cgatcgccat catcctccac ccatgcttac
    27421 tagtacgaac ttggaagacc gagctcacgg agctgttaaa catagtacat agatggcata
    27481 gtcatacttg cactgaacgt tgtactcgac tagtggagtc ccctggttgt cgctgtgcgt
    27541 agggatcgtc ctcgtcgttg tagggagaat agtacttagt agagaacaac ggcccggatg
    27601 actccgattt gaccggagct gttctgtccg ccgtattcca gttgaactcc gctcaatctg
    27661 agttgttacc gaagttagcc gttccgacga gggttcactt catgtacttt gtaaccaacc
    27721 acgacctcaa caccgtccaa tttcccaatc aagacaattg ataggtctga ggtgctctcg
    27781 acaccctcct cttcaagttg ggtgttctgt tcttcacaac ttgagtctac atgacggcgg
    27841 aacacttact tttgtgagtt ctacatcttt cactcggatg gggaatgcac gtaggttgac
    27901 acacaaatct gtagcaaaat gcgtcacaga tgctggagca gcggcaggaa aattttgctg
    27961 aatagatgga ccgacatgca gcgaagcctc gtagtcagga cgcggtgtta gacagaatgt
    28021 gcctcaagtt gaccgtgcgc atgctcgccc tgacgtgctc ttcgtcgtcc atgcgatgaa
    28081 cctccccgtt gcttgagctc cagtcaagga acgcgttgaa gctagcggcg atctgacttc
    28141 ctgcagtcaa cattgttccg acttgggtcg tttgggtgct tgacttgctc tgtccggtgg
    28201 tcctcgtgag caagcttccc ggcaggggcg aatttgtgct atcagctatc agttctcgtg
    28261 gatcacgcca agacccttcg ccaggtgcgg acatcgtata cttttttctc gacatcatgt
    28321 gaactcatcg tgccagagac gcgttcacag tacgacactt tcgcgctcgc taacgccgtt
    28381 cgcgccgacg cttcttgatg ccgctcatcc ttctcagcac tacgtactcc ctaagagacc
    28441 ggcgcatggt cgcaaaaaac tgctgcgcaa cccccctctc tcacacttgc cgttatgacc
    28501 ctctcaaacg atctctcagc cctggtaggg tttgcctgcg aggccgtctt ctggggtatg
    28561 ttcttacatg acctgtgtgt cggagacgtt gatgtctcaa catgtgcact gatttgcagg
    28621 ggtctatgtg gtgttattcc tcacatccat cgtgctactc ctccgccgtg ctagcacgcg
    28681 ctccgtgaat ctccccatct tcatcgcaaa cgtcttcttg ttcggatcat gcacggctca
    28741 ctttgcgctg gagttcgacc acttctttag gacgttggtg ggtggctttg tcgtttgtgg
    28801 gacgacgttc tcttgataat tttcttccag agcgctaccg gcgtgagggg gttcgcggac
    28861 gagactgcaa aactcatggg ggcggacatc ctcatctctc tcagcgattt ccttggcgac
    28921 ctcatcctca tctaccgttg ctgggtcatt tggaacaaga acctctgggt cgtcttcttc
    28981 ccattcctga ccgcagctgg cgggttcggt aagtttcatc tccactactc tatcactggc
    29041 ttctggctta cgcccgactc gcgttgccac agcctgtatc attgtcgttg cgcacttcgt
    29101 cttgatgctc agcccgtctt ccccggtccc gcccgcagcg atcgtcccgc tcggcatggc
    29161 gggatacgtc cttccgctcg cgaccaacgc gatggcgacc gcacttatcg ttgcgaagct
    29221 ctggctcacc gcgagcaggg cggagaaacg cgttgggacg cgcatgcgcg gcaccgcgag
    29281 ggccgcacaa cgcgcagtcg cgatcatcgt tgagagcggc ttgctctacc tcgtcacgca
    29341 gcttgtgttc gcggtgctct ttgggctcgg acaccccgcg caggcgatct tggcagtcat
    29401 cgcggtgcag atatacgtta gttccgtccc tctttctctg acgtgactgt ctcgcctgac
    29461 tcagaggtgt tcgcagggaa ttgcgccgac gctcattatc atccaggtcg cactgggtat
    29521 ttcgaccgaa caaacgacgg ctccaccgcg taagagcgcg tcgatgacgc gggtcacggt
    29581 ggcttcgggg cgcgccagtt ctgcacaagc ccatccaccc tctttcctcc cggccttatc
    29641 ttcagccacc gacgacagca cactgcggca agacgccgag tgcctggagt tgaagtcgct
    29701 cgacctcgac tttgatgaca tggaggttgc ggtcgctgtg tgagcactcg aatttgagtt
    29761 gaacgttgaa ggggtcgaac gttgaggaaa ataaaaaaat tgaacttact tgtgcgccct
    29821 gtgcgatgtg cttagtatct tttgtcctgg cttgtgtcgt cgctctctgc ctgatacgct
    29881 gttgtattgt atgtagcact aatctcaaac cttgtcgctc gctttgatcc tctctgtcgc
    29941 gttcaatgat catatcctag tgttcgttca gcatggttga atcaaacata cgatatccat
    30001 tcacgacatt ctttccaaca tatcatctcc gcgaacgggt cccgcagcat gctcgtccag
    30061 gtacctccat agcgctttcc aatccttgca ctccctcacc gagccaaccc cgcccgccgc
    30121 atgcacccac tttccatgcc gcatgcccgg ctcgtcgact tcgagcgtcg tgtccgcctg
    30181 acagagcacg atctgcaaca tgtaccgcaa gcagtgctcg acatggtgcg cgtacccggt
    30241 ccggttcgtc gcgaagccga cgcggaagac atccaggcag tgtagctggt gcacggcgga
    30301 gaccaggaag gtgcgtgcgt gaggttcaga gtcggagcct ggactagtgc tagtagaggg
    30361 ttggaggtcg acgaagccgt ctgaggcggg aaagagcgac gcccagtcgt cgtcggcgtg
    30421 gagtgagaaa cgcggagcac cggagttcat gacgtgctgt gtgctgggga ggtcaacgag
    30481 aaggtgcgaa ggatggtcgt tgccggcgta tgctagatga tgggacgacc ttcaggttct
    30541 cgatagacag aaagaggtgg acttgtactc actgtactca tgcaagactg ttggacgaag
    30601 tggactctgc ggaccgtcaa cctggagtaa cactcgcagc atccacaaca cggtggcgac
    30661 gagcagaagt agagtacaga acaggactct acgtgacacc ggtgaggtct cgaggggatg
    30721 acggcggtag tattcgtcca tcatgtcgag agataagtct gcaagtctgt aaatctgatg
    30781 tttgaagact catgctacca cgaactcacg agcgtaagta caactacagc ttccaggagg
    30841 ccggagtgtg gggtgagtaa ggtgagagga gcaggcatat gcatcaaacc ctcgtactgc
    30901 cggatcatca ttgcgtggcg ttctttgaga gaacgattgt cgaaaacgtg ttcctgccgc
    30961 atgttgggaa cctttcgctt gtagcagtga ttgctccata tgaaggtaga gcatggccct
    31021 tggatctgag cgccagtcaa cgcatcgcag gggatagcca gtccgaagcc gctccgggtc
    31081 tagaacatcc cccgttaggt aagtgggcat attgaaagca ggatgttcag ctatagtgtc
    31141 atgcagaagc ccagcatctc atgtaggatc gcaaggagaa cgtaggaaat ctgtcgatgt
    31201 cagaacaata gagtacaatg aaactcactc aggagtctgg agaaccgctc ttggacggtg
    31261 gactcgcaaa gatccccttc tccttgtgtg ttactgcccc gcctgcgagt aggcagcgtg
    31321 cgctcctagt ttcagctgcc tctattcctc cgttacggaa gcatagaggt catgtcccaa
    31381 gccgcggtcg cactggacac gcaaagtcga cgttcggtcg agaaaccttc aacaacccta
    31441 tcctcgtcgc ccaccatatt ggacactatg ctacgagaat cagacatatc atgctgaaac
    31501 tactctccag gacacgcagg ctcgttcgac aggctgtcac caaaactact cctccgatgt
    31561 tctccatgcg ccatgacgtc tcttctatag cctgcgacgc gacatagctg taggtatgct
    31621 gatgttgcct tagcagacga ctcatacact tctagctcaa aaccgtcccg ctcggggtct
    31681 tccgtccttt gttgttacca ggcggtgaat gcgggaaatc gccgggacgg gggaacgggc
    31741 aagactaggc tacaatagca atttgcattg cgcacctagt acgctccatg caaaggtgct
    31801 caatcatact catgtcctgt cgttgatggt gacaattagc cgcgggtgta agcaattgga
    31861 ggagcataag ccatacctcc acctccttcg tctcccccgc cgcctcccag gtcgtcattg
    31921 tcatcccctt cgccattgtc gaagtaattt tcggcgtagt cgttatcgta ttcctcgtcg
    31981 acgtcgtaat cctcttcggc ttgttgcgag cctacctctg agcgctcatc gccggacttt
    32041 tcctggggga gaagatgagg atcaagcctc aaaggcgtcc ggaaaggagt caggcacatg
    32101 gacaactgac ctgtccttcg gcgtcctcga ccacatcatc caggttcaca cgttttgcta
    32161 cgtcccgttt cttcgctgca gatggaagag gatatgagca ccatgcgatg ggatgtaatg
    32221 ccgcgatatc ggattgtccc ttgttacaaa ggcgctccag gcgacgatag acactctagg
    32281 ccatagtacg aagattggaa ctgagtcgca tgccgagcca accaaacgat gctgtttggc
    32341 tccccaacga gaatgccctg agtggactca aagatagcac ccaagccgca gacatgatga
    32401 agatacgact cagaacgatc gttgatatga gctacgggca cgtcgcgtca agtggctcgg
    32461 aaaacgatct tgaacatatt ttctggacca gacccttgct acgagagtgc agtgcaacgg
    32521 cgtcatttgg cagcacactc ctcgcaggcg actgagtcat ggaagtaata aatgtccatg
    32581 ttatacctcc accgggcggg cacgagagaa acgtggaaga agacgtcagg caggcgacgt
    32641 cgtacttcaa cagggcagga atacggtgga gtgccaactt cggcggcgtg tggcacgaga
    32701 ggttgccaga tggtgcgtcg atgtattgca ggttgcagca gtccggcaat gtacgaaagc
    32761 atgactcgta gctgcctcca tgaacacaac aggccgaccg tcatcaccac ctgcatacag
    32821 aaggacgagc cccagttcct tgatgtgaac gtgcgtggcc ggtgaccggt aatgaagacc
    32881 accatgtttc gtagatgaaa catgggagag atatgaccgt agaatggata cacgaggcac
    32941 tcacctgtct tccgtttctt cggattgaag tagtcttcga acacttcttg tgggaagaac
    33001 ggctgatgga ggtccttccg ctttagtgtt ggctgcgatg tcggcgatgg gcggtatttg
    33061 tcggagtagc gaggaagctc tacactttgt tgctcagtca gtctgcgaag agggcaggca
    33121 gaggccagca cataccggac gatttcgtgg tctctataat gtagtatgca gacttgcgca
    33181 gtcgcgtcgc gaacccgact tgcaactcag caatgcgttt ttcctcgtcg ctgtactctg
    33241 tcaacaaggg cagcggttct aagggctatg tcacacagct caacgtaacg atggaactca
    33301 tgccaataag ccacatactg gatacagtgc actctcttct ctagacatgg cctggatatc
    33361 cgcgaacgtg agacccattg gaggcagatt gtttgcgcca aaggcattct tcccgccacg
    33421 accaccgcct cgtccgcctc ttgacatatt gcgcgcgcgt gtgagataag gacgtattaa
    33481 caaaacatca aacaaagcga agaaggaagg gcagcgagct ggagttcgag gcagtgccac
    33541 cagttaatcg cccaatctga gctccgattg ggtctagagc ccaagcggag ccgctaattt
    33601 gtatcgccgc aatggcggga cttctggttt ctctacagga tgaagacgga ctgttctcgc
    33661 agttaacaga ttgttcccgg aaatggcagc cctatgcttc cgttagcgat gggctccacc
    33721 agacagtctc gtcagtgacg tcacccttcg gtataacgga agcgcaagag tcaacgcgca
    33781 gtcagcctca ataagtctgc tgcgttcccc tccctccatc cgattcctaa gattcctaac
    33841 catcatgtct acacctctac ccgttctccc tctgtgggct ctctgcctta ttgatcctac
    33901 ctatgattct ttggtcagag acctgacacg agcctactct cagatgatta cccaactccg
    33961 tagtcattcc tttccttact gtccctcttg gctgcgggcc gtcagcatag aattgattta
    34021 tttatttatg gagtaacact cgcagcatcc acaacacggt ggcgacgagc agaagtagag
    34081 tacagaacag gactctacgt gacaccggcg aggtctcgag ggattgacag cggtattcgt
    34141 ccatcatgtt aaagagataa taataagtct gcagatctgt tgtaaggact caactaccac
    34201 gaattcacga gtgcaagtac aacccgaaat gtggggtgag caaggtgcca ccagacgagc
    34261 aggcatgtgc atgaaaccgg gtcatcattg cgtggcgttc ttgagagaac gattgtcgac
    34321 aacgtgttcc tgccgcatgg tgaggaccgt tcgcttgtag cagtggttgc tccatatgaa
    34381 ggtgtagcat ggcccttgga cctgagcgtc agtcaacgca tcgcagggga tagtgagtcc
    34441 gaagccgctc cgggtctaga acatcccccg ctaggtaagc gagcatattg agcaagacgt
    34501 tcagctatag cgtcctgcag aagctcacca tctcatgtag gatcgcaagg agaacgtaga
    34561 caatttgccg atgttaggac gatagagtac aatgaaactc actcaggagt ctggagaacc
    34621 gttcttgggc ggtggactcg caaagtcccc ttccccttct gtgttactgc cccgcctgcg
    34681 agtaggcagc gtgcgctccc agtcagttgt tgacatcgcc gctgagcggg cagtaactca
    34741 tgtgtcggag tgagaggtac accaagtaag atcactgctg ttcctgaatg gcgctcagcc
    34801 aaccacgaac aaagagaatg tacacgtacg tgtccctgtc agtaaatcac gatgtatgag
    34861 acgtgatcaa gtgtaagaga ataagacata cgagaagtta ggctaaagcc aaccttatcg
    34921 tgcttgacac attgggcgcc gcatatcggt gaccggtcca tgggtggacc cagtcatcat
    34981 attagtaggc agccagacct aacaaaagta cggcgcgcac cgctcatctc gtcacccatc
    35041 ccaaccttac ctccccatgc tgcgcctcac gcttatttgt ctcctcgtcg ccatggtcgc
    35101 tgggatccct gtagtgcaaa aacgtggtga gctatgagta tccctcagtc cttcgcctct
    35161 ctcactatgg tatgtggtac agacgatcat ggcggcaagc tttggagggg ttgcgcgcac
    35221 cacaggataa caggtacgtt ctgctgtcag ccatgagtac agtcacacag ttggtgtccg
    35281 atgcctaggt tgggaagaaa ccgattgcga ctgacccggt cctccacgat cggatgtcgg
    35341 cgcgtgccat gggagtgtga gtacaccatt gttgggcatg aacgcgcagc tgagtcaata
    35401 gcatcatcct ttggtagcct tcgctccttg tccaggcatg atgtcacgtg tatatcgatg
    35461 tatgatgggg ataagtagcg tgtatcatta tagtgcagtt cacaactgag aatcagagag
    35521 agccggtcag ctgcgcaggc ggaacttgtt gagaatgcac gcaccatatc tactagaaca
    35581 gtgcaccgag atctcatacc atacagtaaa agcgaaatac ccaaagaaaa tgaacaaaga
    35641 atgacatcat ggagaatgaa gaatgaagaa tgaaccaaaa acccggggga tgagcatgcc
    35701 gatacgccct gtcggtcgcc aagcgtgtcc agaattagaa cgatatctag ttgtacgcat
    35761 tcgcgctcga actagcttcc gccgactcgt caaaggaaaa ccactggtcg agctccgatg
    35821 gccagacgtg atccggcgcg aggtcctgga gggactcttg gacatgtaca tccccgggag
    35881 tgggcatgtc gagctcagtc tgcatcaagg agatttgcga cttgggctga agaaactccc
    35941 tcagtagtgc gcccggggac agatcaacgt tggcgcaagg cggaacgggg tccgaccctg
    36001 tgctcatgaa ctccatcctc tcgtcgacgt tctcgtggtg cgagttcata ccggacgggt
    36061 atgcagaggg cgtaggaaca ttgacatggg gttccagaag cgaggctgtc tcctggtggc
    36121 ttgtcgaagc gaactgggat gtcgtggttg gcgcatcatc acgatggggc acagactgtg
    36181 agagagctaa atcactggcg gtgttgctcg cgagcgattg gatagctggc gaattgaaag
    36241 acattccggt cgaagggatg cttggatatg taggggtgct ttgactggtt gacggagcga
    36301 acgacggaca gtcttcgggg acgggaacat tgagccgcat accagaaggt acccctgtgt
    36361 tcacgagtgg cgagggaatg taacccccat acatcgcatg gcttacttcg tagggcatcg
    36421 ggttggatgc atagatctgt cagggaagaa ggaatgtaag gtacagtggt tcagacgagg
    36481 agggttagtg tacataccgc atcgccatgc gcctgcatgc ccgtgatgca cgagccagta
    36541 ggctggtttt gttggacctg gggagtggcg tggtacgcat acgtctgaga cgcgagtgga
    36601 gcgggcagcg gccagatagc attttgagag gagccaagct gctgcgccgg caccggctga
    36661 gaaggtctga aaccttgcac atatgggtcg ttgtggttgg ccaatgcgcg agcccgttga
    36721 tacatctacg tgggaatgaa tatggaactg acataagaga gggtatgtac gtaccgcagc
    36781 cgacgcagca agcgctgcca acatagaggc gtgcatgaag tggttcatgt aggtgggagg
    36841 ttgctgctgt acgggggttg tggtatggtg gtttatggtt gtacccaaag tagaagacgg
    36901 caatggaaac agatgcgggg gctcggtaga caacgagggc gtggaagggg gggaggctga
    36961 gtggttttgc ggaggggaca agtcgcgggt gggcgtgact tcgggcgagg acgaggttgg
    37021 gatgagggtg ctacgtgttg acgtcgacga cgtttgtcct gacctgcctt ccgtcaccat
    37081 tgccttcttc gcgcgggact tcctcagctt agtggcccct gctttgccct tcctcggccc
    37141 cggggtgaac ttgtagtcag ggtacttcag cttgtgctcc tccgctgcta tgcgcgcgag
    37201 tctggcgtag tgatccttga ctgcttttgg ctggtctgcc catgacaatc ctgcagcctt
    37261 ggagatgtcg ctgcatctca gtttgtcttt gccatagagt gctttggctt gggcccgaag
    37321 catgccctct tcctttgttc tgtacaatat gaatgagttg ggcgggcggg ggatcttgcc
    37381 aggagccatt gtcgcaagga tcaatgagtt cgaatgcgga gagattggat cagagaatag
    37441 ggtagagaat gcgcggaaag agcacagacg atattgtggt tggtggctga ggtgggaaac
    37501 aggcccgtgg acgcgtctgt ggcaactcgc tttggcatta catccacata accaaccgtt
    37561 gtgacatacg cgacgcgtca cggtcccgcg acttgttctt gcaaaatatt tttctcgcgt
    37621 cagcagcgac tctcgttaac acgcaccttc acacctactc gcacccgtcg tcaataccct
    37681 cactcctaca gttgagcttg tgagccactc acgctttgat acgcagtata agatagcttg
    37741 gtagccacaa ggtactccct ctgttgtttt gtcgtcgggg agccacctca agggccgatc
    37801 gacggtagtc tgctggtctg catcccgaag gtgagcgcac gagaggacga tgcaaatgaa
    37861 cagcacagtg ccgcactgga ggagagtaga gtaacattag cagcaggcca ctgaggacat
    37921 tcctccagac gaggataaac tcacggtaac ctggaaatat atctaggagt aggaggaaac
    37981 acaggccctg gagtgaccgt actggaataa ccacaccaca agaattcctc aacggcgaat
    38041 actgactgtc ctcactgtcc ccaccgcgca tatactagca aaatgtgtcg gtgtcaatgt
    38101 gcacgttgca ccctcgcgca agcattccca tccgtcgtct cagattacca gttctgtgtg
    38161 cgtgcgcctg gtcgctccgt gtaggatcct cgtggtgctg aaagacgaat gcgtcgcact
    38221 agtatctaca tcgtcggctt acgacgtctg ggccttcaag tctcagctcg tgctctccac
    38281 ttgattagca gaaaaaactc accgttaacg acgttggcca cttggtcata tccggagtcc
    38341 ttggctcggt taccctgctg ctgacggtac ttattctata tacattgcgc acttgatgca
    38401 ctgaactaca caggtttaca ctccaacact gcatcatgga gcaacctcca gtggaatgac
    38461 attgggattt tggaactggg aagaaggaga gctcgatcac tgtcagagct cgacatgcca
    38521 gcaattttcg agggaaagcc cgaggaggcc gaccgaagcg ccgacatcaa gtttgtaagc
    38581 gacaaacata caagcctacc ctgaactcac cgccgtgttt gctcagagca tactcagcta
    38641 ggatctgttt tataggtact tattactcga gtctcgcatg ttttcacatg ccacatcctc
    38701 cactgagtcc cccggtggcg acaccgctct ccaagcatca ggatcctaga tgacgaagga
    38761 taccgacacc aacgctaact cgcggtccac ggactcgttt agtggatcat cgagagactt
    38821 cacaacgacc ggcattgaga ctggtgatct cctacgacaa tcgtcactct cagcacgacc
    38881 accacgccga ttacaatgtc tagacctaca tctataccac ggcaaccgta gttcgcactc
    38941 gtgacgcgtt cactgccacc gtcacttaca ccatgatggt gccaactgta ggccggctga
    39001 cgggtagcgt aggccagcac gccgctaccc gtcagcgcgg ctaagcacta taccgtctgg
    39061 caaggcgtgt cgagtcaaga agggataaca tcatcatgac tatagctact cggcgtttat
    39121 tccagtcgaa tctgcaaggg caatccaagc cctcatggga tcctacacaa tactcacctg
    39181 ctacatcaag tgcgtcggct tcaccatttt gaccctctcc tcattgcatt ggtatttcca
    39241 gtcagcggag gagtgcctca ccggcgatga tctagctcgc atcgatctcg agggaactcc
    39301 ggacgtgaat ttaaataaat aaataaaaag catagtggta cacagtggct gtttagcttc
    39361 ttcttgcgag acctccgaat gcgatgagcg cacttatcaa ccatgaatga aaccgtttga
    39421 gacgaaatcg gggcgcggga tgtctgccat gaccgatggc tcttcctcgc cggacgccag
    39481 gaatgtcttc acctcaagat ccgaaccgaa ctcggccctc aatgcgacta gagttggcat
    39541 aatgccctat acaaacgaag atgtcagcac gagtgacaga cgaaagcaca ggtcagcccg
    39601 acgtacgtag agttgcacga caactgcgcc aacaacgctc gacgccgaat gatcggccac
    39661 gatgaacacg gacagtacca actgggcgat gaagtgtcct ataccgcttt tttccacgat
    39721 ctccaggata ctgtagctgc gagttgttgg tggtgatagg ccaagttcgt cttgctcgtg
    39781 cgcagactcg gaatgtacgg gattggccca gggaggaaga tacgggtagg gccgctgtgc
    39841 gagtttggac gcgatgcaga ccgtaacgga aaggttggca tacagcaaca gcgcgtgtcc
    39901 cgcgatcgtg atgatcctaa ggtggtcgat tggtgtggcg tcgaccgcaa agctagtcga
    39961 gagacggcgc gtgatatcgt gacacgctag aatgcataga ggggagggtc aacataagat
    40021 gtagctaaac aagacatcgc agcgttcaag aggagacata ccgaagcccg caagtgcgaa
    40081 tacgcaggaa ggcacaatcg tcaggtagtt cttgccccat agcatccagc agcggtacaa
    40141 gagcatgatc tggccaagga ggttgcagag aatgacgatg taatccctca cataagatgc
    40201 aacgaataca ttattgatat ctgtctggct ctgctgtagt ggcggccctt atatcatcag
    40261 caggcgctca caacacgata tcgaaatacc cgcactgacc ggtaccccat acatggaata
    40321 catgtgattg aaagacagtg cgagatgcac agtgcagaga gagcagagcg aacaattggc
    40381 gacaataaga ggggggaggt tcgtcaaagt cttgcaccga cgccacagtt gaacgagcga
    40441 tacaaaaaat aagttgatat atgccccttt gcagacaatt ctcagttgcg tgcccaacaa
    40501 tgagaggaat acacgtaccc cacagcattg tctctagcac gaatccaacc agggttccag
    40561 cgtaggttgg gagagcagac ataacggccg aaggctaaag cccggtggag agccgcagcg
    40621 gcggcggggg ccaacgggtg gggatggaca cggggagaag gacgcttagg cacggttccg
    40681 agttcttgta ttgagtgcgc tgcagaccaa actacctcca tgatgaacgc aatcagccca
    40741 catcaactag actccttcgc agcgccgcga aagcgcacac gccgccccct atatcagtac
    40801 cgtctccgct ctcttcctgt acgagaggaa cgcgatatca catccaggag tgggcgtagg
    40861 tgagtatttg gaggtgccat gggcgcaacg cacctggaac gcctgcacat gaaggcacta
    40921 tggatgcgag ctaggaacag ggcggcagga gcgctcctca cgatagtccc tatacagcat
    40981 acatagacct ggattggatg catcggtctt cttgataacg ggggagagag cggccgtacc
    41041 tggggatttg acctgaactg atggtcagtg caccgtacat tgcgagaata aggaaactca
    41101 catctctata cgttcatcgc gggaattgtt gatcctcatg agcgtggcgc gcgaccagat
    41161 tcacaacgac cctcgagggg actgcgtaga ccgtggatgt ggatgtggat gcatgatact
    41221 catattgcac ggatgagggc ggagagcaga cagtctgcgc atcaagcttc gagagcaaat
    41281 gcgatgatta gcagggaatg tacatgtatg tcgcaaacac tctaccggga gtccctctac
    41341 gtgtgcagcg gtacgatcct cctgccccgg tcccgctcaa tctccatcgc cgaccgcatc
    41401 tccttgccct tctccattgt ccgtccctgc cctccaatac cgttgcccat gagcgctggc
    41461 atatgccccg ggaggagcat gcgcacgatc gccttcatga cctggtacgg gttcctgctc
    41521 ccccatacct tcgcgctcgc atccttgatg cccgcgacct tgaacacttc gtggataatt
    41581 gggttgcatg caagcccaaa cccgacggga cgtgggcgga ggatgatgcg cgtcgacccg
    41641 aacttgctct ccatctccgt ccagatggtg cgattctcga accgctcgat gtagtccatg
    41701 ttccgcacgg cctgcgggaa cgccttgttg taggccgctt ggaagtccgg ccccttaccc
    41761 tctccaagcc ccaccagtcc cttcccattc cctacgacca tgagtagcga aaagcgctcg
    41821 attttgccct tgcccgtctg ctgcttgacg aatcggacga cctgggcgcg gtagagcttt
    41881 tgcagctcgt gcgtgggaag gtggaggaac ttaatgggct tcatggcgtc cgtagagctc
    41941 tccacctcgt ccaccaccaa ggcgtcactc tccctctcgc cattctcgat ttcgcgcgcg
    42001 atacggaaga tggaggggtt gttccggacg acgacagtgt tggtatacgg cgtgtgtatg
    42061 ttcggtggga acgttttgct gttgtggagg tcaagcagcg cgtccggggt catgaggttg
    42121 ggaaagtatt cgctctgggt gatggcttcc tcgaactctt gttgctctgc tattcggcgg
    42181 aggtcgtcat gggtctgtcg cgtgggtgta gagtagcggc gagaagcaga gaccagagga
    42241 cggcactgcc gcttggatga cgcagagaag aggaaccgcg cggcttttga gctcatcgtc
    42301 ggggacggcg acgagggtga ggaggtcgtg aaggtcgtac tgaacgcttc gctgtccgct
    42361 cggagtattt tggcgccccg gcgccttcgg gccgcgtaag cttgaggttc tggatgacct
    42421 atcgtgtctt aaatcccaac cacgaccatc ggcctgtatg tcggcgcaca acgaagattc
    42481 agtcgctgcg caactcgcag ggctagacct cgggaacctt tatgggtcaa tagacaagca
    42541 aaagtaagca tgcacgtgtg cgtggtgcct ccagtgacaa cgaacatgac gaacgaagcg
    42601 tgcacggctt gaacctaact gttccagagg acgctcaggc tctcatcaag ccatgggacg
    42661 aacgcgacga cacctcgcga ttcgctgaat ccggcgtcga cgatcaagtg cgtagtacac
    42721 ccttgaccac cgtggatgtg gagcgcattc agatttccac ctaacatgcg taatgtacct
    42781 gtagatcatt attcatgtgc cgttctcgca gagcgtacgt ctgcgttccg tgctgctcaa
    42841 gcttggtaag ttgaatggaa aggaccacat gagcatggaa cattgaggtt tttttcgttt
    42901 accatctccc tgtcaggcag aggcgagcta acccctcgac gattgcggat ctacgcgaat
    42961 cgcccgaaca tcgtggactt ttcggaggcg gaggacatca ccccacaact caacatcagc
    43021 ctgctggagg gcgacagcgg cgtgacagaa tatcccttgc gcacggcgtc ttttgcgaac
    43081 atacactctc tatcgctgtt cttcgtatgt tcctgcagat tatcatccat agatgcacgg
    43141 ctcatgaacg cacaacagag tgaatcagtg ggcggagagt ccttacagtt gtattatatc
    43201 ggtttcaagg gtgacaaccg atcgcaacgc aaggagggca cgcagaagtt agaggtcccg
    43261 gcggaagtgg cacctggtgc taagttgata gatcgtctgc aagagaagac tggtggccgg
    43321 cagaccaccg ctaggtaatg gtgccttgtg ctgcctcctc atcctggcat gtcatatcgt
    43381 gtattatact tgtgatcatc gtttggcaac ttcaaaggac gtctgacaga aaacgttcgt
    43441 tcgagtaaag ttcgttcata ccgagcgatg gtggtgaagc acctccgcac cagcgggcaa
    43501 cgcacaacag gggtggcatg accggcgctg agattcccaa ggctacatcg catttactca
    43561 cctggacaac tccctgctgg tgctactctc ctcaggtgcc acggggagtc agaacctcgg
    43621 gtccacaatg gatacacacc gagccagcga atgcccggaa ctcatccaag gtcggagagt
    43681 ttgaccgcaa cgcacgcaag ctccatcgga catcacacag gggagttgtg ggtgaggcat
    43741 atgtgcatat ggcatacagc agatgtgaag gtgtgcatac atggggatga aggccactgg
    43801 ccagctggtg atgcggatct tctaagtaat acaactaacg tgctgcgcgg ctccagtcca
    43861 atcgcgagac gaacgtacac ggctctaccg agataaagat actacaaaag ggaaacgaaa
    43921 ccggtacaac ttttggtaca agggttgcga tagtgatgca gtgagaaatg gaaggggaat
    43981 gcggtatgtg ttacaccgga tgcctgcagg atatggagag gaattgcgtg aagaatgcgt
    44041 ggtatgtatg gatatgcaat gatgatcgtg aacacagaga ttgatatgca gatgtcgtga
    44101 ctcgtgaagg aaacgcgatg cgatggggac gaggatgaga tggatgtgac cgatacaaac
    44161 gatgcaggat aagttaccgt gttacagttg cacgcgagcg ttctcgctca cggcagcgcc
    44221 agcgaggatc atcagaaaga agagagtcac gatgagggca gcaccgcagc gaagaacttg
    44281 ccaggcgaga accagtcccg cgccgaccgg agacgcttcc gccgcgggcg cgcgtcctcc
    44341 gtcagcgtgg agtgcgccgg gtgcacgctc tccttctcct tctcccgcgt ctcgatacgc
    44401 acatgcgtcg cctgtatgtg ccctgtggtg ggcggcaggc agaggtacgg ctgcggctcg
    44461 ggcgacccgc tcgttgacgc ggacaacacc cagttcgtgg tgtacgtcgt ctcgggcgcg
    44521 gactccgtct ggcgcgtctt gccacggcca ccgaggccgc gaccgggcga gcgagaggag
    44581 gaccgacgcc gcgctggcga ggaagaccga cgggggaacg cgagccggat ggggcggagg
    44641 aaactcgacg cacgaggctt cctgtcgccg ttgcggtcca tggtgggtgt caacgggggg
    44701 cgaagagcaa tcgctggaga cgtcttggga gagattgtga gcttctcggg cattgaccgc
    44761 ggagaagagt gcgtagcaga ggttgcgaat gagaaggctg gccatacggc aggctcgcgc
    44821 ggcgacggct gccgtgatgg cgcgggtgtc gcctcgactg taaaaaaaga aaaagccggg
    44881 gtagtggttg tggtgttagc gggcttcggg gaggtgttga gccaggagga gacgtgcttc
    44941 cagctgtact ccgactgcgt gtctgccgag tgggtctggc cttgctgctt cgactcgacg
    45001 tcgagtccca ggaccggcga ctctgggcga gcagacggga gggagtcata cgtgtcgatc
    45061 tcggggtact cgtcctcatc catgtaatga tcctcggtcg caggcgtgat gatcatgccg
    45121 acgtcctcac gtgattggtc atatagagac ggcttcgcag tcgggatgga gcttggcgcg
    45181 aggggcgagt acatgtaccc atcccaagcc gactccagag ctgtgtgcat cgacgacggc
    45241 gtggcggaca acattgtgac gctgttgtcg tagtactcgg gcttgaacgt atccgtgtcg
    45301 accgtgagga cgagcttcgg gcgcgtctga tggccctgag tccacgcgtg aggcgttacc
    45361 gggggtgacg ggatggacgg cgaggaagac agaacagagt acgcggaggc ggggctctga
    45421 gctggggtct ggagtgcctc gaagagcttc gttgtagtat aaacggggga ggcggagggg
    45481 ctgggggaca tggagcgaga gcgggagtac gaagaggagg caccggagtt gtcaccacgc
    45541 tgtgcaccaa aggagtcggt ccaggatgtc gatgagccct tggcaaggga gttctcgcga
    45601 gcgaagacca tctcggaatc ggacccgtcg ctccaggcgg aggcgaggtc ttcctggatc
    45661 tcctgctgct ctggtaggtc ctgaggctcg ggttccgcct cagcggagga gtcgctgtcc
    45721 gcgtccacgt tgacgccggc ctcccaggga caacgcgcca tgctgtcttc gaagacgaca
    45781 tcgggcgagt agaagttatc gattgccttg aatgctaggc gcatctcgcg gagggtgatg
    45841 cggcgtcgcc agtcgacctc cagggtgcgt gtcaagagaa gattgacttc ctcggagatg
    45901 gggaggaccg tgggtaggaa gcggcgcggg tccttgaggt atgcctggaa cgtgcagtcg
    45961 tccgcagacg cagacttcca cggattccgc cctgttatga ggttgaggag gatgattccc
    46021 aacgaccaga cgtcgttaaa cagcggagag taacttcgtg ttggcgcgaa gtaaccccct
    46081 tggcactcta taaacatcgt gagaaaggcg gagcggaggt gcgtgtgtgc aatgggacgt
    46141 acctgggctc atgtggtaga cgctgcctgt gcggaactcg gtgctcatac gctccgtggt
    46201 tgcaagccca aagtcggtga tagcgaggcg aagacctccg tcgaagcaga ggatgttctc
    46261 aggcttcaag tcgcggtgat aaatattcag ggagtggcaa tattcaactg catcgagcag
    46321 ctgaaggaaa acctccttga tgagggcgtt attgccgaga tagcgccgct ggtgcagaat
    46381 ctgagtgaaa aggtcgccgt cgggacagta gtccatgacg atgaaagtgt attggtagtc
    46441 ctcgactact cggtgaagag tgacaacgtt agggtgaccc gatgcgagct ggtggagggt
    46501 gatctcgcgg atgtgtagct ggcgctggcg agtagcgttg cgcttgttgg aatgtggaag
    46561 acacttgacg gcatacgacg tcgggttgga agagaaagtg tcgactgcac ggtagacaat
    46621 accataccca ccgtacccga ggatctcgac gagctgtagt gagccattgt caatgagggt
    46681 tccgagcgcc ggtggcgtgg gcgagacggg agattgtgga gaggtgacca tagtggccag
    46741 taagagggcg gcgaggggag agggaaggcg gagagcgtaa gtgctcgcaa agagctcaca
    46801 gagcgttgag gatgacctag ggaggaagag acggagaatc gggaggcttt attagtcttc
    46861 agctgaagca tgacaaaggg ctggctcgag cgtgtccgcc atgaggcaaa attgatcgcc
    46921 tgaggtccac ggaggcaggc gcgcagctgt ccgattaagc tgggaaatgg gaagcggcct
    46981 cgagtcagaa gctcgaagat acgggctggt gatcctgccc ttctcggtgt tctcgccgcg
    47041 taatacagcg ctgcactatg gaggtttcgc tgcagcgtgc gatcgatggc accattctgc
    47101 cagagagttt cacctagtac gacgacgccg ctattgagtt ttacatcaca gtcggggcgg
    47161 tgcaagcaga ataagggagt cgtttccatg gatgtgcgta agagatgctc gtcgagtgtg
    47221 atagacaaca gcggagggac aataggcagg gtagcgtctt gcgcgtctgg atcggttcat
    47281 agatcgtatc ttgcgccggg ccggtgggcg cttggagcag caccgctttg aagtgtgaac
    47341 aactacactg gaacggacac atcctttcct ccacccagaa acctgggaga aacgatgagc
    47401 ttgctcagtt tcacaaggtt cgttgggtta ggtctacagg gataggtaag cctgatttat
    47461 ctgccgtgga aagacgtcgg aggcctattt tcgcaggttt aagggactta tctcatcaca
    47521 cggaactttt tatttccatt ttccaattcc tgtccctttc ctgacctcgc aaaggatccg
    47581 atctttgcag tgctacttat cccgaggcgc ttcgtcccgg gtgtgtggat ttggggcacg
    47641 agcgtggccg atttcggggg tccgtccagg ccttgacctc gaaagcttga ccctgtaccg
    47701 ccatccccga ggcacagcga tgcaccgcct atggtcgttg agaatatctg gcctcagcgc
    47761 tcgtatgtgc tgcttctccc agctgtagca tgtttacgaa gcacgccgtc ttcgggggcc
    47821 tgaggagttg tgaggcagtt gcgcccaatt attgcggcct caatctcagt cgccgatgcg
    47881 atgatcagcc accaaccttc tactcctgct atacaaaacg cagcaggtac agactcgccc
    47941 agtaagggag taactgcgat tcaatgccct gcacggctgc tgacgtagct taatctgttc
    48001 agtgttgtag gagtgtgatc gtgatcaagc tccgtacctt cgtgggtatc ttgttgccag
    48061 cgatgacgtg acagtatgga cttgagcccc ctgtatacta cgtaagtttg cgtagattgc
    48121 cctcagcgta atatcgcgca ggaacagtgc gagcaatgat gagtttcttc ttaatgtcac
    48181 tggttgcggt gagcacatga agggggatct tcgagcgctg cgccgacgcg actgtctcgt
    48241 gctggaccta tgtaaggcaa ccgtgacgaa gtcccacaga gtccataccg aaacgagaaa
    48301 gaagggtatg cgtcatgttc aacaagcatc cctgatgggt gtggttatgg cgcacaagtc
    48361 aaggtctaaa tcgctgagga atacgacgcg cgacgccaac accgtgcgcc gccaagttcg
    48421 ccgatggaat gttccacaag acacccaggg tgaagtggat ggcctgcgtc cggaccttga
    48481 gtatggctca tggtccgagg gtctgaactg tgaaaagagg acatgaaaga taaggcatcc
    48541 agaagcatca ggcgtgtatc cgtgtgtatc gactgacctc gatcagtgag agtctgtggt
    48601 gtcttgtggc ccctcacagg tcatatccgt gcttcgtact ccgactcgag gtcttccagg
    48661 tagacataga caggaccctt ggagaagcag aaccagcttg tatctggtca ccggattagg
    48721 tcgtggcata cagatagatg gctatccaga cacagcaggc agagagctcg gatggcatgt
    48781 accgtcgcgt gggaatacgg agcaatgtaa cagccctggc gcccatctcg gattgctgtc
    48841 gagcgatgcg ctcgaggtct atcgcgaact tgaaatgcct gtggtgcctt tgcgtcccga
    48901 tgtccggaag gttcgcacgt cctttgcact atgtatagcg tagccgcggg tcagtacgcc
    48961 tccgaaaaac atgtggaaat gtgcaaccac tcgccacgca cgatcagtat tgcacgttga
    49021 acactatcag cctctgccgt cacgccatgg tcgttgggca tgcgaacaac gtgctatgag
    49081 ccgggaatgc actgcccatc tgctttactg accctacata tcatcaagtg gaagagacag
    49141 attgtgggcg agggccatgc aaatgatcac tcacacgtat gaatgatagg tgtcccagag
    49201 cttggcactg cccatgccag taacatgcta gtatcaacgc agtctacagc catagaacgt
    49261 tcgagtccgg tgcgctgaaa gttcccgact gctaagtcaa ggttggatag ggctaatgaa
    49321 gaagtgcgta ccgttcagaa tgctttgagc atctcatata ttatctgacc caatctgttt
    49381 gctcattgca atgtgcgcgc ttgactcaca aacaacttcc agtccgagac ctgctatcaa
    49441 gtcgtcaaaa cgctaagcat tatgatgacc agttgggcat ctgtagacag acagctcctg
    49501 acggatgaaa gagaggcgac gttgagtggg gggaaaacca agagccaacc gtgacggaac
    49561 ggcgccgccc ccgaaacgcg acgcgtttca attgcacgtg atcgacgtgt gaggaaactt
    49621 gaagtgtctg tagtattact ctagtgcgat cttctccgct acacttgggt gctggatact
    49681 atgcgctctg cattgcactc tctccgctct gctcactatg ctactctgag gagaacccaa
    49741 catccaagtt ggccccgcct cgtctcaact agctcccaca ggcgatcgga acaaccctcg
    49801 tccgcaagtt ccacagcgac ttccgaggct gtcgtcgagc ctaagggcaa ggagaaggag
    49861 accgcggacg ctgctgatgc atcagctgct gcaaagaacg atgaattgcc actgttgcaa
    49921 cggccgctgg gagtgggaga gaaaccgaag gccaaggtca agtcatggga ggacacgaag
    49981 gagaaattcc tagaccagga caagcgttta gaggagcgga cacatctgtg cgtagcttta
    50041 tccctcttcc ttgtgctgga acaccaacgc aggtcaactg tgtagagcga gggaagcgac
    50101 gcgaggttac ttctctgacc tgaacgcgac gcgacggcat gggggcaaga catggatcgc
    50161 accaagagtc atgattcgag aagatgtgag tggcctcatc tgctaggcgt gcgcttcgct
    50221 gaacctattt gactagaaag ctctctattt tccaaacatc ctgggtaccc cattagctgg
    50281 cagcgaggag aaggcacaca cgaccgacct cttacaggga aaggtgtcca tcgtcacttt
    50341 gctgactaca aagatctctg aggtgggtcg ctcacttccc ctcgtgtatg agtgctatct
    50401 gagccatggt cgcacaggtt caaacagcgc agtttattgg gccaacgcac tcggcattcg
    50461 catccaaccc gttgtttcag ctagtgcaga tcaacttgca ggataatctc ctgaaatcgt
    50521 tcttggtgtc tctgtttgcc tctggcatcc ggaaaacagt accagaatcg ctctggccta
    50581 cgtacatgat ctccaaccag aacatggagt acgtgtgctg catttgctat tcgcacttca
    50641 atcttactga ctatgaattt agatatcttc gtcaaccttt gggcatcgcg aacaagcacg
    50701 tcggatacgt gtacctcgta gacccgaagc tcaaggttcg ctgggctggc tgtgcagacc
    50761 cgaagtcaga ggaaatcgct gcgctgaaga cttgcacaag cgtcctacta gacagaatat
    50821 caaagcagca agacccttca ttgccaaata catccgcgac tccacaggag caaccatcat
    50881 cataacaggc cgctgttccg ttactgccgc cttctgtgga caccgcggtg gaccacgccc
    50941 tcgtcaggtc gtgctatgtt tatacacata ttagtcttcg tgatgcatgt ggtcgcttac
    51001 tccttatgca gccctactca atgcactatt tcaccgacgt aggcttggct gaatcgcgag
    51061 acggtccatt gcgatcttac ggaactcgat gatcagcgca gtattagttg ctgtgatcga
    51121 gatggcgtat ttgtgtcagt ttaattcaag ctcgacttag tctcccctag gcagacgatc
    51181 ggggcagacc tacgtgctgg atggatggtc cctcaacttg tgattctacc tgtactccct
    51241 cctccctttg gctcagtccc tcaactcgaa gcggtggtgg gtacgagctt gcttgccagt
    51301 ccgcttctac ggagtcccag gcagcccaca caggatgttc cctggcatgt cattgctgaa
    51361 tacaaagact gtcgatcaag ttagggaagg aaatggggcc gggccggcaa gcatcgtgtg
    51421 gcataggtta tgacgcatgg gatgcaggca acttgtgcac ctttcgggcg gcggtgagct
    51481 accgtttcag gtgcatctat tgtacttaga ctctatcacg tcaatcgaaa gaccatctga
    51541 agcatggaat ttcaggccgc tgacaccctg gagcggggaa acttacgctg ctgacaccct
    51601 ggcgcatgga atcttacgcc gttgacatcc cggagcatgg gatcctacgc tgctgacatc
    51661 ttgaagcatt tgaatctcga gagagatatt tctcgagttg tgttgacact tgttggaata
    51721 acctgcatga cacacaacca cccgttgtct gggtatataa aaccctgctt gcatcaggtc
    51781 acattgagtg gcagggataa cacaaacccc atttcagctc atagctcgaa caagtttgcc
    51841 aacgacgcag cctctcataa tgtccacgat ctctcagcag ctgcaggacc gccggtatgt
    51901 gatcactcgc actccgtgac ccctactcct cctaaatatt gaaactagac ctgctccgtt
    51961 cacccctttg gctgccacca atcggtacga tcacgcacgc ttccatgtca gtaagctcag
    52021 attcgaaaca gtccatcact gttggcatgc tgtttgtcga cgtgttgctt atattcttcg
    52081 atgtagattc gggtgtactc tatcacttgc agtacccaga gaaagctgca ggagtactgc
    52141 tatgactcgg atggtactgg caagtgggcc gttggcatga gccagtctct tgatatgtcc
    52201 ccgtgcacgc ctttggcggt catatcctgg tatgcaaacg atgccccaca tgtgagcaag
    52261 ctcgagttga gtatagtcca ttcattagtt cattgacaat aaccactgta gattcgggtg
    52321 tattacctca gtgcctgtaa cgagctgcag gagtactgct ttgacggccg gtggtcgcca
    52381 ggggcactga acaacatgca tgtccaagcc gctcctaaca gttctatcgg tgctttccag
    52441 tacagacgta acaatcaaac acatatccat ctttatcacc aaggcaagta ttttgggatg
    52501 caacggctaa tggctttgca ctatggctgc atactgactg acatacacaa actcagcaga
    52561 atgctccaac caaatcaagg agtactactt cgatgggagc tcaggctggt tggaaggggc
    52621 cactttaaca gcctctgccg tgagtggaac cagcattggg gctgtttcct atgaagaccg
    52681 agacttagtc ttgcattttc gggtctacta ccaagcgact gacctgtcca tccgtgagta
    52741 ttgcctagac ggtggcaata catggctccc tggtgcgtat atcatgtttt caccattagc
    52801 cgacgaatac acttacattg tcatcatgca ctggcaggtc aattcaacgg cgacacggcc
    52861 cctgaacaga ctcagacagg cgcgcttgtt gaaacgggcc agtactagac gtgtactgga
    52921 tgaacacagc ctcggagatc gtccgcaggc tcctgaccaa cggcacctgg aacgccagtg
    52981 atattgtggg tccaggggcg agatttgctc ccacccagtt ccggccgact ccctcgggcg
    53041 gccagtatat cctccgggtg tactaccagt cgcctgacaa ctctatcttg gagttctgca
    53101 agggggccga ccagcaatgg ggccctggtg ccaccctagc caccggccag tgagccatgg
    53161 aggcaatgct gggtcaccct gtgtagtagt gattatcctg gattaccgac ggacttcctt
    53221 caccggtcta agccccgact gcgagtagga atgcataaca gagttacatc acggatagtt
    53281 gtacatgtat ggcagtcaat ccattacgac tttgcatctt caaattcttg tagtatacgc
    53341 gtcaatagcg catgggcgcc tggaattgtg actttccacc aaactgccag tgccaccgcc
    53401 cgctctctgt cagtctgtga cctctccttg tcgcttgtag cctagagggc acaccccatt
    53461 tcgccgtttt catcatagag ccggacgtaa ggcggcggtc ttccgttgaa ttgcggacgt
    53521 acgtcacata aaatagtagc ccggatcact gcgaacgagc gagcggccgc acataatccg
    53581 caattgagtc cgcaacttca agctttgttg ggacgtcttt caagctccat cgacacttca
    53641 taccgccgcc ttcccccttc cccttagaag acgttgcatg ctgtacgtac ggagttggac
    53701 tgcgcccccg acgcgtcggg aggtgacact gctgctgttc tcgttcacca tcttcgtgct
    53761 ctcgtacaac ctcgagacct cgctgagcct cgtcggagtg cacccacaga agctcaagtc
    53821 gacatatctg tcaagtatag gtgcgtactt cttgttgttt cgaatcgtgt tctcgtctgc
    53881 gggtctagac cattcattga ccgatgtatc gacatcgcac taggcctcgg ggcaagagac
    53941 cccgggttcg acgctgacgg acgaagaccg aaagagtggc gggatgagct ggaagacatc
    54001 atcgtcggag actgggaatg gcacgagggc gaggtgtctg gtctctcgcg gggacacgct
    54061 acatcgtcgg gcagtgggtc aacagcggcg gtgtacaact tcgggctgag caggaagcat
    54121 caccgggcgg cggacgaggg tgataagggg gtgagcctga gcacaggcgt gacggtggag
    54181 gaccagttca tcaagtgggg gaaagaggtg ccgcagaccc aggtcgttgc gcatacacca
    54241 ggtgcgctca tatccactcg cgctgtcagt cgcaacgaca ggacagcctc attcatatcc
    54301 gcgttattgc ttcacagggt tcacaatatt ggataatgtg attactgtga acggcaccct
    54361 gttcgtggtg gcgaacgact ggacgaaagt gccaaagcta ggcgacatcg cctcgtcttc
    54421 gttggacccc atgcgaccac cgcgagtgca agactggcac atcctcaccg ccaaggacgc
    54481 gagcgagtgg ttcggtcctt acgcggcgaa gtaagtcatt cacgatttac cacagcccct
    54541 gtatactgac ccaacgtaga attcatggca catcatggat ggctctcgac tccgctgagc
    54601 accaagatcc ctatcttttc ctctccctgt tccgcactca ttcctccctc atggcatccg
    54661 gaccctcctc atcctttacc gcccctagtg gcctgcacat aatctccccc tcttcgcccg
    54721 ccgtccccgc cagcgccgtt cctgcaccgc ttcgcctcat ctttccccat gtcccgacat
    54781 tttcaacccc gcacgtacct cccaattcca atgaagatgt gaaggcacac ccgcctcctc
    54841 gcgaacgtgc gtacctcgga attcacccgc ttttgcccaa ggcggtgctc ccgacagtgg
    54901 gaatgtggtt cgcagaggac tgggacgacc tcgcggacat gcatctgcct ttcctcctcg
    54961 agcgcgtcgt cattgccgac cgtggtgcgg ccgagcgtgg tcgtgaaaac tggcgttcat
    55021 cccaatcctc ggacaacaac aagcgtgccc cttcagaaaa gggcgagcct gtctgggcag
    55081 cgccgttcgt tggactcaac gcaccggaca gctggtgggg ccctgttcgc tctgctctca
    55141 tgcgctacct ccacgtctcg gacggacttc ctggttctgg gtccgccgcg ggcgagggcc
    55201 atggtctggg ctcgttatgg ggcaagagga aggagacgcc caagcctgtc gtgtcgtaca
    55261 tctcgatgca ggaacagccc atgcgtgcag gccctcgcct gtcgggtgat gaccacgaga
    55321 atttggtgaa tgggctgagg aagctggaga gggagggtgt gctcggtgag gttcatgtcg
    55381 tgaatggcaa cggcagcgtt ccggcggcgg agtgggcaga gcggatggcc gcgattgctc
    55441 gctcaacggt gcgtcttcct gcaaggagtt ccttgaacgc tggctgactt tgcgtacttt
    55501 gagcagattg tcatgggccc attcggacac cacctctcgg acgccatcta tatgcgttca
    55561 ccggtcactg agcgagccca tgctactccc tcgtctgagt cagaacagaa gggcgaggag
    55621 gcgtggcggt ctctgccccc gattctcatg gagttcttcc ctcccggaac gttcgtccgc
    55681 gaccagcagt ttgcgatgca tgtgctgggg atcgagtata tcgcgtggtg gaacgcaatg
    55741 tgcgtcttct tcccgtttgt tcactgtgtc ctagtgactg atgccaccgc atgcaggaaa
    55801 ttctctgggg acaaccctcc ctccgtggtc acacagatct cgccatctta tgagacacaa
    55861 atcccgatag acgtagaggc ggtccttcgc gccgtccgcg aggaggcgtc tcgccgagtg
    55921 gcatgagcaa ttcactctga gtccctctat ctccttccat accagctgct cccgctcgct
    55981 tactctcact gtgtacatgc tttccttgac cttatgacat agatacgtta ctagagcacc
    56041 ctggacattt gacttgccgt acagggtaat cgtctcgcac ccaatcgtcg cacgcacgta
    56101 gcatctcgta ttcgcactta tccatcgcat cctatttaca tagatatacc ggcttctctc
    56161 tgacgctgag aatccgccaa gaccacacga tcatacttcc tatacataac actccccgta
    56221 cgttcgctgt ctctctcctg tgctgtgttt ccaataatgc agtctggaat gcacacctgt
    56281 gcttgcatcg tatagactac gtgcacctga tagaatttac agacaaggag aggcatgtga
    56341 gattcaggtg cagatttggc tcagtttcgc gattgtgagt cgatggacag gtaacaagga
    56401 gacctcttga ccggtctcgt aatattgcgt ggtcatggtt tatgagccgc agttgcagtc
    56461 cgtgaacggt atcgcgcttg cctacatagc tcgaggcaag cttgtcagac acacttccgc
    56521 aaatccctca tcaagttaag aagcccatgg ctacggcagg tatagttcgc ggcatcatca
    56581 actagaaggt ccgtcactgt cctttgcgtg tgcgttcatg gttaggatct gtcggagagg
    56641 tattggaggt cgagacaggg tcgagatggt tgagatgagg agagctcagc ctcagagaac
    56701 gagactcaga gattcattaa ttaagagggc cgagggcgtg ggaacaatag aaggggtaga
    56761 agagcgagag ttgtgcgggc gcttgcagct cgctttccta tcctcccgtg taaactccta
    56821 gttcggtctt ccgacccttg tctctccttt cttcaacgca cgccctatcg cctgtcttgt
    56881 ccctcttgtt ccttcgtgct ttttgatcgc accggacgac gctggactcc ccgtttcact
    56941 caaccctcaa ccgtaacatg gccccccacg acgagaagat ggacgcaact tcagaggagc
    57001 aggttcagat gctcgaggtc cacgagaagg accagggtga acttctcccc tctcctgtat
    57061 ccgccaccgc cccgcgtccc tccgcgagca agcagcagcc caagttgtct gcagcgatga
    57121 tcatccctgt ctggatcatc ctcagctcgg ccgtcatcat ctacaacaac tacctgtata
    57181 acactattca gttccgcttc cctgtcttcc tcgtcacctg gcacctaacg ttcgcagtga
    57241 gtgccccctc tcccttgtct ctcctatcta cacacgacgg ggccagaccg ttgatgaacg
    57301 tcccgcgctt gccgcttgcc gcgggtcggc atcgttgtgc gataagcagc ctgacgtatg
    57361 cccccccaat ccccctccaa cgtcaacgtc agtgctggtg gcgtttggtt ggcactagaa
    57421 tactcatgtc tggtagcggt tcgctggaaa gaagggattc taggcggata ccttccacaa
    57481 caccctcctg gtatgacgcg gcgcggcgca tgcgcgggct tactgcagga ccctactcgg
    57541 tttcggccag atagtggatc gcaccgcggc ggcgagtggg ctgcgcagta cgggcagata
    57601 gaacatcctt gggaaaacat ttatggcaac actatcatgg ccggagataa ttgactcatg
    57661 tttgtgtgca tcttgctcac cgcgatatac caactacagg caattggcac tcgtgtgctg
    57721 caacgaacta cacacctcat tgatggtgcg aaggatgtca acatgtcgaa agatatgttc
    57781 ctccgaagca ttctccccat cggcctcctt ttcagtgcat ctctcatctt gagtaatacg
    57841 gcgtacttgt atttgtctgt tgcatacatt cagatgctca aggtacgcat ccgcgcgcgt
    57901 gtcttttcgt tcagtgcact caaactctgt gacaggcgtt cgtacctgtc gctatattgc
    57961 tcatctcctg gacgttccgg attcacgagc ccagcaaacg tcttgcggtg attgtgctta
    58021 tgatctcttg cggagtagcg ctcgcttctc gcggtgaact gcgcttcaac ttcatcggct
    58081 tcatcaccca ggccgcggca gttgctgtaa gaaacatcaa tgctgctccg ctgcggcaga
    58141 acagatgctg atatgcaatg acagttcgag gcatctcgtc tcgtcatgat tgagatcctc
    58201 ctgcacggcc agaagatgaa cccgctcgtg tctctgcact actacgcacc tgtgtgcgcg
    58261 ctcatcaatc tcgccgtgct gcctttcacg gagggtatcg cgccgttcta cgagatcatg
    58321 cgcgtcgggt acgtgcgcca cgtcgcgttg acctaactga cgctgatgcg tggtcccgtc
    58381 gcaggccgct tatcctgata tcgaacgcaa tggtagcgtt catgctcaac atcgccgctg
    58441 tgttccttgt tagcgctggc agcggcctcg tcctcacgct agcaggcgtg ttcaaagaca
    58501 tcctgctcat caccggctcg gtgctcatct ttggcgcgct gattacgcct ctgcaggttc
    58561 tcggtacgtc ttctctcctt gatgttataa gttgcgccgg acggatgtgc actaactgta
    58621 catttgatag gctactcgat cgcgctcctt ggtctcatcc tgtacaagac cacaggcagc
    58681 aagtaagcgc tggccatcaa gccctctcgg ttgtatcacg gacactgcta tgccgctcgc
    58741 catcatcgag cacctcggga ctctgtcgtt tggctactct agctggagcg cagcctctac
    58801 cgtacgttct tgttttgtgt tttgtgtaca tccggacttg gtccactatt agatgcatat
    58861 atacagccta cttactctag atctgggatg ccgtacttgc tgaatatgat gacaatgatg
    58921 atgggtgtct ccatatcaat tttggatgtc cgagtcaggg actgcaagtg ttggggatct
    58981 cactcaggcg gggcggtaac tgtgttaggc tcaggctgat gccttggttg cagcttcagc
    59041 acttctgcgg ccttcaccac tacgagtttg ataatcaatg gacttgcttg cttcgtgtgc
    59101 tcgatcgtct ggaccaccgc tgacgccctc gtatatgcag accaagttga cggtactttc
    59161 tcgactccaa cactgacgga cgcgagcatc ccggagccca tcgccaagaa acgtccccgg
    59221 caaggccgta cgatgtcata tgagaagtaa cttcatccat ggtgacagct tcacacgtct
    59281 cttccaatac accaacacat ctacaggatc ttgagaaaca cgcgatatac aaatgcagat
    59341 attcgtcctc ctatcttcga ctgccccttc gcccttggtt ccttcctctc tggaaatact
    59401 gcaagtcatg gtcagcggtg acgacgtttc ttccctttag cgagcatctc aaacccccac
    59461 cttcgatctt ttcctcaggt tcgcttctgc gcctgatgac aggaggcgca ctccggtacg
    59521 accctgtcgg ctgcaggagc cggggctaca gtacgagaat tactgtcagt cagcattcaa
    59581 atggagtatt cgtcggacgc acctccagat gcggtattca tcgcgatgag cagaagtgtg
    59641 agggtggtta gggtggttgt gaagcgcatt gttgtggtaa gcacaatcga gggatttagc
    59701 tggcgagcac gctgaaggtg gttcaggcga tgatgctgca ggttgagtcc tcgcgttcag
    59761 cttatatgca agcaataagc taggtatatc cccttcggtg tgcccttgtt gaatcactga
    59821 ctccttactc caccctcctt gacaggcggg attgcctgga actgtatcat atatctgtca
    59881 tgtcgatgag tgtttgagac ttgagtcggc gtctctggat gtggatcact ctgtctggcg
    59941 aggacggatc ttcctatggt acgccctcgg ttctagtaat aggcctgtta tcacaataca
    60001 gaagcttatc taacgacata gacgtgagta tgacagttgg gatccgatga acgtagctca
    60061 tgtcctagtg tcgagcggaa gcaagtcgat tgagttgaga aggctgtttg tagctgtcag
    60121 tttatgttcg tctcaattca tcgcactgaa cttctgtgtc cagtgccctg agagccgttc
    60181 cgacatcttc gtgcggtttg gtaccaagcg atcatcacgg cgtggacctg tgctcagtaa
    60241 ttgaaacagg aacgacgtcc aattcacaga aagagattcc cgcttttacg ccagtctggc
    60301 gggacagagc cagtggtaca tacatatgca taacgttcgg acatttctcc ccgcagattc
    60361 agactcgctc acaaaataag atgtgcggga taacgatcag ctagactgca acccgcacac
    60421 gcacacgcag cgaacgtcga atgtggtacg gtattgtggt cgtcgcacgc cgtggaatcg
    60481 tattcatctg tggcttgtgg accgtcgtag atccagtccg gactgctgtc tattaccgaa
    60541 tcgtaagttc aagtgtcaag tacacgattc acgagttctg taaaactggg ggcacataca
    60601 cgccggtcca tagcacggta gttatagcca ggaggtaaca aggcacgggg tctgccccct
    60661 ggagttcgtc atctgtcgat acagatacag tcagtttatg cgtccccagt tcatgatgag
    60721 ctagtcgaac tgcatcttgg gctgccatac tgccttggtg cgtgtcgtcg ggaatcggat
    60781 acatggaaga aagggattgc acggtagcag gtatgatagc gaggagcatt ctgtcaacgc
    60841 aaaacacgat gtggggactc agtagggtgg gaacttccca cagacactgg cactgaccat
    60901 atatatcctg aggatggcgg gctgagacca aacaaagtgg gaagttcatt gagaggctcc
    60961 ta
//
