# Supplementary material for: Uncovering the transcriptional landscape of Fomes fomentarius during fungal-based material production through gene co-expression network analysis
Source: Fungal Biol Biotechnol. 2025 Feb 13;12:1. doi: 10.1186/s40694-024-00192-3 (PMC11827164; doi:10.1186/s40694-024-00192-3)
Supplement: Supplementary file 1 — Supplementary Material 1 [file 40694_2024_192_MOESM1_ESM.zip › scaffold_12.region001.gbk]

LOCUS       scaffold_12            44307 bp    DNA     linear   UNK 01-JAN-1980
DEFINITION  scaffold_12.
ACCESSION   scaffold_12
VERSION     scaffold_12
KEYWORDS    .
SOURCE      
  ORGANISM  
            .
COMMENT     ##antiSMASH-Data-START##
            Version      :: 7.1.0
            Run date     :: 2024-09-10 12:01:23
            NOTE: This is a single region extracted from a larger record!
            Orig. start  :: 256605
            Orig. end    :: 300912
            ##antiSMASH-Data-END##
FEATURES             Location/Qualifiers
     protocluster    1..44307
                     /aStool="rule-based-clusters"
                     /category="NRPS"
                     /contig_edge="False"
                     /core_location="[20000:24307]"
                     /cutoff="0"
                     /detection_rule="cds((PP-binding or NAD_binding_4) and
                     (AMP-binding or A-OX))"
                     /neighbourhood="20000"
                     /product="NRPS-like"
                     /protocluster_number="1"
                     /tool="antismash"
     proto_core      20001..24307
                     /aStool="rule-based-clusters"
                     /tool="antismash"
                     /cutoff="0"
                     /detection_rule="cds((PP-binding or NAD_binding_4) and
                     (AMP-binding or A-OX))"
                     /neighbourhood="20000"
                     /product="NRPS-like"
                     /protocluster_number="1"
     cand_cluster    1..44307
                     /SMILES="NC([*])C(=O)O"
                     /candidate_cluster_number="1"
                     /contig_edge="False"
                     /detection_rules="cds((PP-binding or NAD_binding_4) and
                     (AMP-binding or A-OX))"
                     /kind="single"
                     /product="NRPS-like"
                     /protoclusters="1"
                     /tool="antismash"
     region          1..44307
                     /candidate_cluster_numbers="1"
                     /contig_edge="False"
                     /product="NRPS-like"
                     /region_number="1"
                     /rules="cds((PP-binding or NAD_binding_4) and (AMP-binding
                     or A-OX))"
                     /tool="antismash"
     exon            complement(157..460)
                     /ID="exon_12689_1"
                     /Parent="mRNA_12689"
                     /gene="jgi.p|Fomfom1|1388327"
                     /source="prediction"
     three_prime_UTR complement(1014..1052)
                     /ID="UTR3_12690"
                     /Parent="mRNA_12690"
                     /gene="jgi.p|Fomfom1|260906"
                     /source="prediction"
     exon            complement(1014..1776)
                     /ID="exon_12690_6"
                     /Parent="mRNA_12690"
                     /gene="jgi.p|Fomfom1|260906"
                     /source="prediction"
     gene            complement(1014..3416)
                     /ID="gene_12690"
                     /Name="jgi.p|Fomfom1|260906"
                     /gene="gene257618_260021"
                     /portal_id="Fomfom1"
                     /proteinId="260906"
                     /score="0"
                     /source="prediction"
                     /transcriptId="260906"
     mRNA            complement(1014..3416)
                     /ID="mRNA_12690"
                     /Name="jgi.p|Fomfom1|260906"
                     /Parent="gene_12690"
                     /gene="jgi.p|Fomfom1|260906"
                     /proteinId="260906"
                     /source="prediction"
                     /track="FilteredModels1"
                     /transcriptId="260906"
     CDS             complement(join(1053..1776,1838..2019,2092..2314,
                     2379..2583,2643..2798,2852..2921))
                     /ID="CDS_12690"
                     /gene="jgi.p_Fomfom1_260906"
                     /source="prediction"
                     /transl_table=1
                     /translation="MTSTTPWTFTVDDTSSFIAYTPHGDGGSGDWTSTGWQPWFSDIGF
                     MPGDKHALDATGWSLHITAFPEASLSFQFYGTGIALYGNATCSYDITVDDEKTSHDSTY
                     GLLFSNETLAKATHTLTLTAHASGTNPFSFDRADVHLTDAPPEQTTVLATDTDTIHYDS
                     NWARNTDWQIPSKNNPMPFYQKTKSATTASFYLSFQGSGVALYGARNWGNGIYSVKVDD
                     VETQYNSSTMWLMGDTLMFYQYGLDPSAAHALTLTANGAQVDFRFNSLVVFTPDGTTTS
                     PVPGAASLTSSNQLGAPTSVSPTDSPQASSHLVTPAVLAAAVVASIAVTAILAGLVWFF
                     VLRRRRTRGKASASASTTALNPDATSPTTTTMLQSDLAGSESPGDTTHSVLTWCSASGS
                     PSRLSRTASTSKERLGGHRPRLPTLVPLESSEPPQAEEEARNRSRREQSPTRTAAAIVT
                     SSPPSVPVSSSTNGDTTTVASSVLVERLAQSIAERINRRDRASVYYGRDIPPPQYEPAA
                     EG"
     exon            complement(1838..2019)
                     /ID="exon_12690_5"
                     /Parent="mRNA_12690"
                     /gene="jgi.p|Fomfom1|260906"
                     /source="prediction"
     exon            complement(2092..2314)
                     /ID="exon_12690_4"
                     /Parent="mRNA_12690"
                     /gene="jgi.p|Fomfom1|260906"
                     /source="prediction"
     exon            complement(2379..2583)
                     /ID="exon_12690_3"
                     /Parent="mRNA_12690"
                     /gene="jgi.p|Fomfom1|260906"
                     /source="prediction"
     exon            complement(2643..2798)
                     /ID="exon_12690_2"
                     /Parent="mRNA_12690"
                     /gene="jgi.p|Fomfom1|260906"
                     /source="prediction"
     exon            complement(2852..3416)
                     /ID="exon_12690_1"
                     /Parent="mRNA_12690"
                     /gene="jgi.p|Fomfom1|260906"
                     /source="prediction"
     five_prime_UTR  complement(2922..3416)
                     /ID="UTR5_12690"
                     /Parent="mRNA_12690"
                     /gene="jgi.p|Fomfom1|260906"
                     /source="prediction"
     three_prime_UTR complement(3985..4042)
                     /ID="UTR3_12691"
                     /Parent="mRNA_12691"
                     /gene="jgi.p|Fomfom1|1299662"
                     /source="prediction"
     gene            complement(3985..4450)
                     /ID="gene_12691"
                     /Name="jgi.p|Fomfom1|1299662"
                     /gene="gene260589_261055"
                     /portal_id="Fomfom1"
                     /proteinId="1299662"
                     /score="0"
                     /source="prediction"
                     /transcriptId="1299853"
     mRNA            complement(3985..4450)
                     /ID="mRNA_12691"
                     /Name="jgi.p|Fomfom1|1299662"
                     /Parent="gene_12691"
                     /gene="jgi.p|Fomfom1|1299662"
                     /proteinId="1299662"
                     /source="prediction"
                     /track="FilteredModels1"
                     /transcriptId="1299853"
     exon            complement(3985..4450)
                     /ID="exon_12691_1"
                     /Parent="mRNA_12691"
                     /gene="jgi.p|Fomfom1|1299662"
                     /source="prediction"
     CDS             complement(4043..4324)
                     /ID="CDS_12691"
                     /gene="jgi.p_Fomfom1_1299662"
                     /phase="0"
                     /source="prediction"
                     /transl_table=1
                     /translation="MARTTTYVLFLPSAHVFFSLRILPAHGTVADRSLCDSPLSIKTRA
                     VDLLRIARPLPVSLLPRHVSRILKAGDMKDTGRGELRAVESKTSNEYW"
     five_prime_UTR  complement(4325..4450)
                     /ID="UTR5_12691"
                     /Parent="mRNA_12691"
                     /gene="jgi.p|Fomfom1|1299662"
                     /source="prediction"
     gene            4692..5171
                     /ID="gene_12692"
                     /Name="jgi.p|Fomfom1|1209427"
                     /gene="gene261296_261776"
                     /portal_id="Fomfom1"
                     /proteinId="1209427"
                     /score="0"
                     /source="prediction"
                     /transcriptId="1209618"
     mRNA            4692..5171
                     /ID="mRNA_12692"
                     /Name="jgi.p|Fomfom1|1209427"
                     /Parent="gene_12692"
                     /gene="jgi.p|Fomfom1|1209427"
                     /proteinId="1209427"
                     /source="prediction"
                     /track="FilteredModels1"
                     /transcriptId="1209618"
     exon            4692..5171
                     /ID="exon_12692_1"
                     /Parent="mRNA_12692"
                     /gene="jgi.p|Fomfom1|1209427"
                     /source="prediction"
     CDS             4692..5171
                     /ID="CDS_12692"
                     /gene="jgi.p_Fomfom1_1209427"
                     /phase="0"
                     /source="prediction"
                     /transl_table=1
                     /translation="MVATLPVEVEERIIDKLHYHVDALQNCALTCRRWRPRTRYHLFAA
                     IRVTTKDELLLLYALLSQSPHLLPLVRSLTIRAELDNPEVAQLFQMVPVPLFTSLSNLV
                     YWKFCGTRTGRDSRGEWDYTSAPAYHRTGLATIRRLRDALQKSETTRMPVVTKRK"
     exon            5953..5996
                     /ID="exon_12693_1"
                     /Parent="mRNA_12693"
                     /gene="jgi.p|Fomfom1|1299683"
                     /source="prediction"
     five_prime_UTR  5953..5996
                     /ID="UTR5_12693"
                     /Parent="mRNA_12693"
                     /gene="jgi.p|Fomfom1|1299683"
                     /source="prediction"
     gene            5953..7130
                     /ID="gene_12693"
                     /Name="jgi.p|Fomfom1|1299683"
                     /gene="gene262557_263735"
                     /portal_id="Fomfom1"
                     /proteinId="1299683"
                     /score="0"
                     /source="prediction"
                     /transcriptId="1299874"
     mRNA            5953..7130
                     /ID="mRNA_12693"
                     /Name="jgi.p|Fomfom1|1299683"
                     /Parent="gene_12693"
                     /gene="jgi.p|Fomfom1|1299683"
                     /proteinId="1299683"
                     /source="prediction"
                     /track="FilteredModels1"
                     /transcriptId="1299874"
     five_prime_UTR  6066..6083
                     /ID="UTR5_12693"
                     /Parent="mRNA_12693"
                     /gene="jgi.p|Fomfom1|1299683"
                     /source="prediction"
     exon            6066..6437
                     /ID="exon_12693_2"
                     /Parent="mRNA_12693"
                     /gene="jgi.p|Fomfom1|1299683"
                     /source="prediction"
     CDS             join(6084..6437,6505..6728,6798..6873)
                     /ID="CDS_12693"
                     /gene="jgi.p_Fomfom1_1299683"
                     /source="prediction"
                     /transl_table=1
                     /translation="MSSKLTYERIDKDNAVLLIVDHQEGLYQLARDKTPADTKRSILAH
                     AALGQVFGLPTILTTSAETGQNGPLPAEVLAMHPDAPIIRRHGEVNAWDNADFRKAVEA
                     TGKKQVILGGITTDVCTTFLALSLVEAGYSVFVNSDASGTFNVKTASEANDRMRKAGVQ
                     VLSMFAVACELMRDWRNTPGTKEMMPYFETYLPEYGFLARAHDAAIKNGTPSGL"
     exon            6505..6728
                     /ID="exon_12693_3"
                     /Parent="mRNA_12693"
                     /gene="jgi.p|Fomfom1|1299683"
                     /source="prediction"
     exon            6798..7130
                     /ID="exon_12693_4"
                     /Parent="mRNA_12693"
                     /gene="jgi.p|Fomfom1|1299683"
                     /source="prediction"
     three_prime_UTR 6874..7130
                     /ID="UTR3_12693"
                     /Parent="mRNA_12693"
                     /gene="jgi.p|Fomfom1|1299683"
                     /source="prediction"
     five_prime_UTR  7702..7875
                     /ID="UTR5_12694"
                     /Parent="mRNA_12694"
                     /gene="jgi.p|Fomfom1|261230"
                     /source="prediction"
     exon            7702..7956
                     /ID="exon_12694_1"
                     /Parent="mRNA_12694"
                     /gene="jgi.p|Fomfom1|261230"
                     /source="prediction"
     gene            7702..10536
                     /ID="gene_12694"
                     /Name="jgi.p|Fomfom1|261230"
                     /gene="gene264306_267141"
                     /portal_id="Fomfom1"
                     /proteinId="261230"
                     /score="0"
                     /source="prediction"
                     /transcriptId="261230"
     mRNA            7702..10536
                     /ID="mRNA_12694"
                     /Name="jgi.p|Fomfom1|261230"
                     /Parent="gene_12694"
                     /gene="jgi.p|Fomfom1|261230"
                     /proteinId="261230"
                     /source="prediction"
                     /track="FilteredModels1"
                     /transcriptId="261230"
     CDS             join(7876..7956,8015..8186,8255..8375,8442..8776,
                     8843..8853,8912..8980,9041..9248,9305..9622,9683..9804,
                     9863..9952,10009..10077,10147..10257)
                     /ID="CDS_12694"
                     /gene="jgi.p_Fomfom1_261230"
                     /gene_functions="biosynthetic-additional
                     (rule-based-clusters) PF00561"
                     /gene_kind="biosynthetic-additional"
                     /sec_met_domain="PF00561 (E-value: 4e-13, bitscore: 44.5,
                     seeds: 48, tool: rule-based-clusters)"
                     /source="prediction"
                     /transl_table=1
                     /translation="MKLWHIICTISPSLCTHSSTIALGHTQSSSIHWGPCDSSLDSSLS
                     CAFFDIPLDYHNRSAGLGRLALIKANATHERRGTVFMKPGGPGVSGSEALNATGPLLLD
                     QTGGFYDVVSWDPRGVGALTTPGDITCFDSVEEQQAFFAGTVERSGIEELGHFTDKADI
                     QGLLAQASTMQQKYEDLGKRCLQHPNGKYLQYVGTAATVRDIAALADALDGPGSAINYI
                     GLSYGTVIGSWLVNMFPERVGHVVIDGVVDPVRFSKEDTSLGWSQNLVDADQTYNAFVT
                     GCTLAGPDVCPLASTGHSPLDVHESIQALFKTAHDAFRMDPSVPVTSGQLRSVFRTAMY
                     LPGGWQSLVNDTLPAIIEQIRGEAYRDARYISCCVGSCGLPRMMTIRRSASAKRQQESV
                     PQSPYSPAAIMCSDNRESSANMTVVFQGIISTSQNISHMLGAAWPLAPYYCPFWPASAV
                     ERCEGPFNKSLANPILVIGNTYDPATPCADAKAAAQELGDRATLVRLNAFGHTSQAGPS
                     VCMSDIIRAYMVNGTLPEGNDTVCEVDPDFEIFVGVNTSAIFTSMLAEDHI"
     exon            8015..8186
                     /ID="exon_12694_2"
                     /Parent="mRNA_12694"
                     /gene="jgi.p|Fomfom1|261230"
                     /source="prediction"
     exon            8255..8375
                     /ID="exon_12694_3"
                     /Parent="mRNA_12694"
                     /gene="jgi.p|Fomfom1|261230"
                     /source="prediction"
     exon            8442..8776
                     /ID="exon_12694_4"
                     /Parent="mRNA_12694"
                     /gene="jgi.p|Fomfom1|261230"
                     /source="prediction"
     exon            8843..8853
                     /ID="exon_12694_5"
                     /Parent="mRNA_12694"
                     /gene="jgi.p|Fomfom1|261230"
                     /source="prediction"
     exon            8912..8980
                     /ID="exon_12694_6"
                     /Parent="mRNA_12694"
                     /gene="jgi.p|Fomfom1|261230"
                     /source="prediction"
     exon            9041..9248
                     /ID="exon_12694_7"
                     /Parent="mRNA_12694"
                     /gene="jgi.p|Fomfom1|261230"
                     /source="prediction"
     exon            9305..9622
                     /ID="exon_12694_8"
                     /Parent="mRNA_12694"
                     /gene="jgi.p|Fomfom1|261230"
                     /source="prediction"
     exon            9683..9804
                     /ID="exon_12694_9"
                     /Parent="mRNA_12694"
                     /gene="jgi.p|Fomfom1|261230"
                     /source="prediction"
     exon            9863..9952
                     /ID="exon_12694_10"
                     /Parent="mRNA_12694"
                     /gene="jgi.p|Fomfom1|261230"
                     /source="prediction"
     exon            10009..10077
                     /ID="exon_12694_11"
                     /Parent="mRNA_12694"
                     /gene="jgi.p|Fomfom1|261230"
                     /source="prediction"
     exon            10147..10413
                     /ID="exon_12694_12"
                     /Parent="mRNA_12694"
                     /gene="jgi.p|Fomfom1|261230"
                     /source="prediction"
     three_prime_UTR 10258..10413
                     /ID="UTR3_12694"
                     /Parent="mRNA_12694"
                     /gene="jgi.p|Fomfom1|261230"
                     /source="prediction"
     exon            10469..10536
                     /ID="exon_12694_13"
                     /Parent="mRNA_12694"
                     /gene="jgi.p|Fomfom1|261230"
                     /source="prediction"
     three_prime_UTR 10469..10536
                     /ID="UTR3_12694"
                     /Parent="mRNA_12694"
                     /gene="jgi.p|Fomfom1|261230"
                     /source="prediction"
     five_prime_UTR  10652..10936
                     /ID="UTR5_12695"
                     /Parent="mRNA_12695"
                     /gene="jgi.p|Fomfom1|261304"
                     /source="prediction"
     exon            10652..11020
                     /ID="exon_12695_1"
                     /Parent="mRNA_12695"
                     /gene="jgi.p|Fomfom1|261304"
                     /source="prediction"
     gene            10652..13676
                     /ID="gene_12695"
                     /Name="jgi.p|Fomfom1|261304"
                     /gene="gene267256_270281"
                     /portal_id="Fomfom1"
                     /proteinId="261304"
                     /score="0"
                     /source="prediction"
                     /transcriptId="261304"
     mRNA            10652..13676
                     /ID="mRNA_12695"
                     /Name="jgi.p|Fomfom1|261304"
                     /Parent="gene_12695"
                     /gene="jgi.p|Fomfom1|261304"
                     /proteinId="261304"
                     /source="prediction"
                     /track="FilteredModels1"
                     /transcriptId="261304"
     CDS             join(10937..11020,11092..11263,11324..11444,11509..11843,
                     11912..11922,11992..12060,12123..12339,12404..12539,
                     12616..12770,12824..12945,13002..13091,13152..13223,
                     13288..13398)
                     /ID="CDS_12695"
                     /gene="jgi.p_Fomfom1_261304"
                     /gene_functions="biosynthetic-additional
                     (rule-based-clusters) PF00561"
                     /gene_kind="biosynthetic-additional"
                     /sec_met_domain="PF00561 (E-value: 2.7e-11, bitscore: 38.4,
                     seeds: 48, tool: rule-based-clusters)"
                     /source="prediction"
                     /transl_table=1
                     /translation="MKLGRLFCTVNSAFCVHSLISGRNSDSQTNSVQWGPCDAFIVSSR
                     SCAFFDVPLDYHDSSAGNGRLALIKVNATRERRGTVFMNPGGPGASGVELFDVFSAAFL
                     DWTGGFYDVVSWDPRGSGSLTIPGNTHCFDSGEEEQAFFAGTTETHGIEELDNFTDPQD
                     IQSLLAQAPLMQQKYEELGKRCLEHPSGKYMPYLGTPATVRDLVAMADALDGPGSPVNF
                     FGLSYGTVIGTFLVNMFPERVGHIVLDGVVDPLAHSHSDPALAWPQRELVDADQVYNGF
                     VTGCALAGPDACPLASSAESPSPLDVHEKVQGLLAAAHDAFRANSSVPISSGQLRLVFR
                     DLILSPLNWQSFANSTLPLIIEQVHAEAQGNTTGHVSDVLTRALQKQKRQQRAAFQNSY
                     SNQTTLCGDGGESTTNMTGIYEGIIATSQNISHMFGPVWPYSPYYCPFWPVRPVERYVG
                     PFNRTLANSILVIGNTYDPATSFSGAKAVADELGDSATLVRLNGFGHVSLSAGSSACLS
                     NIIRAYMANRTLPEGDDTVCEVDGDYEIFPGVNTSRILFNLLPEGVF"
     exon            11092..11263
                     /ID="exon_12695_2"
                     /Parent="mRNA_12695"
                     /gene="jgi.p|Fomfom1|261304"
                     /source="prediction"
     exon            11324..11444
                     /ID="exon_12695_3"
                     /Parent="mRNA_12695"
                     /gene="jgi.p|Fomfom1|261304"
                     /source="prediction"
     exon            11509..11843
                     /ID="exon_12695_4"
                     /Parent="mRNA_12695"
                     /gene="jgi.p|Fomfom1|261304"
                     /source="prediction"
     exon            11912..11922
                     /ID="exon_12695_5"
                     /Parent="mRNA_12695"
                     /gene="jgi.p|Fomfom1|261304"
                     /source="prediction"
     exon            11992..12060
                     /ID="exon_12695_6"
                     /Parent="mRNA_12695"
                     /gene="jgi.p|Fomfom1|261304"
                     /source="prediction"
     exon            12123..12339
                     /ID="exon_12695_7"
                     /Parent="mRNA_12695"
                     /gene="jgi.p|Fomfom1|261304"
                     /source="prediction"
     exon            12404..12539
                     /ID="exon_12695_8"
                     /Parent="mRNA_12695"
                     /gene="jgi.p|Fomfom1|261304"
                     /source="prediction"
     exon            12616..12770
                     /ID="exon_12695_9"
                     /Parent="mRNA_12695"
                     /gene="jgi.p|Fomfom1|261304"
                     /source="prediction"
     exon            12824..12945
                     /ID="exon_12695_10"
                     /Parent="mRNA_12695"
                     /gene="jgi.p|Fomfom1|261304"
                     /source="prediction"
     exon            13002..13091
                     /ID="exon_12695_11"
                     /Parent="mRNA_12695"
                     /gene="jgi.p|Fomfom1|261304"
                     /source="prediction"
     exon            13152..13223
                     /ID="exon_12695_12"
                     /Parent="mRNA_12695"
                     /gene="jgi.p|Fomfom1|261304"
                     /source="prediction"
     exon            13288..13676
                     /ID="exon_12695_13"
                     /Parent="mRNA_12695"
                     /gene="jgi.p|Fomfom1|261304"
                     /source="prediction"
     three_prime_UTR 13399..13676
                     /ID="UTR3_12695"
                     /Parent="mRNA_12695"
                     /gene="jgi.p|Fomfom1|261304"
                     /source="prediction"
     exon            complement(13709..14005)
                     /ID="exon_12696_8"
                     /Parent="mRNA_12696"
                     /gene="jgi.p|Fomfom1|1208949"
                     /source="prediction"
     gene            complement(13709..15179)
                     /ID="gene_12696"
                     /Name="jgi.p|Fomfom1|1208949"
                     /gene="gene270313_271784"
                     /portal_id="Fomfom1"
                     /proteinId="1208949"
                     /score="0"
                     /source="prediction"
                     /transcriptId="1209140"
     mRNA            complement(13709..15179)
                     /ID="mRNA_12696"
                     /Name="jgi.p|Fomfom1|1208949"
                     /Parent="gene_12696"
                     /gene="jgi.p|Fomfom1|1208949"
                     /proteinId="1208949"
                     /source="prediction"
                     /track="FilteredModels1"
                     /transcriptId="1209140"
     CDS             complement(join(13709..14005,14079..14153,14225..14327,
                     14390..14543,14600..14689,14760..14911,15011..15053,
                     15116..15179))
                     /ID="CDS_12696"
                     /gene="jgi.p_Fomfom1_1208949"
                     /source="prediction"
                     /transl_table=1
                     /translation="MAPLSMSMAVFIGLMCEAVLYGVYTVLAAAAFYLLLALTILMYCM
                     STVHITLSIRAAILAFFVQHEGESEKDPTLWVQLLLEFINVDVIVCWRTWELWRRDSRI
                     LVWPVACISGGFVCAVGTTFSVATMPLGTKITESTMVKIWFGSFGALTVSSNVYSVSMI
                     AWKAWARALKRFNMHLSGGTYFRVLILIIESGILYSMALTVTFALFLADNNGVYIMADV
                     VIHLTGIYPTIVIVLVCFQVTIYDNVRRAQSIPSAAFGNTARPEPFRPFQKILAWRNTR
                     RTDELGLRSSDVGSPERTQSGSGSEMHMHALGQVKVAANTEQDV"
     exon            complement(14079..14153)
                     /ID="exon_12696_7"
                     /Parent="mRNA_12696"
                     /gene="jgi.p|Fomfom1|1208949"
                     /source="prediction"
     exon            complement(14225..14327)
                     /ID="exon_12696_6"
                     /Parent="mRNA_12696"
                     /gene="jgi.p|Fomfom1|1208949"
                     /source="prediction"
     exon            complement(14390..14543)
                     /ID="exon_12696_5"
                     /Parent="mRNA_12696"
                     /gene="jgi.p|Fomfom1|1208949"
                     /source="prediction"
     exon            complement(14600..14689)
                     /ID="exon_12696_4"
                     /Parent="mRNA_12696"
                     /gene="jgi.p|Fomfom1|1208949"
                     /source="prediction"
     exon            complement(14760..14911)
                     /ID="exon_12696_3"
                     /Parent="mRNA_12696"
                     /gene="jgi.p|Fomfom1|1208949"
                     /source="prediction"
     exon            complement(15011..15053)
                     /ID="exon_12696_2"
                     /Parent="mRNA_12696"
                     /gene="jgi.p|Fomfom1|1208949"
                     /source="prediction"
     exon            complement(15116..15179)
                     /ID="exon_12696_1"
                     /Parent="mRNA_12696"
                     /gene="jgi.p|Fomfom1|1208949"
                     /source="prediction"
     exon            20001..20340
                     /ID="exon_12697_1"
                     /Parent="mRNA_12697"
                     /gene="jgi.p|Fomfom1|1319667"
                     /source="prediction"
     gene            20001..24307
                     /ID="gene_12697"
                     /Name="jgi.p|Fomfom1|1319667"
                     /gene="gene276605_280912"
                     /portal_id="Fomfom1"
                     /proteinId="1319667"
                     /score="0"
                     /source="prediction"
                     /transcriptId="1319858"
     mRNA            20001..24307
                     /ID="mRNA_12697"
                     /Name="jgi.p|Fomfom1|1319667"
                     /Parent="gene_12697"
                     /gene="jgi.p|Fomfom1|1319667"
                     /proteinId="1319667"
                     /source="prediction"
                     /track="FilteredModels1"
                     /transcriptId="1319858"
     CDS             join(20001..20340,20408..20728,20831..20899,20959..21018,
                     21077..21108,21161..21292,21353..21406,21502..21584,
                     21671..21818,21894..22216,22268..22325,22386..22648,
                     22707..23302,23359..23502,23564..23823,23894..24307)
                     /ID="CDS_12697"
                     /NRPS_PKS="Domain: AMP-binding (74-461). E-value: 3.1e-29.
                     Score: 93.6. Matches aSDomain:
                     nrpspksdomains_jgi.p_Fomfom1_1319667_AMP-binding.1"
                     /NRPS_PKS="Domain: PKS_PP (596-673). E-value: 2.2e-08.
                     Score: 26.2. Matches aSDomain:
                     nrpspksdomains_jgi.p_Fomfom1_1319667_PKS_PP.1"
                     /NRPS_PKS="Domain: TD (730-974). E-value: 2.7e-40. Score:
                     130.0. Matches aSDomain:
                     nrpspksdomains_jgi.p_Fomfom1_1319667_TD.1"
                     /gene="jgi.p_Fomfom1_1319667"
                     /gene_functions="biosynthetic (rule-based-clusters)
                     NRPS-like: AMP-binding"
                     /gene_functions="biosynthetic (rule-based-clusters)
                     NRPS-like: NAD_binding_4"
                     /gene_functions="biosynthetic-additional (smcogs)
                     SMCOG1002:AMP-dependent synthetase and ligase (Score: 88.4;
                     E-value: 6e-27)"
                     /gene_kind="biosynthetic"
                     /sec_met_domain="AMP-binding (E-value: 1.3e-21, bitscore:
                     71.5, seeds: 400, tool: rule-based-clusters)"
                     /sec_met_domain="NAD_binding_4 (E-value: 1.1e-34, bitscore:
                     114.6, seeds: 102, tool: rule-based-clusters)"
                     /source="prediction"
                     /transl_table=1
                     /translation="MSLKNAPGFYDPRVRTVQGANSKTFSPVGIDTTLTLPELFQYHAK
                     NSPNHDVFVYVDENEEEHVIRFPKVYRAIQKAATLSSTHYNRLSDYYAKAQASRSENDP
                     PVIGILATADSISFYTLELGLMYLGLTTFPISTRNSALAVAHLVTNTGVKQMYVSADPA
                     MQRLAQDANEILAKDGLEFEVLPMPTFEDLYGPGGDEALVPMGKVSPDKTCIIIHSSGS
                     TAFPKPIKFLDKNFRKWGTFMFFGDVDFCGVRVGGQANPMFHVMGAMMMTWSVYLGMVL
                     SMFKPSTPPVLTTPEVFLDSVVATRSEMVYCVPSLIEAWARNPDNMPRIKTLRAMFYAG
                     APMNKQIGDRLAAEDIALVPFYGTTEIGAVVRLVPNLKTINKSEWEYFQISPHIDIRLL
                     PQEGRPDIFEPVAFDSATFTPNVFNSVIDGRPAYSTSDLLQRHPTKHHLFRVFGRADDQ
                     LMLSTGEKTNPAPLEAILLHDPNVHACLMFGRGRLQNGILIQPKDAFDPSDEAALEAYR
                     NKIWPSIEKMNTFAPSHSRVFKEMIMVTKPSKPLEYTAKGTPRRQTCIKAYDEEIDALY
                     KRIEESSQVDTPPPRDWAPETIRVYVAEVVRKVMKNVAVKDSDDIFQQGCDSLQVTWIR
                     NTIIHALRSSSTINIHDIPTNFVYTYPTISALAQYISGLVSGQAVDADAERAAAIERMR
                     ALLDKYSKGLMPNFPVKAANGHANGHANGCAVATETVLITGTSGRLGSHLLAQLLERKD
                     VVHVYALNRESSGSVDALEKRSREAFRQWGLDESLLNGQKVSFHVADLVKPYLGVGEGL
                     YEELRTSVTQIIHNAWRVDFNVALPSFEPLIAGARNLIDLALNSSVPGGPRALFVSSIS
                     TMRNHSTTSIAPETIDIGPEIAYGAGYPESKWVTEQLFRRAARETGLRTTAVRVGQVSG
                     DQRTGGWNTTEWVAALVRVSQRLGCIPSKDEDLTWVAVDVVAQGLQEMIYSNELALHVV
                     SPRPVPWNAVFLPIAERLGLPMLPYDEWVAKLEQSAASANKGPGVEGHEAAHNLIAFFK
                     SDGMGGAAVPLSTEKAVIASKALAGARPIGKQDALNYVEFWAKVGHLKLQ"
     aSDomain        join(20223..20340,20408..20728,20831..20899,20959..21018,
                     21077..21108,21161..21292,21353..21406,21502..21584,
                     21671..21818,21894..22037)
                     /aSDomain="AMP-binding"
                     /aSTool="nrps_pks_domains"
                     /database="nrpspksdomains.hmm"
                     /detection="hmmscan"
                     /domain_id="nrpspksdomains_jgi.p_Fomfom1_1319667_AMP-bindin
                     g.1"
                     /evalue="3.10E-29"
                     /label="jgi.p_Fomfom1_1319667_AMP-binding.1"
                     /locus_tag="jgi.p_Fomfom1_1319667"
                     /protein_end="461"
                     /protein_start="74"
                     /score="93.6"
                     /specificity="substrate consensus: X"
                     /tool="antismash"
                     /translation="QKAATLSSTHYNRLSDYYAKAQASRSENDPPVIGILATADSISFY
                     TLELGLMYLGLTTFPISTRNSALAVAHLVTNTGVKQMYVSADPAMQRLAQDANEILAKD
                     GLEFEVLPMPTFEDLYGPGGDEALVPMGKVSPDKTCIIIHSSGSTAFPKPIKFLDKNFR
                     KWGTFMFFGDVDFCGVRVGGQANPMFHVMGAMMMTWSVYLGMVLSMFKPSTPPVLTTPE
                     VFLDSVVATRSEMVYCVPSLIEAWARNPDNMPRIKTLRAMFYAGAPMNKQIGDRLAAED
                     IALVPFYGTTEIGAVVRLVPNLKTINKSEWEYFQISPHIDIRLLPQEGRPDIFEPVAFD
                     SATFTPNVFNSVIDGRPAYSTSDLLQRHPTKHHLFRVFGRADDQLML"
     aSModule        20223..23932
                     /complete
                     /domains="nrpspksdomains_jgi.p_Fomfom1_1319667_AMP-binding.
                     1"
                     /domains="nrpspksdomains_jgi.p_Fomfom1_1319667_PKS_PP.1"
                     /domains="nrpspksdomains_jgi.p_Fomfom1_1319667_TD.1"
                     /final_module
                     /locus_tags="jgi.p_Fomfom1_1319667"
                     /monomer_pairings="X -> X"
                     /starter_module
                     /tool="antismash"
                     /type="nrps"
     exon            20408..20728
                     /ID="exon_12697_2"
                     /Parent="mRNA_12697"
                     /gene="jgi.p|Fomfom1|1319667"
                     /source="prediction"
     exon            20831..20899
                     /ID="exon_12697_3"
                     /Parent="mRNA_12697"
                     /gene="jgi.p|Fomfom1|1319667"
                     /source="prediction"
     exon            20959..21018
                     /ID="exon_12697_4"
                     /Parent="mRNA_12697"
                     /gene="jgi.p|Fomfom1|1319667"
                     /source="prediction"
     exon            21077..21108
                     /ID="exon_12697_5"
                     /Parent="mRNA_12697"
                     /gene="jgi.p|Fomfom1|1319667"
                     /source="prediction"
     exon            21161..21292
                     /ID="exon_12697_6"
                     /Parent="mRNA_12697"
                     /gene="jgi.p|Fomfom1|1319667"
                     /source="prediction"
     exon            21353..21406
                     /ID="exon_12697_7"
                     /Parent="mRNA_12697"
                     /gene="jgi.p|Fomfom1|1319667"
                     /source="prediction"
     exon            21502..21584
                     /ID="exon_12697_8"
                     /Parent="mRNA_12697"
                     /gene="jgi.p|Fomfom1|1319667"
                     /source="prediction"
     exon            21671..21818
                     /ID="exon_12697_9"
                     /Parent="mRNA_12697"
                     /gene="jgi.p|Fomfom1|1319667"
                     /source="prediction"
     exon            21894..22216
                     /ID="exon_12697_10"
                     /Parent="mRNA_12697"
                     /gene="jgi.p|Fomfom1|1319667"
                     /source="prediction"
     exon            22268..22325
                     /ID="exon_12697_11"
                     /Parent="mRNA_12697"
                     /gene="jgi.p|Fomfom1|1319667"
                     /source="prediction"
     exon            22386..22648
                     /ID="exon_12697_12"
                     /Parent="mRNA_12697"
                     /gene="jgi.p|Fomfom1|1319667"
                     /source="prediction"
     aSDomain        join(22554..22648,22707..22842)
                     /aSDomain="PKS_PP"
                     /aSTool="nrps_pks_domains"
                     /database="nrpspksdomains.hmm"
                     /detection="hmmscan"
                     /domain_id="nrpspksdomains_jgi.p_Fomfom1_1319667_PKS_PP.1"
                     /evalue="2.20E-08"
                     /label="jgi.p_Fomfom1_1319667_PKS_PP.1"
                     /locus_tag="jgi.p_Fomfom1_1319667"
                     /protein_end="673"
                     /protein_start="596"
                     /score="26.2"
                     /tool="antismash"
                     /translation="TIRVYVAEVVRKVMKNVAVKDSDDIFQQGCDSLQVTWIRNTIIHA
                     LRSSSTINIHDIPTNFVYTYPTISALAQYISG"
     exon            22707..23302
                     /ID="exon_12697_13"
                     /Parent="mRNA_12697"
                     /gene="jgi.p|Fomfom1|1319667"
                     /source="prediction"
     aSDomain        join(23014..23302,23359..23502,23564..23823,23894..23932)
                     /aSDomain="TD"
                     /aSTool="nrps_pks_domains"
                     /database="nrpspksdomains.hmm"
                     /detection="hmmscan"
                     /domain_id="nrpspksdomains_jgi.p_Fomfom1_1319667_TD.1"
                     /evalue="2.70E-40"
                     /label="jgi.p_Fomfom1_1319667_TD.1"
                     /locus_tag="jgi.p_Fomfom1_1319667"
                     /protein_end="974"
                     /protein_start="730"
                     /score="130.0"
                     /tool="antismash"
                     /translation="VLITGTSGRLGSHLLAQLLERKDVVHVYALNRESSGSVDALEKRS
                     REAFRQWGLDESLLNGQKVSFHVADLVKPYLGVGEGLYEELRTSVTQIIHNAWRVDFNV
                     ALPSFEPLIAGARNLIDLALNSSVPGGPRALFVSSISTMRNHSTTSIAPETIDIGPEIA
                     YGAGYPESKWVTEQLFRRAARETGLRTTAVRVGQVSGDQRTGGWNTTEWVAALVRVSQR
                     LGCIPSKDEDLTWVAVDVVAQG"
     exon            23359..23502
                     /ID="exon_12697_14"
                     /Parent="mRNA_12697"
                     /gene="jgi.p|Fomfom1|1319667"
                     /source="prediction"
     exon            23564..23823
                     /ID="exon_12697_15"
                     /Parent="mRNA_12697"
                     /gene="jgi.p|Fomfom1|1319667"
                     /source="prediction"
     exon            23894..24307
                     /ID="exon_12697_16"
                     /Parent="mRNA_12697"
                     /gene="jgi.p|Fomfom1|1319667"
                     /source="prediction"
     three_prime_UTR complement(24953..24975)
                     /ID="UTR3_12698"
                     /Parent="mRNA_12698"
                     /gene="jgi.p|Fomfom1|1299729"
                     /source="prediction"
     gene            complement(24953..25813)
                     /ID="gene_12698"
                     /Name="jgi.p|Fomfom1|1299729"
                     /gene="gene281557_282418"
                     /portal_id="Fomfom1"
                     /proteinId="1299729"
                     /score="0"
                     /source="prediction"
                     /transcriptId="1299920"
     mRNA            complement(24953..25813)
                     /ID="mRNA_12698"
                     /Name="jgi.p|Fomfom1|1299729"
                     /Parent="gene_12698"
                     /gene="jgi.p|Fomfom1|1299729"
                     /proteinId="1299729"
                     /source="prediction"
                     /track="FilteredModels1"
                     /transcriptId="1299920"
     exon            complement(24953..25813)
                     /ID="exon_12698_1"
                     /Parent="mRNA_12698"
                     /gene="jgi.p|Fomfom1|1299729"
                     /source="prediction"
     CDS             complement(24976..25434)
                     /ID="CDS_12698"
                     /gene="jgi.p_Fomfom1_1299729"
                     /phase="0"
                     /source="prediction"
                     /transl_table=1
                     /translation="MIWDVSELKNIPPFRGLSLPSERKGSIVNDVHLVVQTSGSGREVL
                     VRRPRDRFVEIWDTHTDTQIASLEHDRNVSEACISRRGKFVATRTYLPERVYLWRVSNG
                     ACLESFKGKAYFKEKLLLTPDGQTLVYSLNGTVFCRPIGHLLMEGNAD"
     five_prime_UTR  complement(25435..25813)
                     /ID="UTR5_12698"
                     /Parent="mRNA_12698"
                     /gene="jgi.p|Fomfom1|1299729"
                     /source="prediction"
     exon            complement(26422..26522)
                     /ID="exon_12699_3"
                     /Parent="mRNA_12699"
                     /gene="jgi.p|Fomfom1|1299730"
                     /source="prediction"
     three_prime_UTR complement(26422..26522)
                     /ID="UTR3_12699"
                     /Parent="mRNA_12699"
                     /gene="jgi.p|Fomfom1|1299730"
                     /source="prediction"
     gene            complement(26422..27214)
                     /ID="gene_12699"
                     /Name="jgi.p|Fomfom1|1299730"
                     /gene="gene283026_283819"
                     /portal_id="Fomfom1"
                     /proteinId="1299730"
                     /score="0"
                     /source="prediction"
                     /transcriptId="1299921"
     mRNA            complement(26422..27214)
                     /ID="mRNA_12699"
                     /Name="jgi.p|Fomfom1|1299730"
                     /Parent="gene_12699"
                     /gene="jgi.p|Fomfom1|1299730"
                     /proteinId="1299730"
                     /source="prediction"
                     /track="FilteredModels1"
                     /transcriptId="1299921"
     exon            complement(26595..26691)
                     /ID="exon_12699_2"
                     /Parent="mRNA_12699"
                     /gene="jgi.p|Fomfom1|1299730"
                     /source="prediction"
     three_prime_UTR complement(26595..26691)
                     /ID="UTR3_12699"
                     /Parent="mRNA_12699"
                     /gene="jgi.p|Fomfom1|1299730"
                     /source="prediction"
     three_prime_UTR complement(26750..26791)
                     /ID="UTR3_12699"
                     /Parent="mRNA_12699"
                     /gene="jgi.p|Fomfom1|1299730"
                     /source="prediction"
     exon            complement(26750..27214)
                     /ID="exon_12699_1"
                     /Parent="mRNA_12699"
                     /gene="jgi.p|Fomfom1|1299730"
                     /source="prediction"
     CDS             complement(26792..27058)
                     /ID="CDS_12699"
                     /gene="jgi.p_Fomfom1_1299730"
                     /phase="0"
                     /source="prediction"
                     /transl_table=1
                     /translation="MEGHGAQEGTAVDTGREKLRMLYPAPPCHRMSLACLRRHSATIQK
                     LHLANLTFPTSMDYARLLLSFPALRSFECGGISVEKSQKIPDA"
     five_prime_UTR  complement(27059..27214)
                     /ID="UTR5_12699"
                     /Parent="mRNA_12699"
                     /gene="jgi.p|Fomfom1|1299730"
                     /source="prediction"
     exon            complement(28379..28565)
                     /ID="exon_12700_3"
                     /Parent="mRNA_12700"
                     /gene="jgi.p|Fomfom1|1388368"
                     /source="prediction"
     CDS             complement(join(28379..28565,28692..28789,29055..29318))
                     /ID="CDS_12700"
                     /gene="jgi.p_Fomfom1_1388368"
                     /source="prediction"
                     /transl_table=1
                     /translation="MPEDCILDAVRLGYLAAVAANRRDFASEWCIRCNLDSYSGAALHT
                     HKRKSNRHNIYSSCRLDFPTTFGLKDHYDQSPRHAYCPFCDLHEFRTAQGLKRHYADNW
                     QHRYCEYCDELFFSHCLLKEDHVQNLRHQYCQYCDTHYDSYKELYKYYVAYHDWCVECE
                     EVCTPLEDYGFATAYTHDR"
     gene            complement(28379..29524)
                     /ID="gene_12700"
                     /Name="jgi.p|Fomfom1|1388368"
                     /gene="gene284983_286129"
                     /portal_id="Fomfom1"
                     /proteinId="1388368"
                     /score="0"
                     /source="prediction"
                     /transcriptId="1388559"
     mRNA            complement(28379..29524)
                     /ID="mRNA_12700"
                     /Name="jgi.p|Fomfom1|1388368"
                     /Parent="gene_12700"
                     /gene="jgi.p|Fomfom1|1388368"
                     /proteinId="1388368"
                     /source="prediction"
                     /track="FilteredModels1"
                     /transcriptId="1388559"
     exon            complement(28692..28789)
                     /ID="exon_12700_2"
                     /Parent="mRNA_12700"
                     /gene="jgi.p|Fomfom1|1388368"
                     /source="prediction"
     exon            complement(29055..29524)
                     /ID="exon_12700_1"
                     /Parent="mRNA_12700"
                     /gene="jgi.p|Fomfom1|1388368"
                     /source="prediction"
     five_prime_UTR  complement(29319..29524)
                     /ID="UTR5_12700"
                     /Parent="mRNA_12700"
                     /gene="jgi.p|Fomfom1|1388368"
                     /source="prediction"
     three_prime_UTR complement(29903..29982)
                     /ID="UTR3_12701"
                     /Parent="mRNA_12701"
                     /gene="jgi.p|Fomfom1|1299736"
                     /source="prediction"
     gene            complement(29903..30200)
                     /ID="gene_12701"
                     /Name="jgi.p|Fomfom1|1299736"
                     /gene="gene286507_286805"
                     /portal_id="Fomfom1"
                     /proteinId="1299736"
                     /score="0"
                     /source="prediction"
                     /transcriptId="1299927"
     mRNA            complement(29903..30200)
                     /ID="mRNA_12701"
                     /Name="jgi.p|Fomfom1|1299736"
                     /Parent="gene_12701"
                     /gene="jgi.p|Fomfom1|1299736"
                     /proteinId="1299736"
                     /source="prediction"
                     /track="FilteredModels1"
                     /transcriptId="1299927"
     exon            complement(29903..30200)
                     /ID="exon_12701_1"
                     /Parent="mRNA_12701"
                     /gene="jgi.p|Fomfom1|1299736"
                     /source="prediction"
     CDS             complement(29983..30183)
                     /ID="CDS_12701"
                     /gene="jgi.p_Fomfom1_1299736"
                     /phase="0"
                     /source="prediction"
                     /transl_table=1
                     /translation="MVVSTRYPTFEWQQTALADHRRNDIHCTELLRNVTKFDVTARRVK
                     QRLSVERVHNATMNLRSCVHL"
     five_prime_UTR  complement(30184..30200)
                     /ID="UTR5_12701"
                     /Parent="mRNA_12701"
                     /gene="jgi.p|Fomfom1|1299736"
                     /source="prediction"
     exon            30440..30521
                     /ID="exon_12702_1"
                     /Parent="mRNA_12702"
                     /gene="jgi.p|Fomfom1|1372677"
                     /source="prediction"
     gene            30440..31075
                     /ID="gene_12702"
                     /Name="jgi.p|Fomfom1|1372677"
                     /gene="gene287044_287680"
                     /portal_id="Fomfom1"
                     /proteinId="1372677"
                     /score="0"
                     /source="prediction"
                     /transcriptId="1372868"
     mRNA            30440..31075
                     /ID="mRNA_12702"
                     /Name="jgi.p|Fomfom1|1372677"
                     /Parent="gene_12702"
                     /gene="jgi.p|Fomfom1|1372677"
                     /proteinId="1372677"
                     /source="prediction"
                     /track="FilteredModels1"
                     /transcriptId="1372868"
     CDS             join(30440..30521,30579..31075)
                     /ID="CDS_12702"
                     /gene="jgi.p_Fomfom1_1372677"
                     /source="prediction"
                     /transl_table=1
                     /translation="MHVLSFTPSSLLTLFFAWYLLPLTHAKSYFVVQTPGQGVQWSNNA
                     INPITWEKSLLDGVSSTDIELARMSSDGLIFIAKDGTSTSHITSNPQPSSPASFSFSWT
                     CSPPRIVSASSSTGAINLFIQDIPTGDDYYLLFLNSTHGVMYGASQRFSISDTGNGTAP
                     RPPQVHPPSPSPAARILQSASRRRSPESQ"
     exon            30579..31075
                     /ID="exon_12702_2"
                     /Parent="mRNA_12702"
                     /gene="jgi.p|Fomfom1|1372677"
                     /source="prediction"
     three_prime_UTR complement(32495..32614)
                     /ID="UTR3_12703"
                     /Parent="mRNA_12703"
                     /gene="jgi.p|Fomfom1|1299750"
                     /source="prediction"
     exon            complement(32495..32665)
                     /ID="exon_12703_13"
                     /Parent="mRNA_12703"
                     /gene="jgi.p|Fomfom1|1299750"
                     /source="prediction"
     gene            complement(32495..35457)
                     /ID="gene_12703"
                     /Name="jgi.p|Fomfom1|1299750"
                     /gene="gene289099_292062"
                     /portal_id="Fomfom1"
                     /proteinId="1299750"
                     /score="0"
                     /source="prediction"
                     /transcriptId="1299941"
     mRNA            complement(32495..35457)
                     /ID="mRNA_12703"
                     /Name="jgi.p|Fomfom1|1299750"
                     /Parent="gene_12703"
                     /gene="jgi.p|Fomfom1|1299750"
                     /proteinId="1299750"
                     /source="prediction"
                     /track="FilteredModels1"
                     /transcriptId="1299941"
     CDS             complement(join(32615..32665,32723..32839,32902..33123,
                     33196..33306,33411..33686,33747..33860,33919..34059,
                     34117..34197,34253..34347,34408..34464,34528..34639,
                     34703..35336,35390..35421))
                     /ID="CDS_12703"
                     /gene="jgi.p_Fomfom1_1299750"
                     /source="prediction"
                     /transl_table=1
                     /translation="MTDGYDSDIARAIAMSLQDTGSGPKRAANPEVIDLSEDAEEEEVI
                     DDEEAHFQAEIQRAIEESKREAKSTTGKPSPGSATPTATATTEAPATAFLSERAQLEKE
                     RLERLKRQRPDLHRESTTVVVDDDSDDEQEKARGAKRQHLSSSHTGAYRANTHTSSSSS
                     SQGTTAAASARGRPVAGSSSNSNTQNIFWNGELRQTANKHVDPQKDKRPVFRLTEIISP
                     KEEIEFAIVSAFCWDFPWMYSLFDRRTPVIAVDHSQTEDETQSYINGPWATSDAAPSDA
                     SIKSILPNWIRTTPFLRGGRGCMHMKFMLLFYKNGRLRIVVSTANFVPYDWRDIENSVW
                     VQDVPKLAAPAAVNSKQEDFASALVRVMHAVNVAPALVNLLRNDHPNLPLQRIEDLRTH
                     WDFSKVKAALIPSIAGKHEGWPKVILTGHIRLMKAMIDIGATAPKDKELVLECQGSSIG
                     TYSTQWLNEFYSSARGDSAQGWLDKSKASRAKLPFPPVKILFPTAQFVKDSVLGEAGGG
                     TMFCRRNQWEGKNFPRELFHQTKSKRGRVLMHSKMVLGTFRDKRGGGLGRYANANVESD
                     SENEGSSSTGATGSGSQQKLAGWVYVGSHNFTPSAWGTLSGSGFNPTLNIMNYELGVLI
                     PLRTEEEIDKATCWERPPLKYVAGRDMPWIQSESAAFVEQKTMGN"
     exon            complement(32723..32839)
                     /ID="exon_12703_12"
                     /Parent="mRNA_12703"
                     /gene="jgi.p|Fomfom1|1299750"
                     /source="prediction"
     exon            complement(32902..33123)
                     /ID="exon_12703_11"
                     /Parent="mRNA_12703"
                     /gene="jgi.p|Fomfom1|1299750"
                     /source="prediction"
     exon            complement(33196..33306)
                     /ID="exon_12703_10"
                     /Parent="mRNA_12703"
                     /gene="jgi.p|Fomfom1|1299750"
                     /source="prediction"
     exon            complement(33411..33686)
                     /ID="exon_12703_9"
                     /Parent="mRNA_12703"
                     /gene="jgi.p|Fomfom1|1299750"
                     /source="prediction"
     exon            complement(33747..33860)
                     /ID="exon_12703_8"
                     /Parent="mRNA_12703"
                     /gene="jgi.p|Fomfom1|1299750"
                     /source="prediction"
     exon            complement(33919..34059)
                     /ID="exon_12703_7"
                     /Parent="mRNA_12703"
                     /gene="jgi.p|Fomfom1|1299750"
                     /source="prediction"
     exon            complement(34117..34197)
                     /ID="exon_12703_6"
                     /Parent="mRNA_12703"
                     /gene="jgi.p|Fomfom1|1299750"
                     /source="prediction"
     exon            complement(34253..34347)
                     /ID="exon_12703_5"
                     /Parent="mRNA_12703"
                     /gene="jgi.p|Fomfom1|1299750"
                     /source="prediction"
     exon            complement(34408..34464)
                     /ID="exon_12703_4"
                     /Parent="mRNA_12703"
                     /gene="jgi.p|Fomfom1|1299750"
                     /source="prediction"
     exon            complement(34528..34639)
                     /ID="exon_12703_3"
                     /Parent="mRNA_12703"
                     /gene="jgi.p|Fomfom1|1299750"
                     /source="prediction"
     exon            complement(34703..35336)
                     /ID="exon_12703_2"
                     /Parent="mRNA_12703"
                     /gene="jgi.p|Fomfom1|1299750"
                     /source="prediction"
     exon            complement(35390..35457)
                     /ID="exon_12703_1"
                     /Parent="mRNA_12703"
                     /gene="jgi.p|Fomfom1|1299750"
                     /source="prediction"
     five_prime_UTR  complement(35422..35457)
                     /ID="UTR5_12703"
                     /Parent="mRNA_12703"
                     /gene="jgi.p|Fomfom1|1299750"
                     /source="prediction"
     three_prime_UTR complement(35594..35667)
                     /ID="UTR3_12704"
                     /Parent="mRNA_12704"
                     /gene="jgi.p|Fomfom1|261900"
                     /source="prediction"
     exon            complement(35594..35752)
                     /ID="exon_12704_4"
                     /Parent="mRNA_12704"
                     /gene="jgi.p|Fomfom1|261900"
                     /source="prediction"
     gene            complement(35594..36359)
                     /ID="gene_12704"
                     /Name="jgi.p|Fomfom1|261900"
                     /gene="gene292198_292964"
                     /portal_id="Fomfom1"
                     /proteinId="261900"
                     /score="0"
                     /source="prediction"
                     /transcriptId="261900"
     mRNA            complement(35594..36359)
                     /ID="mRNA_12704"
                     /Name="jgi.p|Fomfom1|261900"
                     /Parent="gene_12704"
                     /gene="jgi.p|Fomfom1|261900"
                     /proteinId="261900"
                     /source="prediction"
                     /track="FilteredModels1"
                     /transcriptId="261900"
     CDS             complement(join(35668..35752,35853..35991,36169..36190))
                     /ID="CDS_12704"
                     /gene="jgi.p_Fomfom1_261900"
                     /source="prediction"
                     /transl_table=1
                     /translation="MLSRFLVVYSTLLMANLNVSHSPRTPSSARVLPRPCRDSRSLLCN
                     DEVSGPSTVLGNGEDCRTANQYNDSEPGRQYIRPHP"
     exon            complement(35853..35991)
                     /ID="exon_12704_3"
                     /Parent="mRNA_12704"
                     /gene="jgi.p|Fomfom1|261900"
                     /source="prediction"
     three_prime_UTR complement(36145..36467)
                     /ID="UTR3_12705"
                     /Parent="mRNA_12705"
                     /gene="jgi.p|Fomfom1|261957"
                     /source="prediction"
     exon            complement(36145..36871)
                     /ID="exon_12705_3"
                     /Parent="mRNA_12705"
                     /gene="jgi.p|Fomfom1|261957"
                     /source="prediction"
     gene            complement(36145..37579)
                     /ID="gene_12705"
                     /Name="jgi.p|Fomfom1|261957"
                     /gene="gene292749_294184"
                     /portal_id="Fomfom1"
                     /proteinId="261957"
                     /score="0"
                     /source="prediction"
                     /transcriptId="261957"
     mRNA            complement(36145..37579)
                     /ID="mRNA_12705"
                     /Name="jgi.p|Fomfom1|261957"
                     /Parent="gene_12705"
                     /gene="jgi.p|Fomfom1|261957"
                     /proteinId="261957"
                     /source="prediction"
                     /track="FilteredModels1"
                     /transcriptId="261957"
     exon            complement(36169..36194)
                     /ID="exon_12704_2"
                     /Parent="mRNA_12704"
                     /gene="jgi.p|Fomfom1|261900"
                     /source="prediction"
     five_prime_UTR  complement(36191..36194)
                     /ID="UTR5_12704"
                     /Parent="mRNA_12704"
                     /gene="jgi.p|Fomfom1|261900"
                     /source="prediction"
     exon            complement(36256..36359)
                     /ID="exon_12704_1"
                     /Parent="mRNA_12704"
                     /gene="jgi.p|Fomfom1|261900"
                     /source="prediction"
     five_prime_UTR  complement(36256..36359)
                     /ID="UTR5_12704"
                     /Parent="mRNA_12704"
                     /gene="jgi.p|Fomfom1|261900"
                     /source="prediction"
     CDS             complement(join(36468..36871,36945..37190,37247..37343))
                     /ID="CDS_12705"
                     /gene="jgi.p_Fomfom1_261957"
                     /source="prediction"
                     /transl_table=1
                     /translation="MLSRLSALVSSVVGTPSLSRGISSETFTAAMSGNGSPQIATFASG
                     CFWGVEHIFLKHFPPSENKGILKTAVGYTGGKEEAQNPDYKTVCSGSTNHAEAVRIEFD
                     PSVLSYDDLVEFFYRTHDPTTVNQQGKDVGTRASEFLSPFPIPLTLETEYRSAIFYHTP
                     EQLEIAKRVTDEVQKKHFDPNGLSPLSLLLLHPDSVPVHLQLCSGTKIVTELVAAGPWW
                     DAEEYHQKYLYKNPTGYQCPNHRLHW"
     exon            complement(36945..37190)
                     /ID="exon_12705_2"
                     /Parent="mRNA_12705"
                     /gene="jgi.p|Fomfom1|261957"
                     /source="prediction"
     exon            complement(37247..37579)
                     /ID="exon_12705_1"
                     /Parent="mRNA_12705"
                     /gene="jgi.p|Fomfom1|261957"
                     /source="prediction"
     five_prime_UTR  complement(37344..37579)
                     /ID="UTR5_12705"
                     /Parent="mRNA_12705"
                     /gene="jgi.p|Fomfom1|261957"
                     /source="prediction"
     exon            complement(38190..38456)
                     /ID="exon_12706_7"
                     /Parent="mRNA_12706"
                     /gene="jgi.p|Fomfom1|1319671"
                     /source="prediction"
     gene            complement(38190..40478)
                     /ID="gene_12706"
                     /Name="jgi.p|Fomfom1|1319671"
                     /gene="gene294794_297083"
                     /portal_id="Fomfom1"
                     /proteinId="1319671"
                     /score="0"
                     /source="prediction"
                     /transcriptId="1319862"
     mRNA            complement(38190..40478)
                     /ID="mRNA_12706"
                     /Name="jgi.p|Fomfom1|1319671"
                     /Parent="gene_12706"
                     /gene="jgi.p|Fomfom1|1319671"
                     /proteinId="1319671"
                     /source="prediction"
                     /track="FilteredModels1"
                     /transcriptId="1319862"
     CDS             complement(join(38190..38456,38558..39227,39300..39570,
                     39657..39819,39888..39970,40036..40172,40279..40478))
                     /ID="CDS_12706"
                     /gene="jgi.p_Fomfom1_1319671"
                     /source="prediction"
                     /transl_table=1
                     /translation="MHHRAHPGLGLSSSSLSSSSSSPVVRTLNVFNPKILDASIRDVTS
                     GLADHQKADVLLYAMSHLELDRSRTLIENAVQSCLSISKLSPANAAKARLMRAKARLAA
                     GLHVGAQQDILAALELQPGDPEASALMAQHVVSPGKPLVQPHTTPGFSTEIWREIATWL
                     PPRDLKSLLRVPHVLSRIASELLFQRIDLHLASEKRESQRSADILTRIITDPTFASHVK
                     TLRVFVPGRETFPITFHTGMLSNALPKLTNLRNVHCAMRWKDMFSFLRILETISHRLTG
                     LSLLPSDGTGELRFPRFKHVMQFSYHSTGGATAQVYDFLVQNKPSIRYLSLHNPNWTFP
                     TDAISIRNLTHLDFQGIFPQDSRAFADILSSGHQLESLRLECILECTASTQFREFPNAL
                     PFLHHFAFSLMGYRVNDQDLFPAISDFLKGRTALRSLQLTVPSADWALKRLGYDATVWG
                     VLPSLTNLKSLKATLPKDVAAPVAMWLVPRGVQALSLQALTPVNTLEFVSQLRAGMPPQ
                     LRFIGLTQFHVEDAKTVIEQGFPMVRVARVDDEYYTVSKTSGKITLEEWPKGRTQYNAR
                     DWLECYGCSEAEWRDSTQFL"
     exon            complement(38558..39227)
                     /ID="exon_12706_6"
                     /Parent="mRNA_12706"
                     /gene="jgi.p|Fomfom1|1319671"
                     /source="prediction"
     exon            complement(39300..39570)
                     /ID="exon_12706_5"
                     /Parent="mRNA_12706"
                     /gene="jgi.p|Fomfom1|1319671"
                     /source="prediction"
     exon            complement(39657..39819)
                     /ID="exon_12706_4"
                     /Parent="mRNA_12706"
                     /gene="jgi.p|Fomfom1|1319671"
                     /source="prediction"
     exon            complement(39888..39970)
                     /ID="exon_12706_3"
                     /Parent="mRNA_12706"
                     /gene="jgi.p|Fomfom1|1319671"
                     /source="prediction"
     exon            complement(40036..40172)
                     /ID="exon_12706_2"
                     /Parent="mRNA_12706"
                     /gene="jgi.p|Fomfom1|1319671"
                     /source="prediction"
     exon            complement(40279..40478)
                     /ID="exon_12706_1"
                     /Parent="mRNA_12706"
                     /gene="jgi.p|Fomfom1|1319671"
                     /source="prediction"
     three_prime_UTR complement(42935..43168)
                     /ID="UTR3_12707"
                     /Parent="mRNA_12707"
                     /gene="jgi.p|Fomfom1|1299769"
                     /source="prediction"
     exon            complement(42935..43279)
                     /ID="exon_12707_10"
                     /Parent="mRNA_12707"
                     /gene="jgi.p|Fomfom1|1299769"
                     /source="prediction"
     exon            complement(43329..43508)
                     /ID="exon_12707_9"
                     /Parent="mRNA_12707"
                     /gene="jgi.p|Fomfom1|1299769"
                     /source="prediction"
     exon            complement(43571..43729)
                     /ID="exon_12707_8"
                     /Parent="mRNA_12707"
                     /gene="jgi.p|Fomfom1|1299769"
                     /source="prediction"
     exon            complement(43768..43938)
                     /ID="exon_12707_7"
                     /Parent="mRNA_12707"
                     /gene="jgi.p|Fomfom1|1299769"
                     /source="prediction"
     exon            complement(43990..44259)
                     /ID="exon_12707_6"
                     /Parent="mRNA_12707"
                     /gene="jgi.p|Fomfom1|1299769"
                     /source="prediction"
ORIGIN
        1 tccaacctga ctatcgtaat ccatctcgca gtgtgctgca cggtccactc gacaggtgca
       61 gagcgggcgt gcggacgcgc aggcctgtat ggacagcacg ccaaacggct tgcgcgacac
      121 gcatgacaga tattcgcgac cgcgcgcgtt gcgcaccagg tctaatatta atcttcgccc
      181 accggcgcgc cgttgagagc tcatctccgc aaccctgacc agtgacaagg agggcgcgca
      241 cagcaacgcc atgcattgat agatggcaat tcgtgcgatt tctctgtcga tctcctgaat
      301 gggaccctgg gatgccttct ccagccgtcg agcgcggtgc tgcggtgctg cggtgtgcgg
      361 cgtgcgcgag atcaatatca tgcttttgtg tcctgctgtg ctgtaagttt ttgagttttg
      421 aagatttcga gcctgcgccg ccggtactta gcatgagcat tgcttagtta cctccaccga
      481 gtctccgagt ccgcctacgc gcgcgagctt gacatgttga tccattcacc gcttgcgcac
      541 tgggtcttgg aatggatgac tgacaccact gtgattccca ccagacgcgg atgtcaagtt
      601 atacactgct gtactgggca agcatatcaa cccccgctag ccacgcgctc ttcgagaagg
      661 aggtggaagg ctactcggga ggggcaacca ggacgtaagg cacacatggc cacgacaagc
      721 tcaggctacc atgatatcga tacttaatcc ccgttcgccg tcctcgcttc gtcttttgtc
      781 gtcttccgct ttttcgactt gtcgccctca cgcgcaggcc gtcattgatc atcgatgtat
      841 ctattccaga tttccggagt tctgggctgc caggagacac cccgtcggcc cacgtatcgc
      901 agaactggaa gattaggctt gccggaagac cgagcctggt agtatggtag acagtaatca
      961 cttcagtgta ctacaagaac gaatgcgaat caccttttca gcacaaaaaa aacaccataa
     1021 catgccccat tccaagttgt ggacctcact gatcatccct cggcggcagg ctcatactga
     1081 ggagggggta tatcgcggcc atagtatacc gatgccctgt ctctgcggtt gatccgctca
     1141 gcgatcgact gcgcaaggcg ctccacgaga acactcgagg ccaccgtagt agtatctcca
     1201 ttggtggacg acgacactgg gactgaaggt ggactcgaag taacgatggc ggctgcggtc
     1261 cgagtcggag actgctccct ccgactccga ttccgagctt cttcttctgc ctgtggtggc
     1321 tccgaacttt ccaggggcac cagcgtgggc agtcgagggc gatggcctcc aagccgctct
     1381 ttgctcgtcg acgccgttcg ggagagacga ctcggagaac ctgatgcact gcaccacgtt
     1441 agcaccgaat gggttgtatc tccgggcgac tcggagcctg cgaggtcgct ttggagcatg
     1501 gtagtggtgg taggcgaggt agcgtccgga ttgagtgcgg tcgttgacgc ggacgcggag
     1561 gctttacccc gagtgcgcct acgacggagg acgaagaacc agacgagtcc cgctaagatc
     1621 gctgtgaccg cgatgctcgc gaccacagca gcagcaagga ctgcaggggt aacaaggtgc
     1681 gaagaagcct gaggagagtc cgttggactg actgaggttg gagctcccag ctgattggat
     1741 gaggtcaagg atgctgcacc aggaacgggt gacgttctgt accgtcacaa cttgaagctg
     1801 agcaatggct gcagagacaa gaggggcgga cacgcacgtg gtaccatcag gagtgaaaac
     1861 gacgagcgag ttgaaacgga agtcgacctg tgcgccgttc gcggtcagag tgagggcgtg
     1921 tgccgcagac ggatcgaggc cgtattgata gaacatcaac gtatctccca tcagccacat
     1981 cgtgctcgag ttgtattggg tttcgacgtc gtcgactttc ttcaagttca ttcggcgagg
     2041 gtaagtaagt acaacaaggt cgttctgttt cacgcgagtg gatgtactta ccacggagta
     2101 tatgccgttc ccccaattgc gcgcaccgta caacgcgacc ccggatccct ggaaagacaa
     2161 ataaaaacta gcggtggtcg cggattttgt cttctgatag aatggcatcg ggttgttttt
     2221 gctgggtatc tgccaatcgg tattccgggc ccagttagaa tcatagtgga tggtatcggt
     2281 atcggtggcc aaaacggtgg tctgttcagg aggactatgt gcgatgattg gttatcgcct
     2341 ccgctgaagc atgccaactc ttgagaacga ccactcacgc atcagtcagg tgtacatcag
     2401 ctctgtcgaa cgagaacgga tttgttccag acgcgtgggc ggtcagggtg agggtgtgcg
     2461 tggccttcgc caacgtttcg ttgctgaaca acagtccata cgtactatcg tggctggtct
     2521 tttcgtcgtc cacagtgata tcataggagc aagtggcatt tccgtagaga gcaataccgg
     2581 ttcctggtga cacagcttga gctgccggga cttagtaccg gctgatggca gcaggagctt
     2641 accgtagaat tgaaaagaca aggatgcttc ggggaaagcg gtgatgtgga gagaccagcc
     2701 agtagcgtcc aaggcatgct tgtctcccgg catgaacccg atgtcggaga accacggctg
     2761 ccagcccgta ctcgtccaat cgccactccc gccatcacct acgtgggcgt cagcttagtg
     2821 cagataaaac ctcgcatcag ggtatgcgta ccatgtggag tataggcaat gaacgagctc
     2881 gtgtcgtcaa cggtgaacgt ccagggagtg gtgcttgtca tactacgggg cgagggagaa
     2941 gtggacaggt gaagatacgg ggacttggtt gctcttgtat tcgggcgtcc agaacaacat
     3001 tgcaaatttc ttcttgtctc agattggatc gatggcgagc gtgccgcact gccatgggtg
     3061 gagcgaagct tgaagcgaag gtgctatttc agcgacacga ctggagcatc cgaggaaggc
     3121 tgtttggggt ctttttatgt accccgcgtg tgagcaatcc atgtagatgg ccagtggtgc
     3181 gaggccgcct tcgacccaag gacgttgaga aggtcgatgt gaacagtcaa tgttcatcaa
     3241 tcacgagtcc cgctgtcaaa gtggtcgaac aaaataggat gatgtgaacc acataggcga
     3301 gtcgctgaat ttgctatgct atgtatgtat aagattcagt tgacgtccta gtagtaaccg
     3361 agcgtccacc taaccgctgt gggtatgcaa tatctggctg tgtagtaaaa tagcacatcc
     3421 agccctgcgg tgtctattag gaagacaaca aagggagcga gggtttcaag ttcgtaagtg
     3481 gacacgagac ttacttcgag cttgaggagc ggggatttac gtcggtcata gaacaagtga
     3541 ttgctgatcg gagggatttg ggacagaatt agtctctgac gcatggcagg tgcctcgggt
     3601 cgggccatgt tgtcgctagg ataccgagga catgccaacg gatgcatcgc cgtatcgtcg
     3661 tagggtacac gtacataacg tcatgccgca gccaacggtt ggatgcagaa gccgaggaag
     3721 acacgggatg taagcgcaga tgcgatgctg agtgtaggtg aggtagaacg atggtttgat
     3781 gaggcggatg cggtagagct aggcgactgt tggggggaag aagccacgct actagggcaa
     3841 gcgggacata ctggcgaggc gatagctgta accgtccggc gttgacatcg aaggctagcc
     3901 tatatgctgt aggtgatagg cgtactaccg agtgtcacta ctaccaaaat tgccacatga
     3961 acacgtcgag gccctgcgac gtaccagatt gcgtctcaaa cacttgcccg cccaggtctt
     4021 gacatcaccg tttacgcagc cgttaccaat actcgttact ggttttgctc tcgacggctc
     4081 ggagctcacc cctgccggtg tctttcatgt ccccggcttt caagatccta gatacgtgtc
     4141 tgggaagcag cgacaccgga aggggacgcg cgatacggag gagatctact gcgcgagtct
     4201 tgatagacaa cggggaatca cacagagagc ggtctgctac cgtgccgtgt gctggtaaga
     4261 tccgcaaaga aaagaaaacg tgtgctgacg ggagaaacag gacgtacgtc gtggtccgcg
     4321 ccattcttgt tgaacgcctg ctgcgcaagc acaacgacta accccgtcag tatctgtacg
     4381 catgcgcgca caagctgcga tcgagcgctc caccggatac cactcactta aatgcgtgca
     4441 gatatcgctc ctcaatgttt ccccgcgagc tacttgcgta aatgaagtcg tccggtcgcg
     4501 gaaggaggag atgaggggag atggagagag aaatggagag agcagggaag tgcccccgcc
     4561 gcgggccgcg tcggctcgcc gaaggctgtg tactcgggtc ccggcgcgca cttccgaata
     4621 cgcgagcacc cacctttctt caatcaatgt catctctcat gtccacttca acattccttc
     4681 tccctaaagc tatggtggcc accctccctg tagaggtcga ggaacgcatc attgacaaac
     4741 tccactacca cgttgatgcc cttcagaact gcgccttgac atgccgtcgc tggcgtcccc
     4801 gtactcgcta tcacctcttc gctgccatcc gtgtcacgac gaaggatgag ctccttttgc
     4861 tttacgcact attgtctcaa tccccccatc tacttccact tgtgcgctcc ctcacgatcc
     4921 gcgccgagct agacaacccg gaggtggcgc aactgtttca gatggtgccg gtcccactct
     4981 tcacctcact ttcgaacttg gtctattgga agttctgtgg aacacgtact ggccgtgata
     5041 gccggggtga atgggattat acctcggccc cagcgtacca ccgcacggga cttgcaacca
     5101 tacgaagatt aagggacgca ctccagaaga gcgagacgac acggatgcca gtggtgacga
     5161 agcgcaaatg atgcggcatg agtgcacgat ttgagtcatc gtctgagggt tgcagacgcc
     5221 cctgtgagag ccaagaaaag cagtcagtaa atcaatcgaa cagcgcgcaa acttgaagga
     5281 agaggatgga tgtacgtacc agttacgttg gaatctctgt cgatgtctgt accgaattca
     5341 gtcggtcccc gtctcctgtc tgggatgccg gtactatgac ccgaactggg actaacggct
     5401 tttgtgagat gtcagcttag atcagggaat cgacggtagg gaagtgatgt agctggcaga
     5461 attgtcagcg caagacgaca gacgctcaac gcgaactcga ggtcgtcata catacatcag
     5521 aatcctgatc aaattatgat caaatgacct gcatgagtat gtatgtatgg tttatgatga
     5581 cgtcgctcga attgctcact gaaagctaca cgatagatag ccatttgtca ccgaaagcgc
     5641 cgaagcaacc gctttggtag tgctggtttc cgcggtccat tcggggatgc ttggtgctct
     5701 tgcatgctac cgccgtgaaa ttctttctgc caagtaacgg ctgtgtgcta cgagagcggc
     5761 caatgcacgg cgatcccgag actcgacgag acatattggc cggagagtac gatcacagtg
     5821 cccagctttg agaccgagta tggtttacag gttctcattg aaactcacgg tcaccgctga
     5881 actccttcgt gatgaagcat ccgccaccgt ataaaaggcg gcgaccgcca gccagcagac
     5941 ctcagacctc agcatcgaga gctcttttac ttctacaaca tccaagtcgc cacctggtca
     6001 gtcagtggtg tcagtctcct gtccatcgcg ttgacatcac tcaccttctg ccacctgtaa
     6061 accagaccac ggcaaccacc agcatgtcct ccaagctcac gtacgaacgc atcgacaagg
     6121 acaatgccgt cctgctcatc gtcgaccacc aagaaggtct ctaccagctc gcacgcgaca
     6181 agacccccgc cgacacgaag cgcagcatcc tcgcccacgc cgcgctcggg caggtctttg
     6241 gcctcccgac catcctcacc accagcgcgg agacgggtca gaacgggccc ctgcccgccg
     6301 aggtcctcgc gatgcacccg gacgcgccga tcatcaggcg ccacggggag gtgaacgcct
     6361 gggacaacgc cgacttcagg aaggcggtcg aggcgacggg caagaagcaa gtcattcttg
     6421 gcgggatcac caccgacgta cgtctgtgca tcctcacatg atttggatga gtggcaaggc
     6481 tgatcattga gcggcgggcc gcaggtgtgc acgacgttcc tcgcgctctc gcttgtcgag
     6541 gctgggtaca gcgtctttgt gaacagcgac gcgtccggca cgttcaacgt caagactgcg
     6601 agcgaggcca acgatcggat gcgcaaggcg ggcgtgcagg tgctctcgat gttcgcggtc
     6661 gcgtgcgagc tcatgcgtga ctggcgcaac acgcctggca caaaggagat gatgccctat
     6721 tttgagacgt cagtgtggta gtctcttgtt ctgcacgtca tctgaacggc tcactgaata
     6781 tcattgggct acggtaggta tctcccggaa tatggtttcc ttgccagggc tcatgacgcg
     6841 gccatcaaga acggaacgcc gtctggattg taaacgccgg tactagcgtt atgatatgtt
     6901 ttttcctctt ggcgggatgc ctgtgaaact ttcctagagg tgtactgtca gtgtcggagg
     6961 aggcgagagt cagctctacc gttgacctag cggatagttc aataacaatt gctttatacg
     7021 agacttcctg cacgggtagg tagtttttcg taaagtcgaa tcggcgacaa ggagaaggat
     7081 cggtcaggta atgcgactca acttgagtag gtgaggatgt ttggagcaag tcctggtgac
     7141 ggcgcttgag gtcgtgcgga gcacaaaaat ctgagcggag aaggtggctt gttccgaacc
     7201 tacgctacgt gcactgcctg gcgcggccac aagtttccct gcatcccttg tccccgcctt
     7261 tgtactttga gcgcatgaag gaaagccaag accgcctggg aagatcccat ggctttcacg
     7321 gggcggattt cctgatcatg cgcgcagtgg cacaggccgc ttttgaactt catgtggtag
     7381 ccgcgaccgc attgcccttc aatttgtctt gtgcactctg tgatgaagct gctgaactgt
     7441 agatccgctg ctgtattatg tagaagcaac atccgcagct gcgccgtgta ttttgatccg
     7501 tgtttcgtca acgcctgcca gtcagcacgt cagcaatacg gcgcactgcg gtcaagcaac
     7561 aacagtggta tgttctatgc ctctgcccag agataactac tcattacttt aaatttgtaa
     7621 gctctagagc aagagtgagt gtcaaccatc ccaaggttcg aatatacgcg gaagcggcgg
     7681 aatcaggggt tgctcgcatc aacccgcggg aggtcaagct caagcctgga actcatagct
     7741 gtactgtgaa caagcggagc gcagttcaac ttcgcatagg atcgcgagta ccggcgcctt
     7801 ccgcaggcac tcgcaatact ttaagtagga gcaaacccac tcaactccaa tattcctcac
     7861 ccatttactt cgaacatgaa actttggcac atcatctgca caatttcccc gtctctctgc
     7921 actcattcgt ctactatagc ccttggccat actcaggcga gtctgctcgg catacagtaa
     7981 aacgatcaac gtgctgactc gcaaatgcca acagagtagt tccatccatt ggggaccttg
     8041 tgattcttct cttgactctt ccctttcctg tgctttcttc gacatccccc ttgactacca
     8101 caatcgctca gctggccttg gtcgcctcgc tctcatcaag gccaatgcga ctcatgaacg
     8161 ccgtggaaca gtcttcatga aaccaggtct gccagtgtat tacctcagct cgcgtgccga
     8221 tgttgtccgt aactgagccc cgttgcgtgt acaggtggtc caggtgtatc tggttcagaa
     8281 gccttgaacg ctaccggacc tctcctccta gatcagacag gtggcttcta cgatgttgtc
     8341 agttgggacc ctcgcggcgt tggtgccctt acaacgtcag atatcttcct ctcctccgtg
     8401 ctacgagtgt ccggtgtctg aaacatcttc cactccgaca ggcccggcga catcacctgt
     8461 ttcgacagcg ttgaagaaca gcaagccttc ttcgcgggca cggttgagag gagtggcatc
     8521 gaggagctcg gccacttcac cgacaaagcg gatatccagg gtctcctggc acaagcgtca
     8581 accatgcagc agaaatacga ggatctaggc aagcggtgtc tccagcaccc caacggaaag
     8641 tacttgcagt atgtggggac cgcagcgacc gtgcgcgata tcgcggcgct cgcggacgct
     8701 ctggatggcc ccgggagtgc gatcaactac atcgggttgt cgtatggtac ggtcataggc
     8761 tcatggcttg tcaatagtaa gtgcttcgat gtgctgctca ccatcgtgca cacgtgattg
     8821 atcgtgaatg ctctgagtct agtgttcccc gaggtaacgt ccagcgtaca gcttcgtcca
     8881 ctacgcgtct gagattgccc acttggaaca gcgtgtcggt catgtcgtga tagatggtgt
     8941 agtagacccc gtgcggttct ccaaagaaga tacctctctg gtgtgctctc tgtgtttctt
     9001 catatccatg caagtagctg agatcgttct cgcttggtag ggatggtctc agaacctcgt
     9061 ggatgcagac caaacataca acgcctttgt cacaggctgc acccttgcgg gccctgacgt
     9121 gtgtcctctg gcatccacag gtcactctcc actggacgtc catgaaagta ttcaagcgct
     9181 cttcaagact gcacacgatg ccttccgcat ggacccctct gttccggtca cctctgggca
     9241 gcttcgttgt acgttgaatt ctctactaaa cctgatatca gaaagcaact atataaatac
     9301 gcagcggtct tccgcacggc gatgtatttg ccaggtggat ggcagagtct cgtcaatgac
     9361 acgcttcccg ctatcatcga gcaaattcgc ggcgaggctt acagggatgc aaggtacatc
     9421 tcctgttgtg taggctcttg tggtttaccg aggatgatga ctatccggcg cagcgcatct
     9481 gcgaagcgac agcaggaatc agttccgcaa tcgccctaca gccccgcagc gatcatgtgc
     9541 agcgacaaca gagagagctc ggcgaacatg actgttgtgt tccagggaat catctcgacg
     9601 tcacagaaca tctctcatat gcgtaagtca atccgataca cttcatcatg atcagcggtg
     9661 agtaagacgt tcaacgggac agtcggggct gcctggccgt tggcgccgta ttattgtcca
     9721 ttttggcctg ctagcgccgt ggagcgctgc gaaggcccgt tcaacaaaag cctcgcgaac
     9781 ccgatccttg tgatagggaa cacagtgcgt gctgcatgtc gcaaacccac tgggcttcac
     9841 tgacacttct acgaacatac agtatgaccc cgcgactcct tgtgcggacg ccaaggcggc
     9901 ggcacaggag ctgggagatc gcgcgactct ggttcgtttg aacgcttttg gagtaggtgc
     9961 tatatctccg tcagtcgagt cgccgtgctg aagctctagc accttcagca cacctcccag
    10021 gctggacctt cagtatgtat gtcggatatc attcgcgcgt acatggtcaa cggcacggtc
    10081 agtcgtgtcc catcgtatgc ttgatccatg ctgaccaact tggcttctct ctgcatctga
    10141 cgacagcttc cagagggaaa cgacactgta tgcgaggtgg acccggactt tgagatcttc
    10201 gtgggggtca acacctccgc aatattcacg agtatgcttg cggaggatca catttgaggc
    10261 ggttgcctct ttccttcctt caggagcgta tcttgtgttg ttcattgtac cgtagtcaac
    10321 attggacaac cttgctacac tacggtcagc ctcacactga catgtgcgcc gctcaatacg
    10381 tcaattccca caggttcgca taggaactac caggtatgtt actacgatac aacgatgcct
    10441 ggatgtgccg agcctagcgc agttgcagat gcgttgcttg gacctgcgcc ttctagacgg
    10501 ctagtatact tgcgcaatca tttaattatt aattgattga tggagggcga gcgtgacacg
    10561 ttgttcgtga gttctcaaat ccttacgtac gtctgaagtt ttgtaaatga cccctctagt
    10621 tgttcagtct agtagtgaat cacagacgaa ggtgcctctg cacggcgatt cgcctcgatg
    10681 ctgcgccctg ggcactaaac cacattcatc cccgataacc tgagtccttc acgactctaa
    10741 taatcattct atgtggtgac tcaccccgca gtgggcaagg ttgatatttc actgcgcgtt
    10801 gggtcatctg atgtggcctt tgcgcgctcc ggggacccac cagcgctcgg cactcagggc
    10861 agtcagaata taagtacaga ggttgaagcc accatctcca cttcgccaac aatcacgacg
    10921 agccaaaatt acaatcatga agctcgggcg actgttctgt accgtcaatt ctgcattctg
    10981 cgttcattca ttgatctcgg gacggaactc cgattcgcag gtgagcgcca gttgccttgg
    11041 cagactctgc aactcaactg acatttacat caatttcaca aattgaaaca gactaattcc
    11101 gtgcaatggg ggccttgtga tgcttttatt gtctcatctc gctcctgcgc tttctttgac
    11161 gtcccgctcg actaccacga cagctcagcc ggcaatggcc ggctcgccct catcaaggtc
    11221 aacgcgaccc gtgagcgtcg ggggacagtg ttcatgaacc ctggttcata accgttctgg
    11281 actgcaaccc aggcattgtg gcataactga cccggtctgg taggcggccc gggagcgtcc
    11341 ggagtcgaac ttttcgacgt attcagtgct gcatttctcg actggactgg gggcttctat
    11401 gatgtcgtga gctgggaccc tcggggctct ggaagcctca ccatgtgagt ccttactcat
    11461 tgcgcttttt ctaacgacct atcgacatga gtttggaatt ctgaaaagcc ccggcaacac
    11521 ccactgcttc gacagtgggg aagaagagca agccttcttc gccggcacca ccgagaccca
    11581 tggcatcgag gaactggaca attttaccga cccccaggac atacagagct tgcttgcgca
    11641 agcccctttg atgcagcaga agtatgaaga gctaggaaag cgatgtctcg aacaccccag
    11701 tgggaagtac atgccgtacc tgggaacccc tgcgaccgtc cgtgatctcg tggctatggc
    11761 ggacgcgttg gatggtcctg gtagtccggt taacttcttc ggactgtcgt acggcacggt
    11821 tataggcacg ttccttgtca acagtgagtg gctggattct ctcagtgctt caagacgccc
    11881 acccgctgac tgttggtccg tatttgtcca gtgttccctg aggtaagaaa attaggcttt
    11941 agttcaatac gctagtctta caaaacttgg ctcgattgct tacatcctca gcgtgtgggg
    12001 cacattgtat tagacggagt ggtggaccct ctggctcact cccattcaga tcccgctctg
    12061 gtgcgctgca ctccgtctct acagctctct atttacttgc tgacgccgtt tacgctgcgt
    12121 aggcatggcc ccaacgcgaa ctcgtggacg ctgaccaggt gtacaacgga ttcgtcacag
    12181 gctgtgcact cgccggacct gacgcatgtc ctcttgcatc ctcggctgag tctccgagtc
    12241 ccttggacgt ccacgaaaag gttcagggcc tactcgcggc cgcacacgat gcgttccgag
    12301 caaactcgtc tgttccgatc tcctctggtc agctccgttg tacgtgtggt ctttctgaat
    12361 tcaagaaaag gagtgaagca acagctcact ggtggtcttg cagtggtttt ccgagacctg
    12421 atcctcagcc cattgaactg gcagagtttc gcaaactcga cgctcccact gatcattgag
    12481 caggtccacg ctgaggctca agggaacaca acgggccatg tatctgatgt gctgacacgg
    12541 tacgttgtta actgggtccc agaatctatt tgctagttgc ttgtgactaa cagaacgatg
    12601 tcatttgtaa cgcagcgcgc ttcaaaagca aaaacgacaa caaagggcgg cctttcaaaa
    12661 ttcgtacagc aaccagacca ccctttgtgg agacggtggg gaaagtacca ctaacatgac
    12721 cggtatctac gagggcatca tcgcgacctc tcagaacatc tcccacatgt gtaagctcta
    12781 gctgcattcg tcgagtcacg attactgatg gtacggagga cagttggacc ggtctggccc
    12841 tactcaccgt actattgtcc cttctggccc gttcgccctg ttgagcgcta cgtgggaccg
    12901 ttcaacagga ccctcgcaaa ttccatcctc gtgataggaa atacagtacg tgtgtcattg
    12961 aactactacc tttcgtcgac aaagtactaa tgtgcgcaca gtatgatcct gcaacctcgt
    13021 tttcaggcgc gaaggcggtc gcagatgagc tcggagatag cgcgactctg gtcagactga
    13081 acgggttcgg ggtgcgcgcg tcgtacattt ctctatctcg cgttgcggcg ctgaatatct
    13141 agcacctgta gcacgtctcc ctttctgcgg ggtcttcggc atgtctctcc aacatcatcc
    13201 gcgcgtacat ggccaaccgc acagtgagtg ccatccagcc agtgctcgtc tgcatactga
    13261 tcacgacatt tccgatctat atgacagctt ccagaggggg acgacactgt gtgcgaagtg
    13321 gatggagact acgagatctt tccgggagtg aacacctcga ggatcctctt taacctgctc
    13381 ccggaaggtg tattctgaat ttgccctgca tctcaggttg gaaactgcgc tctgcttcat
    13441 cgttttgcgt acctctcaaa gatcagaata agcatgcgta gacagcaacc gtacgcttgt
    13501 acgtggtgtc ggggagcact acagcagagg attataatac ttgactagaa cacgatcaca
    13561 cacactgtgc tattggccaa ggcactgatc gattgccacc gatcccactc ttgttcgtac
    13621 agcacttctg aaccttctga actgagtcga agaactgatt aaaattaggt ttcacaccca
    13681 ctggtgactt ggttcccgta cgcgccttct agacatcctg ttccgtgttc gccgcaacct
    13741 tgacctgtcc cagcgcatgc atatgcatct cacttcctga tccgctctgc gtgcgttcgg
    13801 gagatcccac atccgagctc ctgaggccga gttcgtctgt tcgacgtgtg ttccgccagg
    13861 caaggatctt ctggaaggga cggaagggct ccggacgcgc agtgttcccg aacgcggcgg
    13921 acgggatgct ctgtgcgcgc ctcacgttgt cgtagatggt aacttgaaaa caaacaagaa
    13981 cgattacgat ggttggatat atcccctgta cgagggacga acagtaagtg gtcccttgat
    14041 gcagatcgag atgcaagagt tgacgaggag gtacgcacag tgagatgaat caccacatcg
    14101 gccatgatgt atacgccgtt gttgtccgcc aagaatagtg cgaacgtcac ggtctgattg
    14161 tggcatcgca catgaggcag tgagcgggat tacgggatta tagaaggtgt gcacgggtac
    14221 ccaccaacgc catggagtat agtatacccg actcgatgat caagatgagg acacggaagt
    14281 atgtccctcc cgagagatgc atgttgaacc tcttcagtgc cctggccctc gtcctagcat
    14341 gtgattcaac acaccattga ctgaaggtgt cacaagggcg aaggctcacc atgccttcca
    14401 agcgatcatt gagaccgaat agacgttgga agagaccgta agcgcgccga agctcccaaa
    14461 ccatatcttc accatcgtgc tttctgttat tttcgtgccc aggggcattg tcgcgaccga
    14521 aaatgtcgtc ccaactgcgc acactgtcta gaatggtcag catgatcacg gcgcagatac
    14581 tcgccaccat aatgcgcacc gaaacccccg gagatgcagg ccacgggcca gacaaggatt
    14641 cgtgaatccc tccgccacag ctcccacgtt cgccagcaga caatcacgtc taccagtaga
    14701 cactgaattt cggggccttc agaactcctg aaaggctact acgaaagaag aagcgagacc
    14761 cacgttgata aactctagga gaagctgcac ccataaggtc gggtctttct ccgattcgcc
    14821 ttcatgttgg acaaagaaag cgagtatggc cgctcggatg gagagcgtga tgtgtactgt
    14881 cgacatgcaa tacatgagga tagtgagcgc actcatcagg acgtttggta gagtccagcg
    14941 cagatccggg ggcttccgcc tcatgcggcc atgtaagttc caaagtataa gatagccttc
    15001 gatgacctac agaaggagat agaacgccgc tgccgcaagg acggtatata cacctgatcg
    15061 cgcgtgtttg cagcatataa aaatccaata tcagctgtat gaggaacaaa cgcaccatat
    15121 aggacggctt cgcacatcaa tccgatgaag acggccatag acatcgaaag gggcgccatg
    15181 gtaagagata tgaggtagaa tcaagcagcg tcggagtaga tacgagtatc cttggcagac
    15241 catgctcaag gttataagtc aatgagggtg actccgacaa tggaatgatg atcaagatgc
    15301 ggaacacaca tcgaaaatag cgagtttgga gacgagcaat gcaactgcgt tcgcgagggt
    15361 atcgcacatg gaacatctgt gcagcaaaat tatctgaact gcgctcaaga agcatgaggg
    15421 ccggaccttt ggtggatgag gattgtaaat atgttgatca gtgcactgtc atcgttccga
    15481 gtcttcagcg agaaccgcaa gcagtgttcc atggaattgc gggtgtgacg actccgacgg
    15541 gatagaagtc aaatagatgt aggcatcatc ggcggggaac acccgcctgc ccactgtgaa
    15601 gccatgccga tagagtgccg catctgcacc acccagtatg agcgcgatat gagacatcat
    15661 cacaaaaaga ctagaaatca gaacaagagc atagacgctg tgctcactaa gcaatagact
    15721 tcgtaggtac tgctcgcctc tggcagctcg attcgcgaca acagtccaag ggcgcagatc
    15781 agttgctatt gttctccaca gagtccttat cgcgtgcatg aacgtggtat atcttcagta
    15841 ccatgcctgc cggagcaaat ttatgtcata ctacgctgag ctctggtacg acttgtccga
    15901 ggatttgtcg tagctgctgc cactactgga gctctggtaa gacttgtcgt cggtctgctt
    15961 cgcgtattcg gtatcatcaa tgtcttgctt ccattatcct ccgagcctgt attacgtacc
    16021 ttggcgtcct agtaagtgag tagacaaaca ccgctggacg gctttgttgg gcagcgatgg
    16081 gatgctgttc ttgcgtttca tcgtcgcata tctcatctca acagcgatgg ggggttcaga
    16141 tggtaaaagg atcgggactt gagcagacgc cggcgggagt ctgcgcatgt aacaactagc
    16201 gctccgcgtg gtttccacgt ggcctcacca cgtctgtcca gtgggtttgg cagtacgggc
    16261 ccactgctgc ttgtacatag cttgatacct gactcgcttt tctgtatatt ggtctcgaac
    16321 tcgtcatccc gaagtatatg aaacacgcgc gttacatgaa gcccctcaac tccgagcgac
    16381 tctcggccat cggatatcga agtcagcgtt tcgagcaagt ggtcatttgg ggtgccctca
    16441 tctctcacct agcatttacg tacatggtgt gaattgctcg gaggtacaaa ggaagcgcgt
    16501 tgtataagct gaatactctc gggtgctagt gacccggtca cgaaccggta tcagtcatgt
    16561 tcaagaggtg agccatgaaa attcggtgct cttgaataac atccttgatc ccaacgttct
    16621 ggtagggtca tgcttcattg aagtatccac attggatgca agtcgagatc tggagtacca
    16681 caacagctgt aacgtgaata agtagtccaa catagggctt tggattccga tatgtctctg
    16741 ctggcatgtg tggggtgtgg tttatacctt acaggtacgt atatgggaaa cacgatcgtt
    16801 aaatggagaa cggttatata gaattgacta cgctgatacc agctcaggta ttcatgagcc
    16861 atcttgaacg ttgaccggcg accgcatgag cgtttgacgc tgcatatatg tcatcgaact
    16921 gtcaagtgag tcgaagaatc aactctaggt gaacgactgt ggcttcggtt cgcgcgattt
    16981 ggaacacacc ctgtccaacg caacaccatc atatagacta ggagcatacg tacgctttcc
    17041 tgttgtatgg ctacgcaaaa tcgctgatat aagtctctcc aaagatcctg caacagattc
    17101 aatgggcatt agtcgtactt ccggaaccga ttgccgtcgg accgagggca gagctcggtc
    17161 atcctcgctt atataactct actaccagtg ggtactctca tataccccat ttgggcttac
    17221 tgagttgcgc acttcaggct atccaatgca cagcaatgtc atatgcgtaa catggctaac
    17281 cccaccatgc ggatagcatc aatcggtgtc agcccactag gtccactgtt ccacttatct
    17341 gatatcctca ggcaattgac cctgtacgtt ccagcaagtt ttgcctcaat gcagatcaag
    17401 gatgatcagc agtgctcgat gaacgacgga cgtggccgat ctccaagcga tccgaggtgg
    17461 ggatgaatgc tgttgaggtt tagcttatgg tcgcgcatcg cacctcatac gaaagtctat
    17521 ttggtgtcgc aacacgttcg ctccccgttg tttgctcatg ctgaatcccc ttaccgccgc
    17581 agcatagtag gcctgaggct ccgggcctcg acagcgactt gaccaagcat tacatatttt
    17641 ggtcaacagc gaaggcttag ggacatcatg gtgttcaatt cctacacatt cgaggccatt
    17701 ccaacggcca acttaaccct cccaggtggc gatgattggg catagttact atctctggcc
    17761 cgctgggtcc gacgggttaa gcgcttgagc gaaccttgtt gtactaatac caaaatgccg
    17821 tcggacaaga acgagagtta cgcgcgtatg tgtcccccac cgtcggatgt taggctccgc
    17881 ctttcctgtt tcaagttacg ccttgttctc tcaccttcca ccactggcaa ctgagacgcc
    17941 ctcctccttg actcaggcgt tcagcgggcg cgtatgctgc gatccctccc agtcatcatc
    18001 agtaatttca agagtccagg ccgggctcac agcacttccg atatatactt cttctcgttt
    18061 gcgaagccgt ctgcccttca cggaggtgat ctacacgtgg ccactcgttg catctcagat
    18121 ctactcttct agggcccagg cgtgttcaga gcgaggtgag cttctcttcg ctgagcgaag
    18181 aacttcacct cagcctcact ctcgcgttgg ttggttggtt gggcaccctt ggatagagcc
    18241 gaactgcatc tgctagcgac cgagtccgat tcgcgtccga gcgcagctct caatatcgac
    18301 ggtactattg atgtggagtg aagtgacgat gcgtgtgttt cgaatatcgg tgcttgccgt
    18361 tcgtgtcacg tcctaccggc gtgatgttag ttcgttcggt ttcaaccggt accgttacat
    18421 gttattctgc ttagtgttgc cgtggagtga cgagtcagtg cgctctggag taggagtggg
    18481 cagcacgact cagactgaag agtttgctgc agtgaaggcc gagattgata agtacaagga
    18541 agacatgctt tctgggctta atgtcagcct tatggcattc tggagggtag atcgagtcgt
    18601 gccaccactt ctgactcgga gtcttccatt gaccatgaac atcaagagga ctcgaaggac
    18661 attgggttgc cctcgataca ctgccggaat ctgctattgt gtccaaacaa gtatcatcta
    18721 taagtaaaga ggcagacagg ctgtgtccac tgtcgttttc gactaagtgg tgctgatgaa
    18781 cagatagttt atatgacatt cgatgatgta caacggccta tcctaaagtt ctagcctcca
    18841 gcgtctgact ggccttgtat ggtgagctta tgtgagcacg tcgcctaccg tcgcctgccg
    18901 tcgccgaagt gccgagagtt acccgagtac atcggagtct gattcccgac actccagagt
    18961 ccagagggac gagtccactc cactccacca ccacggcagc agaaagttat tttttgcttc
    19021 gcccttcact ctcgagtgag tcccattatc aatctcatga ccatttcata tgacgaaata
    19081 gtagttgata tgacgtattg tagcctgggg aactctcttt catcttccgt ttgttctccg
    19141 ttgaggtgtt cgtcgaatcc tgcatcggac tcgtacaaac agtagctatt tggtatcatg
    19201 attgtgtata tctgaatcat ccccatccgc cacgcgagca ctaacgtaac atcctcccag
    19261 caggttcccc gcgcgcttcg gacttatcac caccatctgt gcccgcgagc acccgacatg
    19321 gaggagagca tgttgatgga cattggaaat gtcagtacgg tccttcatat tgccacggga
    19381 catatgcaat tccggagaac atgagaacgc atcgctgaca ggcattcgcc acggcctttc
    19441 ttctgataca gcacccaatg cgaagccaat actgtataca attctgagga cgaccgaggg
    19501 ggaccacacg caggcctcgg gtgaggacac accggcggag caacccataa tgcaatgtag
    19561 gaggtaagca cctcgccagt ccgcttctgg atcgtggacc accgcagagt gcgatgagtg
    19621 cttcttaaag ctttcccatg gagtgcacac ggctatctga actcccaggg cgccaaaatg
    19681 gtcacagaag caccgctcgg accccgcaag cgggtccgtg tcggacacgc tgaattgttg
    19741 tcgcgtcgga tgctgctatg gccctcattc acggaaggag agtgcacagt ggtcggatgt
    19801 tacagctgta catcacagga aacacccgcg atgcatcctt ctccatacca gccgcgcgtg
    19861 cgacatatat atgttcgcat ccgggcagcc cagagtccgt ctccaggcct gataccactc
    19921 ataccttccc cgtctcctca ctttgcaagc atatctgttc ttgttctgcg ctcgacctgc
    19981 acccttaatt ctgccctacg atgtcgctca aaaacgctcc aggattctac gacccgcgcg
    20041 tgcgaaccgt gcagggggcg aacagcaaga cattcagccc ggtggggatt gacactaccc
    20101 tcaccctccc tgagctcttc cagtaccacg caaagaacag cccgaaccac gatgttttcg
    20161 tctacgtgga cgagaacgag gaggagcatg tcatccgatt ccccaaggtg taccgcgcga
    20221 tccagaaggc tgctaccctc tcctccacac actacaaccg cctgtcggac tactacgcaa
    20281 aggcacaggc aagcaggtct gagaatgacc ctcctgtcat tggtatcctt gcgacagccg
    20341 gtacgtactc tcgtcatcac ctcacgtgta tcatgcttat caaaatcccc cccgctctcc
    20401 atatcagatt ctatctcgtt ctatacccta gagttgggcc tcatgtacct cggcctcacg
    20461 acattcccca tctcgacccg caactccgcg cttgcagttg cgcatctcgt gacgaacacc
    20521 ggcgtgaagc agatgtacgt gagcgctgac ccggcgatgc agcgcctcgc tcaggatgcg
    20581 aatgagatcc tcgcgaaaga cggactggag tttgaagttc tgccgatgcc gaccttcgaa
    20641 gatctctatg gccccggtgg cgacgaagcg cttgtgccca tgggcaaggt tagccctgac
    20701 aagacgtgca tcatcatcca ttcttccggt gagtactgag ctgtctttgt tgagcagcgc
    20761 acgcgccgag gacggcgcgg atgcacgcgt tttttttagt agctgatact gatgggattc
    20821 gcgtgtgtag gatccactgc cttcccgaaa ccaatcaagt tcctggataa gaactttagg
    20881 aagtggggaa cgttcatgtg tgagcatcta tagtccttga tggtggagat cagcgatgac
    20941 caacgtgact tgacacagtc tttggcgatg ttgacttctg tggcgtccgg gtgggtggtc
    21001 aggcaaaccc gatgttccgt atgtcctata tcctttgcta ctatgcgaca agaaactcac
    21061 ttgcgtgcgt tgacagacgt tatgggtgcg atgatgatga cctggtcggt gcgtaccttt
    21121 gtttgtttca gtgcctcgcg atgctgaact acgcgaatag gtgtatctcg ggatggtctt
    21181 gtcaatgttc aagcctagca cgcctccggt tctgacaacg cctgaggtgt tcctcgactc
    21241 tgtagtcgcg actcgtagtg agatggtcta ctgcgtcccc tcgttgatcg aggtgcgtct
    21301 cgcgggcggc tcggccatgc taacagaagt tcagaactga tagttcgtac aggcatgggc
    21361 gcgcaacccg gacaacatgc cgagaattaa gacgcttcgc gcgatggtac gtcaattcac
    21421 accagttctc gacacatctg tctctgcact ccggcacacc tcctgccatg tctcacgctg
    21481 acaccattat ctttctggca gttctacgca ggtgcgccca tgaacaagca gattggcgat
    21541 cgccttgcgg ccgaggacat tgcgcttgtc cccttctacg gcacgtacgt attcagattt
    21601 cctcctaccc ccacctgtct gttcgcacgt cgttcaattt cttagcgctg atatattatc
    21661 gaccttgcag gacggaaatt ggggcggtcg tgcgcctcgt tccgaacctg aaaacaatca
    21721 acaagtcgga atgggaatac ttccagatct cgccacacat cgacattcgc ctccttcctc
    21781 aggaaggccg gccggacatc ttcgagcccg tcgcatttgt gagtttcttt cccgccgcat
    21841 gtgggtgatg caaattattg acggacggcc aactctgcaa cttgcacttg taggattctg
    21901 cgactttcac cccgaacgtg ttcaactccg tcatcgatgg tcgccccgcg tactcgacaa
    21961 gcgaccttct ccagaggcac ccgaccaagc accacctctt ccgcgtgttc ggacgtgcgg
    22021 atgaccaact catgctctct actggagaga agactaaccc tgcaccactg gaggcgatct
    22081 tgcttcatga tccgaatgtc catgcgtgtc tcatgttcgg tcgtgggcgg cttcagaacg
    22141 ggatactcat ccaaccgaag gacgcgtttg acccgagcga cgaggctgcg cttgaggcat
    22201 acaggaataa gatctggtac gtgtcatcta ctttgtgtct ttgaagacgg actaacgagg
    22261 gcttcaggcc gtctatcgag aagatgaaca catttgcccc atcgcactct cgcgttttca
    22321 aggaggtgag tcactaacct ccagcgggtc ccctttttgt gctcatgggg caatttcatt
    22381 cgcagatgat catggtcact aagccgtcga agccactcga gtacaccgcc aagggcacgc
    22441 cccgtcggca aacctgtatc aaagcatacg acgaggagat cgacgcgctg tacaagcgaa
    22501 tcgaagaatc ctcacaggta gacacgccgc caccccgaga ctgggctccg gaaaccatac
    22561 gtgtctacgt cgccgaggtc gtccggaagg tgatgaagaa cgtggcagtc aaggacagcg
    22621 acgatatctt ccagcagggc tgcgacaggc acgtctcttc atactgatgg ttcatgcaaa
    22681 catacttacc cttactcggg acatagtctt caggtaactt ggatccgcaa cacgatcata
    22741 cacgccctcc gctcgtcttc caccatcaac atacacgaca tcccgaccaa cttcgtctac
    22801 acctacccca ccatctccgc gctcgcccaa tacatctctg ggctcgtctc aggccaggca
    22861 gtcgatgcgg atgcggagcg tgcggctgcg atcgagcgca tgcgcgcgtt gctcgacaag
    22921 tacagcaagg gcctcatgcc caacttcccc gtgaaggctg caaacggcca tgccaatggc
    22981 cacgcgaacg gctgcgccgt ggcgacagag accgtgctca tcacgggtac gagcggacgt
    23041 cttggctcgc accttctcgc gcagctcctc gagcggaagg atgttgtgca cgtgtacgcg
    23101 ctcaaccgcg agtcgtctgg ctcggtggac gcgctggaga aacggtctcg cgaggcattc
    23161 aggcaatggg gcctggacga gtccttgttg aacgggcaga aggtgtcgtt ccacgttgcg
    23221 gaccttgtga agccgtacct cggggtgggt gagggtcttt acgaggaact gaggaccagc
    23281 gtgactcaga ttatccacaa cggtgagttg tcaccagacg aggctgtcgt gcgcttggtt
    23341 gctgattagg atgaatagca tggcgagtgg acttcaatgt cgcgcttccg tcgtttgaac
    23401 cactcatcgc cggtgcgcgc aacctcatcg acttggcgct caactcttct gtccctggtg
    23461 gtcctcgcgc cctcttcgtc agctcgattt cgaccatgcg cagtacgttc acatccattc
    23521 ttgccgccca aatctatcgc gactgactac gtatattctg cagaccattc aacaacatct
    23581 atcgctccgg agacgatcga tatcggcccc gagattgctt acggcgcagg ttaccctgag
    23641 agtaagtggg tgacggagca gctcttccgt cgtgcggcga gggagactgg gctcaggacg
    23701 actgccgtcc gcgtcggcca agtcagcggt gaccagcgca ctggtgggtg gaacacgaca
    23761 gagtgggtcg ctgccctcgt ccgcgtgagc caacgtctgg gctgcattcc ctccaaggac
    23821 gaggtacgca cgcatgtctt ttatctcttt cctttctccc tcgctcacca ccacgacttc
    23881 ttctatcgcg caggacctca catgggtcgc agtcgacgtc gtcgcgcagg gtctgcagga
    23941 gatgatctac tcgaacgagc tcgcgctgca cgtcgtctcc ccgcgtccgg tgccctggaa
    24001 cgccgtcttc ctccccatcg ccgagcgact cggcctgccc atgttgccgt acgacgagtg
    24061 ggttgcgaag ctcgagcagt cggccgcatc ggcgaacaag ggccctggcg tcgagggcca
    24121 cgaggcagcg cacaacctca tcgcgttctt caagagcgac ggcatgggtg gcgctgcggt
    24181 cccgctgagc acggagaagg ctgtcatagc ttcgaaggct ctcgcgggtg cgcgtccgat
    24241 tggcaagcag gacgcgctga actacgtgga gttctgggcg aaggtcgggc atctcaagct
    24301 gcagtgagcg tgctcggata agccgcttgc aggttgtgtg ctttttcagt ctcgtgctct
    24361 ttaatcgctc tcaagtaggt acatgactcc tcatagattc ttgatagaca acatcaggtt
    24421 cctggttcca tttactagta cactccaaat cttagtctaa taacgattca tgctgaccac
    24481 aaaatctgtg gtctcctggt gccgtacaca ccactgttag tgaccgcaac ctcttccact
    24541 tggtttctca tacagagaaa ttccgactca gacgacgctg cgagattgca gctccaaagc
    24601 ggccggaaca gtctccgtcc caattttcct gcgagtgcgg aatggttatg gtcctccggg
    24661 cggtcctgga caccccaatg tgtgcggaac aacagtagta gtagcctagt agtaggcgta
    24721 ctaatgcaat ggatagatat cttgagagtc atcaacgcaa cttcactctc gcattgggcc
    24781 ttctttgcat ctatcttggg tgagacgtgg tcgctcaatt ctagaggaag cagggagaga
    24841 agggtcgtag aggtcaaaga aaggagacac tactgtcatg taggcgccct gtgaaacctg
    24901 tgaacatctc ccactgccag tgggccagcg gtcacaaaag ctctctgtgt gtatgcaatt
    24961 ttaggacaca tagatctagt ccgcatttcc ttccataagt aagtgtccga tcggacgaca
    25021 gaaaacggtc ccattgagac tatataccaa tgtctgtcca tccggcgtga gtaggagttt
    25081 ttccttgaag taggccttcc ctttgaatga ttctaggcag gcaccattgc tcaccctcca
    25141 caggtatacc cgctcaggca ggtatgttct cgtggcgacg aacttcccac gacgtgagat
    25201 gcatgcttcc gaaacgttgc ggtcgtgttc tagagaggca atctgcgtgt cggtatgggt
    25261 gtcccagatt tccacaaacc tgtcccgcgg ccttctgacc aacacttccc tgccgctgcc
    25321 agaggtttgc acgacgagat ggacgtcatt gactatggat cccttccgtt ctgatgggag
    25381 ggacagccca cgaaacggag ggatattttt gagctctgat acgtcccata tcatgataga
    25441 tccgtcttaa tacgtggtaa tgaggcttcc cccgtcagag gcgaaggcgg agtcgacgag
    25501 gcagggtgtg agttcaccaa tatcatgcgc aggctgcttg gttgtttcgg cgaatctgcg
    25561 cctgataaga cggcaactcc cattcggagg tatgacagtg gagggggtta tgccgtttga
    25621 gctctgtact atgcctccca caagagaagc ctgatccaat gcagagctga gggtatccgt
    25681 gtcccaccat tggagaacac ctccaatggc aacagcgctg caggcgatga tggtacccac
    25741 gggtgaccag accatgcttg cgatagtgta gtagagttga aagctattgg gatcagaatg
    25801 cgtgccattg caggcgagca gtgtcgcaag tggggtcccg tgcgtagtgt cccagatgcg
    25861 gatttcagag atggtgccgg atgcgatgca ctggccatca ggagagaact gaagctgcgt
    25921 gattctttct gaatgcgcgg cccattccag gacaggagtt gaatcacgat ccacgacgct
    25981 ccaaaggctg acggttccat cgtcagatcc acttgcgatc cacaggccgt cgtgagttgc
    26041 ggcaagggca gtcaagtgtc tgttgtgact aaatcgtgct agtgggatag tagagtcaaa
    26101 tagtgtacta tgatccagaa ttgaaattgt ttcctcacct ccagaggact cgaggttgag
    26161 catgttctta gcatgtagga cagggaagag cgtcgaccca gtgcgagtcc agaaaagcca
    26221 tcgtgtgcgc agatccggat atataaaccg tataggatga ttcggcgagc acctcagtaa
    26281 tgactcctca agattcctgc atgcttctat ggtagtttca tcatcgggaa tgagtatcga
    26341 gtggagtgtg atggtgtact ctcgtttcat tgatccaaca atctccgggg gatttgagat
    26401 gtggttgaga atggcggatg cttgtcttat tgccctatta tatttgcgac cagggtgatc
    26461 gagtgtcagc tgcagagaac gcaagctgtc caacggtctg gataagatat cggctgtcgc
    26521 atctttgatg tcaaataaat tccagcatga gcagatatgt cgaagatttg cttccaaaaa
    26581 aattattgac aaaccattgg tgctattaac ggcaatggcg agagtttcca cagaggattg
    26641 agccgtcagg ctcagaatag cgttggttcc gtctatgtca cagtcgtaaa gctaacaagc
    26701 aactagtcaa tcacaactca attgtacaaa cacaacatca agcactcacg gacaacgagc
    26761 ggatatgtgt atgaccagcg attcgattca ttcatgcatc cgggatcttc tgcgactttt
    26821 ccacggagat acctccacac tcaaaggacc tcagcgcggg aaatgataga aggagtctcg
    26881 cgtagtccat ggaagtcggg aaggtgaggt tcgccagatg tagcttttga attgtagctg
    26941 aatgtcttcg gaggcatgca agagacatcc ggtgacatgg gggtgcggga taaagcattc
    27001 gaagtttctc tctgcccgtg tctactgcag tgccctcttg agccccatgg ccctccatat
    27061 ttgctgtgac ctccacggtc ttcttgaaga tgtagaagac cgtcccaaag aggcaccact
    27121 gcgtcaagtt cggaagcaaa atgaggaggg gaatcggggt gatctctatg aggtaccgag
    27181 actcgggtcg accgctttca gcttcgagag tgactgagcg tacgaggggc cgaagatgag
    27241 gatactgagt gatggctgag caaagggaga acagctgctc ccttgtggtt acccggaccg
    27301 cgacaaataa gttatcacgg ctgcgacgta accacgcgct gcacgtcaaa gcacactgcc
    27361 gaagggtttg gacatcgtag cagagttcat caatgatgtg gtccttgatc tctggaggga
    27421 acgtcgaggg gaagactatg tcgcgagcag ggagagtaga catgaaagtg cttggtgagt
    27481 tcgtcgcggc cagtgaagcc tggagcgctg tgaacacacg ttttgtcgga tgtattcggg
    27541 tgttgtcaca tacatgcaca gtgtgcgtat gtggaaaatg tcacggctag acccgccggc
    27601 gagaacctcc cacacaggta cagtaagtac tagtgttgca taaaaaattg aaggtacact
    27661 tccgatagaa gttcatgttt gtcccaagtt ccaaccaaat actgtaccaa tccgacttgt
    27721 cgaatcttcg gcgcttgtaa caggtcacag tgacctgtgt acttcgtgcg ctaattaccg
    27781 tcggggcgcg tcgcgtcaca agcactgtcg aattgagtta catggcacag tactcggcgc
    27841 cgccgttcca cgcgcgttct gtcacccata tcccctgcgc cattgtccgt gtacttgtcg
    27901 cgagacatgg agcagggccg atgagcgggt tccgatccgc caagacgtcc cctgagccga
    27961 cctgcgagtc cgcgaccgcg ctttcgacga tcgcgcgcgc cggataggtg cctggctcga
    28021 agagcatccg cccgcaggct ttgctccgag tctggaggaa acggcggtgc gcggagagct
    28081 ctctggcgtc cgccaatgtg cgcttacagt tcacacaata ttggtctgga tgcgtctgac
    28141 ggcggtgctg atgtagaccg agttcgcagt cgagcacctg catcgtgcgg gtggaagtcg
    28201 agtgggtact ctgtgtttac gcatagcggt ggacgacaca cctggtcgca tatatcgcag
    28261 tagtatggta tgccttgtgg tgttcctgca aatttgactt ctgtagataa tgcttgctac
    28321 agcgttgaca atatgcggct ctgcacgtat tgttccttca agccctgcgc ggctttgatt
    28381 acctatcgtg agtgtaagca gtcgcaaagc catagtcttc gaggggtgtg catacctctt
    28441 cgcattcgac acaccaatca tgatatgcga catagtattt gtacagctcc ttgtatgagt
    28501 catagtgcgt atcacagtat tggcagtact gatgtcgcag attctggaca tggtcctctt
    28561 tcaagcttgg ggcgtctcaa atacctacgt aactgtgatc ggtatcaaag gcagactcgt
    28621 atcacacaga tatacgtacc tccctgcatg tgccgcacca gtggtgccgc acaccgtaat
    28681 ggaagtgtaa cagacagtgc gaaaagaaga gctcgtcaca gtactcgcag taccgatgct
    28741 gccagttatc ggcgtagtgc cgcttcagcc cttgtgcagt cctgaattcc tgatccgcac
    28801 gatcggcgct ggtcaatcaa agcaaatagt aaacgtccag agcaacttac gatcaaacac
    28861 tctgcgcacc gattgtgaca tgcgctacga ggataggata gatcgtgatt ctccatgaaa
    28921 taatacctgc attttcgtgc atgtgtaaca ccacaccttc atcgaggagt ccggagatga
    28981 acaacctctt cgtacccttt gcaccaatgg tgtacttgat aatggtggtc atacagctcg
    29041 tcggtgcacc ggacatgaag atcacaaaac gggcagtagg catgccttgg actttggtcg
    29101 taatggtcct tgagcccaaa tgtggttggg aagtccaggc gacaggaact atagatattg
    29161 tgacggttgg attttctctt gtgagtgtgc agcgcggccc cgctgtagga gtcgaggtta
    29221 caccgaatgc accactcgga agcaaaatcg cggcgattgg cggcgacggc tgcgagatat
    29281 cccagcctga ctgcgtctag aatgcagtct tcaggcatgc ttcgaggcag ctcgtcccct
    29341 gaaaatgttg agtgcgggga gatgtggggc gatgagggcg tgaagccaag gggccaagtg
    29401 ataagtgaat cagtgtctat aggggccgag atctagcacc tatgtgataa agagcatgtt
    29461 gcacaaatat tgtcgtcttg aggactgtaa acgggtaccg accgactatg ttgcaatatg
    29521 aaccacaagt aacagctgct gcgcgctcag ctccagccgt cccaagacaa gttccctgat
    29581 gtccgtcggc ttgtgtcgaa tagagtgggc agatgattgg cacaggtgag agtagcactg
    29641 gaacggacgc atcgtttcct ccacccagaa accctggagg aacgttcagt tccacaaggt
    29701 tcattgggtt aggcttacag atatatgtaa gcctgattta cctgccctgg aaaggcgttg
    29761 gaggcttgtt ttcgctggcc taaggggctt atctctccgc atggaacttt ttattcccat
    29821 ttcccatctt tcgtgacctc gcaaaggatg cgatctttta acagtagctc agcgacttca
    29881 aagcaccgca ttcacatgat agagcagtag aacctcaata tgattgaact tgcgtaacag
    29941 tcatgatagc ccacgttgag acaagaatac gagagcctca cactataaat gaacgcatga
    30001 ccgaaggttc atagttgcat tgtgaaccct ctccactgac agcctttgct tgactcgtcg
    30061 ggccgttacg tcgaacttgg tgacattgcg caggagttct gtacagtgta tatcattacg
    30121 acggtggtca gctagagcgg tctgttgcca ttcaaatgtg ggatacctag tacttactac
    30181 catcgcgtcg ttgtgtcgag agaaacgtcg actgagtact tacaggttgc tggacatgtg
    30241 ccgctggtgc caaacaggag caaataccca ttccggaaag cgcggacagc gcgcaaatat
    30301 gctcaagctc accctcgctc cgtcttaatc gttaatctcc tgcccgctcc tttccctcct
    30361 cctcctcgtt tccgactacc tcaccggcac actgtgaccc ctcacgctgc tagctcacgc
    30421 accagacgtc ctccacgaca tgcatgtgct atccttcacc ccctcaagcc ttctcacctt
    30481 gtttttcgca tggtatctcc tcccattaac tcatgcaaag tgtaagctca tctctgtatc
    30541 atgtatacct gacacaaata ctcacggcac ccgtacagcg tacttcgtcg tacagacacc
    30601 agggcagggg gtgcaatggt caaacaacgc gattaacccc ataacatggg agaagagcct
    30661 tttggacggc gtgagcagca cagatattga gctcgcacga atgagctcag acggcctcat
    30721 cttcatcgcc aaagacggta cgtctacatc ccacatcaca tccaatcccc agccatcgtc
    30781 tcccgcttcc ttctcgttct catggacgtg ctctccccca cgcatagtgt ccgcgtcgtc
    30841 ttcaaccggt gccatcaacc tcttcatcca agatataccc acgggcgacg actactatct
    30901 cctcttcctc aactcgacac acggtgtcat gtacggggcc tcccagcgct tctccatctc
    30961 ggacacagga aacggcacgg ccccacgccc gccgcaggtg cacccaccgt caccatctcc
    31021 ggcggcccga atcctacagt cggcttcgcg acgacgttcc cccgaatccc aatagcgtca
    31081 gcgcgctgag gacggtcgag ggtgcgcaga tgcagctcct gtcgctcgcg agcgtcgtgg
    31141 cggtgtgtgc gctgggtggc gcgtggacgg tgctatagcg gcgtcgtgtg gttgtgcagt
    31201 gcgcggcggt ccatagtagg gaaggagggc tacagaaggg tgaggagaaa gagaggcggg
    31261 cgcacgtaca tcggcggagg tgcgagtgcg ggtgcggatg cgaggtgtgg acagatctat
    31321 tctatctctg ggactgcggg ctatcctagc tactgtttgc gtggtactct gtgatggacg
    31381 cttactatct atataattga tgcagtgccg aatgtacgtg actctccttc aggcttcaag
    31441 gccttcgaac tcaattttgc ttctatcctt cgtatacgct tctgtcaccg ttcaaccgtc
    31501 ccttgttccc caagctcagg ttcaaataag tcgcagggcc gcgccagcac ggcagagccc
    31561 gctactgctc ttctgggatt tgttctaatg tgtcgactct tacctctcca actggcaacg
    31621 tcacgtacac tatctcatcg tcattgcctt gtcgttctag ttttcacagc acgtctcacg
    31681 gactgggcac atctcatata ttaagcctct gactcaccaa ctagtatgcg actcaactcg
    31741 gtcagagaag ttcagacctt gctgatacta ggatgacaat gcaccttccc cccattgatt
    31801 gcctgatgta tggcaggaaa ctacagagag gatgctctca aaatgtttgg caagtcaact
    31861 gaagtgtact aatgttccat acctatttct ccgagaagtt cctatgggtg aaacagcgac
    31921 atcatagggg tcagtgcagt gtgccggtac ctgcatcttg cttgattcct cttaaaatac
    31981 gaagcataat gctcatacgt gtgggcaaca cttgcgtgaa cttgcagagc aaagggacct
    32041 cgtggaccag aaatatacct aaacacatgg agctgtcccg cttccgggtc atgctggttg
    32101 agtcacggtt gagagctgct caccacaacg gcaggagtgc agagttcatg atgtgtttca
    32161 ttgtcaagac acatacagag ttcagaggag cgatcgtttg acctatcatg gctttcatct
    32221 gatctgatga agctgcgacg gaacacctca gatgcaacta gggaggaggt tcagaatgca
    32281 gttacacgat tacggggacg gaacataccc actatgggtg aagttcgtct cagtggatga
    32341 cgttgatggg tgcccgtctt cacgtacgat attcagacag atgtgtgact cacctttgtc
    32401 tcaattatcg agaagactat gatcatttag cactgaagga ctccacgtat gtttgttttc
    32461 caatgagtgc aagcacttac gcaattttgt atggctttca ctgcacaaca tgttccacaa
    32521 aaccctgtac ctagtaccgg gaacaacaca tgctattctc tcctctaata atgcgcaaat
    32581 cttgatcgcg ggcgtcgaca cactgtctac tgcgctagtt tcccatagtc ttttgctcca
    32641 caaacgccgc cgactccgac tgtatctgca gagcaaccca tatctgtcaa catcccaaga
    32701 caggtctgca tggtgaaccc acccatggca tgtcgcgccc agcgacatac ttgagcggcg
    32761 ggcgctccca gcacgtcgcc ttatcgatct cttcctcagt ccgcagaggg atgagcacac
    32821 cgagctcgta attcataatc tacgtggatg tcagcctccg aatgaagcgc aggtggaggc
    32881 ggagggagaa ggacggctta cattgagcgt cgggttgaag ccagacccag agagcgtgcc
    32941 ccatgcggat ggcgtgaagt tgtgcgagcc gacgtacacc catccggcga gcttctgctg
    33001 actgccactg ccagtagcac cggtcgagct tgagccctcg ttctcactgt cagattctac
    33061 atttgcgttc gcataacgac cgaggccgcc gccccgcttg tcacggaacg tcccgagtac
    33121 catctgtccg cgcccagttt caaatttagc cacccatggt cgcaacgcaa cacagaatgg
    33181 tgagcgaaga cggaccttgg agtgcatgag cacgcgcccg cgcttgctct tcgtctggtg
    33241 gaacagctcg cgggggaagt tcttgccctc ccactggttc cgtctgcaga acatcgtacc
    33301 gccgccctat gtcaccatca caaacccacc cgttagtccg aatgacggcg aattgcgccg
    33361 cggcgcgacc acgaaggaaa cgaaacgagc acgaggagga atggacgtac cgcctccccg
    33421 agtacactat cctttacaaa ttgcgccgtt gggaacaaaa tcttgacggg agggaacggg
    33481 agcttcgcgc gcgacgcctt gctcttgtcc agccagccct gcgcggagtc gccgcgggcg
    33541 gagctgtaga actcgttcag ccattgtgta ctgtatgtcc cgatcgacga gccctggcac
    33601 tcgagtacga gctctttgtc cttgggcgcg gttgcaccta tgtcaatcat ggctttcatc
    33661 aggcggatgt ggcctgtgag gatgacctgc aacggagcgt tattatagaa gtgaagatga
    33721 agtggggagt aagggaggat gctgaccttg ggccagcctt cgtgcttccc tgcgatggat
    33781 gggatgagcg ctgctttgac ctttgaaaag tcccagtgcg tgcgcaggtc ttctatccgt
    33841 tggagcggga ggttcgggtg ctacggagca cgtatgaata ttgtcgcatg tacttgtagc
    33901 agctgacaga aaacgcacat cattcctcag gagattgacg agtgctggtg ccacgttcac
    33961 tgcgtgcatg acacggacca gtgcagacgc gaagtcttct tgcttcgagt tcacagcggc
    34021 gggcgccgcg agctttggga cgtcttgtac ccagacgctc tgtttcattc tccatcagaa
    34081 gtcacatggg agaggaggcg agaaaggtgt gctcacgttc tcaatatcgc gccagtcgta
    34141 cgggacaaaa ttcgcggtgg atacgacgat gcgcagtcgg ccgttcttgt agaataactt
    34201 aatcctctgt taacatcatc atttcactct cgattatggc cgcgctgctt accagcatga
    34261 atttcatgtg catgcaccct cgtccgccgc gcagaaatgg ggttgtgcgt atccaattcg
    34321 gcaagataga cttaatcgac gcatcacctg tgggcagaca atcagcaaag aaattgagag
    34381 ggggaaacca tcaggaggaa tagtgactcg gggccgcatc ggacgtagcc caaggtccgt
    34441 tgatgtaaga ctgcgtttca tcctctacga cgtacgaaga atcggatcgg tagacggatc
    34501 ttccttgctg aagatgaatg cactcaccgg tctggctgtg gtcgaccgcg atgactggcg
    34561 tcctgcggtc gaatagagag tacatccaag gaaagtccca gcagaatgct gacacgatcg
    34621 caaattcgat ctcctctttc tacggagaca tgtgtagtgc tgagttcgct ggggaacgca
    34681 aacttgctgt cccaacactt accggagaga taatctcagt gagccggaag acgggccgct
    34741 tatctttctg cgggtcaacg tgcttattcg cggtctgccg cagttcccca ttccagaaga
    34801 tgttctgcgt gttggagttg ctgctgctac ctgccactgg acgccccctt gctgaagcgg
    34861 ctgcggtagt accttgagag ctagacgagc tagaagtatg cgtgttggca cggtatgcgc
    34921 cagtatgaga ggacgagagg tgctgccttt tcgctccgcg agccttctct tgctcgtcgt
    34981 ccgagtcatc gtctacaacc acggtagtcg actctcgatg gagatccggt cgttgtcgtt
    35041 tcagtcgctc caagcgttct ttctccagct gcgcacgttc agaaagaaag gctgtcgctg
    35101 gagcctctgt agttgcagtt gcagtcggtg ttgcgctgcc cggtgacggt ttgcccgtgg
    35161 tcgatttcgc ttctcgtttc gattcctcaa tcgcgcgctg tatctctgcc tggaaatgcg
    35221 cctcttcgtc gtctattacc tcttcctcct ctgcatcttc gctgaggtca atcacctctg
    35281 ggttagctgc acgtttcggc ccactgccgg tgtcttgcag actcatagcg attgctctga
    35341 tgatagcata agtcaatatc agttcagata tatttagaca ttcctcgacc tcgcaatatc
    35401 cgaatcgtag ccgtcggtca tgctttgcgt cgatggtagt ggtaagagat caagaggcta
    35461 aggcgccaaa tcaggctgca gccacgaatt cgtaaccgcc gcgcgacgcg tcgcatcacg
    35521 tgacaggtcc ctataggcgc tctcggcaac ttccctcctc actgtctcaa cagtggccgc
    35581 cgcgactgca gctagtaagt gaccttcgtc cccggtatat taattgaagg acatatccac
    35641 ttatacatgg gcaaagatct agatacttta ggggtgaggt cgtatgtact ggcgtccagg
    35701 ctccgagtcg ttgtactggt tcgcagtgcg acaatcttca ccgtttccca gcctgaacgc
    35761 aagagcattt ttcggagaga acatcccgca ttgaagagag cagtgttcaa ccgaattagc
    35821 atcgcggaac aaggatgatg gagggccctt acacagtgga tggtccggag acttcatcat
    35881 tgcacaacaa tgatcttgaa tcgcggcatg gccgcggtaa cacccgtgca gaacttggtg
    35941 tcctcgggga atgactcacg ttcaggtttg ccatgagcaa cgttgagtac actacagcag
    36001 acacgactct caaataagtc cgaacatctg cggtcctggc agattgccgt gaacggcgcc
    36061 gacccacaga cgctaaccaa cgccgtgcgc cagttgtaaa gctatcgctg cattaaccaa
    36121 tcgaagcacg gcgagagcgt cctcgggact acagaggttg gtacgtaccg acaaggaagc
    36181 gtgacaacat attcagaaat tcctatagat aagtacatcg gttgagttgt ttttgcattt
    36241 gatgtgagcc cttaccccgt aagtccttga cgaggaacat tctctcagcg aactaacctg
    36301 atgagatatg acgtcagtgc gcgtaaaatt gtgtgcgagt tcaattcccg cacaacacga
    36361 aaagctgtaa ctgatgcgat gcttgcgaga caaaatgtga gcttcgaacc atcttctatt
    36421 taaacctatc ctacacacag gaagcctaca tacgatgtgt gtaccgatca ccagtgtagg
    36481 cgatggttgg ggcactggta cccagtcggg ttcttgtaga gatacttctg atggtactcc
    36541 tcggcgtccc accaaggccc agcagcgacg agctccgtga cgatcttggt gcctgagcac
    36601 agttgtaagt gaacggggac cgaatccgga tgaaggagaa ggagagacaa gggagacaaa
    36661 ccgttgggat caaagtgctt cttttgcact tcgtcagtga cacgcttggc aatctccagc
    36721 tgctccggtg tgtggtagaa gatggcagaa cggtattctg tctcaagggt gagaggtata
    36781 gggaaggggg acagaaactc agacgcacga gtgccaacat ccttgccctg ctggttcacc
    36841 gtcgtaggat cgtgggtgcg atagaagaac tctggattgg gacaccatga tcacgatgag
    36901 cacatcgaca ccacgcccgc ggaagaacta gcacaaacac gcaccgacaa gatcgtcata
    36961 cgacaagaca ctggggtcaa actcgatgcg cacagcttcg gcatggttcg tgctcccgct
    37021 gcaaaccgtc ttgtagtctg ggttctgcgc ctcttccttc cctcctgtat agcctacggc
    37081 ggtcttcagg atacccttgt tctccgacgg cggaaagtgc ttcaggaaga tatgttcgac
    37141 gccccaaaag cacccagagg cgaacgtcgc gatctgtgga gagccgtttc ctgaaagcca
    37201 tggtaagtat gtacttcgag tcgcaccttg aatcactatc acacaccaga catggctgcc
    37261 gtgaacgttt ctgaactgat tcctcgggag agacttggag tgccgacaac agatgaaaca
    37321 agggcggaca gacggctgag catccgggct ttcaggaggg ggatgggaag ggatgggaag
    37381 tggatgtgta agaatttgaa aggtgaaact tcgacctcat cctacgtcag catagcgcaa
    37441 gaacacgtga tagggcagag tagatggagt aagcctgtga attgcgcccg acatggttga
    37501 cgacgagctt gctgaggacg gtgagcaagt ctggaagggc aacgttgtgg acagagactt
    37561 agaggcggcg ggcgttgggc gcgcaccggg aagaacgctt gagcccccat tactcccgat
    37621 catattatga ccatcttaca aggagcgcat gtacttgttg cggcgcactt gaaattgttc
    37681 acgcatggtc tgatccacta tagggtcctg attcactgta gggtatgctg gagggagtta
    37741 gcctgagcga tagctgcagc tggtcccgct ctagaggcgt atacgacgac gttaacagct
    37801 acatagggta acagccctgt ctcctgatct aaagttacac gtacaccaca tgcgcaaaag
    37861 cacctggaaa gctgctggaa acaagtgaga cgcagtcaga gcacaactcg acgtagctac
    37921 cgagcctaaa cagatacaat acagtccgat gacctagacc cgatcgaaag caccgatagc
    37981 aaatcagata tagaggcgtc gagactcgac ggacgcctgt gagactgtcg tatacacgta
    38041 agaacgcgca acacagcacg actcgtctat cccattcatc atgaggtcgt gggttccacg
    38101 aggtagggga aggcttcgtt caggacgggc ccggcgtccc tgcatctacc ccaacaccgg
    38161 ggaccatagg tcgtaaacgc cgtgattgct cacaagaact gtgtggagtc tcgccactca
    38221 gcctcgctgc acccatagca ctccaaccaa tcacgggcat tgtactgcgt gcggcccttg
    38281 ggccactcct cgagcgtgat cttgccgctg gtcttcgaga cggtgtagta ctcatcgtcg
    38341 acccgggcga cgcgcaccat cgggaagccc tgctcgatga cggtcttggc atcttcgacg
    38401 tggaactgcg tgaggccgat gaatcgcagt tgtggtggca tccccgcgcg aagttgctat
    38461 tccagcgaag tgcggagaaa cggcgtgggg aaagaggaag gggacggaaa acgtaagaaa
    38521 cgacggaaac ggattctaga aacagagcgt gacgcaccga aacaaactcg agggtgttca
    38581 ccggcgtgag agcctggaga gaaagagcct gcacaccccg gggcactaac cacatcgcta
    38641 cgggtgcagc gacgtctttt ggcagcgtcg ccttcaggct cttcaggttc gtcagcgaag
    38701 gcaagacacc ccacaccgtt gcatcataac ctagccgctt caaagcccaa tccgcactcg
    38761 gcaccgtcag ttgcaggctc cgtaaagccg tccgaccttt gaggaaatca gatatagcgg
    38821 ggaagagatc ctggtcgttc acccggtagc ccatgagcga gaatgcaaag tggtggagga
    38881 atggcagagc attggggaat tctctgaact gtgtcgacgc cgtgcactcc aggatgcatt
    38941 cgaggcggag agactcgagc tggtgcccgc tggagaggat gtctgcgaaa gcgcgcgaat
    39001 cttgcgggaa gataccctgg aagtcgaggt gggtgaggtt gcggatcgag atggcatcgg
    39061 tcggaaaggt ccagttgggg ttgtgcaagg aaaggtagcg gatggagggc ttgttctgca
    39121 cgaggaagtc gtacacctgc gccgtcgcac cgcccgtcga gtgataagag aactgcatga
    39181 catgtttgaa gcgcgggaac cgtagctcgc cggtgccgtc agaaggtctg cgtgcgcccg
    39241 ggtgatgtca gcaaagctcc cgctcgctcg ctatccgcta ctgatggtga aatacgtaca
    39301 ggagagagag accggtgaga cggtgactga tggtttctag gatcctgagg aaggagaaca
    39361 tgtctttcca gcgcatcgca cagtgtacgt tccgcaaatt ggtgagcttt ggaagtgcgt
    39421 tggagagcat tcccgtgtga aacgttatcg ggaacgtctc tcgcccaggc acgaagacac
    39481 ggagggtctt gacatggctt gcgaacgttg gatctgtgat gatacgggtc aggatgtcgg
    39541 cactgcgctg cgattctcgc ttttccgatg ctgaatgtga gtgatagaat acggggaaat
    39601 tggtgggaag tatcagtatc aggggggcat gaatcaacat ccggttgcca acctaccgag
    39661 gtgcaagtca attctctgga acaacagctc gctggcgatc cgtgatagga cgtgcggtac
    39721 gcgcagcaac gacttgagat ctcggggcgg cagccacgta gctatttccc gccatatctc
    39781 tgtcgaaaag cccggggtcg tatggggctg cacaagtggc tgcaaatgaa gcatgagcgg
    39841 gggcggtgga aagaagcagc tacaaggacg actgagcggc tgcgcacctt tcccgggctg
    39901 acgacgtgct gggccatgag cgcggatgct tctgggtccc ccggctgcaa ttccagtgcg
    39961 gctagaatgt ctgcaggcgg gattcagaaa gagtcaaaac ggcgcgcgga accgcctaga
    40021 acagtctgga ccgaccttgc tgtgcgccga catgcaatcc agccgcaagt ctggcctttg
    40081 cccgcatcag gcgggctttc gctgcgtttg ctggcgacag cttcgagatc gagagacagg
    40141 actgaactgc gttctctatg agcgtcctcg agctgccgca acgcagggta gtacagtagt
    40201 atgtgtggga agcatgtgca tatgtaggag atgggacatc agacacgggc acgggactaa
    40261 gaacagggtg gaaccgaccg gtcaagctct agatggctca tggcatagag gaggacgtcc
    40321 gctttttggt ggtccgcgag gccggaggtg acatctcgga tgctagcgtc gaggatcttt
    40381 gggttgaaga cattcaaagt ccggacgacg ggcgaggacg agctggagct caaggacgag
    40441 gagctgagcc ccagaccggg gtgggctcga tggtgcatgg ctgatgttca gtagtggttc
    40501 aaatgcgcac aacagatatg attttgatgc agctttgctc tcgtctcgca gaccgcgtcg
    40561 ggtgggcaga tgcgtcaccg gcgtcggcta aacgctggaa gccggtcgag gctgttccaa
    40621 cttccaaggc gttcagaaac gagatcgcgg agatcctggc tcaagatggg ccacacaaat
    40681 cactgcgaaa gagagagccc tgggctgcag acgaattggc gtagcgtcgt gtcgtcgtga
    40741 gagcggtctg agaggtgcgc ggggcgcgac gggcgactac aacgtcagac tactgccggc
    40801 ttggccgcgt gatttccgcc ggtcggcctg cgcaaatttg cacacagacc aagtcgagcg
    40861 gactggggag gtactcgaag ttcatactta ccaacaacca tcctcgcgcg agccctcgac
    40921 gaaagccaca ggactacagc acccgtaggg aaaggtggaa tcactcatta caaatggcgg
    40981 cggatcacac ttggccactg gttgggaatt gctattttgg gcagtccatg atctagaccg
    41041 caacatacac gcgcttcgac atggggggac accacgagac gagagcgaga agtatctgag
    41101 ttgaaccagt caaaatgtac tctctcgggg agtgcagctt taggttcgtg tgggaacacc
    41161 gcgtccactt cgtgtatggt gttatgtaag cgcctctcca tacatacgga aaaatgtcca
    41221 actgttcaat agcagaagaa gtctgatctg acccatctga ccaccggtca catctattcc
    41281 gatttcggtc agtcaatagt cacgaggtgt aacatcggac gtgaatgtgt aggaggcgga
    41341 gttggaagta cgcactcgca tagtagatca tgagtggcgg cggggaggat acaaatttac
    41401 tgtacgtctg gccatgaccc gcatggtttt gacgacctgt agatatcaga atgctgagag
    41461 caataaaacg atcaccttct cctacacctc agcactctca agctcacgcc tcagatgtaa
    41521 atcgctagca ctgtgagccc aagttcaacc agtgcgccat acctaacgac caacactcat
    41581 ctgatacatt tagtaactta ttagagcaag ggtttcaatc tttccacctc ctcttatatc
    41641 ctatcgatct acagacgacg gatagccgag aattgatagc tgggtcagac aatagtggtc
    41701 agtactcgac cacactgaca aatcgcagcg gcctgaccgg tctaacagcc tgtcagtaac
    41761 aatactgttc cctaaccctc gccatccact tgattgggca taaatgatca aatggcatcc
    41821 tgccctctga gtccataggc gagatggtac attatggttt aaccatgttc gtccaggtcc
    41881 gggcgcccat gatggatggc tttgtttatc gtggctgtca cttaatgacg gtgttgctgt
    41941 atacagccta tagccagatt gcggggacgg tatgatttag gtccgccggg gtatgggcga
    42001 ccttcagagt gagtatgcac gtggatgtta aatacctgag cgttaacggg catatacgaa
    42061 ctccgaaggt aaggtgtaga tttagtcttg catggagtca gccggtcaag tatcacgttg
    42121 aatggtaatg gtgagccggt gtctggagtt gaagtgcaga ttggtcatgc aggctgcgca
    42181 ttcataatca ggtcataaat gatttttgta cgtagaactt gatgaattac ttacactata
    42241 catggagtag attgtcctcg ccccggagct gccaagttgg aagcttgaac acagaccaag
    42301 tgtcgggcca tcaaagtgcc gtatatgcac gccaggactc acctttgctt tccgataaca
    42361 gtctctatgt accttcttac ggcactcaga tagatcgtcg cgttgactga ttcacacgac
    42421 tttggactgg aatacttact gaagctaggg aggagacgaa gatcacttac ctggactgac
    42481 ttacctgaat caacttgaac ttgaagcttg aagaagggga ttgatgtaat gtcgggcaga
    42541 agcttgacga gtcggcggag agaaaggaga gattcccgag acgacgagaa aaaggtctgc
    42601 ggcttatatg ctatgccgtg cagagggtac gatcggcgat cctaagccca ttcggtccca
    42661 agatagtaac aatgcgacgt gactgacgca acatactctg gcctttgggt cgagttgcgt
    42721 cattgggtgc tcaccggcgg cgttggtagc cgctttccgg gagggacgac ggtacttcga
    42781 atgcgtacca tcccagtgcg gacagacaat atccttggtt catcgacatg gatgctcctc
    42841 ggccaaactg gcgtcacgct cgatacactt cggccagaat tggcagtgtc aactcgaggc
    42901 cgcctgcgcg tgcacgtggc caagatacat ctaaatttgc cagaggctag tttgtgtctt
    42961 tccctgatga aggcaatgga ccgcacagtc gcacaaattc gcagctagcc tgcggtacgc
    43021 ctgataactg ggtttcgaaa agcgacgaca ttccgatcac agtacagata ttgctacatc
    43081 gatgtaatgg cacactggaa acaacaaccc tagcgcacgt acagctcaac cactgacaac
    43141 aagatactac ggtgctcgcc tgcgctgctc acgcgaacgc cacgtcgtcc gcccatccat
    43201 gcccactaag gcccagccca gatgggaaca tatcctcgtc gggaccgacc cagccagcgt
    43261 cgtctttgtg cttcatcgcc tgtacgtata ctcaatatag accacgtcag gatcgtatgc
    43321 gtacgcacct tggtcaagta ctctttgctc gcgtttacct gccgctcgac ctcgagcagc
    43381 tcgcggctcg tattctgagc ctcgacaagc agcctgtcta gttcatcctt cgagaactgc
    43441 gggaccgggt ctgcgaatgt gaccgtcccg tccgcagaga tgttcgcgtt gatctcccca
    43501 gactcaatct aagcgccatc aacgcctcag cctcgcccaa gctaagctaa tcacgcaggg
    43561 gagtacgtac catggaaaga atgatctcgc ggactcgctc gacgtcatcg atcccgactt
    43621 cccgcccgat gtcgcccagt ccgagcgtga ggtacgtcgc ggtcagcttc ttgatcagcc
    43681 agactggtgc acggtcgatc gcttggttga tcagaccaag gttacgttcc tgtttgggat
    43741 gtcaggaacg ctttagcttc tctggactgt gtgaatagaa aagaaaagac tcgcatgctg
    43801 gaacaagtcg tgctcctttg tgaccaactg gcgaaggttg gagatatggt tggggtagca
    43861 cctcacgatg ttgttgtaag aagtattctt gaacaaccgt gtgatggcag gcaacgtgta
    43921 ttttggaagg gggaggacct gcagggatat gatgaacaga tgaagacggg tgcatgtaga
    43981 agtacgcact ccgccgtact ggatcaattg cactagcacg agcttcttgt acgcttcgag
    44041 ctgaatcgca gctggtacct gagcgggagc gctgacacag atctcgaaga actcttccgc
    44101 tttccgccat tgcttcaatg cgccgagagc gataccgcca gcgtaatgat agataagatt
    44161 gtcgttatag gtcaggtcgg aaagccatgt gtcgatgtga gttattggga ctgagagcac
    44221 gggaagtgca acagtgaaat gacgcgtcat cacgcacacc tgcacgaaat gctcagtcct
    44281 ggatcggagg tacgatatcc aatggta
//
