# Supplementary material for: Uncovering the transcriptional landscape of Fomes fomentarius during fungal-based material production through gene co-expression network analysis
Source: Fungal Biol Biotechnol. 2025 Feb 13;12:1. doi: 10.1186/s40694-024-00192-3 (PMC11827164; doi:10.1186/s40694-024-00192-3)
Supplement: Supplementary file 1 — Supplementary Material 1 [file 40694_2024_192_MOESM1_ESM.zip › scaffold_12.region002.gbk]

LOCUS       scaffold_12            73540 bp    DNA     linear   UNK 01-JAN-1980
DEFINITION  scaffold_12.
ACCESSION   scaffold_12
VERSION     scaffold_12
KEYWORDS    .
SOURCE      
  ORGANISM  
            .
COMMENT     ##antiSMASH-Data-START##
            Version      :: 7.1.0
            Run date     :: 2024-09-10 12:01:23
            NOTE: This is a single region extracted from a larger record!
            Orig. start  :: 316271
            Orig. end    :: 389811
            ##antiSMASH-Data-END##
FEATURES             Location/Qualifiers
     cand_cluster    1..73540
                     /SMILES="NC([*])C(=O)O"
                     /candidate_cluster_number="1"
                     /contig_edge="False"
                     /detection_rules="cds((PP-binding or NAD_binding_4) and
                     (AMP-binding or A-OX))"
                     /detection_rules="cds((PP-binding or NAD_binding_4) and
                     (AMP-binding or A-OX))"
                     /kind="neighbouring"
                     /product="NRPS-like"
                     /protoclusters="1"
                     /protoclusters="2"
                     /tool="antismash"
     region          1..73540
                     /candidate_cluster_numbers="1"
                     /candidate_cluster_numbers="2"
                     /candidate_cluster_numbers="3"
                     /contig_edge="False"
                     /product="NRPS-like"
                     /region_number="2"
                     /rules="cds((PP-binding or NAD_binding_4) and (AMP-binding
                     or A-OX))"
                     /tool="antismash"
     protocluster    1..44394
                     /aStool="rule-based-clusters"
                     /category="NRPS"
                     /contig_edge="False"
                     /core_location="[20000:24394]"
                     /cutoff="0"
                     /detection_rule="cds((PP-binding or NAD_binding_4) and
                     (AMP-binding or A-OX))"
                     /neighbourhood="20000"
                     /product="NRPS-like"
                     /protocluster_number="1"
                     /tool="antismash"
     proto_core      20001..24394
                     /aStool="rule-based-clusters"
                     /tool="antismash"
                     /cutoff="0"
                     /detection_rule="cds((PP-binding or NAD_binding_4) and
                     (AMP-binding or A-OX))"
                     /neighbourhood="20000"
                     /product="NRPS-like"
                     /protocluster_number="1"
     cand_cluster    1..44394
                     /SMILES=""
                     /candidate_cluster_number="2"
                     /contig_edge="False"
                     /detection_rules="cds((PP-binding or NAD_binding_4) and
                     (AMP-binding or A-OX))"
                     /kind="single"
                     /product="NRPS-like"
                     /protoclusters="1"
                     /tool="antismash"
     exon            159..494
                     /ID="exon_12712_8"
                     /Parent="mRNA_12712"
                     /gene="jgi.p|Fomfom1|1299849"
                     /source="prediction"
     exon            542..1287
                     /ID="exon_12712_9"
                     /Parent="mRNA_12712"
                     /gene="jgi.p|Fomfom1|1299849"
                     /source="prediction"
     exon            1339..1472
                     /ID="exon_12712_10"
                     /Parent="mRNA_12712"
                     /gene="jgi.p|Fomfom1|1299849"
                     /source="prediction"
     exon            1526..1686
                     /ID="exon_12712_11"
                     /Parent="mRNA_12712"
                     /gene="jgi.p|Fomfom1|1299849"
                     /source="prediction"
     exon            1748..2280
                     /ID="exon_12712_12"
                     /Parent="mRNA_12712"
                     /gene="jgi.p|Fomfom1|1299849"
                     /source="prediction"
     three_prime_UTR 1988..2280
                     /ID="UTR3_12712"
                     /Parent="mRNA_12712"
                     /gene="jgi.p|Fomfom1|1299849"
                     /source="prediction"
     exon            2367..2477
                     /ID="exon_12712_13"
                     /Parent="mRNA_12712"
                     /gene="jgi.p|Fomfom1|1299849"
                     /source="prediction"
     three_prime_UTR 2367..2477
                     /ID="UTR3_12712"
                     /Parent="mRNA_12712"
                     /gene="jgi.p|Fomfom1|1299849"
                     /source="prediction"
     exon            4297..4436
                     /ID="exon_12713_1"
                     /Parent="mRNA_12713"
                     /gene="jgi.p|Fomfom1|1372685"
                     /source="prediction"
     gene            4297..6129
                     /ID="gene_12713"
                     /Name="jgi.p|Fomfom1|1372685"
                     /gene="gene320567_322400"
                     /portal_id="Fomfom1"
                     /proteinId="1372685"
                     /score="0"
                     /source="prediction"
                     /transcriptId="1372876"
     mRNA            4297..6129
                     /ID="mRNA_12713"
                     /Name="jgi.p|Fomfom1|1372685"
                     /Parent="gene_12713"
                     /gene="jgi.p|Fomfom1|1372685"
                     /proteinId="1372685"
                     /source="prediction"
                     /track="FilteredModels1"
                     /transcriptId="1372876"
     CDS             join(4297..4436,4511..4782,4834..4989,5044..5113,
                     5170..5308,5341..6129)
                     /ID="CDS_12713"
                     /gene="jgi.p_Fomfom1_1372685"
                     /gene_functions="biosynthetic-additional (smcogs)
                     SMCOG1105:amidase (Score: 258.3; E-value: 2.5e-78)"
                     /gene_kind="biosynthetic-additional"
                     /source="prediction"
                     /transl_table=1
                     /translation="MEHCGDVVLEEASIDQLQDAMVNGKLNAVKLASCCLRRVFQVGEY
                     INSVLELNPDLFDIATALDAERASGHVRGPLHGIPFLVKDNIASKDKMETTAGSWALLG
                     SVVPRDAFVVARLREAGAVLFGKATLSEWADMRSNNYSEGYSGRGGQARNPYNLTVNPG
                     GSSTGSATAVSANIVPFALGTETDGSVINPAERNAIVGIKPSVGLTSRAGTIPESEHQD
                     TIGTFGKTVKDAVYALDAIYGIDPRDNYTFAQEGKTPDALKDATFGLPWASFWQYADPE
                     QQTVLLSILDIIRAAGATIINGTELPNRAELVSPDGWDWDYGSKRGRANESEYTVVKVD
                     FYNGINRYLAELENTHIRSLEDIVAYNYANDGTEGGHPWPRGIPAFYSGQDGFLTSLET
                     KGIMDETYFQALAFCQNSSREGIDAALANHGMPLDALLVPPDVGQSYQIAAQAGYPVIT
                     VPAGTSSESGMPFGLALMSTAWAEAELVKWASAIEDAQWAAGTPYKRTLPRWLGYLERN
                     IPVL"
     exon            4511..4782
                     /ID="exon_12713_2"
                     /Parent="mRNA_12713"
                     /gene="jgi.p|Fomfom1|1372685"
                     /source="prediction"
     exon            4834..4989
                     /ID="exon_12713_3"
                     /Parent="mRNA_12713"
                     /gene="jgi.p|Fomfom1|1372685"
                     /source="prediction"
     exon            5044..5113
                     /ID="exon_12713_4"
                     /Parent="mRNA_12713"
                     /gene="jgi.p|Fomfom1|1372685"
                     /source="prediction"
     exon            5170..5308
                     /ID="exon_12713_5"
                     /Parent="mRNA_12713"
                     /gene="jgi.p|Fomfom1|1372685"
                     /source="prediction"
     exon            5341..6129
                     /ID="exon_12713_6"
                     /Parent="mRNA_12713"
                     /gene="jgi.p|Fomfom1|1372685"
                     /source="prediction"
     exon            complement(7378..7416)
                     /ID="exon_12714_4"
                     /Parent="mRNA_12714"
                     /gene="jgi.p|Fomfom1|1372686"
                     /source="prediction"
     gene            complement(7378..8012)
                     /ID="gene_12714"
                     /Name="jgi.p|Fomfom1|1372686"
                     /gene="gene323648_324283"
                     /portal_id="Fomfom1"
                     /proteinId="1372686"
                     /score="0"
                     /source="prediction"
                     /transcriptId="1372877"
     mRNA            complement(7378..8012)
                     /ID="mRNA_12714"
                     /Name="jgi.p|Fomfom1|1372686"
                     /Parent="gene_12714"
                     /gene="jgi.p|Fomfom1|1372686"
                     /proteinId="1372686"
                     /source="prediction"
                     /track="FilteredModels1"
                     /transcriptId="1372877"
     CDS             complement(join(7378..7416,7475..7493,7683..7813,
                     7875..8012))
                     /ID="CDS_12714"
                     /gene="jgi.p_Fomfom1_1372686"
                     /source="prediction"
                     /transl_table=1
                     /translation="MSFSSLFSSVFGTVHADAPEEKEVKEAQEEPQEEPQEEEEAEEPE
                     DPFPELQEQCANTAKCAPFQKHFAHCEEKVNAGEGFKGEDCVEEFLMHCVNGCAAPKLF
                     AQLK"
     exon            complement(7475..7493)
                     /ID="exon_12714_3"
                     /Parent="mRNA_12714"
                     /gene="jgi.p|Fomfom1|1372686"
                     /source="prediction"
     exon            complement(7683..7813)
                     /ID="exon_12714_2"
                     /Parent="mRNA_12714"
                     /gene="jgi.p|Fomfom1|1372686"
                     /source="prediction"
     exon            complement(7875..8012)
                     /ID="exon_12714_1"
                     /Parent="mRNA_12714"
                     /gene="jgi.p|Fomfom1|1372686"
                     /source="prediction"
     exon            9531..9567
                     /ID="exon_12715_1"
                     /Parent="mRNA_12715"
                     /gene="jgi.p|Fomfom1|1209450"
                     /source="prediction"
     gene            9531..11273
                     /ID="gene_12715"
                     /Name="jgi.p|Fomfom1|1209450"
                     /gene="gene325801_327544"
                     /portal_id="Fomfom1"
                     /proteinId="1209450"
                     /score="0"
                     /source="prediction"
                     /transcriptId="1209641"
     mRNA            9531..11273
                     /ID="mRNA_12715"
                     /Name="jgi.p|Fomfom1|1209450"
                     /Parent="gene_12715"
                     /gene="jgi.p|Fomfom1|1209450"
                     /proteinId="1209450"
                     /source="prediction"
                     /track="FilteredModels1"
                     /transcriptId="1209641"
     CDS             join(9531..9567,9635..9814,9894..10458,10533..10721,
                     10787..11273)
                     /ID="CDS_12715"
                     /gene="jgi.p_Fomfom1_1209450"
                     /source="prediction"
                     /transl_table=1
                     /translation="MQYTVEITLGGEPFTVLLDTGSTDLWVNPKGRQLKLTNTTDVVTG
                     IGYGSGQIEGNIDFADLKIGDFVIDSQAFINPTTITDFDLSGVDGIMGMAFDVASIYSA
                     LQRAWGTSAADTLGRAPITSLFAQNPSFPNNFDVKLGRTSELEDIADGTFLISAHEAGF
                     ESVVAAPQLPRIDASHWSIVMDAMNVNGKPFAFNRSRITGAPKGTVVAALDTGFSFPPL
                     PAPAVDAIYSSIPGAEFDEQTGLWIVPCTTATNLSFVFGGQEFYVHPLDLTFPIVAELE
                     LDDGPQNITACVNTYQYLTLDPNDFVGFDLILGDAFLRNIYASFDYGDYYPANRTNGLP
                     FVQMLPTTDPSTMWDEFSTERQAMLAELPAELSPDEIIKYDQQQAARSSDSTTGSGNTQ
                     QLGVAGASSGDDSDDDGEKGGAWYRKNGTLVIALLGANLLVGIAIFAVTLTMCVRGVKG
                     KAGPGRYAPVRFKDVDDHERGTMKYSD"
     exon            9635..9814
                     /ID="exon_12715_2"
                     /Parent="mRNA_12715"
                     /gene="jgi.p|Fomfom1|1209450"
                     /source="prediction"
     exon            9894..10458
                     /ID="exon_12715_3"
                     /Parent="mRNA_12715"
                     /gene="jgi.p|Fomfom1|1209450"
                     /source="prediction"
     exon            10533..10721
                     /ID="exon_12715_4"
                     /Parent="mRNA_12715"
                     /gene="jgi.p|Fomfom1|1209450"
                     /source="prediction"
     exon            10787..11273
                     /ID="exon_12715_5"
                     /Parent="mRNA_12715"
                     /gene="jgi.p|Fomfom1|1209450"
                     /source="prediction"
     three_prime_UTR complement(11436..11491)
                     /ID="UTR3_12716"
                     /Parent="mRNA_12716"
                     /gene="jgi.p|Fomfom1|1299863"
                     /source="prediction"
     exon            complement(11436..12430)
                     /ID="exon_12716_5"
                     /Parent="mRNA_12716"
                     /gene="jgi.p|Fomfom1|1299863"
                     /source="prediction"
     gene            complement(11436..13590)
                     /ID="gene_12716"
                     /Name="jgi.p|Fomfom1|1299863"
                     /gene="gene327706_329861"
                     /portal_id="Fomfom1"
                     /proteinId="1299863"
                     /score="0"
                     /source="prediction"
                     /transcriptId="1300054"
     mRNA            complement(11436..13590)
                     /ID="mRNA_12716"
                     /Name="jgi.p|Fomfom1|1299863"
                     /Parent="gene_12716"
                     /gene="jgi.p|Fomfom1|1299863"
                     /proteinId="1299863"
                     /source="prediction"
                     /track="FilteredModels1"
                     /transcriptId="1300054"
     CDS             complement(join(11492..12430,12492..12714,12770..13224,
                     13279..13359))
                     /ID="CDS_12716"
                     /gene="jgi.p_Fomfom1_1299863"
                     /source="prediction"
                     /transl_table=1
                     /translation="MLEQLDDDTLICIIGFLPVPSILNLRQTCTRLCAISRLRFIWQKA
                     CINQVLGEGYPFPYRASLTADAAQLERLVLHALRLGAFWLSPQNRPLAHEVEFQASTGT
                     GVSNLRFLPAHGGRYILTVYKGIWSMITCWDVGRSLVKPRKVAEWCPKNTIFSGFVANS
                     DPESEGALAVSVQYGGGTQSIEILSIFRGDGAESSFRPVCNIATTFRPIALKGELIAFS
                     DDGSETVIMNWRKNTFALLKGSQRPINERFQYNRCLQIVFTYKSILVVRARSVELFPEP
                     SLRAADGGQYTTYRPIGFHTFGWIDGVSVNVHTGPRVSVDGTVQLSDREPLSILLRAES
                     DDPWASDIHKIEQFVLLPNPAFDPSSSSSSSLPAASPPEALTSAEADAHSLSHSPYLFP
                     PARADQTSATVRGFLRCRDIVLGPSGTALWIQPRAARTAHLTGYDVHSSAAHVPDSFSP
                     DFQLHYAHPSFSTELAESPADQRRTAECLCAAVFAGPLQRRRHHDAGGSREAEEGDGVH
                     GGTRAQAARTLWMQRKEGCNWAALDYEEEVGRVALGSSDGSVTVLDLV"
     exon            complement(12492..12714)
                     /ID="exon_12716_4"
                     /Parent="mRNA_12716"
                     /gene="jgi.p|Fomfom1|1299863"
                     /source="prediction"
     exon            complement(12770..13224)
                     /ID="exon_12716_3"
                     /Parent="mRNA_12716"
                     /gene="jgi.p|Fomfom1|1299863"
                     /source="prediction"
     exon            complement(13279..13368)
                     /ID="exon_12716_2"
                     /Parent="mRNA_12716"
                     /gene="jgi.p|Fomfom1|1299863"
                     /source="prediction"
     five_prime_UTR  complement(13360..13368)
                     /ID="UTR5_12716"
                     /Parent="mRNA_12716"
                     /gene="jgi.p|Fomfom1|1299863"
                     /source="prediction"
     exon            complement(13429..13590)
                     /ID="exon_12716_1"
                     /Parent="mRNA_12716"
                     /gene="jgi.p|Fomfom1|1299863"
                     /source="prediction"
     five_prime_UTR  complement(13429..13590)
                     /ID="UTR5_12716"
                     /Parent="mRNA_12716"
                     /gene="jgi.p|Fomfom1|1299863"
                     /source="prediction"
     three_prime_UTR complement(14723..14809)
                     /ID="UTR3_12717"
                     /Parent="mRNA_12717"
                     /gene="jgi.p|Fomfom1|1451704"
                     /source="prediction"
     exon            complement(14723..15100)
                     /ID="exon_12717_5"
                     /Parent="mRNA_12717"
                     /gene="jgi.p|Fomfom1|1451704"
                     /source="prediction"
     gene            complement(14723..16122)
                     /ID="gene_12717"
                     /Name="jgi.p|Fomfom1|1451704"
                     /gene="gene330993_332393"
                     /portal_id="Fomfom1"
                     /proteinId="1451704"
                     /score="0"
                     /source="prediction"
                     /transcriptId="1451895"
     mRNA            complement(14723..16122)
                     /ID="mRNA_12717"
                     /Name="jgi.p|Fomfom1|1451704"
                     /Parent="gene_12717"
                     /gene="jgi.p|Fomfom1|1451704"
                     /proteinId="1451704"
                     /source="prediction"
                     /track="FilteredModels1"
                     /transcriptId="1451895"
     CDS             complement(join(14810..15100,15149..15319,15371..15538,
                     15585..15715,15766..16102))
                     /ID="CDS_12717"
                     /gene="jgi.p_Fomfom1_1451704"
                     /source="prediction"
                     /transl_table=1
                     /translation="MLLFSLHRATPLPLEFAHTDPTVSSAYDICLKAQQHVDANPASFP
                     KRTLINIRILGYMLTHLSNTDAVIAAVAKAITSSQPSSTVDHVESNSVDMNALNELGQF
                     YMDFFLRPFRKIEGRTPGTESHPSRPSFELTQEEVRAMLAETPKDHSQSRTLAMRREGH
                     RCIVSRSMDFAYYKACRADGLLVDTRIAQLEFCHIFSQSTKAGLENAAKREYATNAWAV
                     LQSLGYIEVVQDVAAGQKVHSLENVMMMDRGLQVFFHSLALWYEPVEGTSDRYRVVQAC
                     PISFDLPDEVEFKCHDPLVPLPLPNPEYLRIHAAVCRISWLSGASALFDELQEDVHENP
                     DAATDMPAFTKSLYARLEHISIVER"
     exon            complement(15149..15319)
                     /ID="exon_12717_4"
                     /Parent="mRNA_12717"
                     /gene="jgi.p|Fomfom1|1451704"
                     /source="prediction"
     exon            complement(15371..15538)
                     /ID="exon_12717_3"
                     /Parent="mRNA_12717"
                     /gene="jgi.p|Fomfom1|1451704"
                     /source="prediction"
     exon            complement(15585..15715)
                     /ID="exon_12717_2"
                     /Parent="mRNA_12717"
                     /gene="jgi.p|Fomfom1|1451704"
                     /source="prediction"
     exon            complement(15766..16122)
                     /ID="exon_12717_1"
                     /Parent="mRNA_12717"
                     /gene="jgi.p|Fomfom1|1451704"
                     /source="prediction"
     five_prime_UTR  complement(16103..16122)
                     /ID="UTR5_12717"
                     /Parent="mRNA_12717"
                     /gene="jgi.p|Fomfom1|1451704"
                     /source="prediction"
     five_prime_UTR  16866..16880
                     /ID="UTR5_12718"
                     /Parent="mRNA_12718"
                     /gene="jgi.p|Fomfom1|1299874"
                     /source="prediction"
     exon            16866..16952
                     /ID="exon_12718_1"
                     /Parent="mRNA_12718"
                     /gene="jgi.p|Fomfom1|1299874"
                     /source="prediction"
     gene            16866..17673
                     /ID="gene_12718"
                     /Name="jgi.p|Fomfom1|1299874"
                     /gene="gene333136_333944"
                     /portal_id="Fomfom1"
                     /proteinId="1299874"
                     /score="0"
                     /source="prediction"
                     /transcriptId="1300065"
     mRNA            16866..17673
                     /ID="mRNA_12718"
                     /Name="jgi.p|Fomfom1|1299874"
                     /Parent="gene_12718"
                     /gene="jgi.p|Fomfom1|1299874"
                     /proteinId="1299874"
                     /source="prediction"
                     /track="FilteredModels1"
                     /transcriptId="1300065"
     CDS             join(16881..16952,17006..17530,17587..17610)
                     /ID="CDS_12718"
                     /gene="jgi.p_Fomfom1_1299874"
                     /phase="0"
                     /source="prediction"
                     /transl_table=1
                     /translation="MTDSDDPTKPGRRLTEAAEKAQKQRWRRLMANRPPRKNISPKLLA
                     RKGRKPPLLYYGWPFMDDDMILYAKRHSLSFPPSQAMRAILGCGERFNFANLTEEHLRN
                     PELVRALRHAAIALAQHDLIGKTGAQLTIGRPFSLEWDTILVMWTNYDMEERYPMLEFL
                     EIYDKAVATLDEELNVGKKRAERTKLRWWWSWDNDVSIFTHFD"
     exon            17006..17530
                     /ID="exon_12718_2"
                     /Parent="mRNA_12718"
                     /gene="jgi.p|Fomfom1|1299874"
                     /source="prediction"
     exon            17587..17673
                     /ID="exon_12718_3"
                     /Parent="mRNA_12718"
                     /gene="jgi.p|Fomfom1|1299874"
                     /source="prediction"
     three_prime_UTR 17611..17673
                     /ID="UTR3_12718"
                     /Parent="mRNA_12718"
                     /gene="jgi.p|Fomfom1|1299874"
                     /source="prediction"
     five_prime_UTR  19808..20000
                     /ID="UTR5_12719"
                     /Parent="mRNA_12719"
                     /gene="jgi.p|Fomfom1|1299880"
                     /source="prediction"
     exon            19808..20343
                     /ID="exon_12719_1"
                     /Parent="mRNA_12719"
                     /gene="jgi.p|Fomfom1|1299880"
                     /source="prediction"
     gene            19808..24607
                     /ID="gene_12719"
                     /Name="jgi.p|Fomfom1|1299880"
                     /gene="gene336078_340878"
                     /portal_id="Fomfom1"
                     /proteinId="1299880"
                     /score="0"
                     /source="prediction"
                     /transcriptId="1300071"
     mRNA            19808..24607
                     /ID="mRNA_12719"
                     /Name="jgi.p|Fomfom1|1299880"
                     /Parent="gene_12719"
                     /gene="jgi.p|Fomfom1|1299880"
                     /proteinId="1299880"
                     /source="prediction"
                     /track="FilteredModels1"
                     /transcriptId="1300071"
     CDS             join(20001..20343,20406..20729,20845..20913,20972..21031,
                     21103..21134,21189..21320,21375..21428,21488..21570,
                     21669..21816,21891..22068,22127..22271,22329..22386,
                     22446..22708,22764..23325,23375..23408,23465..23608,
                     23668..23927,23984..24394)
                     /ID="CDS_12719"
                     /NRPS_PKS="Domain: AMP-binding (109-463). E-value: 8.4e-28.
                     Score: 88.9. Matches aSDomain:
                     nrpspksdomains_jgi.p_Fomfom1_1299880_AMP-binding.1"
                     /NRPS_PKS="Domain: TD (732-976). E-value: 3.1e-40. Score:
                     129.8. Matches aSDomain:
                     nrpspksdomains_jgi.p_Fomfom1_1299880_TD.1"
                     /gene="jgi.p_Fomfom1_1299880"
                     /gene_functions="biosynthetic (rule-based-clusters)
                     NRPS-like: AMP-binding"
                     /gene_functions="biosynthetic (rule-based-clusters)
                     NRPS-like: NAD_binding_4"
                     /gene_functions="biosynthetic-additional (smcogs)
                     SMCOG1002:AMP-dependent synthetase and ligase (Score: 91.3;
                     E-value: 8e-28)"
                     /gene_kind="biosynthetic"
                     /sec_met_domain="AMP-binding (E-value: 6.1e-25, bitscore:
                     82.5, seeds: 400, tool: rule-based-clusters)"
                     /sec_met_domain="NAD_binding_4 (E-value: 1e-34, bitscore:
                     114.6, seeds: 102, tool: rule-based-clusters)"
                     /source="prediction"
                     /transl_table=1
                     /translation="MSSLQNAPSFYNPTVKTWQGQNSTTFKRPEFDTKLTVPQLFEYHA
                     KNSPNHEVFVYVDDDKVEHAIHFPEVYRGIQKSATIVSEHYTRLSDYYAKAQEGKSELE
                     PPVIGILASTDNISFYTFKVGIMYLGLTPFPISIRNSAIAVAHLVTKTGVKQMFVTGDG
                     AMQRLAREANEILAKDGLEFEVLPMPLFEDLYGPGGDDNLVPMHPNLTPERKCIILHSS
                     GSTAFPKPIRFMDKTLRQWGTFVYFGDVDFCNVRVAGQPNPMFHIMGTLMIAWTIYDGM
                     TWTMFKPTTPPVLPTPEAFLDSLFATRSEIVYCVPAFVEAWAQNPDNMAKIKTLRAIIY
                     AGAPMNKQIGDRITAEDIALIPFYGLTEIGAVVRLIPDPKTMDKPEWDYFEISPHMDVR
                     LIPQEGRPGLYEPVAFESPYNTPNVFNAVIDGRPAYATSDLLQVHPTKPHLFRVFGRVD
                     DQLMLSTGEKTNPAPLEAILMEDPNVFACLMFGRGRFQNGVLIQPEEPVDPSDEVVLEA
                     YRNKIWPSIEKMNAYAPSHSRIFKEMIMLTKPRKPLEYTAKGTPRRQVCINAYSEEIEE
                     LYKRVEESSQVDIIPPQDWSPEAVHTYIGEVVRKVLKNPELKDSDDLFQQGCDSLQATW
                     IRNTTLHALRSSSNVKIHDIPPNFVYTNHTISALAAYISGLFSGKTLDKDAERAASIER
                     MREFLEKYSQDLERRFPEKLTNGHAVPNGDVKAAASETVLVTGTTGRLGSHLLAQLLAR
                     EDVVRVYALNRESSGSVEKLQQRSRGAFVQWGLNESLLDSGKVSFHAADLAKPYFGLGE
                     NLYEELRNSVTQIIHNAWRVDFNVALPSFEPLLAGARRLIDLALNSTIPGGPRALFVSS
                     ISSMRNHVDPTPAEETIDTQPDMAYGGGYPESKWVTEQLFARAARTTGLRTTSVRVGQV
                     SGDQRTGGWNTTEWVAALVRVSQRLGCIPLKDEEITWTAVDVVAATLQEMVYSNELALH
                     LISPKPVPWNSVFEPIAERLGVPAVPYEQWVERLDKAAAEASKGPGVEQHEAAYNLVTF
                     FKTAGMGGSKGPLSTAKAVRVSKSLANVKPLDKEDALHYVEFWGKVGHLKL"
     aSDomain        join(20328..20343,20406..20729,20845..20913,20972..21031,
                     21103..21134,21189..21320,21375..21428,21488..21570,
                     21669..21816,21891..22034)
                     /aSDomain="AMP-binding"
                     /aSTool="nrps_pks_domains"
                     /database="nrpspksdomains.hmm"
                     /detection="hmmscan"
                     /domain_id="nrpspksdomains_jgi.p_Fomfom1_1299880_AMP-bindin
                     g.1"
                     /evalue="8.40E-28"
                     /label="jgi.p_Fomfom1_1299880_AMP-binding.1"
                     /locus_tag="jgi.p_Fomfom1_1299880"
                     /protein_end="463"
                     /protein_start="109"
                     /score="88.9"
                     /specificity="substrate consensus: X"
                     /tool="antismash"
                     /translation="ILASTDNISFYTFKVGIMYLGLTPFPISIRNSAIAVAHLVTKTGV
                     KQMFVTGDGAMQRLAREANEILAKDGLEFEVLPMPLFEDLYGPGGDDNLVPMHPNLTPE
                     RKCIILHSSGSTAFPKPIRFMDKTLRQWGTFVYFGDVDFCNVRVAGQPNPMFHIMGTLM
                     IAWTIYDGMTWTMFKPTTPPVLPTPEAFLDSLFATRSEIVYCVPAFVEAWAQNPDNMAK
                     IKTLRAIIYAGAPMNKQIGDRITAEDIALIPFYGLTEIGAVVRLIPDPKTMDKPEWDYF
                     EISPHMDVRLIPQEGRPGLYEPVAFESPYNTPNVFNAVIDGRPAYATSDLLQVHPTKPH
                     LFRVFGRVDDQLML"
     aSModule        20328..24022
                     /domains="nrpspksdomains_jgi.p_Fomfom1_1299880_AMP-binding.
                     1"
                     /domains="nrpspksdomains_jgi.p_Fomfom1_1299880_TD.1"
                     /final_module
                     /incomplete
                     /locus_tags="jgi.p_Fomfom1_1299880"
                     /starter_module
                     /tool="antismash"
                     /type="nrps"
     exon            20406..20729
                     /ID="exon_12719_2"
                     /Parent="mRNA_12719"
                     /gene="jgi.p|Fomfom1|1299880"
                     /source="prediction"
     exon            20845..20913
                     /ID="exon_12719_3"
                     /Parent="mRNA_12719"
                     /gene="jgi.p|Fomfom1|1299880"
                     /source="prediction"
     exon            20972..21031
                     /ID="exon_12719_4"
                     /Parent="mRNA_12719"
                     /gene="jgi.p|Fomfom1|1299880"
                     /source="prediction"
     exon            21103..21134
                     /ID="exon_12719_5"
                     /Parent="mRNA_12719"
                     /gene="jgi.p|Fomfom1|1299880"
                     /source="prediction"
     exon            21189..21320
                     /ID="exon_12719_6"
                     /Parent="mRNA_12719"
                     /gene="jgi.p|Fomfom1|1299880"
                     /source="prediction"
     exon            21375..21428
                     /ID="exon_12719_7"
                     /Parent="mRNA_12719"
                     /gene="jgi.p|Fomfom1|1299880"
                     /source="prediction"
     exon            21488..21570
                     /ID="exon_12719_8"
                     /Parent="mRNA_12719"
                     /gene="jgi.p|Fomfom1|1299880"
                     /source="prediction"
     exon            21669..21816
                     /ID="exon_12719_9"
                     /Parent="mRNA_12719"
                     /gene="jgi.p|Fomfom1|1299880"
                     /source="prediction"
     exon            21891..22068
                     /ID="exon_12719_10"
                     /Parent="mRNA_12719"
                     /gene="jgi.p|Fomfom1|1299880"
                     /source="prediction"
     exon            22127..22271
                     /ID="exon_12719_11"
                     /Parent="mRNA_12719"
                     /gene="jgi.p|Fomfom1|1299880"
                     /source="prediction"
     exon            22329..22386
                     /ID="exon_12719_12"
                     /Parent="mRNA_12719"
                     /gene="jgi.p|Fomfom1|1299880"
                     /source="prediction"
     exon            22446..22708
                     /ID="exon_12719_13"
                     /Parent="mRNA_12719"
                     /gene="jgi.p|Fomfom1|1299880"
                     /source="prediction"
     exon            22764..23325
                     /ID="exon_12719_14"
                     /Parent="mRNA_12719"
                     /gene="jgi.p|Fomfom1|1299880"
                     /source="prediction"
     aSDomain        join(23071..23325,23375..23408,23465..23608,23668..23927,
                     23984..24022)
                     /aSDomain="TD"
                     /aSTool="nrps_pks_domains"
                     /database="nrpspksdomains.hmm"
                     /detection="hmmscan"
                     /domain_id="nrpspksdomains_jgi.p_Fomfom1_1299880_TD.1"
                     /evalue="3.10E-40"
                     /label="jgi.p_Fomfom1_1299880_TD.1"
                     /locus_tag="jgi.p_Fomfom1_1299880"
                     /protein_end="976"
                     /protein_start="732"
                     /score="129.8"
                     /tool="antismash"
                     /translation="VLVTGTTGRLGSHLLAQLLAREDVVRVYALNRESSGSVEKLQQRS
                     RGAFVQWGLNESLLDSGKVSFHAADLAKPYFGLGENLYEELRNSVTQIIHNAWRVDFNV
                     ALPSFEPLLAGARRLIDLALNSTIPGGPRALFVSSISSMRNHVDPTPAEETIDTQPDMA
                     YGGGYPESKWVTEQLFARAARTTGLRTTSVRVGQVSGDQRTGGWNTTEWVAALVRVSQR
                     LGCIPLKDEEITWTAVDVVAAT"
     exon            23375..23408
                     /ID="exon_12719_15"
                     /Parent="mRNA_12719"
                     /gene="jgi.p|Fomfom1|1299880"
                     /source="prediction"
     exon            23465..23608
                     /ID="exon_12719_16"
                     /Parent="mRNA_12719"
                     /gene="jgi.p|Fomfom1|1299880"
                     /source="prediction"
     exon            23668..23927
                     /ID="exon_12719_17"
                     /Parent="mRNA_12719"
                     /gene="jgi.p|Fomfom1|1299880"
                     /source="prediction"
     exon            23984..24607
                     /ID="exon_12719_18"
                     /Parent="mRNA_12719"
                     /gene="jgi.p|Fomfom1|1299880"
                     /source="prediction"
     three_prime_UTR 24395..24607
                     /ID="UTR3_12719"
                     /Parent="mRNA_12719"
                     /gene="jgi.p|Fomfom1|1299880"
                     /source="prediction"
     three_prime_UTR complement(24962..25161)
                     /ID="UTR3_12720"
                     /Parent="mRNA_12720"
                     /gene="jgi.p|Fomfom1|1299887"
                     /source="prediction"
     gene            complement(24962..25572)
                     /ID="gene_12720"
                     /Name="jgi.p|Fomfom1|1299887"
                     /gene="gene341232_341843"
                     /portal_id="Fomfom1"
                     /proteinId="1299887"
                     /score="0"
                     /source="prediction"
                     /transcriptId="1300078"
     mRNA            complement(24962..25572)
                     /ID="mRNA_12720"
                     /Name="jgi.p|Fomfom1|1299887"
                     /Parent="gene_12720"
                     /gene="jgi.p|Fomfom1|1299887"
                     /proteinId="1299887"
                     /source="prediction"
                     /track="FilteredModels1"
                     /transcriptId="1300078"
     exon            complement(24962..25572)
                     /ID="exon_12720_1"
                     /Parent="mRNA_12720"
                     /gene="jgi.p|Fomfom1|1299887"
                     /source="prediction"
     CDS             complement(25162..25368)
                     /ID="CDS_12720"
                     /gene="jgi.p_Fomfom1_1299887"
                     /phase="0"
                     /source="prediction"
                     /transl_table=1
                     /translation="MMRQTFTVGDDDRRNNRSATAIPNYSPTSLSLNARPTPPAVIRYR
                     PPFDPFLPHLAHTYSRLSTLPYL"
     five_prime_UTR  complement(25369..25572)
                     /ID="UTR5_12720"
                     /Parent="mRNA_12720"
                     /gene="jgi.p|Fomfom1|1299887"
                     /source="prediction"
     protocluster    29137..73540
                     /aStool="rule-based-clusters"
                     /category="NRPS"
                     /contig_edge="False"
                     /core_location="[49136:53540]"
                     /cutoff="0"
                     /detection_rule="cds((PP-binding or NAD_binding_4) and
                     (AMP-binding or A-OX))"
                     /neighbourhood="20000"
                     /product="NRPS-like"
                     /protocluster_number="2"
                     /tool="antismash"
     proto_core      49137..53540
                     /aStool="rule-based-clusters"
                     /tool="antismash"
                     /cutoff="0"
                     /detection_rule="cds((PP-binding or NAD_binding_4) and
                     (AMP-binding or A-OX))"
                     /neighbourhood="20000"
                     /product="NRPS-like"
                     /protocluster_number="2"
     cand_cluster    29137..73540
                     /SMILES="NC([*])C(=O)O"
                     /candidate_cluster_number="3"
                     /contig_edge="False"
                     /detection_rules="cds((PP-binding or NAD_binding_4) and
                     (AMP-binding or A-OX))"
                     /kind="single"
                     /product="NRPS-like"
                     /protoclusters="2"
                     /tool="antismash"
     three_prime_UTR complement(42428..42543)
                     /ID="UTR3_12721"
                     /Parent="mRNA_12721"
                     /gene="jgi.p|Fomfom1|1451707"
                     /source="prediction"
     exon            complement(42428..42825)
                     /ID="exon_12721_5"
                     /Parent="mRNA_12721"
                     /gene="jgi.p|Fomfom1|1451707"
                     /source="prediction"
     gene            complement(42428..43843)
                     /ID="gene_12721"
                     /Name="jgi.p|Fomfom1|1451707"
                     /gene="gene358698_360114"
                     /portal_id="Fomfom1"
                     /proteinId="1451707"
                     /score="0"
                     /source="prediction"
                     /transcriptId="1451898"
     mRNA            complement(42428..43843)
                     /ID="mRNA_12721"
                     /Name="jgi.p|Fomfom1|1451707"
                     /Parent="gene_12721"
                     /gene="jgi.p|Fomfom1|1451707"
                     /proteinId="1451707"
                     /source="prediction"
                     /track="FilteredModels1"
                     /transcriptId="1451898"
     CDS             complement(join(42544..42825,42874..43044,43097..43264,
                     43311..43441,43492..43819))
                     /ID="CDS_12721"
                     /gene="jgi.p_Fomfom1_1451707"
                     /source="prediction"
                     /transl_table=1
                     /translation="MPFLSQASPLPLAFAHSDPAVSNAYDVCYRAQQHVDANPASFPQS
                     TLINIRILGYMLIHLPDTEGVIATARAIASSQPSSTVDHVEGNSVDIIALSELGQFYRD
                     FFLRPFRKIKGRTPGTESHPSRPSFELTQEEVRAMLAETPKDHSQSRTLAMRREDHRCI
                     VYRSMDLGYYTACRPDPRFFAGRVAALDFCHIFSESTNANLSNAKKHKYATNAWAVLKS
                     FGYIAIVEDLATAHKVHSLENVMMMEVGLHVFFDSMALWFEPVEGTSDRYRVVQACPIS
                     SDLPDEVEFKCHDPLVSLPLPNPEYLRIHAAVCRISWLSGASALFNELQEDMHENPDAA
                     TEMPAFAKSLHARLEHVSI"
     exon            complement(42874..43044)
                     /ID="exon_12721_4"
                     /Parent="mRNA_12721"
                     /gene="jgi.p|Fomfom1|1451707"
                     /source="prediction"
     exon            complement(43097..43264)
                     /ID="exon_12721_3"
                     /Parent="mRNA_12721"
                     /gene="jgi.p|Fomfom1|1451707"
                     /source="prediction"
     exon            complement(43311..43441)
                     /ID="exon_12721_2"
                     /Parent="mRNA_12721"
                     /gene="jgi.p|Fomfom1|1451707"
                     /source="prediction"
     exon            complement(43492..43843)
                     /ID="exon_12721_1"
                     /Parent="mRNA_12721"
                     /gene="jgi.p|Fomfom1|1451707"
                     /source="prediction"
     five_prime_UTR  complement(43820..43843)
                     /ID="UTR5_12721"
                     /Parent="mRNA_12721"
                     /gene="jgi.p|Fomfom1|1451707"
                     /source="prediction"
     exon            44466..44491
                     /ID="exon_12722_1"
                     /Parent="mRNA_12722"
                     /gene="jgi.p|Fomfom1|1299910"
                     /source="prediction"
     CDS             join(44466..44491,44582..44778,44802..45126,45181..45212,
                     45269..45412,45467..45726,45783..46193)
                     /ID="CDS_12722"
                     /NRPS_PKS="Domain: TD (101-341). E-value: 6e-36. Score:
                     115.7. Matches aSDomain:
                     nrpspksdomains_jgi.p_Fomfom1_1299910_TD.1"
                     /gene="jgi.p_Fomfom1_1299910"
                     /gene_functions="biosynthetic-additional
                     (rule-based-clusters) NAD_binding_4"
                     /gene_functions="biosynthetic-additional (smcogs)
                     SMCOG1010:NAD-dependent epimerase/dehydratase (Score: 73.9;
                     E-value: 2.4e-22)"
                     /gene_kind="biosynthetic-additional"
                     /sec_met_domain="NAD_binding_4 (E-value: 9.8e-29, bitscore:
                     95.1, seeds: 102, tool: rule-based-clusters)"
                     /source="prediction"
                     /transl_table=1
                     /translation="MRGGSGRSLLQATWIRNTTLHALRSSSNVKIHDIPPNFVYTNHTI
                     SALAAYFSGLLSGKTMDKDAERAASIERRSLECHFPEKLANGHAVPNGDVKASSETVLV
                     TGTTSRLDSHLLAQLLAREDVVRVYALNRESSGSLEKLQQRSRDAFVQWGLDESLLDSG
                     KVSFHAADLAKPYFGLGESLRNSVTQIIHNAWRVDFNVTLPSFEPLLAGARNLIDLALN
                     SSIAGGPRALFVSSISSMRNHVDPTPAEETIDTEPDMAYGGGYPESKWVTEQLFARAAR
                     KTGLRTTSVRVGQVSGDQSTGGWNTTEWVAALVRVSQRLGCIPLKDEEITWTAVDVVAA
                     TLQEMVYSNELALHLISPKPVPWNSVFEPIAERLGVPAVPYEQWVERLDKAAAEASKGP
                     GVEQHEAAYNLVTFFKTAGMGGSKGPLSTAKAVRVSKSLANVKPLDKEDALHYVEFWGK
                     VGHLKL"
     gene            44466..46259
                     /ID="gene_12722"
                     /Name="jgi.p|Fomfom1|1299910"
                     /gene="gene360736_362530"
                     /portal_id="Fomfom1"
                     /proteinId="1299910"
                     /score="0"
                     /source="prediction"
                     /transcriptId="1300101"
     mRNA            44466..46259
                     /ID="mRNA_12722"
                     /Name="jgi.p|Fomfom1|1299910"
                     /Parent="gene_12722"
                     /gene="jgi.p|Fomfom1|1299910"
                     /proteinId="1299910"
                     /source="prediction"
                     /track="FilteredModels1"
                     /transcriptId="1300101"
     exon            44582..44778
                     /ID="exon_12722_2"
                     /Parent="mRNA_12722"
                     /gene="jgi.p|Fomfom1|1299910"
                     /source="prediction"
     exon            44802..45126
                     /ID="exon_12722_3"
                     /Parent="mRNA_12722"
                     /gene="jgi.p|Fomfom1|1299910"
                     /source="prediction"
     aSDomain        join(44882..45126,45181..45212,45269..45412,45467..45726,
                     45783..45821)
                     /aSDomain="TD"
                     /aSTool="nrps_pks_domains"
                     /database="nrpspksdomains.hmm"
                     /detection="hmmscan"
                     /domain_id="nrpspksdomains_jgi.p_Fomfom1_1299910_TD.1"
                     /evalue="6.00E-36"
                     /label="jgi.p_Fomfom1_1299910_TD.1"
                     /locus_tag="jgi.p_Fomfom1_1299910"
                     /protein_end="341"
                     /protein_start="101"
                     /score="115.7"
                     /tool="antismash"
                     /translation="VLVTGTTSRLDSHLLAQLLAREDVVRVYALNRESSGSLEKLQQRS
                     RDAFVQWGLDESLLDSGKVSFHAADLAKPYFGLGESLRNSVTQIIHNAWRVDFNVTLPS
                     FEPLLAGARNLIDLALNSSIAGGPRALFVSSISSMRNHVDPTPAEETIDTEPDMAYGGG
                     YPESKWVTEQLFARAARKTGLRTTSVRVGQVSGDQSTGGWNTTEWVAALVRVSQRLGCI
                     PLKDEEITWTAVDVVAAT"
     exon            45181..45212
                     /ID="exon_12722_4"
                     /Parent="mRNA_12722"
                     /gene="jgi.p|Fomfom1|1299910"
                     /source="prediction"
     exon            45269..45412
                     /ID="exon_12722_5"
                     /Parent="mRNA_12722"
                     /gene="jgi.p|Fomfom1|1299910"
                     /source="prediction"
     exon            45467..45726
                     /ID="exon_12722_6"
                     /Parent="mRNA_12722"
                     /gene="jgi.p|Fomfom1|1299910"
                     /source="prediction"
     exon            45783..46259
                     /ID="exon_12722_7"
                     /Parent="mRNA_12722"
                     /gene="jgi.p|Fomfom1|1299910"
                     /source="prediction"
     three_prime_UTR 46194..46259
                     /ID="UTR3_12722"
                     /Parent="mRNA_12722"
                     /gene="jgi.p|Fomfom1|1299910"
                     /source="prediction"
     three_prime_UTR complement(46308..46532)
                     /ID="UTR3_12723"
                     /Parent="mRNA_12723"
                     /gene="jgi.p|Fomfom1|1299911"
                     /source="prediction"
     exon            complement(46308..46874)
                     /ID="exon_12723_3"
                     /Parent="mRNA_12723"
                     /gene="jgi.p|Fomfom1|1299911"
                     /source="prediction"
     gene            complement(46308..47104)
                     /ID="gene_12723"
                     /Name="jgi.p|Fomfom1|1299911"
                     /gene="gene362578_363375"
                     /portal_id="Fomfom1"
                     /proteinId="1299911"
                     /score="0"
                     /source="prediction"
                     /transcriptId="1300102"
     mRNA            complement(46308..47104)
                     /ID="mRNA_12723"
                     /Name="jgi.p|Fomfom1|1299911"
                     /Parent="gene_12723"
                     /gene="jgi.p|Fomfom1|1299911"
                     /proteinId="1299911"
                     /source="prediction"
                     /track="FilteredModels1"
                     /transcriptId="1300102"
     CDS             complement(join(46533..46874,46937..46990))
                     /ID="CDS_12723"
                     /gene="jgi.p_Fomfom1_1299911"
                     /phase="0"
                     /source="prediction"
                     /transl_table=1
                     /translation="MAVCNSVYIMPDVMIYLTGIYPTIIIVLVCLQMTFQDNVTRPKRT
                     PSQLRSGRERTTARKRGHHLRQVLSWRITARGSSGSEVISSESTQTGAMSFDSHRLSPI
                     KPTTTTELDAWHHPHWTIGSTHEGPSL"
     exon            complement(46937..47016)
                     /ID="exon_12723_2"
                     /Parent="mRNA_12723"
                     /gene="jgi.p|Fomfom1|1299911"
                     /source="prediction"
     five_prime_UTR  complement(46991..47016)
                     /ID="UTR5_12723"
                     /Parent="mRNA_12723"
                     /gene="jgi.p|Fomfom1|1299911"
                     /source="prediction"
     exon            complement(47082..47104)
                     /ID="exon_12723_1"
                     /Parent="mRNA_12723"
                     /gene="jgi.p|Fomfom1|1299911"
                     /source="prediction"
     five_prime_UTR  complement(47082..47104)
                     /ID="UTR5_12723"
                     /Parent="mRNA_12723"
                     /gene="jgi.p|Fomfom1|1299911"
                     /source="prediction"
     three_prime_UTR complement(47706..47759)
                     /ID="UTR3_12724"
                     /Parent="mRNA_12724"
                     /gene="jgi.p|Fomfom1|263170"
                     /source="prediction"
     exon            complement(47706..47838)
                     /ID="exon_12724_5"
                     /Parent="mRNA_12724"
                     /gene="jgi.p|Fomfom1|263170"
                     /source="prediction"
     gene            complement(47706..48744)
                     /ID="gene_12724"
                     /Name="jgi.p|Fomfom1|263170"
                     /gene="gene363976_365015"
                     /portal_id="Fomfom1"
                     /proteinId="263170"
                     /score="0"
                     /source="prediction"
                     /transcriptId="263170"
     mRNA            complement(47706..48744)
                     /ID="mRNA_12724"
                     /Name="jgi.p|Fomfom1|263170"
                     /Parent="gene_12724"
                     /gene="jgi.p|Fomfom1|263170"
                     /proteinId="263170"
                     /source="prediction"
                     /track="FilteredModels1"
                     /transcriptId="263170"
     CDS             complement(join(47760..47838,47896..47938,47995..48131,
                     48241..48334,48392..48689))
                     /ID="CDS_12724"
                     /gene="jgi.p_Fomfom1_263170"
                     /source="prediction"
                     /transl_table=1
                     /translation="MHLSSGGIDCHGRLLGKAQLYAHIDLNSWCNLSSLTRWPISSHDG
                     TGSITTEDRSMRTALRHRLRLSVTSLELRLQKAYYHRRSSTLTCNPASVHARHPGGEIS
                     QDSELSGLNRRGAEMPRISTVSERQLTLRQFGSALLYAIPAYVFEKRHPNTMAQLSMSM
                     AVFIGLLCEAVLYGTYTVLVGGALYLSMRKPRQRRFAPTNILMIMITVLMYGM"
     exon            complement(47896..47938)
                     /ID="exon_12724_4"
                     /Parent="mRNA_12724"
                     /gene="jgi.p|Fomfom1|263170"
                     /source="prediction"
     exon            complement(47995..48131)
                     /ID="exon_12724_3"
                     /Parent="mRNA_12724"
                     /gene="jgi.p|Fomfom1|263170"
                     /source="prediction"
     exon            complement(48241..48334)
                     /ID="exon_12724_2"
                     /Parent="mRNA_12724"
                     /gene="jgi.p|Fomfom1|263170"
                     /source="prediction"
     exon            complement(48392..48744)
                     /ID="exon_12724_1"
                     /Parent="mRNA_12724"
                     /gene="jgi.p|Fomfom1|263170"
                     /source="prediction"
     five_prime_UTR  complement(48690..48744)
                     /ID="UTR5_12724"
                     /Parent="mRNA_12724"
                     /gene="jgi.p|Fomfom1|263170"
                     /source="prediction"
     exon            complement(49137..49550)
                     /ID="exon_12725_16"
                     /Parent="mRNA_12725"
                     /gene="jgi.p|Fomfom1|1319683"
                     /source="prediction"
     gene            complement(49137..53540)
                     /ID="gene_12725"
                     /Name="jgi.p|Fomfom1|1319683"
                     /gene="gene365407_369811"
                     /portal_id="Fomfom1"
                     /proteinId="1319683"
                     /score="0"
                     /source="prediction"
                     /transcriptId="1319874"
     mRNA            complement(49137..53540)
                     /ID="mRNA_12725"
                     /Name="jgi.p|Fomfom1|1319683"
                     /Parent="gene_12725"
                     /gene="jgi.p|Fomfom1|1319683"
                     /proteinId="1319683"
                     /source="prediction"
                     /track="FilteredModels1"
                     /transcriptId="1319874"
     CDS             complement(join(49137..49550,49621..49880,49943..50086,
                     50143..50738,50802..51064,51125..51182,51241..51554,
                     51637..51784,51955..52037,52133..52186,52247..52378,
                     52434..52465,52524..52583,52643..52711,52815..53135,
                     53204..53540))
                     /ID="CDS_12725"
                     /NRPS_PKS="Domain: AMP-binding (79-460). E-value: 2.7e-26.
                     Score: 83.9. Matches aSDomain:
                     nrpspksdomains_jgi.p_Fomfom1_1319683_AMP-binding.1"
                     /NRPS_PKS="Domain: PKS_PP (593-669). E-value: 3.5e-07.
                     Score: 22.4. Matches aSDomain:
                     nrpspksdomains_jgi.p_Fomfom1_1319683_PKS_PP.1"
                     /NRPS_PKS="Domain: TD (726-971). E-value: 1.1e-40. Score:
                     131.2. Matches aSDomain:
                     nrpspksdomains_jgi.p_Fomfom1_1319683_TD.1"
                     /gene="jgi.p_Fomfom1_1319683"
                     /gene_functions="biosynthetic (rule-based-clusters)
                     NRPS-like: AMP-binding"
                     /gene_functions="biosynthetic (rule-based-clusters)
                     NRPS-like: NAD_binding_4"
                     /gene_functions="biosynthetic-additional (smcogs)
                     SMCOG1002:AMP-dependent synthetase and ligase (Score: 75;
                     E-value: 7.2e-23)"
                     /gene_kind="biosynthetic"
                     /sec_met_domain="AMP-binding (E-value: 2.1e-18, bitscore:
                     60.9, seeds: 400, tool: rule-based-clusters)"
                     /sec_met_domain="NAD_binding_4 (E-value: 9.4e-35, bitscore:
                     114.8, seeds: 102, tool: rule-based-clusters)"
                     /source="prediction"
                     /transl_table=1
                     /translation="MSLKNAPGFYDPRVRTVQGANSKTFSPLGIDTTLTLPELFQYHAK
                     NSPNHQVFVYVDENEEHVIRFPEVYRAIQKAATLSSTHYNRLSDYYAKAQVGRSENDPP
                     VIGILATADSISLYTLELGLMYLGLTTFPISTRNSALAVAHLVTKTGVKQMYVSGDPAM
                     QRLAQEANEILAKDGLEFDFLPMPTFEDLYGPGGDEALVPMGKVSPDKTSIILHSSGST
                     AFPKPIKFLDKNFRKWGTFMFFGDVDFCGVRVGGQANPMFHVMGALMTTWSVYLGAVWS
                     MFKPSTPPVLPTPEVFLDSVVATRTEIVYCVPSFIEAWARNPDNMPRIKTLSAMIYAGA
                     PMNKQIGDRLAAEDIALIPFYGTTEIGAAVRLIPNVKTMNKSEWDYFEISPLIDIRLLP
                     QESQPNIFEPVAFDSATFTPNVFNSVIDGRPAYSTSDLLQRHPTKHHLFRVFGRADDQL
                     MLSTGEKTNPAPLEAILLQDPNVYACLMFGRGRLQNGILIQPKDTFDEAALEAYRNKIW
                     PSIERMNTYAPSHSRVFKEMIMVTKPSKPLEYTAKGTPRRQVCIKAYDEEIDALYKRIE
                     ESSQVDTPPPRDWAPETIRIYVTEVVRKVMKNVAVKDSDDLFQQGCDSLQATWIRNTIT
                     HALRSSSTVNIHDIPTNFVYTYSTISALAKYISGIVSGKAVDADAERAAAIERMRALLD
                     KYSKGLKPNFPVKAANGHANGHANGDAVVTETVLVTGTSGRLGSHLLAQLLERKDVVRV
                     YALNRESSGSVEALEKRSREAFRQWGLDESLLNGQKVSFHVADLAKPYLGVGEGLYEEL
                     RTSVTQIIHNAWRVDFNVALPSFEPLIAGARNLIDLALNSSISGGPRAVFVSSISTMRN
                     HPPSSLGPETIDIGPEIAYGAGYPESKWVTEQLFGRAARQTGLRTTAVRVGQVSGDQRT
                     GGWNTTEWVAALVRVSQRLGCIPSKDEDLTWVAVDVVAQALQEMIYSNELALHIVSPRP
                     VPWNAVFLPIAERLGLPTLPYDEWVAKLEHSAASANKGPGVEGHEAAHNLIAFFKSDGM
                     GGAAVPLSTEKAVIASKALAGARPIGKQDALNYVEFWAKVGHLKLR"
     aSDomain        complement(join(49509..49550,49621..49880,49943..50086,
                     50143..50431))
                     /aSDomain="TD"
                     /aSTool="nrps_pks_domains"
                     /database="nrpspksdomains.hmm"
                     /detection="hmmscan"
                     /domain_id="nrpspksdomains_jgi.p_Fomfom1_1319683_TD.1"
                     /evalue="1.10E-40"
                     /label="jgi.p_Fomfom1_1319683_TD.1"
                     /locus_tag="jgi.p_Fomfom1_1319683"
                     /protein_end="971"
                     /protein_start="726"
                     /score="131.2"
                     /tool="antismash"
                     /translation="VLVTGTSGRLGSHLLAQLLERKDVVRVYALNRESSGSVEALEKRS
                     REAFRQWGLDESLLNGQKVSFHVADLAKPYLGVGEGLYEELRTSVTQIIHNAWRVDFNV
                     ALPSFEPLIAGARNLIDLALNSSISGGPRAVFVSSISTMRNHPPSSLGPETIDIGPEIA
                     YGAGYPESKWVTEQLFGRAARQTGLRTTAVRVGQVSGDQRTGGWNTTEWVAALVRVSQR
                     LGCIPSKDEDLTWVAVDVVAQAL"
     aSModule        complement(49509..53303)
                     /complete
                     /domains="nrpspksdomains_jgi.p_Fomfom1_1319683_AMP-binding.
                     1"
                     /domains="nrpspksdomains_jgi.p_Fomfom1_1319683_PKS_PP.1"
                     /domains="nrpspksdomains_jgi.p_Fomfom1_1319683_TD.1"
                     /final_module
                     /locus_tags="jgi.p_Fomfom1_1319683"
                     /monomer_pairings="X -> X"
                     /starter_module
                     /tool="antismash"
                     /type="nrps"
     exon            complement(49621..49880)
                     /ID="exon_12725_15"
                     /Parent="mRNA_12725"
                     /gene="jgi.p|Fomfom1|1319683"
                     /source="prediction"
     exon            complement(49943..50086)
                     /ID="exon_12725_14"
                     /Parent="mRNA_12725"
                     /gene="jgi.p|Fomfom1|1319683"
                     /source="prediction"
     exon            complement(50143..50738)
                     /ID="exon_12725_13"
                     /Parent="mRNA_12725"
                     /gene="jgi.p|Fomfom1|1319683"
                     /source="prediction"
     aSDomain        complement(join(50603..50738,50802..50893))
                     /aSDomain="PKS_PP"
                     /aSTool="nrps_pks_domains"
                     /database="nrpspksdomains.hmm"
                     /detection="hmmscan"
                     /domain_id="nrpspksdomains_jgi.p_Fomfom1_1319683_PKS_PP.1"
                     /evalue="3.50E-07"
                     /label="jgi.p_Fomfom1_1319683_PKS_PP.1"
                     /locus_tag="jgi.p_Fomfom1_1319683"
                     /protein_end="669"
                     /protein_start="593"
                     /score="22.4"
                     /tool="antismash"
                     /translation="IRIYVTEVVRKVMKNVAVKDSDDLFQQGCDSLQATWIRNTITHAL
                     RSSSTVNIHDIPTNFVYTYSTISALAKYISG"
     exon            complement(50802..51064)
                     /ID="exon_12725_12"
                     /Parent="mRNA_12725"
                     /gene="jgi.p|Fomfom1|1319683"
                     /source="prediction"
     exon            complement(51125..51182)
                     /ID="exon_12725_11"
                     /Parent="mRNA_12725"
                     /gene="jgi.p|Fomfom1|1319683"
                     /source="prediction"
     exon            complement(51241..51554)
                     /ID="exon_12725_10"
                     /Parent="mRNA_12725"
                     /gene="jgi.p|Fomfom1|1319683"
                     /source="prediction"
     aSDomain        complement(join(51411..51554,51637..51784,51955..52037,
                     52133..52186,52247..52378,52434..52465,52524..52583,
                     52643..52711,52815..53135,53204..53303))
                     /aSDomain="AMP-binding"
                     /aSTool="nrps_pks_domains"
                     /database="nrpspksdomains.hmm"
                     /detection="hmmscan"
                     /domain_id="nrpspksdomains_jgi.p_Fomfom1_1319683_AMP-bindin
                     g.1"
                     /evalue="2.70E-26"
                     /label="jgi.p_Fomfom1_1319683_AMP-binding.1"
                     /locus_tag="jgi.p_Fomfom1_1319683"
                     /protein_end="460"
                     /protein_start="79"
                     /score="83.9"
                     /specificity="substrate consensus: X"
                     /tool="antismash"
                     /translation="SSTHYNRLSDYYAKAQVGRSENDPPVIGILATADSISLYTLELGL
                     MYLGLTTFPISTRNSALAVAHLVTKTGVKQMYVSGDPAMQRLAQEANEILAKDGLEFDF
                     LPMPTFEDLYGPGGDEALVPMGKVSPDKTSIILHSSGSTAFPKPIKFLDKNFRKWGTFM
                     FFGDVDFCGVRVGGQANPMFHVMGALMTTWSVYLGAVWSMFKPSTPPVLPTPEVFLDSV
                     VATRTEIVYCVPSFIEAWARNPDNMPRIKTLSAMIYAGAPMNKQIGDRLAAEDIALIPF
                     YGTTEIGAAVRLIPNVKTMNKSEWDYFEISPLIDIRLLPQESQPNIFEPVAFDSATFTP
                     NVFNSVIDGRPAYSTSDLLQRHPTKHHLFRVFGRADDQLML"
     exon            complement(51637..51784)
                     /ID="exon_12725_9"
                     /Parent="mRNA_12725"
                     /gene="jgi.p|Fomfom1|1319683"
                     /source="prediction"
     exon            complement(51955..52037)
                     /ID="exon_12725_8"
                     /Parent="mRNA_12725"
                     /gene="jgi.p|Fomfom1|1319683"
                     /source="prediction"
     exon            complement(52133..52186)
                     /ID="exon_12725_7"
                     /Parent="mRNA_12725"
                     /gene="jgi.p|Fomfom1|1319683"
                     /source="prediction"
     exon            complement(52247..52378)
                     /ID="exon_12725_6"
                     /Parent="mRNA_12725"
                     /gene="jgi.p|Fomfom1|1319683"
                     /source="prediction"
     exon            complement(52434..52465)
                     /ID="exon_12725_5"
                     /Parent="mRNA_12725"
                     /gene="jgi.p|Fomfom1|1319683"
                     /source="prediction"
     exon            complement(52524..52583)
                     /ID="exon_12725_4"
                     /Parent="mRNA_12725"
                     /gene="jgi.p|Fomfom1|1319683"
                     /source="prediction"
     exon            complement(52643..52711)
                     /ID="exon_12725_3"
                     /Parent="mRNA_12725"
                     /gene="jgi.p|Fomfom1|1319683"
                     /source="prediction"
     exon            complement(52815..53135)
                     /ID="exon_12725_2"
                     /Parent="mRNA_12725"
                     /gene="jgi.p|Fomfom1|1319683"
                     /source="prediction"
     exon            complement(53204..53540)
                     /ID="exon_12725_1"
                     /Parent="mRNA_12725"
                     /gene="jgi.p|Fomfom1|1319683"
                     /source="prediction"
     three_prime_UTR complement(61243..61385)
                     /ID="UTR3_12727"
                     /Parent="mRNA_12727"
                     /gene="jgi.p|Fomfom1|1359666"
                     /source="prediction"
     exon            complement(61243..61520)
                     /ID="exon_12727_2"
                     /Parent="mRNA_12727"
                     /gene="jgi.p|Fomfom1|1359666"
                     /source="prediction"
     gene            complement(61243..62284)
                     /ID="gene_12727"
                     /Name="jgi.p|Fomfom1|1359666"
                     /gene="gene377513_378555"
                     /portal_id="Fomfom1"
                     /proteinId="1359666"
                     /score="0"
                     /source="prediction"
                     /transcriptId="1359857"
     mRNA            complement(61243..62284)
                     /ID="mRNA_12727"
                     /Name="jgi.p|Fomfom1|1359666"
                     /Parent="gene_12727"
                     /gene="jgi.p|Fomfom1|1359666"
                     /proteinId="1359666"
                     /source="prediction"
                     /track="FilteredModels1"
                     /transcriptId="1359857"
     CDS             complement(join(61386..61520,61583..62284))
                     /ID="CDS_12727"
                     /gene="jgi.p_Fomfom1_1359666"
                     /phase="0"
                     /source="prediction"
                     /transl_table=1
                     /translation="MSTLPRYDIPFRSTFPPEIKDLIIDQLHGDVETLRQCALTCSGWL
                     RRSRYNLYFSVRVERREQLFSLCSAITQYTHLRPLVRSVTLAPERLRSADEQYLLEIVP
                     IPLLTLLPNLRHWSLHGRRFRKAKKTMEVTANMEGHGPQEGAIGDTEHIYSPLPCDRMS
                     LACLQRHSTTIRELYLGDVCFPTSMDCARLVLSFSALRSLQCDGISVETSQMIPDAWMI
                     RVAGRVHIRSLSLFAILVAERPTAQHTLHTKFSKNIWEVTSRSRLECPTELIGRHG"
     exon            complement(61583..62284)
                     /ID="exon_12727_1"
                     /Parent="mRNA_12727"
                     /gene="jgi.p|Fomfom1|1359666"
                     /source="prediction"
     exon            complement(71301..71410)
                     /ID="exon_12728_3"
                     /Parent="mRNA_12728"
                     /gene="jgi.p|Fomfom1|1451711"
                     /source="prediction"
     CDS             complement(join(71301..71410,71481..71577,71638..71778))
                     /ID="CDS_12728"
                     /gene="jgi.p_Fomfom1_1451711"
                     /source="prediction"
                     /transl_table=1
                     /translation="MHCARLLLSFSVLRSLRCEDIVVKKSQMIPDAWMNRVAGRVHIRS
                     LSLRYSRESDGINTILRLARSSVQTLDINVDSTNDETLDIISRPFDSLRSLELMLNLSD
                     GRIVTQASAILD"
     gene            complement(71301..71833)
                     /ID="gene_12728"
                     /Name="jgi.p|Fomfom1|1451711"
                     /gene="gene387571_388104"
                     /portal_id="Fomfom1"
                     /proteinId="1451711"
                     /score="0"
                     /source="prediction"
                     /transcriptId="1451902"
     mRNA            complement(71301..71833)
                     /ID="mRNA_12728"
                     /Name="jgi.p|Fomfom1|1451711"
                     /Parent="gene_12728"
                     /gene="jgi.p|Fomfom1|1451711"
                     /proteinId="1451711"
                     /source="prediction"
                     /track="FilteredModels1"
                     /transcriptId="1451902"
     exon            complement(71481..71577)
                     /ID="exon_12728_2"
                     /Parent="mRNA_12728"
                     /gene="jgi.p|Fomfom1|1451711"
                     /source="prediction"
     exon            complement(71638..71833)
                     /ID="exon_12728_1"
                     /Parent="mRNA_12728"
                     /gene="jgi.p|Fomfom1|1451711"
                     /source="prediction"
     five_prime_UTR  complement(71779..71833)
                     /ID="UTR5_12728"
                     /Parent="mRNA_12728"
                     /gene="jgi.p|Fomfom1|1451711"
                     /source="prediction"
     exon            complement(71802..71833)
                     /ID="exon_12729_2"
                     /Parent="mRNA_12729"
                     /gene="jgi.p|Fomfom1|1372698"
                     /source="prediction"
     gene            complement(71802..72351)
                     /ID="gene_12729"
                     /Name="jgi.p|Fomfom1|1372698"
                     /gene="gene388072_388622"
                     /portal_id="Fomfom1"
                     /proteinId="1372698"
                     /score="0"
                     /source="prediction"
                     /transcriptId="1372889"
     mRNA            complement(71802..72351)
                     /ID="mRNA_12729"
                     /Name="jgi.p|Fomfom1|1372698"
                     /Parent="gene_12729"
                     /gene="jgi.p|Fomfom1|1372698"
                     /proteinId="1372698"
                     /source="prediction"
                     /track="FilteredModels1"
                     /transcriptId="1372889"
     CDS             complement(join(71802..71833,71904..72351))
                     /ID="CDS_12729"
                     /gene="jgi.p_Fomfom1_1372698"
                     /source="prediction"
                     /transl_table=1
                     /translation="MSTLPGDNMAFPSTFPAEIKDLIIDQLHGDVETLRQCALTCSGWL
                     RRSRYNLYFSVRVRRREQLFSLCSAITQYIHLRPFVRSVNLDPVAPEDGGPAGESLYLI
                     EIVPISLLTLLPNLRRWSLRGTMFRKAKKTVEVTENMEGHGPQESDTQLQFRSYI"
     exon            complement(71904..72351)
                     /ID="exon_12729_1"
                     /Parent="mRNA_12729"
                     /gene="jgi.p|Fomfom1|1372698"
                     /source="prediction"
     exon            73182..73337
                     /ID="exon_12730_1"
                     /Parent="mRNA_12730"
                     /gene="jgi.p|Fomfom1|1221431"
                     /source="prediction"
ORIGIN
        1 aactggtcga gcttcctgag cggaagctcg cttctcacgt tgacattgag ggggaggcgt
       61 ttggtgcacg tgtcgcaagg cagcttctcg atgcacaggt acgcaaaaga agcatcctga
      121 tggagattgg aaggtggctg agatctcgct tctaccagga cttccctcaa tacgccgtta
      181 acttcgtacg ccgctttgta accggctcgt atgcgtctgt cagcgcttct gttgcgccgc
      241 cagccaatgc ctcggagccc ttgtctcgcg atgcatttgg cttccggaag gtcatcgtgg
      301 ccgcgacgtc tcacggcaaa ctctatggta ttgactcagc caacggcgaa atcctgtgga
      361 accgcgtctt cgggttggga tgggctgcgc aagttggtgg ccagatcatc cccgcaaaga
      421 tgttcgtcac gcggacggtg aatgacgggg acacgcccca gatcgtgttg gtgactcaga
      481 ggaaggcaaa caatgtaagc agacgtccgt tcctggtccg cacatcgctc acaattttta
      541 gggtcttgtt gatacggttc tcttccacgt ggacgctctg accggcgagg atgcgagaga
      601 gaaatcgccc agcaacgacg tcctacaggg cgaagacatt gtctctggtc ccctagttga
      661 agcctttttg ttgcggaccg tttctggacg gatcgttgta gctctcgacg agttccttca
      721 ggtgcacctt tatcccaaca acgatcccgc caggcatgcg tttgagaagg cgctcccatc
      781 gattcgcatt cctctgaagt ccggaccgcc aggacagcgc cggttgactg gccatcagat
      841 tccctcccaa gtggagttca ctggcaagca tatcgcgtac ccaacgtggt cactcccgtt
      901 cccgcctggc gaggacatcc gctcggtctt cgtgcgccct acggatcccg tcgcttctct
      961 tggaaaggtg ctcggtaatc gcacgacttt gtacaagtac ctcaacccga acctcgttgc
     1021 agtagttact ggcccgccgt cgacagcgcc ggcgtctgac aaggcgacgt gtgcggtata
     1081 cctcatcgat ggtgcgaagg gcaccatcgt ttaccactcc atccttccgt ctgtcctggg
     1141 cgagtgcgat gtaaaggcta cccttgtcga gaactggctc gtctaccatt actatgatgg
     1201 tgaggtcgct ccgaaccagg cgaagagtta tcgggttata tctgtggagt tctacgaggg
     1261 ctacgggatc gatgacaagc gtcagaggtg cgcatcacta tcttggcacc cgtagatcct
     1321 ggctgacatg cgatctagtt cggacttgtc gtcgctgtcg aacgacacaa cagccgtgag
     1381 tatcttcgag caagggtacg tcttccctcg tgggatccgt accctatcac ccacgtcgac
     1441 aagctatggc atatcgatta aggacatcat cggtgagtcc tgaacacttg tagtaactcc
     1501 tgagccctcc tgacgttgca tgtagttgcg aatgagaacg accagattca atccttccct
     1561 cgtcgtctac ttgactcaag acgaccaaaa cgcaagccaa cagcagagga ggcggaagag
     1621 tggctgattc agtatgatcc cgtgctccct tacgacccga agcgcatctt gtcccacaac
     1681 tatcaggtac gcttccccta atattcgact ctccacatac tacgcatact gagtgtattg
     1741 ctattaggtg gcgaagacgc gcaaaatcat cacctccccc gcgctgcttg agtctacgtc
     1801 gcttgtcttc gcgtacgggc tcgacctgtt cttcacgcgt gtcgcaccgt cgaatacgtt
     1861 cgacgtcctc agcgagagct tcaacaaggt tcagctcgtc atcacgattg cgggccttgc
     1921 gttcgcgatc gtcgtagtca ggccgatcgt ggcgaggaag cgcctgcggg agcgatggta
     1981 cgactagtcc ctacccagtc tctagagctc gttgctgtct ttgcgatttg ctgtcgtgta
     2041 ccctatatat aatacgggtg tatactactc ggcgtgtggt atgctgaaca cccttgcggc
     2101 tgagatcctg gttgtggacg ttccccttga ctccacgcac tcagcggctc ttcattagga
     2161 tcagatgctg caatcgcaac tgagtaagtg cgggaatagt actgcattcc ggagcgttga
     2221 accaggatcg taccgaggcc gcatctagaa gtgcgttatt ggtcatggag tagacatctg
     2281 gtgagccgca ttctctataa tcattcgtac ccgattggac tgacctttgc acacggtcgg
     2341 gtaccttgct cgttgtttac ctccagagat aatcagcgaa gacggatacg gcacagctgg
     2401 actgcgatga ccgatgctcg cctccgccac ggtatctttt aagtctaccc aagttggcac
     2461 atatatacca atgaaccgga ccgacagaga tgggatgttc aaccggtcat tcggtgcaat
     2521 cccatggaga ctctagtgct accgatggtt gattccgttg tggtggtact gaatgtctcg
     2581 cttatcaagt agtacgtcgt tccttctcaa ttatgtactt cggtcggggc tgattaatcc
     2641 catttagaac gctctgtaat attctagctg caggtgctgg taatcgatgg ctgatgtggt
     2701 ataaatggca atgagagtac tagtctggta ttcaaagtcg ccagagcgag ttagtcctcc
     2761 tccgacaggc tggaacggca tttacggcgt acgcactagt atagccatac acatgctcct
     2821 ttcccaagca cgcaccgctc gggtgaggga cctgtaggaa tggtggaact tgtgaattac
     2881 ggcctgccag tgatcggttt actgcaggta ttctagagcc cccgtagagc ccgaagtctc
     2941 gtcatccggc tgtctacaat acatcacaca cggacgttcc ctgagcagct tgtccgtgat
     3001 tggctgatac gaaacggtgg tacgctgctg ccttcgcatt acatgtgacg tactgggggg
     3061 catgtacgac tgccgtacgc aacgtaatct attgtatact tgtatccgtt ccaatcggag
     3121 aagcttctca gagcggtacc ttagaccagt tggggcggcg agtcgaggtc tcgtctcgtc
     3181 cccccaccgc gtgctcctgg agtcctgatt gactccaatt aaccatgcgc cttcccattc
     3241 cccagctatg catggtgctg tagacgttga catccggatg tttgtgctac gcaacaagct
     3301 ctacgtagtc aaaagcatta tcaagtaagt aacagctcgg tgtgtgacaa cttgaaggac
     3361 gacgacttga gtagaacaca agaagagccc gtcactcgaa tccgtgtccg cgtccttccc
     3421 cacaatctgt gggacgttcc gggaggcgga gtgagctaac tgaccaggat ctaagttgtg
     3481 tcaggatggg gactaggagg aagaggtggt gggggtggaa cacgtcgcag tgagtgcttt
     3541 tgctttgatg atttgggctg agtgtggatg gatatgcata gtgtgccagt catgccgatg
     3601 cgggtatggt tgctgaacga ctttggacag atttttgttt tttttggggg gggggggggt
     3661 ggaaacactg cgaaccagga tgccatggct tgggatcagc ctctgaacga accacgcaga
     3721 cagtgacgtc tggcagtaca tactttgacc atggcagaga gttctaacat tcatattcaa
     3781 ttggctagac ttaacacatt gcgtcacagt aacgcccctt catcgtgacg ccacattact
     3841 gtgacgccat gtgtgactag gaattgctat tccgacatca cagccagcca cgttcaagtt
     3901 attcctcgag ctcgctctct tctgccattc aaaaccagcc aagttccgag ctcgttctct
     3961 atcatctgct gtagcttttc acattgttca aggtgcactt caagcactga gcgcaacaac
     4021 gtgacccagt gagcggctga tccatcggcg actcggactc ccaactacta tagacacacc
     4081 tccataatct ccgcgtgagc aatgatcacg tacagtaata ctcctatcct ttctatcctt
     4141 tggtccgtgc tcctatattc cagaatattt gcactccaag ccttggccgt gtactccaac
     4201 aagtcacaaa atgttctctc gcccgacccg ttacccaatc cgtatccctt ccatttcccg
     4261 cgccaaagag atgcaaattc gacaatgcta tttcccatgg agcattgtgg cgatgtcgtg
     4321 ctagaagagg cttccattga ccagctacag gacgccatgg tcaacggcaa gctaaatgct
     4381 gtgaagctgg ccagctgttg cctccggcgc gtttttcagg tcggtgaata catcaagtac
     4441 gtttcaggtg atctatatcg tcttcccggt atttgcacac cgtgagcctt actgacatca
     4501 ccccccacag ctccgtctta gagctcaatc cagacttgtt tgacatcgct accgcattgg
     4561 atgctgaacg agcttctggc catgtccgtg gtccactgca cggcatccct tttcttgtca
     4621 aggacaacat cgcatccaag gacaaaatgg agactactgc aggatcatgg gctctcctcg
     4681 gctccgttgt gccacgcgat gcatttgtag tcgcacgcct gagggaagct ggcgcagtgc
     4741 tgttcggcaa agctacgttg agcgagtggg cagatatgcg aagtacgtca tctacgcccg
     4801 atattgtggt acctgctaac ttgcagatta caggcaacaa ctatagcgaa ggttactctg
     4861 gacggggagg ccaagcccgg aacccctaca atctcaccgt gaaccctggt ggtagcagca
     4921 ctggcagtgc gacggccgtt tctgccaaca tcgtgccgtt cgcgcttggt accgaaaccg
     4981 atggaagtgg tgagtctcga aagattgagg attagcatat cccactgacg gtttgtctac
     5041 cagtcatcaa cccggcagaa aggaacgcta tcgtaggaat caagccgtca gtaggtttga
     5101 cttcgcgggc tgggtatgtc acatgagaat actctttagt atatcacgaa aactaacatc
     5161 caccggtagt actattccgg agagcgagca ccaggacacg ataggcacgt tcggaaagac
     5221 ggtaaaagat gcggtctatg ccttggacgc tatatacggc atcgatccga gggacaacta
     5281 cacctttgcg caggagggca agactccagt cggggatacg cacaatttct gactaccaag
     5341 gacgcactca aagacgccac cttcggcctc ccctgggcta gcttctggca atacgcggac
     5401 cccgagcagc aaacagtcct cctgtccatc ctcgacatca ttcgcgctgc gggtgcgacc
     5461 atcatcaacg gcacagagct gcccaatcgc gcagagctcg tcagcccgga cggttgggac
     5521 tgggactacg gcagcaagcg cgggcgggcg aacgaatccg agtacacggt cgtgaaggtc
     5581 gacttctaca acggcatcaa tcggtacctc gccgagctcg agaacacgca catccgctcg
     5641 ctcgaggaca tcgtcgcgta caactacgcc aacgacggca ccgagggtgg acacccgtgg
     5701 ccacgcggca tccccgcctt ctactcgggg caggacgggt tcctcacatc gctcgagacg
     5761 aaggggatca tggacgagac gtacttccaa gcgctggcgt tctgccagaa ctcgagccgc
     5821 gagggcatcg atgcggcgct cgcaaatcat gggatgccgc tcgatgcgct gctcgtgccc
     5881 cccgacgtcg gccagtcgta ccagatcgcg gcgcaggcgg ggtatccggt gatcacggtg
     5941 cctgctggga cgagttccga gtctgggatg ccgtttggcc ttgcactgat gtcgacggcg
     6001 tgggccgagg cggagttggt caagtgggcg agtgcgatcg aggatgcgca atgggccgcg
     6061 ggcaccccat acaagcggac attaccaagg tggctgggat acctggagag gaatatccca
     6121 gtgctgtaga cagcgaaacg ttcatggagg tcattctgat gcaataggtc acacaagtcc
     6181 gatagtcaga agggaggcga cgatagcttg tttctttcag atcgggatac tttcgaagtg
     6241 cagcgaacga ctttcccatg gcactttcgt gtcccaagtg gatcgtagca cccgacggtc
     6301 agatggaagt tggccaactg cggcgtatgt atatcctcga ctaaaggttc aacacgcgtt
     6361 cgcttgagcg caagcatcca tgtacgtggt gcctccggaa agtgtaactc acgcagctaa
     6421 caatccttac atagcgtagc aggattgcac accgccaatt atagggccag ggacaggatc
     6481 aacggcatgc atcgaatacc catcaaacga agtagtgcga aaggtggctg gctgaaggac
     6541 taccgataga agggatacta aagacacacg taggtacacc ttcacgacaa tgatacatct
     6601 cactgacgcc aaggtacaca cttgagagca ggatgcatgc gccatgccca tatttctctc
     6661 cttcccgtcc cctcatcacc gtgcacaaca ctgaacaaca catcgctggg agccgaggat
     6721 gtatgctgtg cccctctgtt gctcctgggt tgtgccgcac aacgatcaac ttgcagcagc
     6781 gcgtcgtcga accatgagcc tagtgtctat tcccgctcac cgtcaccgaa tcataaacaa
     6841 ctttgctacc ctcgcctcgc ggacttgagc ccgcagagcg aaaacatact gagtgaagag
     6901 accccgagcg atatccggga gttaggagtt ggtccgccga atcaaaaagg cgacggggtc
     6961 gcgatgcacg tctgtgagga ttcaaggccg agtgctgtag actgcccaac gacaatgaca
     7021 gtactgaatg tgattgcaac ctgagcaatg gtgaacttgc aatggatata aggcaccgca
     7081 ccttcagaat gaccccatgt gcagtagatc gcgactgtgc tatgtagggg atcaagaaat
     7141 gacgatgacg atgctataaa caaggcgtat catctgccgt agatatcctt gatagcgatc
     7201 caaatcgata cgaacttggt catactcgtg gtgcgaaagt gtctctagtg cagtctcatt
     7261 agcgacgtca cgccgcgaac atggaaggac tactctaagc tgcaggacac acgtaagaat
     7321 catgcgatgt ccagtcaaaa cggaaacata cctgcagaca taagctaatg ttctcctcta
     7381 cttgagctgg gcgaagagtt ttggcgcggc gcaaccctga agaggataag ttagcaccgc
     7441 acaggtgcct tgcacaaacc ctgaagagac gtacgttgac acagtgcatc aggctggaaa
     7501 tgatacgtca gcgaatgcgg cagtagatga agtgaagaac aactgactgg tctgttccgc
     7561 aaatacaggg agacacgcga ccacggtcag caagcaagtc accatgagca tacagctact
     7621 tacagctgca agtcatttcg tcagcgtgaa cacctatagg aaatatgtat aggctgactc
     7681 acaattcctc aacacaatcc tctcccttga agccctcgcc agcgttgacc ttctcctcgc
     7741 aatgcgcgaa gtgcttctgg aacggtgcgc acttggcggt gttcgcgcac tgctcctgca
     7801 gttctgggaa aggcttcacg cgcgatgtat gtatgaggca cgcgtcgacg aaggcaatac
     7861 ggagtataac gcacgtcctc aggctcctcg gcctcctctt cctcctgggg ttcctcctgg
     7921 ggctcctcct gagcctcctt gacctccttt tcctcaggag cgtcggcgtg gacggtgcca
     7981 aacacagacg aaaacagcga cgagaaagac atggccgcaa tggctgacag tgagagagaa
     8041 gtgcaagtcg ttccgcgact gagttggcgt tcgtctcgcc cccggccgca aacggaatct
     8101 tccggcgtca aatcgccccg ttccgattgg ttgaagcttg gttcaacttt ttgctccgaa
     8161 atgaaccaag ggaattgaac cgatctcgac cacctggagg cgcatcaagc gtggctatca
     8221 gtaccggcgt gacagactta acaggttact aaacacaact ccgttcactc tcgaccgcgt
     8281 tctcgaccaa tcaccgatct atggtcttga tatccgcaat acacaggtcc caaataggtg
     8341 taccaactac cacggggact tggcaacgtc aatacgttcc tcaggtagtc cttgaggtcc
     8401 aaatcatata ctactctcca catgcgtacg tagatctaca gcctgtttat cccttcgcag
     8461 ccagttcact aatcttctcc gtcgtctccg tcttgttagt catcagtgtc cttcaaaact
     8521 ctcgaccgac catttgcaag tcaagtcatt catgagacca ctctccggtg gacgcggacg
     8581 tcggcagtgc agcctgggca aactgacatt cggtgagatg tcgagtagct accccactag
     8641 cggccgataa ttggatgaag atggtctcgt atcccgacgg tatggttgcg cgcacctgct
     8701 cactcaccag acttgcggcg tcggggtatg aaaccattgc aaccggtgtg gcgtccaaat
     8761 ggaggtatac gttgcctagg acagtaaaaa tctatggacg tgggggtaga cagtcatatt
     8821 acatacgttg cctatcagcg cctccctcca cgacgtccac atactagatc tgagcggcct
     8881 cttgcaaata cggatgcgat aagattgacc gtccaggtcc tggtcgggcc tgtcagatgg
     8941 gcactttcgg tacgtgtccg ttttatttat cttctctcag atccgatcag gggccacttg
     9001 gtcctatttc gtccatttgc atgcaagggg cgggatgaca gtgctatgaa gcagtgcaca
     9061 tacgtcgaag gcgctgcccg tcgatcatcg gcacccaccc cgaatttcac tcttgtgccg
     9121 ttacggtcct tgtttccgtg cgttgtggac tgcatcgtgt cggcacgatg ggaggcatca
     9181 atgcatcacc gcctgccatt actactaacc gcccgcaccc gtcctcatat aaacccgata
     9241 cgctagagtg tcttgttccc aatatttcta gtctcttcct tctgcggcca tgtttcttcc
     9301 cttttccctt ctgcaggtcg cggagctcgt tgtcccagtc tccctccttg cgggaagagt
     9361 actcgctgcg aagtcggctt tcaacatcca cgcccatgga acgggttatc ggtacgccac
     9421 tagtggcggc agtctgagcc ccaatgatat caacattacg actacaaatg atctttctgt
     9481 gcgcggttct ttcatgtaca aaaatccacc cgctgaccga acttctgtgc atgcagtata
     9541 ctgttgaaat tactctcggt ggagaacgtg aggcttgttc cacgcgacac attccgcctc
     9601 ccgtggttgt gtattgacag aggccctcct ctagccttca ctgtcttgct tgacaccggt
     9661 tccaccgacc tctgggtgaa tccgaaaggt cgccagctca agctcacgaa cacgaccgac
     9721 gtagtcaccg ggatcggata tggctctggt caaatcgaag gcaacatcga ctttgccgac
     9781 ctcaagatcg gcgacttcgt catcgactcg caaggtacgt ccccgcacta gcaattcaag
     9841 accaccttcg acccattcca cagcccgctg accgcaatat cgatgcctcg cagcgttcat
     9901 caaccccacg accatcaccg acttcgacct gagtggcgtc gatgggatca tgggcatggc
     9961 cttcgacgtc gcctccatct acagcgccct gcaacgcgcc tggggcacca gcgcagccga
    10021 cacgctcggg cgcgcgccca tcacctcgct ctttgcacag aacccgtcct tcccgaacaa
    10081 cttcgacgtc aagctcgggc gcacgagcga gctcgaggac atcgccgacg gcaccttcct
    10141 catctccgcg cacgaggccg ggttcgagag cgtggtagcc gcgccacagc tgcccaggat
    10201 cgatgcgtcg cactggagta tcgtcatgga cgcgatgaac gtgaacggga agccgtttgc
    10261 gttcaaccgg agcagaatca cgggtgcgcc gaagggcacg gttgtcgctg cgctcgatac
    10321 gggcttttcg ttccccccgc ttccagcgcc cgcagtcgac gcgatataca gcagcatccc
    10381 cggtgccgag tttgacgagc aaacggggct gtggatcgtc ccgtgcacca cggcgacgaa
    10441 cctgtccttc gtcttcgggt gagccatcgt ccatatggac cacgaaccta cttggttgct
    10501 gactggtggt tgaactgcca ccgtgcgcac agcggccagg agttctacgt gcatccgctg
    10561 gacctgacct tccccattgt ggccgagctc gaactggacg atgggccaca gaatatcacc
    10621 gcatgcgtga acacgtacca gtacctcacc ctcgacccga acgactttgt gggcttcgat
    10681 ctcattcttg gcgatgcatt cctccgcaac atctacgcct cgtacgtctc tagcccctcc
    10741 cccctttccg ctcctcctga gacggcctgc tgaatgtgat ccacaggttc gactatggcg
    10801 actattaccc cgcgaaccgc acaaacggtc tccccttcgt ccagatgctg cccacgacgg
    10861 acccctcgac catgtgggat gagttctcca ccgagcgcca agcaatgctc gccgagctcc
    10921 ccgcggagct ctcacccgac gaaatcatca aatacgacca gcagcaggcc gcgcgctctt
    10981 cagactccac cactggttct ggcaacacgc agcagctcgg cgtcgccggc gcctcctcag
    11041 gcgacgactc cgatgacgat ggggagaagg gcggggcatg gtacaggaag aacggcacac
    11101 tggtgatcgc gctgctcggt gcaaacttgc ttgttggcat cgcgatcttt gcggtcacgc
    11161 tgactatgtg tgtgcggggc gtgaagggca aggctgggcc cgggcggtat gcgcctgtga
    11221 ggttcaagga tgtggatgac cacgagcgcg gcacgatgaa gtatagtgat tgagtttcgc
    11281 atcttgagcc gagtggggcc agtaggagat tgtaaactcc gtcactcatg gtcacacagg
    11341 attttctttt gacttcgaat ttacatcaat ccattacccc ctaatcatct gctgtcattc
    11401 gttacagtgc ctaacatgac atatttaatc ttacaccttt tctctgcctc aatgctccct
    11461 ccctcagcgc gctttactct cgccgatgat ctcaaacaag atctagcact gtgacactcc
    11521 cgtcactcga tcccagcgca acccgcccga cctcctcctc atagtcaagc gcggcccaat
    11581 tacacccctc cttgcgctgc atccacagcg tccgcgccgc ctgcgcacgc gtccctccat
    11641 gcactccgtc tccctcttct gcctccctac taccgccagc atcatgatgc cgccgcctct
    11701 gcagcggccc agcgaacacc gctgcacaca agcactccgc cgtcctcctc tggtccgcag
    11761 gagactctgc aagctcagtg gagaaggacg ggtgtgcata gtgcagctga aagtccgggc
    11821 tgaacgagtc cgggacgtgc gcggcggagg aatgcacgtc gtacccggtg aggtgcgcgg
    11881 tgcgggccgc gcggggctgg atccagagcg cggtgccgga gggcccgagg acgatgtctc
    11941 tgcagcggag gaagccgcgg acggttgctg aagtctggtc tgcgcgagct ggggggaaga
    12001 ggtatggcga gtgagataag gaatgggcat cagcttcagc ggaggtgagg gcttctgggg
    12061 gagaagcagc aggtagagac gaggacgatg aggatgatgg gtcgaaggcc gggtttggga
    12121 ggaggacgaa ttgctcgatt ttgtggatat cggacgccca tgggtcgtca ctctccgcgc
    12181 ggaggaggat cgagagcggt tcacggtccg acaactgcac tgtcccatcg acactcacgc
    12241 gggggccggt gtggacgttc acagacacgc cgtcgatcca accgaatgtg tggaagccga
    12301 tgggtcgata agtggtatac tgtcctccgt cggctgcccg gagactaggt tctgggaaga
    12361 gctctactga gcgcgcgcgg acgactagga tgcttttgta ggtgaacacg atttggaggc
    12421 atcggttgta ctacgtggag gaacagtcat ggacccaaat aattgaagac gcaaggttat
    12481 gaagtacata cctggaagcg ttcgttgatc ggtcgctgtg accccttcag caaagcgaac
    12541 gtgttcttgc gccagttcat gatgaccgtc tccgacccat cgtcactgaa cgcgatcaat
    12601 tcacccttga gggcgatagg gcggaacgtc gtcgcaatgt tgcaaacggg tcggaacgag
    12661 gactccgcac catctccacg gaaaatcgac aagatctcga tactttgtgt ccctctgcaa
    12721 cgtgcttcag caagtcaaca cgagacgtat ctcgacccga ccgacaaacc ctccgtattg
    12781 caccgagacg gcgagagcgc cctccgactc cggatcgcta ttcgcgacga accccgagaa
    12841 gatggtgttc ttcgggcacc attctgcgac cttccgtggc tttactaagc tgcggccgac
    12901 atcccagcag gtgatcatcg accagatgcc cttgtagacc gtcaggatgt atcgaccgcc
    12961 gtgagctggc agaaatcgca ggttggaaac cccggtaccg gtgcttgctt gaaattcgac
    13021 ttcatgggct agcggtctgt tctgagggga gagccaaaaa gcgccaaggc ggagggcgtg
    13081 gaggaccagt cgttcgagtt gtgctgcatc ggcagtaagg gacgcgcggt aagggaaggg
    13141 atagccttcg cccaggactt ggttgatgca tgccttttgc cagatgaacc ggagtcgaga
    13201 gatagcgcaa agacgggtac atgtctagaa gacagagtga gtaatacatc tcgaatgcgt
    13261 atgcgccaag caaagtacct gtcgtaggtt gaggatcgaa ggaactggta aaaagccgat
    13321 gatgcagatt agagtgtcgt cgtccaattg ttccaacatg gcgagaacct atacgccttc
    13381 agggtcagtg gccgctgaca caactagctg ttcaagataa ccacatacct tctttccctt
    13441 actatgctat catcgcccaa ctcgggagtt gatcttgatg tgatacgaat agtagtcact
    13501 aagtttgctc cttcagcacg cacgatgatt gatattggtg cgatcaatgg tgtgaccagg
    13561 ctgtgtggct tgtgcgctag tattgtgcgc ttgaaaaggt actggcccgt gcgtgggaat
    13621 tctattgcca gcgatatata agacctgccg tgcgcctttt caacctcacg attcttccac
    13681 gatcataaac gtcaatgacg atagtccaag cagcgagatg agcacgatag tcttcagact
    13741 gtcggcgttg acatcgctcg ttcggcttct accttgttac attgaaaggg acgagctgtt
    13801 acaagctgac ggcgtcttat cttcgttgga attgtcgtga ttaccctcat gtatcccgca
    13861 acggacacca tatggaatac accgttcctt ctaacttatg tttatgtgcc agtgtttgtg
    13921 tatatcgacc agtgactatg tatgtgagcc tgtcgaagca cgtctttcga tgagtttgat
    13981 ctagatctga tctggtaagc cccatcacag tgttcctttc caccctccac ctctcatgag
    14041 ttcgaagcag cattgctact ggggcatgcc ccaccttcct ctctcgcacc ggcgccgcca
    14101 tgccatagtc aacaactctt catcgtacag aaaacatgtg ttgggcagat acatgcagca
    14161 gctggagatt gtcggcacga tgcagagccg ccccaacatc ccgtttgctc atcctttcct
    14221 cctccaggac tcaccgaaca tcggttgctt cgagtcgatg cttggatcga cccgggccat
    14281 ctatccttcc aagtgcctac gaccgtcacg tcgtcgccta gcttctcatt caggaccacc
    14341 ggtttaccgg cactgtccat ttcgcagtca gcaatgcaat gtacaagcct aactgctggt
    14401 ggaacatctt acaagtctca ccacgctgaa aggtaagtgt ttatctgtga tggcaatgct
    14461 atagtatgat ccctaccgtt tagcatcgat gtccgtctgt ggtgctcctg acacacttca
    14521 gttctgtaaa atccgtttca gatctgagat actccaaccc tccatgtgaa tacatgcgta
    14581 agcacttaca gctatttcaa tttacggctc taatgagaat tcattatcgg caagcatgca
    14641 catccgtggc agagggtccg gggatcatag cagatcaacg ccatactgaa tttgcggagg
    14701 ctgcctcggg acttcgtgcc atatatgttg caagggtata tatgctatga tatgaggaca
    14761 aaacgcaaat ccaacaagtt gaagctgtgt ctgtactgca ctctagacct caacgttcaa
    14821 cgatggaaat atgctctagt cgcgcataca acgacttcgt aaaggccggc atatccgtgg
    14881 ctgcatcagg gttctcgtgc acatcttcct gaagttcgtc gaagagagcc gatgcaccag
    14941 agagccaaga gatcctgcag accgcggcgt gtatgcgaag atactccgga ttcggcaagg
    15001 gcaagggcac taagggatcg tgacacttga attccacctc gtccggtagg tcgaatgaga
    15061 ttggacaagc ctgaacaacc cgatagcgat ccgaggtgcc ctgaaaacac atgagagact
    15121 gcgggatggt gatcacagtg aaccgcacct ccacaggctc ataccataga gccaaactat
    15181 gaaaaaaaac ctgcaaaccg cggtccatca tcatcacatt ctccaacgaa tggaccttct
    15241 gcccagcggc gacatcttgg acaacctcaa tgtaacctaa actctgcagg acggcccaag
    15301 cgttcgtggc gtattcgcgc tgatggttgt taacaaggag ggacacgtca agtataaaga
    15361 gaatgcccac cttggccgca ttctcgagac cggctttcgt cgactgcgag aagatgtgac
    15421 aaaactctag ttgcgcaatc cgagtgtcga cgagaagtcc atcggctcgg cacgccttgt
    15481 agtatgcgaa gtccatggag cgagagacta tgcagcgatg gccttcgcgt cgcatggcct
    15541 acacaagcat cagagggcac atacaacgga atgacatatc ataccagcgt ccttgattga
    15601 gagtgatcct taggtgtttc ggccaacata gctcggactt cctcttgcgt gagttcgaag
    15661 gaggggcggg agggatgaga ttctgtgcct ggtgtccggc cctctatctt gcgaactaat
    15721 catacatgtc agtaacctgc ttcgtccaca ggagtagata ctcacaagga cgcagaaaga
    15781 agtccatgta aaattgtccc aattcgttca gcgcgttcat gtcgacgctg ttgctttcca
    15841 catgatccac agtcgaagac ggttgtgagg aagtgatagc tttcgcgaca gcagcaatca
    15901 ccgcgtcagt gttggataag tgagttagca tatatccaag gatgcgtatg ttaatcagag
    15961 tgcgcttcgg gaagctcgcc gggtttgcgt cgacgtgctg ctgagctttg aggcatatgt
    16021 cgtacgcaga ggatacggtt gggtccgtgt gtgcaaactc tagcggaaga ggtgtcgctc
    16081 ggtggagcga gaaaagtagc atggagatgg taccggtgat ccacagggct atggcacaag
    16141 cgcttgctca cgctcaaaac atggcaattc aaacggcgct cttgaagatg atcacactcc
    16201 gctgtggctc ggcgaccccg cccacgttat ggcactcgtc gtcgtcctgc gagtatggac
    16261 tcgggtacca cacttcatcg cggtccctct gttacatacc tcgaccgctc tgtcgacctc
    16321 tcaactggca cagcgacctc accaagtccg agcaccttgc cagttcgggc tcgctctggg
    16381 ctgttgccgg attctgtaca gcgactagcc caagaaaagt gtgagacgac ccaagctaac
    16441 gattgagatg tgagacggac gacaatggcg aggacagtga tagcgatggc gggcgagttg
    16501 ctcaattttc tgacaccacg cgggaggtgc agtatgataa actgctcaga ttacgcgtgt
    16561 ataagtgatg ctggagtagt ccaaattgtc acccgtcgag tggcagaagc aatttgtaag
    16621 gcggcgatgt tgagtagcct cgtgttcact ctaaccgaga cactgggcgt ctcgcttcgc
    16681 ctttcaaagc gcgccagaat tcaacttctc tcctaaccac atccatttct ccttgctttc
    16741 attacctcat ggctccctca cgcaccacta agcaccgtgt gtctaattcc tcgaccagct
    16801 cgagctcctc atcgtccacc tctaaaccca ccactggcag aaacccggtg ttttgggaag
    16861 gtgaccagta tctgttggag atgacagaca gcgatgaccc cacgaagcct ggtcgcagac
    16921 tcaccgaagc agcggagaag gctcagaaac aggttcgtaa catatcttcc gctgtggctg
    16981 catacactga tctgcaacaa caaagcggtg gcgaaggctc atggccaacc gaccaccgag
    17041 gaagaatatc tcgccgaagc tactcgctcg taagggcagg aagcctcctc tcttatacta
    17101 cggctggcct ttcatggatg acgacatgat cctgtacgct aagcgtcaca gtttgtcatt
    17161 tccgccctca caagcaatgc gcgcgatcct cgggtgtggg gaacgtttca acttcgcgaa
    17221 cctcaccgag gagcacctgc gcaaccctga acttgtccgc gcactacgtc acgccgctat
    17281 cgcgcttgct caacatgatc ttatcggaaa gaccggcgcg cagctcacta tcgggcgacc
    17341 gttctcgttg gagtgggaca ccatcctcgt catgtggacg aactacgata tggaggaacg
    17401 ctaccccatg ctggagttcc ttgagatata tgataaggcg gtggcaaccc tggacgagga
    17461 gctgaacgta gggaagaagc gcgctgagcg gacgaagctg cggtggtggt ggtcatggga
    17521 caacgacgtg gtacgcgtat ctcccatttg tgtgggtttg tctgttatgc tgactgccag
    17581 tcccagagca tcttcaccca tttcgactaa actcacctgg cacatcgaac tcggtgcatt
    17641 aggttttgtt ctggcatccg acatatcgtt accagacctg tattatactg taacgcgtat
    17701 cgcgatcatc taccgcaggg tcgctgtatg caaacgcgaa cggaagaggt gacgcttggg
    17761 gttgcgagag aaatggcgag acggtaaggg tagttagtac ggagcaaaca cttccttgag
    17821 gctattgtat cgtgcggaac acgaaaattt gaacggagcg cttgtacaaa tataatgacg
    17881 ttgatggcgg acttgacagt attaacactc cgctactatg ggtatctccg agtaagtaag
    17941 cttatggagc gtattattcc tggagatctt tcccagcgac atcgctacgc tggatgttct
    18001 ggggtacaaa ttacataccg tggtcacaca gtactatgga attttcttga gatatcataa
    18061 agcctgaccg cactcacagt gagcagctac ttagtaagtg tatccggatg caacagccat
    18121 ctcagcatcg agatggacgc cggaaatttc cgagcactag tcggttctga cagtgatatt
    18181 gatcccttct ccgtcaccat ctgggtgtag ctatatgact cttccgacat gttagggttt
    18241 gagctcacta ggcatcgatg cttttgtagg ccttgcaagc atcactcata cctattcgat
    18301 ccctcagggc accctttacc cttcagcctg tcggacgatc ctgtgccccg acacaagttg
    18361 ttgcgtccaa gttgaccgcg aggaatcacg cctttaggat tatcacttac attgggtgag
    18421 catcttgaac ggacgtgctt ggacctcgcg gtactagtct ccctgatcgg cgtgactagc
    18481 atgacctatg gaggacttcg gcggagagat atgacctggc caattctatg aacgagtcag
    18541 tatcactcct cttcgcgtag cctaccgtaa cgctgatctc tgagttgctt ctgtggacgt
    18601 ttcttcatta tcacgtctgg gcaacgccgc cgaagtcgga tcacagacct ctcatgggcg
    18661 tccagaacgt gttatatccg ctctaatccc accgttgcct tcaatgctcc gtgtatcaac
    18721 tcctgttatt atcgccgccg atagcccgtc aacggccctg cttacccatg gacctcccgt
    18781 actcgccatg ggtgcatgaa tggtgcgttt tctgccttgg tctatactcg gtcaaatgag
    18841 cgcaggtcca ctcgattgtg aagataccct aatcagctgt cgaggaaccc tcttgtgggc
    18901 aaactacgag ctcggggata tcatcgtgcg tctcggacgg tcgacttgga gtgcctagat
    18961 gaaatgcaat ccatccccca aaattaccga gtctcttctt gcgcctgata caaataactg
    19021 cgcaccgcac atattccacg gtcaattgag tcgaccaggt gattccggca tcaggcttcg
    19081 ataagacggt cgcgatgcgc tcggtgctcc ctcaattctt gcctgtgggc gttcacatcc
    19141 cctaatgatt gtgaatccag cgttattctt ccgctgtgat tgaggttatg cacgtatcgt
    19201 ggcgctggtc gccatcgtct ggcatgtggt cgtacccagc ctaacatctg gtcgtcaata
    19261 tgtcagcgcg gtctcaccga ggtcatcact tcatagcgcc gaagatgagg tgtgaaggat
    19321 atcaaaagca acaacggatt gggattacac gattctctcg atgttgtcct cggtgacgta
    19381 gagtgattgt ccttgatggt ttcttcatcg cgtatgcgca tgtctgtcta ttaggcatac
    19441 gcctacacct ccatatctat gacgtatggt ggacgcgggg gtgtaccccc attagtatgc
    19501 acgaacgctg acaattcccg cagtatgctt ctcttctcga agacgtacga acgcctagca
    19561 tcagaggaat gttggcattg taaattcttc gcgactccga atcctgtacg gggcaccatc
    19621 ctctttgtag agactccctt cttcacggta ccatctggtg agcatgagaa cttttctagc
    19681 ttgaaagccg actctcgccc accattgact aaagttgtca aagttggcat caatacccac
    19741 gaccgctgca cacggttcgt gattcgaagc atcagggatt acgccaaata gtgagtgata
    19801 ggtcactatc tgacaatctc agcgcgaatc ctgctacgtt gccttcacgg aatgcctacg
    19861 caaatcgtta gaagtttacg aagccccgac gtactgcgga tgttgcttgt gctatataat
    19921 tgcctccgac acatgggatt ctccaccagc ctcttcttct tcgttcccta tctttggttg
    19981 cgtcgactgt ccctcacgcc atgtcctccc tccagaacgc tcccagcttc tacaacccaa
    20041 cggtgaaaac ctggcaaggg cagaacagca ccacttttaa acgccccgaa ttcgacacca
    20101 agctcactgt ccctcaactc ttcgagtacc atgcgaagaa cagcccgaac cacgaagtct
    20161 tcgtctacgt cgacgacgac aaggtggagc acgctatcca cttcccggag gtctaccgtg
    20221 gcattcagaa gtccgcaacg attgtctcgg agcactacac ccgcctctct gattactatg
    20281 cgaaggcaca agagggcaag agcgagctcg agcccccagt tattggtatc ctcgcatcaa
    20341 caggtctgta tcttcatcac cctctctcgc actcgccctg acaattgctg gcttgtatat
    20401 accagacaac atctcgttct acaccttcaa agtcgggatc atgtacctcg ggctgacgcc
    20461 cttcccgatc tcgatccgca actccgccat cgccgtcgcg catctcgtaa cgaagacggg
    20521 cgttaaacag atgttcgtga ccggggacgg agcgatgcag cgcctggcac gcgaggccaa
    20581 cgagatcctt gccaaggacg ggctcgaatt tgaggtgctt cccatgccgc tattcgagga
    20641 cctctacggc cctggcggcg acgacaacct cgtgcccatg caccccaatc ttactcccga
    20701 gaggaaatgc atcattcttc actcgtctgg tcagtattta gtactaccac tgaagcgcaa
    20761 ctcgagcgta gctgcatttg cgccaccgcc gagttcccgc gtagtcaata tgaatgatgc
    20821 taacacggat ctgatatgtc ataggatcta ctgcgttccc gaagccgatc cgcttcatgg
    20881 acaagaccct gcggcagtgg ggaacatttg tttgtgagta catgcggtgc atgtgggatg
    20941 gtcagcaatt gctaatgctt ctctcctcca gacttcggtg atgtcgattt ctgcaacgtc
    21001 cgtgttgccg gccagccgaa ccctatgttc cgtacgtgtc cacttcgctg ttacccgtgc
    21061 tcctgtgact gatcgccaac tcggttgtat tacgtctgac agacatcatg ggtaccctca
    21121 tgatcgcctg gacggcgagt aatcacgctg tcactctacg cataggtgac ttacgctata
    21181 cgacttagat ctacgatggg atgacctgga ccatgttcaa acctaccacc cctccagtgt
    21241 tgccgacgcc cgaggcattc ctcgactctc tcttcgcgac ccgcagtgag atcgtatatt
    21301 gtgtccctgc attcgtcgag gtaggttgta ccctctagaa cctcgcccga acgatgcagt
    21361 aattgcatat gcaggcgtgg gcacagaacc ctgacaacat ggccaagatc aagacgcttc
    21421 gtgccattgt gggtgtttcc acggtatcct gcgttgcagc ctagacggac aatttgctgt
    21481 ttggtagatc tacgccggcg cacccatgaa caagcagatc ggtgaccgta tcactgctga
    21541 agatattgcg cttataccat tctacggtct gtgcgtatcc attcctgatt ctcttttcaa
    21601 atcgttactc cagttgtggt ctgcatgaat ttgggaatgg ttctgttaac atatcacttt
    21661 cttggtagga ccgagattgg tgctgtggtg cgcctcatcc cggacccgaa gacaatggat
    21721 aagcccgagt gggactactt cgagatctca ccacacatgg acgtgcggct catccctcag
    21781 gagggccgcc ccggccttta cgagcccgtt gcgttcgtga gtctcctgtt gtctgccgaa
    21841 tagcatgttt gcgcaaacgc tgagggcatg acgtgctccg catggtgcag gaatctccgt
    21901 acaacacgcc gaacgtgttc aacgcagtca tcgatggacg tcctgcgtat gcgaccagtg
    21961 atctcctgca agtgcatccg acgaagcctc acctcttccg tgtcttcggc cgtgttgacg
    22021 accagctgat gctctcgact ggtgagaaga cgaaccctgc gccattaggt aagagtgaca
    22081 accctggtac tcttccaagt gttggaggac gctgacttgc aaacagaggc catcctgatg
    22141 gaagacccga atgttttcgc gtgtctcatg ttcgggcgcg gtcggttcca gaatggagtg
    22201 ctcatccagc cggaggagcc ggtcgaccca agcgacgagg ttgtgcttga ggcatacagg
    22261 aacaagatat ggtacggcca tcatctcttc tgttgcaggg agaatgctgt tcaaacaact
    22321 ttgcataggc cttctatcga gaagatgaat gcatacgcac catcgcactc tcgcatcttc
    22381 aaggaggcac gctacttgta gtccaatgag tggatgatgc gttaacagac cttgtcttac
    22441 tatagatgat catgttgacc aagcccagga agccgcttga atacaccgcc aagggtacac
    22501 cccgtcggca ggtctgtatc aatgcatact ctgaggagat cgaggaactc tacaagcgag
    22561 tagaggagtc ctcccaggtg gacattatcc cgccccaaga ctggtcccca gaggccgtgc
    22621 acacgtacat tggcgaggtc gtcaggaagg tgttgaagaa cccagaactc aaggacagtg
    22681 acgatctctt tcagcaaggc tgcgacaggt acgttgcgct tggcttgccg ttcaaattca
    22741 accaagtgct cagcttcgtt cagtctgcaa gccacttgga tccgtaacac gacgctccat
    22801 gcgctccgct catcctctaa cgttaagatc catgacatcc cgcccaactt tgtgtacacg
    22861 aaccacacca tctctgccct cgccgcgtat atctctggtc tcttctctgg aaagaccctg
    22921 gacaaggatg cggagcgcgc cgcgagcatt gagcgcatgc gggagttcct ggaaaagtac
    22981 agccaagacc tcgagcgtcg cttcccggag aagctcacca atggtcacgc tgtgcctaat
    23041 ggtgacgtga aggcggcggc atcggagacc gtgcttgtca caggcaccac gggccgtcta
    23101 ggctcacacc tcctcgcgca gctgcttgcg cgcgaggatg ttgtgagggt atatgctctc
    23161 aaccgtgagt catcgggctc tgtcgagaag ctgcagcaac gctcgcgcgg cgcgttcgtg
    23221 caatggggcc tcaacgagtc tctgctggat agcgggaaag tgtcattcca tgctgcagac
    23281 ctcgcgaagc cttactttgg cttgggtgag aacctgtacg aggaggtgag agcattacat
    23341 cgtcatggag aattaatttt ctgatctagc atagttgagg aatagcgtga ctcaaatcat
    23401 ccacaacggt gagtgctttt atatccctca gcatcgcgtc gcaaattgac tgtgcatctt
    23461 tcagcatggc gtgtggactt caacgtcgcc ctgccatcgt tcgaacctct cctcgctggc
    23521 gcgcgcagac taatcgacct cgcgctgaat tcgacaattc ctggtggacc ccgcgccctc
    23581 ttcgtcagct ctatctcttc gatgcgcagt acgttcccta tcatgagtga ccatggtccg
    23641 ataccaaacc tgatgttcac aacccagacc acgttgaccc cacacctgct gaggagacta
    23701 tcgacaccca acctgacatg gcatacggtg gaggctatcc cgaaagcaag tgggttacgg
    23761 agcagctctt cgcccgcgca gcgaggacaa ccgggctcag gacgacctcc gtccgtgtcg
    23821 ggcaggtaag cggtgaccag cgcaccggcg gttggaacac gacggagtgg gtcgctgctc
    23881 tcgtccgcgt gagccaacgt ctcggctgca tcccattgaa ggacgaggtc tgtacattct
    23941 tcgctatgct tggcatctag caggtcgctc atctactcta caggagatca cctggactgc
    24001 agtcgacgtc gtcgcggcaa cgctgcaaga gatggtctat tcaaacgagc tcgcactgca
    24061 cctcatcagc ccgaagcccg tgccgtggaa ctccgtgttc gagcccatcg ccgagcggct
    24121 gggtgtcccc gctgtcccat acgagcagtg ggttgagcgt cttgacaagg cagcggcaga
    24181 ggcgagcaag ggcccgggtg tggagcagca cgaagcggcg tacaacctcg taaccttctt
    24241 caagaccgcg ggtatgggcg gttcgaaagg cccgctgagt accgcgaagg cggtgcgcgt
    24301 ctccaaatcg ctcgcgaacg tcaagccgct cgacaaagag gacgcgctac actatgtgga
    24361 gttctggggc aaggtcggcc atctgaagct gtgagcggcg actactgggg tgcagacgtt
    24421 cgggggttcg gttgcagtgt acgttaacga agcgaggcgt gagatgaaac ttattcgttc
    24481 gctttcatgt tgtatgatcc tgtataggca tagaggttct gtagaatgtg taaaatcgtg
    24541 tgaccggact tgcggcgaga attcagtgga cagagaaaac aagcagagag attcctaatt
    24601 aatgtcacta tgttattcaa gcatcttttg atagacatag aatgcgggtg tgtgcagtag
    24661 gtcaggaggt gcgagagtcc ggtcgtgcgg acacaagggg agccgagtgg gtgagatgga
    24721 gagaggagag gagagtggtg tgtggactag tgatgtagga tagcgtcgga atgcctggga
    24781 caggcccggg agtcgaatag aatagtgtcg aatgtcgctg agggtgtcga gagtcgatgc
    24841 cgagggtctg taggacgtga gtcgagtgtc gaggatcgac ggagagaccg tcgagagtcg
    24901 gaagtcgaaa gtcgagagtc gaaaggcgca gtacggaggt cgatagtcgg atacggggga
    24961 aaactatctt gtattcgagt gtaccgtacc acagcttaga tatctacagg agaccaacgc
    25021 cagggatagc gacggaaaga gctggaatgg tgcgggggag tgaagggtac ggcaggttgt
    25081 aggcgacgac gaacgagctg tgatgcgtcg agttctcaca gcgagaggag atctacagta
    25141 actatcgtag ggagtagctc tttacaggta cggtaatgta gataaacggc tgtatgtatg
    25201 tgcgagatgg ggcaggaaag ggtcgaaggg cgggcggtag cggatgactg cagggggcgt
    25261 cgggcgagcg ttcaagctga ggctcgtcgg tgagtagttc gggatggccg tagccgagcg
    25321 gttgtttcga cgatcgtcgt caccgaccgt gaaggtctgt cgcatcatcg cgtgcgggac
    25381 cggcttgtct cagcaagacc gttcgctctt gttcgagaca attccagggc gcgaactgtt
    25441 tgtgtgttgc gtcggctaat cggtaggtat ggaggatggc ggcagggcgc gtcgtcagca
    25501 gggagtcgtg gtggtgcgaa gaagaaatgc gatggcgctt gtcggcgcgc gcttcgatta
    25561 ccgaatgcgg cgcagccatg cgcgatacgc atcactgtga tagcaaagcg ctcgggcagg
    25621 gatttagaca ccatcgcatc ggagcggtcg tccagctttg cgaagcgcta caaactaggt
    25681 cttcgcacta catgcaactg ccacaaacat gtgacgtgat tggctggtga aaattctgct
    25741 tggtcttacc tatgtcgggt atttcactga gcaagatggg ataaccttcc caagtaaatg
    25801 ttgttcggga cattggagaa caatcacagt aagtattaca aaagttattt tagttgtgaa
    25861 agtcaaagct aacaaatcgc gaggttgcga gtttgaatcc ccttgccccc gccctcggtt
    25921 gttgcttggt gcccgaggtt ccacccccct gattacatca cggcgtggaa gggtatctgg
    25981 gacctaccag aacctagtaa tgtgcatcca acatgccggg tcacttaggg gtttttggca
    26041 aagctatcca ggctttggcc ctgccgagca atcacaatcc aaccattggc atagcccggc
    26101 caacctgccc caggctgcgg catgggaaac tgtggcagtg tctggcctgt gcacaactgg
    26161 accgaggagc agatgtaacc aatggcagtg ggcttggctt tgggaggcct agggcaaata
    26221 agtctgggcc caggatgtcc ggaatgacag ttgtgggagc agtttagaag gagtgtcacg
    26281 cacccccagg atcacactgt gtgtatgatt aattacaatt agtgctactg cgcctagtgc
    26341 aagcccttac caattagtga taacccatgc tagagtatgc catatgatga agtctgacct
    26401 gtgaaggcaa gagttgcaat gactagtaga cacacagacc gatgagtcct cagtcagtga
    26461 gcaaagacta taatcataaa gagataagta cctagtagac atgcagacag acgagctata
    26521 gatactaagt aagtaagaac atattgaagc aagcggattg agcatgcgag agagcaggga
    26581 agcgagcaac aataggattg attcatgttt gtaccaaggg gcaaacacgt aagaaataca
    26641 gagtgatgcg cgagccttat aagtaactta aaggaatgta aatgaccaaa tcaggacata
    26701 actaaggtac caataagtct gtaagcagta acatacaggg gcttatcata caatgatagg
    26761 gtattgtctg ggccagatgc accatcagtc gtactcggaa aaactcatgt tccaacagag
    26821 catagagcat atagtagaac aaagtactta ctcctcagtc agtgagcaaa gactgaggag
    26881 atgaagccct gaaggtccct ccttatatac tgtacaggag ctgcatgagt atgttggaat
    26941 tactatggac tatggactat agacgcacat taggtgctta tgggcacagc attttctttg
    27001 gctatgtttc cttcttacct gatatggtac actcaatact gtacttatat ggttatcagt
    27061 tctcactttg tccagtccat tccggtgcgt tctacactgc tccagatagt tgtagatagt
    27121 cttggatgtg tccatgtgac catctctagc actttctaca cccttctctt tgttctgtct
    27181 gagtcatcgc tccacctttc ttactcattg ttggttcact ctgactcaga catatcacat
    27241 gctctccttt ctgtcgctta ctcatgcagc tcctgtacag tatataagga gggactttca
    27301 gggctttgtc tcctcagtct ttgctcactg actgaggagt aagtacttcg ttttactata
    27361 tgctctatgc tcttacttac atagtaccta tagctcgtct gtctgcatgt ctactagttg
    27421 ttgcgactct tgccttcaca ggttcagact tcatcaggtt atgagccctg agctctgcca
    27481 ttgttagtcg tcactttgcg tgtgccccat cctctcaaca acttctatcc tcgtgctctt
    27541 cctccatctt tccctaactc ttgactgtgc ccaccaacac tgctgccagg ggacattcct
    27601 gcgctcgtga cgcagccctg agcgcttttg tagtcagcta tctactagta tctttgtaca
    27661 acctttggtg ctttcgaggc acgcaggtgt tcaggtatcc ctcagccagg ccacgcactt
    27721 gtgcccgcca gctgttgtat ctggggtgct taacacctta ggaccggagg acaactgttt
    27781 ggaccctcct tatgatactc ttttgatacc tagcttagaa tagttttctt gggcacagtt
    27841 ggcaacttct atccttagca tcggcatacc cagcttgctg gtgttcaagg ttcacctcaa
    27901 caggtgtcca catctaccgt tgcctttgca cgaggcttat tacccaaatc attgcacttc
    27961 ctgaaccttt cgcatcgaca tagtggcttc gtcgagcgac aaattcgact gtagtcactc
    28021 ctttcaccag tacaacacca gtgaacagaa gggcctctgg gacgaagaag agagtgactg
    28081 gtataactgc aatagacaac tgtgtcctaa ccagaagtct gaagtagtac aaccagacaa
    28141 ctgcaatgtt ccaacagact atatcgctcc tgctcctgga caaacttgtc taccagacac
    28201 atcagacaca tcttcctcag tatcatcttc ttcatcgtct caaggcaaag ttgaacatat
    28261 acttgcccca ccatcacctg ttgtcgacgt tcctctatcc cctcaatctc ctcaatctat
    28321 ctcttcttct tcagtctctc ctatcgcatc tgtctctcct ctcgctctag aaactcctct
    28381 cccaccatct cgatctcctt ctccaccaac accctctcta cctgcttttg atctcatcgt
    28441 caaccctcct cagcacaact caaccgactt tatctacttg ttcaccatgt cggaaggcgg
    28501 tgttgaaaag aatcttcctc agctcactgg gcaggaaggt tacaaggaat gggctcatca
    28561 gatgaagggt tatctgatga tgatcaatgc ttgcgagctt acagaaggga cggagactgc
    28621 tcctggtact gatgctacca acgaggaaaa gaaggactgg aggaagagaa atgctcgcgc
    28681 ttgcggcatc ctcatgtaca agactagtac tgaggttgca aagtgctatg agagaaagag
    28741 tatggcacat ggcatctgga ccactctcaa tatgatgtat gagaagacag acaatgggta
    28801 cagtttctct cgctttgagg aactgctcaa ctacccaaag tttgttgaga acaagtctat
    28861 tgtcgatcaa gtccagacgt tcattggccg tatcaatgag ttaacgtctg acaacaagaa
    28921 taccctcgcc aagcacatca aggtctactg gctattctct aaaatgcctg agtcgtatcg
    28981 cctgttgatt tccaccatcc tccacactac agcagaagct gacttgacac ttgacaacgt
    29041 caagcctaag ctgaagcttg aggattaact tcggaatact tcaatcggcc aggcaaacaa
    29101 aatctcaaag ccgaagacca agcccaaacc tgcttgctcc cactgtggta aggacaacca
    29161 cgacttgtcc aactgctaca agaagttccc ggagaagaat ccatggaaca agaagaagga
    29221 caagggcaaa ggcaaggact ctggctcgac gaatcagggt ggtaatggga atcagaacag
    29281 acataatcat gcgcatactc ttatacctgt atctaacact gtgaacaaga ttgctgcttc
    29341 cttctacaag gcgtcttcgg acgtggaccg agcaaacctc actgtatggc ttatggattc
    29401 aggcgcatct cagcatgtta caggttgctt cgagcacttc actgagtacc agaagtatga
    29461 cgagccaaaa ttcttcggaa cggctcagtc tggtgactct ggtcgtgtta aaggacttgg
    29521 tgaaggaatc atcaagggat acaccatggt tgatggacaa tgagtaaaca tcattctcca
    29581 taatgtctgc tacgtcccag cagtagaaga tgctcgtctg ttctcaacag gtgtgataga
    29641 gcgttcagtt cgttcattta tcaagggcag tatttcatga gcatctttga caaggagcct
    29701 gagggccctg ttggatccgg tttgatggtt aagattgcgg gtcagaaagt tctgtctgct
    29761 gagtatattc cacggatgaa tctctatatc tttggactct tcctggatag gaagaactct
    29821 ggcattcttg atgctacacc caaagccact ttagatcatg atctcgccca tcgccactgg
    29881 ggtcatcctg gcaaggaagc tgttcgtcgt cttcctgatg tggttgaagg tgtggatggt
    29941 gtagggtctc catcagacaa accttgtgac ggatgtgcaa aaggcaagat gtcttgcgct
    30001 ccgtttcctc cctcacagaa acgtgctatg gaacctggtg tctttgtcca tatggacatt
    30061 gcaggaccaa tcagtacctc aattggcaga tatagctact tctgtgtctt tgtcgacgac
    30121 tgttctggct taggtcaagt ctattgtttg aagcgcaagt ccgaacagga ggaggctttc
    30181 aagcagtaca aggcttggtc tgagactcag acaggacgta agatcaagaa ggtacgctcc
    30241 gatcgagggg gggagtacat gtctgaatct ttcgaggctc ttctactaag ctatgggatt
    30301 gagcacgata agacaatgcc aggttgacca cagcagaaca gtcacgcaga acgttttatc
    30361 caaaccattg aagagaaggc tttatgcatg cttcattttg ctggtctctc tcatggattc
    30421 tggaaacttg ctgtcgacgc cgctgttcat atctacaact gtcaaccaat gaaacatctc
    30481 aaatggcaat gccccatcac tgtttggtct ggtaagaagc cagacgtatc atacttctgc
    30541 gtgtttgggt gcaaagccta tgtacatgtg cagaaagaca aacatcatgg gaagctcgat
    30601 gtgaaggcag ttgagaggac atttgtgggt tatgaaatgg gttcaaaggg gtaccgtcta
    30661 tggaatccat ttgcctgtca aattgaagta tcttgcgatg ttatcttcaa tgagactgtt
    30721 ttccctgcac gtgaagacac tggcactcgt cgcgctaccc ccgatgataa tccgttccct
    30781 gagtatccat caaaggattc gtctgatgat gagttaccaa tccctattcc tattgaggat
    30841 gatgctcctc ctcctgctcc agctcctcct gtaaaccctg ctcctgctcc agaacaacct
    30901 cagcaacagc caccacctgc tgaaccgcct gctgctcctg ctgaagtact gcgtcctaac
    30961 cattgtcgtg ctcgtcatcc tcctgctgac ggagatgccc ctcctcctcg tcactctgag
    31021 caatctaaca agggtgttcc tcccagccat tacactaagg acaacacata tgagggtgaa
    31081 cctcccgctc aagtggatgc acgtactgat gcagatgaag aacaacatga ggcagaagcg
    31141 agattaattc tagagttcat caactatttg cggtacaagt ctggcatttc tgagcatcat
    31201 aaggacacaa tggcttcacc caaacgtgaa cactggaaag cggctgagcg agcagagtat
    31261 gagtctctta tggcgaacaa gacttgggta ctggttcctc gcccaaacga ctggtcaatt
    31321 gtctcatgtt gctgggtcta tgatcgcaag tcagacggac attacaaggc acgtcttgtg
    31381 gctcaaggtt gaacgcaagt ctatgggaag gactatcatg aaaccttctc tcctgttgct
    31441 cattttgagt ccatttgtta tctctttgca catgcagcgc ttgaagactg ggacattgat
    31501 gcaatggatg ttaagactgc gttcctcaat ggagacttgg atgaggaggt ctatatggaa
    31561 caaccggagg gctgcgtcgt gaaaggcaaa gaggatcatg tctgtctgct taagaaggct
    31621 atctatagcc tgaagcaagc cttgcgccag tggaacatta agatccacaa ctcgctcatc
    31681 caacagggat tcatacggac ttattcagat gccggagtct acatatatcg ctgacaaggg
    31741 ggggatacag accctgaccg tgtcacaatc attgttcttt atgtcaacaa cctacttctc
    31801 atgggtaaca gtcagacgct gattgataag gtcaagaagg cgcttggcaa gcagtataag
    31861 atgacggact taggcccagt tgaacggttc cttggtctgc gtatacatcg agattgtctc
    31921 tctaggacac ttgacattga ccaggaagag tatattgagg ctattctgtc tagttacaag
    31981 atgtctgact gtaagcctgc gcatactcct ctccctgctg gagcagttct tgaagctgca
    32041 aaggcagaag catcggcatc ccttcacatg tgattccaaa gtttgatggg tagtcttctc
    32101 tatgcctgtc ttgggacgcg tccagacatt gtgtttgcca tcagccgtct tggtcaatac
    32161 agtgctaatc cttcggagca acatcttaat tatcttctct acgtacttcg ttatctccga
    32221 ggaacttcag acttttgtct gtgctacgat ggtgcatcta atgctggtct gatcgcgttt
    32281 tccaattcgg actgggcaga ggattgtgat gataggcact tgcaaaccga cttcatcttc
    32341 aagatggcaa attgtcgtgg cgacttgacg cagagcccct agatgctgat cggcagcgat
    32401 cgataggacg aggcgacgag gagccgaaag gcagaagggg gatggtagag ggggagagaa
    32461 agagagagag agggacgaac tcaacaagga caaagcaacg accggctcca aggcacaaga
    32521 tcgttgacag ctagtcttca agcacgaggt gacagactag tcccagtgac caagtaatct
    32581 attagtacgg agagtacaca tacaggtggg gattctactc acctagtccc agtgaccaag
    32641 aggtcgagat ggggactagg ggagggcgct aactggtctt atatactact gggaatcaaa
    32701 caatgccaaa caatgatggg gagtgagtca tggggagtca caagggtgtg ggagtcagaa
    32761 tgaacgagaa tgagtcatgc gggaaaccaa ggagaaggat caaaaccgag aaaagggtaa
    32821 ggataaaagg ggaagtgggt agctaccaga gtgactgggg taacaaaggg tgacaaagtg
    32881 tgagagaatg gtgatgaagt gacgaaaaag aggcgctgaa ggaggcgctg gtactgcatc
    32941 cgtgacatta cccccctcct atcgtccgtc ggtccccgac ggatccacgt ccgggtaggc
    33001 gtccagactc ccattcatat agtgtggggg tagtctccgt gaagttggtt agaggttgcc
    33061 acggcaggga ttggaggatt gccaccgaaa tgcgatgggg ggcgttgggg ttgcgtttgt
    33121 ggaatgcgtc aatgagctcc tggcagtggg tgaggttctt tgcgggctcc cagctgttgt
    33181 cgcctttccc tgtaaccctt ccaatgcacc agatactgga attgattccg atacttgcga
    33241 ctgtccaaga tctcctcgac ttcgtattcc agttcgccct caacctcgac tgggtcgggc
    33301 tcagggggta ggttgccatt gacttcgtta cctgtccatg gagttagaca gtcgatgtga
    33361 atgacatcgt gtctggggag catcgagtgg gggagttgga gtcggtaagc aaggtcgccc
    33421 actcgttcta ccaccacata gggaccaagt cgttgaggac ccagcttaca gcttgcttgg
    33481 tgaatcgtta catccttgga gtccatccag actcggtcgc ccactttgaa ctcatgaggc
    33541 ttcggcttcc cctgttcgaa ctgttccttc atggtctctt tctccatctg cagtgcagct
    33601 tctgcctctc gtcgaacctc ccgtagtgtc tcgagccgtc gctccaggac tgggaattta
    33661 gagggaatgc caatgggcac tgtgaagtct gggcggtatc cgtatatgac ctcaaagggc
    33721 gacatgtcga gtgcagagtg taggcggcta ttgagcacaa actcggtagt ggggagatgg
    33781 tcgacccaat cgtcctgacg cgcgttggtg aaaagacgaa ggtgcttctc tacctcctgg
    33841 ttagcatgtt ccgtctgacc attggactgg gggtgatatg ccgtagtgag tgcatgctga
    33901 atacccaact tctcgtataa tgccttcatg aatcgggctg caaactgagg tccacggtcg
    33961 gagacgatct tgctggggat cccatgaaga cggaagattt cacggtagtg gatatcagca
    34021 actccttctg ccgtgacgtt tgacgtggtg ggtagtacgt gaacttgctt gctgtagtgg
    34081 tcgcagtaca tgatgatggt gtcataccca ttaacgagcg ggagtccggt gatgaggtcg
    34141 acgcccatcg tctgccagag cccctcgggg acatcatggg gatgtagagt gcctcgtggg
    34201 tgccggggtg ccttccggcg ctgacaagtc tcgcaccctt ccacgtattt ccgcacgaac
    34261 acagcttgtt gcggccacca gtaaagacgg ctgaccagct ctagtgttcc attccttccc
    34321 gggtgtcctg aggctagagt gtcgtggcag aggaaggtga tgtgcttgcg caggtcccct
    34381 cccgagggaa tgtagagctt tccatgccag tagataagac tgttctccac ttcccattct
    34441 agaagaccgt tcatcagctt acgaggtcct ttctccttaa gcacccggag cgcatcgacg
    34501 acttcagggt cctgaacctg cgcatctcgg atttcctgct ctagcgaact agtgtcggtg
    34561 agcgtggccg agagtgtggc aaaccgctct ggcccgagaa cgatctgctc ctggttgtca
    34621 tcggcatcta acacctggtg gatgggaagg cgagaaagtg gatctgcctg cgtattggac
    34681 ttgccgggtt gtgggtgaga tgaaaatcga agcgactaag gtacagggac catcgagcct
    34741 gacgacggct gagattctga gcggtgcgcc agtactcgag gttgcagtga tccgtgatga
    34801 tctcaaaggg acttggcagg ccctccagat agtgtcgcca gtcctctagg gcccgtatga
    34861 tacccagcat ttcgcggtcg tagatctcgt aatttcgctc cgcatctgac atggattcgg
    34921 atcggaaagc tacggggtgc cagagttcgt catccagttt ctgaagcagt actcctccgg
    34981 ttgcgaatcc agaggcatcc acctcaactc gtgttggccg ggtaggatcc caggagatca
    35041 gcactggttc gctcgtgaaa gcgtccttca gtgcctgaaa cgcgcgctgc tgagcaagtc
    35101 cccatgtcca tggtatgtcc ttcttggtca ggtcattaag ggggcgggca tggcgagaga
    35161 agtcacgtat gaaccggcgg tagaagttgg caaaccctaa gaatccccgc agctcgcgca
    35221 ggttcctggg ggctggccag gcggtgacag cccgcacttt gaccgggtcc attgcaacct
    35281 ctccctcgca gatgatgaga cccagatact ccacttccgt ccgctcaaac tcgcatttct
    35341 ctgggcgcag atagaggtcg tgctcctgaa gccgtcgtaa cacctcgtga gtgacctgtc
    35401 ggtgctcttc gagggtactg ctgaagataa ggatatcatc cagatagacg gcaacctttc
    35461 cggcagcaat gaggtcggca aaattggagt tcatgagggc ttggaacgta gctggcgagt
    35521 tggtgagccc aaatagcatg acccgtggtt cggacaaccc ctggttggtg acgaatgcag
    35581 ccttccattc gtcgccttcc ttgatccgga cattgtggta accccagcgc acgtcaaact
    35641 tggtaaagta cttggcttga caaagccggc tgatgatgtc tgaagcgagg gggagggggt
    35701 aacgattctt tactgtgagg tcgttgagct tgcggtagtc ctggacgagg cgaagcttgc
    35761 catccttctt cttgacaaag aacacaggag acgccatcgg cgacttggac ggaacgacgt
    35821 accccttacg aaggttctcc tccaagaatc gatctagctc ctcctgctca ttcggaggca
    35881 tggggtacac cttggaccga agagtttcgg gagcgtctgg tttgagatcg atggcgtggt
    35941 catagggctt gtgctcagag agacgttccg actctgtttc agagaagacc ttggaatact
    36001 ggcggtaccc cttcggcaca atctcctcaa acgtccgctt gggcttgtct tggtttgcct
    36061 tctgtgccaa ctctgtcgag taggtgtatc cagccgcgca ccacagctcc tctgtggtgt
    36121 cctccaacac cttgtccttc caccacttcc gacgctgcac ccggttggtg gcaatccgct
    36181 caatcctcgg ggtccattca gcgtcagtcg cctcctgttc ttcctctcct agctccatgg
    36241 tacccttctc ccagtcaatg tccggactga ccttgcgtaa ccatggaaga cctaacacta
    36301 tgtcctcggg acccaagtcc gtaaccaaga actcgagcca ttctacgtaa tcgcccatgg
    36361 aaagttgtaa cctagcgtag tgggtaatac ttcctgcagc gttgtgggta ccgtcaatat
    36421 taaaaagggg aatgctgctg tgcaaaggat gaaggaagac ttggttcttg gtaacaaaac
    36481 atcgactgat gaaaagagcc attgctccag aatctatcat agctgcagta cgtacactac
    36541 gttgacgacc attcaaaagc acgctaacac ggaagtgtga actggaggaa ttcaattcgg
    36601 gaattgtaca cgaactgaca ctatcgtaca tgcatgcagg agggacattg ggggtcggcg
    36661 tagcggacat atccgggggc accgctgtgg cagctttcgc gtgtgcccgc tctaaaaaga
    36721 ccactgcaac gactcgatct gcgctgccag cattttctgc tgttcgagga gttgcgcgag
    36781 tagagcgctg tgatctgggc agcgggggta gcagtggccg ctactgtctg cggctcgctg
    36841 acctcttcca ccgtggcggc aacgcgctga gcaggagcct tcttcatgaa cttgtccatg
    36901 cacatgacct cacgatgacc tgcacgccga cagtagttgc agatctcgcg atcatgacca
    36961 ccatccttct tcacatgtgc cgtcgagccg cacccataac acttccctcg cataaggcga
    37021 ttgaactcgt cacgcgtaca agtggcgttg atctccatgg cattaggatc tcgagccgga
    37081 ggggtgaatg gagtcgtgtg gggagtgaca gagacctttg gggtggggaa tgctgtcgtg
    37141 cgcccatgct cgcgggcttt ctctgcccgc cgctgacgga ttcggacgtc gatgtctgca
    37201 gccaccttga tcaggtcgtc tagggaagcg atagggcgcg cagtgtgtac aagttcgtcc
    37261 ttgatggcgc tggagagatg ctcgtagaac tgatcatgga ggtcctgcga agagtagcct
    37321 gttcgaccgg ccagctcgtt gaagtgggcg gcatactctg gcagggtgag gttcccttgc
    37381 cagagtttcc gaagacgctc cttcgcatct acagcttcat ctaccgtctc gaaacgtgcc
    37441 ttgaattggg cacggaactc gttccagtca ccattgtagg ggaggttgcc ctgcataagt
    37501 gcctccatgg ctggtgtggc ccacatggct gcatcgtcct gcaggtacga gagcacggtg
    37561 cagatccact ggtcgtctcg agcccgtgtc gggttgccct gctgatctag gacattgagg
    37621 gcactgcctt gggacatggc ccacatggtg aaggcagcca gaaaacggtg tgcttcgcct
    37681 ccctgttctc ccttgaaggg agcgggcttc tgcacagcct tggaggtgtt ggaggtggtg
    37741 gtagcagtta cgagcgccgt catggattgg gtgagcagag ccatggactg tgcgagcacc
    37801 tgcatggggt ctggtgcggc aggcgcacca gcctgtcctt gaggctgctg cggtccgcca
    37861 ccggggagaa ccaatggggg ggtctgctga cctggagtac ccatgatagg gggagcagat
    37921 ggtggccgta aggggattag aatgggggat gcaggcagtg caataagcgc tgcgacctca
    37981 agctcgttgt ctggggtttc tgggcgtggg gcttgtgtaa caggggactc cgctctagga
    38041 gtatcaggaa tggggatgaa ctcgtcgtag aaggcttctt ggttgatgtg tcggggttga
    38101 tagtgacgat tggggcaggg gttctgatca caagggaccc agtaccactc tccgtcgtct
    38161 gggtctttct cgcgatgaca gtgttcaagg tcgtgtgtgt cccaggcgtg aagtcttccg
    38221 gtgcaggcca gggtgggggg aacggtgtag actttgatcg atggggacgc tcttctcaga
    38281 gagttagcac tgatgtggga tctcgaccta atgtcgcggc gacttgacgc agagccccta
    38341 gacgctgatc ggcagcgatc gataggacga ggcgacgagg agccgaaagg cagaaggggg
    38401 atggtagagg gggagagaaa gagagagaga gggacgaact caacaaggac aaagcaacga
    38461 ccggctccaa ggcacaagat cgttgacagc tagtcttcaa gcacgaggtg acagactagt
    38521 cccagtgacc aagtaatcta ttagtacgga gagtacacat acaggtgggg attctactca
    38581 cctagtccca gtgaccaaga ggtcgagatg gggactaggg agggcgctaa ctggtcttat
    38641 atactactgg gaatcaaaca atgccaaaca atgatgggga gtgagtcatg gggagtcaca
    38701 agggtgtggg agtcagaatg aacgagaatg agtcatgcgg gaaaccaagg agaaggatca
    38761 aaaccgagaa aagggtaagg ataaaagggg aagtgggtag ctaccagagt gactggggta
    38821 acaaagggtg acaaagtgtg agagaatggt gatgaagtga cgaaaaagag gcgctgaagg
    38881 aggcgctggt actgcgtccg tgacacaaat ggtgcaatct cttgggcatc tactatttcg
    38941 ctttcttcca ctgaagcaga gtacaaggca tcatcagatt gcagccgtca gatgatgtgg
    39001 ctaaggatgt ttggcaacaa gttaggggat ggtatgagtg cgtctacgcc catgtgtatt
    39061 gacaaccatg gcgctatctt cctctctgag aacccggctg ttgaccgacg tacaaaacat
    39121 gtagaggtcc actaccactt tgtgcgtgaa tacctcgcca gtgggagtat tgagatctac
    39181 tacgtcccta gtgaggagaa cattgcagat gcactgacaa agaatatacc ttgatctata
    39241 ctcgagtatt ttgttaagca atctggtctt gtttcctctg cagtttgaac gtgtgggagt
    39301 gttggaatta ctatggacta tggactatag atgcacatta ggtgcttatg ggcacagcat
    39361 ttttctttgg ctatgttcct tcttacctga tatggtacac tcaatactgt acttatatgg
    39421 ttatcagttc tcactttgtc cagtccattc cggtgcgttc tacactgctc cagatagttg
    39481 tagatagtct tggatgtgtc catgtgacca tctctagcac tttctacacc cttctctttg
    39541 ttctgtctga gtcatcgctc cacctttctt actcattgtt ggttcactct gactcagaca
    39601 tatcacatgc tctcctttct gtcacttact ctgatgaagt ctgaacctgt gaaggcaaga
    39661 gtcgcaacaa ctagtagaca tgcagacaga cgagctatag gtactatgta agtaagagca
    39721 tagagcatat agtaaaacga agtacttact cctcagtcag tgagcaaaga ctgaggagac
    39781 aaagccctga aagtccctcc ttatatactg tacaggagct gcatgagtaa gcgacagaaa
    39841 ggagagcatg tgatatgtct gagtcagagt gaaccaacaa tgagtaagaa aggtggagcg
    39901 atgactcaga cagaacaaag agaagggtgt agaaagtgct agagatggtc acatggacac
    39961 atccaagact atctacaact atctggagca gtgtagaatg caccggaatg gactggacaa
    40021 agtgagaact gataaccata taagtacagt attgagtgta ccatatcagg taagaaggaa
    40081 catagccaaa gaaaaatgct gtgcccataa gcacctaatg tgctgtcgaa gcatcaagtt
    40141 tgagcttgtg cagcacacag aagttcaggg tgtgtgatgg gcaagatagg ggtcggttga
    40201 gtgagtgtgt gaggctgaca gttgggtatg tattcaggta gtgactgtag tagccgccta
    40261 gtgtatgaga gtagaatata atgagtgagt gcaacatggt tgcgagttca atgaaatata
    40321 cgagttgggg gatggcaaga agcaaggaaa aagcagagga agcagaaaag gatatgtcag
    40381 gtggaatcac aggaatgtaa gtatctaaat aaggtaacgt aggtgctctc atacttgcac
    40441 atacatgtac acaaaacacg agtactacca cagaggccca aacagaagag acatcgacct
    40501 gatgtctcag tgcaatgtaa gtagtggaat ggattagtat taagtgaaat agggcataga
    40561 attgagggag aggcggagta gatagtgagt cctgtgtcag ttattgtgat taatgaaaca
    40621 gtatctgtag tcttcgaagg aggggtccgc aaagtcagca aggatgaccg cattgtgctt
    40681 gtctgtctgg aggagaaact tgcgcgggtt tgtggatcga cggccttctt tgagccagtc
    40741 attaaagagc ttgtggtgga tgcaatggag gatgggctcc ctgcaagttc acatactgcc
    40801 caccacatca aatgtcacca cagaggggtt gccaatatcc actaccacaa gatcttccat
    40861 ctccatggac tccctagcaa gatcatctcc aactgtggac cagtttgcag cccggttcat
    40921 gaaggctcta tatgagaagg gggtattcag catgcactca ccatggtgta ccacccccag
    40981 tccaacagtc agacagaatg tgctaaccag gaggtagaga agcacctttg ccttttcacc
    41041 aatgcgtgtc agaatgatta ggttgaccat ctccccactg aggatggagg aagatgttgg
    41101 aactgaaatc ttgcaccacc atgggcacta cagacccggg ccatgggagg ctgggtgaaa
    41161 atgcgggaaa atgaattaac atgcgggaag atgtagtgaa catgcaggag gatgcgggaa
    41221 catgattgag agtgatggaa tatgagggag accgattgaa catgcaggaa attgagggaa
    41281 ataggactaa agagggtatg tccgaaaaac catgtcatat ttcccccgtg ccatgtccgg
    41341 tgtgaaaggt tgcctaacct gctcaaggaa aaccattggc aaactattgt gatagtttac
    41401 ctttgttgtg agaacataat tttcggtcag gtacaaccac tccgagattt cccatgccta
    41461 tcacaacaca accttcaggc ctgtgcatgt agtggaatga tggtcaattc atcgtctatg
    41521 ctaagtacag gtgcgagact tctgttgaaa ggcgagtgaa agccatcata aaattatctg
    41581 cgtatgaacg gtccactggg tctgagccgt agcaaagggc gtagtcatta ctggtggcga
    41641 gcaccagatt gcatgcagcc actaataggc ctcgacgatg gagatagggc tgcacaagaa
    41701 tacacgtaac tcggaatata tcccagcata aatgtcggat taaaaataaa taagagagct
    41761 tccatacgcg aaaggtcaga gagtacaagc aaataaagta tattaagata tgaatacaat
    41821 acagtaaaga gaccttattt atttgtatcc tgacctcaac aaacgtgact caactgtggt
    41881 gcttcactgc agtgattgta caacatggtg cacgagaatt gtctcacgga gagtcttatg
    41941 tgaccttcat cggtttactc ccagtgatgg ctctccagcg gtatactttg gcaacctcag
    42001 catccaatag gaaggcccca tactgatcag actcccgctc cgagtcatcg aatgcggtga
    42061 cggcatcgat gttttttcaa gtcctccaag tactttctgg gtattgagat gatatgcccg
    42121 ttctgacaca acagtatgtc tgagtcagtc tctctatgca acatcattca ttatattcag
    42181 gcaatgccac cattcaaatt aggccaatga aattttgaaa ttaacttctc agtattgagc
    42241 actcacttag tccttcaatt tgcaagccct tcagtgttgt catctgtgag cgacctcctc
    42301 atctagaact tctcgaactc acgtaattga ccctcgatga cgtccaacac cacctcaatg
    42361 acaatcctta taatgcagtg actccatctt cgagtacaac gtaaataaaa ttagatatag
    42421 atatttgacc aatatattac attcaaagta caatacaata agatatgccc tccgctctgc
    42481 ttcttatgca tatgtaatga taataaaccc gcttgggatg tatttaattt taactgcgca
    42541 gccctagatg gagacatgct ccagccgtgc atgcaacgac ttcgcaaagg cgggcatctc
    42601 cgtggctgca tcagggttct cgtgcatgtc ttcctggagt tcgttaaaga gagccgatgc
    42661 accagagagc caagagatcc tgcagaccgc ggcgtgtatg cgaagatact ccggattcgg
    42721 caacggcaac gacactaagg gatcgtgaca cttgaattcc acctcgtctg gaagatccga
    42781 tgagattgga caagcctgaa caacccgata gcgatccgaa gtgccctgaa gccacatgag
    42841 agactgcagg atggtaaaca caatgaaccg cacctccaca ggctcaaacc atagagccat
    42901 actatcaaaa aaaacatgca aaccgacttc catcatcatc acattctcca acgaatggac
    42961 cttgtgcgca gtggcgagat cttcgacaat cgcaatgtaa ccgaaactct tcaggacggc
    43021 ccaagcgttc gtggcgtatt tgtgctgatg attgtgaaca aggaagggac acgtcatgaa
    43081 tgaagagagt gcacaccttc ttcgcattgc tgagattggc attcgtcgac tccgagaaga
    43141 tgtggcaaaa atccagtgcc gcaacccgac cggcgaagaa acgtggatcg ggtcggcacg
    43201 cagtgtagta tccgaggtcc atggagcgat agactatgca acgatggtct tcgcgccgca
    43261 tggcctacac aagcatcaga gggcacatac aacggaatga catatcatac cagcgtcctt
    43321 gattgagagt gatccttagg tgtttcggcc aacatagctc ggacttcctc ttgcgtgagt
    43381 tcgaaggagg ggcgggaggg atgagattct gtgcctggtg tccggccctt tatcttgcga
    43441 actaatcata catgtcagta accagcttcg tccataggag tagacactca caaggtcgca
    43501 gaaagaagtc cctgtaaaat tgtcccaatt cgctcagcgc gattatgtcg acgctgttgc
    43561 cttccacatg atccacagtc gaagacggtt gtgaggaggc gatagctctc gcggtagcta
    43621 tcaccccctc agtgtcgggt aggtgaataa gcatatatcc aaggatgcgt atgttgatca
    43681 gagtgctctg cggaaagctc gccgggtttg cgtcgacgtg ctgctgagct ctgtagcaca
    43741 cgtcgtacgc attggacact gcagggtcgc tgtgtgcaaa tgcgagcgga agaggcgacg
    43801 cttgcgagag aaatggcata taggatgact gttaagggta atagtttcgg agcatggcgt
    43861 gcattctgaa gttcggagat tgccaccttc aagttctccg ctcagattta catgctccgc
    43921 accaccttcg gttgaaactc ttttttccct caattgatta cccttgcttc gagttctact
    43981 gcacatagta ctcctacggg acccacggca tagccagagt gggcggcatt cagtgtacac
    44041 aacatagtcg caaatgagca gagtcagact gcaaatcgat gtggcgcaat tcacgccaag
    44101 cggatcggcg tgccccttct tagttctaca ctcccgtcgg cggagcatct tcaaaggtga
    44161 acgcagtggg atatttctcg agaaagcgaa tgatgagagg gaacgggtcg agttcatcca
    44221 tgtagtcatc ccatggggcg tgcgtgcacc ggtcgaatat gtgccggcgc gtcggcattt
    44281 cgggatgttc gcatgtacat acatactgtg tgcacctctg agcgtcacag tagcccctca
    44341 ttattactat tagctacatc tgctgttcca tcacgtgggc taacacacta tgtattaggc
    44401 tctcttcagc tgcacctgaa cgcggtcgat aagaggagag attcgggatc agcgctagca
    44461 gagatatgcg tggtggatct gggcgctctc tgtcagtgac gatctcttcc agcaaggccg
    44521 cgacaggtac gttgtacttg ccttcctggt caaattcacc caagtgctca gcttcgttca
    44581 gtctgcaagc cacttggatc cggaacacga cgctccatgc gctccgctca tcctctaacg
    44641 ttaagatcca tgacatcccg cccaactttg tgtacacgaa ccacaccatc tctgccctcg
    44701 cggcttattt ttctggcctc ctctctggaa agaccatgga caaggacgcg gagcgcgccg
    44761 cgagcattga acgcaggagt tccttgacaa gtacagccaa ggcctcgagt gtcacttccc
    44821 ggagaagctc gccaatggtc acgctgtgcc taatggtgac gtgaaggcga gttcggagac
    44881 cgtgcttgtt acaggcacca cgagccgtct agactcgcac ctcctcgcgc aactgcttgc
    44941 gcgcgaggat gtcgtgaggg tgtatgctct aaaccgtgag tcatcgggct ctctcgagaa
    45001 gctgcagcaa cgctcgcggg acgcgttcgt gcaatggggc ctcgacgagt ctctgctgga
    45061 cagtggcaag gtgtctttcc atgctgcaga cctcgcgaag ccttactttg gcttgggtga
    45121 gagcctgtac gaggaggtga gagcatcaga tcgtcatggt gaattaattt tctgatctag
    45181 gaggaatagc gtgactcaaa tcatccacaa cggtcagtgc ttttatatcc ctcagcatcg
    45241 cgtcgcaaat tgactgtgca tctttcagca tggcgtgtgg acttcaacgt cactctgcca
    45301 tcgttcgaac ctcttctcgc tggcgcgcgc aatctcatcg acctcgcgct gaattcctca
    45361 attgctggcg gaccccgcgc cctcttcgtc agctctatct cttccatgcg cagtacgttc
    45421 cagattacga gtcacaatgc tccggtacca gacattcgca attcagacca cgttgacccc
    45481 acacccgctg aagagaccat cgacaccgaa cctgacatgg catacggtgg aggctatccc
    45541 gaaagcaagt gggttacgga gcagctcttt gctcgcgcag cgaggaaaac tgggctcagg
    45601 acgacctctg tccgtgtcgg gcaggtaagc ggtgaccaga gcaccggcgg ttggaacacg
    45661 acggagtggg tcgctgctct cgtccgcgtt agccaacgtc tcggctgcat cccattgaag
    45721 gacgaggtct gtacattcct cgctatgctt ggcatctagc aggtggctca tctaccctac
    45781 aggagatcac ctggactgca gtcgacgtcg tcgcggcaac gctgcaagag atggtctatt
    45841 caaacgagct cgcactgcac ctcatcagcc cgaagcccgt gccgtggaac tccgtcttcg
    45901 agcccatcgc cgagcggctg ggtgtccccg ctgtcccata cgagcagtgg gttgagcgtc
    45961 ttgacaaggc agcggcagag gcgagcaagg gtccgggtgt ggagcagcac gaagcggcgt
    46021 acaacctcgt caccttcttc aagaccgcgg gtatgggcgg ttcgaaaggc ccgctgagta
    46081 ccgcgaaggc ggtgcgcgtc tccaaatcgc tcgcgaacgt caagccgctc gacaaggagg
    46141 acgcgctaca ctatgtggag ttctggggca aggtcggcca tctgaagctg tgagcggcga
    46201 ctactggggt gcagacgttc gggggttcga ttgcagtgta cgttaacgaa gcgaggcgtc
    46261 agttgggaca agtcctttct gttgtatgat cctgtataga catagacgtt ccgtagaatg
    46321 tgtacaatcg tgacccgttt tcatcatctc ctctgatttc cctatggccc acacttctgt
    46381 ggtggcggga atcaggtgcg cagagaaaac atgcagagaa ctccatattg atctcacgat
    46441 ggctgtccaa gcatctgtga tagcaaagcg ctcgggtagg gagttacaca ccatcggaga
    46501 ggtcgtctag ctttctagaa gcatgcgaag cgctatagac taggtccctc gtgcgtactt
    46561 cctatcgtcc aatgcgggtg atgccaagca tccagctccg ttgtcgtcgt aggtttgatc
    46621 ggtgagagtc ggtgagagtc gaagctcata gccccggtct gtgtactctc cgaggatatc
    46681 acttctgagc ctgaggagcc tcttgccgtg atgcgccaac tgagaacctg gcgcagatgg
    46741 tggcccctct tccgcgccgt cgtcctttct ctcccactcc tcaactggga gggggtccgc
    46801 tttggacggg tgacgttatc ttggaaagtc atctggagac agactaggac gatgatgata
    46861 gtaggataga taccctgtat tgacgagcgg tgagcagaag ccatggaatg gttgtattag
    46921 cttgaaagtt tcataccgta agatatatca tcacatcggg catgatgtag acgctgttgc
    46981 aaactgccat gaacaatgcg aatgtagtga cactgtctag cccatgaggt gagaaacacg
    47041 gtcggtcgaa gtttgcagat atagataaca tctcagctca ccacagccgt gcagtaaaga
    47101 gcgccggact cgatgatcag gacgaggacg ctgaagtagg taccgcctga tacatgcaga
    47161 ttgatccttt tcagcgctcg cattttcgtc ctagggatcg tagaagagat atatcagcca
    47221 ggtagctctt ttaaggggtc caacacgcac catgccttcc actggcacgc gatcatgacc
    47281 acagaataga tgtttgacaa gaccgtgcgc cgaatccacc agaccagatg acgacagtgg
    47341 cgctatcgaa cagttgggtg ttgttcggca accttgagag agcatttgtc atcccaatcc
    47401 cagagactat gatacggtaa ggaatgacaa taacgaacaa gcatgcgcga aggtctgagg
    47461 tgcgatgctc acctaggctg cccacgaagc aaatggtggg gcagatcaaa atacgccacc
    47521 tcctctccca gagctcccat gtccgccaac agacaatcac atctcccatc aagcactggt
    47581 caacaagagg tacaccttcg gtatcacagc ggacgagcga atgagacgtt catactctcg
    47641 agtaagagtt gaatccagac ggtcggatcg tttggcgatt cgaccaatga cccgtcactt
    47701 gcgtgtcggc cgaagaatgc tttgattccc gcacgtatag agaacgctat atgtacgctc
    47761 tacatgccgt acatgagcac cgtgatcata atcatcagaa tattcgtcgg cgcaaatcta
    47821 cgctggcgag gcttccgcct gaaatcaacg atgtattgag ttagaacctc gggtgggacc
    47881 ctcatacaga cttacatcga gaggtagagt gctccgccga ctagcaccgt gtatgttcct
    47941 agtgaatcgt gtttgttcac ttagaattgc tttctgactg acgtgcggac gtaccataga
    48001 gaacagcctc gcatagtagc ccaatgaaga cagccatcga cattgacagt tgcgccatag
    48061 tgtttggatg ccttttctca aagacgtaag ctggaatggc gtaaagcaga gctgagccga
    48121 attgacgaag tctgaggttt aaaaagcaca gtcagtgctt ctggcagcct agatcagatg
    48181 tgatagagcg gtcacaaagt caaagttgga ggcggatttc agcgatgaac gccagcctac
    48241 gtcaattgcc tctcggagac tgtggatatt cgcggcatct cagctcctcg tctgttcaag
    48301 cctgatagct cggagtcctg agagatctcc ccgccttcaa gttacctggg taagacgctg
    48361 ctacgtccca gagagacata ctcaaacata cccgggtgtc gtgcgtggac gcttgcaggg
    48421 ttacacgtga gagtgctaga ccgtcggtga tagtatgcct tctgtaggcg gagctcaaga
    48481 gaggttaccg aaaggcgtaa gcgatgccgc aaagcggtcc tcatggaccg gtcttctgta
    48541 gtgatactac cggttccatc atgactcgag atgggccagc gggtgagaga agaaagattg
    48601 caccagctat tcaggtcaat gtgtgcgtaa agctgcgctt taccaagtag cctcccatga
    48661 caatcgatgc ctccagaaga gaggtgcatt gtatgaatct ggtgttggag tacaagcttc
    48721 cgctcagagc gcagggcttc acagctggat caggactact ctggcgcttg cttcatcgtt
    48781 gagcggagaa gacggcttct tccgaacccg ctgagagatt gggacggaga ctgctctggc
    48841 tatttcggag ctacaatctc gcagcgtcgt ctgagtcgga ctttctctgt atgaaacgaa
    48901 ctttggcata ggttgccgtg acaattggtg tgtacggcac cagaagacca cagatttgat
    48961 ggtcagcatg aatcattctt agcactgaga tttggagtgt actatgtaac tagaaccagg
    49021 aacctggtgt tgtctatcaa gaatctatga tgagtcagga ctatgttact tgagagcgat
    49081 tagagagcac gagagtgaga aggcacacaa actgcaagcg gcttatccga gcatgctcac
    49141 cgcagcttga gatgcccgac cttcgcccag aactccacgt agttcagcgc gtcctgcttg
    49201 ccaatcggac gcgcacccgc tagagccttc gaagctatga cagccttctc cgtgctcagc
    49261 gggaccgcag cgccacccat gccgtcgctc ttgaagaacg cgatgaggtt gtgcgctgcc
    49321 tcgtgcccct caacgccggg gcccttgttt gccgatgcgg ccgaatgctc gagcttcgca
    49381 acccactcgt cgtacggcaa cgtaggcaag ccgagtcgct cggcgatggg gaggaagacg
    49441 gcgttccagg gcaccggacg cggggagaca atgtgcagcg cgagctcgtt cgagtagatc
    49501 atctcctgca gagcctgcgc gacgacgtcg actgcgaccc atgtgaggtc ctgcgcgata
    49561 gaagaagtcg tggtggtgag cgggggagag aggaaagaga taaaagacat gcgtgcgtac
    49621 ctcgtccttg gagggaatgc agcccagacg ttggctcacg cggacgaggg cagcgaccca
    49681 ctctgtcgtg ttccatccac cagtgcgctg gtcaccgctg acttggccga cgcggacggc
    49741 agtcgtcctg agcccggtct gccttgccgc acgaccgaag agctgctccg tcacccactt
    49801 actctcaggg taacctgcgc cgtaagcaat ctcggggcca atatcgatcg tctccggacc
    49861 gagagatgat ggtggatggt ctgcagaata tacatagtca gtcgctatag atttagggtg
    49921 gcaagaatgg atgtgaacgt actgcgcatg gtcgaaatcg agctgacaaa gacggcgcga
    49981 ggaccaccag agatagaaga gttgagcgcc aggtcgatca gattgcgcgc accggcgatg
    50041 agtggttcaa acgacggaag cgcgacattg aagtccactc gccatgctat tcatcctaat
    50101 cagcaaccaa gcgcacgaca acctcgcctg gtgacaactc accgttgtga atgatctgag
    50161 tcacgctggt cctcagttcc tcgtaaagac cctcacccac cccgaggtac ggcttcgcaa
    50221 ggtccgcaac gtggaacgac accttctgcc cgttcaacaa cgactcgtcc aggccccact
    50281 gcctgaatgc ctcgcgagac cgcttctcca gcgcctccac ggagccggag gactcgcggt
    50341 tgagcgcgta cacgcgcaca acatccttcc gctcgaggag ctgcgcgaga aggtgcgagc
    50401 caagacgtcc gctcgtaccc gtaacgagca cggtctctgt caccacggcg tcgccgttcg
    50461 cgtggccatt ggcatggccg tttgcagcct tcacggggaa gttgggcttg aggcccttgc
    50521 tgtacttgtc gagcagcgcg cgcatgcgct caatcgcagc cgcgcgctcc gcatccgcat
    50581 cgaccgcctt gcctgagacg atcccagaga tgtatttggc gagcgcggag atggtggagt
    50641 aggtgtagac aaagttggtt gggatgtcgt gtatgttgac ggtggaagac gagcggaggg
    50701 cgtgagtgat cgtgttgcgg atccaagttg cctgaagact atgtcccgag taagtattat
    50761 gaaatagaat tgcgtgaaca catcagtatg aagagacgta cctgtcgcag ccctgctgga
    50821 agagatcgtc gctgtccttg actgccacgt tcttcatcac cttccggaca acctcggtga
    50881 cgtagatacg tatagtttcc ggagcccagt ctcggggtgg cggcgtgtca acctgggagg
    50941 attcttcgat tcgcttgtag agcgcatcga tctcctcgtc gtacgctttg atacagacct
    51001 gccgacgggg tgtgcccttg gcggtgtact cgagcggctt cgacggctta gtgaccatga
    51061 tcatctgcga gtggaattgc cccatgagca caaaaggggg acccgctgga ggctagtgac
    51121 tcacctcctt gaaaacgcga gagtgcgatg gggcatatgt gttcatcctc tcgatagacg
    51181 gcctgaagcc ctcgttagta cgtcctcaag gacattaaag gaaacggaaa cgacacgtac
    51241 cagatcttat tcctgtaggc ctcaagtgca gcctcgtcaa acgtgtcctt cggttggatg
    51301 agtatcccgt tctggagccg cccacgaccg aacatgagac acgcatagac attcggatcc
    51361 tgaagcaaga tcgcctccag tggtgcaggg ttagtcttct ctccagtaga gagcatgagc
    51421 tgatcatccg cgcgtccgaa cacgcggaag aggtggtgct tggtcgggtg cctctggaga
    51481 aggtcgcttg tcgagtatgc ggggcgacca tcgatgacgg agttgaacac gttcggggta
    51541 aaagtcgcag aatcctacaa gtgaaagttg gctgtccgtc aatgatttgc gtcgctcaca
    51601 tgaggggtca cataaggcgg gaagaaagaa actcacaaat gcgacgggct cgaagatgtt
    51661 cggctggctt tcctgaggaa ggagccgaat gtcgatcagt ggcgagattt cgaagtaatc
    51721 ccattccgac ttgttcattg ttttcacgtt cggaatgagg cgcacggccg ccccaatttc
    51781 cgtcctgcaa ggtccgttac atgtcagcgc tggcgaatct tagaacgagg tagacaagat
    51841 gcatgaaggt cggggaactc ggggaatgag aattgatgca aggaatgcat gacgtcaaac
    51901 tgaatgcgac gtgcgagtag acaggccgcg gtgcgaagat atccgaatac gtacgtgccg
    51961 tagaagggta tgagcgcgat gtcctcggcc gcgaggcgat cgccaatctg cttgttcatg
    52021 ggcgcacctg cgtagatctg ccacaaaggt aacagtgtca acgtgaggca tggcaggagg
    52081 tgtgctggag tgcagagaca gatggatctg gaaatggtgt gatttgacgt accatcgcgc
    52141 taagcgtctt gatcctcggc atgttgtccg ggttgcgcgc ccatgcctgt acgaacgatc
    52201 agtttcgcaa ttctgtcagc atggccgagc cgctggcaag acgcacctcg ataaacgagg
    52261 ggacgcagta gactatctca gtacgagtcg cgactacaga gtcaaggaac acctcgggtg
    52321 ttggcagaac cggaggtgtg ctaggcttga acatggacca gacagctccg agatacacct
    52381 attcgcgtac ttcagcatcg cggggcactg cagaaacaaa caaaagtacg caccgaccag
    52441 gtcgtcatga gcgcgcccat gacgtctgtc aacgcacgca agtgagttgc ttgtcacata
    52501 gtagaaaact atgtagcaca tacggaacat cgggtttgcc tgaccaccca cccggacgcc
    52561 acagaagtca acgtcgccaa agactgtgtc aagtcacgtc ggtcatcgct gatctccacc
    52621 atcaaggact atagatgctc acacatgaac gttccccact tcctaaagtt cttatccagg
    52681 aacttgattg gtttcgggaa ggcagtagat cctacgcgcg cgaatcccat cagtatcagc
    52741 tactggagat aaacgcgtgc atccgcgccg tcctcggcgc gtgcgctgct caaccaagac
    52801 agctccgtac tcaccagaag aatggaggat tatggacgtc ttatcagggc taaccttgcc
    52861 catgggcacg agcgcttcgt cgccaccggg gccatagaga tcctcgaagg tcggcatcgg
    52921 cagaaaatca aactccagtc cgtctttcgc gaggatctca tttgcctcct gagcgaggcg
    52981 ctgcatcgcc gggtcaccgc tcacgtacat ttgcttcaca ccggtcttcg tcacgagatg
    53041 cgcaactgca agcgcggagt tgcgggtcga gatggggaat gtcgtgaggc cgaggtacat
    53101 gaggcccaac tccagggtat agagcgaaat agaatctgat atggagagcg gcgggaattt
    53161 ggataagcat gatacgcgtg agatgatgat gagagtaccg taccggctgt cgcaaggata
    53221 ccaatgacag gagggtcatt ctcagacctg cctacctgcg cctttgcgta atagtccgac
    53281 agacggttgt agtgtgtgga ggagagggta gcagccttct ggatcgcgcg gtacacctcg
    53341 gggaatcgga tgacatgctc ctcgttctcg tccacgtaga cgaacacctg gtggttcggg
    53401 ctgttcttcg cgtggtactg gaagagctca gggagggtga gggtagtgtc gatccccagc
    53461 gggctgaatg tcttgctgtt cgcgccctgc acggtccgca cgcgcgggtc gtagaatcct
    53521 ggagcatttt tgagcgacat cgtagggcag aagtagaggt gcaggtcgac cacagaacaa
    53581 gaacagatat gcttgcgaag tgaggagacg gggaaggtat gagtggaatc aggcctggag
    53641 acggtctatg ggctgcccgg atgcagatat atatatgtcg cacgcgcggc tggcatggag
    53701 aaggatgtat cgcgggtgtt tcctgtgatg tgcagctgca acattggagc gctgcgcact
    53761 ctccttccgt gaatggaggg ctagccgcat ccgacacgac aaccattcag cgtatccgag
    53821 ccctgcgggc tccgagcggt gcttctccga taatgctggc gccctgggag tacagatagc
    53881 cgtgtccact ccatgggaaa gctttaagaa gcactcatcg cactcagcgg tggtccatga
    53941 tccagaagcg gactggcgag gtgcttacct cctgcattgc ataatgggct gctcggccga
    54001 tgtgtcctcg cccgcctgta cgaggctgcg tgtggtctcc ctcggccgtc ctcaaaattg
    54061 tattggcttc gcattgggtg ccgtatcaag aaagaagccg tggcgaatgc ctgtcagtga
    54121 ggtgttttta gcatgggatc gcatatgtcc cgtggcaata tgaaggaccg tcctgacatc
    54181 tccatcaaat ggtctcctct tctcgtccat gtagaactgt gttgggtggc aagcgctctc
    54241 gggcacagat ggctggtgat caacccgaag cgcacgggga acctgctggg aagatattac
    54301 gttcgtgctc gcgtggcggc agcgccacga cgggatgatt cagatatact taggaatcat
    54361 gtgtctaatt tagtgatacc aatagctacc gtttgtacgg gtccgatgca ggattcgacg
    54421 aacgcccaaa cggagaacaa atggaagata aaagagagtt cctcaggctg cagtacgtca
    54481 tatccactac tagttcgtca tatgaattgg tcgtaagaga tcacgatatc aataatggga
    54541 ctcattcgag agtgaagggg cgaagcagaa taacatgtaa cggtaccggt tgaaaccgaa
    54601 cgaactaaca tcacgccggt aagacgtgag acgaacggca cgcaccgaca tccgaaacac
    54661 acacatcgtc acttcactcc acattaatac cgtcgatatt gagagctgcg ctcggacgcg
    54721 aatcggactc ggccgctcgc aggtgcggtt cggctctatc acccaaccaa cgcgagagtg
    54781 aggctgaggt gaagttcttc gctcagcgaa gagaaactca cctcgctcgg aacatgcctg
    54841 ggccctagaa gggtagataa cgagtggcca cgtgtatatc acctccgtga agggcagacg
    54901 gcttcgcaaa cgagaagaag aagtacatat cggaagtgcc gtgagcccgg cctggactct
    54961 tgaaattacc gctgtagact gggagggatc gcagcatacg cgcccgctga acgcccgagt
    55021 caccgaggag ggcattgcag ttgccagcgc tggaatgaga gagaacgagg cgtaacatga
    55081 aacatgaaag gcggagccta acgtccgacc gggggacaca tacgcgcgta actcccgttc
    55141 ttgttcgacg gcatttcggt attagttcaa caaggttcgc tcaagcgcaa aaccgagacc
    55201 cagcgggcca gaaatatcta atcgtcaccg gggggggggg gggggggggg gggggggggc
    55261 aacgtggcag ctcatccgtt gcaacaccaa atgatctttc gtatgaggtg cgatgcgcgc
    55321 ggcgaccata tgtttacagc attcatcccc accgcggatc gcttggagaa gatcggccac
    55381 gtccgttctt catcaagcag cgctgctgat tatccttgat ctgcgttgag gcaaaacttg
    55441 ctcgactata caaggtcaat tgcctgaggg tattggataa gtcgaacagg ggacgatcgg
    55501 ccgacaagtc tccagtgctt ccaacttgca aatccggcct gggcacccgc aacgcaatcc
    55561 cattcagcaa gccgacgcat tcacctagtg ggctgacacc gattgacgct aaccacatcg
    55621 tgggtaagtc atgttacgca tataacattg ctgcgcgttg gatggtctga agtgcgcaac
    55681 tcagtaagcc caaatggggt atatgagagt acccactagt agtagaatca aataaccgag
    55741 gatggcggcc ctcggtcgga cggccatcag ttccgaaagt acgactgatg cctattgttg
    55801 caggatcttc ggaggatttt cggagagact caagtcaaca atttttcata gccatacaac
    55861 aggagggcgt acgtatgctc cctagtccat atgatggtgt tgcgttggac agggtgtgtt
    55921 gcaatcccgc gaaccgaagc cacagtcgtt catctagagt tgattccttg agccacctga
    55981 catattcgat gacatctatg caacgctcat gcggtcgccg gtcaacgttc aacggccgtg
    56041 ttcctatata catacctgtc acacgggccc cacacatgcc agaagataca tcggacttca
    56101 aagccctatg ctggactact tatctatgtg acaattgtac aattgtcgtg gtactcccga
    56161 tctcaacttg catccaatct cgagagttca atgaagcatg accctcttga atctaccaga
    56221 acggtgggat caacgatgtt atttaagagc accagatatc catggctatc ctcttgaaca
    56281 tgactgatac cggtccgtga cggggccact agcacacgag agtatttagc ttatacaacg
    56341 cgcttcatca gtacttgcgg aaattcctta acagtcctta atagtcctta tttggccttt
    56401 gaagacgcct aaggacgtgt aagggctgta aggccgtggg cgcctctgca ctgccacggt
    56461 ggctgctatg acctcctcct cagctcactc gcgctcgggg catagcacat tcagttctgg
    56521 ttttatctat gtgaaaatat gtcgcattct tcgtttacaa gcaataaacc attataccga
    56581 ttttgagaca ctttgaagaa gaattgtcgt agatatttac tgatgtatcc gccacccaga
    56641 cttgtcataa gacccattaa gaccgtaagt tcattaaggg atttcccgaa gtactgatgt
    56701 tccttcgtac ctccaagcag ttcacaccat gtacgtacca aatgctgggt gagagatcag
    56761 ggcaccgcga atgacccctt gctcgaaaca tgacttcgat attcgatggc cgaaagtcgc
    56821 tcggagttga ggggcttcat aagctatgta caggcagcag tgggactgta ctcaggctgc
    56881 caacacaggt tacacaaagg ttacacactg acagcgatag acggggtgag gccacgtgga
    56941 aaccacgcgg agcgccagtt gttacataag tcagtctgcg cagactcccg ccggcatctg
    57001 ctcaagtccc gatcctttta ctgtccgaac ccccatcgct gttgagatga tatatgcgac
    57061 gataaaacgc aagaacagca tcccatcgct gccaaacaaa gcagtccagc ggtgtttgtc
    57121 tactcactta ctaggacgcc aaggtacgta atacaggctc ggaggttaat ggaacggcga
    57181 gacagcaaga ccttgatgat gccccagtgt agtatgcact agatgtgctg tggcaggcat
    57241 ggtcctgaag atataccacg tccatgcacg cgggaaggac tttgtgtagc aaaaaagcac
    57301 attagcaact gttctgcgcc cttggactgt tgtcgtgaat cgagctgagt ctttcatacc
    57361 cgtctgttgt aatgctcaca cagatagtcc acattgaatc tgaaacgcgc agaagcagat
    57421 gcttcctttg gcaagcactg ggaatcatgc acgatgcgta tgtcatgctt gtgtaggtgg
    57481 tactatcctc tttcctagac atggtccatg gtcccgcacc ctaaattatg cttgaccccc
    57541 gtcttcccca ctctcactgg aatgttcagt cctgatgcgt agactgtcgt ttaacagcca
    57601 tgtcgctcga cggttcattt atccctgata cttcctcgcg accttgctga agagacatct
    57661 ctctcacatc gacgcacatc cagtcagagc cccgtgctcc gcctctatga ccctgcgagt
    57721 cggacgagcc cacacagaaa gcgcgaagta tcgatgccct cggctctcat cctctgtccc
    57781 gcggaccggc aacctgtccc cagtaactga ataggtcaag aaaaaggaca ccctgccagt
    57841 acttcaagac agcctctcga gtctttctca ccctgtcctc aagtgtcagc ccccagaagt
    57901 ggtgcaagat ctcggaatcc agcctgtttt cattgctctc tcccagttcc ggtcggcgtc
    57961 atcgcgtcac tggcacccag gtttctcccg cccgatccca tcgcaaccga tcacggtcga
    58021 ggctcacgac agatcgttct cttcaagtcc tctatgaatg tgtatgcctt ccaggacgac
    58081 gttctctcgc agacttagac cgctgcgtct cttctccacc tacgcttgag ctctgggtga
    58141 gaaacgagca gtccccgtat atgcatggct ggctgtcaca aatcaacgtt catgaacgct
    58201 cgtctcagta gtcgatcatg gaaatctact tcgctaagga gattgtgttg tgagcctttt
    58261 cgcgctcctt cagtcagtag tgtacctaac tgtttctccg taattgaata ttccagatcc
    58321 agaactcaat gtatggggct cgtatttgac acgtctatgt tttcgacact ggcaggaggg
    58381 ttctccattt ttctatcatc cgcatgatgg ctacctgctc ggatggttgc ccaaggctcg
    58441 tcatcgttca tcgcttcatc taccacatcc agcctggtca gccgtgtgat gtcagcgtgt
    58501 acatccacaa cgattgtcct gagactgtga tcgtctcagt ggtcttcacc gctatcagat
    58561 tactgccgac ggagatcttg acatagacat tctgtgtggc tgtacctcgc acagtacagt
    58621 cgctgctgtt gcgggtcgga cacttctctg gtggcgagta caacattgtt tgcggtctga
    58681 gttccaagaa ttgcggtcag ctccgaagga gacgttgcag ctgacagtga cgaacgtggg
    58741 atctggagta ggctagagtg gcctgagacg atgtacggta gaacgacgat acacaatcta
    58801 tactgttgcc gtgctgtatc atgataaatg gcacaactgg tgaggaccct catcttctgg
    58861 catcctggat atccatctgg tttttttctt cgaagactcc ggggacatat cgtctctgat
    58921 tttcttctgc atgtcttgta gatacctcac accaacgacc cggcttgcac acaaatgtaa
    58981 tgccacatct cggactgttg gaaatggtcc aacctactgt ggcttgtgct gggtaagatc
    59041 aggagtggtc accgggagtg ggtccatctg cattgagggt ggtgaaatcc ttctcggatt
    59101 ggctggtgag atcacctcca cagaccatca actctatcta catgatagtg gtctcaagac
    59161 aatctgtgta catgattcct atggatacta cactagtctg caattccctg ctttagtaag
    59221 tgtccgattg gatgacaaaa aacggccccg aaaccagtat ataccgacac ctgtccatct
    59281 ggcgtaagga agagtttgga gatataagct gccttcccct tgaacgattc taggcaggca
    59341 ccatcactca ccctccacag gtataccatg ctcctcatct gtgtgtccgc ggcgacgaac
    59401 ttcccacaac atgagatgca tgctgacgag acctcgcagt catgttgaag agacgcaatc
    59461 tgcgtgccag tgtgggtgtc ccagatgtac acaacatcac catcccaact tctgaccaac
    59521 acttccctcc cacttccaga ggcttcaacg tggagacaaa gctctttgga tgtggatcct
    59581 ggtttcttca agctctggcc taatgggagg cctgacagct cgccaaatgg aggactacta
    59641 tcatcctcca atacgtccca catcattata gatccatcgt catacgtagt aacgagtctg
    59701 cctccatcag aggagaagac ggagtcgatg agccaaggat gagctgcctc ctcaggctgc
    59761 ttgcttgctc cagcaagtgc gtgcctggta agatggcaac tgccatttgg aggtatgatg
    59821 gtagagggag tgggagttgt acatgtgccg tatgagcttt gtgtacctcc tacaagagaa
    59881 ggctgatgcg aaacagagtg gaaggtattc atgtcccacc atcggagaac accttcagag
    59941 tcatcggcaa tgatagtacc tgtgggcaac cagacaatgc ttttgacctt gtacagtgga
    60001 taggtatagg gatcaaaagc tttgtcatgt ttgctggcaa gcagtgtacc aagtgggttc
    60061 ccgtgcatag tgtcccagat gcggatttga gaggaggagc tagacgcaag gcaccagcca
    60121 tcaggagaga actgaagctg cctgaccggc tgtcgatgtg caccccagtg caggacagag
    60181 gatagattat gttcaaccat gctccaaagg atgatggtcc catcagaaga tccacttgcg
    60241 atccaccggc catcagaagt tgcagcaaat gcagtcacga cgccttggtg accatattcc
    60301 actgctggtc tattcacatc aactatgggg tagcattgat tagtgtacca taatccagaa
    60361 ctgaaattcc ttcctcacct gcaaaggact cgagaccaag catgttattg acatgtagga
    60421 caggaaagag agtcgacata gtgcgatacc agaaacgcca ttgtgtgtga tgctcatcac
    60481 ggggatattt gagatgtata tgatgaggcg agcacctcag taatgactcc tcaagcttct
    60541 tgcatgcttc tatagtagct tcgtcattgg aaatgggtgg ccactcgaat gcgatggcat
    60601 actttcgtct tatcgatccc tcaatccctg ggggatgtga gatgtggtcg agaatggcgg
    60661 atgcttgtgt gactatcctg tcatcagaca gattgagcat caactccagt gaacgcaagt
    60721 tgtcaaatgg tctggatagg atgtcgagtg tttcatctac gatgtcatat acattccagc
    60781 gtgagcctat atatcagagg atgattttcg aaaccgattg acgaaccatt ggtgactcca
    60841 acgtccatgt cgagagtctg cacagatgat caagccagcc tcagaatagt gttgattcca
    60901 tctgattcac ggccatacca aagctacagc tgtttccaaa attggtggcc actcatctcc
    60961 gactgacgcg cgcacactgt cgacacgaaa aagtcagaaa aataggaaaa attgacggtg
    61021 cccttgctgc tgcatccctt gctccgagac tagtcctatg tactgctaca agccttgcaa
    61081 acatacatac gcctgctgaa tctccataga tactcggtta tgtaagttac agaagtcaga
    61141 tcgtttagag ataaactccc agttctgacg aagatccggc cacagaaacc tcttctcttt
    61201 gccctggagg ctcctagcat actgaataca cactccctat catctatgtg cgatgctatg
    61261 cagcctgtga gcaattgccg gccttgctcg aagttgcgga cttttggcgc ctgatgacgt
    61321 ggtaccgagg caggccgaag agtggacttc tgtacctcgt gaggcttgaa aaccactcaa
    61381 cgtgctcacc catgcctccc aatgagttct gtcggacact cgaggcgaga acgcgaagtg
    61441 acctcccata tgtttttcga aaatttcgtg tgcaaagtgt gctgtgcagt tgggcgctcg
    61501 gccaccaaaa tcgcaaacag ctgtaatgaa gcaattcatc acttcacaac tcaagtgtac
    61561 aaacccaata tcaagcactc acggacagcg agcggatatg tacacgacca gcgactcgaa
    61621 tcatccatgc atccgggatc atctgcgacg tttccacaga gattccgtcg cactgaaggg
    61681 acctcagcgc ggagaacgat agaacgagcc tcgcgcagtc catggaggtt gggaagcaga
    61741 catctcccag atatagctcc cgaattgtag ttgaatgtct ctggaggcat gcaagagaca
    61801 tcctgtcaca tgggagtgga gaatagatgt gttccgtgtc tcctatagcg ccctcttgag
    61861 gcccatggcc ctccatgttt gctgtgacct ccatagtctt cttggccttg cgaaatcgcc
    61921 tcccgtggag ggaccagtgt ctcagatttg gaagcaatgt gaggaggggg atcgggacga
    61981 tctccaggag atactgctcg tcggcggatc ttaggcgttc aggagcaagg gtgaccgagc
    62041 gcacgagggg ccgaagatga gtatactgag tgatggctga gcaaagggag aacagttgct
    62101 cccgtctctc gacccggaca gagaaataga ggttatagcg gctgcgacgc aaccacccgc
    62161 tgcacgtcaa agcgcactgt cgaagggtct cgacgtcgcc atggagttgg tcgatgatga
    62221 ggtccttgat ctctggaggg aacgtcgagc ggaaggggat gtcgtagcga gggagagtag
    62281 acatggaggt acttgggtga gttcgcaggg gccagtgaag cacctacaac cccctcttac
    62341 tcaaaccgct ggcactcgcc gcctacgtga cggaacccaa ctacaccggc ggtacgccca
    62401 gcgcagcctc aggcggagat attttgacct ggagagatgg cagtggctgg cgtaattggg
    62461 gtggcttcgg gttcagagac tcgggatctt tacagcacgg gttctttgat gcagcggcga
    62521 gatgcggtgt acgttgactg gaacgatcgt atgccctctg gcagttgtga ctttgtatac
    62581 ttttcctctc tagcaatttt taactgtccc aagcctctct cggagtgtca cagccggaag
    62641 gcttagctta gtcggaaata gaggttctga tatgcgtagc atgagttcat cgtaagacga
    62701 ggcaagggtc aagtcaactt gttcaccgtg accagcggcg atgacagaga gtgcacggtc
    62761 gagaaaagtg agccagccat cagcgagagg tgcctctcac ccagtcccac tcaagttgcg
    62821 gttaattgag agccctgcct aggcaaattc gcagtcaata aattcactga gacgagacaa
    62881 catcaacatg ccaacaggag tgaaagctcc ggggcccgag ctagaaccac aggtgctaca
    62941 gtcaagactc cccaccgaaa gcccaaaagc ctgcgaactc tcgtctccat cccgcggtgc
    63001 actgcatcac tgcgtgacaa catcgtccgg agccgtcttc tgatccaagc tacgatatct
    63061 actttccatg taggcctaaa ctggactgat agcggacggg tgaaggaacg gaacgtacca
    63121 gtgcacgtat gcgaagcaaa gtagtgccca gtccagcata tcagatgccg agatatggtg
    63181 gcgagagggc gagacaagag agcagtagaa gccgtagtga ggcaatgaga cgtgccaaca
    63241 ggaagtgcac gtaaatagaa cttgtgagcc atagtggaca ggggcggaga gagatgagtg
    63301 ttgtcggacg ggcgttcgag ctggacgtca tgttcggcga agagcctgaa gatgcgtccg
    63361 cggttgcgaa ccggcgttgg aatgggtcac ggcactgcga gggcgaccac actcgtgcac
    63421 ctagatgaca ccgaggtagg ttgtcgggat tgaggagaaa cacgttgggc gacgacatgg
    63481 acgaacataa tgccgaaccc acgcagagct ccagacctga acagatgggt cccagggcga
    63541 tcagtggaat acacggctga ctatttaagg aagctcggag tgaactcacg acgttaccag
    63601 cgacgatatg aagggcatga acgactgcgg aactgggctg acaacctgtg acggagactg
    63661 aatgccagat agagtatgac ccggccgttt tcaacctagg cgtgcacgct gtcgtccgtg
    63721 cgttccacgt agtgtacggc gggaggcgag agaatgaagg tctcgtgcat gtcaattaga
    63781 tgccacgatc attgttgcat gggcaccgtg agcgcggatg actcgggaac ccgcctaacg
    63841 atcacccctg gtggagatgt agatgggctc aacaacgcat gcggaggatc acggcgatgg
    63901 cggccgctca gtatcgcacc actaggacgg tggcgataga tgcgcgttaa agaggagcat
    63961 ctgacacaac agtgtcagcg cccggggcga gagtatggac tgagttgcga gtgaggaagg
    64021 agggcgagct tgtgggagag ctaagtgagt gtcgttgaat agaaggcgat cattgacgtg
    64081 gtcatcaact ggagtatgca gtggcatacc ctctccgtcc tcgagtgcat catgcacgtc
    64141 gccgagaagt cgacaaagca aggagagcga gtgggttggg tgggtgccgc gggttatgcg
    64201 tgcgccatga ccagagatca tgatggcgag gtggaacaga ccatagaaat ctgactatgc
    64261 acgcgtcgac ggagatgaat gggagggaac tagaaggtct tgccgaacgg tgatctgcgc
    64321 gatagagagg gtgtagatgg agtcgagcaa ggatcctact tagagtcgac gaggctcgga
    64381 gtggagaggg aaaggtagct caggaagagt gcggtctggc ttgcacttga gtatgtcttg
    64441 cggagtgaat gggaaaggtt cgaggggagg atgcggtgtg cgatcatggg cgggaggtgg
    64501 tgggcgatct ggattcaacc agattcccta gacacggagg atctgtctcc gtttgaagct
    64561 tgtcgcagat gagatgaggg gaatttgctt gagattgagt ccagaagcga tagagatttg
    64621 aatatcaacg tacagacgtc agaagaagcc cgcagaccaa tgtccaaggt cccagcggag
    64681 aggtctgttt tatagtcttg atagcagacc cggaaacaaa gaccggagag ggaacatacg
    64741 ccggattggg taccatcagt gacagatcga gcgcgataca gaatttgtga actcacggca
    64801 tgactagacc ggacgcaata accaacgtca cattgacccc tcccaatgtc tcctcagatt
    64861 tctagaatcc gtgctcagac tacaagagac caggtccggg tcggcagtca gaggacgttg
    64921 acgataagat gtaggttgac taggccattg gtgcctgaag ctccgacaag gcgtccatcc
    64981 gcgggcaagt ggtagactag atggcgacag agggccaaga gacgactgga cggtgagaaa
    65041 ctgagagaga gacaagggag tcacaaccga ggacgcgccg tcgatcgagt aacatgcagg
    65101 cgaggggcat aggtcgacaa atgaagtgat cactgtgagc tatgaggaca cagagcgcac
    65161 gttagtagca aggaaaccga agaatttaca gagtacgagt ctcttaccat ctcgtgcgaa
    65221 gaccgcccct gttcagggtc ggatggaggc cagcgctgtt tgagggcgaa tcacacaagg
    65281 aattggtccg aaatgcagtg tggggctgac agaatgaggc agcgatgacg ctgggtccaa
    65341 acttcattgg acagccatgg aagagggttg gccacagttt gatagcgggc tcgtgatgga
    65401 agctgcacat gatgcatggt ccgtaccccc tactccaggg gccgagagag cctgcgcact
    65461 gccgaagacc aggtagatct cccactacat gcgctagcca agggatggat tcacgtactc
    65521 atcaattgag agtaggcaat attaacatac cggcatgaca cactgggtat ctgcttgaac
    65581 cttatagtcc gagagcgata gtgtatgagg gtcaacgcac cgacggcaga agaacctcac
    65641 agatcaacat ccaagcgatg gtcccagcgg agaggtctgg tttatagtct tgaatgtaga
    65701 gtctggcgat aattgagttc gggcatgcat cgaggccagc cctgttcgag ggggaatcgc
    65761 acaaggaatt ggtccgagat agagtgtagc gctagcagag cggtgcaaat tgacatactg
    65821 gcagcggtga cgctgagccc gaactttatc tttattgtgc accatggcgg agcaagcttg
    65881 tgttgcaagc ggcaagtgat gtaccgggtc tcaatccgcg cgcgctggcc gcgaagacta
    65941 acagaagtgc ttcacactag ccaagggact gcgcaatcga aacaccgcaa tacgaacata
    66001 tgatattacg gcgagctttg gagcacaagc agaaaccata gatattgcac gcactccagc
    66061 atcctgtaca gccgaccagt ccgtaagctc tttctccacc tcgtagaaca tgcaccgctc
    66121 gggaccgcat cgtcagacgt ctccttttcc actccctgga agatccgcat cccgtggaat
    66181 cagagagccg cgagagccgc ggatccgata tgcggaattg aatcctgggc gcgagtgtcg
    66241 gacatatcgc tagtacgcac tctgtgggcg cgatacagga cggcaggagg agcgagacgg
    66301 agtgagaggg acactacaac ctaagcagca gtggattccg ggtgcatggc agtgaggacg
    66361 gaggatgcga gaggtattga gttgagagtg ccttcggact ggcgggagaa tcaacgtgta
    66421 tagaagatga cccaatgtgc gactgaagtc gtactgagtc acggagacgg aggagaccaa
    66481 gtggtgcggg cgcgcatctc tacgacgagt gcatcgatcg cggcgcgagc ttacatgcaa
    66541 gaggagtgat agtggttcat tgtcaaagaa tgcgaaccag tcttgcagga tgcgcagcga
    66601 tatgaaccaa ctcgttctcg accacgcgtc ctccttccgc atcgcactcc tgctctagac
    66661 gcgcgaggtc ttggcgagcg taatggtcgt gcaaccgcgc gttctcttcg tacctggcag
    66721 gtgcattggg cttgcgatgt ggcgagtgat gacgtacctg aaaatacaca cacctcgaga
    66781 cctggataga accattgtgg tgcaatcagt tacaggtgcg cgactgacaa ctgaagaagg
    66841 acctaccgtt gttggcgcag tgtgtgtgaa tgacccactg acaatcaaag cagactaact
    66901 gccagacgtg tcggaaggac agcctggtcg ttctggagtc ccaaacttat ccatgctccc
    66961 taaatcccgg gtcgtatagg attcttgctg tgaatggcaa agacgttcgc actggatagc
    67021 gaactgaagg acaccactgc gtaggcctga tgtcggccaa cgctagtcgc agagcggaac
    67081 aaaaatggag cactcaggtg cccctcttgg taccaaatat gtgggtagat cgcatgattt
    67141 tctcgactct gtctgatcgg aacgtacggg gcgggaccgc gaccaggagg tgacgacgtg
    67201 acatacgtag cggctctccc agcgatggaa ccatctggcc tctgggctgg aggggtcata
    67261 ccgtgacaga cgagggacgg aaggcttggt ttacggcgga gcaagaaccc gtgtcattag
    67321 tcacaacaat cggaggagga acgttcgacg actcaccaga gccagttatt actgagccta
    67381 tatcacaacc ttcctgaaac cgcctccgtt cacgcttgtg tgactttgtc ttgtgcacgt
    67441 agcctgagtc tgtcgcgaac cagaagaaag agaaaaggaa aaggcgatgg gggacgagaa
    67501 gttcgacggc gagaacgccg actcggaaat gccacctata gacgctgaag aacttgggcg
    67561 cgacgctcat ccactctccc gagtccatac ctccgacgtc cgtgtttcca gatgcgcccc
    67621 ccgctagaca cccactgcct ccctggacga cggcccgaat cccataaaga acactcgaac
    67681 ggtgacaccc acagcagaat ggatgtttgg cataactctc tcatgttatg cgccgccgct
    67741 tacatggtac gtcctaagtt catcgtctct catacccatc tgttgattgt tataatgccc
    67801 tacccaacgc agactcgtcg atcgagtaca cgttgatggc cacatcaaaa tcgcaatgcg
    67861 cagaagatta acgctactca tgctccatct cgcaggcacc gggaatcatg cacaatgcgc
    67921 atcccatgct catgtaagtg gtactatcca cttgtctaga tctcgtcggt aatctcgcct
    67981 cctagatcat gcttgaccgc cgctttcccc actctcaatg gactatctac gcctgatgcg
    68041 tcgactgtcg ttcgacagtc atgtcgctca acggttcctt cgtccatcct ccctcaaggc
    68101 atgtcgcgca aactccctcg caagcttgag ctatctgccg cacctctgtc ggcgcatacc
    68161 ctgtcagagc cccgtgctcc acccctatga cacttcgcga gaaggacgag cgcacacagg
    68221 acgcgcgcga aacatcgatg acctcgccct tcactctctc cctcgctaat cgacaatccg
    68281 ttgccatcac ccacccggag cgcgtcgagg acaagtatac cctaccagca cctcggcccc
    68341 gtctcttgag cctttctcac tctgtcggct gtccttgagc gtcaagtaca cccactggaa
    68401 actgcttcgc gtaggccgca ctgctctgcg gagagattca aggatatccg tcaagtgcag
    68461 aaccctccct cattgtacat gtttcaccaa gtgcagctca gcttaacgtg tctctcgccg
    68521 gatcttatac atgggatcgt acgctgtcca ccgatcgtgg ttgaggcccg cggcacaacc
    68581 cgttccctcc aggttttcta cggatgggag cgcctccatg ggccaggacg gcgctctctc
    68641 gtcctcgacc ttctgctgct gggacttata tcgccacgtc tcgtctccac ccacgctcga
    68701 gctcaggttg aggaacgagg agtccgcgta tccgcacggc tggcaggtca ctagtcatat
    68761 gctcgtctca gtcaatcaca gacactatat cgcgaactcg atggatgaga ctcgtgtctg
    68821 acatgtccac gttcctgcgg caagcacgag gctcttcccc tactctctgg tttgtgtcag
    68881 tatacgtcgc tggggctggt cttgtctatg atctgcaacg tcaggtctac ctgttccgat
    68941 ggtcgcccac tccgcccgct cgtcgtcgtt cgtcgctact gcaactgccg tatctaccac
    69001 ttcagcctcg acagccgcgc aacgacaacg cgcacctcca caacgattgt cctgagacta
    69061 cagtcatctc agcggtctac gtggacgtgc gggagctatc agattacggg cgatggacat
    69121 cttgacggcg ttggatgggc attctgcgtg gatgtactcc ggcacatcca gtcgctagaa
    69181 tcattggtcg gactcttcgc cggaacgtac aaagttgttc gcagtccgag tcagcaactg
    69241 cgttcagctc cgaggggaga cgttggggct gacagcggtg acagtgggat cgggagcaaa
    69301 ctggagctgc acgagacgat gtactcacag tggaacaatg atacgccatc tatactgtcg
    69361 ccgtttgtga agaccttcgt atacaactag tgccctggat gtccgacagt tgtgacttcc
    69421 cgggggttat ttgtgatgtc gatctgtgac cgcttggcat tcgtggtgga gccggacgat
    69481 gttctatgtt ttcttcaaac actcctaact agaggacata ccgtttctgc ttttctttcg
    69541 cgcgccttat aatggagaat tcttcacctc aacgaccgag cttgcacatg aataagacgc
    69601 cacatttcgg acggtcggaa atggtctaac ctactcccgc tcatgctggg tgagatagga
    69661 acagtggccg ggagtgggcc catatgcatc tactacattg accaaccact gtctcggatg
    69721 atggatgttg gctgatgaca tcaccctgcc acggaccacc aagccgtcac tctgtctgca
    69781 atgatagtga tcttcagaag ttctgtgtac acgattccta tggatacata tagacggtga
    69841 ctagtctgca tttccctgca taagtaagtg tccgatcgga tgacagacaa cagtcacccc
    69901 actaccatgt accaatgtct gtccatctgg cgtgagtaag agtggatcat aaccatatcc
    69961 cgtcgtctgg aacgatgcta ggcaggcgcc atcgctcacc ctccacaggt ataccatgcc
    70021 ccccttgtat gtgctcgtgg caacggactt cccacaacat gagatgcatg ttgaccaaac
    70081 ctcgctgtca tgttgtagag atgcaatctg cgtgccagtg tgggtgtccc agatgtccac
    70141 gacatcgtct ttgaactctc tgaccaacac ttccctccca cttccagagg ttttaacgtg
    70201 gagacgaagc tctttggatg tagatcctgg tgtcttcaag ctctggccta aagggaggcc
    70261 tgacagctcg ccaaatggag gactattctc gtgctccgat aggtcccaca tgattgtaga
    70321 tccatctcca tacatagtaa tgagtctacc cccatcagag gagaacaccg agtcgaccag
    70381 tgaaggatga gctgcctcct caggctgctt gcttgttttg ggtgtgtagg taagacggca
    70441 actgccattt tgaggtatgg cagtagaggg agttgtacat gtgccgtatg agtttcgtgt
    70501 accttctaca agagaaggct gatctgacgc agatttgaga gtagtcatgt cccaccatcg
    70561 gagaacacct tcaacatcct tggcaatgat ggtaccttca gcgtccttgg caatgatggt
    70621 acctgtgggc gtccagacca tgctcgtgta gatgtaaagt ggaggggcaa tgggttcaga
    70681 acgtttgccg gtagacagtg taccaagtgg ggtcccgtgc atagtgtccc agatgcggat
    70741 ttgacaccag gatctggatg caaggcaccg gccatcagga gagaaacaaa gctggttgat
    70801 ctgctctcga tgtgcacccc agtgcaggac agaggataga ttgtgttcaa ccatgctcca
    70861 aaggatgatg gttccatcga aagatccact tgcgatccac cgaccatgag aagttgcagc
    70921 aagggcagtc acaaaactat ggtgaccgta ttccactgct ggtctcttta catcaactat
    70981 tgggtagcat aaatcagtgt accatgatta agaactggaa ttctttcctc acctgcagag
    71041 gactcaagtc caagcatgtt attgacatgt aggacaggaa agagagtcga catagtgcga
    71101 taccagaaaa tccatcgtgt gtgctgccca tcctggggat atttgaaatg tatatgatga
    71161 ggcgagcacc tcagaaatga ctcctcaagc ttcttgcatg cttctatagt agcttcgtca
    71221 ttggaaatgg gtggccgccc gaatgcgatg gtatactttc gtcttatcga tccctcaatc
    71281 cctgggggat gtgagatgtg gtcgagaatg gcggatgctt gtgtgactat cctgccatca
    71341 gacagattga gcatcaactc cagtgaacgc aagctgtcaa acggcctgga tatgatgtcg
    71401 agtgtttcat ctacgatgtc atacacattc cagcatgagc ctgtatgtca gaggatgcgt
    71461 gttgaaacct attgacaaac cattggtgga gtcaacgtta atgtcgagag tctgcacaga
    71521 tgatcgagcc agcctcagaa tagtgttgat tccatctgat tcacggctgt accgaagcta
    71581 atgaagcaat tcatcatttc acaactcaag tgtacaaaca caatatcaag cactcacgga
    71641 cagcgagcgg atatgtacac gaccagcgac tcgattcatc catgcatccg ggatcatctg
    71701 cgactttttc acgacgatgt cctcgcaccg aagggacctc agcacggaga acgatagaag
    71761 gagcctcgcg cagtgcatgg aggttgggaa ggagacagaa ctcagatgta gctcctgaat
    71821 tgtagttgag tgtctgcgga ggcatgcaag agacatcctg tgacatggga gtgcagaagg
    71881 gaggtattcc atgtgtccta taccgctctc ttgaggccca tggccctcca tgttttctgt
    71941 gacctccaca gttttcttgg ctttgcgaaa catggtcccg cggagggacc agcgtctcag
    72001 attcggaagc aaagtgagga gggaaatcgg gactatctct atgagataca gcgactcgcc
    72061 ggcgggtcct ccgtcttcag gtgctacagg atcaaggttg accgagcgca cgaagggccg
    72121 aagatggata tactgagtga tggctgagca aagggagaac agttgctccc gtctcctgac
    72181 ccggacagag aaatagaggt tatagcggct gcgacgcaac cacccgctgc acgtcaaagc
    72241 gcactgtcga agggtctcga cgtcgccatg gagttggtcg atgatgaggt ccttgatctc
    72301 tgcggggaac gtcgagggga aggccatgtt gtcgccaggg agagtagaca tggaggtact
    72361 tgggtgagtt cgcaggggcc agtgaagcac ctacagcccc ctcctacttg aactgctagg
    72421 actcgctgaa gtgacagaac ccaactacac cggcggtacg cccagcgcag cctcaggcgg
    72481 agagatcctg actccgagag atggcggtga ctggcgtaat tggggtggct tcggttcagg
    72541 gactcgggat cttgatagca cgagttcttt gatgcagcgg cgagatgcgg tgtacgttga
    72601 ctggaacaat ggcggttgtg actttgtaaa cctttcctct ctagcaatgt tcgactgtcg
    72661 cgactcgcga gctcctcggc aagggtcgga gagtcacggc cggaagggtt agtcggatgt
    72721 agagatcctg atatgcgtag cacgagttcg tcgtaaggcg aggtaagagt cagtcaggtc
    72781 aacgtgttca ccatgactgg cggcaatgat agagagtgca cggttgagaa aatgaatcaa
    72841 ccttcagtca gacgtgcctc ttgcttacat cgctccagtc ctcaagttgc gttatattga
    72901 gaacatccct gccgaggcaa attcgtattc atcatattca ctgagaccag gcgacatcaa
    72961 gcttcggacc acaagccgga accacaggtg ctaaagtcaa gaatcctcaa cacgacctat
    73021 gtgagcccga aagccggcga acgctcgtct ccaacccgcg gcgcactgca tcactgtgga
    73081 caacaacgtc cgaagccgtc ttctgatcca actgactatc tgctgtccat gtactgaaga
    73141 aggcctaaaa gggactgaga gtggacgggt aaaagaacgg aatgtaccag cgcgcgtatg
    73201 cgaagcaagg cagtgcccgg tccaggatat tggatgttcg agatgtggcg gtgagagcgc
    73261 gagacgatcg gagagcagga gaaggtggag tgaggcgacg agacgtgcga tatgcacatt
    73321 cggaaaggcg cacaacggtg agcgcgcaag tagaacgtga gccccaagtg gacaaggcgg
    73381 agagagagtg ctgtcggact tgaacaacgt agatgtctgc gagtctgcga cgcgtctgct
    73441 gccggcggat atgcgagagt cgcttgagct ggattcagcg agacgtgatt gtcggtgaag
    73501 atgcgttcca ggttgcgaac cggccttgta atgggtggcg
//
