# Supplementary material for: Uncovering the transcriptional landscape of Fomes fomentarius during fungal-based material production through gene co-expression network analysis
Source: Fungal Biol Biotechnol. 2025 Feb 13;12:1. doi: 10.1186/s40694-024-00192-3 (PMC11827164; doi:10.1186/s40694-024-00192-3)
Supplement: Supplementary file 1 — Supplementary Material 1 [file 40694_2024_192_MOESM1_ESM.zip › scaffold_12.region003.gbk]

LOCUS       scaffold_12            44396 bp    DNA     linear   UNK 01-JAN-1980
DEFINITION  scaffold_12.
ACCESSION   scaffold_12
VERSION     scaffold_12
KEYWORDS    .
SOURCE      
  ORGANISM  
            .
COMMENT     ##antiSMASH-Data-START##
            Version      :: 7.1.0
            Run date     :: 2024-09-10 12:01:23
            NOTE: This is a single region extracted from a larger record!
            Orig. start  :: 405135
            Orig. end    :: 449531
            ##antiSMASH-Data-END##
FEATURES             Location/Qualifiers
     protocluster    1..44396
                     /aStool="rule-based-clusters"
                     /category="NRPS"
                     /contig_edge="False"
                     /core_location="[20000:24396]"
                     /cutoff="0"
                     /detection_rule="cds((PP-binding or NAD_binding_4) and
                     (AMP-binding or A-OX))"
                     /neighbourhood="20000"
                     /product="NRPS-like"
                     /protocluster_number="1"
                     /tool="antismash"
     proto_core      20001..24396
                     /aStool="rule-based-clusters"
                     /tool="antismash"
                     /cutoff="0"
                     /detection_rule="cds((PP-binding or NAD_binding_4) and
                     (AMP-binding or A-OX))"
                     /neighbourhood="20000"
                     /product="NRPS-like"
                     /protocluster_number="1"
     cand_cluster    1..44396
                     /SMILES="NC([*])C(=O)O"
                     /candidate_cluster_number="1"
                     /contig_edge="False"
                     /detection_rules="cds((PP-binding or NAD_binding_4) and
                     (AMP-binding or A-OX))"
                     /kind="single"
                     /product="NRPS-like"
                     /protoclusters="1"
                     /tool="antismash"
     region          1..44396
                     /candidate_cluster_numbers="1"
                     /contig_edge="False"
                     /product="NRPS-like"
                     /region_number="3"
                     /rules="cds((PP-binding or NAD_binding_4) and (AMP-binding
                     or A-OX))"
                     /tool="antismash"
     exon            1922..2353
                     /ID="exon_12737_1"
                     /Parent="mRNA_12737"
                     /gene="jgi.p|Fomfom1|1372701"
                     /source="prediction"
     gene            1922..2463
                     /ID="gene_12737"
                     /Name="jgi.p|Fomfom1|1372701"
                     /gene="gene407056_407598"
                     /portal_id="Fomfom1"
                     /proteinId="1372701"
                     /score="0"
                     /source="prediction"
                     /transcriptId="1372892"
     mRNA            1922..2463
                     /ID="mRNA_12737"
                     /Name="jgi.p|Fomfom1|1372701"
                     /Parent="gene_12737"
                     /gene="jgi.p|Fomfom1|1372701"
                     /proteinId="1372701"
                     /source="prediction"
                     /track="FilteredModels1"
                     /transcriptId="1372892"
     CDS             join(1922..2353,2383..2463)
                     /ID="CDS_12737"
                     /gene="jgi.p_Fomfom1_1372701"
                     /phase="0"
                     /source="prediction"
                     /transl_table=1
                     /translation="MVAFPSMFPPEIKDRIIDHLHGDVKTLRQCALTCSEWLPRSRCNL
                     FVAVWVVTRKQLFSLCSAITEYTYLRPLVHSVTLEVRPSRPESRYLIETIPIPLLTLLP
                     NLTCWSLSMRPWNDPKYTMEDIGSTEGHGTQEGIVDIMESDVSCMPPKTFNYDSGAGFV
                     LCYLPHL"
     exon            2383..2463
                     /ID="exon_12737_2"
                     /Parent="mRNA_12737"
                     /gene="jgi.p|Fomfom1|1372701"
                     /source="prediction"
     exon            3280..3544
                     /ID="exon_12738_1"
                     /Parent="mRNA_12738"
                     /gene="jgi.p|Fomfom1|1161231"
                     /source="prediction"
     gene            3280..3927
                     /ID="gene_12738"
                     /Name="jgi.p|Fomfom1|1161231"
                     /gene="gene408414_409062"
                     /portal_id="Fomfom1"
                     /proteinId="1161231"
                     /score="0"
                     /source="prediction"
                     /transcriptId="1161422"
     mRNA            3280..3927
                     /ID="mRNA_12738"
                     /Name="jgi.p|Fomfom1|1161231"
                     /Parent="gene_12738"
                     /gene="jgi.p|Fomfom1|1161231"
                     /proteinId="1161231"
                     /source="prediction"
                     /track="FilteredModels1"
                     /transcriptId="1161422"
     CDS             join(3280..3544,3836..3927)
                     /ID="CDS_12738"
                     /gene="jgi.p_Fomfom1_1161231"
                     /source="prediction"
                     /transl_table=1
                     /translation="MHYSFVTALAAMHDGLWIASGSWDGSIILWSIDDHACSPILGWGA
                     HPGPIKQLQFSPNGQRLASSSKFEIRIWDTMHGSLLGMLLACECTRHSCCYSIFSSDGG
                     RLIASYNDGSIIIWD"
     exon            3836..3927
                     /ID="exon_12738_2"
                     /Parent="mRNA_12738"
                     /gene="jgi.p|Fomfom1|1161231"
                     /source="prediction"
     gene            complement(6099..6422)
                     /ID="gene_12739"
                     /Name="jgi.p|Fomfom1|1209671"
                     /gene="gene411233_411557"
                     /portal_id="Fomfom1"
                     /proteinId="1209671"
                     /score="0"
                     /source="prediction"
                     /transcriptId="1209862"
     mRNA            complement(6099..6422)
                     /ID="mRNA_12739"
                     /Name="jgi.p|Fomfom1|1209671"
                     /Parent="gene_12739"
                     /gene="jgi.p|Fomfom1|1209671"
                     /proteinId="1209671"
                     /source="prediction"
                     /track="FilteredModels1"
                     /transcriptId="1209862"
     exon            complement(6099..6422)
                     /ID="exon_12739_1"
                     /Parent="mRNA_12739"
                     /gene="jgi.p|Fomfom1|1209671"
                     /source="prediction"
     CDS             complement(6099..6422)
                     /ID="CDS_12739"
                     /gene="jgi.p_Fomfom1_1209671"
                     /phase="0"
                     /source="prediction"
                     /transl_table=1
                     /translation="MAEMARKYHNNVQKDDSDRKSPNEREADIVTVLNSLNASINVNQA
                     AELGGEITYEECEDSLRFSKNGSAPGRDGIPFELWKVLHDRHREDSRHTDRADWYTFVA
                     MAG"
     exon            complement(6825..7171)
                     /ID="exon_12740_3"
                     /Parent="mRNA_12740"
                     /gene="jgi.p|Fomfom1|1319684"
                     /source="prediction"
     gene            complement(6825..7578)
                     /ID="gene_12740"
                     /Name="jgi.p|Fomfom1|1319684"
                     /gene="gene411959_412713"
                     /portal_id="Fomfom1"
                     /proteinId="1319684"
                     /score="0"
                     /source="prediction"
                     /transcriptId="1319875"
     mRNA            complement(6825..7578)
                     /ID="mRNA_12740"
                     /Name="jgi.p|Fomfom1|1319684"
                     /Parent="gene_12740"
                     /gene="jgi.p|Fomfom1|1319684"
                     /proteinId="1319684"
                     /source="prediction"
                     /track="FilteredModels1"
                     /transcriptId="1319875"
     CDS             complement(join(6825..7171,7221..7409,7527..7578))
                     /ID="CDS_12740"
                     /gene="jgi.p_Fomfom1_1319684"
                     /source="prediction"
                     /transl_table=1
                     /translation="MIGRVAPYWLERTKSSVDWGETKHILCIYAPTSDSVEERRAFFEQ
                     LCKYYEEHPGIPRPHIMASDFNNVEDAADRMPLGEGMMVADGWRVTHPTERDFTFHRGT
                     GPNAVFSSLDRIYMTASMFDHAREWRISEAGVRTDHSLVSVVITSSNAPAVGPGRPVFP
                     QGLLRDKKLSKNIKSRGMEALAELRNIQDAGE"
     exon            complement(7221..7409)
                     /ID="exon_12740_2"
                     /Parent="mRNA_12740"
                     /gene="jgi.p|Fomfom1|1319684"
                     /source="prediction"
     exon            complement(7527..7578)
                     /ID="exon_12740_1"
                     /Parent="mRNA_12740"
                     /gene="jgi.p|Fomfom1|1319684"
                     /source="prediction"
     exon            complement(20001..20414)
                     /ID="exon_12741_16"
                     /Parent="mRNA_12741"
                     /gene="jgi.p|Fomfom1|1388504"
                     /source="prediction"
     CDS             complement(join(20001..20414,20487..20746,20809..20952,
                     21008..21603,21667..21929,21990..22047,22099..22421,
                     22492..22639,22810..22892,22988..23041,23102..23233,
                     23289..23320,23379..23438,23498..23566,23671..23991,
                     24060..24396))
                     /ID="CDS_12741"
                     /NRPS_PKS="Domain: AMP-binding (54-460). E-value: 8.7e-27.
                     Score: 85.5. Matches aSDomain:
                     nrpspksdomains_jgi.p_Fomfom1_1388504_AMP-binding.1"
                     /NRPS_PKS="Domain: PKS_PP (596-672). E-value: 2.3e-08.
                     Score: 26.1. Matches aSDomain:
                     nrpspksdomains_jgi.p_Fomfom1_1388504_PKS_PP.1"
                     /NRPS_PKS="Domain: TD (729-974). E-value: 3e-41. Score:
                     133.1. Matches aSDomain:
                     nrpspksdomains_jgi.p_Fomfom1_1388504_TD.1"
                     /gene="jgi.p_Fomfom1_1388504"
                     /gene_functions="biosynthetic (rule-based-clusters)
                     NRPS-like: AMP-binding"
                     /gene_functions="biosynthetic (rule-based-clusters)
                     NRPS-like: PP-binding"
                     /gene_functions="biosynthetic (rule-based-clusters)
                     NRPS-like: NAD_binding_4"
                     /gene_functions="biosynthetic-additional (smcogs)
                     SMCOG1002:AMP-dependent synthetase and ligase (Score: 76.9;
                     E-value: 1.9e-23)"
                     /gene_kind="biosynthetic"
                     /sec_met_domain="AMP-binding (E-value: 1.1e-18, bitscore:
                     61.9, seeds: 400, tool: rule-based-clusters)"
                     /sec_met_domain="PP-binding (E-value: 1e-05, bitscore:
                     20.9, seeds: 164, tool: rule-based-clusters)"
                     /sec_met_domain="NAD_binding_4 (E-value: 1.3e-34, bitscore:
                     114.3, seeds: 102, tool: rule-based-clusters)"
                     /source="prediction"
                     /transl_table=1
                     /translation="MSLKNAPGFYDPRVRTVQGANSKTFSPVGIDTTLTLPELFQYHAK
                     NSPNHEVFVYVDENEEHVIRFPEVYRAIQKAATLSSTHYNRLLDHYAKAQVGRSVNDPP
                     VIGILATADSISLYTLELGLMYLGLTTFPISTRNSALTVAHLVTKTGVKQMYVSGDPAM
                     QRLAQEANEILAKDGLEFDFLPMPTFEDLYGPGGDEELVPMGKVSPDKTSIILHSSGST
                     AFPKSIKFLDKNFRKWGTFMFFGDVDFCGVRVSGQANPMFHAMGALMTIWSVYLGVVWS
                     MFKPSTPPVLPTPEVFLDSVVATRTEIVYCVPSFIEAWARNPDNMPRIKTLSAMIYAGA
                     PMNKQIGDRLAAEDIALIPFYGTTEIGAAVRLIPNVKTMNKSEWDYFEISPLIDIRLLP
                     QESQPNMFEPVAFDSATFTPNVFNSVIDGRPAYSTSDLLQRHPTKHHLFRVFGRADDQL
                     MLSTGEKTNPAPLEAILLQDPNVYACLMFGRGRLQNGILIQPKDTFDPSDEVALEAYRN
                     TIWPSIERMNTYAPSHSRVFKEMIMVTKPSKPLEYTAKGTPRRQICIKAYDEEIDALYK
                     RIEESSQVDTPPPRDWAPETIRIYVTEVVRKVMKNVAVKDSDDLFQQGCDSLQATWIRN
                     TITHALRSSSTVNIHDIPTNFVYTYPTISALAKYISGLVSGQAVDADAERAAAIERMRA
                     LLDKYSHGLKPNFPVKAANGHANGHANGSAVVTETVLVTGTSGRLGSHLLAQLLERKDV
                     VRVYALNRESSGSVEALEKRSREAFRQWGLDESLLNGQKVSFHVADLAKPYLGVGEGLH
                     EELRTSVTQIIHNAWRVDFNVALPSFEPLIAGARNLIDLALNSSVPGGPRAVFVSSIST
                     MRNHPPSSLGPETIDIGPETAYGAGYPESKWVTEQLFGRAARETGLRTTAVRVGQVSGD
                     QRTGGWNTTEWVAALVRVSQRLGCIPSKDEDLTWVAVDVVAQALQEMIYSNELALHVVS
                     PRPVPWNAVFLPIAERLGLPTLPYDEWVAKLEQSAASANKGPGVEGHEAAHNLIAFFKS
                     DGMGGAAVPLSTEKAVIASKALAGARPIGKQDALNYVEFWAKVGHLKLR"
     gene            complement(20001..24471)
                     /ID="gene_12741"
                     /Name="jgi.p|Fomfom1|1388504"
                     /gene="gene425135_429606"
                     /portal_id="Fomfom1"
                     /proteinId="1388504"
                     /score="0"
                     /source="prediction"
                     /transcriptId="1388695"
     mRNA            complement(20001..24471)
                     /ID="mRNA_12741"
                     /Name="jgi.p|Fomfom1|1388504"
                     /Parent="gene_12741"
                     /gene="jgi.p|Fomfom1|1388504"
                     /proteinId="1388504"
                     /source="prediction"
                     /track="FilteredModels1"
                     /transcriptId="1388695"
     aSDomain        complement(join(20373..20414,20487..20746,20809..20952,
                     21008..21296))
                     /aSDomain="TD"
                     /aSTool="nrps_pks_domains"
                     /database="nrpspksdomains.hmm"
                     /detection="hmmscan"
                     /domain_id="nrpspksdomains_jgi.p_Fomfom1_1388504_TD.1"
                     /evalue="3.00E-41"
                     /label="jgi.p_Fomfom1_1388504_TD.1"
                     /locus_tag="jgi.p_Fomfom1_1388504"
                     /protein_end="974"
                     /protein_start="729"
                     /score="133.1"
                     /tool="antismash"
                     /translation="VLVTGTSGRLGSHLLAQLLERKDVVRVYALNRESSGSVEALEKRS
                     REAFRQWGLDESLLNGQKVSFHVADLAKPYLGVGEGLHEELRTSVTQIIHNAWRVDFNV
                     ALPSFEPLIAGARNLIDLALNSSVPGGPRAVFVSSISTMRNHPPSSLGPETIDIGPETA
                     YGAGYPESKWVTEQLFGRAARETGLRTTAVRVGQVSGDQRTGGWNTTEWVAALVRVSQR
                     LGCIPSKDEDLTWVAVDVVAQAL"
     aSModule        complement(20373..24234)
                     /complete
                     /domains="nrpspksdomains_jgi.p_Fomfom1_1388504_AMP-binding.
                     1"
                     /domains="nrpspksdomains_jgi.p_Fomfom1_1388504_PKS_PP.1"
                     /domains="nrpspksdomains_jgi.p_Fomfom1_1388504_TD.1"
                     /final_module
                     /locus_tags="jgi.p_Fomfom1_1388504"
                     /monomer_pairings="X -> X"
                     /starter_module
                     /tool="antismash"
                     /type="nrps"
     exon            complement(20487..20746)
                     /ID="exon_12741_15"
                     /Parent="mRNA_12741"
                     /gene="jgi.p|Fomfom1|1388504"
                     /source="prediction"
     exon            complement(20809..20952)
                     /ID="exon_12741_14"
                     /Parent="mRNA_12741"
                     /gene="jgi.p|Fomfom1|1388504"
                     /source="prediction"
     exon            complement(21008..21603)
                     /ID="exon_12741_13"
                     /Parent="mRNA_12741"
                     /gene="jgi.p|Fomfom1|1388504"
                     /source="prediction"
     aSDomain        complement(join(21468..21603,21667..21758))
                     /aSDomain="PKS_PP"
                     /aSTool="nrps_pks_domains"
                     /database="nrpspksdomains.hmm"
                     /detection="hmmscan"
                     /domain_id="nrpspksdomains_jgi.p_Fomfom1_1388504_PKS_PP.1"
                     /evalue="2.30E-08"
                     /label="jgi.p_Fomfom1_1388504_PKS_PP.1"
                     /locus_tag="jgi.p_Fomfom1_1388504"
                     /protein_end="672"
                     /protein_start="596"
                     /score="26.1"
                     /tool="antismash"
                     /translation="IRIYVTEVVRKVMKNVAVKDSDDLFQQGCDSLQATWIRNTITHAL
                     RSSSTVNIHDIPTNFVYTYPTISALAKYISG"
     exon            complement(21667..21929)
                     /ID="exon_12741_12"
                     /Parent="mRNA_12741"
                     /gene="jgi.p|Fomfom1|1388504"
                     /source="prediction"
     exon            complement(21990..22047)
                     /ID="exon_12741_11"
                     /Parent="mRNA_12741"
                     /gene="jgi.p|Fomfom1|1388504"
                     /source="prediction"
     exon            complement(22099..22421)
                     /ID="exon_12741_10"
                     /Parent="mRNA_12741"
                     /gene="jgi.p|Fomfom1|1388504"
                     /source="prediction"
     aSDomain        complement(join(22278..22421,22492..22639,22810..22892,
                     22988..23041,23102..23233,23289..23320,23379..23438,
                     23498..23566,23671..23991,24060..24234))
                     /aSDomain="AMP-binding"
                     /aSTool="nrps_pks_domains"
                     /database="nrpspksdomains.hmm"
                     /detection="hmmscan"
                     /domain_id="nrpspksdomains_jgi.p_Fomfom1_1388504_AMP-bindin
                     g.1"
                     /evalue="8.70E-27"
                     /label="jgi.p_Fomfom1_1388504_AMP-binding.1"
                     /locus_tag="jgi.p_Fomfom1_1388504"
                     /protein_end="460"
                     /protein_start="54"
                     /score="85.5"
                     /specificity="substrate consensus: X"
                     /tool="antismash"
                     /translation="YVDENEEHVIRFPEVYRAIQKAATLSSTHYNRLLDHYAKAQVGRS
                     VNDPPVIGILATADSISLYTLELGLMYLGLTTFPISTRNSALTVAHLVTKTGVKQMYVS
                     GDPAMQRLAQEANEILAKDGLEFDFLPMPTFEDLYGPGGDEELVPMGKVSPDKTSIILH
                     SSGSTAFPKSIKFLDKNFRKWGTFMFFGDVDFCGVRVSGQANPMFHAMGALMTIWSVYL
                     GVVWSMFKPSTPPVLPTPEVFLDSVVATRTEIVYCVPSFIEAWARNPDNMPRIKTLSAM
                     IYAGAPMNKQIGDRLAAEDIALIPFYGTTEIGAAVRLIPNVKTMNKSEWDYFEISPLID
                     IRLLPQESQPNMFEPVAFDSATFTPNVFNSVIDGRPAYSTSDLLQRHPTKHHLFRVFGR
                     ADDQLML"
     exon            complement(22492..22639)
                     /ID="exon_12741_9"
                     /Parent="mRNA_12741"
                     /gene="jgi.p|Fomfom1|1388504"
                     /source="prediction"
     exon            complement(22810..22892)
                     /ID="exon_12741_8"
                     /Parent="mRNA_12741"
                     /gene="jgi.p|Fomfom1|1388504"
                     /source="prediction"
     exon            complement(22988..23041)
                     /ID="exon_12741_7"
                     /Parent="mRNA_12741"
                     /gene="jgi.p|Fomfom1|1388504"
                     /source="prediction"
     exon            complement(23102..23233)
                     /ID="exon_12741_6"
                     /Parent="mRNA_12741"
                     /gene="jgi.p|Fomfom1|1388504"
                     /source="prediction"
     exon            complement(23289..23320)
                     /ID="exon_12741_5"
                     /Parent="mRNA_12741"
                     /gene="jgi.p|Fomfom1|1388504"
                     /source="prediction"
     exon            complement(23379..23438)
                     /ID="exon_12741_4"
                     /Parent="mRNA_12741"
                     /gene="jgi.p|Fomfom1|1388504"
                     /source="prediction"
     exon            complement(23498..23566)
                     /ID="exon_12741_3"
                     /Parent="mRNA_12741"
                     /gene="jgi.p|Fomfom1|1388504"
                     /source="prediction"
     exon            complement(23671..23991)
                     /ID="exon_12741_2"
                     /Parent="mRNA_12741"
                     /gene="jgi.p|Fomfom1|1388504"
                     /source="prediction"
     exon            complement(24060..24471)
                     /ID="exon_12741_1"
                     /Parent="mRNA_12741"
                     /gene="jgi.p|Fomfom1|1388504"
                     /source="prediction"
     five_prime_UTR  complement(24397..24471)
                     /ID="UTR5_12741"
                     /Parent="mRNA_12741"
                     /gene="jgi.p|Fomfom1|1388504"
                     /source="prediction"
     five_prime_UTR  30008..30279
                     /ID="UTR5_12743"
                     /Parent="mRNA_12743"
                     /gene="jgi.p|Fomfom1|263805"
                     /source="prediction"
     exon            30008..30639
                     /ID="exon_12743_1"
                     /Parent="mRNA_12743"
                     /gene="jgi.p|Fomfom1|263805"
                     /source="prediction"
     gene            30008..31107
                     /ID="gene_12743"
                     /Name="jgi.p|Fomfom1|263805"
                     /gene="gene435142_436242"
                     /portal_id="Fomfom1"
                     /proteinId="263805"
                     /score="0"
                     /source="prediction"
                     /transcriptId="263805"
     mRNA            30008..31107
                     /ID="mRNA_12743"
                     /Name="jgi.p|Fomfom1|263805"
                     /Parent="gene_12743"
                     /gene="jgi.p|Fomfom1|263805"
                     /proteinId="263805"
                     /source="prediction"
                     /track="FilteredModels1"
                     /transcriptId="263805"
     CDS             join(30280..30639,30699..30947)
                     /ID="CDS_12743"
                     /gene="jgi.p_Fomfom1_263805"
                     /phase="0"
                     /source="prediction"
                     /transl_table=1
                     /translation="MGRTALRREPFKDTRLVRNSPSLHVLHQVQLSSVEQDLIHGIARC
                     PSILVEARDTIDAFRSERLHGLGWCSVALNLLLLGLRSPRLVSTHARAQVEGRAIRVSA
                     RLAGHSYQSITDFHCALDPALDVSDSCLTRPRFRRKREALPIPLWLASAFIAGAGLVYD
                     LHVRSTCSDGRPLQLLVLHRYRKHRIHHFQPRQRPQRLS"
     exon            30699..31107
                     /ID="exon_12743_2"
                     /Parent="mRNA_12743"
                     /gene="jgi.p|Fomfom1|263805"
                     /source="prediction"
     three_prime_UTR 30948..31107
                     /ID="UTR3_12743"
                     /Parent="mRNA_12743"
                     /gene="jgi.p|Fomfom1|263805"
                     /source="prediction"
     exon            complement(31513..31907)
                     /ID="exon_12744_2"
                     /Parent="mRNA_12744"
                     /gene="jgi.p|Fomfom1|1388510"
                     /source="prediction"
     gene            complement(31513..32601)
                     /ID="gene_12744"
                     /Name="jgi.p|Fomfom1|1388510"
                     /gene="gene436647_437736"
                     /portal_id="Fomfom1"
                     /proteinId="1388510"
                     /score="0"
                     /source="prediction"
                     /transcriptId="1388701"
     mRNA            complement(31513..32601)
                     /ID="mRNA_12744"
                     /Name="jgi.p|Fomfom1|1388510"
                     /Parent="gene_12744"
                     /gene="jgi.p|Fomfom1|1388510"
                     /proteinId="1388510"
                     /source="prediction"
                     /track="FilteredModels1"
                     /transcriptId="1388701"
     CDS             complement(join(31513..31907,32361..32601))
                     /ID="CDS_12744"
                     /gene="jgi.p_Fomfom1_1388510"
                     /gene_functions="other (smcogs) SMCOG1173:WD-40
                     repeat-containing protein (Score: 60.3; E-value: 2.5e-18)"
                     /gene_kind="other"
                     /source="prediction"
                     /transl_table=1
                     /translation="MDESVTALAAAPDGLRIASGSQDGTIILWSMVDLNLSPVLDWGAH
                     IESIKQLSFSPNGRCLASSSLSQICIWDTMHGTLLGFSFEDLHLQVGTSWSGREMLVKG
                     WKDYVVNIWDTYTGMLIASLQHDREVTSACISCCGKSVATGTYLGVMVYLMLWRVSDGA
                     CLESFKGKGCFSVSKILFTPDGQTLLYDSGVTVFCHPIGHLLVQGNAD"
     exon            complement(32361..32601)
                     /ID="exon_12744_1"
                     /Parent="mRNA_12744"
                     /gene="jgi.p|Fomfom1|1388510"
                     /source="prediction"
     three_prime_UTR complement(41661..41867)
                     /ID="UTR3_12745"
                     /Parent="mRNA_12745"
                     /gene="jgi.p|Fomfom1|1388511"
                     /source="prediction"
     gene            complement(41661..42179)
                     /ID="gene_12745"
                     /Name="jgi.p|Fomfom1|1388511"
                     /gene="gene446795_447314"
                     /portal_id="Fomfom1"
                     /proteinId="1388511"
                     /score="0"
                     /source="prediction"
                     /transcriptId="1388702"
     mRNA            complement(41661..42179)
                     /ID="mRNA_12745"
                     /Name="jgi.p|Fomfom1|1388511"
                     /Parent="gene_12745"
                     /gene="jgi.p|Fomfom1|1388511"
                     /proteinId="1388511"
                     /source="prediction"
                     /track="FilteredModels1"
                     /transcriptId="1388702"
     exon            complement(41661..42179)
                     /ID="exon_12745_1"
                     /Parent="mRNA_12745"
                     /gene="jgi.p|Fomfom1|1388511"
                     /source="prediction"
     CDS             complement(41868..42179)
                     /ID="CDS_12745"
                     /gene="jgi.p_Fomfom1_1388511"
                     /phase="0"
                     /source="prediction"
                     /transl_table=1
                     /translation="MSFPSTFPPEIKDLIIDELRGDVETLRQCALTCSGWLRRSRYNLY
                     LDIQVYTRTQLFSLCSAITEHTHLRPLVQSVTLQPEDRPDSLYLMYTIPIPLLTLLPI"
     five_prime_UTR  43462..43526
                     /ID="UTR5_12746"
                     /Parent="mRNA_12746"
                     /gene="jgi.p|Fomfom1|1451714"
                     /source="prediction"
     exon            43462..43873
                     /ID="exon_12746_1"
                     /Parent="mRNA_12746"
                     /gene="jgi.p|Fomfom1|1451714"
                     /source="prediction"
ORIGIN
        1 tgctctacag gatggagaaa gaacttgcgg actgttcggc tgtacaggac actcatctgt
       61 ggtcaagctt gtgttccgaa gctcgcagta gcattgtatg ttgatactgc ctagtatcga
      121 ttgatgagta cgtcgggact catcgcttgg ctggcgcatg tagtgggagt ttggcgaagc
      181 tggtcttgga tagtgtgctg gctctctcgt cccctggagt aggaggcact tctgggtaca
      241 gaccatgcgt catttacagc ttccaacacg agcccgctat caacccgcca tcatgtggac
      301 ccaacgtcca tggctgtcca ataaagtttg gactcagcat catcgctgcc tcattctgtg
      361 agcgccacac tccatttcgg accgattccc tgttgattcg tccccctaac actgggagca
      421 ccgtcggccc ctggaacagg cgtggtcttc acccgagatg gaaagggcct ggtgctctgt
      481 aagtccttgg gtttccttgc tactaacgtg tgctctgtat cctcatagct cactaattat
      541 ttcactccct cgcctgcctg atactcaatc gacggcgcgt cctcggtagt gccccgttgt
      601 atctcatttg aattttctca ccatctaccc ctttctggct ctctgttgcc atccgttctg
      661 gcatcgttgg agctactggc acaatttgct tacccatgct acaccccacc atccacacga
      721 tctcaggaag accccatctc gagtatcgga acagtgagag ccgcttcgca acctcggacg
      781 catattcgtc gttgatcagg tgtcgcttga ccccgctcaa atgcctctcg tatatccgcc
      841 ggtgatcgac ggacgcgtcg gagacttctg tgttgtttat gtctgacaat acccatcgct
      901 ctcgacttca gacgatgtcg tccccagtga tgcagcacac tgcaggatgg agaggagagt
      961 ttgcaggctt tcaggctcac atgagtagca gtggggattc ccaactgtgt agcactcgtg
     1021 ttccaaagct ggcagtactg ttgtacgttg atgtcgccga ttcgtcccag tgagtgtagt
     1081 aaatatgact ttgcctcggc cggagtgctt ctcaattgag cgcaacttga gtgagagtga
     1141 tgtcagtgag aggcaaatct caccaaaggt tgcctggctc atttcttcga cagcgcattc
     1201 tttgccatcg ctgccggtga acatgctcga ctctctcttg ccccgcccta cgttgaactc
     1261 aattgacata cacatcccgg gcactctatt ttctaccgat tcatgtggcc gtgacactcc
     1321 gacccttgca agaagttcgt tacagtcgat atcgctagcc aagaaaagtc caccaaggtc
     1381 accaatgcca gaggccgtat gattgttcca gtcaacgtaa accgtatcta gccgctgcaa
     1441 caaagaactc gcactgtaaa gactcagggt cctaacgtta ttcgaagctg gcaccccaat
     1501 tacaagagtc accgccatct ctcggagtcg gaatctctct gcatgacgcc ttgctgggcg
     1561 taccgccggt gtgttctgtc actgaagtaa gtcccagcgg ttcgagtaag aaggcactgt
     1621 gggcggtgcg aacaccatga catcttctga ccctggactg cgcgatagcg atagcacaat
     1681 cagaagcacc cctctcttgc atcaattgct accgctttgt tgtgatggtg aggaaacagt
     1741 gcacaggtga acgattctcg gtccagccgt accatgttcc ccaggtacac ccgcgtgtat
     1801 gtaacaacag atgaatacag atcagatgtg tgttcacggc gctccccttc actggccgct
     1861 gagcgacacg ctcaccccaa cattctcatt gcccctactg tctactctcc ctgctcccga
     1921 catggtggcc ttcccctcga tgttccctcc agagatcaag gaccgcatca tcgaccacct
     1981 ccatggcgat gtcaagaccc ttcggcagtg cgctttgacg tgcagcgagt ggttacctcg
     2041 tagccgttgt aatctcttcg ttgctgtctg ggtcgtaaca aggaaacagc tgttctccct
     2101 ttgctcagcc atcactgagt atacttatct tcgacccctc gtgcactcgg tcaccctcga
     2161 agttagaccc agtcgacccg agtcccggta cctcatagag accatcccta ttccccttct
     2221 tactttgctt ccgaatctga catgctggtc cctctctatg cgaccttgga acgaccccaa
     2281 gtataccatg gaggacatag ggagcacgga gggccatgga acacaggagg gtatcgtgga
     2341 tatcatggaa tctgtccgtt atccctcacc gccgtgtcac aggatgtctc ttgcatgcct
     2401 ccgaagacat tcaactacga ttcaggtgct ggatttgtac tttgttacct tccccacctc
     2461 taaggactgc gcaagattcc ttttatcgtt tcccgcgctg aggtcccttc ggtgcgatca
     2521 cgtcttcccg acaaggtggc agaaggtcgc agatacatgg atgaatccag tcgttggtcg
     2581 tgtacagatc cgctcgctgt ctgtgagtgc ttgatatcgt cttgcgttct tttgtacgat
     2641 tgagttccga ttatttactg attgcttgat cagattcaaa acacggtcat agtaacactc
     2701 aacactatct tgaagatggc tcaatcctct gtgcagactc tcaacattga cgttaagcgc
     2761 accaatggtt cgtcaatagg tcacaaaaat cagacataca agctcatatt gaaatgtctt
     2821 tggcatggta gatgcaatgc tcgacattct atccagacca tttgacaacc tgcgttctct
     2881 ggaattgtcg ctacatcttc atgatgaacg cgcccatgca atcatgagac aagcatccgc
     2941 cattctcgac cgcatctcac ctcccccgat gactgttgga tcaatgaaac gagagtacac
     3001 cattttattc cacgggatac tcgttcccga tgaagctacg atagaagcat gcaagaatct
     3061 cgaggagtca ctactgaggt gctcacctca tcatatctcg tttaaatatc ccgattggcc
     3121 catgcgatgg cttttatggg atcgcactat gtcaactctc tttcctgccc tatatatgaa
     3181 taaaatgctc aacctcgagt cctgtgcagg tgaggaaaga agttcaattc acggtacact
     3241 gatttatacc accccatagc tgatgcagag aggccgtatg gtcactattc cttcgtaact
     3301 gcccttgctg caatgcatga cggactgtgg attgcaagtg gatcttggga tggaagcatc
     3361 atcctttgga gcatagatga tcatgcttgt tcccccatcc tgggctgggg cgcacatcca
     3421 gggccgatca agcagcttca gttctctcct aatggccagc gtcttgcatc tagctccaag
     3481 ttcgaaattc gcatttggga cactatgcac gggtccctac ttgggatgct gctcgcctgc
     3541 gaatgtaaca gtgacacaca ctccgatccc gatagctttc gactccatgg tgctgcgagc
     3601 atggtctggt cacccacagg tactatcatc gcctacgaca ctgaacttag tgttctccga
     3661 tggtgggaca cggataactt caatcagcct tctaaagtgg gaggtgtacc gagctcacat
     3721 ggcgcaactc cctataccgt cacacctcca aatgggagtt gctgtcttac caggcgtgga
     3781 cttgctgaaa cagacaagca gcctacacat gacatcggtg ataccacagg cctaggcact
     3841 cgtcattcgt gctgttactc aatcttctcc tctgacgggg gcagactcat tgcttcatat
     3901 aacgacggat ctatcattat atgggacata tcggaactcg agaatatccc tccatcccac
     3961 gagctgcccc tctcctcaga ccagatgcaa tcgcaacaca cagccgcaca aatctctagc
     4021 agtgagaggg aagtgttggt cagacttcct cggaactgca cctctgttga actctgggat
     4081 acccataccg acgcacggat tacgtctcta gaacatgacc gcgaggtttc gatagcgaca
     4141 tacatctcac cttgcgggaa gttcgtcgtg acgagcacat acttacaaca tggggagtgc
     4201 atgatatacc tgtggagagt gagcgatggc gcctgcctgg aagtgttcaa ggtgaaggga
     4261 tataatgtgc atactatcct cttcacagca gacggacaga cgttggtata tgattattat
     4321 ggtatcggac aggggactat tgtctgttgt cctattggat gcatcgtatg ttggaatctc
     4381 tccgtcggtc ttctcctcat ccatcagcaa tcattttgct cccagctcgc gatggaatta
     4441 agctacgcgc gaagtgcaac tttatacaag ccggaggcgg tctcgttaga agaaggacgg
     4501 ttgcggcgag cataatgtaa gctcggcaac tctgtgagtt gttgtatatt cctcctcttg
     4561 ttgtgactac tgacgtggac actggtccgt cacaaccagg ctttttatgt cttctctgtc
     4621 cccataggac acacgacagc gcagagatca gacagctcca acgctcggag agccactgtc
     4681 cactggaatg tacgtcggct gtcggtcgcg gttgcgcccc cgttaaactc atcccatcgg
     4741 gtactcgggc cctgcctcca aacattccga gcaatcaggc acgagcaaat attgcgcact
     4801 ggccacatat ctggtagcag gaggaacagc tgagtgctcc gttctcagtc cgctctgcaa
     4861 ctagtgctac gacataccct cctgaggtga ccaccaggcc tgtgcgagtc gtgcacgaaa
     4921 ctcgtgctgc acctcgctcc cttgaaccgg caccatggag gacccgcgat cctggaagcg
     4981 tggatctgct ggctcaagct cggactgaag gacaattagc ccgtccttcc ttacgtctca
     5041 cagctaattg ctttgactgt cagtcggaca tcgacgcaca cagagtcggc aatgctgtag
     5101 gtcatcgtcc agctgtcagt agcagactcg taactgattg caccgtaact attccatcag
     5161 gtctcgaggg ttttgtatgt ctaggtatgc tgaacatcta gccacccgta agcccaatcc
     5221 tccagatcgg gagcctcatc catgtttggg agaacgattt ggttcaaagc gctgcgccgc
     5281 ctgcaagact gatccgtgtt cgtcgcggat gatccacttt cactcctctt gcatgtatgc
     5341 tcgcgccgca atcgacgccc tggtcgcaca gatgtgcgtt gtcttcgtcc cgcactactc
     5401 ggtctcctcc gtctccagga ctcagtacaa gctagtcgca tgcaccatgt gtcgcacgca
     5461 ccatgtgtcg caccttgggt catctgtggc catacacatc cattcttctg ccgttccgga
     5521 agcgatctca actcaagact gtccggactg attgcatcct ccatgctcac taccatgcac
     5581 ccggaatccg ctgctgcttc ggttttagcg ttcctctcac tccctctcgt tcctcctgct
     5641 gtcgtgtccc tcctgccgtc ctgcatcgag ctcagattgc gagtactaac ggtatatccg
     5701 cccagaatcc aatccgcatg tccccataat gattccgcgc accctccacg gctctctgat
     5761 tccatgagat gtggatcgtc tagtgagtgg agaaggagac gtcggactat gtgacctcta
     5821 gcggtccatg tttcgcggca tagagacaga gtcgggaact attcggctat atctatggtt
     5881 catgcatgtt tttctgaggc tcgcagtggc attgtatgct catattacct agcttggatt
     5941 gatgatgatc agtacgtcag gatgcatcgc ttggctaggg ggagttcgct gctctctaag
     6001 tggacagtgc accagctctc tcgtccccca gacttctgct agtcctgaga ccggggatgg
     6061 accatgcatc acatgaagct tgcaacacag gttcgctatc aacctgccat ggccacgaag
     6121 gtgtaccagt cagctcgatc ggtatgcctc gaatcttcac gatgtcggtc atgcaatacc
     6181 ttccaaagtt caaagggaat gccgtccctc cctggggcgg agccattctt ggagaacctg
     6241 agtgaatctt cgcattcttc ataagtgatc tctccgccca attccgctgc ctgattcacg
     6301 ttgatgctag catttaggct gtttagtact gtgacgatgt ctgcctcccg ctcatttggc
     6361 gatttcctgt ccgagtcatc cttttggaca ttgttgtgat atttacgtgc catctccgcc
     6421 atgtgagttg agtccgtctc atagactgtc tctccgttgc gtccccgtac tccctccttc
     6481 tcaaaggctg gtatcagatt acgaggggct tgttctctat ggagcttcga ccagtacttt
     6541 gtagatttat tcccatagag tctatgcgtg gctctcgagt tctgttgctg ctgtttgaag
     6601 cgccgctgcc gaagtgctcg aatctgctta gtaagtgctg ccgcctcctg cactttgact
     6661 tgctccggca agcgtgtatt tgcattgact tttcgtaaag ccttctcgcg gtcgtgaatc
     6721 tctgcgagaa gttttggaac tacctccttc tcacggtctc tagccataat cataatgtct
     6781 actttgatct tgtgcagaac catctgcagg ttaatctcct ctgatcactc ccctgcatcc
     6841 tgtatattcc ttagctccgc cagggcctcc atgccccggc tcttgatatt tttggaaagc
     6901 ttcttatccc tcaataaacc ctgtgggaaa accggcctcc caggaccgac tgcgggggcg
     6961 ttgctggatg tgatcaccac tgagaccaaa ctatggtccg ttcgcacgcc tgcttcgctt
     7021 atcctccatt ctcttgcatg atcaaacatg ctcgctgtca tgtatatgcg gtccaaactt
     7081 gagaacacag cattcgggcc cgttccccta tggaatgtga aatccctttc tgttggatgg
     7141 gtaactctcc acccgtctgc taccatcata cctaggctca ctttcaggtt gtctagatcc
     7201 ttctatggat gcatccggac cctctcccag aggcattctg tctgcagcat cctcaacatt
     7261 attgaaatca ctcgccatga tgtgaggtcg gggaatacct gggtgttcct cgtagtattt
     7321 acacaattgc tcgaagaacg ctcttcgctc ttccacactg tccgatgtcg gggcgtatat
     7381 acatagtatg tgttttgttt caccccaatc tgaaaggttc tcttgcgagg cctaactgcc
     7441 agggtggacg aggccccttg cagtcatact gcagacagtg aaagggaatc aacataagca
     7501 ggcaactatt tcttatatag gcccaccgac agaggattta gttctctcga gccagtatgg
     7561 ggcaactctc ccaatcatac tgctatggtc cacattgacc agagcccaat taactggtgc
     7621 tctggagtcc tgtttcccat ttctacccag ctggtttgtt aagcctttta gggacggatc
     7681 cccaatgctg ttaatccccc atgtagacac tccaacatgg gtggtcgtgc ctggggagcc
     7741 attgcgtagg aagaatagca ggtctctgtc ttgcacaacc agactggtat agcactaggc
     7801 tactccagag tataggctgt actaacgacc tccctgggag cttaacaagc ttgcacagga
     7861 ggtgctgggt gtcctgattg gattgttttc agaagtgatt gcccagtctt atcgttgcct
     7921 atcctattgg tcccaaacgg gcatcaagtg gctttggtat tcctctttta agtcccttta
     7981 ccaaggggac accactctac ttggcatgat ctctttgttt acacagtacc tagcacaatc
     8041 ttctgcaagt gcctccttcc acctcaaagg ggttgtacaa ctgcttgagc ccatctgata
     8101 ccaacctcca acccatgccc gagctcagag gagtcaagat gctgccgggc taaaggtacc
     8161 agacattgtg accttacaca cggagctact gcatggccag gtcatggcct aaggcacagg
     8221 agtgcagcta ttgcctcgtc aaacctcctt caccaaggga ggacttgtcg cagcaacttg
     8281 atgctgagcc actagacgct gattggcagc agtctgtagg gcaaggcggc aaggagccaa
     8341 aaggcggagc gatggaagag agagagagag agagagagag agatagagag agagacgaac
     8401 tcaacaagga caaagcaacg accggctcta aggcacaaga tcatcaacag ctagtcttca
     8461 agcacaatgc aacagactag tcccagtgac caagttatct attagtatgg agaatacaca
     8521 tacaggtcgg gggttcctac tcacctagtc ccagtgatca agaggtcgag atggggacta
     8581 gggagggtgc taactggtct tatatactac tggggaccaa acaatgccaa atagtgatgg
     8641 gaaatgagtc atggggagtc aggatgaatg aaaatgagtc atgcaggaaa ccaaagggga
     8701 ggatcaaaag cgagaaaagg gtaaggataa aaggggaagt gggtagctac cagagtaact
     8761 ggggtaacaa agggtgacaa ggtgtgacaa aatggtgatg aagtgatgaa aaagaggcac
     8821 taaaggaggt gctggtactg cgtccatgac attacccccc tcctatcgtc tgtcggtccc
     8881 tgacggatcc acatccaggt aggcatccag actcccattc atatagtgta ggggtagtct
     8941 ccgtgaagtt ggttagaggt tgccaaggca gggattggag gattgcagca gaaatgcgac
     9001 tgggggtgtt ggggttgcgc ttgtggaatg cgtcaatgag ttcctggtag tgcgtgaggt
     9061 tctttgcagg ctcccagctg ttgttgcctt cactgtaacc cttccagtgc atcagatact
     9121 ggaattgatt cctgtacttg caactgtcca agatttcctc gactttgtac tccagttcac
     9181 cctcaacctc gactgggttg ggcgcagggg gtagtttgct gttgactttg ttgcctgtcc
     9241 atggagttag atggtcaacg tgaatgacat cgtgcctggg gagcatcgag tgggggattt
     9301 ggagtcggta agcaaggtcg cccacttgtt ctactaccac atagggatca agtcgttgag
     9361 ggcccagctt acggctcact tggtggatcg taatgtcctt ggagtccatc cagactcagt
     9421 tgcccacctt gaactcatga ggctttggct tcccctgttc gaactgttcc ttgatggtct
     9481 ccttctccat ccgcagtgca gcttctgcct ctcattgaac ctctcgtagt gtctcgagct
     9541 gttgctctag gacagggaat ttagagggac tgccaatggg caccgtgaag tctgggtgat
     9601 atccgtatat gacctcgaag ggcaacatgt caagcacaga gtgtaggcga ctattgagca
     9661 caaactcggc agtggggaga tggtcgaccc aatcgtcctg acacacgttg gtgaaaaggc
     9721 gaaggtgctt ctctacctcc tgattagcgc attttgtctg accattggac tgggggtggt
     9781 acgccgtagt gagtgcatgc tgaataccca acttctcata tagagctttc atgaaatggg
     9841 ctgcaaactg aggtccacgg tcggagatga tcttgctggg gattccatgg agacggaaga
     9901 tctcatggta gtggatatca gcaacccttt ctgcagtgac atttgatgtg gtgggcagta
     9961 catgaacttg cttgctgtag tggtcgcagt acacgatgat ggtgtcatac ccattgacga
    10021 gtgggggtcc agtgatgagg tcagcaccca ttgtctgcca gagcccctca gggatgtcat
    10081 gggggagtag agtacctcat gggtgccggg gcgccttaca acattgacaa gtctcgcacc
    10141 cttccatgta tttctgcaca aatgcagctt gctgcagcca ccagtaaaga tggctgacca
    10201 gctctagtgt tccgttcctt cccgggtgtc cagaggctag agtgtcgtgg cagaggaagg
    10261 tgatgcgctt gcgcaggttg ttggaattac tatggactat ggactataga cgcgcattag
    10321 gcgcttatgg gcacagcatt ttctttggct atgtttcctt cctacctgat atggtatact
    10381 caatactgta cttatatggt tatcagttct cactttgtcc agtccattcc ggtgcgttct
    10441 acactgctcc ggatagttct agatagtctt ggatgcgtcc atgtgaccat ctctagtact
    10501 ttctacacct ttctctttgt tctgtctgag tcatcgctcc agctttctaa ctcatcgttg
    10561 gttcactttg actcagacat atcacatgct ctcctttctg tcatttactc atgcagctcc
    10621 tgtacagtat ataaggaggg actttcaggg cttcatctcc tcagtctttg ctcactgact
    10681 gaggagtaag tacttcatcc tactatatgc cttatgctct tacttacata gtacctatag
    10741 ctcgtctgtc tgcgtgtcta ctaggtactt atccctttat gattatagtc tttgctcact
    10801 gactgagaac tcgtctgtct gcgtgtctac tagtcgttgc gactcttgcc ttcacaggtt
    10861 cagacttcat cacaggtccc ctcccagggg aatgtagagc tttccatgtc ggtagataag
    10921 actgttctcc acttcccatt ccagaagacc atttgtcagc ttacgaggtc ctttctcctt
    10981 aagcacccgc agcgcatcaa tgacgtcagg gtcctggacc tgcacgtctt ggatttcctg
    11041 ttccagagaa ctagtgtcgg tgagtgtggc agagagtgtg gtgagctgct ctggttcaag
    11101 gatgatctgc tcctggttgt catcggcatc tgacacctgg tggatgggaa gccgggaaag
    11161 tggatctgcc tgcgtgttga acttgccagg tttgtgggta aggtggaaat cgaagcaact
    11221 gaggtacagg aaccatcggg cctgatgacg gctgagattc tgagcagtat gccagtactc
    11281 gaggttgtgg tgatccatga tgatctcaaa gggacttggc agaccctcta gatagtgtcg
    11341 ccagtcctct agggcctgta tgatacccag cattttgtgg ccatagatct cgtagttctg
    11401 ctccgcatct gacatggatt cagattggaa agccacaggg tgccacaggg tgccagagct
    11461 tgtcatccag tttttggagc agtactccac tggttgcaaa tccagaggtg tccacctcaa
    11521 cttatgttgg ccggttagga tcccaggaga tcagcactgg ttcactcgtg aaggcgtcct
    11581 tcagtgcctg aaacacacac tgctgactct ctaaattccc tgtcctggag caacagctcg
    11641 agacactaca agaggttcaa tgagaggcag aagctgcact gcggatggag aaggagacca
    11701 tcaaggaaca gttcgaacag gggaagccaa agcctcatga gttcaaggtg ggcaactgag
    11761 tctggatgga ctccaaggac attacgatcc accaagtgag ccgtaagctg ggccctcaac
    11821 gacttgatcc ctatgtggta gtagaacaag tgggcgacct tgcttaccga ctccaaatcc
    11881 cccactcgat gctccccagg cacgatgtca ttcacgttga ccatctaact ccatggacag
    11941 gcaacaaagt caacagcaaa ctaccccctg cgcccaaccc agtcgaggtt gagggtgaac
    12001 tggagtacaa agtcgaggaa atcttggaca gttgcaagta caggaatcaa ttccagtatc
    12061 tgatgcactg gaagggttac agtgaaggca acaacagctg ggagcctgca aagaacctca
    12121 cgcactacca ggaactcatt gacgcattcc acaagcgcaa ccccaacacc cccagtcgca
    12181 tttctgctgc aatcctccaa tccctgcctt ggcaacctct aaccaacttc acggagacta
    12241 cccctacact atatgaatgg gagtctggat gcctacctgg atgtggatcc gtcagggacc
    12301 gacagacgat aggagggggg taatgtcatg gacgcagtac cagcacctcc tttagtgcct
    12361 ctttttcatc acttcatcac cattttgtca caccttgtca ccctttgtta ccccagttac
    12421 tctggtagct acccacttcc ccttttatcc ttaccctttt ctcgcttttg atcctcccct
    12481 ttggtttcct gcatgactca ttttcattca tcctgactcc ccatgactca tttcccatca
    12541 ctatttggca ttgtttggtc cccagtagta tataagacca gttagcaccc tccctagtga
    12601 tgaactctga acctgtaagg tgaggagcga ctgtaagtca caacaaagag agatcttcag
    12661 tcagtgagtg aacgactata ttgcatagtg aagtacctgt aagtcacaac agagagagac
    12721 tacaaatact aagttagtaa gaagtagtag agcatatgta ggtaagagac ttactcttca
    12781 gtcagtgagc gaacgactga agagcagagg caaagaagac actgcttata tacatgaggg
    12841 atgagtctat gagtcagcaa atgaagagtc cgtattggtg tatgagtcag atacagtcat
    12901 agcatgagtc agacataagg tctagaagag tccagtgcag tgtagaacac actggtacac
    12961 acaggaatgc acagtaaacc atatgtttat gggaaagtac agtaggagaa caaagaaaac
    13021 cataaaaggt aagtaggaac acagcctatc taatcatatg accatgaaca tgtgtacaca
    13081 actccagtcc gagcacatcc agtagtctgg aagttcaaca ctcccactca ttcaagatgc
    13141 aatggaaaca agaccgatct catcaacaaa ctttgccaaa gtagaataag gcatgttctt
    13201 tgtgagagaa tcagccaact gatctgcagt cgcaacatag aagatcttga tagagccaga
    13261 ctccacttgt tcacgaatga agtggtagcg aatctctatg tgcttggtac accggtcgac
    13321 tactggattg actgacagga aaatctaacc ctggttgtct agacacatgg gtgttggcct
    13381 ggtcaagtca tcaccaagtt cattgccgaa tgtcctcagc cagatcaact gacgacaggt
    13441 atcagaggcc gctttatatt ctgcctcagt agaggagagt gaaatggtag gctgatgcct
    13501 cgaagcccac gatatagcac cacctgccat caagaagaca aagccagagg tagaatgccg
    13561 atcatcatgg tcctcggccc aatctgaatc cgaataggag atcagactgt cattagacgc
    13621 tcccttgtag tgcaagcgat acgcctttgt cccttgaagg taacacagga catacttcgc
    13681 ataactcatg tgcgcctcag agggattggc attgtacttc gataaccgtg tgacagcgaa
    13741 ggagatgtca ggacgtgttc cgagcatggc atacaaaaga ctgccaatgg gactctggta
    13801 gcgttgcctg aactgattgg aagctggttc gttggcactt gccaagacag caccagcagg
    13861 aaggggtgta cgtgagggtt tacagtcagc catctgaaag cgcttgagaa cagactggat
    13921 gtactcttcc tggtcgatgt caatcatacg agtagatcga tcacgagtga tgtgaagacc
    13981 aaggaagcgc tgtacagatc ccaagtccgt catcttgtac tgcttagaaa gcgaacactt
    14041 gacttgtttg atgtgactag actgatcacc cctcaaaagt agatcgtcga cataaagaac
    14101 gacaattgtg atgtgatccc ccccttgtcg ccgatataca tagatcccag catcagaata
    14161 tatctgtgtg aatcccagat ctagaagtga ttgatggatt tttgcattcc actaacgtga
    14221 tgcctgctta agaccataaa tagccttttc aagtagacag acatgatctt ccttcccagg
    14281 aacgatccag ccttccggct gttccatata gatctcctca tctagatcac cattcaggaa
    14341 tgcggtcttg acatccattg actcgatgtc ccagtcctca agcgctgcct gcgcaagtaa
    14401 ataccagata gactcaaacc gcgccactgg agagaacatc tcatggtagt cctctcccca
    14461 cacctgagtg aagccctttg caacaagacg agccttgtac cgcccatcat gtttgatgtc
    14521 atagacccag cggttagaga caacatgccg gcccttggga tgaggaacaa gaacccaagt
    14581 cttattctcc ataagcgact caaactccaa cttctcagct ttgcgccatt tcccagcatc
    14641 aggtgagcgc atggcttcct tatgtgactg aggtaagcca gctttatact gagcagcagc
    14701 tagaaaagcg agtattgtct ctgcttcacg cagattgcca tccttgtcga tctgattatc
    14761 agcacgtgca ggatcgtcat acacattgtt atcagtcctg tccttctggg gaataccagc
    14821 tttttcgcga cgaggacggt catgagcaat gcttggttca ttagctccca ctggagggcg
    14881 acgaccatgt ttgtgagaag gacaaggagg aacgacagga ggcggcatag gaggacgttg
    14941 cagaggagga ggaggaggct cagcaggagc ttctgcagaa ggagtgggat cagcatccac
    15001 tggagggtca ggttgtggtg gttcaaagag gttgggagga atgaaaggaa ttgcatcatt
    15061 gggatcgacc gaatcagagt catcgtttga ggaatcatcc gattgatcat ctgagaacgg
    15121 actgtcgtcc ggggtagaaa gacggttgcc aggtaagtta tgagcaggga aagactcttc
    15181 atcaaatgtt gcatcgcggg acacaacgat agagcggttg gctggattcc aaaacctata
    15241 ccccttggaa ccagactcat acctggcgaa gatcatctcg acagccttct tgtcaagttt
    15301 cccttcgcac tttgccttct gcacgtggac aaaagctttg cacccaaaca ctctgaagta
    15361 agagacatcc ggaacggtgc catcccaaac agtgatgggg cacgaccact tgtgtcgtcg
    15421 cataggttga cgattgtaga tatgaacggc tgcatcaaga gcgagttgcc agaaaccatg
    15481 actaaggcct gcttggtgga gcatagacag agccttttca gtgatagtgc agttccagcg
    15541 ctcagcacgt ccattctgtt gaggcgaacc cagtagagtc ttctggtgct caataccgtg
    15601 cgaatgaaga agtgtagaga actcgtctga tgtgtagaga actcgtctga tgtgtagaga
    15661 actcgtctga tgtgtattcc cccccctcaa tctgagcaga tcgatttgat cttcttgccg
    15721 gtctggttct cagcccacgc cttatagtct ttgaacgctt gaatcgcgtc agacttgtgt
    15781 ttaaggaagt aagcacgagc tagaccagag tagttatcaa tgaaaccagc aaagtatttc
    15841 caacctccga tagcctgagt gtgcatcggt ccgtcgaggt ctgtatggac tcgctcgaga
    15901 acttcagtag cgtgcttctc agaaggtgga aaggggttac gagtggattt gccaaaagcg
    15961 catccatcac acggttcttc gtctgcagga tcaacagcat caaccccctt agtatgctta
    16021 ggaaggttgc gcagaacatc cttgcccgca tgaccaaagc gacagtgcca ggtcttgaac
    16081 ttacggacat tgagatggat gcgcttgccg ttgtgaagct caataatagt ccaataacaa
    16141 ttagacaaag ggttgtatcg cgcctccagg atattacaac ccttgatatg aatcgtcaaa
    16201 ccatgtttga cagcgccatc aggcagcttg tcggaaatgc acatgtgccc atccccttga
    16261 aagagggagt aaccattgcg ctcaatggag ccagtcaaga agatgtgacc aatggtgcct
    16321 ggtatgtagt agacgtggtt cagagtaatt gctaccttct gaccgtttaa ccaggtttct
    16381 ccagacagag ttccttcccc aagtgcctga atgatgctgc tatcaccttg tccagcagtg
    16441 ttaaacagta caggcgtatc aaagggttgg tactcaatga actcagagag atcaccagtg
    16501 atgtgttgag aggctccaga gtccatcagc catgcagtcc agttcacact gttcaaggcc
    16561 atagcctcat catagaaaga agcagcgatg ttagacgaac cggctacaag tacagatgat
    16621 acagactcgg tagtgacgtg cgcatggtta tgagaagtgt ccttattctt ccctttgtct
    16681 ttatccttgt ctttgtcctt ccctttaccc ttgcccttgc ctttgggaca cttctcagga
    16741 tacttctgat agcagttgga cttgtgatga gagccactcc cgcaatgaga gcagggaccc
    16801 ttgggcttcg gcttggtctg ggagaccttg ttcgcagact ggccattctt gcgcatggac
    16861 tcctcagcca aggtcttcga ctggatgttg tcgagagtga ccttgtcaag gtctgtagtt
    16921 gccataagca cagagaccat ggactggtac gactccggga tcttggacat caagagaagg
    16981 gcttgcatgt tgtcagagag cgtgacactg ttgctactga ttttgtgcag gcgtgtgata
    17041 agacgcatca tctgatcctg aaggggcttc tgttcattca tctgaggctc agcaacgagc
    17101 gactcaaaca aaccccagat gtgggcactg ttaggcttgc caaaattgtt ctgtaacact
    17161 tcccaggact cagcagcagt catgtccctg ggttgtccac ctgagacagg aatctgagtg
    17221 tccagaacgt agtgaaagtt tggtgcgaca cgcatgtaca tcatgccgcg agcttgccca
    17281 ttaagtttgt cccacttgtc cttggcagct tgctcagtag gacaagtagc acctttgaca
    17341 acactccaac agtccatgaa gatgaaatag cccttcatct tggcagacca gttgttgtac
    17401 tgattcgctg aagagaggac agggatagag tcgactttga tatctcccat gatggataag
    17461 aggtatttgg gaaaatcgag atattcctcc ttgaagccta gagtgaatgt gataggcacg
    17521 acagggggtg cagtgacgat aggaggagga aggtagactg gaggaagagg acttgaatca
    17581 acaggagggg agtttctgaa aagcaatcag agatagaaat tagggcgaga tgaggagggc
    17641 tgtgcatgag tttcttcctg aagataggga agaggaactc catgttgtgg atcagtgtcc
    17701 tgctgccaag ttgctggata tgcccagttg aaggttggtt tgtacagagg agggagtaga
    17761 ttatagcagt tgggacagag ctgggtattg cactggttgc actcctgctc tctgtcattg
    17821 tagatgtagt gataatggtc aacctaatca tctagacttc agcttcagag tcagagctga
    17881 gctgaggact attggcagta gtaggcggct ccagtacaat ggttcagaga aaaacgcgat
    17941 gattgacttg ccacatgtga gatctggtag agaggaacac ctattgaggt gagccagaag
    18001 gtcaggaagc cgatattccc aacaatccag atagaagtcg ccaactgtgc ccaagaaaag
    18061 ctatacgagt ctaggtatca aaaagagtat agtaaggagg gtccgaatgg ttgtcctctg
    18121 gtccaaaggt aataaccacc ccggttacaa cagctggtgg acacaagtgc gtggcctggc
    18181 tgaggatact tgaaaacctg tgtgccgcga aagcaccaaa ggttgtacaa agatactaga
    18241 tagcgactac taaaaagcgc tcagggctgc gtcacgagcg cagtaaagtc cccctggcag
    18301 cagtgttgga gggcacagtc aagagttagg gaaagtggag gagggtgcat gggcagagag
    18361 tcaacgaaca gagtttgcgc gcagagtgtc gacagagaag caactgatta gagcgcaggg
    18421 ctcataacct gatgaactct gaacctgtaa ggcgaggagc aactgtaagt cacaacagag
    18481 agagatcttc agtcagtgag tgaacaactg tattgcatag tgaagtactt gtaagtcaca
    18541 acggactaca agtagtgagt cagtaagaag tagtagagca tatgtaggta agagacttac
    18601 tcttcagtca gtgagcgaac aactgaagag cagaggcaaa gaaggggctg cttatataca
    18661 tgagggacga gtccatgagt cagtgagtaa aacagtcaca tgtagccata agacaatgag
    18721 tcagagtccg tatcagtgta tgagtcagat acagtcatag catgagtcag acataaggtc
    18781 tagaaaagtc cggtgcagtg tagaacacac tggtacacac aggaatgcac agtaaaccat
    18841 atggttatgg gaaagtacag taggagaaca aagaaaacca taaatggtaa gtaggaacac
    18901 agcctatcta atcatatgac cataaacaag tgtacacaac tctggtctga gcacagctgg
    18961 tagtccagaa gttcaacacc aagcacattc acaagtggat aggttctcca tagggtaagg
    19021 taacatacta tattgtatgt gcagttagta cacagcaagg tcatttggat taacggtaac
    19081 aggtgctgtg ttggatccct gggcaaagtt ggtcactggt ttgaatctgt cagtaatagt
    19141 tttgttctca tgaatctttc ctgtgagaac ttctttccct gaagcgagca cctgtgccct
    19201 atgttgtctt gatattggac ttgatgtcag tgggataaga ggtattattt accactgggt
    19261 taagtgctgt tttttattga tttgggtctt gtcagacatc tgactgatgt ttggcttccc
    19321 aaacccaacc caatacagaa ctcggccagt cgtgtactac caggatacta gagatgtaac
    19381 tacaatgctg tgccactttg tttttagtgg aacaccttgt tacatttgaa taccattctt
    19441 cacaatattt gatttaattc tgtgatacct cttcaattgc tccatcagat tatgtgctat
    19501 atttacacaa aatgcaatca tgatgagaca ccttgataaa ggacagttga tagtttaatt
    19561 atatggtgag tacagttgat atatataatc tgtgaacaac agcataacac ttgaagacag
    19621 agttcatata tttgctgcat gcatgttgat acatcggaag aatctgtcca atttcatgcc
    19681 atgaatatta caaattcgga tttaatgtaa cgaggagtta tattgttgac ttcatttgat
    19741 caatgactat gatgtaatca agatgtgaca acccgttaca cgagagtttg caggagacca
    19801 cagattgtgt ggtcagcatg gatcgttctt atagtgagat ttggagtgta ctgagtaacg
    19861 tgaaccagga accttgtgtt gtttatttaa aatctatgag gagtcgggac tatgtactac
    19921 ctacttgagc cgagccagag caattagaga gcacgagagt gaaaaagcac acaacctgca
    19981 agcggcttat ccgagcatgc tcaccgcagc ttgagatgcc cgaccttcgc ccagaactcc
    20041 acatagttca gcgcgtcctg tttgccaatc ggacgtgcac ccgctagagc cttcgaagct
    20101 atgacagcct tctccgtgct cagcgggacc gcagccccac ccatgccgtc gctcttgaag
    20161 aacgcgatga ggttgtgcgc tgcctcgtgc ccctcgaccc cggggccctt gtttgccgat
    20221 gcggccgact gctcgagctt cgcaacccac tcgtcgtacg gcaacgtggg caagccgagt
    20281 cgctcggcga tggggaggaa gacggcgttc cagggcaccg gacgcgggga gacgacgtgc
    20341 agcgcgagct cgttcgagta gatcatctcc tgcagagcct gcgcgacgac gtcgactgcg
    20401 acccatgtga ggtcctgcgc gatagaagaa gtcgtggtgg tgaatgggtg agagaggaaa
    20461 gagattagaa aaccatgcgt gcgtacctcg tccttggagg gaatgcagcc tagacgttgg
    20521 ctcacgcgga cgagggcagc gacccactct gtcgtgttcc acccaccagt gcgctggtca
    20581 ccgctgactt ggccgacgcg gacggcagtc gtcctgagcc cagtctcccg cgccgcacga
    20641 ccaaagagct gctccgtcac ccacttactc tcagggtaac ctgcgccgta agcagtctcg
    20701 gggccaatat cgatcgtctc cggaccgaga gatgatggtg gatggtctgc agaatatacg
    20761 aagtcagtga ctatagattt ggggtggcaa aaatgggtgt caacgtactg cgcatggtcg
    20821 aaattgagct gacgaagacg gcacgaggac caccagggac agaagagttg agcgccaggt
    20881 cgatgaggtt gcgcgcaccg gcgatgagtg gttcaaacga cggaagtgcg acattgaagt
    20941 ccactcgcca tgctactcat ctaatcagca accaagcgca cgacaacctc gtctggtgac
    21001 aactcaccgt tgtgaatgat ctgagtcacg ctagtcctca attcctcgtg aagaccctca
    21061 cccaccccga ggtacggctt cgcaaggtcc gcaacgtgga acgacacctt ctgcccgttc
    21121 aacaacgact cgtccaggcc ccactgcctg aatgcctcgc gagaccgctt ctccagcgcc
    21181 tccaccgagc cggaggactc gcggttgagc gcgtacacgc gcacaacatc cttccgctcg
    21241 aggagctgcg cgagaaggtg cgagccaaga cgtccgctcg tacccgtaac gagcacggtc
    21301 tctgtcacta cggcggagcc gttcgcgtgg ccattggcat gaccgtttgc agccttcacg
    21361 gggaagttgg gcttgaggcc gtggctgtac ttgtcgagca gcgcgcgcat gcgctcgatc
    21421 gcagccgcgc gttccgcatc cgcgtcgact gcctggcctg agacgagccc agaaatgtat
    21481 ttggcgagcg cggagatggt ggggtaggtg tagacgaagt tggtcgggat gtcgtgtatg
    21541 ttgacggtgg aagacgagcg gagggcgtgg gtgatcgtgt tgcggatcca agttgcctga
    21601 agactatgtc ccgagtaagt attatgaatc agatttgtgt gaacacatca gtatgaagag
    21661 acgtacctgt cgcagccctg ctggaagaga tcgtcgctgt ccttgactgc cacgttcttc
    21721 atcaccttcc ggacgacctc ggtgacgtag atacgtatag tttccggggc ccagtctcgg
    21781 ggtggcggcg tgtcgacctg ggaggattct tcgattcgct tgtagagcgc atcgatctcc
    21841 tcgtcgtacg ccttgataca gatctgccga cggggtgtgc ccttggcggt gtactcgagc
    21901 ggcttcgacg gcttagtgac catgatcatc tgcgagtgga attgccccat gagcacaaaa
    21961 gggggacccg ctggaggcta gtgactcacc tccttgaaaa cgcgagagtg cgatggggca
    22021 tatgtgttca tcctctcgat agacggcctg aagccctcgt tagtccgtcc tcaaggacac
    22081 aaagtaaatg acacgtacca gattgtattc ctgtaggcct caagtgcaac ctcgtcgctc
    22141 gggtcaaacg tgtccttcgg ttggatgagt atcccgttct ggagccgccc acgaccgaac
    22201 atgagacacg catagacatt cggatcctga agcaggatcg cctccagtgg tgcagggtta
    22261 gtcttctctc cagtagagag catgagctga tcatccgcac gtccgaacac gcggaagagg
    22321 tggtgcttgg tcgggtgcct ctggagaagg tcgcttgtcg agtacgcggg gcgaccatcg
    22381 atgacggagt tgaacacgtt cggggtaaaa gtcgcagaat cctacaagtg gaggttggct
    22441 gtccgtcaat gatttgcgtc gcccacatga ggcgggaaga aagaaactca caaatgcgac
    22501 gggctcgaac atgttcggct ggctttcctg aggaaggagc cgaatgtcga tcagtggcga
    22561 gatttcgaag taatcccatt ccgacttgtt cattgttttc acgttcggaa tgaggcgcac
    22621 ggccgcccca atttccgtcc tgcaaggtcc gttacatgtc agcgctgacg aatcttagaa
    22681 cgaggtagac aagatgcatg aaggtcgggg aactcgggga atgagaattg atggaaggaa
    22741 tgcatgacgt caaactgaat gcgacgtgcg agtagacagg ccgcggtgcg aagatatccg
    22801 aatacgtacg tgccgtagaa gggtatgagc gcgatgtcct cggccgcgag gcgatcgcca
    22861 atctgcttgt tcatgggcgc acctgcgtag atctaccaca aaggtaacag tgtcaacgtg
    22921 aggcatggca ggaggtgtgc tagagtgcag agatagatgg atttagaaat ggtgtggatt
    22981 gacgtaccat cgcgctaagc gtcttgatcc tcggcatgtt gtccgggttg cgcgcccatg
    23041 cctgtacgaa cgatcagttt cggatttctg tcagcatggc cgatccgctg gcaagacgca
    23101 cctcgataaa cgaggggacg cagtagacta tctcagtacg agtcgcgact acagagtcaa
    23161 ggaacacctc gggcgttggc agaaccggag gtgtgctagg cttgaacatg gaccagacaa
    23221 ctccgagata cacctattcg cgtacttcag catcgcgagg cactgcagag acaaacaaaa
    23281 gtacgcaccg accagatcgt catgagcgca cccatggcgt ctatcaacgc acgcaagtga
    23341 gttgcttgtc acatagtcgc aaactatgta gcacatacgg aacatcgggt ttgcctgacc
    23401 actcacccgg acgccacaga agtcaacgtc gccaaagact gtgtcaagtc acgtcggtca
    23461 tcgctgatct caactatcaa ggactataga tgctcacaca tgaacgttcc ccacttcctg
    23521 aagttcttat ccaggaactt gattgatttg ggaaaggcag tagatcctac gcgtgcgaat
    23581 cccatcagta tcagctactg gaaacaaacg cgtgcatccg cgccgtcctc ggcgcgtgcg
    23641 ctgctcgaac caagacagct ccgtactcac cagaagaatg gaggattatg gacgtcttat
    23701 cagggctaac cttgcccatg ggcacgagct cttcgtcgcc accggggcca tagagatcct
    23761 cgaaggtcgg catcggcaga aaatcaaact ccagtccgtc tttcgcgagg atctcattcg
    23821 cctcctgagc gaggcgctgc atcgccgggt caccgctcac gtacatctgc ttcacaccgg
    23881 tcttcgtcac aagatgcgca actgtaagcg cagagttgcg ggtcgagatg gggaatgtcg
    23941 tgaggccgag gtacatgagg cccaactcca gggtatagag cgaaatagaa tctgatatgg
    24001 agagcggcgg gaatttggat aagcatgata cgcgtgagat gatgatgaga gtaccgtacc
    24061 ggctgtcgca aggataccaa tgacaggagg gtcattcaca gacctgccta cctgcgcctt
    24121 tgcgtagtgg tccaacagac ggttgtagtg tgtggaggag agggtagcag ccttctggat
    24181 cgcgcggtac acctcgggga atcggatgac atgctcctcg ttctcgtcca cgtagacgaa
    24241 cacctcgtga ttcgggctgt tcttcgcgtg gtactggaag agctcaggga gggtgagggt
    24301 agtgtcgatg cccaccgggc tgaatgtctt gctgttcgcg ccctgcacgg ttcgcacgcg
    24361 tgggtcgtag aatcctggag cgtttttgag cgacatcgta gggcagaagt agaggtgcag
    24421 gtcgaccgca gaacaagaac agatatgctt tcaaggtaag gggaccggga aggtatgagt
    24481 ggaatcaagc ttggagacgg actctgggct gcccggatgc agacatatat acgtcgcacg
    24541 cgccactggc atggagaagg attgcatcgc gggtgttccc tgtgatgtgc agctgtaaca
    24601 ttggagcgct gcgcactctc ctttcgtgaa tggagggtta gccgcattcg acacgacaac
    24661 cattcagtgt atccgacccg ggacccctgc gcttgcgggc tccgagcggt gcttctccga
    24721 tgatgttggc gccctgggag ttcagataca ctccatggaa agactgtaag aagcactcat
    24781 cgcactcagc ggtggtccat gatccaaaaa cggactggcg aggtgcttac ctcctgcatt
    24841 gcattatggg ctgctcggcc gatgtgtcct cgcccgcctg tacgaggctg cgtgtgatta
    24901 ccctcggccg tcctcaaaat tgtattggct tcgcattggg tgctgtatca caaaagaagc
    24961 cgtggcgaat gcctgtcagt gaggtgtttt tagcatggga cagcatatgt cccgtggtaa
    25021 tatgaaggac atcaatccga agggcgcggg gaacgtgctg gggaagatgt tacgttcgtg
    25081 ctcgcgtggc agcagcgcca cgacggggat gattcagata tacttaggaa tcgtgtgtct
    25141 aatttggtga tacgaatagc taccgtttgt acgggtccga tgcagaaatt cgacgaacgc
    25201 ctcaacggag aacaaatgga agataaaaga gagttgctca ggctgcagta cgtcatagtt
    25261 cgtcatatga aatggaaatg gtcaataatg ggactcattc gggagtgaag gggcgaagca
    25321 gaataacatg gaacggtacc ggttgaaacc gaacgaacta acatcacgcc ggtaagacgt
    25381 gagacgaaca gcaagcaccg acattcgaaa cacacgcatc gtcacttcac tccggttcaa
    25441 taccgtcgat attgagagct gcgctcggac gcgaatcgga ctcggccgct cgcagatgcg
    25501 gttcggctct atcacccaac caacgcgaga gtggctgagc gaagagaaac tcacctcgct
    25561 cggaacacgc cgaagggtag ataacgagtg gccacgtgtg tatcacctcc gtgaagagca
    25621 gacggcttcg caaacgagaa gaagaagtac atatcggaag tgctgtgagc ccagcctgga
    25681 ctcttgaaat taccgctgta gactgggagg gatcgcagca tacgcgcccg ctgaacgccc
    25741 gagtcaccga ggagggcacc gcagttgcca gtgctggaat gagagagaac gaggcgtacc
    25801 atgaaacagg aaaggctaac gtccgaccag ggggacacat acgcgcgtaa ctcccgttct
    25861 tgttcgacag catttcggta tcagttcaac aaggttcgct caagcgcaaa accgagaccc
    25921 agcgggccag agatctctga tgtccaatta tcgtcaccgg ggggggctaa gtaagccgct
    25981 agaatgaagg actctgtgga gcacactagc aactgttctg cgcccttgga ctgttgtcac
    26041 gtagcgagcc gagtcttcca tacccgtatg ttgtaatgct cacacagata ggccacattg
    26101 aatctgaaac gcgcaaaagc agatgcttcc tttggcaggc actgggaatc atgcacaatg
    26161 cgcatgccat gctcgtgtaa gtggtactat cctctttcct agacattgtc catgatcccg
    26221 caccctgaat ttatgcttga cccctgtctt ccccattctc actggaatgt tcagtcctga
    26281 tgagtagagt catgttgctc gacggttcat tcattcctta cacttcctcg cgaccttgct
    26341 gaagagctct tacatctctc tcatgtcgat gcttctcgca gtctgaattc caagaattgc
    26401 ggtcagctcc gaaggtgacg ttggggctga cagtgacaaa cacgggatct ggagtaggct
    26461 agagtggcct gagacgattt acggtagaac aatgatacac aatccatact gttcatcagt
    26521 aactctgcaa agtctgtgtc agactttgca gatgtcatca gacatcattc agatgccttc
    26581 agatgccttc agatgcctca gatttacaga gttcagacat tgcatttcgc cagttcagac
    26641 attttgacca gtgactcgta cctcaactta cagcccttcc tatggtccca aaattgacag
    26701 gattatggaa gcatgtcctc gcatccatgt ccaagctcta caaatgccga atcttgtgtg
    26761 aattctgggg tgaaacccca gcaagccaaa tttgagctcg gccttgttgt ggagctctga
    26821 agtcacttac atgcaagtgt agaaactctc cctgaggctc aggtaagtcc tatgtacatg
    26881 actatgtagc cttggcaaca gtaaatggcc tccaacactt tgtagaacat cgtttcaggc
    26941 atgcgagctc tgcgcgtctg gttagacacc cacattcaga ggcaccagac attcaaatat
    27001 agaaggaatt actgatgttg ccgtgctgcc tcacgataac tggcacagtc ggtgaggacc
    27061 cccatcgtat ggtgtcgata tccatctggt ttttttaagt ctctcttcaa agacttcagg
    27121 gacataccat ttctggtttt cttctgcatg tctaaacaat gtagatacct cacaccaacc
    27181 gtcctgtatc gagctcagtg tgtgtactgg cgatatatcc gcccaagatc caatccgcat
    27241 gtacccattg taacgattcc gcgcactctc cgcggctctc tgattccatg ggatgtggat
    27301 cgtcaagtga gtggagaagg agacgtcgga ctatgcgacc tctagcggtc catgtttcgc
    27361 ggcatagaga cagagtcggg aactattcag ctatatctat ggttcatgca tgtttttctg
    27421 aggctcgcag tggcattgta tgctcatatt acctagcttg cattgatgat aatcagtacg
    27481 ttagaatgca tcgcttggct agggggagtt cgctgcctct aagtggacag tgcaccggct
    27541 ctctcgtccc ccagactctg agtcacttct gctagtcctg agaccgggta tggaccatgc
    27601 atcacatgaa gcttgcaaca caggttcgct atcaacctgc catggccacg aaggtgtcca
    27661 ccacagcatg ttaccgggcc gaccgacgtc caaggtttgg actcatcgtc atcgcggcgt
    27721 cattctgcga cgctctgtca gcgccagtct ctatctcgga ccgattccct gtgtgattcg
    27781 cgctcaaaca cgggctctgt atccccatag ctcacgatac tcatttttct cgtccacgtc
    27841 cctcgcctgc atcaaccacc attaccggcg tcctcggttg tactctctct atctctcagt
    27901 ttcttaccat ccactcgtct tccggccctt cgtcgccatc catatgcgtt ctatcacttg
    27961 ccggcggacg gactccatgt cggagcttcg ggcaatggcc tagtcgacct atatcaccac
    28021 gtcaacatcc acacgacctc agctagaccc ccggctgccg ggatgataga aaggcaagga
    28081 gacgttaggt tgtgagggca accattgcgt tcggtctagc cacgccgtga gttcatatta
    28141 cacccgatcg gcgattgacg gtcccatgtt cgctctgcta tgcggacatg cggataatcc
    28201 tggcaggagt gtcggatata tcaccagtat gcagtctatg agctcaatac aggatgggag
    28261 gaggggcgag acgggccgag agggatgctg caacagaagc agcatttgat tcccggtgca
    28321 tcacagcagt gagcgtgtag gatgcgagag gtccggagag tatagagttg agagtgcctt
    28381 cgaaacggcg gcaggatcaa cgtgtatggc aaaggttgtc tcaaagtgcg atccatagtg
    28441 cgtgcaactg aggttgtgct tgtgatcccg acgatggacg gagaccaagt ggagcgggac
    28501 gaagacaacg tgcatcgatt gcggcgcgag ctaatatgca atggtagttg gatcgtccac
    28561 gaaaaaagtg catgagtctt gcaggcggcg caacgaagta aaccaaatcc ttctggcgca
    28621 catggatgag gctcccggaa atccacatac ctggaggtac acaaacctcg agacctggat
    28681 aagggagttg atgcaatcag cgacggttgc gctactgaca gctgaagaga gagctacagc
    28741 attgccggtc cagtgcgtgt ggatgaccga ctgacagtca aagcaatcta gctgccggac
    28801 gtacggaagg acaggctagt cgttcttcag tcccgggaca gtcagatcca cgcttcctag
    28861 atcccgggtc gtagatgaca tttgctgaga atggcaagta cgttcgcact agagagcaaa
    28921 gtggaggaca cgactcgcgc aggcctgatg tcggacagcg ctagttgcaa cttgcaaagc
    28981 ggaacgagaa gggggcactc aggtgcccct cttgctacca gatatgtggg cagatcgcgg
    29041 gattttctcg actctgccgg ctcggaataa acggggacgg ggtatgacga gtaacggggg
    29101 tgacgtacgt ttcggacagc ggctctccga gcgatggagc catctggcct ctgggctgga
    29161 gaggccatac cgtgacagac gagggacgta aggcttggtt tcggcttggt tacgacggac
    29221 caggaaccat gtcagtccat agtcacaaca atcggagggg gaatgtacga cgactcacca
    29281 cagagccagt tgccattcgc aaccttcctt ctctgagtga gaccgcctcc gttcacaatt
    29341 gtgtaagttt gtcttgtgcc cgtagccgga gtccgtcgcg aaccagaaga agaaggagag
    29401 aaggacaagg gggacgagaa gaccgatgga gagattcaga gaacctttaa cgcccaggaa
    29461 aggccagtta tagacgctga agtcggtcaa caacaccgct ctcccaagtc catatgtccc
    29521 tgcgtccaga tgccctccca ctagacactc actgcttctt ggacgtcggt tcgaatccca
    29581 taaacaaaga cttgaaggat gacacccgca gcaaattgga tgtttggcat aacgctttca
    29641 tgttatccgc cgccgcttat ggtaggtcct aagttcaccc atctgttgtt cgttataatg
    29701 ccctatccaa cgcagacttg ttgatcgagt gcacgttgat ggtcagaagc attactcatg
    29761 ctccctctgg caggcaccag gaatcatgcg caatgcgcat gccatgctca ggtaagtagg
    29821 cctatccact cgcctagaca tcgtccatat accactcccc agataatgct tgaccactgt
    29881 cttttccagt ctcaatggac tattcagtcc tgatgcgtcg actgtcagtt aacagtcatg
    29941 tcgctcggct gctccctcgt caatcgtccc tcaagacctc atgtcgcaca aactccctcg
    30001 cgagcttgat cgaagagcca tctgccatac ctctgtcgac gcatacccgg tcagggcctc
    30061 gtgctccacc gctaggacac ttcgagtcgg acgagcacac acaggaagcg cgaaacatcc
    30121 atgacctcgg ccttcattct ctccctcgct gaccgacaat cagtttccat tacccacccg
    30181 agcgcgtcaa gaacaaggat accctgacag catctcagcc agcctctctc actctgtcgg
    30241 ctgtctttga gcgtcaagta cacccagaaa ctgcttcgca tgggccgtac tgcactgcgg
    30301 agagagccat tcaaggatac ccgtctggtg cggaactctc cctcattgca cgtgcttcac
    30361 caagtgcagc tcagctcagt cgagcaggat ctaatacatg ggatcgcacg ttgcccatcg
    30421 atcttggttg aggctcgcga cacgatcgat gcattcaggt cggagcgcct ccatggcctg
    30481 ggatggtgct ctgtcgccct caatcttctg ctgctgggac ttagatcacc gcgtctcgtc
    30541 tccacccacg ctcgagctca ggtcgaggga cgagcaatcc gcgtatctgc acggctggca
    30601 ggtcactcgt atcagtcgat cacagacttc cactgtgccg tgagtccatg tcgcacttct
    30661 tcagttatgg tgtgtgtaac taactgtttc tcccgcagct agaccccgca ctcgatgtat
    30721 cagactcgtg tctgacacgt ccacgtttcc gccgcaagcg cgaggctctt cccatacctc
    30781 tctggttggc atcagcgttc atcgctggcg ctggtctcgt ctatgatctg catgtgaggt
    30841 ctacttgttc tgatggtcgt ccactccaac tactcgtcct tcatcgctac cgaaagcacc
    30901 gtatccacca cttccagccg cgacaacgtc cacaacgatt gtcctgagac tacagtcatc
    30961 tcaacggtct atgcgcggac atacaggggc tatcagacta cgggcgatgg agatcttgac
    31021 ggcgcggttt gggcattctg cgtcgatgta cctctgcaca tgcagtcggt acaattatcg
    31081 gtcggactct tctctggcac gtacaacatc gttcgcagtc cgagttcagc aactgcgatc
    31141 agctccgagg ggagactttg gggctgacag tggcgaccac aggatcggga gcagactgga
    31201 gctgcacgag ccgatatagc gtaccgttta tgattttctt tcgtgcgcct tgataatgta
    31261 gatacctcac cgcaacgacc cggcttgcac acaaatgtga caccgcattt cggatggtcg
    31321 gatataattt gaactactcc gactagttaa gataggaacg gtcccgggag tgggccaatt
    31381 tgcattgagg accaacacct tctcggatga tagatgctgg ctgccctgct agctcacact
    31441 ctgtctgcat aatagaggtc tcaagaagtt gacgttttgt gtacacgatt gctatggata
    31501 catagatggc gactagtccg catttccctg cacgagtaag tgtccgatcg gatgacagaa
    31561 aacagtcacg ccactatcat atagtaatgt ctgtccatct ggcgtgaaga gaattttgga
    31621 tacagaaaaa catcccttcc ccttgaacga ttccaggcag gcgccatcac ttaccctcca
    31681 cagcatcagg tataccatca cccccaggta tgtgcccgtg gcgacggact tcccgcaaca
    31741 tgagatgcat gctgacgtaa cctcgcggtc atgttgtaga gacgcaatta gcatgccggt
    31801 gtaggtgtcc caaatgttca caacgtagtc tttccaccct ttgaccaaca tttccctccc
    31861 gctccaagag gttccaacct ggagatgaag atcttcgaat gagaaccctg gtggctttcg
    31921 caagccccgg tcccatagga ggcctgacag ctcgccagat ggaggaatgt tctcgtgctc
    31981 cgatacatcc cacatcatga cggatctatc tttgtacata gtaatgagtg tgcccccgtc
    32041 agaggataag gccgagcgga ggaatgaagg atgtgcagtc gcctctgaag gctgctgcct
    32101 tgcgtcggcc agtgcgtgcc tagtaagacg gcaactgcca tttggaggta tgacggtaga
    32161 gggaggtgtg cgcgtgccac gtgagctttg tgtacctccc gcgagagaag gctgatctga
    32221 tgcggagtcg aaggtattca tgtcccacca tcggagaaca ccttcctggt tctcagcaat
    32281 gatagtacct gctggagacc agaccatgct cccgaccatg cgcagtgtag tgctattggg
    32341 atcaccagta cacagtgtac caagtagggt cccgtgcata gtgtcccaga tgcagatttg
    32401 agataaggag ctggatgcaa ggcaccggcc attcggagag aacgaaagct gcttgatcga
    32461 ctctatgtgt gcgccccaat ccaggacagg ggataaatta agatccacca tgctccaaag
    32521 gatgatagtc ccatcttgag atccacttgc gatccgcagg ccgtcaggag ctgcagcaag
    32581 ggcagtcaca gattcgtcgt gactatattc tgctactcgt ctcttcacat caactatgag
    32641 gtagcatcga ttagtgtacc atggtccaga actacaaatc cttccttacc tgcaaaggac
    32701 tcgaggctga gcatgttctt ggcatatagg acaggaaaga gagtcgacat agtgcgatcc
    32761 cagagaagcc atcgtgtgcg gtgcccgtca cgggcatgtt tgagatatat acgatacggc
    32821 gagcacatca gtaatgactc ctcaagcttc ttgcatgctt ctatggtagc ttcgtcattg
    32881 gaaatgggtg gctgcgcaaa tacgatggtg tactcccgtc ttgtcgatcc ctcaacccct
    32941 gggggatgtg agatgtggtc gagaatgacg gatgcttgtc tgacttgcgt gtcatatccg
    33001 cccacagaga aactgagctt caactccagc gaatgcaagc tgtcaaacgg cctggatagg
    33061 acgtcgagtg tttcatctat gatgtcataa tacattcgag catgagccta tatttcaaag
    33121 gatgatttgc gaaatctatt gacaaaccat tggtgtattt aacatcgatg gctagagtct
    33181 gcacggatga tcgagccacc ctcagaatag tgttgattgc atctgagtca tggccgtagc
    33241 gaagctagtg aagcaatcca tcaatcacaa ctcaatcgca catacacaac aaccactcat
    33301 ggacagcgag cggatatgtc cacgaccagc gactcgattc atccatgcat ccggaatcat
    33361 ccgcggcgat ttcacccaga tgtcctcgca ccgaagggac ctcagcgcgg aaaacgatag
    33421 aaggaatctc gcgcagttct cggaagtcgg aaaggagagg gtgcacagag ttagctcctg
    33481 gattgtagtt gaatgtctcc ggaggcatgc aagagacatc ttgtcacatg ggggtgcagc
    33541 aaagacgtat tccgggtcta ctgtagcgcc ctcttgagtc ccatggccct ccatgtttgc
    33601 tgtgatctcc acagtcttct tggccttgcg aaaatggatc cctcggaggg accagtgtct
    33661 cagattcgga agcaaagtga ggagaggagt tgggacgatc tctatgaggt acagcaactg
    33721 gccggctcct tcgtatataa cgctaggttc aagggtgacc gagcgcacga ggggccgaag
    33781 atgaatatac tgagtgatgg ctgagcaaag agagagcagt tgctcccttg tggaaacctt
    33841 gacagagaaa tagaggttat agcggctgcg acgcaaccac ccactgcacg tcaaagcgca
    33901 ctgtcgaagg gtcctaacgt cgtgatggag ttcatcgatg atgaggtcct cgatctctgc
    33961 cgggaacgtt gagggcaagg tcaagtcgtc gccaggggga gtagacatgg aggtccttgg
    34021 gtgagttcgt cggggccagt gaagcaccta cagccctctc ttactcgcac cgctgagact
    34081 cgcccaggtg acagcaccca actacaccgg cggcacgccc agcacagcct caggtggaga
    34141 aattcccact ccgagagatg gcggtgactg gcgtaattgg ggtggcttcg gttcagggac
    34201 tcgggatctt tacaacgtga gttctttgat gcagcggcga gatgcggtgt gcacgttgac
    34261 tgtaacgaga acgatcgtac aacctctggc ggttgtcact tcccatggac gtcggtcagc
    34321 ccggtaacat gaactactta caatgcgctc cttcgcaccg tggcgggttg atggcggact
    34381 cgtgttcccc gcacggccgt ctgaactagc agaagtgcct cagactccgg ggacgagaga
    34441 gccggcgcac tgtcgaaaac cagctgcgcc gaactcccac aaggatgcgt gcgctagcca
    34501 aggaatggct cctgacgtaa taatcaatcg gaggcaatat caacatacaa cgctactgcg
    34561 agcttcagga aaacagatgt tgtactcgag cgtcttgtac agccaagcag tccgcaagtt
    34621 ctttctccaa cccgtagaac atagaccgcc cgagaccgca tcgtcagacg tctccttctt
    34681 cactcactga gattccatgg aatcaggaat ccgcggagag cgcacggaac cgggaaccgg
    34741 tatgcggatg tgcggatcgg accctggacg gatggtatcg gatatcggat atatcgccag
    34801 tgtgcaatgt atgagcagga cggcaggagg agcaagacgg acgctacagc tgaagcagca
    34861 gtgaacttcg atggcagtga ggacagagga tgcgagaggt attgacttgc gagtgccttc
    34921 agaacggtgg gatattcaac gtgtatggaa gataccccaa tgtgcgactg aggttgtact
    34981 gagtctcggc ttacatgcaa gaggagtgac aattgttcgt tcgcgaagaa cgcgaaccag
    35041 tcttgcagga tgcgcagcga tatgaactga ctcattctcg agcagcacat ggatgaggct
    35101 cccaaccagg tgcattagtg ttacgaacat tcccgttttg gtatctattt tcgaactccg
    35161 cgcttgcgcg cccgttgccg tctgtatgct agtttcactc ttttcgcgcc tttctgattc
    35221 gtgctggaac ctgctgtaga tacacgaatg atgcgcatgt atttagtaag aagtacctaa
    35281 tataaaaatg accagtcaag ctcggggaag cctccagctt cgacttggtg cattttccgc
    35341 tcatagccgt gcttagtcac gcgtagccga gtgtcgccgt atcaattagg cttgcgatgt
    35401 ggcgagatga tcaacgtacg tagaggtaca cgtacctcga gacctagata gggagttacg
    35461 atgcaatcag cgacgggtgc gctactgaca actgaagaaa gacctacagg tttgctggtg
    35521 tgcgtggatg gccgactgac agtctagctg ccagacgtac ggaaggacag gataatcgtt
    35581 cttcagtccc gagttcagga cagtgatatt catgctccct aaatcttggg tcgtagatga
    35641 cgttttctga gaatggcaag tacgttcgca ctggagagcg aagtgctgga caagacccgc
    35701 gcaggcagtg gtcagtccag gtaacagaca cccatcgcgc gacagatccg gcgtgtcgcg
    35761 cgcgggggcg cagttttgaa gtttgaagct gaatgaaatg ctatgtggta taggctctgt
    35821 catgtcaagg tatgtgtgtg atataagact gtggttgtgt gagtagaatg taatatgtac
    35881 gagcatcatg ttgtagaagg ggatcatata cttaattcaa aggcttgcat ccaatactac
    35941 cgcaaattct cagcttgtgt ccagcctttg acttcagcag tatggcttca tcgcacttca
    36001 ccttgtgata gacctcaagt tgctcctcaa tatgggccac tgtcatccac tcgacaactg
    36061 tccagtccca aatcaacttg caccatgacg gctctgatac tgccatcgag tctgccacag
    36121 ctgctttctc atcgccacct catttgccca gcttgaagac cagcttctcc gagttgtgac
    36181 cactaccccg ccgtactgag tgcacgttgc tgagagaatc gcgctgtgca ctaatctact
    36241 tgcggtgttt gtacttgctc cgcaggtgtg accccatcgg actgccacca ggctgccagg
    36301 cttcaccagc aagtgtgcca gtgaacctgc ccttcgctgt gactaaagcg catgtaagca
    36361 tgcatttatg ctcatgagtt cattctaatt tacacacctg tgttagagac ccgagtttca
    36421 ggccacaaga atgagaagta ttcgcactta tgggcctcta cggggtcacg tgcatcgtgc
    36481 attcgcgttt gtggcaccgg cgcctacata gcgcgcacct cgcgcaagca tcgactatgc
    36541 gtgaagtttg tagcctgctg cagtcatttc tctaccgatt ttcgacatca atctatgtac
    36601 tttacagtca tctagggatc cttcatgaaa taagactaat aagacactgt caggattgtg
    36661 atacgtaatc cagaacagca acttcgactg gtatccccaa tttttcatgg ccaatcccta
    36721 gtaccatgta ggtggcgttg aacacagtgt tgtttgacag aaaaaatgag cccgctagac
    36781 ctataaactt cgtgcattct gggtaccatc ctaacagggc gcttggtctg attgtaaaca
    36841 aggacaaaca caaggatgct tgcgggcgtt gcccatcccc atgatgtgct gaccatgcat
    36901 catggtatgt ggtactatat taaccgtctc tcatacccat ctggtcataa gataacgccc
    36961 tatccagcac agactcgtct attgagtaaa cattgatggc tgcatataaa tcgcaacgcg
    37021 catagaagca tagtgctatg cccccactcg caggcaccac tgagaatcat gcgcgatacg
    37081 caaagccatg ctcaagtaag tggtctgtcc acttgtctac acatcgcccc tgattcctct
    37141 cctcgtgcat ttgggtcatg ctcaacaccc aacctctcta cgctctatgg actctcagtc
    37201 ctgacgcgtc gtttccttca tctctcacat cgcctactct tcctcgcaag cttgaatgaa
    37261 gaactctgac agctctgaca cacctctgtc aacgcacacc cagccgtggc cccgtgcttc
    37321 atctctatga cacttcgagt cagacgaact cattcccccc gtgatgtgac ccgagttcgt
    37381 caagaacaag gatgccctgt catgcaggtg ccagcacctc aaggccgcct ctcgagtctt
    37441 tctcacctcg tctatcatcc tccagcgtca gcgcagctag gatactgctt cttcacggac
    37501 gtgccacgct gcagggagag caggtccctg atgggtcccc tttcgtgcgt atctagtcgt
    37561 ttgaaatcta caatctccgc ctcattccat ccttctctct cccagttctg ttgaactccc
    37621 gtcccgccat tgccacccag gtttctttcg cttcgcacga ccttaaatca caaccgatcg
    37681 cggttgaggc tcgcgacaga tcgttctctt caagtccttt atggatgtga gtgcgcctcc
    37741 gtaacgcaag atcacgctct ctcgccgccc gcattcctct gctgtcggga ctcaggcggc
    37801 ctcgtttctc cccaccttga ggacttaagc ccgaattgag gacagatcgc cgcaagctct
    37861 tccagtcgat tatgaccatc gctgatgaaa tcgtgagtct cttccgcgct ccttggctca
    37921 gagaggctaa tctaacctgt tcttcccata ccgtgctggt gtcgggcctt cttcacggac
    37981 cagttgagtg gcatagccgg cggcctcagc ctcgctcaac acttataatc ccgcctgccg
    38041 cgtacacact ggtctctcgc acacacgtgg gttcttcctt gtacctcgat tatgtagtgt
    38101 ctttgtcaac ataacgctca cagctccatc tggtcctcga tgcaggcatg ccgttgctcg
    38161 gtccgaactc tgcacctgcc cgtactggca cgctatggcg atgctcattg gactactctg
    38221 agcacctttc aggaatcgaa ctccatgcga tgatttgatc ctctcagtgc tttattgact
    38281 ccattttcta ctctttgcct cgcgctttgg cttccataat ccttatgttt ttggatatgg
    38341 cgcgaagcgc catgcaactg cgtccgcgct caatgtgttc taacctacct cgcacgaaaa
    38401 cctatctatc cgtacgtaac tctttccatg cgtctaatca tcaataaata gctcttccag
    38461 attcaccttg gattacgcat aactaggcag acctatcgct cacgcatcca atcgcgtatc
    38521 tcatccctcg ttggtcacag acgtcctgtc caatatccaa tccgcgtata tgcgctagtc
    38581 cgcatagagg ctctgcgccg gatcttcaaa atgaggagaa ggcgacctcg gaggatgtgg
    38641 tcccaagggg tgcatgacct acggggtgga gacgggagct cggggactgc tcggccgatg
    38701 atgtgctcaa gtgcaacggt agttcaagct tgcgtgtcga agctcgcaat accaatgtat
    38761 gttcatattc cctagtctcg attatcgcta cgttaggacc catcctcttg gcaggtgcat
    38821 ctagtcggag ttctgcctgg tccacgcaca aggaccattg aattgctgtg atacattgac
    38881 tcactgtgta tccttcagaa atgatcactt tcacagtttt actagcaccg atgcatcacc
    38941 attgatgcct cctaatcgat ctactgtacc gtggagcatg tcggctcgca tcaagcctag
    39001 gtggaaggat tcccaccacg cagaatccat tcgtctggca tcaggtcgcg gtccatagtc
    39061 tactttgtgg gtcaccgttt atacgtccat gtcgcgctgc ttcagtagct ggcagagcgc
    39121 acggtattga ctcatccgtc tatgtccgca gctttgtgta tgtcgtctat cggagtcctc
    39181 gcctaacgaa agcacatctc ttcctcggct cgtatctgac atgaccacgt tcccgatgcg
    39241 aacacaaggg tcctgacagt gattactttc cggcatagca ccggcacggt tagtgaagtg
    39301 tgctaggacc ttcgtcttct ggacatttaa ttatgagaaa gtcttctagc tctgtgatag
    39361 atgtcaagtg gtcgttctac agagactgcg gcttttctct gcatgtcgca cactgcgatg
    39421 ttgtagaaac ctatactgtc tttcttcacc taagcaatcg ctgttgcatt caaaatgtga
    39481 tcccgagttt tggtgtcaga atgttcgcgt tatgatcatc tgttccggat ggtgagaaat
    39541 ggttcaacat actcgagctc gtgctgggtg atataagata ggaattgtgg tctggagtgc
    39601 gtctatctgc attgaaggca agccttcaat acaaagcctt ctcggagcat taatatcctc
    39661 tgctgacatt gccacattgc agaccatcaa gtagtcactc tctctgcatg atagcggtct
    39721 cacatagcca tatttgttct agaagtacta tgaatacatg atggtgacta gtccatattt
    39781 ccctccataa gtaagtgtcc gatcggaaga ctgaaaataa gcccttgtct tgcatatatc
    39841 aatgtctgtc catctggcgt gaggctgaga ttcgacatat catctccctt caccttgaac
    39901 gattctaggc aggcacagtc gcttaccctc cacaggtata ccatgcccca ctggccagac
    39961 aggtatgtgc ccgtggcgac gaacttccca catcgtgaga tgcatgcgtc ccaaattccg
    40021 ccgtcatgtc ctagatctag agacgcaatc tgagtgctcg tatgggtgtc ccaaatatcc
    40081 accaagtagt atggcggcct tgtgaccaac acttccctcc cactgccaga ggttctaacg
    40141 gcatacgcaa aaaattcctg ttccttctgg tttgatgaga gagacagctc gcagaatagt
    40201 gagatattct cgagctctga tatgtcccat accatgacaa gctcgccatc tctgtacgta
    40261 gctatgagtc tgcccccgtc agaggagaag accgagctgg catgcacaag atgctggttt
    40321 gtttcggcca gtccgcgctt ggtaagacgg caactcccat ttggaggcat cgcggtgaag
    40381 agagggggag ttgtaacgtt gttcctccat gccacaagag acggctgagt cacaaagttg
    40441 aaggtatgca tgtcccacca ttggagaaca ccttcactgc caccataggc gatgatattc
    40501 cctccgggtg accagagaga gcatgctggt cagacagtag aattcgtagt tattgggatc
    40561 gatatgtgtg ccactgtcat gttcgccggg gagcagtgtc gcaagttggg tcccgtgcat
    40621 agcgtcccag atgcgaattt ccgtgtagga gctagatgct aggcgccggc catcaggaga
    40681 gaactgaagg tgcacgatcc gctcgccgtg cgcgccccag tccaggacag gggataattc
    40741 atgatcgacc atgctccaaa ggatgatgcg tccatcgtaa gatccacttg cgatccacag
    40801 gccatcagta gttgcagcaa ggacacacac agcttcattg tgaccatatg accgtgctag
    40861 tggtctcttt acgtcgacta tgggggtaac gtcactgagt agtgtaacgt gatccagaac
    40921 caaaattatc tcctcacctt gacatgactt gagactgagc atgttcttgg tatgtagagt
    40981 aggaaagaga gttgacatag tgctatccca gaagagccat cgtatgcgtt gattgtggta
    41041 ttcaaaacgt atatggtgag gtgagcacct cagtattgac tcctcaagat tcttgcatgc
    41101 ttctatggca gcgtcatcgg gaatgagcat agagtggaat gtgatgatgt actctcgttt
    41161 gattgatcca acaatcgctg ggggatgtgc gatgtggttg agaatggtgg atgcttgtct
    41221 gactgccctg tcctgggtgc gtgtactgtc accatcatag ccatcgagcg acaacttcac
    41281 agaatgcaag ctgtcaaacg gtctggatag gatgtcgacc gttgcatcta caatgtcaaa
    41341 tatattccag catgagcacg tatgttgcag gataagttcc aaaacctatt gacataccat
    41401 cggtgcaatt aacgttcatc tcgagactct gcacagagga ttgagccatc ctcagaacag
    41461 tgttgattcc gtctgcgtca ctatgatatt gaaactaatc gagtgactct tcaatcacaa
    41521 ctcacttata caaacacagc aacaagcact cacggacagc gagcggatat gtacacgacc
    41581 agcgactcgt ttcatccatg tatccgggat cttctgcgac gttttcacga agataccata
    41641 acaatgaaag gtcctcagtg cggggaacga cagaatgagt tttgcacagt ccatggaagt
    41701 ggagaaggag actaagtcca actgtaacgc ctggattgta gttgcatgtc tgcggaggca
    41761 tgcaagagcc atcctgtcag atggaggtgc aggaaattgg gccccatggc cctccgtgtt
    41821 ctctgcggtg aatctgtaat accgctgccc attgaggctc cagtgtgtca aatcggaagc
    41881 aaagtgagaa ggggaatcgg gatggtatac atgaggtaca gagagtcggg tcgatcttcc
    41941 ggttggaggg tgaccgattg cacgaggggt cgaagatgag tatgctcagt gatggctgag
    42001 caaagagaga atagctgcgt ccttgtgtag acctggatat cgagatagag gttataacgg
    42061 ctgcgacgca accatccgct gcacgtcaaa gcacactgcc gaagggtctc gacatcgcca
    42121 cggagttcat cgatgatgag gtccttgatc tctggaggga acgttgaggg gaaggacatg
    42181 tcgtgggcag gtggagtaga catggaggtg ctttggtgag ttcgtcgggg ccagggaagg
    42241 ggagcgctgt gaacacactt tttgtcgaat gcatttgggt gctctcacat acaggcggtg
    42301 taccttggga acgggttact gctacactct agaacctctc acccgtgcac tggtctctca
    42361 gccacatcat ggcacaccga tagcgtggtt gatgcaggat gacaaatata cgaatacagc
    42421 ctgggtgctt cggatgctag ttgctattgt gtagtccatg caggttagca catgtcatgg
    42481 cgttcgtacc gcctattata gccccttgtc acctgaacct ctcggacttg ctcaaatgac
    42541 agaacccaaa tacaccggcg gcacgccctg cgcggcctca ggcggagaaa ttctgacccc
    42601 gacagatgag ataactgttg tgactggggt agcttcggct cacattagaa cttggaattt
    42661 ttacagcgcg agctctttga tggagggcta gatacaatgt acgttgacaa caatcgtacg
    42721 acttctggcg ttggcgactt cgccacttcg tgaagctttt taaacactat tgttcgactg
    42781 tagccagctc tcagcaggag tcggagtgtc acagaaagga atgattggtg ggaaagagaa
    42841 atcccggtat gccacgttca ttaaagctcg agaaagaaag agttagcgat gacagtgagt
    42901 gcgtatttga tacaggagcc aaccttcagc gagacttgcc tctcgtttta aatcactcta
    42961 ccaagttacg tacaacagtt ctgaaagcct cggagaacga gctggaacca caggtgctac
    43021 ggtcaagagc tcaccacaga tttagcgctc gtcctcacct cacggtcacg cactgcatca
    43081 ctgcggacaa aatcgtccaa agccgttaca ctgggccatc tgttttccac gtactggagg
    43141 cctgaaaagg accgggtgga atatttcaga aacacaatga accagtgcgt gcatgcgaaa
    43201 gcaaggtgac tcttcatccc cgtgtagtgt atggcgcctt ggaaattcgc cctattcatt
    43261 cttggactgc agacggatgg taacatggtg gtggtgctcc accagcacat catctccgca
    43321 ttgctgcaag tgttattttg aaggctctag tacattaacc atcttgcagg gtgtatatta
    43381 tggttctgtc tcgtagcgtt cccacaggct gtctatcgat gaagaggcga tgatatctgg
    43441 acacctcaga ggcgcgtaag gcttgtcttc cttcctcatc ccgtctcctc accgtctcct
    43501 caccgtctcg tactcgactt tctcgcatgc ctccttctga cgaatccgat tgggacatct
    43561 attccaagca gcttggttcc gctgcaaatg gctatccgct ttggaacccg atcccagagc
    43621 cacgcttgtc caacactggc atcgaaatcg gcgccgtggg ttggctgaat cacggtagat
    43681 tctttcaact attgaatgtc acgaagcccg aggacgatgc catccaacaa ctatacggta
    43741 ttcctgctgg tttcactcgt ttagaccgct cgaagcttca cgtcgttggc cctgagccat
    43801 acatcaacca ggcggttctt gcgagccgca gcattcactg caatcaagcc ggaggcgagg
    43861 ctgaagtgaa cgcgtgagct tatcatattg attgtcgagg gagtggaagg atgctcacat
    43921 cgattaacgt atcagtatgt tcgcgccatt tgtgtctgga ggtaccaagg tccagttcac
    43981 agccttcgat gacactggag ctgtactgtt cttggagcac cctgcgcaga gggaattcgt
    44041 actatcaaaa ggacagatcg tcaattatat gcgacagaac ttcaacagtt ggttggacca
    44101 cgcaaatggc tccggctgca tgttcgagtt gaagcaggag gatatcatat tcgtcagtgg
    44161 gacgacgaag acgactcgat gggccaatct cgttctccac aatagctaca aggaagcaca
    44221 aggctcgata tcgtgcggta taaccaatgt gggcaagttc tcgatgaata tctccatcgc
    44281 ggaccagtta ttggcgaatc ctaaatacaa cttcggtcct ccgctggact caaacccccg
    44341 ggccgccgct cttgcatcca aagccacgca atgtatcttt ttccattact acaaga
//
