# Supplementary material for: Uncovering the transcriptional landscape of Fomes fomentarius during fungal-based material production through gene co-expression network analysis
Source: Fungal Biol Biotechnol. 2025 Feb 13;12:1. doi: 10.1186/s40694-024-00192-3 (PMC11827164; doi:10.1186/s40694-024-00192-3)
Supplement: Supplementary file 1 — Supplementary Material 1 [file 40694_2024_192_MOESM1_ESM.zip › scaffold_13.region001.gbk]

LOCUS       scaffold_13            21275 bp    DNA     linear   UNK 01-JAN-1980
DEFINITION  scaffold_13.
ACCESSION   scaffold_13
VERSION     scaffold_13
KEYWORDS    .
SOURCE      
  ORGANISM  
            .
COMMENT     ##antiSMASH-Data-START##
            Version      :: 7.1.0
            Run date     :: 2024-09-10 12:01:23
            NOTE: This is a single region extracted from a larger record!
            Orig. start  :: 93967
            Orig. end    :: 115242
            ##antiSMASH-Data-END##
FEATURES             Location/Qualifiers
     protocluster    1..21275
                     /aStool="rule-based-clusters"
                     /category="terpene"
                     /contig_edge="False"
                     /core_location="[10000:11275]"
                     /cutoff="20000"
                     /detection_rule="(Terpene_synth or Terpene_synth_C or
                     phytoene_synt or Lycopene_cycl or terpene_cyclase or NapT7
                     or fung_ggpps or fung_ggpps2 or trichodiene_synth or TRI5)"
                     /neighbourhood="10000"
                     /product="terpene"
                     /protocluster_number="1"
                     /tool="antismash"
     proto_core      10001..11275
                     /aStool="rule-based-clusters"
                     /tool="antismash"
                     /cutoff="20000"
                     /detection_rule="(Terpene_synth or Terpene_synth_C or
                     phytoene_synt or Lycopene_cycl or terpene_cyclase or NapT7
                     or fung_ggpps or fung_ggpps2 or trichodiene_synth or TRI5)"
                     /neighbourhood="10000"
                     /product="terpene"
                     /protocluster_number="1"
     cand_cluster    1..21275
                     /candidate_cluster_number="1"
                     /contig_edge="False"
                     /detection_rules="(Terpene_synth or Terpene_synth_C or
                     phytoene_synt or Lycopene_cycl or terpene_cyclase or NapT7
                     or fung_ggpps or fung_ggpps2 or trichodiene_synth or TRI5)"
                     /kind="single"
                     /product="terpene"
                     /protoclusters="1"
                     /tool="antismash"
     region          1..21275
                     /candidate_cluster_numbers="1"
                     /contig_edge="False"
                     /product="terpene"
                     /region_number="1"
                     /rules="(Terpene_synth or Terpene_synth_C or phytoene_synt
                     or Lycopene_cycl or terpene_cyclase or NapT7 or fung_ggpps
                     or fung_ggpps2 or trichodiene_synth or TRI5)"
                     /tool="antismash"
     CDS             complement(join(9..96,181..330,394..522,599..610,681..952,
                     1063..1456,1536..2101))
                     /ID="CDS_13129"
                     /gene="jgi.p_Fomfom1_1360149"
                     /gene_functions="biosynthetic-additional
                     (rule-based-clusters) p450"
                     /gene_functions="biosynthetic-additional (smcogs)
                     SMCOG1034:cytochrome P450 (Score: 236.3; E-value: 1.1e-71)"
                     /gene_kind="biosynthetic-additional"
                     /sec_met_domain="p450 (E-value: 9.3e-75, bitscore: 246.5,
                     seeds: 50, tool: rule-based-clusters)"
                     /source="prediction"
                     /transl_table=1
                     /translation="MDPKAPFSVSSVPHVRNLVSVSSIVAALAGLAVIYVLNLIVRGIL
                     TRRKLPPGPPGIPILGNIWDVKGKAWLQYTQWARTYGPIFSLNMAGTPIIILNTHKVAA
                     DLLDRRSTIYSDRPKSIMAGEILTGGVFLVFTRYGELWRRMRRASHEEFSLTACKKYQQ
                     VQTREAYALVADIIADHHEWREHLMLSAASSILSALYGWDRLEPSNPLVHRIHEHTGRI
                     ASSVLPGRFIVEYLPFLKHIPSWTGLVPWKVWAETWHNRDTSMFIEFVDNTVKKAQKGD
                     PEAAKSFAAGLVENKDRHGLSAKQMAWLAGNMFGAGAETTAGQLIIFVLAMVLHPEVQA
                     RAQAEIDAVVGRDRAPTFADRDNLPYIRACVRETLRWRTVGPLGTPRATSQDDWYEGYF
                     IPKGAIVLGNIWAMNTDPNVFPDYDNFRPERFLDESGKNEIAPPDTHNMGHVTFGFGRR
                     ICAGYNFANQSLFIDIACLLWAFSFRKAKDEHGNDITPDSHDMIDGGLVASPPTFKCEI
                     TPRHADVASIIERERVQTA"
     exon            complement(181..330)
                     /ID="exon_13129_6"
                     /Parent="mRNA_13129"
                     /gene="jgi.p|Fomfom1|1360149"
                     /source="prediction"
     exon            complement(394..522)
                     /ID="exon_13129_5"
                     /Parent="mRNA_13129"
                     /gene="jgi.p|Fomfom1|1360149"
                     /source="prediction"
     exon            complement(599..610)
                     /ID="exon_13129_4"
                     /Parent="mRNA_13129"
                     /gene="jgi.p|Fomfom1|1360149"
                     /source="prediction"
     exon            complement(681..952)
                     /ID="exon_13129_3"
                     /Parent="mRNA_13129"
                     /gene="jgi.p|Fomfom1|1360149"
                     /source="prediction"
     exon            complement(1063..1456)
                     /ID="exon_13129_2"
                     /Parent="mRNA_13129"
                     /gene="jgi.p|Fomfom1|1360149"
                     /source="prediction"
     exon            complement(1536..2326)
                     /ID="exon_13129_1"
                     /Parent="mRNA_13129"
                     /gene="jgi.p|Fomfom1|1360149"
                     /source="prediction"
     five_prime_UTR  complement(2102..2326)
                     /ID="UTR5_13129"
                     /Parent="mRNA_13129"
                     /gene="jgi.p|Fomfom1|1360149"
                     /source="prediction"
     exon            2822..3042
                     /ID="exon_13130_1"
                     /Parent="mRNA_13130"
                     /gene="jgi.p|Fomfom1|1210368"
                     /source="prediction"
     gene            2822..4174
                     /ID="gene_13130"
                     /Name="jgi.p|Fomfom1|1210368"
                     /gene="gene96788_98141"
                     /portal_id="Fomfom1"
                     /proteinId="1210368"
                     /score="0"
                     /source="prediction"
                     /transcriptId="1210559"
     mRNA            2822..4174
                     /ID="mRNA_13130"
                     /Name="jgi.p|Fomfom1|1210368"
                     /Parent="gene_13130"
                     /gene="jgi.p|Fomfom1|1210368"
                     /proteinId="1210368"
                     /source="prediction"
                     /track="FilteredModels1"
                     /transcriptId="1210559"
     CDS             join(2822..3042,3115..3421,3494..4018,4079..4174)
                     /ID="CDS_13130"
                     /gene="jgi.p_Fomfom1_1210368"
                     /gene_functions="biosynthetic-additional (smcogs)
                     SMCOG1039:aldo/keto reductase family oxidoreductase (Score:
                     262.7; E-value: 6.6e-80)"
                     /gene_kind="biosynthetic-additional"
                     /source="prediction"
                     /transl_table=1
                     /translation="MFLPAPEPATRLGYYRKLAPRAAIHVSPIILGGMSIGDKWNDIGM
                     GSMNKESSFKLLDAYFQAGGNFIDTANQYQSGSSEEFIGEWQESRAIRDQLILATKYTN
                     NPHLADTTIAQKINYCGNNIKSLNLSVESSLKRLRTSYLDILYVHYWDNTTDVEEIMDG
                     LHNLIVAGKVLYLGVSNVPAWLVVKANAYARQHGKTPFVIYQAPWSVLQREVEREVLPM
                     CVHEGLAIAAFGVLGGGKIRTDAEEERRRATGERGRTIMGPQWERTPEERAVCAVLERI
                     AKEVGAESITAVAIAYIQHKAPYVFPIVGGRKVEHLLANVEALKVSLSDAHIKAIEDAK
                     PFVKGYPWDITGDYGTVPFLIAAQAKIDPQPLPATIKGPSSN"
     exon            3115..3421
                     /ID="exon_13130_2"
                     /Parent="mRNA_13130"
                     /gene="jgi.p|Fomfom1|1210368"
                     /source="prediction"
     exon            3494..4018
                     /ID="exon_13130_3"
                     /Parent="mRNA_13130"
                     /gene="jgi.p|Fomfom1|1210368"
                     /source="prediction"
     exon            4079..4174
                     /ID="exon_13130_4"
                     /Parent="mRNA_13130"
                     /gene="jgi.p|Fomfom1|1210368"
                     /source="prediction"
     exon            complement(4941..5028)
                     /ID="exon_13131_12"
                     /Parent="mRNA_13131"
                     /gene="jgi.p|Fomfom1|1373023"
                     /source="prediction"
     gene            complement(4941..7312)
                     /ID="gene_13131"
                     /Name="jgi.p|Fomfom1|1373023"
                     /gene="gene98907_101279"
                     /portal_id="Fomfom1"
                     /proteinId="1373023"
                     /score="0"
                     /source="prediction"
                     /transcriptId="1373214"
     mRNA            complement(4941..7312)
                     /ID="mRNA_13131"
                     /Name="jgi.p|Fomfom1|1373023"
                     /Parent="gene_13131"
                     /gene="jgi.p|Fomfom1|1373023"
                     /proteinId="1373023"
                     /source="prediction"
                     /track="FilteredModels1"
                     /transcriptId="1373214"
     CDS             complement(join(4941..5028,5099..5248,5322..5462,
                     5529..5587,5647..5859,5937..5955,6008..6111,6171..6432,
                     6513..6656,6719..6818,6915..6992,7060..7312))
                     /ID="CDS_13131"
                     /gene="jgi.p_Fomfom1_1373023"
                     /gene_functions="biosynthetic-additional
                     (rule-based-clusters) p450"
                     /gene_functions="biosynthetic-additional (smcogs)
                     SMCOG1034:cytochrome P450 (Score: 207.1; E-value: 7.9e-63)"
                     /gene_kind="biosynthetic-additional"
                     /sec_met_domain="p450 (E-value: 1e-76, bitscore: 252.9,
                     seeds: 50, tool: rule-based-clusters)"
                     /source="prediction"
                     /transl_table=1
                     /translation="MSLEFTQLAKERLLAFAVPLSSGPRVYVALTAVVLVWLIKSIVST
                     SLRRRKMPPGPPGLPIIGNVLDVPSSMPWFKFTEWKQQYGPIFSLNMAGQPVVVVNSHK
                     VTADLFDRRSNLYSDRPRFVMASEILTGGIFMVFSGYTEVWRKMRRAGHEGFNLRASEQ
                     YQPMQEREAGLTVLDIIAAPDAWDDRLKQATASSILTAVYGWPRISGKDKPVIERIHAH
                     TARIASAVVPGRYLVDIMPIMKHLPTSIAKWKREGLEWHEGETEMFEEFNRGVSDRMAK
                     GESLTCFVASLVETEQRHGLTKKEAAWLAGIMFSAGAETTSGSMMNFVQAMLLFPDAMR
                     KAQKELDAVVGRDRLPSFDDRKNLPYVRAMVKEVLRWRPVGPLAVPRRVTEDDWYEGYF
                     IPKGTMVIPNVWGMNHDPEIFHDSENFRPERFLDETGTTDVAPPDTHGMGHVTFGFGRR
                     ICVGLNFANQGLFINFATILWAMNISKAVDGQGREITPDPNALVDAGVVVGPAPFPCKM
                     TPRFPEVKAIIERELAHSA"
     exon            complement(5099..5248)
                     /ID="exon_13131_11"
                     /Parent="mRNA_13131"
                     /gene="jgi.p|Fomfom1|1373023"
                     /source="prediction"
     exon            complement(5322..5462)
                     /ID="exon_13131_10"
                     /Parent="mRNA_13131"
                     /gene="jgi.p|Fomfom1|1373023"
                     /source="prediction"
     exon            complement(5529..5587)
                     /ID="exon_13131_9"
                     /Parent="mRNA_13131"
                     /gene="jgi.p|Fomfom1|1373023"
                     /source="prediction"
     exon            complement(5647..5859)
                     /ID="exon_13131_8"
                     /Parent="mRNA_13131"
                     /gene="jgi.p|Fomfom1|1373023"
                     /source="prediction"
     exon            complement(5937..5955)
                     /ID="exon_13131_7"
                     /Parent="mRNA_13131"
                     /gene="jgi.p|Fomfom1|1373023"
                     /source="prediction"
     exon            complement(6008..6111)
                     /ID="exon_13131_6"
                     /Parent="mRNA_13131"
                     /gene="jgi.p|Fomfom1|1373023"
                     /source="prediction"
     exon            complement(6171..6432)
                     /ID="exon_13131_5"
                     /Parent="mRNA_13131"
                     /gene="jgi.p|Fomfom1|1373023"
                     /source="prediction"
     exon            complement(6513..6656)
                     /ID="exon_13131_4"
                     /Parent="mRNA_13131"
                     /gene="jgi.p|Fomfom1|1373023"
                     /source="prediction"
     exon            complement(6719..6818)
                     /ID="exon_13131_3"
                     /Parent="mRNA_13131"
                     /gene="jgi.p|Fomfom1|1373023"
                     /source="prediction"
     exon            complement(6915..6992)
                     /ID="exon_13131_2"
                     /Parent="mRNA_13131"
                     /gene="jgi.p|Fomfom1|1373023"
                     /source="prediction"
     exon            complement(7060..7312)
                     /ID="exon_13131_1"
                     /Parent="mRNA_13131"
                     /gene="jgi.p|Fomfom1|1373023"
                     /source="prediction"
     five_prime_UTR  8592..8733
                     /ID="UTR5_13132"
                     /Parent="mRNA_13132"
                     /gene="jgi.p|Fomfom1|289758"
                     /source="prediction"
     exon            8592..8795
                     /ID="exon_13132_1"
                     /Parent="mRNA_13132"
                     /gene="jgi.p|Fomfom1|289758"
                     /source="prediction"
     gene            8592..9633
                     /ID="gene_13132"
                     /Name="jgi.p|Fomfom1|289758"
                     /gene="gene102558_103600"
                     /portal_id="Fomfom1"
                     /proteinId="289758"
                     /score="0"
                     /source="prediction"
                     /transcriptId="289758"
     mRNA            8592..9633
                     /ID="mRNA_13132"
                     /Name="jgi.p|Fomfom1|289758"
                     /Parent="gene_13132"
                     /gene="jgi.p|Fomfom1|289758"
                     /proteinId="289758"
                     /source="prediction"
                     /track="FilteredModels1"
                     /transcriptId="289758"
     CDS             join(8734..8795,8867..9338)
                     /ID="CDS_13132"
                     /gene="jgi.p_Fomfom1_289758"
                     /source="prediction"
                     /transl_table=1
                     /translation="MGAGRKRTCTPCAMLPPSPPVYHCDGLDVHFRSLQDDILTIRRRR
                     TSPIYVAGCSTACTIMGTVLAISIEPSRQPRRPFAQFAPSGISAPPRNTATRIPTSPST
                     IPASMSQKVGVLILLFIATCLVRPRINVFASVSLPSIGSPLFKIYHPPVHWTPEIRPWR
                     KWVFHRLFLDIYCG"
     exon            8867..9633
                     /ID="exon_13132_2"
                     /Parent="mRNA_13132"
                     /gene="jgi.p|Fomfom1|289758"
                     /source="prediction"
     three_prime_UTR 9339..9633
                     /ID="UTR3_13132"
                     /Parent="mRNA_13132"
                     /gene="jgi.p|Fomfom1|289758"
                     /source="prediction"
     exon            9634..9723
                     /ID="exon_13133_1"
                     /Parent="mRNA_13133"
                     /gene="jgi.p|Fomfom1|289756"
                     /source="prediction"
     five_prime_UTR  9634..9723
                     /ID="UTR5_13133"
                     /Parent="mRNA_13133"
                     /gene="jgi.p|Fomfom1|289756"
                     /source="prediction"
     gene            9634..11513
                     /ID="gene_13133"
                     /Name="jgi.p|Fomfom1|289756"
                     /gene="gene103600_105480"
                     /portal_id="Fomfom1"
                     /proteinId="289756"
                     /score="0"
                     /source="prediction"
                     /transcriptId="289756"
     mRNA            9634..11513
                     /ID="mRNA_13133"
                     /Name="jgi.p|Fomfom1|289756"
                     /Parent="gene_13133"
                     /gene="jgi.p|Fomfom1|289756"
                     /proteinId="289756"
                     /source="prediction"
                     /track="FilteredModels1"
                     /transcriptId="289756"
     five_prime_UTR  9796..10000
                     /ID="UTR5_13133"
                     /Parent="mRNA_13133"
                     /gene="jgi.p|Fomfom1|289756"
                     /source="prediction"
     exon            9796..10280
                     /ID="exon_13133_2"
                     /Parent="mRNA_13133"
                     /gene="jgi.p|Fomfom1|289756"
                     /source="prediction"
     CDS             join(10001..10280,10359..11275)
                     /ID="CDS_13133"
                     /gene="jgi.p_Fomfom1_289756"
                     /gene_functions="biosynthetic (rule-based-clusters)
                     terpene: Terpene_synth_C"
                     /gene_functions="biosynthetic-additional (smcogs)
                     SMCOG1052:Terpene synthase/cyclase metal-binding domain
                     protein (Score: 185.5; E-value: 2.6e-56)"
                     /gene_kind="biosynthetic"
                     /sec_met_domain="Terpene_synth_C (E-value: 8.9e-16,
                     bitscore: 52.5, seeds: 87, tool: rule-based-clusters)"
                     /source="prediction"
                     /transl_table=1
                     /translation="MSSASQSTTFATAPTKSIVVQTEDGRTQKYLYLPDTMADWPWPRK
                     INPYYEEVTAESNAWFKTFKPFTPESQYAYDKCDFGRLASLAYPDISREALRTGIDLMN
                     VFFVVDEYTDVEPAPVVREMIGIVIDALHNPDKPRPEGEIMLGEVTRQFWARGRTTATP
                     EAAKHMVEAFTDYLLSVIEQAEDRDNDTMRTIDTYLQNRRQNIGARPSYVPGELHLSIP
                     DEAFYHPVLKELEYLVADLIILDNDIASYNKEQATGDDRHNILTIAMHQFRCDFDAAMV
                     WVANYHKEVEMRFLDALKRVPSWGPKVDKDVAVYIEHLANWPRCNDSWNFESGRYFGSK
                     GLEYQKTRLVPMLPKRKQDPTLRREQVDVPLVDKLEQLPAILEHPALEPVSAMVAAAA"
     exon            10359..11513
                     /ID="exon_13133_3"
                     /Parent="mRNA_13133"
                     /gene="jgi.p|Fomfom1|289756"
                     /source="prediction"
     three_prime_UTR 11276..11513
                     /ID="UTR3_13133"
                     /Parent="mRNA_13133"
                     /gene="jgi.p|Fomfom1|289756"
                     /source="prediction"
     exon            12966..13158
                     /ID="exon_13134_1"
                     /Parent="mRNA_13134"
                     /gene="jgi.p|Fomfom1|1373025"
                     /source="prediction"
     gene            12966..15038
                     /ID="gene_13134"
                     /Name="jgi.p|Fomfom1|1373025"
                     /gene="gene106932_109005"
                     /portal_id="Fomfom1"
                     /proteinId="1373025"
                     /score="0"
                     /source="prediction"
                     /transcriptId="1373216"
     mRNA            12966..15038
                     /ID="mRNA_13134"
                     /Name="jgi.p|Fomfom1|1373025"
                     /Parent="gene_13134"
                     /gene="jgi.p|Fomfom1|1373025"
                     /proteinId="1373025"
                     /source="prediction"
                     /track="FilteredModels1"
                     /transcriptId="1373216"
     CDS             join(12966..13158,13217..13349,13419..13756,13830..13945,
                     14006..14102,14160..14173,14237..14508,14593..14862,
                     14957..15038)
                     /ID="CDS_13134"
                     /gene="jgi.p_Fomfom1_1373025"
                     /gene_functions="biosynthetic-additional
                     (rule-based-clusters) p450"
                     /gene_functions="biosynthetic-additional (smcogs)
                     SMCOG1034:cytochrome P450 (Score: 193.9; E-value: 8.1e-59)"
                     /gene_kind="biosynthetic-additional"
                     /sec_met_domain="p450 (E-value: 2e-70, bitscore: 232.1,
                     seeds: 50, tool: rule-based-clusters)"
                     /source="prediction"
                     /transl_table=1
                     /translation="MSASVYVLAIAAAVFAFYFLRIRATNPKNLPLPPGPKGLPFLGAI
                     YDVPQDIAWRTFQDWGKKYGNLIYFHTFGKPIVVINSFSIAHDLLEKRSALYSCRPYVP
                     MAGDVIGWNWALPIVPYGDKFKRHRKYLQEYLKKPRLPNYYPIQLKEVHRLLNDLLDDP
                     VNYKAHIKRMAAGITMLMTYGHEVKTLDDHFVNLAERGVKTIEAVGAVGAHIVDLLPWL
                     RFLPDWVPGAGFKRLPPGTREDLHAFLHTPFEQVKKQMAEGTAVPCYTATMLEETGDEE
                     GVRSTAGITYSGGFDTTVSTMMTTMVCVVRDPIVQARVQAELDIVVGKDRLPTFSDRDK
                     LPYLHCVITEAIRYASTTPVGVPHRLMEDDEYNGYFIPKGTMVMANTWAMLNDPSMYPE
                     PEKFNPDRFLKGEGRTPQPDPRGPAFGFGRRICPGKDLAENTVWAMVANLFHVYRITPA
                     VDEEGKAIPIPTEFEEHAVRHPLPFKCKITPRLPTSVNLVRQTALI"
     exon            13217..13349
                     /ID="exon_13134_2"
                     /Parent="mRNA_13134"
                     /gene="jgi.p|Fomfom1|1373025"
                     /source="prediction"
     exon            13419..13756
                     /ID="exon_13134_3"
                     /Parent="mRNA_13134"
                     /gene="jgi.p|Fomfom1|1373025"
                     /source="prediction"
     exon            13830..13945
                     /ID="exon_13134_4"
                     /Parent="mRNA_13134"
                     /gene="jgi.p|Fomfom1|1373025"
                     /source="prediction"
     exon            14006..14102
                     /ID="exon_13134_5"
                     /Parent="mRNA_13134"
                     /gene="jgi.p|Fomfom1|1373025"
                     /source="prediction"
     exon            14160..14173
                     /ID="exon_13134_6"
                     /Parent="mRNA_13134"
                     /gene="jgi.p|Fomfom1|1373025"
                     /source="prediction"
     exon            14237..14508
                     /ID="exon_13134_7"
                     /Parent="mRNA_13134"
                     /gene="jgi.p|Fomfom1|1373025"
                     /source="prediction"
     exon            14593..14862
                     /ID="exon_13134_8"
                     /Parent="mRNA_13134"
                     /gene="jgi.p|Fomfom1|1373025"
                     /source="prediction"
     exon            14957..15038
                     /ID="exon_13134_9"
                     /Parent="mRNA_13134"
                     /gene="jgi.p|Fomfom1|1373025"
                     /source="prediction"
     five_prime_UTR  15651..15873
                     /ID="UTR5_13135"
                     /Parent="mRNA_13135"
                     /gene="jgi.p|Fomfom1|289883"
                     /source="prediction"
     exon            15651..15906
                     /ID="exon_13135_1"
                     /Parent="mRNA_13135"
                     /gene="jgi.p|Fomfom1|289883"
                     /source="prediction"
     gene            15651..17346
                     /ID="gene_13135"
                     /Name="jgi.p|Fomfom1|289883"
                     /gene="gene109617_111313"
                     /portal_id="Fomfom1"
                     /proteinId="289883"
                     /score="0"
                     /source="prediction"
                     /transcriptId="289883"
     mRNA            15651..17346
                     /ID="mRNA_13135"
                     /Name="jgi.p|Fomfom1|289883"
                     /Parent="gene_13135"
                     /gene="jgi.p|Fomfom1|289883"
                     /proteinId="289883"
                     /source="prediction"
                     /track="FilteredModels1"
                     /transcriptId="289883"
     CDS             join(15874..15906,16123..16231,16297..16788,16839..17146)
                     /ID="CDS_13135"
                     /gene="jgi.p_Fomfom1_289883"
                     /source="prediction"
                     /transl_table=1
                     /translation="MHPYTYTAISEYLPASGWVSDTHSTISVDGTTHSPTTNDSTATLN
                     FTGTGFEVVALAPEALDTDQIVVACQVDDLLYLILPDPLPSTYPANLTWCATRDLPAGS
                     HTLTLETNPGALNQAFLFDYVRIFGEEASNTSAPTSSPTPSGSTSTSTSTSTSEPSPTN
                     SSAPQHVPIGPVVGGAVGGGIALALIAFALAFFLLRRKRKRESSPEDQISHYWGGIRPS
                     DGHHTTQTEVRVAPTGETIMSPASSASRTKGASLVSSKTSSAGGAAQHPSGHPSEPARS
                     SEPVAQVVVLAEDSGWRERTEPVVLPPPYTVE"
     exon            16123..16231
                     /ID="exon_13135_2"
                     /Parent="mRNA_13135"
                     /gene="jgi.p|Fomfom1|289883"
                     /source="prediction"
     exon            16297..16788
                     /ID="exon_13135_3"
                     /Parent="mRNA_13135"
                     /gene="jgi.p|Fomfom1|289883"
                     /source="prediction"
     exon            16839..17346
                     /ID="exon_13135_4"
                     /Parent="mRNA_13135"
                     /gene="jgi.p|Fomfom1|289883"
                     /source="prediction"
     three_prime_UTR 17147..17346
                     /ID="UTR3_13135"
                     /Parent="mRNA_13135"
                     /gene="jgi.p|Fomfom1|289883"
                     /source="prediction"
     exon            complement(17368..17391)
                     /ID="exon_13136_3"
                     /Parent="mRNA_13136"
                     /gene="jgi.p|Fomfom1|1373027"
                     /source="prediction"
     gene            complement(17368..18057)
                     /ID="gene_13136"
                     /Name="jgi.p|Fomfom1|1373027"
                     /gene="gene111334_112024"
                     /portal_id="Fomfom1"
                     /proteinId="1373027"
                     /score="0"
                     /source="prediction"
                     /transcriptId="1373218"
     mRNA            complement(17368..18057)
                     /ID="mRNA_13136"
                     /Name="jgi.p|Fomfom1|1373027"
                     /Parent="gene_13136"
                     /gene="jgi.p|Fomfom1|1373027"
                     /proteinId="1373027"
                     /source="prediction"
                     /track="FilteredModels1"
                     /transcriptId="1373218"
     CDS             complement(join(17368..17391,17448..17818,17874..18057))
                     /ID="CDS_13136"
                     /gene="jgi.p_Fomfom1_1373027"
                     /source="prediction"
                     /transl_table=1
                     /translation="MFTTLSTSTRSSFAGPRAATVFLCLAQAALAATESDDPEDVKPGD
                     KVDGTGWGKAFAVIFITIGVCTSLALLWSHLFRPPLEPRPVLPIHNGEASLDDKQAPTP
                     VENETKQSWDGDLSQPPPIVTSLSNEDVRPPPPYPWELSLYHSRGSSDNGYPDASQGAP
                     QPGAFVGPASLPAPPLAHTKNNSPRFRSY"
     exon            complement(17448..17818)
                     /ID="exon_13136_2"
                     /Parent="mRNA_13136"
                     /gene="jgi.p|Fomfom1|1373027"
                     /source="prediction"
     exon            complement(17874..18057)
                     /ID="exon_13136_1"
                     /Parent="mRNA_13136"
                     /gene="jgi.p|Fomfom1|1373027"
                     /source="prediction"
     three_prime_UTR complement(18408..18682)
                     /ID="UTR3_13137"
                     /Parent="mRNA_13137"
                     /gene="jgi.p|Fomfom1|1451969"
                     /source="prediction"
     exon            complement(18408..18966)
                     /ID="exon_13137_4"
                     /Parent="mRNA_13137"
                     /gene="jgi.p|Fomfom1|1451969"
                     /source="prediction"
     gene            complement(18408..19339)
                     /ID="gene_13137"
                     /Name="jgi.p|Fomfom1|1451969"
                     /gene="gene112374_113306"
                     /portal_id="Fomfom1"
                     /proteinId="1451969"
                     /score="0"
                     /source="prediction"
                     /transcriptId="1452160"
     mRNA            complement(18408..19339)
                     /ID="mRNA_13137"
                     /Name="jgi.p|Fomfom1|1451969"
                     /Parent="gene_13137"
                     /gene="jgi.p|Fomfom1|1451969"
                     /proteinId="1451969"
                     /source="prediction"
                     /track="FilteredModels1"
                     /transcriptId="1452160"
     CDS             complement(join(18683..18966,19022..19118,19183..19194))
                     /ID="CDS_13137"
                     /gene="jgi.p_Fomfom1_1451969"
                     /source="prediction"
                     /transl_table=1
                     /translation="MQPSKLQGLGYAESDFPVNSAEWDKFLNRPRELTERIWKIALPKL
                     KALIEQERADRIRAAFEARLNERHAEVQPYYANFVRRVHTDIRPFMPNLFSARHMPSLL
                     VLNSANDAQTRVTLRRFSHRSSTRCS"
     exon            complement(19022..19118)
                     /ID="exon_13137_3"
                     /Parent="mRNA_13137"
                     /gene="jgi.p|Fomfom1|1451969"
                     /source="prediction"
     exon            complement(19183..19250)
                     /ID="exon_13137_2"
                     /Parent="mRNA_13137"
                     /gene="jgi.p|Fomfom1|1451969"
                     /source="prediction"
     five_prime_UTR  complement(19195..19250)
                     /ID="UTR5_13137"
                     /Parent="mRNA_13137"
                     /gene="jgi.p|Fomfom1|1451969"
                     /source="prediction"
     exon            complement(19299..19339)
                     /ID="exon_13137_1"
                     /Parent="mRNA_13137"
                     /gene="jgi.p|Fomfom1|1451969"
                     /source="prediction"
     five_prime_UTR  complement(19299..19339)
                     /ID="UTR5_13137"
                     /Parent="mRNA_13137"
                     /gene="jgi.p|Fomfom1|1451969"
                     /source="prediction"
ORIGIN
        1 tgcggattct acgcggtctg cacacgctcg cgctcgatga tgctcgcaac gtctgcgtgg
       61 cgcggggtga tctcgcactt gaacgtcggc gggctcctgc attacaaata cacacatcag
      121 cctcatgacc aaacgaggta gagtacgagt gcggcaggag tagtggatcg aggaacgtac
      181 gcgacgagtc caccatcgat catatcatgc gagtcgggcg tgatgtcgtt cccgtgctcg
      241 tccttcgcct tgcggaagct gaatgcccac aggaggcacg cgatgtcgat gaacagcgac
      301 tggttcgcga agttgtaccc tgcacaaatc ctgtatggcg atgagcacca ccacctccga
      361 ggaggaattc acgacgtgca ggggtttacg caccgcctgc cgaaaccgaa ggtgacatgg
      421 cccatgttgt gggtgtctgg gggcgcgatc tcgttcttcc cgctctcgtc gaggaaccgc
      481 tccggtcgga agttgtcgta gtcggggaac acattagggt cgctacgatt ttcacccgcg
      541 tcgaaattca agagttcagc acaatggaca aggacccata caagctaccc gcacttacgt
      601 gttcatagcc ctatgtcgcg gtcctctcca tcagccacca ttcaaccaag catgcctcaa
      661 gagagactca gcagacgcac cagatattcc caagcacgat cgcgcccttg gggataaagt
      721 acccctcgta ccagtcgtcc tgactcgtcg cgcggggagt acccagcggg ccgaccgtgc
      781 gccatcgcag cgtctcgcgg acacaggcgc ggatgtacgg cagattgtcc cggtcggcga
      841 atgtgggcgc gcggtcgcga ccgacgacgg catcaatctc ggcctgggcg cgcgcctgca
      901 cctcagggtg gagcaccatg gcgagcacga agatgataag ctgcccggca gtctgcggtt
      961 cgcgataaac gtggagattc acgtcgatca aggaatggag gagtaggtgg tcagttaaga
     1021 tgccactgcg tatcgacggg aggtaagaat tatcagacgc accgtctctg cgccggcgcc
     1081 gaacatgttg cctgcgagcc acgccatctg cttcgccgac agcccatgac ggtccttgtt
     1141 ctcgacgagg ccggcagcga agctcttcgc ggcctcgggg tcgcccttct gcgccttctt
     1201 gaccgtgtta tccacgaact cgatgaacat cgacgtatcg cggttgtgcc acgtctcggc
     1261 ccagaccttc cacgggacga gcccggtcca ggaggggatg tgcttgagga aggggaggta
     1321 ctcgacgatg aagcggccgg gaagaacgga ggaggcgatg cggccggtgt gttcgtggat
     1381 ccggtgcacg agcgggttgg agggctcgag tctgtcccag ccgtaaagcg cggacaaaat
     1441 agacgacgcg gcggacctgt tatgcaatac acaacaacga ggacgatgag caagtgtggc
     1501 taagcggttt ggaaatggcg aggagcgaaa cgtacagcat taggtgctcc cgccactcat
     1561 ggtggtcggc gataatatcg gcaacgagtg cgtaggcttc tctcgtctgg acctgctggt
     1621 acttcttgca agcggtgagg ctgaactcct cgtgggacgc gcggcgcatg cgtctccaga
     1681 gttcgccgta gcgggtgaag acgaggaaga cgcctccagt gagtatttcg ccggccatga
     1741 tggactttgg gcggtcgctg tatatggtcg aacgacggtc aaggagatct gcagcgactt
     1801 tgtgggtgtt caggatgatg atcggggttc cagccatgtt gagggagaag atagggccat
     1861 atgtgcgtgc ccattgggtg tactggagcc aggccttgcc cttgacgtcc catatgttgc
     1921 cgaggatggg aatacctggt ggaccgggag gaagcttgcg gcgggtgagg atgccgcgca
     1981 cgataaggtt aaggacataa atgacggcga ggcctgctag tgctgcgacg atagaagaca
     2041 cggagacaag gttgcgtaca tgaggcacag aagaaacgga aaagggggct ttgggatcca
     2101 tgaggaggaa gaatgacgaa cactgggcca acttcccctt cccgaggggc tatatggcga
     2161 accatctgaa atggtggagt gaagaaagct gcgtgaggca gagtgaggat tggcaaatgc
     2221 aaaagatgaa tgtgtcatgg tcagatacgc ggaaaatgag gccactctgc gattgtggca
     2281 gccttgatat gtttgacatc ttgacagggc cggggttgtg actcggtaag cagcggttga
     2341 gagaggtgtt actcaatgcg ggaatcgtat gaaattgctg actaattgaa atctgtgccg
     2401 atgagatctg tagatggacc cggcgatgtg ggaggatcca ggacgatggg ttcgggactt
     2461 gagtcagccg aggacaagac gactgtttaa gttctacaag gcgctgtcct ctgagaattc
     2521 gtaaactgct cagctgatcc gccctcctcg atgttcgtcc agcgactctg cattctccgc
     2581 tcgggatttc caccatgcgc caaattacac ttctctcgtc atcccgcgct cgccggacaa
     2641 ttccatctct acactccccc gatttgtgtc acacattctc caccctcgtc ccagtagcca
     2701 accccttctt ccatgcttct tcttcacacc ttagaaccta tatatcctct tcgccgaccg
     2761 cttcaacaac agcaccccag ctcttgcata ctactatcca cacgagtcca cctctttcac
     2821 catgttcttg cctgcacctg agcccgccac tcgcctcggc tactaccgca agctcgcgcc
     2881 ccgcgcagct atccatgtct ctcccatcat tctcggcggt atgagcatcg gtgacaagtg
     2941 gaacgacatc ggcatgggct ccatgaacaa ggagtcttcc ttcaaactcc tcgacgccta
     3001 ctttcaggca ggaggcaact tcatcgatac cgcaaaccaa tagtaagcgc tctcttccct
     3061 cgcagctccg gtattcaaat atttgcaatc tgactgcgca cttatctatc acagccagag
     3121 cggctcttcc gaagagttca tcggcgagtg gcaggagtcg cgcgccatcc gcgaccagct
     3181 catccttgct accaagtaca cgaacaaccc gcatctcgct gataccacca tcgcccagaa
     3241 gatcaactac tgcggcaaca acatcaagtc cctcaacctc tccgtcgagt ccagtctcaa
     3301 gcgcctccgc acctcatacc tcgacatcct ctatgtccac tactgggaca acaccaccga
     3361 cgtcgaggag atcatggacg gtctccacaa cctcatcgtc gcaggcaagg tcctctacct
     3421 cgtacgtccc tcaacaactc ttctcgccct tccatgctca ccatcttgca ctgcctcgct
     3481 cactcatctc tagggtgtct cgaacgtccc cgcctggctc gtcgtgaaag ccaacgccta
     3541 cgcccgccaa cacggcaaga cgccgttcgt gatctaccaa gccccctggt ccgtcctcca
     3601 acgcgaggtc gagcgcgaag tgctcccgat gtgcgtgcac gagggcctcg ccatcgccgc
     3661 cttcggcgtc ctcggcggcg gcaagatccg cacggacgcg gaagaggagc ggcggcgggc
     3721 gacgggcgag cgcgggcgca ccatcatggg cccgcagtgg gagcgcacgc cggaagaacg
     3781 cgccgtgtgc gccgtcctcg agcgcatcgc gaaagaggtc ggcgcggaga gcatcactgc
     3841 cgtcgcgatc gcgtacatcc agcacaaggc gccgtatgtg ttccccatcg tcggcggccg
     3901 caaggtcgag cacctcctgg ccaacgtcga ggcgctcaag gtcagcctct cggacgcgca
     3961 catcaaggcg atcgaggacg cgaagccgtt cgtgaagggc tacccgtggg atatcactgt
     4021 acgtgtatct tttaaattgg gctgagggtt gtggtgcgtc tctgacacga catttcaggg
     4081 tgactatggg acggtaccgt tcctcatcgc cgcacaggcc aagatagacc ctcagcctct
     4141 tcccgccacc atcaagggcc cgtcgagcaa ctgactacgc tccggtgcat ggagctcaga
     4201 cgctacgcag cctgagcgga gtggacgctc caccgagaaa tctgctgcgc agtccccacg
     4261 ccatggctcg acgcgcagac gacgacagtg ctcgcattgt gttgccatgt agtcaaactt
     4321 tcgatacgct ttcgcgcaca tcacacacca gctacgatgc aagttcgcat gtaaaataac
     4381 taccaccgca tcttacaagt ctcaatctca tagaatgcat tcatcacatc agaccaccgt
     4441 ttttatgaac gattctcggg actcagtacc aagtctcatt ggacaattcg cctttccatg
     4501 ttggaagccg tctcggtgac aagtccaaat tcggggaggt gttgtggccc accggaaaac
     4561 gcgcttggac tcagggggga tgaggaatac tagtactggt gcgagttgat cacttttcga
     4621 gcgtcaacaa cagaacagct tggaagagcg acgcgtgccc gatgtgcaac caagtttgcg
     4681 cgataagatt gtcttcggca acaattcatt caaaggcgca tactaggggt tctcgagcag
     4741 aaaaacttaa ggaggaagat tgaaagttca atataaaaaa aaccatcact ccaacgagtc
     4801 gtacgcatac aatcagttcg atactgtatt ctccgtacaa taagtacaac gatccactgg
     4861 aactctcatg ttcgatagct acttctttcc ggcacgagaa tgacgaacgg ccgatatacg
     4921 cattgacgta ccagagcgca tcacgctgaa tgcgcgagct ctcgctcgat gatcgctttc
     4981 acctccggga agcggggcgt catcttgcac gggaacggcg cagggccact gaggcatgat
     5041 cacgaatcag tacaccgcac actcaagtgg aggtggtagc aagtgtaaaa agacgtacac
     5101 gacgactcct gcatcaacga gcgcgttcgg gtccggcgta atctcacgac cttgcccgtc
     5161 gacagcctta gatatgttca tcgcccacag gatcgtcgcg aagttgatga agagcccttg
     5221 gttggcaaag ttaaggccga cgcagatcct gcgtgtgtgt cgcatgtaaa caaacatgac
     5281 ttgttcggtt tctttctgag cacagacccc gcggaactca cctcctgccg aacccgaagg
     5341 tgacgtgacc cataccatgc gtatcgggag gcgcgacgtc agtggtcccg gtctcgtcga
     5401 ggaagcgctc tgggcggaag ttctcagagt cgtgaaagat ctccggatcg tggttcatgc
     5461 ccctggggtc gacgaagcat aatgcataag gatccgcatg atgacttaag aagcgtttga
     5521 gtacatacca gacgttaggg atgaccatcg tgcccttggg gatgaagtag ccttcgtacc
     5581 agtcgtccta tcacatcatt caatattcac gcctcaacac ggtggatacg gccgtttgcg
     5641 actgacctca gtcactcgcc tggggacggc aagaggcccc acggggcgcc aacggaggac
     5701 ttctttgacc atggcacgga cgtacggcaa gttcttccga tcgtcgaacg aggggagccg
     5761 atcgcgcccg acgacggcat cgagctcctt ctgtgccttg cgcatcgcat ccgggaagag
     5821 gagcatggcc tgaacaaagt tcatcatcga ccccgacgtc taaaacacaa agacgcatca
     5881 gttgagtccg gttcgcagct ctaatagcag cgctactgcc tgagtatcag acgtaccgtt
     5941 tccgcgccgg cagagctgaa agaaggtgcg tgagcatgtg ccctcacatt gacattgata
     6001 gacatacaac atgatccccg ccagccaggc agcttccttc tttgtcaagc catggcgctg
     6061 ctccgtctcg acgagcgacg ccacaaagca cgtcagggac tcgcccttcg cctgcaggta
     6121 ccaggattag ttagatacga gcgtggcgct ggagtcaaag gtacacgtac catacggtcg
     6181 ctgacgcccc ggttgaactc ctcgaacatc tccgtctcgc cctcgtgcca ctccaggccc
     6241 tcgcgcttcc actttgcgat cgacgtcggg aggtgcttca tgattggcat aatgtcgacg
     6301 aggtagcgac cggggacgac tgcgctggcg atacgggcgg tgtgcgcgtg gatcctctcg
     6361 atgacgggct tgtccttgcc gctgatccgc ggccacccat acaccgccgt cagaatgctc
     6421 gacgcagtgg ccctgtgcac gcgcccaagt cagtgcactg tgcgaggtca tggcggaagc
     6481 aaggcagcaa ggaagcaagg aagaagacgc actgcttgag acgatcgtcc cacgcgtccg
     6541 gggccgcgat gatgtcgagg acagtaagac ccgcttcgcg ctcttgcatc ggctggtatt
     6601 gctcggatgc gcgcaaattg aagccttcat gtcccgcgcg acgcatcttg cgccacctat
     6661 catgcacaga aggggtcaga actgggccca tgagtgagtg agagaggacg tcgcgtacac
     6721 ttcggtgtag ccggagaaga ccatgaatat cccgccggtg aggatctcac ttgccatcac
     6781 gaaccgcggg cgatcgctat agagattcga gcgacggtct gtgacagcgt tggcaagaag
     6841 caggtgggtg cacgtgtccg agataagcgt cagaaaggtg gactttgaaa agcatggagt
     6901 gcggggcgac ataccgaaca ggtcggctgt caccttgtgg ctgttaacta caacgacggg
     6961 ctgaccagcc atattcagcg agaagatggg tcctaacaga ttgtgtcaat cgaagcacgg
     7021 aagggcggca cggcgactgt gttttttagg gtccctcacc atactgttgc ttccattcgg
     7081 tgaacttgaa ccaaggcata ctgcttggaa cgtccaagac gttcccgatg attggcagtc
     7141 caggcggtcc cggaggcatc ttccgtctcc gcagagaggt ggacacgata gacttgatca
     7201 gccatacgag cactactgcc gtcaaggcta cgtatacgcg ggggccactg gagagaggca
     7261 cggcgaatgc gagtagcctt tccttcgcga gctgcgtaaa ttcaaggctc atcttgttga
     7321 gcactgggaa gataggtaga tatcgggtgt cagtgcgtct ggggggaggg ggtttagtgc
     7381 tcgcacaggc tggcgagtag aagtgcttgc ttcccctacg tctcatgcgg cgccataact
     7441 ttgtagcgtc tccgcaaact caaaaggggg gctctcatca taacacaccg atgattccac
     7501 cctcaccgac gcagggtcaa ccgcgcaaat ggcgtgattc cagaggccgt gtccttgtga
     7561 acgtgaacgc actcagtgcg gcgtatctga catgactgtc cgtgacagcc gcagctagcc
     7621 tgaaagaatc aagataggcg tgctgcgagt ctgcgacaat ttgagatgga tgagcctgaa
     7681 taagggatac aatatcaacg gactgcataa tacgattgcg agtcgacgag acgccgtacc
     7741 tccgcagatc atcttcacaa tttgcaattc gggcgatacg atactcccat tccatcacgt
     7801 ttcgatgttc gctctagggc agagatagga tatgtggcgc tcgggctcca tatactactc
     7861 cgaatgcgct gccaaagtga gcatcgcgcc aacggccctg gtatcgcaac gcctgcgctg
     7921 cgtggaagaa gcgcagagca agaatcgtac caccgagagt cagagcactc gccgtgtatc
     7981 tgccaatgga aatccgtcca agagcggagc tgccagtacg ggcgcgcgcc cagctcgcgc
     8041 gcagagtact accccatctg tcagtgtcac tatcgcgacg tatcgtgagc accgcgcata
     8101 aagtaacaga aaaaacagga gaaaagcgcc ggccaagcca cgtacctcta cctccgtacc
     8161 gacgtcaggg gcgttgctcg tttgttgcaa atcctcagta gtgccggttc ccgaatcgag
     8221 ggtatccgtt ctgttggtaa ccggtacggt tcgcgtcgct tactagtgcc gcgtcagcgc
     8281 ctcggtgaga gcttgagatt gtcgaaacac cgcttacgtg gagctcgaga gtcgatagtt
     8341 ggaacttcta agtcatcaga tagtgttgac cattgattcc aagaagcaag tcttcactgg
     8401 tatgcaagat tcatgagaca atggaaagat attggatctg aggcaaaggc caagtatcaa
     8461 gtcgattggg tagcctcagg ttcgaagtgc agagatgatg acgtgatgtg agaggcgccc
     8521 gccgcactcg aaacggcagt ctaaacgccc gcggataatt gccggcatcg cgtccctacc
     8581 gcagccgtgg cgtcgggttc atctcttcat ttctgacctt gactcacctt ggacagttga
     8641 ttgaaaacct cacacgtcgg cggtaacatt ctcaggaaag cggaaccaac gcgataagga
     8701 aaacggcctt tcaaatgcca ctgtcaccca tcgatgggag cgggcagaaa acgtacgtgc
     8761 acgccatgcg caatgcttcc gccaagccca ccggtgtatg tcgtacgtga gatgttacac
     8821 ctcctaaact tccatctaaa ggttgaaggt tcttgcgtgg ggtcaggtat cactgcgatg
     8881 gactcgatgt tcatttccga agcctacagg acgatatact caccatccga agacgtcgga
     8941 cctccccaat atacgtagcc ggttgttcaa cggcgtgcac cattatgggc actgtactag
     9001 caatttcgat agagccaagc cgtcaaccac ggcgcccatt tgctcagttc gccccatctg
     9061 gtatctcagc accaccacgt aacacagcta cgcgaattcc aacttcacct tcgacgattc
     9121 ccgcgtcaat gtcacaaaaa gtaggggtac tgattcttct cttcatcgcg acatgtctcg
     9181 taaggccgag gatcaacgta tttgcttccg tctctctgcc gtctattgga tcccctctgt
     9241 ttaagatata tcacccacca gtacactgga cgcctgagat aaggccttgg aggaagtggg
     9301 tctttcatcg tctatttctt gatatatact gcggatagca aagcaacatg actcgagata
     9361 cgcaaaaata gatacacaac accgctggga acgtgacggt gcttcaagtc aagggagtta
     9421 gcaccggatg cgtggagcgg tttgtatcgc aaaggccccg agcggcggtc acgaacagat
     9481 tcgcccccgc tgcccgcttt atccgcatga ttcctttgcg catacatctg actgtttgac
     9541 aggcgcacat aacaatccca cttcacagcc ggcgccatcc cattggtaaa atcgcgcttc
     9601 acggttgcgt gcggcaccac acaggcgggt tccgactaac gggcataggg acaagtgtgt
     9661 ctccttctct gcatttgata tgagaaaacg aggatcaggg tgcgtcacgt cgggtatttt
     9721 gctgtgcgta tcgttcgaat caaggtttct ggtgaggcat ttctgagtcc gcgaccgcta
     9781 attcaacttg tacaggcgtc gctctgatga ttgggcaacg aggaaagtga gtggtgggag
     9841 aagacatata tgaagcgcgt tttccggtcg ggaccgtccc actaccacgc aaaccaaagt
     9901 ctcgatccac ttctcgattt ctcgagcctt agccttagcc ctcgtcttca ccttctcctc
     9961 actccaattt tcttgcctgc tcgaaccgcg ccctctcaat atgtcatctg catcccagtc
    10021 caccaccttc gccactgcgc ctacgaagtc catcgtcgtt cagaccgagg acgggcgcac
    10081 gcagaagtac ctctacctgc cggacacgat ggccgactgg ccatggccgc ggaagatcaa
    10141 cccgtactac gaggaggtca ccgccgagtc gaacgcgtgg ttcaagacct tcaagccatt
    10201 cacgcccgag tcgcagtacg cgtacgacaa atgcgacttc ggccgccttg catccctcgc
    10261 gtacccggac atatctcgag gcgagtattg attcgctact ccttacacag cctatcgaga
    10321 cattagcatt ggtcgctgac ttgcgctatg ctttgtagag gcgctccgca ccggcatcga
    10381 cctcatgaac gtgttctttg tcgtcgacga gtacacggac gtcgagcccg cgcccgttgt
    10441 ccgcgagatg atcgggatcg tcatcgacgc gctgcacaac cccgacaagc cccgccccga
    10501 gggggagatc atgctcggcg aagtcaccag gcaattttgg gctcgaggcc gcacgaccgc
    10561 gacgcccgag gcggcgaagc acatggtcga agcgttcacc gactacctac tctccgtgat
    10621 cgagcaagcc gaagaccgcg acaacgacac catgcgcacc attgacacct acctccagaa
    10681 ccgccggcag aacatcggcg cgcgcccgtc atacgtcccg ggcgagctgc acctgtcgat
    10741 cccggacgag gcgttctacc acccggtgct caaggagctc gagtacctcg tcgcggacct
    10801 catcatcctc gacaacgaca tcgcgtcgta caacaaggag caggcgacgg gcgacgaccg
    10861 gcacaacatc ctcaccatcg ccatgcacca gttccgctgc gactttgacg cggcgatggt
    10921 ctgggtcgcg aactaccaca aggaggtcga gatgcggttc ctcgacgcgc tcaagcgcgt
    10981 gccctcgtgg ggccccaagg tcgacaagga cgtcgcggtg tacatcgagc acctcgccaa
    11041 ctggccccgc tgcaacgact cctggaactt cgagtccggc cggtactttg gcagcaaagg
    11101 gcttgagtac cagaagaccc gtctcgtgcc gatgctcccg aagcggaagc aggacccgac
    11161 gctccgtcgc gagcaggtcg atgtgcccct cgtcgacaag ctcgagcagc ttcccgccat
    11221 actcgagcat cccgcactcg agcccgtgag cgctatggtg gctgcagcgg cttagatttt
    11281 cgattgcatg tgtattggac ggtccagacg ggcgcaaatt attctctctc gtagttcgtt
    11341 ctcgatgtag atgattgact ccttagaatc cttgcacttg acttgcctat catcgattag
    11401 ctatgtatcg gttaccttta gagaacgaag aagaagtcat atcacttgta catattatca
    11461 tcgaacccac acctattctc aatcctatcg tcgtgtcgtc gtgtcatgtc tcgatcctca
    11521 cataatcgag actcagtcga atagacagag tgcgaaaccc aggaatcgtt caagccgact
    11581 cagtgttaca cgtctcagaa agcggaattc cgtccccatt gaatgccgta actttctccg
    11641 ccggtgcggt taatcattcc gcctatcagt tcagtatgta attctggatc tatcagtcca
    11701 gatagacagt gcgcgcgcgg cgtgttctgc catcgcttgc cactgtcggg aggaattgag
    11761 gtctagacac aatatgccat gtcactcgag aggcttggta ggaacgcttc cgtcatgagt
    11821 agcgccggta cacaagctga gcaacagtac cccgcccgac gcgagtcggc agtcgatgtg
    11881 ggcgggatga aggtcactcc aagttgccag cggggaagta acagcggttc cacagactga
    11941 gatagggtcg acttcggatt gtcgggagag caccgcccga cgaggcgcgg ctattccgcg
    12001 cacccataac atccggtgaa gagcgttacc ctccgaggtg cagtcggaat aaggtcatag
    12061 gctgatacgg agcgaggcgt cgtgcgattt gttattccta caagtggcta ctatgctcaa
    12121 ttcgaggggg ctcggagcga agtggattca gtaggttaat ctgtcgtggg acgtcaaggc
    12181 ggagttagag ggtggtgagt atagacatgc gtgagagtgc agagatgtca gggtgtgcca
    12241 aagtaatggt tggtcagggt tatcagacga tgagctccga gtcgcacttt gctcacatcc
    12301 caatcgggac ggcgcccaat tccctcggcc agatctcaga tgagataaga gatcgatatc
    12361 atcgggaggg ttggaactcc gcccccgatc gaagacggac atgggcgcct gtggagtccg
    12421 caactctcgt ccaacagggc gtagtccaag ctgtatgttt cacactttat ctcatctgaa
    12481 atagcacaat gcagcttaca agtgagtgag tgaaaccaat cttacgtgac gttatcttta
    12541 ccgattgtcg gcccattgaa gctgtcccca gtcactccta ggctcacgtt ggagcgcact
    12601 caggctccca cccgcttgag actgtcaacg ttcgtttgac atcgccatct ttatctgatt
    12661 gagaaactgc acactcacag cacgcctctt ggcagcggaa agtgatacga ctcctggcgc
    12721 tccatatttt cttctcatcg cttgtcgtgc actcttcgta gccggtctgt catccgcgtt
    12781 ctacggtttg atatcgtcgc gcatagccag gtctagatag gtataattgg tatcgcacgc
    12841 catgtagggg ctgactccag taatctagtc gtgctaccgg agctgtcatt tttgtcactg
    12901 atgtagggtt ataaccccgt tcgtagctct tgcggagtcc gagtgcttac cccaacttca
    12961 acacgatgtc ggcgtccgtc tacgtcctcg ccatcgccgc cgcagtcttt gccttctact
    13021 tcctacgtat acgagcaacg aatccgaaga acctcccact accaccgggc ccgaagggtc
    13081 ttccattcct cggtgcgatc tatgatgtcc cccaggacat tgcctggagg acgttccagg
    13141 actgggggaa gaaatatggt accttttctc cttgtctcga tcgacatgga gtactgatct
    13201 ggctatggtt ccgcaggcaa tctcatctac ttccacacat ttggcaagcc catcgtcgtg
    13261 atcaactcgt tctccatcgc ccatgacctc ctcgagaagc gcagcgctct ctactcttgc
    13321 aggccatacg taccaatggc gggcgacgtg taagtatgat aataagtatg atcatcgctt
    13381 ccttcatcta ccgaactcac tactgtcgtt ccttgcagta tcggctggaa ctgggccctc
    13441 cccatcgtcc cctatggcga caagttcaag cgccaccgca agtacctcca ggaatacctc
    13501 aagaagcccc gtctcccaaa ctactacccg atccagctca aggaggtcca ccggctgctc
    13561 aatgacctgc ttgacgaccc cgtcaactac aaagcgcaca tcaagcgcat ggccgccggc
    13621 atcaccatgc tcatgacgta cgggcacgaa gtcaagactc tcgacgacca ctttgtcaac
    13681 ctcgccgagc gcggggtcaa gaccatcgag gccgtcggtg ccgttggcgc gcacatcgtc
    13741 gatctcctcc cctggtgtaa gtattggcgt gttgaccccc tccgagagcg cgcggacatg
    13801 cattgacctt gaccctgtgg ctctgctagt gcgcttcttg cctgactggg ttcctggcgc
    13861 tggcttcaag cgtcttcctc ccgggacccg tgaggatctg catgcattcc ttcacacgcc
    13921 gttcgagcag gtcaagaagc agatggtgcg cagcgtcttc ttataacaca tgactgagag
    13981 aagtcgctga ctgaatgatg tctaggctga gggtactgct gttccttgct acaccgcaac
    14041 aatgctcgag gaaaccggcg acgaagaggg cgtccgtagc accgcaggca ttacttactc
    14101 tggtgagtcc tcccttgtct gccgccctca ccgcaatgcc taaatttccc tattcgtagg
    14161 tggtttcgac acggtttgtc acgactaacg tttgatgtac cttgacgctc tcactgacac
    14221 taagctcgct atacagaccg tctctacgat gatgaccacg atggtttgcg tcgtccgcga
    14281 tccgatcgtc caggcgcgcg tgcaagcaga actcgacatt gtcgtcggca aagaccgtct
    14341 tccgaccttc agcgaccgcg acaagctgcc ctacctccac tgcgtcatca cagaggccat
    14401 ccgctacgca tcgacaaccc ccgtcggcgt accccacagg ctcatggagg acgacgagta
    14461 caacgggtac ttcatcccga agggcacaat ggtcatggcg aacacctggt acgcattcct
    14521 tccctccctt ccctacctca catcacggtt cactctatgc tgacaatgcg catccttctg
    14581 gggtgtacac agggcaatgc tgaacgaccc gagcatgtac cccgagccgg agaagttcaa
    14641 cccagatcgg ttcctcaagg gcgaagggcg cacgccccag ccagacccgc gcgggcccgc
    14701 gttcgggttc gggcggcgga tctgccccgg caaggacctc gcggagaaca cggtgtgggc
    14761 gatggttgcg aacctgttcc acgtgtaccg tatcacgccc gcggtggacg aggagggcaa
    14821 ggcgattcca atcccgacgg agttcgagga gcacgctgtg aggtgcgttt ttgtcaccct
    14881 ttgagtgcca tgatgtggtt gaagtgccag tggcgaggga ggctgacgat acttttacta
    14941 cgtgtgttgg acacagacac ccgctcccgt tcaagtgcaa gatcacaccg cggcttccta
    15001 cgtcggtcaa cctggtccgg cagacggcac tcatttgagc tatggtcggg atcttgcctg
    15061 ggtgtctggt gtggcaggca gaactcggac tcggacccct tcatcttcag gttcaaattc
    15121 ctacccatct cccactttac tatctaccta tcacaagaga aagagacata ctggcgtagc
    15181 tccatcagca actgtatgaa catatccttt tcgagtcacc aaatgcgtgc tatatgtctt
    15241 gtcattggaa caacttcgac tggaggtcag cgtatgcagc tcttcttcct cttacgatac
    15301 ttatctcgag tccgtactaa tcacttgcat caagcttttg catgtgcgcg cggtagcgtc
    15361 catagatcat gtttacacaa ctgcttagag ccgcgcgcga ctttgcgaca tgctaataat
    15421 gccagtcaca gtgactagtg agccaggaac cacctactgt actatatatg tagtaagtac
    15481 ttgcataact gacactcgat atcagtatcc aatcatacta ctcacttgca tcaagctttt
    15541 gcatgtactt aggttgaaag ttcgacgcag cccctcacgc ggtacttgaa cgtgggagca
    15601 gagggccctc tgtcgtcatg gcaaaacatg gatgtcagcg cttggtcaat cagacaacga
    15661 ctgtgatcaa gcgctacttg acttctcaac tctctcatga ccgaggcgag gttctcactc
    15721 ttcaggcccg acacgcgatc caccgtagtg ctgcactggg atcgtcaaca ccacgggcgg
    15781 tgctgatcaa catgtgaact atcatgggag acatcgagag gcggtgatca tcaaagcgca
    15841 ttatggctga ggcgcacctt ctgtgcagtg tgcatgcatc catatactta cactgcgatc
    15901 tcagaggtgc gcgctgaact gtcgattgcc ggcaccgtga tgatggtcta gcgggactag
    15961 tactggcatt ctctgagact tgagtttctg gatccctcgt cgtctctctc tcttcatctt
    16021 ctgctctgct ccattgcata tttatactgt attggcgact taccatgcga agccatggcc
    16081 acttccacca ccctcattga cgacagcaat tctcggtttc agtatttacc cgccagtggc
    16141 tgggtttccg acacgcactc cacgatctcc gtagacggta cgacacacag tccaaccaca
    16201 aacgactcaa ctgcaaccct caacttcact ggtaagtgtt ccccctttcg cccatctcac
    16261 ccagttcgac cgtccccccc attcccaata tcgcaggaac cggattcgag gtagtcgctc
    16321 ttgctcccga agctctggac acggaccaga tagtcgtcgc atgtcaggtc gacgatctcc
    16381 tatatctcat cctccctgac cccctcccat ccacctatcc tgccaacctg acgtggtgcg
    16441 cgactcgcga cctgcctgcg ggctcccaca ccctcacgct cgagaccaac cccggcgcac
    16501 tcaaccaagc cttcctgttt gactacgtgc gcatcttcgg ggaagaggca tcaaacacgt
    16561 ccgcacctac atcctccccg acaccatccg gctcgacctc gacctcgacc tcgacctcga
    16621 cttcggagcc ctctcctact aactcgagcg ctccacaaca tgtgccaatc gggcctgtgg
    16681 taggaggagc ggtaggaggt ggtatcgcgc tcgcgttgat cgcgttcgcc cttgctttct
    16741 ttctgcttcg gcggaagcgg aaacgcgagt cctctcctga ggaccaaagt gagccgcgcg
    16801 aaacctacca tctgtcagtg ccattgaccc ttctgcagta tcccactact ggggcggcat
    16861 acgtcccagc gacggtcatc acacaacgca aacggaagtc agggtggctc ctacaggaga
    16921 gacgataatg tcgcctgctt cgtctgcgag ccgtaccaag ggagctagtt tagtctcttc
    16981 caagacgtcg tccgctggag gtgctgccca gcatccatcc ggacaccctt cggaacctgc
    17041 gcgttcgtcg gaaccggtgg cacaggtagt tgttcttgca gaagattctg gatggaggga
    17101 gaggacagaa ccagtggtgt tgcctccgcc gtatacagta gagtagcagt cttcgtcgca
    17161 gtgacgcctg tgatatctca tctggggtgt ttctcgcaaa gcacgacctt tcatgcacac
    17221 cctacatcat attctgacat gcacaccatg acaccccaac gcagaaacga acggataggt
    17281 aaagatgacg ttgaatactg atattgctag ttcgtatgac tgtgtacaat gcgtaggaag
    17341 ggctgagtgg tacacgaaga agcgttctca atacgagcgg aaccgtggcg actagcgaaa
    17401 gtaatcagta tatcaagtgc ttgccatcat atgatttctg aacatacatt gttcttcgta
    17461 tgtgcgagag gcggcgcagg gagacttgca ggaccgacaa acgcaccagg ctggggagcg
    17521 ccttgtgatg cgtcgggata gccgttgtcg ctgctccctc gactgtggta aagcgagagc
    17581 tcccaagggt aaggcggagg tggccgaaca tcctcgttac tgagagatgt gacaatgggg
    17641 ggaggttggc tcaagtctcc atcccaggat tgtttggtct cgttctccac aggagtcggg
    17701 gcttgcttgt cgtcgagcga ggcctcgccg ttgtggattg ggaggacagg tctgggttcc
    17761 aatggtggcc tgaagagatg gctccaaagg agggccaacg aggtgcaaac accgatggct
    17821 gtaggagagc accgttagat gcaatgtgtg cgtggtgata gaactggacg cacttatgaa
    17881 tatcacagcg aaggctttcc cccaaccagt accatccacc ttatcgccgg gcttgacatc
    17941 ctccgggtcg tcggactcgg tggctgcaag tgcagcttga gctagacaca ggaagacagt
    18001 ggctgcacgg ggacccgcaa aggatgaacg agtcgaagtc gatagagtgg tgaacatgat
    18061 gagcagtggt cgtgaggttc gtaggtgctg catgggtagg tcatggcgag tgttatatag
    18121 agggtagggg gggcggatgt ggacgactac tagggcatcc caactcagtc caactcgcac
    18181 tatccgacaa cccaaccaac caagacatga cgtcactgtg gctgattgtc cgaggggccg
    18241 cggaccggcg gatgaaaaac gcccagttta catagacgct cgtcccgtcc cttacccgtc
    18301 tatctcccgc catcctcccc cgctttctgc tctgcaagta agcactggca cgtgttgtct
    18361 aaaactatgt ccttggacca cagcatttca aattctcttc acacagtaag ctccaaacac
    18421 cggaaccaag taactctaaa caccggaaca tggtaagtca cacaatttag gtctatactg
    18481 tacactctag gtccgttcac gagaggtgcc catagagcgc agacgaagag ggctgtgccc
    18541 tacctgagcg cgacgtcgag tttctcagag gtatacccag gcatcgggat cctgtcgtga
    18601 cggtgccaga ccgtccgctg tcgttcacga tgcagcatct cgaccaaatc gtgcttcgcg
    18661 ggggcgactt actcttgtgt ctctatgagc agcgtgtgct cgaccgatga gagaaccgcc
    18721 tcagagtcac cctcgtttgt gcatcatttg cggagttgag tacaaggagc gagggcatgt
    18781 ggcgtgcgct aaacaggttg ggcatgaatg gacggatgtc cgtatgcact cgccggacga
    18841 agttcgcgta gtacggctgg acttccgcgt gtcgttcgtt gagacgagcc tcgaacgcag
    18901 cgcggatacg gtcggcgcgt tcctgctcaa tgagcgcctt cagcttgggc agagcgatct
    18961 tccagactat aatggagagc aagtgaggta tggtgagatg ctgacttggc cgatcactta
    19021 ctacgctctg tcaattcccg cggccggttc aggaacttgt cccattcagc gctgttgaca
    19081 gggaagtcag actcggcgta gcctaaccct tggagcttct gtttgatgct attgtgtggg
    19141 ccagcaaaac ttcatactac tctacagaca ttcatcgctc acgcttggct gcatttctat
    19201 ttggcgtcct tgactttcga atatttgtct ctgagctgtt ggtgcttcca ctgacctaca
    19261 tgagcgaccc cgtagtaatt atacttgaat atactagcct ggggataggc cactagggag
    19321 tcgaaagcgc acgctctatc atcggctggt tcaatctccg gagcgacgtc aaatggcggt
    19381 cgacatagtc ttcgagtcag aagttatgag tttgtataag cctattgagt tgtcgtgact
    19441 gatgtaagag atcaacgcag acgagacctc cgacgttcaa gttagcgctc tgcgagtcaa
    19501 gtctaggcgc ccatatgcgt tccccgttct tcttgccaac atcatcatgc caactcgagt
    19561 tactgtcgcg ttgctgacgg acagaatcaa cacactggac aaggataagt cgaacttgca
    19621 aaagtggact cgaatcactg tccccagtga cggttcgtac ttcatgtatg tagatcgggt
    19681 catctgattc tagcatgtag caattgtggg cggacttact tgtgttgtac agattgcgat
    19741 gaccggattc attgacgatg ataagttgaa gtgacagcct tctgacattg ccggaggacc
    19801 ggcgggggtt ggttagttat ccatcctgac atcttctagc ggaaggcatg ttgccgttca
    19861 agttgagccc gtctcatccg tcatgattgc agtagtaagc aaacataccc gacctcgtac
    19921 tccgcatgga atgaatcagc aacctgcgga gcttgcaaac cagcccgggg ctgtgtaggc
    19981 ctagacagtg ccggtaaggc tcaatcgcaa tccctacagg cggatatgct gccgacggtc
    20041 catactcgag ggcttcctgc tactccacac atcaattgaa agagttaggg gatgccctca
    20101 gttattcata caatgagggg acctctagcc tccaagcccc tatattctcc gtcgttccag
    20161 gtgaacatcc tcgtcctcgt tccaagtgaa catcttcttc gcccacttcg ccgtataata
    20221 tgatgcgcca tgacgtccag gtccaccgaa ctatgtaaac gtcccgaccc acagtgtcgc
    20281 ttctccaagt caccacagac cgtgcagtac ggcttcgagt tgagaattgc ctgattcaaa
    20341 gcagtcattt ccaccgtggt ctgcagatcc aatgtgaagg tgacttggca aagagcttga
    20401 gacacgaagg ttggtttgtg tcctggtcgt tgttcagacg taggctgcca agctcgtact
    20461 ggtacggcct gccagtgaaa attattgaat cgttaggggt ggcatccaat ggctcgattt
    20521 tcggaacagg acgactcgca acctaatccg tctattcaag tgccactgct gtacgtggtc
    20581 gacctacaga atatatcatc tttagtacca acaggaggaa tctcacaagt atcgttctgc
    20641 tagattcctg cggatccggg agtgtcggat tgctgcacaa acacacaagc cttctcgcac
    20701 agactcgcgc atcaagctct tcccagctgg tatcctcggg aagacccatg gccgttagca
    20761 cggcataaca attggatgta cattcggctt agcagaaacc caggagcgat aataccccgt
    20821 cctcttctgc caatgctagt actctgagtc ttgtaccggt ggccagctgc tgttccactt
    20881 catgtccggg tgtgcagcgc gccggtgcgc gctggtggcc tgagacgtgt acatgttgtg
    20941 ggttgtagag caattgtggc actcgaggag cttcatgaac tgcaatgcgt cgaactccgg
    21001 tcccgcaaga gcatctgcac taggtcatgc ttcgcgttcg cggagtgctg gaatatctcg
    21061 tcaacgaggc tgttttagat ggtgctcatg tgtgtgcgcc gttaaccaga gctccgtgac
    21121 ggatggtaag cctgcgtcgt gaagattggg taggcagtac cgttggtcct ctttcggtaa
    21181 tttcctggat acgaactcct cgtagaagac gtacgaccct gcgccgttcg gtgagtcgag
    21241 cctcccgggc tgcgacgatg ccgttcttct cttgc
//
