# Supplementary material for: Uncovering the transcriptional landscape of Fomes fomentarius during fungal-based material production through gene co-expression network analysis
Source: Fungal Biol Biotechnol. 2025 Feb 13;12:1. doi: 10.1186/s40694-024-00192-3 (PMC11827164; doi:10.1186/s40694-024-00192-3)
Supplement: Supplementary file 1 — Supplementary Material 1 [file 40694_2024_192_MOESM1_ESM.zip › scaffold_13.region002.gbk]

LOCUS       scaffold_13            21264 bp    DNA     linear   UNK 01-JAN-1980
DEFINITION  scaffold_13.
ACCESSION   scaffold_13
VERSION     scaffold_13
KEYWORDS    .
SOURCE      
  ORGANISM  
            .
COMMENT     ##antiSMASH-Data-START##
            Version      :: 7.1.0
            Run date     :: 2024-09-10 12:01:23
            NOTE: This is a single region extracted from a larger record!
            Orig. start  :: 137995
            Orig. end    :: 159259
            ##antiSMASH-Data-END##
FEATURES             Location/Qualifiers
     protocluster    1..21264
                     /aStool="rule-based-clusters"
                     /category="terpene"
                     /contig_edge="False"
                     /core_location="[10000:11264]"
                     /cutoff="20000"
                     /detection_rule="(Terpene_synth or Terpene_synth_C or
                     phytoene_synt or Lycopene_cycl or terpene_cyclase or NapT7
                     or fung_ggpps or fung_ggpps2 or trichodiene_synth or TRI5)"
                     /neighbourhood="10000"
                     /product="terpene"
                     /protocluster_number="1"
                     /tool="antismash"
     proto_core      10001..11264
                     /aStool="rule-based-clusters"
                     /tool="antismash"
                     /cutoff="20000"
                     /detection_rule="(Terpene_synth or Terpene_synth_C or
                     phytoene_synt or Lycopene_cycl or terpene_cyclase or NapT7
                     or fung_ggpps or fung_ggpps2 or trichodiene_synth or TRI5)"
                     /neighbourhood="10000"
                     /product="terpene"
                     /protocluster_number="1"
     cand_cluster    1..21264
                     /candidate_cluster_number="1"
                     /contig_edge="False"
                     /detection_rules="(Terpene_synth or Terpene_synth_C or
                     phytoene_synt or Lycopene_cycl or terpene_cyclase or NapT7
                     or fung_ggpps or fung_ggpps2 or trichodiene_synth or TRI5)"
                     /kind="single"
                     /product="terpene"
                     /protoclusters="1"
                     /tool="antismash"
     region          1..21264
                     /candidate_cluster_numbers="1"
                     /contig_edge="False"
                     /product="terpene"
                     /region_number="2"
                     /rules="(Terpene_synth or Terpene_synth_C or phytoene_synt
                     or Lycopene_cycl or terpene_cyclase or NapT7 or fung_ggpps
                     or fung_ggpps2 or trichodiene_synth or TRI5)"
                     /tool="antismash"
     exon            complement(1952..2226)
                     /ID="exon_13145_2"
                     /Parent="mRNA_13145"
                     /gene="jgi.p|Fomfom1|1373037"
                     /source="prediction"
     gene            complement(1952..2434)
                     /ID="gene_13145"
                     /Name="jgi.p|Fomfom1|1373037"
                     /gene="gene139946_140429"
                     /portal_id="Fomfom1"
                     /proteinId="1373037"
                     /score="0"
                     /source="prediction"
                     /transcriptId="1373228"
     mRNA            complement(1952..2434)
                     /ID="mRNA_13145"
                     /Name="jgi.p|Fomfom1|1373037"
                     /Parent="gene_13145"
                     /gene="jgi.p|Fomfom1|1373037"
                     /proteinId="1373037"
                     /source="prediction"
                     /track="FilteredModels1"
                     /transcriptId="1373228"
     CDS             complement(join(1952..2226,2284..2434))
                     /ID="CDS_13145"
                     /gene="jgi.p_Fomfom1_1373037"
                     /source="prediction"
                     /transl_table=1
                     /translation="MTHDAYSARRKDWRPEAHKGECRLLKEGKAYEVEQRRGLHDNNWF
                     MNALIDSMGSSSLMDEHKYMNALDGSDFFPVGYGQASPPRARRGHGLDRLYGLMVHDDL
                     DLFEGLDYDEDEDEDEEDEEWSEDDDEPSLPKRNRRW"
     exon            complement(2284..2434)
                     /ID="exon_13145_1"
                     /Parent="mRNA_13145"
                     /gene="jgi.p|Fomfom1|1373037"
                     /source="prediction"
     exon            2770..2890
                     /ID="exon_13146_1"
                     /Parent="mRNA_13146"
                     /gene="jgi.p|Fomfom1|1373038"
                     /source="prediction"
     gene            2770..5021
                     /ID="gene_13146"
                     /Name="jgi.p|Fomfom1|1373038"
                     /gene="gene140764_143016"
                     /portal_id="Fomfom1"
                     /proteinId="1373038"
                     /score="0"
                     /source="prediction"
                     /transcriptId="1373229"
     mRNA            2770..5021
                     /ID="mRNA_13146"
                     /Name="jgi.p|Fomfom1|1373038"
                     /Parent="gene_13146"
                     /gene="jgi.p|Fomfom1|1373038"
                     /proteinId="1373038"
                     /source="prediction"
                     /track="FilteredModels1"
                     /transcriptId="1373229"
     CDS             join(2770..2890,3421..3459,3613..4085,4145..4217,
                     4426..4863,4927..5021)
                     /ID="CDS_13146"
                     /gene="jgi.p_Fomfom1_1373038"
                     /source="prediction"
                     /transl_table=1
                     /translation="MRRCGAGVGGDDVEPEFGAFAPHADGVRKEEEPEGVTTADADILD
                     HRTYLKTGILDLDTLRNCTLVSSGWRPRAQTLLFQTILITNLSDAHKLASLLDVKPDLR
                     NAIRRLVICVPYDRDAAPGLHFNSSHSVALLFPSLFLGRMPNLTYLKLEIMGMSERSSE
                     PGDYLDIPFRFYMHLGRLTHITTLHLHDLVFRYFADLVRILCAVPELRSNGANPDIKII
                     SQAENSHSARAPGHIRFPGFDMMHLSNLTELTFLVSPAGMKHLSREDRETLVTFLRLSL
                     MHWNPSAPGKRICLAPRAASGYCGRDDYLHILKLLSKEVLERAYFDDRPPELDYDEESR
                     TVVHILITSLESNHEDWWTKNVYDIFPLFAQEDGVQVNFVDMPDYCHWADNEQSEGQSE
                     ESADEGSSEEDDQ"
     exon            3421..3459
                     /ID="exon_13146_2"
                     /Parent="mRNA_13146"
                     /gene="jgi.p|Fomfom1|1373038"
                     /source="prediction"
     exon            3613..4085
                     /ID="exon_13146_3"
                     /Parent="mRNA_13146"
                     /gene="jgi.p|Fomfom1|1373038"
                     /source="prediction"
     exon            4145..4217
                     /ID="exon_13146_4"
                     /Parent="mRNA_13146"
                     /gene="jgi.p|Fomfom1|1373038"
                     /source="prediction"
     exon            4426..4863
                     /ID="exon_13146_5"
                     /Parent="mRNA_13146"
                     /gene="jgi.p|Fomfom1|1373038"
                     /source="prediction"
     exon            4927..5021
                     /ID="exon_13146_6"
                     /Parent="mRNA_13146"
                     /gene="jgi.p|Fomfom1|1373038"
                     /source="prediction"
     three_prime_UTR complement(6434..6542)
                     /ID="UTR3_13147"
                     /Parent="mRNA_13147"
                     /gene="jgi.p|Fomfom1|290333"
                     /source="prediction"
     exon            complement(6434..6775)
                     /ID="exon_13147_4"
                     /Parent="mRNA_13147"
                     /gene="jgi.p|Fomfom1|290333"
                     /source="prediction"
     gene            complement(6434..8577)
                     /ID="gene_13147"
                     /Name="jgi.p|Fomfom1|290333"
                     /gene="gene144428_146572"
                     /portal_id="Fomfom1"
                     /proteinId="290333"
                     /score="0"
                     /source="prediction"
                     /transcriptId="290333"
     mRNA            complement(6434..8577)
                     /ID="mRNA_13147"
                     /Name="jgi.p|Fomfom1|290333"
                     /Parent="gene_13147"
                     /gene="jgi.p|Fomfom1|290333"
                     /proteinId="290333"
                     /source="prediction"
                     /track="FilteredModels1"
                     /transcriptId="290333"
     CDS             complement(join(6543..6775,6853..7652,7719..8056,
                     8111..8413))
                     /ID="CDS_13147"
                     /gene="jgi.p_Fomfom1_290333"
                     /source="prediction"
                     /transl_table=1
                     /translation="MRLSSLSLLPLLATLSSAAPSAPGWRFDLKNETSGVVALEAIVVS
                     PNLVLFFDRAANDPLQINDHSAWGALWNLATSTVTPLDLVTNSFCASGALLSNGSMISV
                     GGDPNGFPGNPTIQSGTQAIRIFEPCVSATGEGCTVFEDPANLHLLEKRWYSSSIRIFD
                     GSLMIVGGMHEDAAFYNIDPALSLEFFPPKESAPRPSEFLKRSLPANLFPRLFALPDGK
                     VFMVANNRSGIYDVEANTETILPDIPNGVRVTNPMDGSAILLPLHPPDFVPEVLVCGGS
                     QSDTIDPSLLSSQTPATSQCSRIKLTPEGIAKGWQVEHMLENRTMPELVHLPNGQVLIA
                     NGARSGFAALKQVPDAIGSSNADHAVLTPSLYTPDAPLGRRISNAGLPTSDIARVYHSS
                     ITLTPQGNFLVAGSNPNLNTTFAAPGIKFPSEFRVQTLDPPFMFVDRPKILNIPEKLAF
                     GKQFTVPVSIPNNLRRPGAKVQVSLMDLGFSTHAFHAGARLVFMDASISRDGKSLTFVT
                     PPSGRVYPPGPATVFLTIDDVTSEGAWVMVGSGNAPPTLE"
     exon            complement(6853..7652)
                     /ID="exon_13147_3"
                     /Parent="mRNA_13147"
                     /gene="jgi.p|Fomfom1|290333"
                     /source="prediction"
     exon            complement(7719..8056)
                     /ID="exon_13147_2"
                     /Parent="mRNA_13147"
                     /gene="jgi.p|Fomfom1|290333"
                     /source="prediction"
     exon            complement(8111..8577)
                     /ID="exon_13147_1"
                     /Parent="mRNA_13147"
                     /gene="jgi.p|Fomfom1|290333"
                     /source="prediction"
     five_prime_UTR  complement(8414..8577)
                     /ID="UTR5_13147"
                     /Parent="mRNA_13147"
                     /gene="jgi.p|Fomfom1|290333"
                     /source="prediction"
     exon            9662..9757
                     /ID="exon_13148_1"
                     /Parent="mRNA_13148"
                     /gene="jgi.p|Fomfom1|1360172"
                     /source="prediction"
     five_prime_UTR  9662..9757
                     /ID="UTR5_13148"
                     /Parent="mRNA_13148"
                     /gene="jgi.p|Fomfom1|1360172"
                     /source="prediction"
     gene            9662..11264
                     /ID="gene_13148"
                     /Name="jgi.p|Fomfom1|1360172"
                     /gene="gene147656_149259"
                     /portal_id="Fomfom1"
                     /proteinId="1360172"
                     /score="0"
                     /source="prediction"
                     /transcriptId="1360363"
     mRNA            9662..11264
                     /ID="mRNA_13148"
                     /Name="jgi.p|Fomfom1|1360172"
                     /Parent="gene_13148"
                     /gene="jgi.p|Fomfom1|1360172"
                     /proteinId="1360172"
                     /source="prediction"
                     /track="FilteredModels1"
                     /transcriptId="1360363"
     five_prime_UTR  9828..10000
                     /ID="UTR5_13148"
                     /Parent="mRNA_13148"
                     /gene="jgi.p|Fomfom1|1360172"
                     /source="prediction"
     exon            9828..10235
                     /ID="exon_13148_2"
                     /Parent="mRNA_13148"
                     /gene="jgi.p|Fomfom1|1360172"
                     /source="prediction"
     CDS             join(10001..10235,10306..10483,10547..10832,10893..11264)
                     /ID="CDS_13148"
                     /gene="jgi.p_Fomfom1_1360172"
                     /gene_functions="biosynthetic (rule-based-clusters)
                     terpene: Terpene_synth_C"
                     /gene_functions="biosynthetic-additional (smcogs)
                     SMCOG1052:Terpene synthase/cyclase metal-binding domain
                     protein (Score: 115.2; E-value: 6.8e-35)"
                     /gene_kind="biosynthetic"
                     /sec_met_domain="Terpene_synth_C (E-value: 5.2e-13,
                     bitscore: 43.4, seeds: 87, tool: rule-based-clusters)"
                     /source="prediction"
                     /transl_table=1
                     /translation="MTTKSDIPEDREAVYLNVPDLLVTWPWLRKHNSLQNIVAEQGNVW
                     LRSLAPFNTKSQYAFDQCDFGLFAALSFPDATEDQLRTGLDLLYLVFVIDEYTDVEPAR
                     VVQGMVDILCKDALRDPLKTRPRDEVVLGEMTRQFWERALRTAGTRSGAGAQYFLTAFV
                     DYLDSLVIEAEARDRGRILQLTEYLAIRVQCAGVRPCYAIRGLYLSIPKEAVETLEEMV
                     YLGSELIAIDNDILSFNRERAAGLADFNIVTVVMHQFDLNLDGAIDWLTKRAEACQSKY
                     MECMERVTSYGPDVDSEMQVLVNHMGNFRRACWSWSFECGRYFGDRGEEFAQKKKIPLL
                     PNQTSRRDEHGDRVVV"
     exon            10306..10483
                     /ID="exon_13148_3"
                     /Parent="mRNA_13148"
                     /gene="jgi.p|Fomfom1|1360172"
                     /source="prediction"
     exon            10547..10832
                     /ID="exon_13148_4"
                     /Parent="mRNA_13148"
                     /gene="jgi.p|Fomfom1|1360172"
                     /source="prediction"
     exon            10893..11264
                     /ID="exon_13148_5"
                     /Parent="mRNA_13148"
                     /gene="jgi.p|Fomfom1|1360172"
                     /source="prediction"
     three_prime_UTR complement(11790..12122)
                     /ID="UTR3_13149"
                     /Parent="mRNA_13149"
                     /gene="jgi.p|Fomfom1|1339467"
                     /source="prediction"
     exon            complement(11790..12355)
                     /ID="exon_13149_4"
                     /Parent="mRNA_13149"
                     /gene="jgi.p|Fomfom1|1339467"
                     /source="prediction"
     gene            complement(11790..14278)
                     /ID="gene_13149"
                     /Name="jgi.p|Fomfom1|1339467"
                     /gene="gene149784_152273"
                     /portal_id="Fomfom1"
                     /proteinId="1339467"
                     /score="0"
                     /source="prediction"
                     /transcriptId="1339658"
     mRNA            complement(11790..14278)
                     /ID="mRNA_13149"
                     /Name="jgi.p|Fomfom1|1339467"
                     /Parent="gene_13149"
                     /gene="jgi.p|Fomfom1|1339467"
                     /proteinId="1339467"
                     /source="prediction"
                     /track="FilteredModels1"
                     /transcriptId="1339658"
     CDS             complement(join(12123..12355,12416..13215,13272..13606,
                     13659..13961))
                     /ID="CDS_13149"
                     /gene="jgi.p_Fomfom1_1339467"
                     /source="prediction"
                     /transl_table=1
                     /translation="MGISSLFLLALFASLSGAAPAAPQWSFNVKNTTSGIVALESIIVS
                     PTLALFFDRASADPLQINGHSAWGALWNLETSTVAALDVVTNSFCASGALLSNGTMASI
                     GGDQTGFPGNPIIKPGNQAIRLLGPCTSTTGEGCTLFEDPNLILLAKRWYPSAIRIFDG
                     SLLIAGGMRVEATFYNVDPENSFEFFPRKEETVRPSAFLERSLPANMFPRQVALPDGRV
                     FMIANNQTIIYDIEANTETILPDIPNGVRVTNPMDGSVILLPLSPPDFIPEVLVCGGQA
                     VDDRIQPADLSSQIAATSQCSRLKVTPEGIAEGWQIEHMLEGRTMHELVHIPNGQVLIA
                     NGAGSGFAGYNSVQDIIGNSNADHAVTTPSIYTPDAPLGQRFSNIGLPASDVARVYHSS
                     ITLTPQGNFLIAGSNPNNGTLTSSDLEFPSEFRVETLDPPFMSLPRPKILSMPEKIGFG
                     KTITVPISLPSSLQRSDSKVQLALMDLGFSTHGFHSGARLVFMDATISSDSKALTFVTP
                     PSGRIYPPGPATVFLTVNDVTSEGAWVMVGSGNAPPTLE"
     exon            complement(12416..13215)
                     /ID="exon_13149_3"
                     /Parent="mRNA_13149"
                     /gene="jgi.p|Fomfom1|1339467"
                     /source="prediction"
     exon            complement(13272..13606)
                     /ID="exon_13149_2"
                     /Parent="mRNA_13149"
                     /gene="jgi.p|Fomfom1|1339467"
                     /source="prediction"
     exon            complement(13659..14278)
                     /ID="exon_13149_1"
                     /Parent="mRNA_13149"
                     /gene="jgi.p|Fomfom1|1339467"
                     /source="prediction"
     five_prime_UTR  complement(13962..14278)
                     /ID="UTR5_13149"
                     /Parent="mRNA_13149"
                     /gene="jgi.p|Fomfom1|1339467"
                     /source="prediction"
     three_prime_UTR complement(14650..14885)
                     /ID="UTR3_13150"
                     /Parent="mRNA_13150"
                     /gene="jgi.p|Fomfom1|1360180"
                     /source="prediction"
     exon            complement(14650..15118)
                     /ID="exon_13150_4"
                     /Parent="mRNA_13150"
                     /gene="jgi.p|Fomfom1|1360180"
                     /source="prediction"
     gene            complement(14650..17109)
                     /ID="gene_13150"
                     /Name="jgi.p|Fomfom1|1360180"
                     /gene="gene152644_155104"
                     /portal_id="Fomfom1"
                     /proteinId="1360180"
                     /score="0"
                     /source="prediction"
                     /transcriptId="1360371"
     mRNA            complement(14650..17109)
                     /ID="mRNA_13150"
                     /Name="jgi.p|Fomfom1|1360180"
                     /Parent="gene_13150"
                     /gene="jgi.p|Fomfom1|1360180"
                     /proteinId="1360180"
                     /source="prediction"
                     /track="FilteredModels1"
                     /transcriptId="1360371"
     CDS             complement(join(14886..15118,15192..16003,16067..16401,
                     16454..16765))
                     /ID="CDS_13150"
                     /gene="jgi.p_Fomfom1_1360180"
                     /source="prediction"
                     /transl_table=1
                     /translation="MAVMSRSLYAITLLFASIVGAAPAAPGWSFDLLDQTSGIVVLESI
                     IVSPTLALFFDRASDAPLQINGHSAWGALWNLQTHEVTALNVITNSWCSGGAMLSNGTM
                     VSIGGDQGGFDNNPAIKPGNQALRLFEPCESPTGEGCTVFEDPNLHLLVERWYPSSIRI
                     YDGSLLIAGGSHVTSHFSNINPENSFEFFPRKEETARPSPFLARSLPLNLFPRQFALPD
                     GRIFMVANNQSIIYDIDAQTETILPDIPNGVRVTAPTDGSAILLPLSPPDYIPEVLVCG
                     GSDVDNDIARDKVSSQHPATTQCSRIMLTPEGIEKGWEVEHMLEGRTLNELLHIPNGQV
                     LISNGASKGFSGFSDLNPEFPDPVGNSYADDAALIPSIYTPDAPLGQRISNEGMPNATI
                     ARMYHSTITLTPQGNFLVSGSNPNNGTRFTSGVKFPSEFRVQMLNPPFMFVARPEILGM
                     PKKLGFGESVTVPISLPDSLNRSDAKVQVSLMDLGFSTHGFHMSARLVFMDATISSDGQ
                     SLTFVTPPNGRVYPPGPATIFLTVDDVTSEGAWVMVGSGNPPPTLE"
     exon            complement(15192..16003)
                     /ID="exon_13150_3"
                     /Parent="mRNA_13150"
                     /gene="jgi.p|Fomfom1|1360180"
                     /source="prediction"
     exon            complement(16067..16401)
                     /ID="exon_13150_2"
                     /Parent="mRNA_13150"
                     /gene="jgi.p|Fomfom1|1360180"
                     /source="prediction"
     exon            complement(16454..17109)
                     /ID="exon_13150_1"
                     /Parent="mRNA_13150"
                     /gene="jgi.p|Fomfom1|1360180"
                     /source="prediction"
     five_prime_UTR  complement(16766..17109)
                     /ID="UTR5_13150"
                     /Parent="mRNA_13150"
                     /gene="jgi.p|Fomfom1|1360180"
                     /source="prediction"
     three_prime_UTR complement(18727..18967)
                     /ID="UTR3_13151"
                     /Parent="mRNA_13151"
                     /gene="jgi.p|Fomfom1|290376"
                     /source="prediction"
     exon            complement(18727..19200)
                     /ID="exon_13151_4"
                     /Parent="mRNA_13151"
                     /gene="jgi.p|Fomfom1|290376"
                     /source="prediction"
     gene            complement(18727..20907)
                     /ID="gene_13151"
                     /Name="jgi.p|Fomfom1|290376"
                     /gene="gene156721_158902"
                     /portal_id="Fomfom1"
                     /proteinId="290376"
                     /score="0"
                     /source="prediction"
                     /transcriptId="290376"
     mRNA            complement(18727..20907)
                     /ID="mRNA_13151"
                     /Name="jgi.p|Fomfom1|290376"
                     /Parent="gene_13151"
                     /gene="jgi.p|Fomfom1|290376"
                     /proteinId="290376"
                     /source="prediction"
                     /track="FilteredModels1"
                     /transcriptId="290376"
     CDS             complement(join(18968..19200,19258..20054,20110..20447,
                     20515..20814))
                     /ID="CDS_13151"
                     /gene="jgi.p_Fomfom1_290376"
                     /source="prediction"
                     /transl_table=1
                     /translation="MGLIYILALLCGCLAGPVLASSGWTFDLLNQSSGVVVQQSVIVSP
                     TLALFFDRAADAPLEVNNHSAWGAIWNLETNALTPLDLITNSWCAGGALLSNGTMVSVG
                     GDQQGYDGNPSIKPGNQAIRIFEPCASPTGEGCTVFEDPTNFTLMVERWYPSAIRIFDG
                     SLFIVGGSHVNLQFYNIDPENSFEFFPRKEDAPRPSAFLERSLPVNLFPRIFALPDGKV
                     FMAANNRSIIYDIENNTETILPDIPNGVRVTNPTDGTAILLPLFPPNYVPEVLICGGSD
                     IDDRTPVPNLSTQIPASSQCSRITLTPEGIARGWEIDHMLEGRTMHEFVHIPNGQLLLA
                     NGAGSGFSGFNVLHDDVGNSNADHAVFVPSIYTPDAPLGQRFSNEGMPNSSIARMYHSS
                     VILTPQGNFLVAGSNPNNSTLIDNVKFPSELRVQMLNPPYMSVSRPKILDIPEKVGYGQ
                     NVTVPITLPDALNGSSAKVQVALMDLGFSTHGFHMGARLVFMDATIATDGKSLTFVTPP
                     NGRVYPPGPATVFLTVGDVTSEGAWVMVGSGRSPPTLE"
     exon            complement(19258..20054)
                     /ID="exon_13151_3"
                     /Parent="mRNA_13151"
                     /gene="jgi.p|Fomfom1|290376"
                     /source="prediction"
     exon            complement(20110..20447)
                     /ID="exon_13151_2"
                     /Parent="mRNA_13151"
                     /gene="jgi.p|Fomfom1|290376"
                     /source="prediction"
     exon            complement(20515..20907)
                     /ID="exon_13151_1"
                     /Parent="mRNA_13151"
                     /gene="jgi.p|Fomfom1|290376"
                     /source="prediction"
     five_prime_UTR  complement(20815..20907)
                     /ID="UTR5_13151"
                     /Parent="mRNA_13151"
                     /gene="jgi.p|Fomfom1|290376"
                     /source="prediction"
ORIGIN
        1 gcgctcgagg ttatcttgaa gaatggcccg cgatccctgg tcaaagacat tcaagaatgg
       61 aactacgagg atgggctcat cttattccgt ggtaaggtct acatccccga cgacacagaa
      121 ttgcgtcggg acattgtgcg acgctaccac gactcgccga cagcaggcca ccctggacgt
      181 ttcaagacgt acgaactcgt cagtcgagag ttctggtggc ccgggatctc agtattcgta
      241 cgcaactacg tcaagggatg cgctacctgc caagcaacta agaatcagag tcatgccgca
      301 cacgtcccac tcgtcccgaa cgcagtcccg tcccggccct tcggcacgct cacaacggac
      361 tatgtcactg atttaccccc gtccgacggc tacgacgcgc tcaacgtcac ggtcgatcgg
      421 agtacaaaag caattgtcct cacgccctgc cacaagacta tcgacgccga tgggaccatc
      481 gacctgttgt tcaacaatgt ctatcgacgg gtcggactct gggaccagct tatctcggac
      541 agaggcccgc agttcgcaag caaggtcacg cgtggagtcc tcgagaagct cgggattcag
      601 tcatcactca gtacggcata ccacccacag acggacggcg aaacggaaag ggttaatcaa
      661 gaagtcgagc agtacctacg agcgttctgc aactataggc aagacgattg ggtgaagtgg
      721 ctaccctacg ccgagttttg ccacaattct cgagtccact ctgccacagg gaagtctccg
      781 ttccaacttt ggtatgggtt cacgccacgt atgttcccct cagtactcga tacagattcg
      841 aacgtcccaa gtgtagaaga acgccttctc gcactagagg agatgcggaa ggaagcagac
      901 gcgagcctcg cgcttgcggc ggagttgatg aaacggaaca acggggactg gggaaaagat
      961 gcgataaatc tcaaggcagg ggacaaggtc tggctagatg ggaaaaacct gaagaccact
     1021 cagccgaaag ctaagctcgc ggcaaagcgt catggaccat tcgaaataac tgatgtgctt
     1081 ggcccggtca catatagact cgacatccca aagacctgga aacgtatcca cccggtcttc
     1141 cacgcgtctc tcctcacacc gtacatagag acagaagccc acggaccgaa cttcgagaga
     1201 cctccggcag agctaataga aggcgaagag gaggtagaag tggaaacggt gctcgactcg
     1261 cgcccgacac gcaacaagag aggaatcgag tacctcgtca agtggagggg gtacccggac
     1321 actgagaacg agtggctctc gcgcacaaac cttccccatg ccaaggaggc catcgcagag
     1381 tttcatcggg cacacccaag tgcaccccgc ccggtgaatt cgctcggaat atcttatgcg
     1441 cagtttctcg cgtccactct tcctgacgat atcgcgctcc aggagaaagc gcgtcttaaa
     1501 gagggggtga tgttacgaat tcttcagcgc ctgaacgctc tccttaccga tagacgccct
     1561 acgtgcagta gcctcatgcc cgagtcctca tgttctcctc atcgatagtt agttatcgga
     1621 tccctcacgg tctcttatag tcgctgggga gacttcttct ccccagactg tccttctcgt
     1681 cttacggtac cgtccggcgc tgctgtactt ctttgacact ctcacactca tatctatatt
     1741 cattcactct actcgacgcc tcgcctgccc tgccgacaga cgctcatcgg gtcttgacac
     1801 ttgctctcat ctacggtctg gacatgcaac tactaagact cacacatgca gatgtgactc
     1861 atagtatacg cttttcagtg tgctctcgac aaggcaaact atgattcttg ggataggtac
     1921 tatacaatga tcgtatgatt tggttgccaa tctaccaacg tcggttcctt ttgggcaggg
     1981 aaggttcgtc gtcgtcttcc gaccattcct cgtcctcctc gtcttcgtct tcgtcttcat
     2041 cataatcaag accttcgaaa agatcaagat catcatgaac cattaagcca tacaaccgat
     2101 ccaatccgtg tcctcgccgt gcacgagggg ggctagcttg accatagccg acggggaaga
     2161 agtcgctgcc gtccagtgcg ttcatatact tgtgctcgtc catcaaggaa ctcgaaccca
     2221 tcgagtctac ggatgcgagg tgagcacact ccaagcaagg ggctatcgcg aagttctact
     2281 caccgataag cgcattcatg aaccaattgt tatcatgtaa gccacgacgc tgctcgacct
     2341 cgtatgcctt gccctccttg agcagcctgc actcaccctt atgtgcttcc ggcctccaat
     2401 ctttccttct ggcactatat gcatcatgcg tcattgattt gtccacccta ttcagctgta
     2461 ctctccaacc atcacgaaca acgcaccgtt tgagaacatt tataccgcgc cttacaccca
     2521 gaacacctca ggaaccttgg accgccccca agctcctact tgccacatcg tgcacacgca
     2581 tgcgcaagct ctgcctgggg cgcatccacc ctcacctccg cctcgatccc atctgctctc
     2641 tctccgtgcc tatatctctt cagaatagtc gctggcgcac gtccctcgcg ctcagggcct
     2701 gcagaatatc caaagcttcc tggccattgt ggtcgccgac gaagaagtgt ggactttcgg
     2761 aggccacaga tgagacggtg cggtgcgggg gtcggaggtg acgacgttga gccagagttc
     2821 ggcgcgtttg cgcctcatgc cgacggggtg cgcaaagagg aggagccaga aggcgtgact
     2881 acggccgatg gtcagtggcg cgtcgtattt cgggggcgcg aatcgaagca ctggtccctt
     2941 ctgaagtttg cgattgggac tgggacatga tgccgagcag ttgagtgaga tagtccaacg
     3001 ttgatgattg atgaagagag aacaaggaac agaccactgg tttataagtg attgaactta
     3061 ggggagctct tgtttattca ggcttgatcg gacgagcgag tctcggcgca gatgcgtaaa
     3121 tcaatcttat cttatctgag ctgcaccctc gaggactaga ttcgaattcg ttcccaccat
     3181 atgtaagtga ctctgtccgt agacatcggg agacgcggtt ctgacacatt catgacaagc
     3241 ttgattgaag cactgcctcg gggaaaatgc ggttgcaatc gcaaggtcgc aagcctgagc
     3301 ctcaactaca agctaaacac ctcagttctg ctcgaccgtc gtctactggt cataccactc
     3361 cagcaggaag agtataatac tgtagaatca tttgagtact gacatgcact tcatgaacag
     3421 cggacatcct cgaccacagg acctacctga agaccgggag tcagctgatc atagcttcac
     3481 ggaggttgag attggggtcg actcgacgaa ccaagttccc cagtcgaaca tattctcatt
     3541 cccttgccaa aagtttccaa aagagatttt tgacctcatc atcgacgaca tcaccggatg
     3601 ataacaactt agtcttggac ctcgataccc tccgtaactg cacccttgtc tcgtccggct
     3661 ggcggccgcg cgcccagacg ctcctcttcc aaactattct aatcaccaac ctctccgatg
     3721 cacacaaact cgcgtctctc cttgacgtga aacctgatct cagaaatgcg atacggagac
     3781 tcgtcatttg cgtcccctac gatcgtgatg ctgctcctgg gctacacttc aacagctcac
     3841 acagcgtagc actattgttc ccgtccttgt ttctcggacg gatgccaaac ttgacctacc
     3901 tgaagctcga aatcatggga atgtcggaga ggtcttcgga gcccggcgat tacttggata
     3961 tccctttccg cttctacatg cacctcggcc gattgacgca tatcacgacc ctccatctcc
     4021 acgacctcgt gttccgatac ttcgccgacc tcgtgcggat cctatgcgct gtcccggaac
     4081 tgcgcgtatt ggatctactg caggtctcat ggagggctac cggtgttcta cctgcttgtg
     4141 tcagtcgaac ggcgccaacc cagacatcaa gattatctcg caggccgaga actctcactc
     4201 agctcgagca cctggccgtg agtattccaa cgtctatctt agccatggtc tctgatgatg
     4261 aacgtaggcg gtagaagtag atctacatgt gggtgtacga tgcttgttga catgcatcag
     4321 cgggtcactg agacgattgt gcatcgatct ccccggacga atccctaccg gtaggccatc
     4381 acctgcgtga atcatgtttg atttctaaca tcgatccatg gccagacatc cgtttcccag
     4441 ggttcgacat gatgcacctc tcgaatctca ccgagctcac cttcctcgtt tctcctgctg
     4501 gcatgaagca tctctcaagg gaagacagag aaacactagt cacattcttg cgcctctccc
     4561 tcatgcattg gaatccatcc gctcctggca agcgcatatg tcttgctcca cgcgcggcgt
     4621 ccgggtactg cggacgagat gattatcttc acatcctcaa gctcctcagt aaggaggtgt
     4681 tagaacgcgc atacttcgat gatcggccgc cagaacttga ctacgatgaa gaatcgcgca
     4741 ctgtcgtgca catcctgatc acctcactag aatcgaacca tgaagactgg tggaccaaga
     4801 acgtgtatga catattcccg ctattcgcac aggaggatgg tgtccaggtc aacttcgtcg
     4861 atagtcagtc ctcgatcttt accaactgcg gtaacgggcc ttcgctgatg atatctcttt
     4921 tgttagtgcc agactactgc cattgggcag acaatgaaca gtcggaaggc cagtcagaag
     4981 agagcgctga tgagggcagt agtgaggagg atgatcaatg aaggctctca gaccacaggt
     5041 ttactccgtg aatattgaga cagctatcgt ccatctgcat gttatctggt tgaccagacc
     5101 gggaatttct actgtatgcc gcaagtcctc agagagctgc tcgcaggtgc ctgagagtcg
     5161 ttcccgtcct tcgactcgtc ttccgacgac tggacctcgt tcgcacctcc acgatccgat
     5221 cgcctggacg ttcctcctga gtcgagatcg ttgaggcgtg tgtattgaca gacgagttcc
     5281 gggacggtcg caggtaatgt ctaagcctcc gcctcatctc cttgtgtgcc gtcacctctt
     5341 ccgggcgtac aaacgactca tacaatacca tctgcagtac gtcatctcga ctcataggtt
     5401 cgtagtctcc gaaggtcgtc attgtcgccc tgatggagaa gatgggcacg tcgtgcggag
     5461 gccagtgcgc accacaggca atcaagcccc agttctcgag attccttgct tttgcataga
     5521 gagacgtcgt catcgtattc ataatcgagt tgtcgagagc tagagagagc gcacagtaca
     5581 gagaaggtca gtgcgcggtt gcacgcataa gtgcgtgagg agagacggac ggagctgact
     5641 gtggtggaac cagtcgttat cgtgcaactt ggggcgcatc tcaactttgt gtgctttgag
     5701 aagcccgcat tcgcccttgt ggtattcagg tttccagtct gacactacgc acaactagac
     5761 taaacagcct gccgctacga aattagcaac gtactcacct ggactgagca ataagtcctg
     5821 gtctggcagc gcgagcagcc cttccacggt ggctcatgct caccgcccat aatgcgcaca
     5881 cgcatatgca aactcaaacc gtagttcgaa gctgggcacg tacctgctcg tcaccggcac
     5941 cctaccgttc tccaaagtca tcttatactc cctcattatt gtgacaggcg tcttcccctt
     6001 cgagcaaacc atcgagcatc tcgagtactt cctctcccat tgttccgcca acggtataca
     6061 ggtcggtgcg ttttatcgac agtccgtacg gttttgagga tatgaggaac caggaggcat
     6121 ggttgcggct gagagcgaag gtcgtgttct tgtcgtaccg agtcgtgtgc gtgaaggaca
     6181 tgcccgtgtg gccgccgagt gaggcgaggt ttcccatgca ggagtgcttt cgtctgctca
     6241 ttttgaggtg ttccggtgct cgaaatgaga attaaaaccg tagtgtaacg agaatcaaga
     6301 gagaaagagg tacgagtggg ccatggtgtc gttgaagatc tagagggaag attgaagaga
     6361 gattgtggcg cctgtggcta tcttatctta tctcttcacc acatggactt ggacaatctg
     6421 gacaggaaaa aaggtgcatt ctcagaaact cacattcaat cgtacatatg atcgttgtag
     6481 tatctgccag acgtagactc atgtctcctg aggcctaagg ccttacttcg tccgcatcac
     6541 tttcactcga gagttggcgg cgcgtttccg cttcccacca tcacccacgc cccctcactg
     6601 gttacgtcgt cgatggtcag gaagacagtg gcaggacccg gagggtagac gcgaccactg
     6661 ggtggggtca cgaacgtgag agacttcccg tcgcgcgaaa ttgacgcatc catgaacacc
     6721 agacgggctc ccgcatggaa tgcgtgggtc gaaaagccca ggtccatgag agaaactgaa
     6781 cacaatccca agcggtcggt cagtaacgcg gaggaacacg gcgcgtatgg gaagcgacgg
     6841 atcgcctctt accttggacc ttcgcacccg ggcgacgcaa gttgttcgga atcgacacgg
     6901 gcaccgtgaa ctgcttgccg aaagcgagct tttcggggat gttcaggatc ttcggccgat
     6961 cgacgaacat gaacggcgga tccagcgtct ggacgcggaa ctcgctcggg aacttaattc
     7021 cgggagcggc gaacgtcgtg ttcaggttcg ggttgctgcc cgcaacgagg aagttacctt
     7081 gcggcgtaag cgtgatgcta gagtggtaca cccgcgcgat atccgaggtc gggaggcccg
     7141 cgttgctgat gcgtcggcca aggggcgcgt cgggagtgta gagggagggt gtgaggacgg
     7201 catggtcggc attggagcta ccgatcgcgt ccgggacctg tttaagagct gcaaagccgg
     7261 agcgtgcgcc gttggcgatg aggacttgac cgttgggtag gtggacaagc tcgggcatcg
     7321 tgcggttctc cagcatatgc tcgacctgcc agcccttcgc gataccctcc ggtgtcagct
     7381 tgatgcggga gcattgggag gtcgcagggg tctgcgagga gagaagagac gggtcgatcg
     7441 tgtctgactg actccctcca cagacgagga cttcgggaac gaagtcagga ggatggagag
     7501 ggaggagaat agcggatccg tccatggggt tggtgacgcg cacgccatta ggaatatcag
     7561 gtaggatggt ctcggtgttc gcttcgacgt cgtatatacc cgaccggttg ttcgcgacca
     7621 taaagacctt gccgtcggga agagcgaaca acctgaataa gcgcgagata atagcgtcag
     7681 tacaccccat atgctctagc gggctttcta gtacttaccg ggggaagagg tttgctggca
     7741 agcttctctt caagaactca gatggccgag gcgcgctctc cttcggtggg aagaactcca
     7801 agctaagcgc aggatcgatg ttgtagaacg cggcatcctc atgcatgcca ccgacgatca
     7861 tcagactacc gtcgaagatt cggatagagg aggagtacca ccgcttctcc aggaggtgca
     7921 gattggccgg gtcctcgaag acggtacatc cctccccggt agcggaaacg catggctcga
     7981 agatacggat tgcttgagta ccagattgga tggtcgggtt tccggggaaa ccattgggat
     8041 caccaccaac actgatctgt gacaggaaag tgagcgcgat ccgaggggtg aacggcgaga
     8101 ctccgcgtac catgctaccg ttgctgagca gagcgccgct ggcgcagaat gagttggtga
     8161 cgaggtcgag aggcgtcaca gtgctggtcg ccagattcca gagtgcgccc catgccgagt
     8221 ggtcgttgat ttgcagtgga tcattagcgg cacgatcgaa gaagaggacg aggttgggag
     8281 agacgacaat ggcctctagc gcaacgacac cagaggtctc atttttcagg tcgaacctcc
     8341 agccaggggc cgatggcgcg gcactggaca aagtagccag aagggggagg agcgataatg
     8401 acgacaatct catggtgaca acggcgtggt gacgctcgca caatgcggag ccaaagagtc
     8461 atggctttat atcatcgtca gatagctcaa agtgcataca caaccagagc ttcagtcagc
     8521 aagaaacata tttgtgggag ggcttgctca tcaactgcaa cagacctctc cggatccaca
     8581 cggtgcgcct gtctccatct caaagcaatt ccgcgcatgc attatggact gaatgtccga
     8641 catacacaca catgcaccgc acgcccccac gatcgagtca tatatcccgc ccaagtccgc
     8701 aggtggtcga atagcggcat ccgtgtctca ggagtcgtga gactagggat atggcaaggc
     8761 cacgatgaga gcaagcgttg aagtgaacag actgtagaga agagcgagat atcttggcgt
     8821 tcccaagcgt gcagcatctg gtttccgcgg attcgcacta ccgtggtcat cgtttgaggg
     8881 tgatcgctga tggtgatacg ttagtcgaca cccccagtac atggtagaag atgctgtgaa
     8941 cctgggaagt atttccgcga gctgggaaca gggccgctga tacggtacta ccctctttgg
     9001 ttcggacaga gaatggttcc caaacagggc ggaggttgaa gccttcatac cagatagtac
     9061 agatgagact gcgtcaagga attcggacta tgactcgagt tgaacatcga actagagggc
     9121 tttagaagat gttgcctcgt cgttccttga gtaccaccaa gacttccgcc agaccgttct
     9181 ggagcttcaa ggcagacgtg tagcggcccg cgggccagag gtgacggatg acgaggtggt
     9241 gagaaatgga gaatggctga gacgagttcg agcaggcaga aagagaaata caagtcaatc
     9301 gctaggaaat cggcaatgag acgaatccag attatataga cggggtgtca agagacgtaa
     9361 gcagatcgag acttaggatc aatgagggag aatactacag acgagagaaa ttagctcgtg
     9421 ccagcgcata cacggaatag gaaacctaga cgccgtgcac ttatctaatc ttatcaaaac
     9481 gtgaaatgac cagaacctga ttttgtactt actagagtgc gatgtgattt caaaacgaaa
     9541 ctaacggaag gaaggataac ttgcacaatt tagtcaaagg gatgcttggt atgtatagta
     9601 gaggctagca aaatgacacc gtatccatga tcccctgcgc tccgacatcg tacagcctga
     9661 ccggagctat ctgcctcaga gtttgctgcg tgtagttgcc gcccgatcca aggccttgct
     9721 cgcccgccac catcgagtat gacagccttg gcatatggtg agtcgtcatt tcgaaagaag
     9781 gttgggccta gtggcaacac gttgtggtaa ctcacaaacc ttgtcagtgg cactttgatc
     9841 attgctgcgt ccgctgttca accccaattt cccggggtaa ggtagaatga taggcgagac
     9901 agcactggcg ggggtgtgta taagaggacc accagtgggg cataagagat atctcctctc
     9961 gttcccaatc acccggtgtc gttaatccaa cacaacttca atgactacca agtcggacat
    10021 tccagaagat cgagaagcgg tatacctcaa tgttcccgat ttactcgtga cttggccatg
    10081 gctccgcaaa cacaattctc tccaaaatat cgttgcagag caggggaatg tctggctgcg
    10141 ctcccttgct cccttcaata ccaagtctca atacgcattt gatcaatgtg actttgggct
    10201 ttttgctgcg ttgtcatttc ctgacgcaac agaaggtatg ctcaacgagg ctttgaggcc
    10261 ttgttttata ttgcaagggc gctttcagtt gacggacatt tgcagatcag cttcgcacag
    10321 gccttgacct cttatacctt gttttcgtca tagacgaata tacggatgtc gaaccggctc
    10381 gcgtggtaca agggatggtt gatatactat gcaaggacgc cctccgcgat ccgctcaaga
    10441 ctcgccccag agatgaagtg gtccttgggg agatgacccg gcagtaagtc tccgccctgc
    10501 cagaatatcc attgttactt tgcttaccag tatgcacctg ggtcagattc tgggaacggg
    10561 cactgcgaac cgcaggtaca cggtcaggag ccggggcaca gtacttcctt acagccttcg
    10621 tcgactacct ggactcccta gtcatcgagg cggaggctcg cgacagaggt cgcattctac
    10681 agctcaccga gtacctcgca atacgcgtac agtgtgcggg agtgcggccc tgctacgcaa
    10741 tccgtggctt gtacctttct atccctaagg aggcggtgga aacactcgag gagatggtgt
    10801 acctgggctc tgagctcata gcaatagaca atgtgagtag tatgcacgtg gcacatctac
    10861 tctactataa gttgacttct caccggtttt aggatatcct gtctttcaac agggagcgag
    10921 ctgcaggact tgccgacttc aatatcgtca cagttgtcat gcatcagttt gacctcaatc
    10981 tcgatggtgc cattgactgg ctaaccaagc gcgccgaggc atgccagtcg aagtacatgg
    11041 agtgcatgga acgggttacg tcttatggac cagacgtgga cagtgagatg caggtgctgg
    11101 ttaaccacat ggggaacttt cgtcgtgctt gctggagctg gagctttgag tgcggacgtt
    11161 acttcgggga tcgtggagag gagtttgcgc agaagaagaa gatcccgctc ctgccaaacc
    11221 agacaagtag gagggatgag catggagacc gggtggtagt atgattggag atgtttgcta
    11281 tgactgctac atccagacat ccgtgtgcac tcaccggagg cgagatcaag aagtgttgtg
    11341 tttccaggta acatctgtgg atcaatgcga cggtcaccac gtggtcgttt agccatcgaa
    11401 gttcatgcac atggcacaca tgaattggcg ttactacatg acgggcattg gcgcgtaagt
    11461 atcaccaccc cttccgaata tcatcagctt attttctgat acgtcagtcc agaacaaaga
    11521 gggcgattta gctcgatgtg tggcctctga gtggcctcgg gtttgcatcc gagccatcac
    11581 atttatactt agagtcgggt aagcacccga caattggaac gctgtcaccg ctggttggtc
    11641 ggtcattacc gctcctcact agcacttcgc gtccgaggag tggcgccata catgtactca
    11701 cgatccctca cgaagctatg gacgctctat ctgagcttgt atattcatcg tcattgtggt
    11761 taccccggtc atcatcctct acctagatag tgatagtgcg attcattgga tggtcaaagg
    11821 aggcagagag aattcaggcg aggttcaggt aatgctcgtc tttcgaggag gaagcggact
    11881 ggatctttcg aaggtggatg ctacttcggg gaccgcggcc gaaaattcac gaagatgaag
    11941 aaattaccat cgtttccacg cacagcctgt gaccaagggg tgatacggtc caaactccac
    12001 tcatgccctg acaggacgag ctgaatatga catggaaatc acattggtgc atgtaatgct
    12061 gctccgtaaa accccttgta tcccaatcat acacaatcta ctttcgatta cctttcacat
    12121 actcattcga gggtgggtgg tgcattcccg cttcccacca tcacccaggc accctcgctc
    12181 gtgacatcgt tgacagtcag gaagacagtg gcgggtcctg gaggatagat gcgcccgctt
    12241 ggaggtgtga cgaacgtaag ggccttggag tcgctcgaga tagtcgcgtc catgaataca
    12301 aggcgcgcgc ctgagtgaaa tccatgagtg gagaagccta gatccatgag cgcgactgag
    12361 aaagccgatc agtctcaaga tccaccacag cgcaagcgga aagcaaagca cgtacgttgg
    12421 accttcgagt cagaccgctg taaagaagac ggaagcgaga tggggacagt gatagtcttt
    12481 ccaaacccaa tcttctctgg catactgaga atcttggggc gagggagcga catgaatggc
    12541 ggatcgagcg tctccacgcg gaactcgctg gggaattcga ggtcggagct ggtcaacgtt
    12601 ccgttgtttg ggttgcttcc tgcgatgagg aaattaccct gtggcgtaag tgtgatgctc
    12661 gagtgataga cgcgagcgac gtcggatgca ggcaacccaa tgttgctgaa acgttgccct
    12721 agaggagcgt caggagtgta gatggacgga gtcgtcacgg cgtggtcggc gttcgagttt
    12781 ccgatgatat cttgtacact gttgtaccct gcgaagccag agcctgcacc gttcgcaatg
    12841 aggacctgac cgttcgggat atggacgagc tcgtgcatgg tgcgaccctc gagcatatgt
    12901 tcaatttgcc aaccctctgc gataccttca ggtgtcacct tcaagcgcga gcattgtgag
    12961 gtcgcggcaa tctggcttga gaggtccgca ggctggatac ggtcgtcgac tgcttgacct
    13021 ccacagacca gaacttcggg gatgaagtcg gggggcgaga gagggaggag gatgacggag
    13081 ccgtccatag ggttcgtgac acgcacgccg ttggggatgt ccggaaggat agtctcagtg
    13141 ttcgcttcga tgtcgtagat gatggtctgg ttgttcgcga tcatgaacac tcgtccgtcg
    13201 gggagcgcca cttgtctgca attaaatttg aataagtggt gaagagacga attattcgcg
    13261 gagccactga ccgcgggaac atgttcgcag gtagcgagcg ctccaggaac gcagatgggc
    13321 gcacagtctc ttccttgcgc gggaagaact cgaaactgtt ctctgggtcg acattgtaga
    13381 aggtcgcctc cacgcgcatg ccgccggcaa tcaagaggct cccgtcgaag atacgaatcg
    13441 cagacgggta ccaccgcttg gccaagagta tgaggttggg atcctcgaag agcgtgcagc
    13501 cctctccagt tgtggatgtg catggcccga gcaggcggat ggcttggttg cctggcttga
    13561 taattggatt tcctgggaag cctgtctggt cgccaccgat gctcgcctgc tcggtggtga
    13621 gtatatatca aaacaaagtg taatgctcag acacatacca tggttccgtt gctgagaagt
    13681 gcaccgctcg cacagaaaga gttggtgacg acatcgagtg cggcgacagt gctagtctcg
    13741 agattccata gagcgcccca cgcggaatgc ccgttgattt gaagagggtc ggccgacgca
    13801 cggtcgaaga acaacgcaag cgtaggggaa acgattatgg actcaagggc cactatgcct
    13861 gatgtcgtgt tcttgacgtt gaacgaccac tgtggggctg caggagctgc acccgacagg
    13921 gatgcgaaga gggcaagtag gaagagagac gagatcccca tcgttgcgac tcggccaaat
    13981 ggtcagaagt gaaggcgacg cccatttaga ccacagttat agccatgaga ggtgacactg
    14041 cgtctctccg tgcccaacaa taccgagatg cccattattc agctccaacg ccgtcgtgag
    14101 cctatcaact tggcataacg gaccgtggat acagctttct caagccgcac tgtgccttcc
    14161 agcgcatgat atgactgcag ctttagactc aacgaatgac tgcaagcgtc acgtaccctg
    14221 gctgagggtc ggacgtagca tagaaggctc ggaggttcga gacgctcgta agcatcccat
    14281 ggacgtgaga ttctcagtca aagaggaatt tggtcgcgga acgacaagaa tggtggagat
    14341 attgagtttc ttctattgtg cctgaaagtt cccaagggag gtgtactcca gtactgttca
    14401 ccaagcgttt cacatgttgc tgcggacgtt ctgcatcacg ggcctgccaa actgcgttca
    14461 tatgacctac atgacgggtg agatggagct ctgatgaggc atggaagcga atagaacgca
    14521 cctacagctc agtacacggc cgtagtctga gaacaaatct taccaggcta tgaatggagc
    14581 cgtgcgccgg tctacagtcg cgttcaatac tgggtcctca tgatgcagcc ctgagaggag
    14641 aataagttca tcaagcccgc ttgtatttgc cggagagacg ttccttgttg caactcgtcg
    14701 ttctctctcg cagatgatcc gaatggcggt tcacagtcca gagccctgcc ttagacgtag
    14761 gcatgtctcc gtacaaacgt tcggtatgca agtgacattc gtagattgtg tacacatcct
    14821 gcctgtcagt ccattacata tcatacacac ggaaagtagt gccatgatcg ttccgagtcc
    14881 cacccttact caagagtcgg aggaggatta ccgcttccga ccatgaccca agctccttcg
    14941 cttgtgacgt cgtccacagt caagaagatg gtagccgggc caggcgggta gacacgaccg
    15001 ttgggtggag tgacgaacgt aagtgactgg ccatcggatg agatcgtcgc gtccatgaac
    15061 acaaggcgcg cgctcatgtg gaacccgtga gttgagaaac cgaggtccat aagcgacact
    15121 gcacgagcca atgttagaga tgaatcgtga tgaagacgaa gataagaaag agtgggtaga
    15181 ctagagcgta ccttgtacct tcgcgtcact tcggttgagc gagtccggga gagatatcgg
    15241 gacggtgacg ctctccccaa acccgagctt cttgggcata cccaggatct ccggccgagc
    15301 aacgaacatg aacggcgggt tgagcatctg cacgcggaac tccgatggga acttcacacc
    15361 cgacgtgaac ctcgtgccat tgttcgggtt actcccggag accaggaagt tcccctgtgg
    15421 agtgagggtg atcgtcgaat ggtacatccg cgcgatggtc gcgttcggca tgccttcgtt
    15481 actgatgcgc tgccccagag gcgcgtcggg cgtgtagatg gatgggatga gcgccgcgtc
    15541 gtctgcgtac gagttaccca cggggtcggg gaattcggga ttcaagtcag agaagccgga
    15601 gaaacctttg ctggctccgt tggagatgag gacctgcccg ttcgggatgt gcagaagctc
    15661 gttgagcgta cgaccctcga gcatgtgctc tacctcccat cccttctcga ttccctcggg
    15721 agtgagcatg atgcgcgagc attgcgtagt cgctgggtgc tgggaggaga ctttatccct
    15781 tgcgatatca ttgtcaacgt ctgagccacc acaaacgagc acctcaggga tgtagtctgg
    15841 aggtgagagc ggaaggagga tagcagagcc gtcggtgggc gctgtgacac ggacaccgtt
    15901 ggggatgtct gggaggatgg tctctgtctg agcgtcgatg tcgtagatga tgctctggtt
    15961 gttcgcgacc atgaaaattc tgccatccgg caaggcgaac tgcctgggac gagatggcgg
    16021 tggtgagcgg ctgagaggac acaatatcac gactaggaag acgaacctcg ggaacaagtt
    16081 gagaggcaat gacctcgcta agaagggcga cggacgcgct gtctcttctt tacgcgggaa
    16141 aaactcgaag ctgttttcgg ggttgatgtt ggagaagtgt gaagtgacgt gtgatccacc
    16201 agcgatcaag aggctaccgt cgtagatacg gatggacgac gggtaccaac gttccacgag
    16261 gaggtgcaaa ttggggtcct cgaaaacggt gcatccttcg cccgtaggag actcgcaggg
    16321 ctcgaacagc cgtagagctt gattaccagg cttgatagcg ggattgttgt cgaagccacc
    16381 ttgatctcca ccaatgctta cctggatacg aagttagtca acccatatga gacgataata
    16441 gttgtatacc aaccatcgtc ccattgctga gcattgcgcc acctgaacac catgagttcg
    16501 tgatgacatt gagagcggtg acttcgtgag tctggagatt ccataaagcg ccccaggcag
    16561 aatggccgtt gatttgaagc ggggcgtcag atgcgcggtc gaaaaagaga gcaagagtgg
    16621 gagagacgat gatggattct aggacgacaa tcccagaagt ctgatcgaga aggtcgaagc
    16681 tccaccccgg tgcagcagga gccgcaccga cgattgaagc aaagaggaga gtgatcgcat
    16741 agagagacct agacataacc gccatgaagt cgccgttgag gtttcagtcc acaaagacat
    16801 gatcctcgtc ccgcgccgag gctttatagg tgcaacagtc gtggttgctg caatacatga
    16861 cagcaagaag cctgaagatt gctgcggctt tgtcaacgtg tcgcgtcgtc cggtgagaga
    16921 gggctacacc aaaagaagag cagatgcgtt ctatccccac attctaccct cgttcgagat
    16981 gagaattgaa ttgcgggacg ccgtgtagca tcttacatgg acccagtcga cgttaccttg
    17041 gaccctccga ctgaagatct tgactggtga atgtgctccg tatgggaata catgtaccca
    17101 tgtttacggt gcgcgggaag tccaagtatt gatcaatatt gatttcgtgt tttgagtacc
    17161 gcaaccgtgg gagcattctc atgttgccac gaaggcgctc aactctctct cttgatgcgc
    17221 ctgtcccgtc tctggtcttg gaacttctca ctcactgggg ccaataatgc gtgtaacgac
    17281 ccgttatact gtaatgacat tgctgttact ggccaaatat gactagcatg tgacaggcta
    17341 ttatattgga aactcatttt aattgagaat tgcgtgtgtt gcttgcagaa tttcttctcc
    17401 attcatctcg ttttcactgt ttgttccatt caaaatgagt ttattgtttg acaagctgct
    17461 acaataaatg caatgtttga aacatatcaa gtcatgtatc aatcagatac acaggccgat
    17521 atattgctgt tacacgcaat ccaaaaatga gtttccaata aaagacatgc tagtcatgtt
    17581 tggtcagtaa cagcaatgtc attacggtat aacgggtcgt tccacgcatg attggcccca
    17641 gtgactggcg cagctatgcg ctcctctcaa ttgatctacg gttcatgatc tcgtcatagt
    17701 catattagca attgcgtgaa gtattgttgc gatgcttatt ataccctgac agttcgacac
    17761 caatcatggc ttgttaaccc cggccttgtg gggatcgtag ggcttagaat aactaacttt
    17821 atagtagtcg agagtacctg agtcccacat tatacaagca ctctggcttc gatgaacata
    17881 ggctggctca gggctgggaa gagggaggtg ttttgtagtc tgggcactgc actagcatgg
    17941 gtagggtgta gctagaaata cctcaagaac atcgcggtag ctgattctga gtctggcgta
    18001 tgcacaatat tgcagcaggc cgccgttcag cgagacatgc ttgccctaag ttcagagaca
    18061 gggtacgcgg tcgtggtgga tagaagcaca aatgcctcac ccgtcacgca gttttctcac
    18121 atctgggcgc caatggatgt cgaaccgtgc cttcggagac gcccaattag tttggtggtt
    18181 cgccgcgaca gacaagatga tggttggacc acatcgtgtc ttgtggttat gctatattac
    18241 tctcagtgtc ctttgcttga cccctactat gggcgctgtt agaaaagaaa tacaagttgc
    18301 cgcgagtcca catatgcacg tctagtgaag gaggcccggg actcgcgcac tatggtcatg
    18361 agttctccat cataactcat gaccctttgc ctgcaccggg gtctcccaca cacctcctac
    18421 tatacaccgt cgactccact attacagtca acgtgaccct cgagcatcat ccgatgtttt
    18481 ggtaccgagt agcaaagagt gtgaactttg aacttgaaga gcggccgaac actgaccctc
    18541 tgccagtcgt agactcgcca agagtgaaga tgacaaccat acacgtgcaa tcctgcgtaa
    18601 cacgtttgcc gtcgacatct tcaattgaat aagtggatac gggactggac ctatgaccat
    18661 cttgctctcc cattgcggcc gctttcgtcg cacgagtaca cagaatctaa gtggtcgcaa
    18721 cgtgttcagg ggagtaccac ttccacgagt cttcgcctaa atgtctctag cacagcgctt
    18781 ccgaaaggtt ccatctccat tccatatctc cgtcgaaacc tagccagatt gttttcaggt
    18841 catagatcct tctgtacatg tcctgtactc ttacaccctt gctatacatc tcgaccaagc
    18901 cagggtctgg gtgtgctgct cagttccgag tcttacacat ccccttattc tggagagatg
    18961 atggccctca ctccaacgtg ggaggcgacc ttccactgcc caccatgacc caagcacctt
    19021 cactagtgac atcacccaca gtcaggaaga cagtcgccgg tcccggtggg tacacccgac
    19081 cattgggagg cgtcacgaac gtcaaggact tcccgtcggt cgcaatggtg gcatccatga
    19141 atacaagacg cgcgcccatg tggaatccat gagtggagaa gccgaggtcc atgagggcga
    19201 ctgtaataga cacacacatg aggatgggac tcaagaccag aagaacagcg cgcgtaccct
    19261 gcaccttcgc actgctccca ttcaaagcgt ctggaagtgt gatcgggacg gtgacgttct
    19321 gcccgtatcc caccttctct gggatatcca ggatcttggg gcgcgaaacg gacatgtacg
    19381 gcggattcag catctgcacg cgcagctcag acgggaactt cacgttgtcg atcagcgtgc
    19441 tgttgttcgg gttacttccc gcgacgagga agttgccctg aggcgtgagg atcaccgaag
    19501 agtgatacat gcgcgcgatg ctcgagttcg gcatgccctc gttgctgaac cgctgcccga
    19561 gaggagcgtc tggcgtatat atggacggga caaacaccgc gtggtccgca ttcgagtttc
    19621 cgacgtcgtc atggaggaca ttgaaccccg agaaccctga gccagcgccg tttgcgagga
    19681 ggagctggcc attggggatg tgcacgaact cgtgcatggt gcgaccttcc agcatgtgat
    19741 caatctccca gcctctcgcg atgccctctg gggtaagcgt gatgcgcgag cattgggacg
    19801 aagcgggaat ctgggtggat aggttcggga ctggcgtcct gtcgtcgatg tcgctgccac
    19861 cgcagataag aacttcgggg acatagtttg gaggaaagag ggggaggagg atcgcggtgc
    19921 cgtctgtggg gtttgtcacg cggacgccat tgggaatgtc cgggagaatg gtctcagtgt
    19981 tgttctcgat atcgtagatg attgatcggt tgttggcagc catgaacacc ttgccgtctg
    20041 gtagagcgaa gatcctgata acgtattcat gaagatctag ccccatgaca gggaaagcga
    20101 gacccatacc tcgggaacag gttcacgggc aatgaacgct cgaggaacgc tgaagggcgc
    20161 ggtgcatcct ccttccgcgg gaagaactcg aagctattct ccggatcgat gttgtaaaac
    20221 tgcaaattga cgtgggagcc tccgacgatg aagaggctcc cgtcgaagat gcgaatcgca
    20281 gagggatacc agcgctcgac catgagcgtg aagttggtag gatcctcgaa gacggtgcaa
    20341 ccctcgccgg taggagacgc acaaggctcg aagatgcgaa tggcctggtt tcctggcttg
    20401 atgctcggat taccgtcgta cccctgctgg tccccaccca cgctgaccta ttgatcagcg
    20461 gcgatcaaag gatcagatga gtgattgcac ggagcgcgaa acaaaagggc tcaccatagt
    20521 accattgctg agtagcgctc ctcctgcaca ccaagagttg gtgatgaggt cgagcggggt
    20581 gagagcgttg gtttctaggt tccagatagc accccatgca gagtgattat tgacctccaa
    20641 cggggcatca gcagccctgt cgaagaagag agcgagggtg ggtgaaacga taacggattg
    20701 ttgtacgaca actccagaag attggttcaa gaggtcgaac gtccaccctg aagatgctaa
    20761 aacggggcca gcgagacatc cgcagagcag agcgaggatg tagatgagcc ccatcgctcc
    20821 agagatggta gcaaggcgcc ttgttaccct tccggaggag tacttgtact cctgaggtgg
    20881 cagtacgtca cctgtgagac tcgacctagt cactacttga gttgaccggg gctgctgcat
    20941 gcgtatatac atactcgagt cagcaccatg atcacgagag agcttggtga gaaagcttcg
    21001 tccttacaca gcgccgatga agctttgagg cattatgcag gcagcttcgc tcctggatac
    21061 agacagaagt agcctcatag ggtactgaca gtgggcagat ggaaccaaga acgatgacca
    21121 aatctggtca ctgcagggtc acgcactccg gtgccgctgg tatcgaagac agttgagcgt
    21181 ttctcccaac catcgacagg ggcactcctt cccaagtagc agtcatatga gctgtgcagc
    21241 atagacggtg ggacacctgt atga
//
