# Supplementary material for: Uncovering the transcriptional landscape of Fomes fomentarius during fungal-based material production through gene co-expression network analysis
Source: Fungal Biol Biotechnol. 2025 Feb 13;12:1. doi: 10.1186/s40694-024-00192-3 (PMC11827164; doi:10.1186/s40694-024-00192-3)
Supplement: Supplementary file 1 — Supplementary Material 1 [file 40694_2024_192_MOESM1_ESM.zip › scaffold_14.region001.gbk]

LOCUS       scaffold_14            21205 bp    DNA     linear   UNK 01-JAN-1980
DEFINITION  scaffold_14.
ACCESSION   scaffold_14
VERSION     scaffold_14
KEYWORDS    .
SOURCE      
  ORGANISM  
            .
COMMENT     ##antiSMASH-Data-START##
            Version      :: 7.1.0
            Run date     :: 2024-09-10 12:01:23
            NOTE: This is a single region extracted from a larger record!
            Orig. start  :: 296699
            Orig. end    :: 317904
            ##antiSMASH-Data-END##
FEATURES             Location/Qualifiers
     protocluster    1..21205
                     /aStool="rule-based-clusters"
                     /category="terpene"
                     /contig_edge="False"
                     /core_location="[10000:11205]"
                     /cutoff="20000"
                     /detection_rule="(Terpene_synth or Terpene_synth_C or
                     phytoene_synt or Lycopene_cycl or terpene_cyclase or NapT7
                     or fung_ggpps or fung_ggpps2 or trichodiene_synth or TRI5)"
                     /neighbourhood="10000"
                     /product="terpene"
                     /protocluster_number="1"
                     /tool="antismash"
     proto_core      10001..11205
                     /aStool="rule-based-clusters"
                     /tool="antismash"
                     /cutoff="20000"
                     /detection_rule="(Terpene_synth or Terpene_synth_C or
                     phytoene_synt or Lycopene_cycl or terpene_cyclase or NapT7
                     or fung_ggpps or fung_ggpps2 or trichodiene_synth or TRI5)"
                     /neighbourhood="10000"
                     /product="terpene"
                     /protocluster_number="1"
     cand_cluster    1..21205
                     /candidate_cluster_number="1"
                     /contig_edge="False"
                     /detection_rules="(Terpene_synth or Terpene_synth_C or
                     phytoene_synt or Lycopene_cycl or terpene_cyclase or NapT7
                     or fung_ggpps or fung_ggpps2 or trichodiene_synth or TRI5)"
                     /kind="single"
                     /product="terpene"
                     /protoclusters="1"
                     /tool="antismash"
     region          1..21205
                     /candidate_cluster_numbers="1"
                     /contig_edge="False"
                     /product="terpene"
                     /region_number="1"
                     /rules="(Terpene_synth or Terpene_synth_C or phytoene_synt
                     or Lycopene_cycl or terpene_cyclase or NapT7 or fung_ggpps
                     or fung_ggpps2 or trichodiene_synth or TRI5)"
                     /tool="antismash"
     exon            696..910
                     /ID="exon_13554_1"
                     /Parent="mRNA_13554"
                     /gene="jgi.p|Fomfom1|314476"
                     /source="prediction"
     five_prime_UTR  696..910
                     /ID="UTR5_13554"
                     /Parent="mRNA_13554"
                     /gene="jgi.p|Fomfom1|314476"
                     /source="prediction"
     gene            696..2980
                     /ID="gene_13554"
                     /Name="jgi.p|Fomfom1|314476"
                     /gene="gene297394_299679"
                     /portal_id="Fomfom1"
                     /proteinId="314476"
                     /score="0"
                     /source="prediction"
                     /transcriptId="314476"
     mRNA            696..2980
                     /ID="mRNA_13554"
                     /Name="jgi.p|Fomfom1|314476"
                     /Parent="gene_13554"
                     /gene="jgi.p|Fomfom1|314476"
                     /proteinId="314476"
                     /source="prediction"
                     /track="FilteredModels1"
                     /transcriptId="314476"
     five_prime_UTR  979..999
                     /ID="UTR5_13554"
                     /Parent="mRNA_13554"
                     /gene="jgi.p|Fomfom1|314476"
                     /source="prediction"
     exon            979..1024
                     /ID="exon_13554_2"
                     /Parent="mRNA_13554"
                     /gene="jgi.p|Fomfom1|314476"
                     /source="prediction"
     CDS             join(1000..1024,1091..1126,1186..1327,1386..1741,
                     1789..1808,1870..2079,2141..2291,2348..2458,2520..2789,
                     2850..2869)
                     /ID="CDS_13554"
                     /gene="jgi.p_Fomfom1_314476"
                     /gene_functions="biosynthetic-additional (smcogs)
                     SMCOG1038:phenylalanine-specific permease (Score: 190;
                     E-value: 8.7e-58)"
                     /gene_kind="biosynthetic-additional"
                     /source="prediction"
                     /transl_table=1
                     /translation="MVWGWVIVAFFTMQVGLAMGEVCSAHPTSGGPYFWAAMLSEPKDA
                     AFASWVTGWFNLLGQVAVTTGISYAAANFISTAATFNTDFVPEPRITIAIYAGVLICQG
                     LINTFGVHLLKYINNVSVWWHAVGTTSLVIAVLAAAPSHQSAKFVFRTFIDNTGVDAPG
                     WGERASPAYVVVIGILMAQYTLTGFDGSAHMTEETRNAAMSGSIGIVMAIGVSALLGWF
                     VILGFLFSIQDLDRTVNSTTGQPVAQIFLDTVGEKGAIVLMVIVIGSMFFCGTFSVTSN
                     SRMMYAFARDGGIPGHKFFHKVDAKTQSPIRTVWLACTLSFILGLPSLGSAVAFSAATS
                     IATIGLYISYGIPIALRLVYRKRFKRGPFHLGPFSYPVALVACIWILFISIVFILPQAN
                     PVDSQTLNYAIVAVGIVIVYAMGFWLLSARKWFTGPVKQIEAKDTEL"
     exon            1091..1126
                     /ID="exon_13554_3"
                     /Parent="mRNA_13554"
                     /gene="jgi.p|Fomfom1|314476"
                     /source="prediction"
     exon            1186..1327
                     /ID="exon_13554_4"
                     /Parent="mRNA_13554"
                     /gene="jgi.p|Fomfom1|314476"
                     /source="prediction"
     exon            1386..1741
                     /ID="exon_13554_5"
                     /Parent="mRNA_13554"
                     /gene="jgi.p|Fomfom1|314476"
                     /source="prediction"
     exon            1789..1808
                     /ID="exon_13554_6"
                     /Parent="mRNA_13554"
                     /gene="jgi.p|Fomfom1|314476"
                     /source="prediction"
     exon            1870..2079
                     /ID="exon_13554_7"
                     /Parent="mRNA_13554"
                     /gene="jgi.p|Fomfom1|314476"
                     /source="prediction"
     exon            2141..2291
                     /ID="exon_13554_8"
                     /Parent="mRNA_13554"
                     /gene="jgi.p|Fomfom1|314476"
                     /source="prediction"
     exon            2348..2458
                     /ID="exon_13554_9"
                     /Parent="mRNA_13554"
                     /gene="jgi.p|Fomfom1|314476"
                     /source="prediction"
     exon            2520..2789
                     /ID="exon_13554_10"
                     /Parent="mRNA_13554"
                     /gene="jgi.p|Fomfom1|314476"
                     /source="prediction"
     exon            2850..2980
                     /ID="exon_13554_11"
                     /Parent="mRNA_13554"
                     /gene="jgi.p|Fomfom1|314476"
                     /source="prediction"
     three_prime_UTR 2870..2980
                     /ID="UTR3_13554"
                     /Parent="mRNA_13554"
                     /gene="jgi.p|Fomfom1|314476"
                     /source="prediction"
     exon            complement(3114..3129)
                     /ID="exon_13555_6"
                     /Parent="mRNA_13555"
                     /gene="jgi.p|Fomfom1|1373370"
                     /source="prediction"
     gene            complement(3114..4691)
                     /ID="gene_13555"
                     /Name="jgi.p|Fomfom1|1373370"
                     /gene="gene299812_301390"
                     /portal_id="Fomfom1"
                     /proteinId="1373370"
                     /score="0"
                     /source="prediction"
                     /transcriptId="1373561"
     mRNA            complement(3114..4691)
                     /ID="mRNA_13555"
                     /Name="jgi.p|Fomfom1|1373370"
                     /Parent="gene_13555"
                     /gene="jgi.p|Fomfom1|1373370"
                     /proteinId="1373370"
                     /source="prediction"
                     /track="FilteredModels1"
                     /transcriptId="1373561"
     CDS             complement(join(3114..3129,3189..3740,3817..3944,
                     4002..4317,4386..4499,4567..4691))
                     /ID="CDS_13555"
                     /gene="jgi.p_Fomfom1_1373370"
                     /source="prediction"
                     /transl_table=1
                     /translation="MRFSLCIALSLAAVASARPNFYGRSDLDARAPRGRGGRPGNGALT
                     AGAPCTGTEQGCIGDGFAQCVNGRLTARPCAPGTVCSAAGICDFPQAGGAPAAKPPTPP
                     ARPPRPPAAPGKPPAAPAAPPAASSAAPAAPPAASSAAPAAPPAASSAAPAAPPAASSA
                     APAAPPAASSAAPPAPSSAPPTAGAPAAGDNAASGAAAGGGDPQTSRTLLDSVIAPGFA
                     QDGNAKADPGQAPSLTSTNNYINFCAGKTITNGQQIVGGSCNPAPMGIIAAKSKMPSSK
                     FISPQNGDQFPANTNITVKMAVRNLETGFFTNPDLTYFAAPQQVNGQGIIQGHSHVTID
                     RVAALTDTTPTDPEQFAWFKGLNGKAAGGVLTATIAGLPKGTYRASSINAAANHQPVLV
                     AVAQHGALDDMVYFDVV"
     exon            complement(3189..3740)
                     /ID="exon_13555_5"
                     /Parent="mRNA_13555"
                     /gene="jgi.p|Fomfom1|1373370"
                     /source="prediction"
     exon            complement(3817..3944)
                     /ID="exon_13555_4"
                     /Parent="mRNA_13555"
                     /gene="jgi.p|Fomfom1|1373370"
                     /source="prediction"
     exon            complement(4002..4317)
                     /ID="exon_13555_3"
                     /Parent="mRNA_13555"
                     /gene="jgi.p|Fomfom1|1373370"
                     /source="prediction"
     exon            complement(4386..4499)
                     /ID="exon_13555_2"
                     /Parent="mRNA_13555"
                     /gene="jgi.p|Fomfom1|1373370"
                     /source="prediction"
     exon            complement(4567..4691)
                     /ID="exon_13555_1"
                     /Parent="mRNA_13555"
                     /gene="jgi.p|Fomfom1|1373370"
                     /source="prediction"
     three_prime_UTR complement(6114..6479)
                     /ID="UTR3_13556"
                     /Parent="mRNA_13556"
                     /gene="jgi.p|Fomfom1|314799"
                     /source="prediction"
     exon            complement(6114..7566)
                     /ID="exon_13556_3"
                     /Parent="mRNA_13556"
                     /gene="jgi.p|Fomfom1|314799"
                     /source="prediction"
     gene            complement(6114..7927)
                     /ID="gene_13556"
                     /Name="jgi.p|Fomfom1|314799"
                     /gene="gene302812_304626"
                     /portal_id="Fomfom1"
                     /proteinId="314799"
                     /score="0"
                     /source="prediction"
                     /transcriptId="314799"
     mRNA            complement(6114..7927)
                     /ID="mRNA_13556"
                     /Name="jgi.p|Fomfom1|314799"
                     /Parent="gene_13556"
                     /gene="jgi.p|Fomfom1|314799"
                     /proteinId="314799"
                     /source="prediction"
                     /track="FilteredModels1"
                     /transcriptId="314799"
     CDS             complement(6480..7550)
                     /ID="CDS_13556"
                     /gene="jgi.p_Fomfom1_314799"
                     /phase="0"
                     /source="prediction"
                     /transl_table=1
                     /translation="MSSTSSSHRRSRSDASTSRSTSSYGEVIERSRGPSVVSGRIEEEE
                     GSIPRSPNSPPADAFDPIRDQVAHTIVVRALRKAERIDDTQVGVIVTLPHTAGEQFLKA
                     IASRLKRAMLPKQESYLFLLALPTQGLSPILICASSEELAARAGLLVQSKLLSRVERHE
                     LRHGRWGALIRDLCTTSYDEAAFWDAARKAARQPIDPLIPPPGSRSISQILEHARARLQ
                     RITPQQAYEELQDTVVPWTVVLVDIRPEAQRRTFGAIAGALVVERNVLEWRFDPRCAYR
                     LPIADRYDLRVIVFCQESYTSSLAAASLHDLGMLNATDMIGGYAAWKDAGLPDEVEISS
                     TAPPTEGRISVPVEEH"
     five_prime_UTR  complement(7551..7566)
                     /ID="UTR5_13556"
                     /Parent="mRNA_13556"
                     /gene="jgi.p|Fomfom1|314799"
                     /source="prediction"
     exon            complement(7625..7703)
                     /ID="exon_13556_2"
                     /Parent="mRNA_13556"
                     /gene="jgi.p|Fomfom1|314799"
                     /source="prediction"
     five_prime_UTR  complement(7625..7703)
                     /ID="UTR5_13556"
                     /Parent="mRNA_13556"
                     /gene="jgi.p|Fomfom1|314799"
                     /source="prediction"
     exon            complement(7785..7927)
                     /ID="exon_13556_1"
                     /Parent="mRNA_13556"
                     /gene="jgi.p|Fomfom1|314799"
                     /source="prediction"
     five_prime_UTR  complement(7785..7927)
                     /ID="UTR5_13556"
                     /Parent="mRNA_13556"
                     /gene="jgi.p|Fomfom1|314799"
                     /source="prediction"
     exon            7805..7931
                     /ID="exon_13557_1"
                     /Parent="mRNA_13557"
                     /gene="jgi.p|Fomfom1|1222008"
                     /source="prediction"
     gene            7805..9220
                     /ID="gene_13557"
                     /Name="jgi.p|Fomfom1|1222008"
                     /gene="gene304503_305919"
                     /portal_id="Fomfom1"
                     /proteinId="1222008"
                     /score="0"
                     /source="prediction"
                     /transcriptId="1222199"
     mRNA            7805..9220
                     /ID="mRNA_13557"
                     /Name="jgi.p|Fomfom1|1222008"
                     /Parent="gene_13557"
                     /gene="jgi.p|Fomfom1|1222008"
                     /proteinId="1222008"
                     /source="prediction"
                     /track="FilteredModels1"
                     /transcriptId="1222199"
     CDS             join(7805..7931,7984..8143,8317..8625,8688..8804,
                     8985..9067,9108..9220)
                     /ID="CDS_13557"
                     /gene="jgi.p_Fomfom1_1222008"
                     /source="prediction"
                     /transl_table=1
                     /translation="MVVREFSSNVDEAPAASTATLKLKCVESRNHHPTREQDPGQILVY
                     SEDPDGAIYATQAAQLKTNTGSWAIDCARSCDRTSSYRPPSSCKDPEEYRHVFKYHNTA
                     QEDRRPPQAATGSIMWGGHAVAFGKSGFRRWYWLYRRRHWAALSADAITVADAVGDVGL
                     KETSDGMPAAAGRHVVPSEHSLVLERRGTNGSALTDASLLHFLRACVDEIGRRLAPPFD
                     RSPTPGKSLVDIERLCLLPTENGLTVSTNLAELLLTHSGRWPSKFLALARKLQRCQEPQ
                     HSRTKPAFVGTSGDKDAMPTY"
     exon            7984..8143
                     /ID="exon_13557_2"
                     /Parent="mRNA_13557"
                     /gene="jgi.p|Fomfom1|1222008"
                     /source="prediction"
     exon            8317..8625
                     /ID="exon_13557_3"
                     /Parent="mRNA_13557"
                     /gene="jgi.p|Fomfom1|1222008"
                     /source="prediction"
     exon            8688..8804
                     /ID="exon_13557_4"
                     /Parent="mRNA_13557"
                     /gene="jgi.p|Fomfom1|1222008"
                     /source="prediction"
     exon            8985..9067
                     /ID="exon_13557_5"
                     /Parent="mRNA_13557"
                     /gene="jgi.p|Fomfom1|1222008"
                     /source="prediction"
     exon            9108..9220
                     /ID="exon_13557_6"
                     /Parent="mRNA_13557"
                     /gene="jgi.p|Fomfom1|1222008"
                     /source="prediction"
     three_prime_UTR complement(9776..10000)
                     /ID="UTR3_13558"
                     /Parent="mRNA_13558"
                     /gene="jgi.p|Fomfom1|314666"
                     /source="prediction"
     exon            complement(9776..10312)
                     /ID="exon_13558_3"
                     /Parent="mRNA_13558"
                     /gene="jgi.p|Fomfom1|314666"
                     /source="prediction"
     gene            complement(9776..11420)
                     /ID="gene_13558"
                     /Name="jgi.p|Fomfom1|314666"
                     /gene="gene306474_308119"
                     /portal_id="Fomfom1"
                     /proteinId="314666"
                     /score="0"
                     /source="prediction"
                     /transcriptId="314666"
     mRNA            complement(9776..11420)
                     /ID="mRNA_13558"
                     /Name="jgi.p|Fomfom1|314666"
                     /Parent="gene_13558"
                     /gene="jgi.p|Fomfom1|314666"
                     /proteinId="314666"
                     /source="prediction"
                     /track="FilteredModels1"
                     /transcriptId="314666"
     CDS             complement(join(10001..10312,10390..10681,10904..11205))
                     /ID="CDS_13558"
                     /gene="jgi.p_Fomfom1_314666"
                     /gene_functions="biosynthetic (rule-based-clusters)
                     terpene: Terpene_synth_C"
                     /gene_functions="biosynthetic-additional (smcogs)
                     SMCOG1052:Terpene synthase/cyclase metal-binding domain
                     protein (Score: 120.5; E-value: 1.6e-36)"
                     /gene_kind="biosynthetic"
                     /sec_met_domain="Terpene_synth_C (E-value: 3.5e-07,
                     bitscore: 24.5, seeds: 87, tool: rule-based-clusters)"
                     /source="prediction"
                     /transl_table=1
                     /translation="MGSIRIPNFPAFCSPHLDLRCNVHCHTVTLSSEKWALSNPLFLDA
                     DEEARLPGARLGLLAALCFPACDAGQLLAITKWLIVLVHWTDRPRSLYADEEIFDPIWA
                     KSFRPSTRRDWQKRFQRHLAAFRLGQAIAARDAAEGIVPDLESYISTRRDSSGVKMLFD
                     LILYAAGLNIPQQIYEHPTLRRLRQDAADIISWATDIAAYAQHPHTNTIVTVLMAERRF
                     TAQGAVHFAGNLVKDTICNFSQNETLVPVFGDWDEDVRAYVRGLRHCIVGQLHWLYETD
                     RFFGEAGEDVRSSGWVFVAS"
     exon            complement(10390..10681)
                     /ID="exon_13558_2"
                     /Parent="mRNA_13558"
                     /gene="jgi.p|Fomfom1|314666"
                     /source="prediction"
     exon            complement(10904..11420)
                     /ID="exon_13558_1"
                     /Parent="mRNA_13558"
                     /gene="jgi.p|Fomfom1|314666"
                     /source="prediction"
     five_prime_UTR  complement(11206..11420)
                     /ID="UTR5_13558"
                     /Parent="mRNA_13558"
                     /gene="jgi.p|Fomfom1|314666"
                     /source="prediction"
     exon            13281..13412
                     /ID="exon_13559_1"
                     /Parent="mRNA_13559"
                     /gene="jgi.p|Fomfom1|1373373"
                     /source="prediction"
     gene            13281..17443
                     /ID="gene_13559"
                     /Name="jgi.p|Fomfom1|1373373"
                     /gene="gene309979_314142"
                     /portal_id="Fomfom1"
                     /proteinId="1373373"
                     /score="0"
                     /source="prediction"
                     /transcriptId="1373564"
     mRNA            13281..17443
                     /ID="mRNA_13559"
                     /Name="jgi.p|Fomfom1|1373373"
                     /Parent="gene_13559"
                     /gene="jgi.p|Fomfom1|1373373"
                     /proteinId="1373373"
                     /source="prediction"
                     /track="FilteredModels1"
                     /transcriptId="1373564"
     CDS             join(13281..13412,13473..13507,13698..14232,14283..14730,
                     14797..14939,14996..15085,15150..15784,15836..16301,
                     16357..16383,16448..16672,16719..16931,17084..17173,
                     17234..17443)
                     /ID="CDS_13559"
                     /gene="jgi.p_Fomfom1_1373373"
                     /source="prediction"
                     /transl_table=1
                     /translation="MCNHQWYQHTANVGLLEPDQQQLATTYLAGSSSFPQGECGGFHPV
                     NFADCQNPGAMGSLLCYAIVVYASNLYIVYVFSPLIVVYAFPLLLVAYAFPPLIVAYVF
                     PPFVVVYALSLLFVYVLSPFIIYVPPSPYDLSLPASKSSQSFHPSFWFLFQCSSNESYE
                     HPSQRNPPISVLAGSLARGQNVAQLRTASAQRNLPQHARANSIKVTRGSAKITSPATVV
                     STRADIAIIPIPDGKAIRDNRYGIFRPLHLHFYNNDLPTFLQLLRDHSLVIEVQIARSY
                     REEIWLELHTMISAHLAVHGLILPSDPSRSSGTGDNAPFTPSSYHDLDWALMEKKRTTN
                     GFYIEWADIHGSSVTLEQLLAGTKHGIPHPDDKPDRRVALIAICPRFSPIKLPLTRDLV
                     QGDPCPCHDMPHCCAGFRLLLRYIKYRGRNKGSAPNPVSDTTTRIYFYSHTSSLSRKPT
                     IHQIPAPSSSLTPAFNTMALSSISSNTPVEDDGAELYFPNIREILDEDHARQHPVIPNT
                     IRSSQSGSNRPIAPSQSQSQSVPNSSSSYSSLTRPSPIAPSQSQSQSVPNSSSYLQLGS
                     AHPVALLPEPSEPLLLEHGEWVEALSDARFEVRNMTIAIELHGESPQVLGRALLSYLQY
                     IAEHPLGHYEWVKPAGVAEFTPFVVSDLTASFIPSFKVGQAVGDGVGRAVLIEAVQTMT
                     SDAAFWRECRGYMQPVFLDDSTSNSSRKTTWMAYGTLCGLYLARLATGPLPVSPFLIMT
                     ALLSLFGPDSDQNFDYLGNIHPSVYGTDPRYVADIVLPMTELGNLTAYDPDLARELQPW
                     IELQWNDPVPSDFSHPFIIGVLDKNIIEVTSSRQSATSPSAHNAWLFQAFFKLVFGHSG
                     SVLGLGEFVAFRQGLNVAVPTVGDVSDLGILQKGPEISLVKSMAEVIDRTDIPRFVLAM
                     YNRRIVDAKAFFNKHISFPNLTNTPSTKGKNRADQPDPAVVQAKLRRFREEVFRHSSTL
                     RATALLRALTDSDLIPAQAGWHINFAFQHDNVPANENWLFIHTCTANVDVRFTTELVKL
                     ITTEDIPKSSSIATGFDASLHAQLWLAPRSFNRI"
     exon            13473..13507
                     /ID="exon_13559_2"
                     /Parent="mRNA_13559"
                     /gene="jgi.p|Fomfom1|1373373"
                     /source="prediction"
     exon            13698..14232
                     /ID="exon_13559_3"
                     /Parent="mRNA_13559"
                     /gene="jgi.p|Fomfom1|1373373"
                     /source="prediction"
     exon            14283..14730
                     /ID="exon_13559_4"
                     /Parent="mRNA_13559"
                     /gene="jgi.p|Fomfom1|1373373"
                     /source="prediction"
     exon            14797..14939
                     /ID="exon_13559_5"
                     /Parent="mRNA_13559"
                     /gene="jgi.p|Fomfom1|1373373"
                     /source="prediction"
     exon            14996..15085
                     /ID="exon_13559_6"
                     /Parent="mRNA_13559"
                     /gene="jgi.p|Fomfom1|1373373"
                     /source="prediction"
     exon            15150..15784
                     /ID="exon_13559_7"
                     /Parent="mRNA_13559"
                     /gene="jgi.p|Fomfom1|1373373"
                     /source="prediction"
     exon            15836..16301
                     /ID="exon_13559_8"
                     /Parent="mRNA_13559"
                     /gene="jgi.p|Fomfom1|1373373"
                     /source="prediction"
     exon            16357..16383
                     /ID="exon_13559_9"
                     /Parent="mRNA_13559"
                     /gene="jgi.p|Fomfom1|1373373"
                     /source="prediction"
     exon            16448..16672
                     /ID="exon_13559_10"
                     /Parent="mRNA_13559"
                     /gene="jgi.p|Fomfom1|1373373"
                     /source="prediction"
     exon            16719..16931
                     /ID="exon_13559_11"
                     /Parent="mRNA_13559"
                     /gene="jgi.p|Fomfom1|1373373"
                     /source="prediction"
     exon            17084..17173
                     /ID="exon_13559_12"
                     /Parent="mRNA_13559"
                     /gene="jgi.p|Fomfom1|1373373"
                     /source="prediction"
     exon            17234..17443
                     /ID="exon_13559_13"
                     /Parent="mRNA_13559"
                     /gene="jgi.p|Fomfom1|1373373"
                     /source="prediction"
     exon            17864..18085
                     /ID="exon_13560_1"
                     /Parent="mRNA_13560"
                     /gene="jgi.p|Fomfom1|1373374"
                     /source="prediction"
     gene            17864..19148
                     /ID="gene_13560"
                     /Name="jgi.p|Fomfom1|1373374"
                     /gene="gene314562_315847"
                     /portal_id="Fomfom1"
                     /proteinId="1373374"
                     /score="0"
                     /source="prediction"
                     /transcriptId="1373565"
     mRNA            17864..19148
                     /ID="mRNA_13560"
                     /Name="jgi.p|Fomfom1|1373374"
                     /Parent="gene_13560"
                     /gene="jgi.p|Fomfom1|1373374"
                     /proteinId="1373374"
                     /source="prediction"
                     /track="FilteredModels1"
                     /transcriptId="1373565"
     CDS             join(17864..18085,18144..18347,18408..18527,18585..19073,
                     19128..19148)
                     /ID="CDS_13560"
                     /gene="jgi.p_Fomfom1_1373374"
                     /phase="0"
                     /source="prediction"
                     /transl_table=1
                     /translation="MSAHSKSPEAEVALEDMDDAALLDNLRVLTQTGDEGRWEEMRSLV
                     GLNAGGVEVTDPAAREDGFGESDFTNRSSTPLFGPSPLAVTSLQLSLPGTPNISEGPLN
                     HPSGPPNILTNLQGTPNNRIGRTNSLGLVHNYDQSHREVPIHLEGGHISFRSSAPNLAE
                     VIPQPPHHTAMVAPGYVNLDTSTILEALYPDQRAAYHAINKADYNSGYKQFLLVRKWRE
                     VLTLLELVPEDTQGTLVQGVLITPKAVKQWLSPTPSYGTFSNWRTNYARVRGAHQALAI
                     SAGLGLPRTTEENQLWEIVSCWDCEALLPPRSQIAPGSLDSVAAGTTAKAVSDMTATLQ
                     KKYPAHFTRGG"
     exon            18144..18347
                     /ID="exon_13560_2"
                     /Parent="mRNA_13560"
                     /gene="jgi.p|Fomfom1|1373374"
                     /source="prediction"
     exon            18408..18527
                     /ID="exon_13560_3"
                     /Parent="mRNA_13560"
                     /gene="jgi.p|Fomfom1|1373374"
                     /source="prediction"
     exon            18585..19073
                     /ID="exon_13560_4"
                     /Parent="mRNA_13560"
                     /gene="jgi.p|Fomfom1|1373374"
                     /source="prediction"
     exon            19128..19148
                     /ID="exon_13560_5"
                     /Parent="mRNA_13560"
                     /gene="jgi.p|Fomfom1|1373374"
                     /source="prediction"
     exon            20064..20744
                     /ID="exon_13561_1"
                     /Parent="mRNA_13561"
                     /gene="jgi.p|Fomfom1|1373376"
                     /source="prediction"
     gene            20064..20977
                     /ID="gene_13561"
                     /Name="jgi.p|Fomfom1|1373376"
                     /gene="gene316762_317676"
                     /portal_id="Fomfom1"
                     /proteinId="1373376"
                     /score="0"
                     /source="prediction"
                     /transcriptId="1373567"
     mRNA            20064..20977
                     /ID="mRNA_13561"
                     /Name="jgi.p|Fomfom1|1373376"
                     /Parent="gene_13561"
                     /gene="jgi.p|Fomfom1|1373376"
                     /proteinId="1373376"
                     /source="prediction"
                     /track="FilteredModels1"
                     /transcriptId="1373567"
     CDS             join(20064..20744,20810..20977)
                     /ID="CDS_13561"
                     /gene="jgi.p_Fomfom1_1373376"
                     /phase="0"
                     /source="prediction"
                     /transl_table=1
                     /translation="MWREKIFNLRLDPLPAHALSLSLPYTTTTAGCWAQRSRPGATKAG
                     GAAIGLRRAHLANPMGTPLDGALLRLRLPWAGLAAAHKPSAPGARWQAQCRATRRTRRR
                     RTTDNGQRTADNGHNGRPQRAASGRRPRRTAGTTSAVGGGQTAGGRRTAVRARRGQPRE
                     DSGARTTTTAGRRRRQQRDEDPDDEDGRATTTTRTTGRPRLGDHDPDDDDDDSRATTAA
                     DNGHDRMVGTMSTAASGRTKDMATAVDDGHDATHVGEVGYKDVDDPWTMVGYRGKGAEG
                     V"
     exon            20810..20977
                     /ID="exon_13561_2"
                     /Parent="mRNA_13561"
                     /gene="jgi.p|Fomfom1|1373376"
                     /source="prediction"
ORIGIN
        1 tttgcggatt acctcgacga tcaggccatg acagacgcgt cctcagtgga gaaaagtgcc
       61 caactgcagg ccactgtcgt cgacggctat gacgatggtg atgagcgcga gttggcgcgc
      121 atgggataca aacaggagct caagtgagta attgaaatgc atcgtatgcc gagaggatag
      181 ggattctgaa cttgatggcg gtggcaggcg cgatttgact ctattgcagg taagtcaccg
      241 aagtaatctc agacaataca cacccaaaaa ttcgagatgc tccgtggaca tctggcacac
      301 gaccgcgtac attcgccatc tttgccccac cgtcggaatg aaggggccag agtgggcgac
      361 tctacgtggt tttcgtcgaa gagtcgtttt gaaaaacttc gacagaatcg cttcgaattt
      421 gtttcggaat caggcgctta gattcagagg ataaagcgct tctgtgattc tgaatcgccg
      481 attctggctc tcggacgctg cgacggtccc ggaggccctt cggagaccca tgccgccttt
      541 cgctgaggcc ttacaatttg gtcaacttgg cgggtcgaaa ctgggacacg attttgtgaa
      601 gatgatttgc atttaattgc gggagaaatc actaaaaacc gcttgccgtc acactagtaa
      661 tcactttttc gtcgctcaga cgcccaaagt tggcggacgg ctgaaccaaa cagacgttcg
      721 ccggaagtga tgatggatgt ccgttgacag ccgtactcag cgcgggcgaa cgtccggcag
      781 ggcatgtcag gtttgggatg tgtgcagtga ccggctttga cactgacgat gccacaccca
      841 gaacttcggc atttcgttct cgatcattag tgtcatcact ggaatcccat ctctgtttct
      901 ctatgggctg gtatgtgtgt ccctattgtc aaaacacttg aagtcgtgtc tgaacatctc
      961 tgtgttatga tggtatagaa cacaggagga cctgccgtca tggtatgggg ttgggtgatc
     1021 gtaggtgagt gcgacgtgat gtgctcaaac atagacgata gaccgatggt ttgttttcgt
     1081 taccctctag catttttcac gatgcaggta ggccttgcca tgggtggtga gtgataactt
     1141 ccgcaaatcc gcctccgatg tagtgctgaa tgtgttactc tgtagaggta tgtagtgccc
     1201 atccgacaag tggcggaccg tacttctggg cagccatgct gtcagaaccc aaggacgctg
     1261 catttgcttc ttgggtgacc ggctggttca acttgcttgg ccaagtcgca gtcacgacgg
     1321 gcatcaggtg cgccccatgt cgaattgcag cttgacatct tttcgctcac aacatgcgcc
     1381 ctcagttacg cagcagccaa cttcatctcg acagcggcaa cgttcaacac agacttcgtc
     1441 cccgaacctc gtatcaccat cgctatctat gcgggagtac tcatctgcca aggcctcatc
     1501 aatacctttg gcgtacatct tctgaagtac atcaacaacg tctctgtctg gtggcacgcc
     1561 gtcgggacga ctagcttggt aatcgctgtc ttggccgccg cgccttcaca ccaatctgcc
     1621 aagttcgtct tccggacctt catcgacaac actggagtcg acgctccggg atggggagag
     1681 cgcgctagtc ccgcatacgt cgtggtcatc ggtatcctga tggcgcagta cacgctcaca
     1741 ggtaagcatt tccctcacta tcaacacggt cggagctcac aagcgcaggc ttcgatggca
     1801 gcgctcatgt gagtaacttg tcataaaagg ttggtggccc gccgcgcggt ctgactcacg
     1861 aacgaccaga tgaccgaaga gacgcgtaac gcagcgatgt caggctccat cggcatcgtc
     1921 atggccatcg gagtctctgc gctgctcggt tggttcgtca ttctggggtt cttgttctcg
     1981 atacaggacc tggacaggac tgtcaattca actacgggcc agccggtcgc acaaatattc
     2041 ctcgataccg tcggagagaa aggggcgata gtcctcatgg tgcgcgcgta ccgctttggt
     2101 tgacctgcgc tccattaaca tggtattatt acgtcttcag gtcatcgtca tcggctccat
     2161 gttcttctgt ggcaccttct cggtgacgtc gaacagtcgg atgatgtacg ccttcgcgcg
     2221 ggacggcggt atccccggac acaagttctt ccacaaagtc gacgccaaga ctcagtcacc
     2281 tattcgtact ggtcagttcc tactctacga catgttcatt cccgttattg acccagagag
     2341 cgtccagtgt ggctcgcctg cacactgagc tttattctcg gccttcctag tcttggcagc
     2401 gccgttgcgt tctctgccgc aacgagtatc gcaaccatcg gcttgtacat ctcctacggt
     2461 tcgcatcctt ccaatcgccc gtttactttg ctcgtcacca gactgacacc ccggcgcagg
     2521 tatcccaatc gccctgcggc tcgtctaccg gaagcgattc aagcgcgggc ccttccatct
     2581 cggcccgttc tcgtatccgg tcgcactcgt cgcctgcatc tggatcctct tcatctccat
     2641 cgtcttcatc ttgccgcagg cgaacccggt cgactcgcag acgctcaact acgctatcgt
     2701 ggctgtgggg atcgtgatcg tgtacgccat gggcttttgg ctgctcagcg cgcggaagtg
     2761 gttcaccggt cccgtgaagc agattgaagg tacgtctatt gctatttgag tgtctgtgtg
     2821 aggttcgaca ctgattgaga aaaaaacagc caaggacaca gagctttaga ttcagttgtg
     2881 tatgtacgta ctatccatta gacagtaccg tgccgttgga ggccggtaat cggtatagct
     2941 tataccagga ctcgtagtcc tagtcgatca acctacggga tccatgactt gcactcatcg
     3001 caccaggatc gcacactaag agaacctgag cctaaacaac catctaacta gcacgtcgac
     3061 cacgtcttac atattgtaca caaatcagac cttacgacac cgggtgcaat gccttagaca
     3121 acatcgaagc tacgggtgac aaagggtcag aacctgcccg agatgaaaca cagctaaccg
     3181 gtactcacta gaccatatcg tcgagagcgc cgtgctgagc tacagccact aggacgggct
     3241 ggtggttcgc cgcggcgttg atcgaggagg cacggtacgt gcccttagga agacccgcga
     3301 tggtggccgt caggacgccg ccggccgcct tgccgttgag gcccttgaac cacgcgaact
     3361 gctccgggtc ggtcggggtg gtgtccgtga gcgcggcgac gcggtcgatg gtcacatggg
     3421 agtggccctg gatgatcccc tgcccgttca cctgctgggg cgcggcgaag taggtgaggt
     3481 ccgggttcgt gaagaagccc gtctcgaggt tcctgaccgc catcttgacg gtgatgttcg
     3541 tgttcgccgg gaactggtcg ccgttctggg gggagatgaa cttggaggac ggcatcttgg
     3601 acttggcggc gatgatgccc atcggcgcgg ggttgcacga gccgccgacg atctgctgcc
     3661 cgttcgtgat cgtcttgccc gcgcagaagt tgatgtagtt gtttgtcgac gtcagcgagg
     3721 gggcttggcc ggggtcggct ctgtgtgtgt gtgtgcgtgt gcgtgtgcgt gtgtgcatga
     3781 gcatggggca ttctggtaca aggtgtgggt gcatacttag cgttcccgtc ttgtgcgaag
     3841 cctggagcaa tcacggagtc aaggagagta cgagaggtct gaggatctcc accgccggcg
     3901 gcggcgccgg aggcagcgtt atctcctgca gcgggtgcgc ctgcctgtat atgacaaatg
     3961 gttaagagga gggtctgagt cagcaatctg atttgacgca ccgtaggagg agcgctcgac
     4021 ggtgcaggag gggcagcaga gctcgctgcc ggaggggcag ctggagcagc agagctcgcc
     4081 gccggagggg cagctggagc agcagagctc gccgccggag gggcagctgg agcagcagag
     4141 ctcgccgccg gaggggcagc tggagcagca gagctcgccg ccggaggggc agccggagca
     4201 gcagggggtt tccccggagc agcagggggc ctagggggcc tagctggagg agtagggggt
     4261 ttcgcagctg gggcaccgcc cgcttgggga aagtcgcata tcccggccgc agaacaactg
     4321 aaacggtcaa agtcccatta gttgggggag ttcaggagta gcgatatgat taatcaaaca
     4381 catacactgt gccgggtgcg caggggcgag ctgtgagcct tccgttcacg cactgcgcga
     4441 agccatcccc aatacatccc tgttcggtac ctgtgcatgg tgcgccggcc gtcagtgccc
     4501 ttgcgtagga atggatgagg tcagtcgttg ttcatcgatt tcggtgctat aagatatgac
     4561 acttacccgt tgccgggtcg tccgccgcga cctcgaggtg ccctagcgtc caagtctgag
     4621 cggccgtaga aatttggcct cgcggaggcg acagcagcaa gagaaagagc gatgcagaga
     4681 gagaacctca tggtggcggt ctagtcgtga gtgaatgtat tacgcggtca acgcgggaga
     4741 agtcgtagta ggttgcaggc tgtgaggtag ttgggagtcg gtatctgctt gcggacacca
     4801 ggtctctaag gaatttggag gttcgaggtc gcgctgtata agtactcttg gtagccttgt
     4861 cttcgcagca tgcaccgcat caagtcgaga tgcggaggcg gccacacttt aggtcatgca
     4921 tctaacgcga gacccaacat ttgttgatcg tagtctggca gcggaatctc aatctcttcc
     4981 atgcattgag tgggatgtcg tctcgctgcg gtcaacacgt ggctattgga tggtattgct
     5041 atctgctaga tgttgacgtc ttcaaccaat ctgtatgcaa gggggaatca ctcaccatgt
     5101 caatggacgt gagctagagg gctgtccagt tagcgacaga aagcgtcaga attctcaagg
     5161 ggaatgtgta tctgtccaga ggaagttggc cgctcagttt gctgtagtgc ctgagaatcc
     5221 ggacatcatc atgacagcac ggatgctgtg atggtgatgg ccgctggccc tcaaaaaacc
     5281 tcgatgtctt ctcccagaag gaacggcgtt gccgcaccac ggcacgtatt ttgcatgatt
     5341 agagcaggct ctgcgtttgg gtgcataaac agacatcatc gcattcaaaa tacgtgggcc
     5401 actcactgca atgagaacgc agtctacttg ctcccatgtc accgggtgta gccgtaacag
     5461 agcggctcaa ggctaggcgc atggtgaccc agcggtgtcc atggtctaca agcagttctg
     5521 tcaacccgca gggtatcatg cccaaggctg gggggttact cgtacaatct tcaccgatcc
     5581 ggtcgctcta atactcccgc actgcacatg tggcgcatgc tcatgcgtac gtatgactat
     5641 cggactgagc tccgaaagct tcatgcaaag gtgaggggag tgcctactag aataagcgag
     5701 gaagcagttc attcctagca ccctgactgc aaaggccaga ttcggcgcaa agaccacgag
     5761 tattgaggca tccaagtcgc aggagtggta tcattgtgat gttgcttggc tggaactcct
     5821 gtcatagaca gccttcattg cgattctgcg gtcgctgata gaagttatca gcgcatcaac
     5881 atgaagcatt accttaccag ctgaccaggt gaatcacagg cttttgggag aaaccatggt
     5941 gatagtcgag tatgctcact aggcaggaac gcgggcgcca agaaccagcg gccttccgat
     6001 ccgcttcgtg ctccgcaagt tctgcgaact tggaaagact caatcacaga gaccagagac
     6061 tcgtgtccag caacaaccac tggtgcactg tcctagtgtt gagatcgcca tgtcattagc
     6121 ccaggcccct cttcattcaa tatttatact atgacagcta cagtgcatgg ttttgaaggt
     6181 aataatcgaa aagctctagt atttactagt cttcatggcg ctctatgatg agcgggtacg
     6241 aaaacaatat cgatgccctc atttgagctt aatcatggat gagaagtgtg agaatgaacg
     6301 tcagcctcac ccttgcaccg tgcattctcc tctatgcctt catacacggt tacagtaccc
     6361 tttgtatggt tccgttggta caacaacgca gctaccagtc cttcgtacgt cggagtcaat
     6421 aaatcctgcc atccatcttt tccacccccc accctgtcat attcgaccgt accgcgccat
     6481 cagtgttcct ccacaggaac ggagatcctc ccctctgtgg gaggcgcagt ggacgatatc
     6541 tcgacttcat ccggcaaccc agcatccttc cacgccgcat acccgccaat catgtccgtc
     6601 gcgttcagca tgccgaggtc gtgcagggac gccgccgcga gggacgacgt gtagctctct
     6661 tggcagaata caatcacccg caggtcatac cggtccgcga tgggcagacg gtacgcacag
     6721 cgggggtcga acctccactc gagcacgttc cgctccacga cgagtgcgcc agcgatggcc
     6781 ccaaacgtcc gccgctgcgc ctctggccgg atgtcgacga ggaccaccgt ccacggcacc
     6841 acggtgtcct ggagctcctc gtacgcctgc tgcggcgtga tgcgctggag ccgtgcccgg
     6901 gcgtgctcga ggatctggct gatgctgcgc gaccccggcg gagggatgag cgggtcgatg
     6961 ggctgccggg cggctttgcg ggcggcatcc cagaacgccg cctcgtcgta gctggtcgtg
     7021 cagagatcac ggatgagcgc gccccatcgc ccgtgccgca gctcgtggcg ctcgacgcgg
     7081 ctgaggagct tggactggac gagcaacccg gcgcgcgctg caagctcttc cgaagaggca
     7141 cagatgagga tggggctgag tccctgcgtg ggaagcgcga ggaggaagag gtacgactct
     7201 tgcttgggaa gcatagcgcg cttgagtcgg gaggcgatgg ccttgagaaa ttgttctccg
     7261 gcggtgtggg gcagggtgac gatgacgccg acttgggtgt catctatgcg ctccgccttg
     7321 cgtagtgcac gcacgacaat cgtgtgtgca acttggtcgc ggatagggtc gaatgcgtcc
     7381 gctggaggag agtttggtga ccttgggatg cttccttcct cctcctcgat tcggccagag
     7441 accacagagg gcccacgaga tcgttcgata acctcgccat agctactcgt tgagcgagag
     7501 gtcgaagcat ccgaccttga ccggcggtgg gaactcgagg tcgacgacat ggtccttgcc
     7561 gctagtctag gacgccatca ggttgatgtc aatgtgttgc ttcccagtgc actgagatac
     7621 atacttgcta cgcgtgcagc acaagggctc ctgcactcgc ggtgcttggc gtgcaatggc
     7681 caagtaacaa ttgaggcacc aagctatgat gcgtgggtcg ataagtagtc tttgtaagct
     7741 gcacaaatcc tgcgatgaag gcctttcgag tcgatcatgc tcacctggac cactcacaac
     7801 ggtgatggtc gtgagagagt tctcgtcgaa cgttgatgag gcgcccgcag cgtccactgc
     7861 aactttgaaa ttgaaatgcg ttgaatcacg aaatcatcat ccgactcgcg agcaagatcc
     7921 tggccagatc cgtcagcctc tgagtcctat tcgtccgagg ctgagcgctg agcgctgtca
     7981 tagttgtgta ctcagaagat cccgacggcg ctatctacgc cacacaagcg gcacagctca
     8041 agacgaacac tggcagctgg gccattgatt gcgcaagatc atgcgaccgc acttcaagtt
     8101 accgcccgcc gtccagttgt aaagacccag aagaataccg ccagtaagta ctagcagtac
     8161 ggtgagctac aggccggagc gcccaacctg tcccctgttc gtcgatgtcc attaatgata
     8221 gggtgtgcca acatattacc ttctccggcg gcgccgggac gtaatgtctg tcatggacaa
     8281 cagaaagttc agatggcaag ttgcccattg ttctagtgtc ttcaagtatc ataacaccgc
     8341 tcaagaagac cgtaggcctc ctcaggctgc cactggcagc atcatgtggg ggggacatgc
     8401 agtcgctttc gggaaatcgg gctttcggcg atggtattgg ctgtatcgca ggcgacactg
     8461 ggcggccttg agtgcggatg ctataaccgt ggcagacgct gtgggagatg tcggactcaa
     8521 ggagacctcc gatgggatgc cagccgctgc tggacgccat gtcgttccta gtgagcactc
     8581 attagtactt gagcggcgtg gaacaaacgg aagtgctctg acagagtcaa cgacccactt
     8641 tgaatgaatc gaatcaatga tagtactaga tttgaatatc ataatagtgc atcactcctg
     8701 cacttcctgc gggcgtgtgt cgacgagata ggcaggcggc tagcacctcc attcgatcgc
     8761 tccccaacac ccgggaagtc actagtcgac atcgaacgcc tttggtgggt ggatgaatgc
     8821 gttgtcaatg tcatcgccag cgatatgtct cacgtggagg tgcagccttc gactgactga
     8881 cagtctgcag gccgcgcttg accactggca cgttctttga tcttctcact ctgcccgacg
     8941 cgctcgttct tcgcatgggg tatggatgaa tatttctctt aaagcttatt gccgactgag
     9001 aacggactca ccgtgtccac aaacttggcg gaactgcttc tgacccactc tggtcgctgg
     9061 cctagtagta caaatggaaa gtctgtacaa cgacaatatc ggtccagaat ttctagccct
     9121 agcgcgcaag ctgcaacgct gccaagagcc tcaacactcg cgcactaagc ccgcattcgt
     9181 gggtactagt ggggataagg atgcaatgcc gacctattag aagggccaag aaacgtactt
     9241 cgactcgcgg cgttattgac ggtggcggat cccatacaaa cattgggaag agacccgatg
     9301 aacatgctct cggcagaaca gaacagaaca gaaccacaac ttgatcgcgc gtttacccaa
     9361 cttgaagccg acgcggcggt ggcccataac caccatgagc ctgagggaac cccccaccga
     9421 catggacgac cagcatgtgc catttctatg gggggggatg gggagggaga cccggagagg
     9481 agatgtacaa ggatggcggc gactatcgac tatcgaaaca gtactaagaa gccggacggc
     9541 ccagcagtgc caccagcagt tagggcgact cggaagtaac gtaacctgaa acagtattgc
     9601 tggagtggat gtagaatcga atactcaaaa attctcggac ggagtagtgt acgaatggga
     9661 tacggggcgg atgtgactag tagcgggaag cagaggtcgg gtgcggtggg gtgcggtggg
     9721 atggagtgag gaggaacacg aggatgctgt aatctagcct cggagaacgg atcatagata
     9781 atggaagggg tgcgatgctc atgagtcatg aaggtggtgg tggtacgtat gaacgaagat
     9841 gcgatgtcca tgagatatgg ggagaggaga gtgtggagat gccggagatt gaatgtgcag
     9901 acggagatgg agcgttttgt gtaaagtcca tgggaaggtt accggcatcc tgaccctgag
     9961 gtgacgatcc tatgcagata gcgaccacaa gccttcgagc tcacgaggcg acgaagaccc
    10021 agccagacga gcgcacgtcc tcccccgcct ctccaaagaa cctgtccgtc tcgtacagcc
    10081 aatgcagctg gccgacgatg caatgccgca gcccgcgcac gtacgcgcgc acgtcctcgt
    10141 cccagtcgcc aaacacgggc accagcgtct cgttctgcga aaagttgcag atcgtgtcct
    10201 tgacgaggtt gcccgcaaag tgcaccgcgc cctgggccgt gaaccgccgt tcggccatga
    10261 ggacggtgac gatggtgttc gtatgtggat gctgtgcgta cgcggcaatg tcctggagga
    10321 ggcacgtgat cagctcaatt ctcccgagtt agagctcgga gaagaaggca gcagcggaag
    10381 gacccatacc gttgcccagg agataatgtc ggcggcatct tgtcgtaatc ttcgtagtgt
    10441 ggggtgctcg tatatctgct gtgggatgtt taggcccgcg gcgtacagga tgaggtcgaa
    10501 gagcatctta acgccggagg agtcgcgtcg tgtcgagatg tacgactcca agtctggcac
    10561 tatgccttct gctgcatccc gcgcggcgat cgcctgccca agccggaacg cggcaaggtg
    10621 tctttggaat cgtttctgcc agtctcggcg tgtggacgga cggaaggact tggcccatat
    10681 tctgcacagg taacgaaaag gtcagcggat gcttgtgggt ctcgagagaa gaagcccacg
    10741 cggccggggt tgcctcggag gagacgtaat tgaagataga tagagggcag atgaaggaag
    10801 cagaagaatg gggggaaatg gagaacgggg aggggagacg cgtgttgacg atcccgttca
    10861 tgttcgagtt catgttggag aggatgacgg aagaagtact cacgggtcga agatctcctc
    10921 gtccgcgtac agagaccgcg gcctgtccgt ccaatgtacg aggacgatga gccactttgt
    10981 gatcgcaagc agctggccgg cgtcgcaggc cgggaagcag agggcagcga ggagaccgag
    11041 gcgtgcgccg ggcaggcgtg cttcctcatc cgcgtcgagg aagagcggat tggacagagc
    11101 ccatttctcg gacgagagcg tgacggtgtg gcagtggacg ttgcagcgca gatccaagtg
    11161 cgggctgcag aacgcgggga agtttgggat ccggatgctg cccatcgcca gtgcagctcg
    11221 agcgcgtcgg agggggagaa tgaaacgacg aataaggtgt ggtccgtgat gggctcgtga
    11281 ggtcgtgagg tcgtgaatgc gtcagggagc acaaagccca agtgcgccga gttgagcctg
    11341 agcgtgatga gcgcgggcgc cgcggccgac gggttggggc tgccagtggc actgggcgga
    11401 cgacgacggg gacaatgggg agctcgaacg gacgtcgcgc ggcaggccac agaagaaagc
    11461 agaggtcaat acacactttc aaactgacac acggacatgc atatcaggcg acgtggtccg
    11521 cgtccatgcc cggctcacga ctcgcaggcc atcacctccg cgcgcgctag attcagccgc
    11581 cccgccccgt cttttgtgtt gtgcatgccc gggttctgcg gggaggaggg agggacaata
    11641 ggcttggagc gacattgaca agacgaaaga gacaagctgt gcgagggatt gtctggcgaa
    11701 cactacgctt tccacttttg cctagcgcga atgatccagc ttcactcgtg atctctggaa
    11761 ccatctctct tttccagtcg attttctatg tcgcgcgtgg aatacaatag cgtgtgggca
    11821 acaccgaacg ggactagagc agatcataag aatggtatgc tacatcgaga ttgaccgcta
    11881 ctgtatcaca gatcccgccg gcgcctgacc tcagtagtct cagatcttgt acagtgatac
    11941 ttgcatggcg ttcgactaat acgcatgcca gtaaccggtc ctgaacctgg gatcagtagc
    12001 ggacgaggag aggagggatc gcctcagtct cagttggaac gacgttgtcc aatgtagcct
    12061 catagtatag tggaggcaat agtacttagg cgaagtgatg cgctggtgag gtgacttgat
    12121 ctacagagtc cagatgtagc tctggggtgt tctcctctct catcatgctc acatgtcaac
    12181 ttgaatacca aaacagttcc cagcgcaaaa ggttctcgta tgactgtgac aggatcatgt
    12241 cgctttagtc aaactacaac ttccgtgacc gatagtaata ccggacgatg attgcgtcgc
    12301 ccgcgcagcg ctacgacttg atctttagag aagattgtcg aggcaggcgc cgctagatag
    12361 tagataccac agggagcatg aaaggataca ctacccggga catggtgaac gatccagtaa
    12421 gatgagtctg gatacctcta ccgtaatcag gcgtgaatat tgtgaattcg aaccttggtt
    12481 gacatgagtg atgttattga ttcttcgatg gtcgttggat tgcgagaatg attgggctat
    12541 gaaggtcccc tttggacaaa aataatgggg aatcatgcat tcacgacgaa tcatgcatga
    12601 tcccgagtgt tcctgagtga tcccgagtga acacgagtga acacgagtga tcatgcatgg
    12661 cctccctgtt caatacaggg atgtcaccac tatggttcat cttgaatcat gatgattcac
    12721 gatgattcac gatgattcac gatgaaccat gatgaaacat gatgattcac gatgggtact
    12781 ttgtctcgat tgttatacag ttacaaaatg attcatcatg gttcagaatg aatcagaatg
    12841 gaactgtatc gaccatcgct gcatacaagc cagggaaacc atctcgaaat catggcaccc
    12901 cttctgattc actatgattc acgatgaatc ctcgtgaatc atcgtgaatc atagtgaatc
    12961 agaaggggtc ttatgtaacc tgtatgcaat gctgcccact cgttcgacac tgtcgcaggt
    13021 ttttccttgc cctcgctgcc tcgctttgcc tcgcaatcca aacctagtat tcataaatgt
    13081 ctctgcctgt accttcttcg actctgcgac tctatcctcg caccacctgt gtggtacaac
    13141 actgtacatg tgctgcattt cttttacaaa ctggccccaa caattaccat cctgttagtt
    13201 cagcatcgtt gctagtgttc ctgtacaata ctaagacatg catcacatag attccttctt
    13261 atccccatgc tcagtgtgta atgtgtaacc accagtggta tcagcacaca gccaatgtgg
    13321 ggttgctcga gcctgaccaa cagcagctcg caaccacata ccttgcagga tcgtcgtcgt
    13381 tccctcaagg cgaatgtggt ggtttccatc cagttcgttc agtttccttt gcccaaccca
    13441 gtggcaatct ttcatgaaca ttctcccatt aggtcaactt cgcagactgc cagaaccctg
    13501 gagcgatgtg tgtatgtggt caggttcggg cttatcatac gaatgggtgc gagtcaatct
    13561 tcgtcacctc tttaatactc tttactcagt tctagtgatc tggtactttt tcaacagtat
    13621 tccagcatcg tctaggggtg gtccaactcc tgactataca ccatcatcca tcatcgtctc
    13681 ggcaatgtca tccccagggg ttccctcctc tgctatgcaa tcgtcgtcta tgcctccaat
    13741 ctctacatcg tctatgtctt ctctcccctc atcgtcgtct atgccttccc tctcctcctc
    13801 gtcgcctatg ccttccctcc cctcatcgtc gcctatgtct tccctccctt cgtcgtcgtc
    13861 tatgccctct ctctcttgtt cgtctatgtc ctctctccct tcatcatcta tgtcccccca
    13921 tcaccctatg atctctccct tccagccagc aagtcaagcc aatcctttca tccctccttc
    13981 tggtttctct ttcaatgctc gtccaatgaa tcctatgagc atccctctca acgaaatccc
    14041 ccaatcagtg ttctcgctgg ttctcttgct cgtgggcaga atgtcgcaca acttcgtact
    14101 gccagtgccc agcgaaatct tccacagcat gccagagcaa actcgatcaa ggtcactcgt
    14161 ggctcagcaa agattacttc gccagcgaca gtcgtgtcca cacgagctga cattgcgatc
    14221 atccctatcc cagtcagtgt tcacctcagc ccttgtacct tcaatactaa tgcacctggc
    14281 aggatggaaa ggcgattcgg gacaacagat atggcatctt tcgcccttta cacctccatt
    14341 tctacaacaa cgacctacct acttttctac agttgcttcg cgatcactcg ctcgttatcg
    14401 aggtgcagat tgctcgctcc tatcgtgagg agatctggct ggaacttcac accatgattt
    14461 ctgcgcatct cgcagtgcat ggtctcattc tgccttccga tccctcgcgc tcatctggaa
    14521 ctggcgacaa tgcaccattc actccttctt cttatcatga tcttgactgg gcactcatgg
    14581 agaaaaagcg cacaaccaat ggcttctaca ttgaatgggc tgatatccat ggtagctctg
    14641 ttactctgga gcagcttttg gcaggtacta aacatggcat accccatccc gacgacaaac
    14701 cagataggcg agtggctctt attgccatat gtgagtgaga ctgcagttat cgctatgata
    14761 tccattggct tacgatcaca atattgggat atataggccc tcggttttcg ccgatcaagc
    14821 ttcctctcac tcgggacctt gtccagggag acccatgtcc ttgtcatgat atgcctcact
    14881 gctgtgctgg ctttcggctg cttctgcggt acatcaagta tcgaggccgc aacaaggggg
    14941 tacctgattc attcgagtgc gatcacaact actgtccctc gtgcgatctc tgtagtcggc
    15001 acccaatcca gtctcggaca ccaccacgcg catctacttc tactcgcata catcctcgct
    15061 ctccaggaag cccaccatcc atcaagtatg ctcgtactac ctcatcgact cgacctcgtc
    15121 gtccttcagt atccctacct cctttgcaga ttccagctcc atcatcatct ctcacaccag
    15181 ctttcaacac catggctctc agctctatct catctaacac ccctgtagaa gatgatggtg
    15241 cagagctata ctttccaaac attcgcgaga ttcttgacga ggaccatgct cgccagcacc
    15301 cagtcatccc aaatacaatt cgctcatcgc aatcgggctc gaatcgtccc atcgccccct
    15361 cacagtcaca gtcgcagtct gtgcccaact cgtcatcgtc gtactcgagc ttgactcgtc
    15421 cgagtcccat cgccccctcg cagtcgcagt cgcagtcggt gcccaactcg tcgtcgtacc
    15481 tacagttggg ctctgctcat ccagttgcac tgcttccaga gccatctgag ccactacttc
    15541 ttgaacatgg ggagtgggta gaggcattga gcgatgctcg gtttgaagtg cgaaatatga
    15601 ctatcgccat tgagctccat ggtgaatcac cacaggtgtt gggtcgtgca ctgctgtcgt
    15661 atctgcagta cattgctgaa catcctttgg gacactatga atgggttaag cctgctgggg
    15721 tggccgaatt tacacccttt gtggtcagcg atttgactgc atcgttcatt ccttctttca
    15781 aagtgtgagt ctgccactat ggtttgcagc ccaagatggc tgacctggtc tgtaggggac
    15841 aagctgttgg tgatggtgtc ggtcgtgcag tgcttatcga ggctgtccaa acgatgacta
    15901 gcgatgcagc attctggcga gagtgtagag ggtacatgca accagtcttt ctggatgaca
    15961 gcacaagcaa ttccagtcgc aaaaccactt ggatggccta tggtaccctg tgtgggctgt
    16021 acctcgctcg gctcgctact ggtcccttgc cagtctcacc ctttctcatt atgactgctt
    16081 tactctcact ctttgggcct gactctgacc aaaatttcga ctatcttggc aacatccatc
    16141 catctgtcta tgggaccgac cctcgttatg ttgccgatat cgttctgcca atgactgagc
    16201 tcggtaactt gactgcctac gaccccgatc tcgcccgaga actacagcca tggatagagt
    16261 tgcagtggaa cgatccagtc ccctctgact tctcgcatcc tgttcgacag ttcatcattg
    16321 gggttctcga cagttcatca ttggggttct cgacagttca tcattggggt tctcgacaag
    16381 aatgtatgat cttctcgcat gtttacaaac attgtctatg tgtctcactt gacgacttca
    16441 ctcttagatc atcgaggtca caagctctcg ccagagtgcc acttccccaa gtgcacacaa
    16501 tgcatggctg ttccaggcat tcttcaaatt ggtctttggg cactcaggaa gtgtccttgg
    16561 gttaggcgaa ttcgttgctt ttcgccaagg gctcaatgtt gcagttccta cagttggcga
    16621 tgtcagtgat ctcggcattc ttcaaaaagg accagagatc tctctggtga aggtatggcc
    16681 ttgacatgta cattgaaata ggctctaaca tctatcagtc aatggcagag gttatcgatc
    16741 gcacagacat tcctcgattt gtgctggcga tgtacaaccg acgaattgtc gatgcgaagg
    16801 catttttcaa caaacatatc agctttccaa acctcactaa cacaccttca accaagggca
    16861 agaatcgggc tgaccagcct gaccctgctg ttgtacaagc aaagcttcgt cgctttcgtg
    16921 aagaagtctt cgtacgacga ttgaagtgat atctaaccga aggtcgtggt cacccactct
    16981 ttcccaatct tcacgagaca tgcatgcttt cctctgagga agttatggca gaggtgtgtg
    17041 tatgatgctc atgattaact gtgtgctgac attttgattt cagaggcatt cgagcaccct
    17101 tcgagcgact gccttacttc gggccttgac cgactcagac ttgattccag cccaggctgg
    17161 gtggcatatc aatgtaagct acttcttggt tcattcattt cggacatcag aatactgatt
    17221 catattatga cagtttgctt tccagcacga caatgtccct gccaacgaaa actggctatt
    17281 cattcacact tgcacagcta atgtcgatgt tcggtttacg actgaacttg tcaagctgat
    17341 tactacagag gacattccaa agtcatccag tatcgcgact ggttttgatg cttccctgca
    17401 tgcccaactg tggctcgctc cgagaagctt caaccgaatc tgaattggtg ggagtggtgg
    17461 ggattaggcg atcattacga cagtgtgact ccttctcgaa gtagtgtgac cgaggcttgg
    17521 ttcatataag gtttatggag ttgtggttcg atcatttgta gctttctgtg gtagtataca
    17581 taccatatcg tgctgcaaca gactgctagg tttctcttgt aggtcgaccg actgctcgga
    17641 tataccctgt cacttgtgac atcatatcgc cgagcaggtt tcactctgcg atctcaggtc
    17701 accaattgtg ctcgtcgtac tttcgttttg catcgagtct atgctgctat ggcctcagtc
    17761 tcacgagcct gctccccttc aaatggtaag ctgagacctt agccatccct ggattcgtga
    17821 gcattgaatg gggttctggc aatcagattc cccttcgtcg ccaatgagtg ctcactctaa
    17881 gtcccccgaa gcagaggtag ctttggagga catggatgat gctgctcttc tggacaactt
    17941 gcgagtgctt actcaaactg gcgacgaagg ccgatgggag gagatgagga gcttggttgg
    18001 cttaaatgct gggggagtcg aggtcacaga cccagcagct cgtgaggatg gatttggcga
    18061 gtctgatttc accaaccgat caagtgtgag ttccaatatc atatgttcaa tgggctgtgg
    18121 tgaatgttca ttgggtgtat cagacacctc ttttcgggcc ttcaccactg gctgtgacat
    18181 cacttcagtt gtcgttgcca ggtactccga acatctctga aggtcctctg aaccaccctt
    18241 caggccctcc gaacattttg accaatcttc aaggcactcc aaacaatcgc attggtcgaa
    18301 ctaactctct tggcttagta cataattatg atcagagtca tcgcgaggta tgtcgccgac
    18361 acatatgtga acttctagtt catcttctca tccatgcgac tgtgtaggtg ccgattcatc
    18421 ttgaaggtgg tcacatttcc tttcgttcgt cggctccaaa cctggccgaa gtaataccac
    18481 agcctccaca tcacactgcg atggtcgcac caggttatgt caacttagta tgatttgatt
    18541 tgttcagcag tagatgagat accatccact catgggcaat ccaggacaca tctactatct
    18601 tggaagctct ctaccctgat cagcgagcag catatcatgc tattaacaag gccgactaca
    18661 actcaggtta caagcagttc cttctcgtac gaaagtggcg agaggttctc actctgctcg
    18721 agctggttcc tgaagacacc cagggaaccc tcgttcaagg ggtactcatc actccaaagg
    18781 cagtcaagca atggctgtct cccactccaa gctatgggac attcagtaac tggcgaacaa
    18841 actatgctcg tgtccgaggt gcacaccaag ctctcgcaat tagtgcaggt ctagggctcc
    18901 ctcgcaccac cgaagagaac cagctttggg agatcgtgag ttgctgggat tgcgaggctc
    18961 tgctccctcc tcgcagccag atcgctcctg gatcactcga ctcagtggct gcagggacga
    19021 ctgcaaaagc agtcagcgat atgactgcta ccctgcagaa gaagtatcca gctgtaagca
    19081 gctatttcct cagtgattgg gttgagagac tcatttgata cccttagcac ttcactcgag
    19141 gtggttgatt ttgtcacaac acccatagta ttgtacctat agatgtaaca actgtgtact
    19201 acatgcaaat ccatctcact tcctggtgct aatgctacat cgtcgtcctt gccccgtcgt
    19261 ctgcaccgtc ctcgcacccc cacccacggc atcgtccgtc gttcgcctgc cacttgccgt
    19321 ccattgtgga catcatggcc gacgactgct gtggatgtcg tggccgtcgt ctgctgcagt
    19381 cgtccgcccg ccgttcactg ccgtcctcgt cgtcgccctg ccgtcgccct gctgttgtcg
    19441 ccctgctgtt gtcgccctgc tgttgtcgcc ctgctgttgt cgccctgctg tcgtcgtcgt
    19501 cgtcgtccgg gtcgtggtcg cccagtcgtg gtcgcccggt cgtcctcgtc gtcgtggtcg
    19561 ccctgctgtc ctcgtcgtgg tcctcgtcgt cgcccggtcg tcctcgtcct ccggctcatc
    19621 gtcgcctggt cgtcctcgtt gccctgccgc cgtcgtggtc gcccggtcgt cgtccgcgtc
    19681 gtcgtcgccc tgccgtcgtc gtcgtcgtcc tcgcgctgtc gtccgcgttg tcgttgccgt
    19741 ggcctggtcg tctgcgcctc gtcgtggtgg tcgtcctccg tcgcgtcgtc tgcgtggtcc
    19801 tggtcgcgtc gcgccgtccc cctgccgtcc tcgtcctcgc cccaccgtcc gcgtcgtcgt
    19861 cctcgtcgcc gtcgtggttg gtctgggtgg ttgttgccgt tggtcgcgtg gatgatgatt
    19921 gaggcgcaga agagtggctt gacgccagtg tgacctaata ttcaatcgga gattgaatat
    19981 cttcccacgc cacagtggcg cgtttgagtt cgttcgccga atcggagatt gaatatcttc
    20041 tcacgccaca tgcgcaagcg cccatgtggc gtgagaagat attcaatctc cgactggatc
    20101 ctttgccagc gcatgctctc tccctctctc ttccctacac caccaccacc gcagggtgct
    20161 gggcgcagcg cagccgcccg ggtgcaacca aggccggcgg tgcggccatc gggttgaggc
    20221 gggcccattt ggcaaatcca atgggcaccc cgctcgatgg tgcactgctt aggctgcgct
    20281 tgccctgggc aggtctcgca gctgcacata agcccagtgc ccccggtgca cggtggcagg
    20341 cgcagtgccg cgcgacgcgg cggacgcgac ggcggcgcac gacggacaac ggacaacgga
    20401 cggcggacaa cgggcacaac ggacgaccgc agcgggcggc gagcggacgg cgtccacgac
    20461 ggacggcggg cacgacgtcc gcagtgggcg gcgggcagac ggcaggcgga cgacggacgg
    20521 cggtgcgagc acgacgagga caaccgcgcg aggacagcgg tgcgaggacg acgacaacag
    20581 cagggcgacg acgacgacaa cagcgcgacg aggacccgga cgacgaggac ggcagggcga
    20641 ccacgacgac gaggacgacc gggcgaccac gactgggcga ccacgacccg gacgacgacg
    20701 acgacgacag cagggcgaca acagcagcgg acaacggcca cgacgtccac agcagactat
    20761 gggcacgacg tccacgactg acgacgggcg gacgacacga cgaccgcagc ggatggtggg
    20821 gacgatgtcc acagcggcca gtgggcggac aaaggacatg gcgaccgcag tggatgatgg
    20881 gcacgatgca acacatgtcg gcgaagtggg ttacaaggat gtggatgacc cgtggacgat
    20941 ggtgggctat cgagggaagg gcgcggaggg agtgtagttg taaatcaata acaaactgta
    21001 gctcttcgat agccttgtac catgtaggac aaccaatgat aatttggttc tattgagtga
    21061 aaaatgaggt tccaattgtg caattgaata ttgctatgtg tatactttgt ggccctttac
    21121 cttgccgctt gccacctttg cctgcttcac catccctacc cttagtgctt gtgtactcgg
    21181 ccctcctgta agtccaccca tggtc
//
