# Supplementary material for: Uncovering the transcriptional landscape of Fomes fomentarius during fungal-based material production through gene co-expression network analysis
Source: Fungal Biol Biotechnol. 2025 Feb 13;12:1. doi: 10.1186/s40694-024-00192-3 (PMC11827164; doi:10.1186/s40694-024-00192-3)
Supplement: Supplementary file 1 — Supplementary Material 1 [file 40694_2024_192_MOESM1_ESM.zip › scaffold_14.region002.gbk]

LOCUS       scaffold_14           191746 bp    DNA     linear   UNK 01-JAN-1980
DEFINITION  scaffold_14.
ACCESSION   scaffold_14
VERSION     scaffold_14
KEYWORDS    .
SOURCE      
  ORGANISM  
            .
COMMENT     ##antiSMASH-Data-START##
            Version      :: 7.1.0
            Run date     :: 2024-09-10 12:01:23
            NOTE: This is a single region extracted from a larger record!
            Orig. start  :: 324079
            Orig. end    :: 515825
            ##antiSMASH-Data-END##
FEATURES             Location/Qualifiers
     cand_cluster    1..191746
                     /candidate_cluster_number="1"
                     /contig_edge="False"
                     /detection_rules="DUF3328"
                     /detection_rules="DUF3328"
                     /detection_rules="DUF3328"
                     /detection_rules="DUF3328"
                     /kind="neighbouring"
                     /product="fungal-RiPP-like"
                     /protoclusters="1"
                     /protoclusters="2"
                     /protoclusters="3"
                     /protoclusters="4"
                     /tool="antismash"
     region          1..191746
                     /candidate_cluster_numbers="1"
                     /candidate_cluster_numbers="2"
                     /candidate_cluster_numbers="3"
                     /candidate_cluster_numbers="4"
                     /candidate_cluster_numbers="5"
                     /contig_edge="False"
                     /product="fungal-RiPP-like"
                     /region_number="2"
                     /rules="DUF3328"
                     /tool="antismash"
     protocluster    1..64486
                     /aStool="rule-based-clusters"
                     /category="RiPP"
                     /contig_edge="False"
                     /core_location="[30000:34486]"
                     /cutoff="20000"
                     /detection_rule="DUF3328"
                     /neighbourhood="30000"
                     /product="fungal-RiPP-like"
                     /protocluster_number="1"
                     /tool="antismash"
     proto_core      30001..34486
                     /aStool="rule-based-clusters"
                     /tool="antismash"
                     /cutoff="20000"
                     /detection_rule="DUF3328"
                     /neighbourhood="30000"
                     /product="fungal-RiPP-like"
                     /protocluster_number="1"
     cand_cluster    1..64486
                     /candidate_cluster_number="2"
                     /contig_edge="False"
                     /detection_rules="DUF3328"
                     /kind="single"
                     /product="fungal-RiPP-like"
                     /protoclusters="1"
                     /tool="antismash"
     exon            complement(75..182)
                     /ID="exon_13564_1"
                     /Parent="mRNA_13564"
                     /gene="jgi.p|Fomfom1|1459650"
                     /source="prediction"
     exon            complement(1179..3722)
                     /ID="exon_13565_2"
                     /Parent="mRNA_13565"
                     /gene="jgi.p|Fomfom1|1373381"
                     /source="prediction"
     gene            complement(1179..4235)
                     /ID="gene_13565"
                     /Name="jgi.p|Fomfom1|1373381"
                     /gene="gene325257_328314"
                     /portal_id="Fomfom1"
                     /proteinId="1373381"
                     /score="0"
                     /source="prediction"
                     /transcriptId="1373572"
     mRNA            complement(1179..4235)
                     /ID="mRNA_13565"
                     /Name="jgi.p|Fomfom1|1373381"
                     /Parent="gene_13565"
                     /gene="jgi.p|Fomfom1|1373381"
                     /proteinId="1373381"
                     /source="prediction"
                     /track="FilteredModels1"
                     /transcriptId="1373572"
     CDS             complement(join(1179..3722,3780..4235))
                     /ID="CDS_13565"
                     /gene="jgi.p_Fomfom1_1373381"
                     /phase="0"
                     /source="prediction"
                     /transl_table=1
                     /translation="MASKGLSLLFWVFFVHLAGMYLYTRGFLLTRLSLSDITICPDGQC
                     TIPPSHKRVVVLVIDALRFDFISPHPPEPSSPYHHNVLVLPQELTASEPSHSFLFEMFS
                     DPPTTTLQRLKGITTGSLPTFIDMGSNFGGSSIVEDSFIGQLSLAGKKIAFMGDDTWTT
                     VFPDSFEPNMTYPYDSFNVEDLHTVDEGVIEHLFPLLQNKEAGWDLLIGHFLGVDHVGH
                     RVGPDHPTMKTKLTQMDRVLRDVVEALDEDTLLILMGDHGMDRKGDHGGDGDHETSAAL
                     WVYSKGPELVHSQATIPSFLLSTRLFPGATLEHRHIQQIDLAPTLSLVLGLPIPFNNLG
                     TVIPEVFWSDVAGSTYSQALWLNAQQVKRYLDTYRASPSGGELDKAWGELERIWRTVNY
                     EETTSDVEAQWLAMTMYSRLALAACRMLWAQFNVSLMVLGLALLVTGTVAGALLYLKLG
                     ALKDKWESWCNEVRRWYLSSAFGGAFLGFVAHMTISRYVKGLGLSEAVLFGAAFASSLV
                     AIFTAIPDLSNLSVTSLTSIPLPLILHAAAFASNSFTVWEDRVVTYLLVSAVVPNVLVG
                     FAAPTTRLRLRILGFSALFAVCVRLMAMSTVCREEQQPFCHVTFFASSSLPSPPFPVLL
                     LSVPAALALPWIIRRVLKISKSDRGTAAVVLPYLLPAALLLGSAFWIIEHWDSSEHFGP
                     EWTGTLRLARTVSARAAMGIVLFFGYAVWWLVPLCLEITSEAKGTQGTKREVTVLGFAN
                     AFGAPYLIFWSLFLALLYPATQLTGQLVLALAAVAVLAHLEAVDSVRDVRGLEAVFASG
                     NPSALLQADSLRTPVLPLRFGELTPLALLAVHAFFATGHQAAIPSIQWKAAFVLTPTLV
                     YPFSPLLVVLNTFGPYFLVALAAPLLGLWNAAPLPVEGARRVRGEVVRAGLGMMLYHGV
                     LLVSSAACAAWLRRHLMVWKIFAPRFMLAAVTVVVVDLAVLFGVGVGVGRVVGRVERLF
                     AGMDQGKKQR"
     exon            complement(3780..4235)
                     /ID="exon_13565_1"
                     /Parent="mRNA_13565"
                     /gene="jgi.p|Fomfom1|1373381"
                     /source="prediction"
     exon            4767..4895
                     /ID="exon_13566_1"
                     /Parent="mRNA_13566"
                     /gene="jgi.p|Fomfom1|1373382"
                     /source="prediction"
     gene            4767..5830
                     /ID="gene_13566"
                     /Name="jgi.p|Fomfom1|1373382"
                     /gene="gene328845_329909"
                     /portal_id="Fomfom1"
                     /proteinId="1373382"
                     /score="0"
                     /source="prediction"
                     /transcriptId="1373573"
     mRNA            4767..5830
                     /ID="mRNA_13566"
                     /Name="jgi.p|Fomfom1|1373382"
                     /Parent="gene_13566"
                     /gene="jgi.p|Fomfom1|1373382"
                     /proteinId="1373382"
                     /source="prediction"
                     /track="FilteredModels1"
                     /transcriptId="1373573"
     CDS             join(4767..4895,4980..5058,5109..5115,5173..5830)
                     /ID="CDS_13566"
                     /gene="jgi.p_Fomfom1_1373382"
                     /source="prediction"
                     /transl_table=1
                     /translation="MPRAKESTAGASTAQAQQDAVSDGIDNFELPRSLIMKLARASQVP
                     ENTKFSKEVILAILKASTVFINYLAATAHEVASQKQHKSISATDVLKALELVEFADIAK
                     NIQGELQGTPSFVLSLHTYHVSHLPPPLMPELLEPVYRDLQKADKRKGAKAKAKDASDS
                     ASTVSRAKGKGKGSASAGPSSEHPDQAESIPPIHIPAFGARSGDPSSEVEPEAEERERR
                     QDDVDEDQEMVDQEQEQEEDVDEEMDEDEDEEESEPEPPEDRMALEEEELRKDAKGLEA
                     KADDVIEED"
     exon            4980..5058
                     /ID="exon_13566_2"
                     /Parent="mRNA_13566"
                     /gene="jgi.p|Fomfom1|1373382"
                     /source="prediction"
     exon            5109..5115
                     /ID="exon_13566_3"
                     /Parent="mRNA_13566"
                     /gene="jgi.p|Fomfom1|1373382"
                     /source="prediction"
     exon            5173..5830
                     /ID="exon_13566_4"
                     /Parent="mRNA_13566"
                     /gene="jgi.p|Fomfom1|1373382"
                     /source="prediction"
     exon            complement(7032..7258)
                     /ID="exon_13567_21"
                     /Parent="mRNA_13567"
                     /gene="jgi.p|Fomfom1|1320071"
                     /source="prediction"
     gene            complement(7032..10717)
                     /ID="gene_13567"
                     /Name="jgi.p|Fomfom1|1320071"
                     /gene="gene331110_334796"
                     /portal_id="Fomfom1"
                     /proteinId="1320071"
                     /score="0"
                     /source="prediction"
                     /transcriptId="1320262"
     mRNA            complement(7032..10717)
                     /ID="mRNA_13567"
                     /Name="jgi.p|Fomfom1|1320071"
                     /Parent="gene_13567"
                     /gene="jgi.p|Fomfom1|1320071"
                     /proteinId="1320071"
                     /source="prediction"
                     /track="FilteredModels1"
                     /transcriptId="1320262"
     CDS             complement(join(7032..7258,7355..7490,7562..7638,
                     7707..7830,7898..8010,8073..8077,8153..8231,8288..8954,
                     9019..9077,9130..9153,9206..9229,9284..9324,9389..9419,
                     9478..9495,9547..9585,9673..9882,10054..10142,10203..10229,
                     10320..10406,10461..10618,10661..10717))
                     /ID="CDS_13567"
                     /gene="jgi.p_Fomfom1_1320071"
                     /source="prediction"
                     /transl_table=1
                     /translation="MRVLDIFSFVAAVASVARPGNASAGDPYWLQNIKHQGIAAFNPSP
                     SSYQVFRNVKDFGAVGDGVADDTAAINNAISTGNRCGGGGCDSTTTSPAIVYFPKGTYK
                     VSSPLIAYYYTQFVGDARTPPVLLAASNFQGMAVIDADPYIPGGNGAQWYVNQNNFFRS
                     VRNFVIDLRQMPASASATGIHWQVSQATSLANIVFEMSTAAGNAHQGIWMENGSGGYMG
                     DLVFNGGKFGMWVGNQQFTVRNVTMNNCDTAIFSIWNWGWTFQGVTINNCQVGFDLQTG
                     GTTQDTQTVGSVAVIDATVSNTPIFVRSSTQSTNRLLGALVLNNIHLTNVPTAVTVTNG
                     PTVLAGSGGSTTIDSWGQGNVFTGTSQTAKFTQSNIAAPSKASSLLDSSGRIFGRTRPQ
                     YADFSVSQFVSVRDQGAKGDGKTDDTAALQAVINEFSGCKIIFVDHGTYLVTDTLNIPP
                     GTQIVGEIWSVILGAGSKFQDQSNPHVVVRVGQDGDVGNVEISDIIFATQGPTPGAIVV
                     EWNIHSNVQGGAGLWDAHIRLAAGTNLLASNCIKGTNSAQCFAAYLALHLTPKSTAYLE
                     GTWVWLADHDLDSGGSTQISIFSGRGILSESAGPVWLIGTGSEHHTLYQYSLVNAKNHY
                     MGLIQTESPYYQPVPAPPSPFSIDSSLHDPTFPSGLTASWGLNIQQSSDIVIFGAGLYS
                     FFQNYGQDCLNSTSCQTQIFNIDDASTGVNVYSLSTVGVTWQLSVNGQGVIPASVSPNG
                     FAYTATSWSR"
     exon            complement(7355..7490)
                     /ID="exon_13567_20"
                     /Parent="mRNA_13567"
                     /gene="jgi.p|Fomfom1|1320071"
                     /source="prediction"
     exon            complement(7562..7638)
                     /ID="exon_13567_19"
                     /Parent="mRNA_13567"
                     /gene="jgi.p|Fomfom1|1320071"
                     /source="prediction"
     exon            complement(7707..7830)
                     /ID="exon_13567_18"
                     /Parent="mRNA_13567"
                     /gene="jgi.p|Fomfom1|1320071"
                     /source="prediction"
     exon            complement(7898..8010)
                     /ID="exon_13567_17"
                     /Parent="mRNA_13567"
                     /gene="jgi.p|Fomfom1|1320071"
                     /source="prediction"
     exon            complement(8073..8077)
                     /ID="exon_13567_16"
                     /Parent="mRNA_13567"
                     /gene="jgi.p|Fomfom1|1320071"
                     /source="prediction"
     exon            complement(8153..8231)
                     /ID="exon_13567_15"
                     /Parent="mRNA_13567"
                     /gene="jgi.p|Fomfom1|1320071"
                     /source="prediction"
     exon            complement(8288..8954)
                     /ID="exon_13567_14"
                     /Parent="mRNA_13567"
                     /gene="jgi.p|Fomfom1|1320071"
                     /source="prediction"
     exon            complement(9019..9077)
                     /ID="exon_13567_13"
                     /Parent="mRNA_13567"
                     /gene="jgi.p|Fomfom1|1320071"
                     /source="prediction"
     exon            complement(9130..9153)
                     /ID="exon_13567_12"
                     /Parent="mRNA_13567"
                     /gene="jgi.p|Fomfom1|1320071"
                     /source="prediction"
     exon            complement(9206..9229)
                     /ID="exon_13567_11"
                     /Parent="mRNA_13567"
                     /gene="jgi.p|Fomfom1|1320071"
                     /source="prediction"
     exon            complement(9284..9324)
                     /ID="exon_13567_10"
                     /Parent="mRNA_13567"
                     /gene="jgi.p|Fomfom1|1320071"
                     /source="prediction"
     exon            complement(9389..9419)
                     /ID="exon_13567_9"
                     /Parent="mRNA_13567"
                     /gene="jgi.p|Fomfom1|1320071"
                     /source="prediction"
     exon            complement(9478..9495)
                     /ID="exon_13567_8"
                     /Parent="mRNA_13567"
                     /gene="jgi.p|Fomfom1|1320071"
                     /source="prediction"
     exon            complement(9547..9585)
                     /ID="exon_13567_7"
                     /Parent="mRNA_13567"
                     /gene="jgi.p|Fomfom1|1320071"
                     /source="prediction"
     exon            complement(9673..9882)
                     /ID="exon_13567_6"
                     /Parent="mRNA_13567"
                     /gene="jgi.p|Fomfom1|1320071"
                     /source="prediction"
     exon            complement(10054..10142)
                     /ID="exon_13567_5"
                     /Parent="mRNA_13567"
                     /gene="jgi.p|Fomfom1|1320071"
                     /source="prediction"
     exon            complement(10203..10229)
                     /ID="exon_13567_4"
                     /Parent="mRNA_13567"
                     /gene="jgi.p|Fomfom1|1320071"
                     /source="prediction"
     exon            complement(10320..10406)
                     /ID="exon_13567_3"
                     /Parent="mRNA_13567"
                     /gene="jgi.p|Fomfom1|1320071"
                     /source="prediction"
     exon            complement(10461..10618)
                     /ID="exon_13567_2"
                     /Parent="mRNA_13567"
                     /gene="jgi.p|Fomfom1|1320071"
                     /source="prediction"
     exon            complement(10661..10717)
                     /ID="exon_13567_1"
                     /Parent="mRNA_13567"
                     /gene="jgi.p|Fomfom1|1320071"
                     /source="prediction"
     five_prime_UTR  15003..15101
                     /ID="UTR5_13568"
                     /Parent="mRNA_13568"
                     /gene="jgi.p|Fomfom1|315214"
                     /source="prediction"
     exon            15003..15176
                     /ID="exon_13568_1"
                     /Parent="mRNA_13568"
                     /gene="jgi.p|Fomfom1|315214"
                     /source="prediction"
     gene            15003..17554
                     /ID="gene_13568"
                     /Name="jgi.p|Fomfom1|315214"
                     /gene="gene339081_341633"
                     /portal_id="Fomfom1"
                     /proteinId="315214"
                     /score="0"
                     /source="prediction"
                     /transcriptId="315214"
     mRNA            15003..17554
                     /ID="mRNA_13568"
                     /Name="jgi.p|Fomfom1|315214"
                     /Parent="gene_13568"
                     /gene="jgi.p|Fomfom1|315214"
                     /proteinId="315214"
                     /source="prediction"
                     /track="FilteredModels1"
                     /transcriptId="315214"
     CDS             join(15102..15176,15237..17360)
                     /ID="CDS_13568"
                     /gene="jgi.p_Fomfom1_315214"
                     /phase="0"
                     /source="prediction"
                     /transl_table=1
                     /translation="MSYRSSEHRSIPPYPFTDSQHRQWQMHAVTLRRPLRLHLVCLAVV
                     MTGHVYSHPTGVPSAPRPTLRERQDTVTGTSTFNWWPYPSWGAWGPSTVALLTSTLPPT
                     ATSDISALLTEAVDSTTLSVASTLAPSTTVSSSTLSTEASPTVSASLVQINALPPVSSE
                     SSITRARSRAAANNSAGGFDIVYLSPLFGVLGAIAGALLTWLVYRYRHTRRLRSRESVL
                     IPGPAYTPPTQFRRRGPASETPVAFEDGEARPSIASTRPLLSTTPEAQKKSTWPGRARS
                     QASTASRQPSVRAVADVTEGDPFLDPSSPAGTPTAARQGTNVSAYSREVTPTRCYALSD
                     ADNATPREFLRGNSIRRSIWERLRSGSLRHAGTGAYLEEVDGADGESSTNQRHRRGHKR
                     VDSDGTVDTATVGEQTPSRRPSLQSARSSMVTSPPGFRILVEDPESGALLEEDEALSPK
                     SSPTPHRKRRQTDKYTPAHKRRSPEKRNSPSASPSKAAGGISPQGDNTSARLGLSRVDS
                     SILPMSPPMVTSPPLESQLFFGSTTSLDLRAATPAQVASTPRIPAPASAVKDQEKHNKL
                     RTQRSPSPLPFPSTASTSPYRGRLKKSPTKQARTQTHLHPHHIVLRPQAERSDSGSSSE
                     SSYSFISGLSKNSTAVGIGAESGKARGTPAERYLARKTALSKVDEILLRSWSERQLAGE
                     VGSGSPNNFGATLAVSNVGEEEEGMGMGIEQRLAAFRG"
     exon            15237..17414
                     /ID="exon_13568_2"
                     /Parent="mRNA_13568"
                     /gene="jgi.p|Fomfom1|315214"
                     /source="prediction"
     three_prime_UTR 17361..17414
                     /ID="UTR3_13568"
                     /Parent="mRNA_13568"
                     /gene="jgi.p|Fomfom1|315214"
                     /source="prediction"
     CDS             complement(17468..19117)
                     /ID="CDS_13569"
                     /gene="jgi.p_Fomfom1_1452262"
                     /phase="0"
                     /source="prediction"
                     /transl_table=1
                     /translation="MHHSRMSRRRYRTMQNLNLPIYRLPSELLIEVFEIVKASTEETSP
                     LNGQWVEVTPMLWPPLTHVCRLWRETICGVPSLWRSIHIENNMNWTRLCFERSEGVPIE
                     VYIHSPSKLPSARGLLIKNAHRITALSVNQTGTKTFPLVRQLLRASMPMLSELNINAEG
                     TPNQTLAFNDFDGQFVLPELHTVRFLYAQVDWKSPVVHGLRELHLQDWDPGSLKEMMSL
                     REFLHALNACQALEVLDIHYALPFHTYSLDTGERDISGPVISLPNIEALAICCEPTEDF
                     NPDLYYLLSHLTLPVDAQVDLCSIVPSWGSGYLGTIPQDPDRLPMIYAATYAKIWGTTF
                     ECYPEAPDLDVRQGNFRFSLEGPAFTYDGEYNRNSALGEFCTLAARAPLRKFVIGAMHR
                     TEESWATLFRTFPGMTSLTFESRPGLTSPEWELEELFVVLSRLDTGPTSTEPGVLVPHL
                     RHLHFTEGHWSHSLLRTIAACLRYRAGHGARVERVQLELFDRRHDAESNGMHDTLVDEL
                     KEVVDGSVVYIDCERPESWTFNGEPSAHDSTL"
     exon            complement(17468..19141)
                     /ID="exon_13569_3"
                     /Parent="mRNA_13569"
                     /gene="jgi.p|Fomfom1|1452262"
                     /source="prediction"
     gene            complement(17468..19532)
                     /ID="gene_13569"
                     /Name="jgi.p|Fomfom1|1452262"
                     /gene="gene341546_343611"
                     /portal_id="Fomfom1"
                     /proteinId="1452262"
                     /score="0"
                     /source="prediction"
                     /transcriptId="1452453"
     mRNA            complement(17468..19532)
                     /ID="mRNA_13569"
                     /Name="jgi.p|Fomfom1|1452262"
                     /Parent="gene_13569"
                     /gene="jgi.p|Fomfom1|1452262"
                     /proteinId="1452262"
                     /source="prediction"
                     /track="FilteredModels1"
                     /transcriptId="1452453"
     exon            17472..17554
                     /ID="exon_13568_3"
                     /Parent="mRNA_13568"
                     /gene="jgi.p|Fomfom1|315214"
                     /source="prediction"
     three_prime_UTR 17472..17554
                     /ID="UTR3_13568"
                     /Parent="mRNA_13568"
                     /gene="jgi.p|Fomfom1|315214"
                     /source="prediction"
     five_prime_UTR  complement(19118..19141)
                     /ID="UTR5_13569"
                     /Parent="mRNA_13569"
                     /gene="jgi.p|Fomfom1|1452262"
                     /source="prediction"
     exon            complement(19204..19440)
                     /ID="exon_13569_2"
                     /Parent="mRNA_13569"
                     /gene="jgi.p|Fomfom1|1452262"
                     /source="prediction"
     five_prime_UTR  complement(19204..19440)
                     /ID="UTR5_13569"
                     /Parent="mRNA_13569"
                     /gene="jgi.p|Fomfom1|1452262"
                     /source="prediction"
     three_prime_UTR complement(19336..19502)
                     /ID="UTR3_13570"
                     /Parent="mRNA_13570"
                     /gene="jgi.p|Fomfom1|315257"
                     /source="prediction"
     gene            complement(19336..20075)
                     /ID="gene_13570"
                     /Name="jgi.p|Fomfom1|315257"
                     /gene="gene343414_344154"
                     /portal_id="Fomfom1"
                     /proteinId="315257"
                     /score="0"
                     /source="prediction"
                     /transcriptId="315257"
     mRNA            complement(19336..20075)
                     /ID="mRNA_13570"
                     /Name="jgi.p|Fomfom1|315257"
                     /Parent="gene_13570"
                     /gene="jgi.p|Fomfom1|315257"
                     /proteinId="315257"
                     /source="prediction"
                     /track="FilteredModels1"
                     /transcriptId="315257"
     exon            complement(19336..20075)
                     /ID="exon_13570_1"
                     /Parent="mRNA_13570"
                     /gene="jgi.p|Fomfom1|315257"
                     /source="prediction"
     exon            complement(19486..19532)
                     /ID="exon_13569_1"
                     /Parent="mRNA_13569"
                     /gene="jgi.p|Fomfom1|1452262"
                     /source="prediction"
     five_prime_UTR  complement(19486..19532)
                     /ID="UTR5_13569"
                     /Parent="mRNA_13569"
                     /gene="jgi.p|Fomfom1|1452262"
                     /source="prediction"
     CDS             complement(19503..19874)
                     /ID="CDS_13570"
                     /gene="jgi.p_Fomfom1_315257"
                     /phase="0"
                     /source="prediction"
                     /transl_table=1
                     /translation="MVSSWRSKSVLLMKKMPPYLLILTCLSCAIIDRTIAGIYLSTGPH
                     FCWSSSNDTAGTTEKQSERRKSRDFLLFRTTSVAFEWQTVLRSIVFCSDSEPRMPSGRN
                     QALGFLQMEHTERLAPRLD"
     five_prime_UTR  complement(19875..20075)
                     /ID="UTR5_13570"
                     /Parent="mRNA_13570"
                     /gene="jgi.p|Fomfom1|315257"
                     /source="prediction"
     exon            20277..20460
                     /ID="exon_13571_1"
                     /Parent="mRNA_13571"
                     /gene="jgi.p|Fomfom1|1210540"
                     /source="prediction"
     gene            20277..22720
                     /ID="gene_13571"
                     /Name="jgi.p|Fomfom1|1210540"
                     /gene="gene344355_346799"
                     /portal_id="Fomfom1"
                     /proteinId="1210540"
                     /score="0"
                     /source="prediction"
                     /transcriptId="1210731"
     mRNA            20277..22720
                     /ID="mRNA_13571"
                     /Name="jgi.p|Fomfom1|1210540"
                     /Parent="gene_13571"
                     /gene="jgi.p|Fomfom1|1210540"
                     /proteinId="1210540"
                     /source="prediction"
                     /track="FilteredModels1"
                     /transcriptId="1210731"
     CDS             join(20277..20460,20527..20641,20700..20785,20841..20920,
                     20980..21028,21081..21138,21203..21290,21354..21738,
                     21800..22134,22196..22720)
                     /ID="CDS_13571"
                     /gene="jgi.p_Fomfom1_1210540"
                     /source="prediction"
                     /transl_table=1
                     /translation="MVYPSLATLGVVGVALGSIALASQQPTSKPPNVLFLFTDDQDLLL
                     GSLKYVDAITNRVQSHGFTFDNHHATVSLCCPSRVALLRGQHAHNTNITYVSAPGGGYE
                     KWVASGQDQDYLPHWIKRAGYRAEHIGKLMNGYGTNNWANSPKGWDHFDGLLDPYTYIY
                     NSPVFSTNGETPVYYTEQHQTDVIHAKAVTRLKALLAGDQPWFLTVAPVAPHQQFNSTG
                     KWPPVPLARHANLYPGLKAPRTPNFNPKHHHKPSWVGELPYMDSASIAFSDETYRRRAQ
                     ALAGVNEIFHDLLDILEQSGELDNTYVIFSADHGYHVGQHRIPAGKTLPYREDTQVPFI
                     IRGPGVPHGHSRLPSHHVDLAPTLLKLIGLPQGQWPTFLDGRDLSAYWSGDEHHVRAKL
                     QPAPETIQIEYWGNSIIETAGLNLTTYDSRNTYKTVRIVGDNYGYLYSHWCTNETEAYD
                     TVADPYELTPLDLSSKKHIALSTRLNGLLLASKSCEQNSCRSPWSILHPDGSVSNLRDA
                     LKSKHDAFYASLPRVAFKECLDYQLRSNEEPFYPPFTDGVGPTLGELFRKQTDAFGLAA
                     RAKSESTGANANAVLIPEAGRFGETYAGPEAIVASARELTDEELGLRTMQVRDFYGEL"
     exon            20527..20641
                     /ID="exon_13571_2"
                     /Parent="mRNA_13571"
                     /gene="jgi.p|Fomfom1|1210540"
                     /source="prediction"
     exon            20700..20785
                     /ID="exon_13571_3"
                     /Parent="mRNA_13571"
                     /gene="jgi.p|Fomfom1|1210540"
                     /source="prediction"
     exon            20841..20920
                     /ID="exon_13571_4"
                     /Parent="mRNA_13571"
                     /gene="jgi.p|Fomfom1|1210540"
                     /source="prediction"
     exon            20980..21028
                     /ID="exon_13571_5"
                     /Parent="mRNA_13571"
                     /gene="jgi.p|Fomfom1|1210540"
                     /source="prediction"
     exon            21081..21138
                     /ID="exon_13571_6"
                     /Parent="mRNA_13571"
                     /gene="jgi.p|Fomfom1|1210540"
                     /source="prediction"
     exon            21203..21290
                     /ID="exon_13571_7"
                     /Parent="mRNA_13571"
                     /gene="jgi.p|Fomfom1|1210540"
                     /source="prediction"
     exon            21354..21738
                     /ID="exon_13571_8"
                     /Parent="mRNA_13571"
                     /gene="jgi.p|Fomfom1|1210540"
                     /source="prediction"
     exon            21800..22134
                     /ID="exon_13571_9"
                     /Parent="mRNA_13571"
                     /gene="jgi.p|Fomfom1|1210540"
                     /source="prediction"
     exon            22196..22720
                     /ID="exon_13571_10"
                     /Parent="mRNA_13571"
                     /gene="jgi.p|Fomfom1|1210540"
                     /source="prediction"
     exon            23210..23346
                     /ID="exon_13572_1"
                     /Parent="mRNA_13572"
                     /gene="jgi.p|Fomfom1|1373387"
                     /source="prediction"
     gene            23210..24415
                     /ID="gene_13572"
                     /Name="jgi.p|Fomfom1|1373387"
                     /gene="gene347288_348494"
                     /portal_id="Fomfom1"
                     /proteinId="1373387"
                     /score="0"
                     /source="prediction"
                     /transcriptId="1373578"
     mRNA            23210..24415
                     /ID="mRNA_13572"
                     /Name="jgi.p|Fomfom1|1373387"
                     /Parent="gene_13572"
                     /gene="jgi.p|Fomfom1|1373387"
                     /proteinId="1373387"
                     /source="prediction"
                     /track="FilteredModels1"
                     /transcriptId="1373578"
     CDS             join(23210..23346,23407..23592,23660..23717,23787..23892,
                     23966..24074,24137..24156,24215..24248,24310..24415)
                     /ID="CDS_13572"
                     /gene="jgi.p_Fomfom1_1373387"
                     /source="prediction"
                     /transl_table=1
                     /translation="MQSFAFLHVFALAVALFAFGASAAPASTKGRTTSFVIIGDSTSKY
                     DGGWGPGFCQSTRNITTVTCINLAVSGGTTGGFFESGLFKTSLAAIGAEAIQGHRTIVT
                     VQYGHNDQKFAPPESMGRNLTTISIKAVGGEPVLITSLTRRNFKSDGTIDDALADWAAE
                     TIKVAKAQRLPYLDLHAKSIEYVEAIGPAAAHRLNYLPADNTHLNPNGATVFGRLVADL
                     LVATLGNHSLPIIPNEELTYNITHGIPSY"
     exon            23407..23592
                     /ID="exon_13572_2"
                     /Parent="mRNA_13572"
                     /gene="jgi.p|Fomfom1|1373387"
                     /source="prediction"
     exon            23660..23717
                     /ID="exon_13572_3"
                     /Parent="mRNA_13572"
                     /gene="jgi.p|Fomfom1|1373387"
                     /source="prediction"
     exon            23787..23892
                     /ID="exon_13572_4"
                     /Parent="mRNA_13572"
                     /gene="jgi.p|Fomfom1|1373387"
                     /source="prediction"
     exon            23966..24074
                     /ID="exon_13572_5"
                     /Parent="mRNA_13572"
                     /gene="jgi.p|Fomfom1|1373387"
                     /source="prediction"
     exon            24137..24156
                     /ID="exon_13572_6"
                     /Parent="mRNA_13572"
                     /gene="jgi.p|Fomfom1|1373387"
                     /source="prediction"
     exon            24215..24248
                     /ID="exon_13572_7"
                     /Parent="mRNA_13572"
                     /gene="jgi.p|Fomfom1|1373387"
                     /source="prediction"
     exon            24310..24415
                     /ID="exon_13572_8"
                     /Parent="mRNA_13572"
                     /gene="jgi.p|Fomfom1|1373387"
                     /source="prediction"
     exon            26203..26262
                     /ID="exon_13573_1"
                     /Parent="mRNA_13573"
                     /gene="jgi.p|Fomfom1|1360694"
                     /source="prediction"
     five_prime_UTR  26203..26262
                     /ID="UTR5_13573"
                     /Parent="mRNA_13573"
                     /gene="jgi.p|Fomfom1|1360694"
                     /source="prediction"
     gene            26203..28092
                     /ID="gene_13573"
                     /Name="jgi.p|Fomfom1|1360694"
                     /gene="gene350281_352171"
                     /portal_id="Fomfom1"
                     /proteinId="1360694"
                     /score="0"
                     /source="prediction"
                     /transcriptId="1360885"
     mRNA            26203..28092
                     /ID="mRNA_13573"
                     /Name="jgi.p|Fomfom1|1360694"
                     /Parent="gene_13573"
                     /gene="jgi.p|Fomfom1|1360694"
                     /proteinId="1360694"
                     /source="prediction"
                     /track="FilteredModels1"
                     /transcriptId="1360885"
     five_prime_UTR  26322..26388
                     /ID="UTR5_13573"
                     /Parent="mRNA_13573"
                     /gene="jgi.p|Fomfom1|1360694"
                     /source="prediction"
     exon            26322..28092
                     /ID="exon_13573_2"
                     /Parent="mRNA_13573"
                     /gene="jgi.p|Fomfom1|1360694"
                     /source="prediction"
     CDS             26389..28047
                     /ID="CDS_13573"
                     /gene="jgi.p_Fomfom1_1360694"
                     /phase="0"
                     /source="prediction"
                     /transl_table=1
                     /translation="MYHSRMSNRRYTGAMQNLNLPIHRLPSELLIEVFEIVKALTEDTS
                     PYIGRWAEITPMLWPPMTHVCHLWRETICGAPSLWRSIHIMNNMQWVRLCLDRSDGVPI
                     EVYIHNPSKLPSAQRLLLENAHRITALSVIRTEYNAFPVVMKLLRASMPMLSELNINAE
                     DSPIDIFPFNDSKGHFVLPALHTVRFSHTQVVWKSPLVHRLSAIYLQRWDPEVEDLTMS
                     LREFLHALDACQALEVLDIDFALPFDTYSFDTGERDVSGPVISLPNMEFLTIWCDCKPQ
                     DSPDLYHLLSHLTLPVDAQVEICSVVRAGKCGVLDNIPQDPERLPMIHAATCAEIWGTV
                     FECYREAPDIDERQGDFHFTLQFEEGLFDNEYTRNHALGDFCTLAARAPLREFVIGAVH
                     RTEESWETLFRTFPGMASLTIYGTGAGLMPMSPETELWEMDELFAVLSRLDTCPTRTEP
                     GVPAPHLRALRFARGSWSASLLQTIAHCLRYRAGHGARVAELELELFDRKRDAESDVVH
                     DRLVGDLMEVVDGSVVYIDEERPTIRYVGLDGNIL"
     three_prime_UTR 28048..28092
                     /ID="UTR3_13573"
                     /Parent="mRNA_13573"
                     /gene="jgi.p|Fomfom1|1360694"
                     /source="prediction"
     three_prime_UTR complement(28095..28147)
                     /ID="UTR3_13574"
                     /Parent="mRNA_13574"
                     /gene="jgi.p|Fomfom1|1304611"
                     /source="prediction"
     gene            complement(28095..28469)
                     /ID="gene_13574"
                     /Name="jgi.p|Fomfom1|1304611"
                     /gene="gene352173_352548"
                     /portal_id="Fomfom1"
                     /proteinId="1304611"
                     /score="0"
                     /source="prediction"
                     /transcriptId="1304802"
     mRNA            complement(28095..28469)
                     /ID="mRNA_13574"
                     /Name="jgi.p|Fomfom1|1304611"
                     /Parent="gene_13574"
                     /gene="jgi.p|Fomfom1|1304611"
                     /proteinId="1304611"
                     /source="prediction"
                     /track="FilteredModels1"
                     /transcriptId="1304802"
     exon            complement(28095..28469)
                     /ID="exon_13574_1"
                     /Parent="mRNA_13574"
                     /gene="jgi.p|Fomfom1|1304611"
                     /source="prediction"
     CDS             complement(28148..28339)
                     /ID="CDS_13574"
                     /gene="jgi.p_Fomfom1_1304611"
                     /phase="0"
                     /source="prediction"
                     /transl_table=1
                     /translation="MRAGTGGAVPRSRYTRSCDGAGPRDSWRARWIQQLWGEPATNVGE
                     DEEGMSMDIEQRLAPFRG"
     five_prime_UTR  complement(28340..28469)
                     /ID="UTR5_13574"
                     /Parent="mRNA_13574"
                     /gene="jgi.p|Fomfom1|1304611"
                     /source="prediction"
     five_prime_UTR  28829..28841
                     /ID="UTR5_13575"
                     /Parent="mRNA_13575"
                     /gene="jgi.p|Fomfom1|1304612"
                     /source="prediction"
     gene            28829..29372
                     /ID="gene_13575"
                     /Name="jgi.p|Fomfom1|1304612"
                     /gene="gene352907_353451"
                     /portal_id="Fomfom1"
                     /proteinId="1304612"
                     /score="0"
                     /source="prediction"
                     /transcriptId="1304803"
     mRNA            28829..29372
                     /ID="mRNA_13575"
                     /Name="jgi.p|Fomfom1|1304612"
                     /Parent="gene_13575"
                     /gene="jgi.p|Fomfom1|1304612"
                     /proteinId="1304612"
                     /source="prediction"
                     /track="FilteredModels1"
                     /transcriptId="1304803"
     exon            28829..29372
                     /ID="exon_13575_1"
                     /Parent="mRNA_13575"
                     /gene="jgi.p|Fomfom1|1304612"
                     /source="prediction"
     CDS             28842..29003
                     /ID="CDS_13575"
                     /gene="jgi.p_Fomfom1_1304612"
                     /phase="0"
                     /source="prediction"
                     /transl_table=1
                     /translation="MARDFSETVRLERRLLVKRDLLYGRRDCWMKDASCDHYAGRLRVN
                     RAWLRREV"
     three_prime_UTR 29004..29372
                     /ID="UTR3_13575"
                     /Parent="mRNA_13575"
                     /gene="jgi.p|Fomfom1|1304612"
                     /source="prediction"
     exon            complement(30001..30428)
                     /ID="exon_13576_2"
                     /Parent="mRNA_13576"
                     /gene="jgi.p|Fomfom1|1210447"
                     /source="prediction"
     gene            complement(30001..30621)
                     /ID="gene_13576"
                     /Name="jgi.p|Fomfom1|1210447"
                     /gene="gene354079_354700"
                     /portal_id="Fomfom1"
                     /proteinId="1210447"
                     /score="0"
                     /source="prediction"
                     /transcriptId="1210638"
     mRNA            complement(30001..30621)
                     /ID="mRNA_13576"
                     /Name="jgi.p|Fomfom1|1210447"
                     /Parent="gene_13576"
                     /gene="jgi.p|Fomfom1|1210447"
                     /proteinId="1210447"
                     /source="prediction"
                     /track="FilteredModels1"
                     /transcriptId="1210638"
     CDS             complement(join(30001..30428,30489..30621))
                     /ID="CDS_13576"
                     /gene="jgi.p_Fomfom1_1210447"
                     /gene_functions="biosynthetic (rule-based-clusters)
                     fungal-RiPP-like: DUF3328"
                     /gene_kind="biosynthetic"
                     /sec_met_domain="DUF3328 (E-value: 1.3e-12, bitscore: 42.5,
                     seeds: 45, tool: rule-based-clusters)"
                     /source="prediction"
                     /transl_table=1
                     /translation="MPSSSRRFESILLAIAILLLGLNLTYKVISLTWLYHTPTRNQVNG
                     GVWDVERKPVAFSFDSGLRYDFNASQAWGALVPGDGLIYLGPKREPFMVSMLHQLRCLD
                     VMRDQLTKPRAQRDEQPARHCMNYIREMILCRGDTNLDPYQYPSNIHPVEPHPVRRCLN
                     WNAVYEAVEENQREYKAWKEKAS"
     exon            complement(30489..30621)
                     /ID="exon_13576_1"
                     /Parent="mRNA_13576"
                     /gene="jgi.p|Fomfom1|1210447"
                     /source="prediction"
     five_prime_UTR  31298..31397
                     /ID="UTR5_13577"
                     /Parent="mRNA_13577"
                     /gene="jgi.p|Fomfom1|315452"
                     /source="prediction"
     exon            31298..31515
                     /ID="exon_13577_1"
                     /Parent="mRNA_13577"
                     /gene="jgi.p|Fomfom1|315452"
                     /source="prediction"
     gene            31298..32592
                     /ID="gene_13577"
                     /Name="jgi.p|Fomfom1|315452"
                     /gene="gene355376_356671"
                     /portal_id="Fomfom1"
                     /proteinId="315452"
                     /score="0"
                     /source="prediction"
                     /transcriptId="315452"
     mRNA            31298..32592
                     /ID="mRNA_13577"
                     /Name="jgi.p|Fomfom1|315452"
                     /Parent="gene_13577"
                     /gene="jgi.p|Fomfom1|315452"
                     /proteinId="315452"
                     /source="prediction"
                     /track="FilteredModels1"
                     /transcriptId="315452"
     CDS             join(31398..31515,31571..31956,32021..32381,32438..32469)
                     /ID="CDS_13577"
                     /gene="jgi.p_Fomfom1_315452"
                     /source="prediction"
                     /transl_table=1
                     /translation="MSNKFGRDNLEESYALLPEGDQDSFESEHILSIEGSQAIHPRRRS
                     GFSWYKPDNRQSALTWVVALLVVVAATDGIALFYMSRIMNTVYADLGTDELEFANPYHG
                     LDALYSSGTINSSKIEPMQNIPRVVAQVFSDRPKELAPVGEHDLFNKVFGTLSPHEKHL
                     HVTPSTHTIAQFRALDFGMEMCELVIHLPGNGDRVESTEPFRFNPRSQFAIYRLDAPKP
                     LDVRKLSYQTKPPVKERVATVVARAGEETPVSRFPCVWGSLHTFEIACAKDSDCLVDIW
                     SSQNTTYGVYMYQHQTI"
     exon            31571..31956
                     /ID="exon_13577_2"
                     /Parent="mRNA_13577"
                     /gene="jgi.p|Fomfom1|315452"
                     /source="prediction"
     exon            32021..32381
                     /ID="exon_13577_3"
                     /Parent="mRNA_13577"
                     /gene="jgi.p|Fomfom1|315452"
                     /source="prediction"
     exon            32438..32592
                     /ID="exon_13577_4"
                     /Parent="mRNA_13577"
                     /gene="jgi.p|Fomfom1|315452"
                     /source="prediction"
     three_prime_UTR 32470..32592
                     /ID="UTR3_13577"
                     /Parent="mRNA_13577"
                     /gene="jgi.p|Fomfom1|315452"
                     /source="prediction"
     exon            33823..33952
                     /ID="exon_13578_1"
                     /Parent="mRNA_13578"
                     /gene="jgi.p|Fomfom1|1373391"
                     /source="prediction"
     gene            33823..34486
                     /ID="gene_13578"
                     /Name="jgi.p|Fomfom1|1373391"
                     /gene="gene357901_358565"
                     /portal_id="Fomfom1"
                     /proteinId="1373391"
                     /score="0"
                     /source="prediction"
                     /transcriptId="1373582"
     mRNA            33823..34486
                     /ID="mRNA_13578"
                     /Name="jgi.p|Fomfom1|1373391"
                     /Parent="gene_13578"
                     /gene="jgi.p|Fomfom1|1373391"
                     /proteinId="1373391"
                     /source="prediction"
                     /track="FilteredModels1"
                     /transcriptId="1373582"
     CDS             join(33823..33952,34005..34486)
                     /ID="CDS_13578"
                     /gene="jgi.p_Fomfom1_1373391"
                     /gene_functions="biosynthetic (rule-based-clusters)
                     fungal-RiPP-like: DUF3328"
                     /gene_kind="biosynthetic"
                     /sec_met_domain="DUF3328 (E-value: 1.1e-15, bitscore: 52.6,
                     seeds: 45, tool: rule-based-clusters)"
                     /source="prediction"
                     /transl_table=1
                     /translation="MSSHRLALILVVVLGALNVYVDFLHVCATHRTAASRPPPLSHYSF
                     IDEDYPPRMPLPSARRAVKLIHEDSSRYSLFAPEAHHEWLWTATVGDGNAHYGPTRRLF
                     VVAVTHQMHCLRFVRDGLLQEEPVQAHSHQDGHLAHCLNFLRMSTLCAADTTLEPPEAF
                     AHNYTATRAGGEQQCMDWPAFYDEMKTNYVEWDSFRKQQH"
     exon            34005..34486
                     /ID="exon_13578_2"
                     /Parent="mRNA_13578"
                     /gene="jgi.p|Fomfom1|1373391"
                     /source="prediction"
     exon            complement(34591..35197)
                     /ID="exon_13579_7"
                     /Parent="mRNA_13579"
                     /gene="jgi.p|Fomfom1|1320077"
                     /source="prediction"
     gene            complement(34591..36380)
                     /ID="gene_13579"
                     /Name="jgi.p|Fomfom1|1320077"
                     /gene="gene358669_360459"
                     /portal_id="Fomfom1"
                     /proteinId="1320077"
                     /score="0"
                     /source="prediction"
                     /transcriptId="1320268"
     mRNA            complement(34591..36380)
                     /ID="mRNA_13579"
                     /Name="jgi.p|Fomfom1|1320077"
                     /Parent="gene_13579"
                     /gene="jgi.p|Fomfom1|1320077"
                     /proteinId="1320077"
                     /source="prediction"
                     /track="FilteredModels1"
                     /transcriptId="1320268"
     CDS             complement(join(34591..35197,35319..35432,35474..35523,
                     35572..35732,35786..35949,36002..36271,36328..36380))
                     /ID="CDS_13579"
                     /gene="jgi.p_Fomfom1_1320077"
                     /source="prediction"
                     /transl_table=1
                     /translation="MTEELDTRTDTGGSGSKCVSPLVKLATHSRFFLTLRSQEGIYHSL
                     ILFRLTPGQSPENGVDYNPTSPQTLRDQIYVMEANCPHLGADMSHAEIEECDTGVVAVC
                     PWHRYDFDLKTGHSETGLKACTYATDFRKSEEGEEHIWVETPEEGTGWRLVEFRPVSEE
                     FADPPPPLPDLSHLSLSSRVAKEPEPLVPTENPPATLIQWAVLILNTADPMLKVQRTRH
                     AVQLFRTGQLKHTPREEMYTLNTVQPGKVARRKNRAVMLHALANIEQWAWDIIARYGPS
                     HPDLPPAFFADFTKMALDESKHFSLLTARLAALSPSTLYGSLPVHAGLWESARVTFASL
                     RARLAIIHLVHEARGLDVNPGTIEKFRRAGDPDTVKVLETIHHDEVTHVTTGHRWFTWI
                     CAKQGVDPVQTFREEVQRGWRGDVKGPFNASDREKAGLTPDFYEDLKGDMIGEQGEGRE
                     AQADVAVGYEGVGK"
     exon            complement(35319..35432)
                     /ID="exon_13579_6"
                     /Parent="mRNA_13579"
                     /gene="jgi.p|Fomfom1|1320077"
                     /source="prediction"
     exon            complement(35474..35523)
                     /ID="exon_13579_5"
                     /Parent="mRNA_13579"
                     /gene="jgi.p|Fomfom1|1320077"
                     /source="prediction"
     exon            complement(35572..35732)
                     /ID="exon_13579_4"
                     /Parent="mRNA_13579"
                     /gene="jgi.p|Fomfom1|1320077"
                     /source="prediction"
     exon            complement(35786..35949)
                     /ID="exon_13579_3"
                     /Parent="mRNA_13579"
                     /gene="jgi.p|Fomfom1|1320077"
                     /source="prediction"
     exon            complement(36002..36271)
                     /ID="exon_13579_2"
                     /Parent="mRNA_13579"
                     /gene="jgi.p|Fomfom1|1320077"
                     /source="prediction"
     exon            complement(36328..36380)
                     /ID="exon_13579_1"
                     /Parent="mRNA_13579"
                     /gene="jgi.p|Fomfom1|1320077"
                     /source="prediction"
     exon            complement(37151..37450)
                     /ID="exon_13580_3"
                     /Parent="mRNA_13580"
                     /gene="jgi.p|Fomfom1|1210665"
                     /source="prediction"
     gene            complement(37151..38390)
                     /ID="gene_13580"
                     /Name="jgi.p|Fomfom1|1210665"
                     /gene="gene361229_362469"
                     /portal_id="Fomfom1"
                     /proteinId="1210665"
                     /score="0"
                     /source="prediction"
                     /transcriptId="1210856"
     mRNA            complement(37151..38390)
                     /ID="mRNA_13580"
                     /Name="jgi.p|Fomfom1|1210665"
                     /Parent="gene_13580"
                     /gene="jgi.p|Fomfom1|1210665"
                     /proteinId="1210665"
                     /source="prediction"
                     /track="FilteredModels1"
                     /transcriptId="1210856"
     CDS             complement(join(37151..37450,37519..37588,37642..38390))
                     /ID="CDS_13580"
                     /gene="jgi.p_Fomfom1_1210665"
                     /source="prediction"
                     /transl_table=1
                     /translation="MPGAEPPTPTPAPDPFVEKTEDQRSPEPGTVQVQGYDTEDVPHVL
                     HESPKATVEPDLEAGVVPPVGLFEVEEPQQPQPQIQPQQEAENQNQTGTVTEGGAAADA
                     LRTPRAELKTEESLAPLDLGVLPAHHAEGSDATAVNVDVAVSPRTSSPNVWTPGTYVLL
                     NARSGTALDLSGADHRTVIGWPMHGGPNQQWEFIPTGHGYIVRCIRRSKEGHSLYLSTE
                     GGVKDGARIIASTYPVAWNIEPTDDGVRISWPNSEYVFDLADRGNAAPGTKIQLATSQS
                     KEACQQWHYTRCAPAADEKELSVEAHSARAVSPPATTDTITISEERDFVVTTRTTTTTV
                     ITTVTEVTRTPKSLLRQGAAQSQPQRRSIAYR"
     exon            complement(37519..37588)
                     /ID="exon_13580_2"
                     /Parent="mRNA_13580"
                     /gene="jgi.p|Fomfom1|1210665"
                     /source="prediction"
     exon            complement(37642..38390)
                     /ID="exon_13580_1"
                     /Parent="mRNA_13580"
                     /gene="jgi.p|Fomfom1|1210665"
                     /source="prediction"
     exon            complement(39164..39184)
                     /ID="exon_13581_6"
                     /Parent="mRNA_13581"
                     /gene="jgi.p|Fomfom1|1373393"
                     /source="prediction"
     gene            complement(39164..39756)
                     /ID="gene_13581"
                     /Name="jgi.p|Fomfom1|1373393"
                     /gene="gene363242_363835"
                     /portal_id="Fomfom1"
                     /proteinId="1373393"
                     /score="0"
                     /source="prediction"
                     /transcriptId="1373584"
     mRNA            complement(39164..39756)
                     /ID="mRNA_13581"
                     /Name="jgi.p|Fomfom1|1373393"
                     /Parent="gene_13581"
                     /gene="jgi.p|Fomfom1|1373393"
                     /proteinId="1373393"
                     /source="prediction"
                     /track="FilteredModels1"
                     /transcriptId="1373584"
     CDS             complement(join(39164..39184,39238..39282,39332..39390,
                     39453..39474,39534..39592,39690..39756))
                     /ID="CDS_13581"
                     /gene="jgi.p_Fomfom1_1373393"
                     /source="prediction"
                     /transl_table=1
                     /translation="MTEEQQEDVKPKINLVVDFEGQTCTVKVKPGMPFKKLFEAAEKRF
                     GKEPGTFKFTFSGQRLRPEETPAEHNMEDGDTIDAHLQQLGGGYS"
     exon            complement(39238..39282)
                     /ID="exon_13581_5"
                     /Parent="mRNA_13581"
                     /gene="jgi.p|Fomfom1|1373393"
                     /source="prediction"
     exon            complement(39332..39390)
                     /ID="exon_13581_4"
                     /Parent="mRNA_13581"
                     /gene="jgi.p|Fomfom1|1373393"
                     /source="prediction"
     exon            complement(39453..39474)
                     /ID="exon_13581_3"
                     /Parent="mRNA_13581"
                     /gene="jgi.p|Fomfom1|1373393"
                     /source="prediction"
     exon            complement(39534..39592)
                     /ID="exon_13581_2"
                     /Parent="mRNA_13581"
                     /gene="jgi.p|Fomfom1|1373393"
                     /source="prediction"
     exon            complement(39690..39756)
                     /ID="exon_13581_1"
                     /Parent="mRNA_13581"
                     /gene="jgi.p|Fomfom1|1373393"
                     /source="prediction"
     exon            40028..40137
                     /ID="exon_13582_1"
                     /Parent="mRNA_13582"
                     /gene="jgi.p|Fomfom1|1210719"
                     /source="prediction"
     gene            40028..42948
                     /ID="gene_13582"
                     /Name="jgi.p|Fomfom1|1210719"
                     /gene="gene364106_367027"
                     /portal_id="Fomfom1"
                     /proteinId="1210719"
                     /score="0"
                     /source="prediction"
                     /transcriptId="1210910"
     mRNA            40028..42948
                     /ID="mRNA_13582"
                     /Name="jgi.p|Fomfom1|1210719"
                     /Parent="gene_13582"
                     /gene="jgi.p|Fomfom1|1210719"
                     /proteinId="1210719"
                     /source="prediction"
                     /track="FilteredModels1"
                     /transcriptId="1210910"
     CDS             join(40028..40137,40202..40264,40317..40451,41297..41370,
                     41436..42016,42056..42535,42594..42701,42769..42948)
                     /ID="CDS_13582"
                     /gene="jgi.p_Fomfom1_1210719"
                     /source="prediction"
                     /transl_table=1
                     /translation="MTDTDHGFGYEEGGIPKFDKQKYHRHLRGWFSYAFASEVFVIVSL
                     TLFLPICLEQFARDNGYLLPHKTVPCTSPTSSPATNDDTDARCVVKLGWLWIDSASFSL
                     YVYSTSVALQALTVISMGGIADHPPHRKLLLLTFAALGSFSAILFLLLPSSSPVWPLVA
                     PLAIFANIGFGASIVALNAYITTLAHSTQEVVDARADLIRVQRASNAVHPTDDYADSEG
                     ANDANAPLLGHTNRQGGGDGAVREAKEKHDKLLSAATSRISSQGIALGYAAGIVMLLLA
                     LIPVRAMKGSTDALRLAIGLSGLWWALFSLPAAAWLPGASAREEAQLETTPRTDEVNWS
                     MTREIVRAWKRLGQMLRWREIQRLRNTFVYLAAWFLLSDGFTTITSTALLFAKTTLHMP
                     PSSLILIGALTPTAGILGSLAWPAVQRRLGWSNLRVLVVLVAMASAIPAYGCLGFLPVF
                     QRASVKFGGLTTPGEMYVLAVYFGSVYGAFQGYARAFYAEFIPPGEEARWYGLFSITDK
                     SSSFVGPLIVGLIADTTGNIRYAFFFLVAMIWSAVPILMSVDVERGREDAQRYTVLGSP
                     "
     exon            40202..40264
                     /ID="exon_13582_2"
                     /Parent="mRNA_13582"
                     /gene="jgi.p|Fomfom1|1210719"
                     /source="prediction"
     exon            40317..40451
                     /ID="exon_13582_3"
                     /Parent="mRNA_13582"
                     /gene="jgi.p|Fomfom1|1210719"
                     /source="prediction"
     exon            41297..41370
                     /ID="exon_13582_4"
                     /Parent="mRNA_13582"
                     /gene="jgi.p|Fomfom1|1210719"
                     /source="prediction"
     exon            41436..42016
                     /ID="exon_13582_5"
                     /Parent="mRNA_13582"
                     /gene="jgi.p|Fomfom1|1210719"
                     /source="prediction"
     exon            42056..42535
                     /ID="exon_13582_6"
                     /Parent="mRNA_13582"
                     /gene="jgi.p|Fomfom1|1210719"
                     /source="prediction"
     exon            42594..42701
                     /ID="exon_13582_7"
                     /Parent="mRNA_13582"
                     /gene="jgi.p|Fomfom1|1210719"
                     /source="prediction"
     exon            42769..42948
                     /ID="exon_13582_8"
                     /Parent="mRNA_13582"
                     /gene="jgi.p|Fomfom1|1210719"
                     /source="prediction"
     exon            complement(43622..43759)
                     /ID="exon_13583_5"
                     /Parent="mRNA_13583"
                     /gene="jgi.p|Fomfom1|1304648"
                     /source="prediction"
     three_prime_UTR complement(43622..43759)
                     /ID="UTR3_13583"
                     /Parent="mRNA_13583"
                     /gene="jgi.p|Fomfom1|1304648"
                     /source="prediction"
     gene            complement(43622..44944)
                     /ID="gene_13583"
                     /Name="jgi.p|Fomfom1|1304648"
                     /gene="gene367700_369023"
                     /portal_id="Fomfom1"
                     /proteinId="1304648"
                     /score="0"
                     /source="prediction"
                     /transcriptId="1304839"
     mRNA            complement(43622..44944)
                     /ID="mRNA_13583"
                     /Name="jgi.p|Fomfom1|1304648"
                     /Parent="gene_13583"
                     /gene="jgi.p|Fomfom1|1304648"
                     /proteinId="1304648"
                     /source="prediction"
                     /track="FilteredModels1"
                     /transcriptId="1304839"
     exon            complement(43831..43891)
                     /ID="exon_13583_4"
                     /Parent="mRNA_13583"
                     /gene="jgi.p|Fomfom1|1304648"
                     /source="prediction"
     three_prime_UTR complement(43831..43891)
                     /ID="UTR3_13583"
                     /Parent="mRNA_13583"
                     /gene="jgi.p|Fomfom1|1304648"
                     /source="prediction"
     three_prime_UTR complement(43953..43977)
                     /ID="UTR3_13583"
                     /Parent="mRNA_13583"
                     /gene="jgi.p|Fomfom1|1304648"
                     /source="prediction"
     exon            complement(43953..44305)
                     /ID="exon_13583_3"
                     /Parent="mRNA_13583"
                     /gene="jgi.p|Fomfom1|1304648"
                     /source="prediction"
     CDS             complement(join(43978..44305,44366..44424,44477..44896))
                     /ID="CDS_13583"
                     /gene="jgi.p_Fomfom1_1304648"
                     /gene_functions="biosynthetic-additional (smcogs)
                     SMCOG1001:short-chain dehydrogenase/reductase SDR (Score:
                     139.5; E-value: 2.2e-42)"
                     /gene_kind="biosynthetic-additional"
                     /source="prediction"
                     /transl_table=1
                     /translation="MARCALKHGDKVVATLRKPDVLIELAAQHTPDQLLVVKLDVTKPD
                     EIKEAFRRAKAAFGRVDVVFNNAGYVVAGEVEAVPDEPARAMFETNFWGAAHVSQEAVR
                     FFRDENKPQGGHLITNTAAGGLIGYPIIGWYCASKHALEGLTETLYRELNPKWNIRVTA
                     VEPGGFKTDIASGRELVPTPPAYTEEGLITSVVRKAFADPDASQGGYSDPAKGVQKIYE
                     LSQLSNPPLRLPLGPDGVKFVRDHITELSAEVNRYASWSDNLTVDT"
     exon            complement(44366..44424)
                     /ID="exon_13583_2"
                     /Parent="mRNA_13583"
                     /gene="jgi.p|Fomfom1|1304648"
                     /source="prediction"
     exon            complement(44477..44944)
                     /ID="exon_13583_1"
                     /Parent="mRNA_13583"
                     /gene="jgi.p|Fomfom1|1304648"
                     /source="prediction"
     five_prime_UTR  complement(44897..44944)
                     /ID="UTR5_13583"
                     /Parent="mRNA_13583"
                     /gene="jgi.p|Fomfom1|1304648"
                     /source="prediction"
     three_prime_UTR complement(45263..45354)
                     /ID="UTR3_13584"
                     /Parent="mRNA_13584"
                     /gene="jgi.p|Fomfom1|1391491"
                     /source="prediction"
     exon            complement(45263..45699)
                     /ID="exon_13584_4"
                     /Parent="mRNA_13584"
                     /gene="jgi.p|Fomfom1|1391491"
                     /source="prediction"
     gene            complement(45263..46410)
                     /ID="gene_13584"
                     /Name="jgi.p|Fomfom1|1391491"
                     /gene="gene369341_370489"
                     /portal_id="Fomfom1"
                     /proteinId="1391491"
                     /score="0"
                     /source="prediction"
                     /transcriptId="1391682"
     mRNA            complement(45263..46410)
                     /ID="mRNA_13584"
                     /Name="jgi.p|Fomfom1|1391491"
                     /Parent="gene_13584"
                     /gene="jgi.p|Fomfom1|1391491"
                     /proteinId="1391491"
                     /source="prediction"
                     /track="FilteredModels1"
                     /transcriptId="1391682"
     CDS             complement(join(45355..45699,45758..45816,45872..46324,
                     46386..46410))
                     /ID="CDS_13584"
                     /NRPS_PKS="Domain: PKS_KR (5-166). E-value: 6.5e-08. Score:
                     24.5. Matches aSDomain:
                     nrpspksdomains_jgi.p_Fomfom1_1391491_PKS_KR.1"
                     /gene="jgi.p_Fomfom1_1391491"
                     /gene_functions="biosynthetic-additional (smcogs)
                     SMCOG1001:short-chain dehydrogenase/reductase SDR (Score:
                     149.9; E-value: 1.5e-45)"
                     /gene_kind="biosynthetic-additional"
                     /source="prediction"
                     /transl_table=1
                     /translation="MPPSRVWLVTGASSGFGLEMSRCALEHGDRVVATLRDPSALADLA
                     SKYSSAQLLVAKVDVTNHDEIKTAFRRAKDAFGRVDIVFNNAGYVLTGEAETTPEELAK
                     DLFEVDFWGAVRVSQEAVRFFREDNNPQGGYLIQNSAAAGIAAFPALGFYTAAKHALEG
                     FTDTLYKELEPAWNIKITSVEAGGFKTEVFQSARVAPQHPAYAGDNTIASIIRKSLAGL
                     SRGGERAYGLEQQDTKKGVEKLFALTLLPNPPLHIPLGLDSLKWVREYIEELTRDVECY
                     AHWSEGLACESA"
     exon            complement(45758..45816)
                     /ID="exon_13584_3"
                     /Parent="mRNA_13584"
                     /gene="jgi.p|Fomfom1|1391491"
                     /source="prediction"
     aSDomain        complement(join(45797..45816,45872..46324,46386..46395))
                     /aSDomain="PKS_KR"
                     /aSTool="nrps_pks_domains"
                     /database="nrpspksdomains.hmm"
                     /detection="hmmscan"
                     /domain_id="nrpspksdomains_jgi.p_Fomfom1_1391491_PKS_KR.1"
                     /evalue="6.50E-08"
                     /label="jgi.p_Fomfom1_1391491_PKS_KR.1"
                     /locus_tag="jgi.p_Fomfom1_1391491"
                     /protein_end="166"
                     /protein_start="5"
                     /score="24.5"
                     /specificity="KR activity: inactive"
                     /specificity="KR stereochemistry: C2"
                     /tool="antismash"
                     /translation="VWLVTGASSGFGLEMSRCALEHGDRVVATLRDPSALADLASKYSS
                     AQLLVAKVDVTNHDEIKTAFRRAKDAFGRVDIVFNNAGYVLTGEAETTPEELAKDLFEV
                     DFWGAVRVSQEAVRFFREDNNPQGGYLIQNSAAAGIAAFPALGFYTAAKHALEGFTD"
     exon            complement(45872..46324)
                     /ID="exon_13584_2"
                     /Parent="mRNA_13584"
                     /gene="jgi.p|Fomfom1|1391491"
                     /source="prediction"
     CDS_motif       complement(join(46254..46324,46386..46395))
                     /aSTool="nrps_pks_domains"
                     /database="abmotifs"
                     /detection="hmmscan"
                     /domain_id="nrpspksmotif_jgi.p_Fomfom1_1391491_0001"
                     /evalue="2.10E-03"
                     /label="PKSI-KR_m1"
                     /locus_tag="jgi.p_Fomfom1_1391491"
                     /protein_end="32"
                     /protein_start="5"
                     /score="10.8"
                     /tool="antismash"
                     /translation="VWLVTGASSGFGLEMSRCALEHGDRVV"
     exon            complement(46386..46410)
                     /ID="exon_13584_1"
                     /Parent="mRNA_13584"
                     /gene="jgi.p|Fomfom1|1391491"
                     /source="prediction"
     three_prime_UTR complement(47833..48204)
                     /ID="UTR3_13585"
                     /Parent="mRNA_13585"
                     /gene="jgi.p|Fomfom1|1391499"
                     /source="prediction"
     gene            complement(47833..48477)
                     /ID="gene_13585"
                     /Name="jgi.p|Fomfom1|1391499"
                     /gene="gene371911_372556"
                     /portal_id="Fomfom1"
                     /proteinId="1391499"
                     /score="0"
                     /source="prediction"
                     /transcriptId="1391690"
     mRNA            complement(47833..48477)
                     /ID="mRNA_13585"
                     /Name="jgi.p|Fomfom1|1391499"
                     /Parent="gene_13585"
                     /gene="jgi.p|Fomfom1|1391499"
                     /proteinId="1391499"
                     /source="prediction"
                     /track="FilteredModels1"
                     /transcriptId="1391690"
     exon            complement(47833..48477)
                     /ID="exon_13585_1"
                     /Parent="mRNA_13585"
                     /gene="jgi.p|Fomfom1|1391499"
                     /source="prediction"
     CDS             complement(48205..48471)
                     /ID="CDS_13585"
                     /gene="jgi.p_Fomfom1_1391499"
                     /phase="0"
                     /source="prediction"
                     /transl_table=1
                     /translation="MWLLNTSTPKPREFVSPEAVEEGYATFSHVWDSQEQTFDELRKIQ
                     EKHADYYGHLSPKITKSCKDVKEQGYRWACIDPLPEAINSMFH"
     five_prime_UTR  complement(48472..48477)
                     /ID="UTR5_13585"
                     /Parent="mRNA_13585"
                     /gene="jgi.p|Fomfom1|1391499"
                     /source="prediction"
     exon            49859..49886
                     /ID="exon_13586_1"
                     /Parent="mRNA_13586"
                     /gene="jgi.p|Fomfom1|1373396"
                     /source="prediction"
     gene            49859..51198
                     /ID="gene_13586"
                     /Name="jgi.p|Fomfom1|1373396"
                     /gene="gene373937_375277"
                     /portal_id="Fomfom1"
                     /proteinId="1373396"
                     /score="0"
                     /source="prediction"
                     /transcriptId="1373587"
     mRNA            49859..51198
                     /ID="mRNA_13586"
                     /Name="jgi.p|Fomfom1|1373396"
                     /Parent="gene_13586"
                     /gene="jgi.p|Fomfom1|1373396"
                     /proteinId="1373396"
                     /source="prediction"
                     /track="FilteredModels1"
                     /transcriptId="1373587"
     CDS             join(49859..49886,49942..50051,50121..50293,50343..51198)
                     /ID="CDS_13586"
                     /gene="jgi.p_Fomfom1_1373396"
                     /source="prediction"
                     /transl_table=1
                     /translation="MIFTGQPGIGKTTFLLYLLVLLLQRKQVVLLTLDPSKPSLLFYHN
                     RSLFEANRELLPECAYQAPILFPVQAPSPNPALYKSWRKKPNPLLSAFPLWKREEFKQG
                     LQLHKGLAHLQGELGSMLETWQDHIRDSSFTYSCALDLLRAACGDKRPESVDAAVDLLL
                     EACITAFGYVARDVFRAIVGPGGYEDLLDTHEEASQLPYEKLEEIVKAVVGSNSLGKHV
                     PHRVVCIRPRTNAGERVRWRIDFKSDMMAKKMSEKWADAQEGKVRELMAYLSTAPAGNT
                     FVGWFFEALAHRRILAADGAQECWSLKPMTFREPSTFVLRISAASIPKIPKKHRLPVPF
                     DTESITSEQLELRDDEYYIPNIANFPLIDSFLVTFEPGSSAAAPSADL"
     exon            49942..50051
                     /ID="exon_13586_2"
                     /Parent="mRNA_13586"
                     /gene="jgi.p|Fomfom1|1373396"
                     /source="prediction"
     exon            50121..50293
                     /ID="exon_13586_3"
                     /Parent="mRNA_13586"
                     /gene="jgi.p|Fomfom1|1373396"
                     /source="prediction"
     exon            50343..51198
                     /ID="exon_13586_4"
                     /Parent="mRNA_13586"
                     /gene="jgi.p|Fomfom1|1373396"
                     /source="prediction"
     exon            complement(53142..53241)
                     /ID="exon_13588_15"
                     /Parent="mRNA_13588"
                     /gene="jgi.p|Fomfom1|1210774"
                     /source="prediction"
     gene            complement(53142..56267)
                     /ID="gene_13588"
                     /Name="jgi.p|Fomfom1|1210774"
                     /gene="gene377220_380346"
                     /portal_id="Fomfom1"
                     /proteinId="1210774"
                     /score="0"
                     /source="prediction"
                     /transcriptId="1210965"
     mRNA            complement(53142..56267)
                     /ID="mRNA_13588"
                     /Name="jgi.p|Fomfom1|1210774"
                     /Parent="gene_13588"
                     /gene="jgi.p|Fomfom1|1210774"
                     /proteinId="1210774"
                     /source="prediction"
                     /track="FilteredModels1"
                     /transcriptId="1210965"
     CDS             complement(join(53142..53241,53326..53648,53700..53882,
                     53945..54090,54117..54217,54269..54305,54362..54461,
                     54515..54616,54672..54723,54777..54941,54994..55204,
                     55261..55358,55409..55551,55610..56035,56115..56267))
                     /ID="CDS_13588"
                     /gene="jgi.p_Fomfom1_1210774"
                     /source="prediction"
                     /transl_table=1
                     /translation="MSADSCSFSSGDALGDDFADWTVISPGHSKREYLLAQIRQKNAII
                     ESLLKQIHNPYLATPMSIASYRMATSPTDQNNQNVLAWLDRLQASVQAAGAPGGVSAFK
                     MDTRADGQPSDESDEEGQDGGAGEPTERGSVGQPEDDEPLKDADDRPTALANEAVPIGL
                     LANLALDNKSKRKKKAPAKPKDDASSDDDVGVACETFFDPGPAFNLGLRATMIESVSPP
                     DILVHGLVTPDDVEKLFKIYFERVNVHCDVLDPVLHTPASTFARCPFLFTVVCAISSRY
                     YTDKSEIYPIAMHFAKHAAASALLNGWKSVELSQAYILMSLYGVPARRWEEDRNWLYTG
                     LAIRIATDLNLHVVSNVKPKTEKQEREMINQTRVWMLCFNLDRSTAAQFGKPSTIKEDY
                     TIRHSADWYKSSRMNSTLNIGTSAYAQMLRVVSRFHDAIYSDPESPTGLNQNLDFRSVI
                     IEHDDQLRQYFEEWMGRFQRDSDLTDPALKFRAELLPFLTNYSRLVMYSFGFQQAFKRG
                     LQAEDEFFIEKASVLNCSQCFESAKMVITTIVERLIPTGYMKTCPDGYFVFASFASAFL
                     LKLLRAEFASFVPRERQQEIFDLISRLIEKLGSPEVAIDERHTPALHSRFLHSLLRKHR
                     RDLATATRGAPPQANNAFQPSPSSTSSSNAPFGSLGSAPGGSYESIAGSSPASFSDSSF
                     TMPTSPAFDEPAYTAVNGDGQGMYQFGQQQDDSWGPLLALQNPNYWKDMMMPGFTWPES
                     PQSMDTVPNGFDNAFNQYHMAAPIIG"
     exon            complement(53326..53648)
                     /ID="exon_13588_14"
                     /Parent="mRNA_13588"
                     /gene="jgi.p|Fomfom1|1210774"
                     /source="prediction"
     exon            complement(53700..53882)
                     /ID="exon_13588_13"
                     /Parent="mRNA_13588"
                     /gene="jgi.p|Fomfom1|1210774"
                     /source="prediction"
     exon            complement(53945..54090)
                     /ID="exon_13588_12"
                     /Parent="mRNA_13588"
                     /gene="jgi.p|Fomfom1|1210774"
                     /source="prediction"
     exon            complement(54117..54217)
                     /ID="exon_13588_11"
                     /Parent="mRNA_13588"
                     /gene="jgi.p|Fomfom1|1210774"
                     /source="prediction"
     exon            complement(54269..54305)
                     /ID="exon_13588_10"
                     /Parent="mRNA_13588"
                     /gene="jgi.p|Fomfom1|1210774"
                     /source="prediction"
     exon            complement(54362..54461)
                     /ID="exon_13588_9"
                     /Parent="mRNA_13588"
                     /gene="jgi.p|Fomfom1|1210774"
                     /source="prediction"
     exon            complement(54515..54616)
                     /ID="exon_13588_8"
                     /Parent="mRNA_13588"
                     /gene="jgi.p|Fomfom1|1210774"
                     /source="prediction"
     exon            complement(54672..54723)
                     /ID="exon_13588_7"
                     /Parent="mRNA_13588"
                     /gene="jgi.p|Fomfom1|1210774"
                     /source="prediction"
     exon            complement(54777..54941)
                     /ID="exon_13588_6"
                     /Parent="mRNA_13588"
                     /gene="jgi.p|Fomfom1|1210774"
                     /source="prediction"
     exon            complement(54994..55204)
                     /ID="exon_13588_5"
                     /Parent="mRNA_13588"
                     /gene="jgi.p|Fomfom1|1210774"
                     /source="prediction"
     exon            complement(55261..55358)
                     /ID="exon_13588_4"
                     /Parent="mRNA_13588"
                     /gene="jgi.p|Fomfom1|1210774"
                     /source="prediction"
     exon            complement(55409..55551)
                     /ID="exon_13588_3"
                     /Parent="mRNA_13588"
                     /gene="jgi.p|Fomfom1|1210774"
                     /source="prediction"
     exon            complement(55610..56035)
                     /ID="exon_13588_2"
                     /Parent="mRNA_13588"
                     /gene="jgi.p|Fomfom1|1210774"
                     /source="prediction"
     exon            complement(56115..56267)
                     /ID="exon_13588_1"
                     /Parent="mRNA_13588"
                     /gene="jgi.p|Fomfom1|1210774"
                     /source="prediction"
     three_prime_UTR complement(56638..56858)
                     /ID="UTR3_13589"
                     /Parent="mRNA_13589"
                     /gene="jgi.p|Fomfom1|315984"
                     /source="prediction"
     exon            complement(56638..57092)
                     /ID="exon_13589_4"
                     /Parent="mRNA_13589"
                     /gene="jgi.p|Fomfom1|315984"
                     /source="prediction"
     gene            complement(56638..58307)
                     /ID="gene_13589"
                     /Name="jgi.p|Fomfom1|315984"
                     /gene="gene380716_382386"
                     /portal_id="Fomfom1"
                     /proteinId="315984"
                     /score="0"
                     /source="prediction"
                     /transcriptId="315984"
     mRNA            complement(56638..58307)
                     /ID="mRNA_13589"
                     /Name="jgi.p|Fomfom1|315984"
                     /Parent="gene_13589"
                     /gene="jgi.p|Fomfom1|315984"
                     /proteinId="315984"
                     /source="prediction"
                     /track="FilteredModels1"
                     /transcriptId="315984"
     CDS             complement(join(56859..57092,57144..57820,57890..57931,
                     58006..58069))
                     /ID="CDS_13589"
                     /gene="jgi.p_Fomfom1_315984"
                     /source="prediction"
                     /transl_table=1
                     /translation="MSSSQRASRSPAHSANQRDSGAPTFEPELANLPSSVSRSQASPSM
                     IGPPPSFYDPNQAVVPEGPNYEQWVMEHYGSGSSQYTYAQGGGMAGNVQFPQQSQLHHV
                     PVAPAQNPGQSQYPFVQEYTDQGARYDSHHLVGQPGPADRPQRALPSSRIPQRGGAPVS
                     YSSVPQIRVPGAPSGSFQQSQQSPAHQQPPFGLQQTPGAEYYYPEVPRAAEQQQPQPQP
                     HIHSSYNFVGYQPEQHPSTSAYTPTSELTALSSSVSTPSHNPAGHGRGQGSSSRNPSGS
                     AARGRGRGKTKRARVDDAHDGEDSDTQSDDDRPFGMDGGFTTVSVPPPQGQSMPSRL"
     exon            complement(57144..57820)
                     /ID="exon_13589_3"
                     /Parent="mRNA_13589"
                     /gene="jgi.p|Fomfom1|315984"
                     /source="prediction"
     protocluster    57544..118165
                     /aStool="rule-based-clusters"
                     /category="RiPP"
                     /contig_edge="False"
                     /core_location="[87543:88165]"
                     /cutoff="20000"
                     /detection_rule="DUF3328"
                     /neighbourhood="30000"
                     /product="fungal-RiPP-like"
                     /protocluster_number="2"
                     /tool="antismash"
     proto_core      87544..88165
                     /aStool="rule-based-clusters"
                     /tool="antismash"
                     /cutoff="20000"
                     /detection_rule="DUF3328"
                     /neighbourhood="30000"
                     /product="fungal-RiPP-like"
                     /protocluster_number="2"
     cand_cluster    57544..118165
                     /candidate_cluster_number="3"
                     /contig_edge="False"
                     /detection_rules="DUF3328"
                     /kind="single"
                     /product="fungal-RiPP-like"
                     /protoclusters="2"
                     /tool="antismash"
     exon            complement(57890..57931)
                     /ID="exon_13589_2"
                     /Parent="mRNA_13589"
                     /gene="jgi.p|Fomfom1|315984"
                     /source="prediction"
     exon            complement(58006..58307)
                     /ID="exon_13589_1"
                     /Parent="mRNA_13589"
                     /gene="jgi.p|Fomfom1|315984"
                     /source="prediction"
     five_prime_UTR  complement(58070..58307)
                     /ID="UTR5_13589"
                     /Parent="mRNA_13589"
                     /gene="jgi.p|Fomfom1|315984"
                     /source="prediction"
     five_prime_UTR  60636..60725
                     /ID="UTR5_13590"
                     /Parent="mRNA_13590"
                     /gene="jgi.p|Fomfom1|1304683"
                     /source="prediction"
     exon            60636..60764
                     /ID="exon_13590_1"
                     /Parent="mRNA_13590"
                     /gene="jgi.p|Fomfom1|1304683"
                     /source="prediction"
     gene            60636..61992
                     /ID="gene_13590"
                     /Name="jgi.p|Fomfom1|1304683"
                     /gene="gene384714_386071"
                     /portal_id="Fomfom1"
                     /proteinId="1304683"
                     /score="0"
                     /source="prediction"
                     /transcriptId="1304874"
     mRNA            60636..61992
                     /ID="mRNA_13590"
                     /Name="jgi.p|Fomfom1|1304683"
                     /Parent="gene_13590"
                     /gene="jgi.p|Fomfom1|1304683"
                     /proteinId="1304683"
                     /source="prediction"
                     /track="FilteredModels1"
                     /transcriptId="1304874"
     CDS             join(60726..60764,60817..60876,60927..61013,61556..61630)
                     /ID="CDS_13590"
                     /gene="jgi.p_Fomfom1_1304683"
                     /phase="0"
                     /source="prediction"
                     /transl_table=1
                     /translation="MSDILSKYLEGKIDFEGQKTVEQLSRNTLIVATIVSFVIGFAAQS
                     LQVLFGVFALFVVLLSAAVIPPWPAYRRHPVKWLPAQGANA"
     exon            60817..60876
                     /ID="exon_13590_2"
                     /Parent="mRNA_13590"
                     /gene="jgi.p|Fomfom1|1304683"
                     /source="prediction"
     exon            60927..61013
                     /ID="exon_13590_3"
                     /Parent="mRNA_13590"
                     /gene="jgi.p|Fomfom1|1304683"
                     /source="prediction"
     exon            61556..61992
                     /ID="exon_13590_4"
                     /Parent="mRNA_13590"
                     /gene="jgi.p|Fomfom1|1304683"
                     /source="prediction"
     three_prime_UTR 61631..61992
                     /ID="UTR3_13590"
                     /Parent="mRNA_13590"
                     /gene="jgi.p|Fomfom1|1304683"
                     /source="prediction"
     exon            62109..62555
                     /ID="exon_13591_1"
                     /Parent="mRNA_13591"
                     /gene="jgi.p|Fomfom1|1210441"
                     /source="prediction"
     gene            62109..66066
                     /ID="gene_13591"
                     /Name="jgi.p|Fomfom1|1210441"
                     /gene="gene386187_390145"
                     /portal_id="Fomfom1"
                     /proteinId="1210441"
                     /score="0"
                     /source="prediction"
                     /transcriptId="1210632"
     mRNA            62109..66066
                     /ID="mRNA_13591"
                     /Name="jgi.p|Fomfom1|1210441"
                     /Parent="gene_13591"
                     /gene="jgi.p|Fomfom1|1210441"
                     /proteinId="1210441"
                     /source="prediction"
                     /track="FilteredModels1"
                     /transcriptId="1210632"
     CDS             join(62109..62555,62621..62963,63016..63318,63376..65233,
                     65287..65902,65962..66066)
                     /ID="CDS_13591"
                     /gene="jgi.p_Fomfom1_1210441"
                     /gene_functions="biosynthetic-additional
                     (rule-based-clusters) Pkinase"
                     /gene_functions="regulatory (smcogs)
                     SMCOG1030:serine/threonine protein kinase (Score: 180;
                     E-value: 1e-54)"
                     /gene_kind="regulatory"
                     /sec_met_domain="Pkinase (E-value: 4.4e-73, bitscore:
                     240.4, seeds: 54, tool: rule-based-clusters)"
                     /source="prediction"
                     /transl_table=1
                     /translation="MDTYPAGLTFPEKQEGVSTPTHGGMVAGPEYDVPITQKPVAAPSP
                     DTEQQTTMERTERTERYAQPQARPSSTTQRPRPVSMPPQAYATTPNGDRDQRQEDTRPG
                     RTEAGTSGKSRSGTRILGDYTLSKTLGAGSMGKVKLAHHNITGEKLAVKILPRVSPSGS
                     AAAPTSDAAAKQASKDASKEIRTLREAALSMLLHHPYVCGMREMIIHQHHYYMVFEYVS
                     GGQMLDYIISHGRLRERVARKFARQIGSALDYCHKNNIVHRDLKIENILISHSGNIKII
                     DFGLSNLYNPAERLATFCGSLYFAAPELLNAKVYTGPEVDVWSFGVVLYVLVCGKVPFD
                     DQSMPALHAKIKRGLAEYPVWLSAECKHLLTRMLVTNPSARASLSEVLNHPWMTRGYRG
                     PPDSHLVHREPLRADELDRNVIKGMKGFEFGTEEEIEQKLVEVLESDAYYRAVQHWERK
                     RMSNGRNGHRWGESFSNSSLAISYDGSSTTKVDQSPSKKSKRFSGFDFYRRKLFSPSSS
                     PPSTPLAHSPPSSQSHLSNSSLLESAREPADPTYGFHPLVSIYFLVREKLEREKVYGPG
                     HFASSQLSLEAGSRPEAAATDAPAPSASAKQLSQPSVRKRDPPISGKPDYSMPLPRLPA
                     PETSHYSGLSYDVTPATPSPTTSSFPQPRARDAALSPTKVPQSPALPRAVAASPARMSM
                     SMSMPREPATTAHRRSHSLSQRPSVRGWHGMFGLGGADEMMATEQGTLRPRKDILEPPR
                     TAGPEFGTFAEKMDAPREVEERQSEEEPRTPLLSAGATLVRKFGSILGGRGDDSRRAAT
                     PTKRGSILTSFSPRPSGEGDVQEKEKEKEKEKNGVQFSAEPEKTAEAAEEEAGQITQSQ
                     SQPVGSIHRRAATILDPSGRSTRHERRSSTGAALMSQVGGTIGRHRRPSTGNAYGYSKP
                     LGERLFGKTEEEDEQQTVNEQSPGENGAGEVTNDEALAGEDKEFKPVYLKGLFSVATTS
                     TKSPNVIQTDIKRVLARMQVQYRETKTGFECIHMPSIDVSSIQPPAPSYHQKRPSFGSH
                     DDRQRTVTKKSSKRSFGMRSKEREQPKDKELPSRPSGGTTLSTTASSASSSFFHVSSNA
                     HTAIVEPARSGTLENLAAAEESPRSQSPTKGKTLPPIPHDLVPASPQPGPASPLPTGEV
                     DPNVFETIGASSLAVRFEINVVKVPWLPLHGIQFRRLGGDGWQYHMLARRVLTELKL"
     exon            62621..62963
                     /ID="exon_13591_2"
                     /Parent="mRNA_13591"
                     /gene="jgi.p|Fomfom1|1210441"
                     /source="prediction"
     exon            63016..63318
                     /ID="exon_13591_3"
                     /Parent="mRNA_13591"
                     /gene="jgi.p|Fomfom1|1210441"
                     /source="prediction"
     exon            63376..65233
                     /ID="exon_13591_4"
                     /Parent="mRNA_13591"
                     /gene="jgi.p|Fomfom1|1210441"
                     /source="prediction"
     exon            65287..65902
                     /ID="exon_13591_5"
                     /Parent="mRNA_13591"
                     /gene="jgi.p|Fomfom1|1210441"
                     /source="prediction"
     exon            65962..66066
                     /ID="exon_13591_6"
                     /Parent="mRNA_13591"
                     /gene="jgi.p|Fomfom1|1210441"
                     /source="prediction"
     exon            67003..67253
                     /ID="exon_13592_1"
                     /Parent="mRNA_13592"
                     /gene="jgi.p|Fomfom1|1373400"
                     /source="prediction"
     gene            67003..68179
                     /ID="gene_13592"
                     /Name="jgi.p|Fomfom1|1373400"
                     /gene="gene391081_392258"
                     /portal_id="Fomfom1"
                     /proteinId="1373400"
                     /score="0"
                     /source="prediction"
                     /transcriptId="1373591"
     mRNA            67003..68179
                     /ID="mRNA_13592"
                     /Name="jgi.p|Fomfom1|1373400"
                     /Parent="gene_13592"
                     /gene="jgi.p|Fomfom1|1373400"
                     /proteinId="1373400"
                     /source="prediction"
                     /track="FilteredModels1"
                     /transcriptId="1373591"
     CDS             join(67003..67253,67540..67730,67758..68179)
                     /ID="CDS_13592"
                     /gene="jgi.p_Fomfom1_1373400"
                     /source="prediction"
                     /transl_table=1
                     /translation="MSLHECPIELLERIVQHIPDESTLRCMRAVDRTFCKLATPRAFGN
                     VYVANSHESAVGLRSLRESPHLHYVKTIVVRCNDYPNPIVLSPRASAPYLSETSHLTRF
                     GTGVRNRELTPLLSSLEHLTISAHGVGSFPPAPDNNAVERNSGNLCISSSRLDSCPMYV
                     DANEANAPEHTWGNVCERFHDELQARVDLRISLRTHWGLDQMHTSDEVRLTYERSPLTG
                     VGYTRGERCAAYEAADRPTLDKLLSAVQARKNRLGQPAHPDLPYAPMAATTETKRETEA
                     LLIPVV"
     exon            67540..67730
                     /ID="exon_13592_2"
                     /Parent="mRNA_13592"
                     /gene="jgi.p|Fomfom1|1373400"
                     /source="prediction"
     exon            67758..68179
                     /ID="exon_13592_3"
                     /Parent="mRNA_13592"
                     /gene="jgi.p|Fomfom1|1373400"
                     /source="prediction"
     exon            complement(68807..68845)
                     /ID="exon_13593_3"
                     /Parent="mRNA_13593"
                     /gene="jgi.p|Fomfom1|1373401"
                     /source="prediction"
     gene            complement(68807..69289)
                     /ID="gene_13593"
                     /Name="jgi.p|Fomfom1|1373401"
                     /gene="gene392885_393368"
                     /portal_id="Fomfom1"
                     /proteinId="1373401"
                     /score="0"
                     /source="prediction"
                     /transcriptId="1373592"
     mRNA            complement(68807..69289)
                     /ID="mRNA_13593"
                     /Name="jgi.p|Fomfom1|1373401"
                     /Parent="gene_13593"
                     /gene="jgi.p|Fomfom1|1373401"
                     /proteinId="1373401"
                     /source="prediction"
                     /track="FilteredModels1"
                     /transcriptId="1373592"
     CDS             complement(join(68807..68845,68906..69067,69149..69289))
                     /ID="CDS_13593"
                     /gene="jgi.p_Fomfom1_1373401"
                     /phase="0"
                     /source="prediction"
                     /transl_table=1
                     /translation="MFSQALTLAIAAMPLLQAAANPVDKPHHNLNSTCNSGPVQCCDTS
                     ALASSKNGTDALSALDLVLDNLNVVLGLQCIPISIIGVGLSASCNNQAMCCKDTSHGAV
                     AIDCIPVQI"
     exon            complement(68906..69067)
                     /ID="exon_13593_2"
                     /Parent="mRNA_13593"
                     /gene="jgi.p|Fomfom1|1373401"
                     /source="prediction"
     exon            complement(69149..69289)
                     /ID="exon_13593_1"
                     /Parent="mRNA_13593"
                     /gene="jgi.p|Fomfom1|1373401"
                     /source="prediction"
     exon            70244..70307
                     /ID="exon_13594_1"
                     /Parent="mRNA_13594"
                     /gene="jgi.p|Fomfom1|1373402"
                     /source="prediction"
     gene            70244..70578
                     /ID="gene_13594"
                     /Name="jgi.p|Fomfom1|1373402"
                     /gene="gene394322_394657"
                     /portal_id="Fomfom1"
                     /proteinId="1373402"
                     /score="0"
                     /source="prediction"
                     /transcriptId="1373593"
     mRNA            70244..70578
                     /ID="mRNA_13594"
                     /Name="jgi.p|Fomfom1|1373402"
                     /Parent="gene_13594"
                     /gene="jgi.p|Fomfom1|1373402"
                     /proteinId="1373402"
                     /source="prediction"
                     /track="FilteredModels1"
                     /transcriptId="1373593"
     CDS             join(70244..70307,70355..70578)
                     /ID="CDS_13594"
                     /gene="jgi.p_Fomfom1_1373402"
                     /source="prediction"
                     /transl_table=1
                     /translation="MSHPTAESRSTSSTQSPRVWLITGASSGLGLAIARVALERGDIVV
                     ATLRKPEALKAQYPPERLLVVKVDVNNRDDTVTNAFKKTEETFSADLMLS"
     exon            70355..70578
                     /ID="exon_13594_2"
                     /Parent="mRNA_13594"
                     /gene="jgi.p|Fomfom1|1373402"
                     /source="prediction"
     exon            70628..70793
                     /ID="exon_13595_1"
                     /Parent="mRNA_13595"
                     /gene="jgi.p|Fomfom1|1373403"
                     /source="prediction"
     gene            70628..70895
                     /ID="gene_13595"
                     /Name="jgi.p|Fomfom1|1373403"
                     /gene="gene394706_394974"
                     /portal_id="Fomfom1"
                     /proteinId="1373403"
                     /score="0"
                     /source="prediction"
                     /transcriptId="1373594"
     mRNA            70628..70895
                     /ID="mRNA_13595"
                     /Name="jgi.p|Fomfom1|1373403"
                     /Parent="gene_13595"
                     /gene="jgi.p|Fomfom1|1373403"
                     /proteinId="1373403"
                     /source="prediction"
                     /track="FilteredModels1"
                     /transcriptId="1373594"
     CDS             join(70628..70793,70846..70895)
                     /ID="CDS_13595"
                     /gene="jgi.p_Fomfom1_1373403"
                     /source="prediction"
                     /transl_table=1
                     /translation="MVETNVWGGAHVLRKAVRFLRDVNGPGKGGRIVHISSGTGTPGYP
                     VTGFQSASKHTTEGLAETLSMELDRR"
     exon            70846..70895
                     /ID="exon_13595_2"
                     /Parent="mRNA_13595"
                     /gene="jgi.p|Fomfom1|1373403"
                     /source="prediction"
     exon            complement(72665..72701)
                     /ID="exon_13596_4"
                     /Parent="mRNA_13596"
                     /gene="jgi.p|Fomfom1|1304705"
                     /source="prediction"
     three_prime_UTR complement(72665..72701)
                     /ID="UTR3_13596"
                     /Parent="mRNA_13596"
                     /gene="jgi.p|Fomfom1|1304705"
                     /source="prediction"
     gene            complement(72665..73169)
                     /ID="gene_13596"
                     /Name="jgi.p|Fomfom1|1304705"
                     /gene="gene396743_397248"
                     /portal_id="Fomfom1"
                     /proteinId="1304705"
                     /score="0"
                     /source="prediction"
                     /transcriptId="1304896"
     mRNA            complement(72665..73169)
                     /ID="mRNA_13596"
                     /Name="jgi.p|Fomfom1|1304705"
                     /Parent="gene_13596"
                     /gene="jgi.p|Fomfom1|1304705"
                     /proteinId="1304705"
                     /source="prediction"
                     /track="FilteredModels1"
                     /transcriptId="1304896"
     three_prime_UTR complement(72754..72793)
                     /ID="UTR3_13596"
                     /Parent="mRNA_13596"
                     /gene="jgi.p|Fomfom1|1304705"
                     /source="prediction"
     exon            complement(72754..72947)
                     /ID="exon_13596_3"
                     /Parent="mRNA_13596"
                     /gene="jgi.p|Fomfom1|1304705"
                     /source="prediction"
     CDS             complement(join(72794..72947,73007..73014))
                     /ID="CDS_13596"
                     /gene="jgi.p_Fomfom1_1304705"
                     /source="prediction"
                     /transl_table=1
                     /translation="MSGSHSFRCDFGPPFNHHLRVGPANYVERMHLSGGTARFRCSSRQ
                     LDYHQVPI"
     exon            complement(73007..73050)
                     /ID="exon_13596_2"
                     /Parent="mRNA_13596"
                     /gene="jgi.p|Fomfom1|1304705"
                     /source="prediction"
     five_prime_UTR  complement(73015..73050)
                     /ID="UTR5_13596"
                     /Parent="mRNA_13596"
                     /gene="jgi.p|Fomfom1|1304705"
                     /source="prediction"
     exon            complement(73116..73169)
                     /ID="exon_13596_1"
                     /Parent="mRNA_13596"
                     /gene="jgi.p|Fomfom1|1304705"
                     /source="prediction"
     five_prime_UTR  complement(73116..73169)
                     /ID="UTR5_13596"
                     /Parent="mRNA_13596"
                     /gene="jgi.p|Fomfom1|1304705"
                     /source="prediction"
     exon            73161..73185
                     /ID="exon_13597_1"
                     /Parent="mRNA_13597"
                     /gene="jgi.p|Fomfom1|1373404"
                     /source="prediction"
     gene            73161..74248
                     /ID="gene_13597"
                     /Name="jgi.p|Fomfom1|1373404"
                     /gene="gene397239_398327"
                     /portal_id="Fomfom1"
                     /proteinId="1373404"
                     /score="0"
                     /source="prediction"
                     /transcriptId="1373595"
     mRNA            73161..74248
                     /ID="mRNA_13597"
                     /Name="jgi.p|Fomfom1|1373404"
                     /Parent="gene_13597"
                     /gene="jgi.p|Fomfom1|1373404"
                     /proteinId="1373404"
                     /source="prediction"
                     /track="FilteredModels1"
                     /transcriptId="1373595"
     CDS             join(73161..73185,73253..73708,73771..73829,73901..74248)
                     /ID="CDS_13597"
                     /gene="jgi.p_Fomfom1_1373404"
                     /gene_functions="biosynthetic-additional (smcogs)
                     SMCOG1001:short-chain dehydrogenase/reductase SDR (Score:
                     157.3; E-value: 7.9e-48)"
                     /gene_kind="biosynthetic-additional"
                     /source="prediction"
                     /transl_table=1
                     /translation="MPDSRIWFITGASSGFGLQMTKLVLERGDIAVATLRKPEVLRDLT
                     DKYPPQQLLVLKVDVTIPEDIANAFQRTRETFGRLDVVFNNAGYAVLGEVEGTPDDAAR
                     AMFEVNFWGAVHVAQEAVKFFREVNAPRMGGRLIQITSGSGIIGYPSVGFYCATKHAME
                     GLTETLAKELDPAWNIKVTLVPLGAFATNAISTGMVKLPAHPAYSTNPSLPYTAYRRAI
                     LASTGEAKDPLYPLKGDTAKAVKVLYKLSEVASPPLRLALGKDALDICRDKAAAVLKDV
                     EDYASWSEGIERDY"
     exon            73253..73708
                     /ID="exon_13597_2"
                     /Parent="mRNA_13597"
                     /gene="jgi.p|Fomfom1|1373404"
                     /source="prediction"
     exon            73771..73829
                     /ID="exon_13597_3"
                     /Parent="mRNA_13597"
                     /gene="jgi.p|Fomfom1|1373404"
                     /source="prediction"
     exon            73901..74248
                     /ID="exon_13597_4"
                     /Parent="mRNA_13597"
                     /gene="jgi.p|Fomfom1|1373404"
                     /source="prediction"
     three_prime_UTR complement(74725..74821)
                     /ID="UTR3_13598"
                     /Parent="mRNA_13598"
                     /gene="jgi.p|Fomfom1|316493"
                     /source="prediction"
     exon            complement(74725..74876)
                     /ID="exon_13598_3"
                     /Parent="mRNA_13598"
                     /gene="jgi.p|Fomfom1|316493"
                     /source="prediction"
     gene            complement(74725..75822)
                     /ID="gene_13598"
                     /Name="jgi.p|Fomfom1|316493"
                     /gene="gene398803_399901"
                     /portal_id="Fomfom1"
                     /proteinId="316493"
                     /score="0"
                     /source="prediction"
                     /transcriptId="316493"
     mRNA            complement(74725..75822)
                     /ID="mRNA_13598"
                     /Name="jgi.p|Fomfom1|316493"
                     /Parent="gene_13598"
                     /gene="jgi.p|Fomfom1|316493"
                     /proteinId="316493"
                     /source="prediction"
                     /track="FilteredModels1"
                     /transcriptId="316493"
     CDS             complement(join(74822..74876,74940..75185,75731..75750))
                     /ID="CDS_13598"
                     /gene="jgi.p_Fomfom1_316493"
                     /source="prediction"
                     /transl_table=1
                     /translation="MSWKSERLSTRAINPAPAAFLTSRSRCWKIKTSPRSLHVCTLTPS
                     SSLEFTCPPPHPSPSLTSNASTPFMESATSVPQAPKVAAVVFSLSTSPRSATSMWSNIY
                     CT"
     exon            complement(74940..75185)
                     /ID="exon_13598_2"
                     /Parent="mRNA_13598"
                     /gene="jgi.p|Fomfom1|316493"
                     /source="prediction"
     exon            complement(75731..75822)
                     /ID="exon_13598_1"
                     /Parent="mRNA_13598"
                     /gene="jgi.p|Fomfom1|316493"
                     /source="prediction"
     five_prime_UTR  complement(75751..75822)
                     /ID="UTR5_13598"
                     /Parent="mRNA_13598"
                     /gene="jgi.p|Fomfom1|316493"
                     /source="prediction"
     five_prime_UTR  78522..78679
                     /ID="UTR5_13599"
                     /Parent="mRNA_13599"
                     /gene="jgi.p|Fomfom1|316617"
                     /source="prediction"
     exon            78522..78961
                     /ID="exon_13599_1"
                     /Parent="mRNA_13599"
                     /gene="jgi.p|Fomfom1|316617"
                     /source="prediction"
     gene            78522..79693
                     /ID="gene_13599"
                     /Name="jgi.p|Fomfom1|316617"
                     /gene="gene402600_403772"
                     /portal_id="Fomfom1"
                     /proteinId="316617"
                     /score="0"
                     /source="prediction"
                     /transcriptId="316617"
     mRNA            78522..79693
                     /ID="mRNA_13599"
                     /Name="jgi.p|Fomfom1|316617"
                     /Parent="gene_13599"
                     /gene="jgi.p|Fomfom1|316617"
                     /proteinId="316617"
                     /source="prediction"
                     /track="FilteredModels1"
                     /transcriptId="316617"
     CDS             join(78680..78961,79013..79348)
                     /ID="CDS_13599"
                     /gene="jgi.p_Fomfom1_316617"
                     /phase="0"
                     /source="prediction"
                     /transl_table=1
                     /translation="MLAHLDRLVDLGKLPVEVVLRLPFRTSGAKMSAACAGILDTLTGT
                     MFYNRPGSSHASEKTESFRPEMSGSASLPRRPVLTDRRHSERLVFCSDRIDSACTSPEG
                     CRTHIVHGHGKHQRTIIPPRAKPSMRPRYDSLADPGGRTIYSGVLRPCGAHNARVSMTT
                     VRLGLKVGPVEGRIIKTPSVRWHVTPVPCQPPPHHTTRSIAQ"
     protocluster    78894..139507
                     /aStool="rule-based-clusters"
                     /category="RiPP"
                     /contig_edge="False"
                     /core_location="[108893:109507]"
                     /cutoff="20000"
                     /detection_rule="DUF3328"
                     /neighbourhood="30000"
                     /product="fungal-RiPP-like"
                     /protocluster_number="3"
                     /tool="antismash"
     proto_core      108894..109507
                     /aStool="rule-based-clusters"
                     /tool="antismash"
                     /cutoff="20000"
                     /detection_rule="DUF3328"
                     /neighbourhood="30000"
                     /product="fungal-RiPP-like"
                     /protocluster_number="3"
     cand_cluster    78894..139507
                     /candidate_cluster_number="4"
                     /contig_edge="False"
                     /detection_rules="DUF3328"
                     /kind="single"
                     /product="fungal-RiPP-like"
                     /protoclusters="3"
                     /tool="antismash"
     exon            79013..79416
                     /ID="exon_13599_2"
                     /Parent="mRNA_13599"
                     /gene="jgi.p|Fomfom1|316617"
                     /source="prediction"
     three_prime_UTR 79349..79416
                     /ID="UTR3_13599"
                     /Parent="mRNA_13599"
                     /gene="jgi.p|Fomfom1|316617"
                     /source="prediction"
     exon            79481..79693
                     /ID="exon_13599_3"
                     /Parent="mRNA_13599"
                     /gene="jgi.p|Fomfom1|316617"
                     /source="prediction"
     three_prime_UTR 79481..79693
                     /ID="UTR3_13599"
                     /Parent="mRNA_13599"
                     /gene="jgi.p|Fomfom1|316617"
                     /source="prediction"
     five_prime_UTR  79810..80164
                     /ID="UTR5_13600"
                     /Parent="mRNA_13600"
                     /gene="jgi.p|Fomfom1|1304738"
                     /source="prediction"
     exon            79810..80446
                     /ID="exon_13600_1"
                     /Parent="mRNA_13600"
                     /gene="jgi.p|Fomfom1|1304738"
                     /source="prediction"
     gene            79810..81541
                     /ID="gene_13600"
                     /Name="jgi.p|Fomfom1|1304738"
                     /gene="gene403888_405620"
                     /portal_id="Fomfom1"
                     /proteinId="1304738"
                     /score="0"
                     /source="prediction"
                     /transcriptId="1304929"
     mRNA            79810..81541
                     /ID="mRNA_13600"
                     /Name="jgi.p|Fomfom1|1304738"
                     /Parent="gene_13600"
                     /gene="jgi.p|Fomfom1|1304738"
                     /proteinId="1304738"
                     /source="prediction"
                     /track="FilteredModels1"
                     /transcriptId="1304929"
     CDS             join(80165..80446,80513..80588,80673..81001,81081..81311)
                     /ID="CDS_13600"
                     /gene="jgi.p_Fomfom1_1304738"
                     /source="prediction"
                     /transl_table=1
                     /translation="MELVVWFLTIRAMFSRKHKHVQSDKFFLIFSTVLLLLNTVFVATQ
                     AVFGEEMWITNADYPTGMDGYLGDFVSVWYQTFGTAASIVLNLLSDGLLIYRCWIVWDD
                     VRVIAFPSIIYLASFSLGIAQLIESGLPHSSYFAGVAKKLGIAYTSTIIGLELIVTALI
                     CARILWAGRMYRQAMGPDVGRAYTSAAAIIVESAALTSLWGIAYLVTFALGHDLEIFFL
                     SIYVMMTCLAPQLIVLRVVSGRAWTRDRSSIQTTKLEFTDRSTTRVGAQPHNPDYDDEK
                     FNISPISRTTNGSAFSLRGVTEEA"
     exon            80513..80588
                     /ID="exon_13600_2"
                     /Parent="mRNA_13600"
                     /gene="jgi.p|Fomfom1|1304738"
                     /source="prediction"
     exon            80673..81001
                     /ID="exon_13600_3"
                     /Parent="mRNA_13600"
                     /gene="jgi.p|Fomfom1|1304738"
                     /source="prediction"
     exon            81081..81541
                     /ID="exon_13600_4"
                     /Parent="mRNA_13600"
                     /gene="jgi.p|Fomfom1|1304738"
                     /source="prediction"
     three_prime_UTR 81312..81541
                     /ID="UTR3_13600"
                     /Parent="mRNA_13600"
                     /gene="jgi.p|Fomfom1|1304738"
                     /source="prediction"
     exon            82638..82698
                     /ID="exon_13601_1"
                     /Parent="mRNA_13601"
                     /gene="jgi.p|Fomfom1|1373406"
                     /source="prediction"
     gene            82638..83908
                     /ID="gene_13601"
                     /Name="jgi.p|Fomfom1|1373406"
                     /gene="gene406716_407987"
                     /portal_id="Fomfom1"
                     /proteinId="1373406"
                     /score="0"
                     /source="prediction"
                     /transcriptId="1373597"
     mRNA            82638..83908
                     /ID="mRNA_13601"
                     /Name="jgi.p|Fomfom1|1373406"
                     /Parent="gene_13601"
                     /gene="jgi.p|Fomfom1|1373406"
                     /proteinId="1373406"
                     /source="prediction"
                     /track="FilteredModels1"
                     /transcriptId="1373597"
     CDS             join(82638..82698,82829..83070,83125..83200,83268..83587,
                     83663..83908)
                     /ID="CDS_13601"
                     /gene="jgi.p_Fomfom1_1373406"
                     /source="prediction"
                     /transl_table=1
                     /translation="MTPAFQHAFYVGNNFNAILYVKNYRRSHRLNVFLVLFSSLLLLLN
                     TVYVSTEALFGEQMWITNKDYPGGQDAYVEDFASVWYQTFGTTASIVLNLTSDALLIYR
                     CYVIWADVRPILFSSVLYLATFATGLLQLVETGRPRGNYFFGVAKKLGIAYTTMVISNE
                     LILTALICARIIHIRRWYDTKSGWRSHTGAISIVVESALPCTLFGLAYLITFALATNLS
                     VFFLSVYAMFTCISPQMIILRVISGHAWSLKTTETILSSAPIDFCPSQLSTGFAMDIAA
                     TVTSSCEEACEEDTNGERPSSGAPKPTTVAEVC"
     exon            82829..83070
                     /ID="exon_13601_2"
                     /Parent="mRNA_13601"
                     /gene="jgi.p|Fomfom1|1373406"
                     /source="prediction"
     exon            83125..83200
                     /ID="exon_13601_3"
                     /Parent="mRNA_13601"
                     /gene="jgi.p|Fomfom1|1373406"
                     /source="prediction"
     exon            83268..83587
                     /ID="exon_13601_4"
                     /Parent="mRNA_13601"
                     /gene="jgi.p|Fomfom1|1373406"
                     /source="prediction"
     exon            83663..83908
                     /ID="exon_13601_5"
                     /Parent="mRNA_13601"
                     /gene="jgi.p|Fomfom1|1373406"
                     /source="prediction"
     three_prime_UTR complement(84365..84527)
                     /ID="UTR3_13602"
                     /Parent="mRNA_13602"
                     /gene="jgi.p|Fomfom1|1452279"
                     /source="prediction"
     exon            complement(84365..84535)
                     /ID="exon_13602_4"
                     /Parent="mRNA_13602"
                     /gene="jgi.p|Fomfom1|1452279"
                     /source="prediction"
     gene            complement(84365..85642)
                     /ID="gene_13602"
                     /Name="jgi.p|Fomfom1|1452279"
                     /gene="gene408443_409721"
                     /portal_id="Fomfom1"
                     /proteinId="1452279"
                     /score="0"
                     /source="prediction"
                     /transcriptId="1452470"
     mRNA            complement(84365..85642)
                     /ID="mRNA_13602"
                     /Name="jgi.p|Fomfom1|1452279"
                     /Parent="gene_13602"
                     /gene="jgi.p|Fomfom1|1452279"
                     /proteinId="1452279"
                     /source="prediction"
                     /track="FilteredModels1"
                     /transcriptId="1452470"
     CDS             complement(join(84528..84535,84608..84937,84997..85096,
                     85150..85467))
                     /ID="CDS_13602"
                     /gene="jgi.p_Fomfom1_1452279"
                     /source="prediction"
                     /transl_table=1
                     /translation="MPFPPHVVARLSNLQSLEIGRPDFLWPMPPAALDFAKLFAAACPS
                     LQELSLTHLHFNSFADFLDVLWSFPHIRKVSVSYLYWPVSTNDVTTFPTTPRRFNNLTT
                     VLMRGGTSNMDMFADVWGANVKTLTLRAIPFIHDGDSSCFLCLEQLEVDSFLNAVRALK
                     RIRSEHLRIVEVHQTVKAGNYERLLAGLSEINGIFSQPMFGSLRRIALTIVYRYYKRQD
                     EVRWVEDVTACFPGLQNRGILHVSVRCGY"
     exon            complement(84608..84937)
                     /ID="exon_13602_3"
                     /Parent="mRNA_13602"
                     /gene="jgi.p|Fomfom1|1452279"
                     /source="prediction"
     exon            complement(84997..85096)
                     /ID="exon_13602_2"
                     /Parent="mRNA_13602"
                     /gene="jgi.p|Fomfom1|1452279"
                     /source="prediction"
     exon            complement(85150..85642)
                     /ID="exon_13602_1"
                     /Parent="mRNA_13602"
                     /gene="jgi.p|Fomfom1|1452279"
                     /source="prediction"
     five_prime_UTR  complement(85468..85642)
                     /ID="UTR5_13602"
                     /Parent="mRNA_13602"
                     /gene="jgi.p|Fomfom1|1452279"
                     /source="prediction"
     exon            85528..85560
                     /ID="exon_13603_1"
                     /Parent="mRNA_13603"
                     /gene="jgi.p|Fomfom1|1373408"
                     /source="prediction"
     gene            85528..86341
                     /ID="gene_13603"
                     /Name="jgi.p|Fomfom1|1373408"
                     /gene="gene409606_410420"
                     /portal_id="Fomfom1"
                     /proteinId="1373408"
                     /score="0"
                     /source="prediction"
                     /transcriptId="1373599"
     mRNA            85528..86341
                     /ID="mRNA_13603"
                     /Name="jgi.p|Fomfom1|1373408"
                     /Parent="gene_13603"
                     /gene="jgi.p|Fomfom1|1373408"
                     /proteinId="1373408"
                     /source="prediction"
                     /track="FilteredModels1"
                     /transcriptId="1373599"
     CDS             join(85528..85560,85678..85692,85747..85875,85932..85979,
                     86031..86147,86180..86341)
                     /ID="CDS_13603"
                     /gene="jgi.p_Fomfom1_1373408"
                     /phase="0"
                     /source="prediction"
                     /transl_table=1
                     /translation="MRARSSSHSVMSLSALVLDRRVDYEPEDLCGDLRLIIRPFLHGAL
                     FGSLWTLPFRLFAPTIPGSIVLNLFSDALLTVATSFGLTFVPYSSPAYVLYRATFGDSQ
                     QSYFYFLLLADSASSQKPDAFMGSPNYFFGVAKKLGIAYTTMVISNEVFLTALICARIM
                     HIWW"
     exon            85678..85692
                     /ID="exon_13603_2"
                     /Parent="mRNA_13603"
                     /gene="jgi.p|Fomfom1|1373408"
                     /source="prediction"
     exon            85747..85875
                     /ID="exon_13603_3"
                     /Parent="mRNA_13603"
                     /gene="jgi.p|Fomfom1|1373408"
                     /source="prediction"
     exon            85932..85979
                     /ID="exon_13603_4"
                     /Parent="mRNA_13603"
                     /gene="jgi.p|Fomfom1|1373408"
                     /source="prediction"
     exon            86031..86147
                     /ID="exon_13603_5"
                     /Parent="mRNA_13603"
                     /gene="jgi.p|Fomfom1|1373408"
                     /source="prediction"
     exon            86180..86341
                     /ID="exon_13603_6"
                     /Parent="mRNA_13603"
                     /gene="jgi.p|Fomfom1|1373408"
                     /source="prediction"
     exon            complement(87544..88034)
                     /ID="exon_13604_2"
                     /Parent="mRNA_13604"
                     /gene="jgi.p|Fomfom1|1373409"
                     /source="prediction"
     gene            complement(87544..88165)
                     /ID="gene_13604"
                     /Name="jgi.p|Fomfom1|1373409"
                     /gene="gene411622_412244"
                     /portal_id="Fomfom1"
                     /proteinId="1373409"
                     /score="0"
                     /source="prediction"
                     /transcriptId="1373600"
     mRNA            complement(87544..88165)
                     /ID="mRNA_13604"
                     /Name="jgi.p|Fomfom1|1373409"
                     /Parent="gene_13604"
                     /gene="jgi.p|Fomfom1|1373409"
                     /proteinId="1373409"
                     /source="prediction"
                     /track="FilteredModels1"
                     /transcriptId="1373600"
     CDS             complement(join(87544..88034,88096..88165))
                     /ID="CDS_13604"
                     /gene="jgi.p_Fomfom1_1373409"
                     /gene_functions="biosynthetic (rule-based-clusters)
                     fungal-RiPP-like: DUF3328"
                     /gene_kind="biosynthetic"
                     /sec_met_domain="DUF3328 (E-value: 1.9e-12, bitscore: 42.0,
                     seeds: 45, tool: rule-based-clusters)"
                     /source="prediction"
                     /transl_table=1
                     /translation="MDVIFVQETKRVAGLRDPPISGYSFVEDDYPPYLPFPSESTSVRR
                     PVTLAFEESVHYGLTSPESTLEWAYTGAAGDSNIRLGPNHRFFNTGFSYQLHCSRFLVS
                     TFQQEPPASPALRAHVSRCLNVIRQFVLCSADSTLEPANAMARNFTAVRASGQRQCRNW
                     PLLYDTMEENWRSWRSYQQVEHS"
     exon            complement(88096..88165)
                     /ID="exon_13604_1"
                     /Parent="mRNA_13604"
                     /gene="jgi.p|Fomfom1|1373409"
                     /source="prediction"
     exon            89376..89749
                     /ID="exon_13605_1"
                     /Parent="mRNA_13605"
                     /gene="jgi.p|Fomfom1|1210699"
                     /source="prediction"
     gene            89376..92285
                     /ID="gene_13605"
                     /Name="jgi.p|Fomfom1|1210699"
                     /gene="gene413454_416364"
                     /portal_id="Fomfom1"
                     /proteinId="1210699"
                     /score="0"
                     /source="prediction"
                     /transcriptId="1210890"
     mRNA            89376..92285
                     /ID="mRNA_13605"
                     /Name="jgi.p|Fomfom1|1210699"
                     /Parent="gene_13605"
                     /gene="jgi.p|Fomfom1|1210699"
                     /proteinId="1210699"
                     /source="prediction"
                     /track="FilteredModels1"
                     /transcriptId="1210890"
     CDS             join(89376..89749,89806..90281,90333..91399,91457..91564,
                     91619..91855,91926..92285)
                     /ID="CDS_13605"
                     /gene="jgi.p_Fomfom1_1210699"
                     /source="prediction"
                     /transl_table=1
                     /translation="MPLRPGWGQLGRAGLVRTNFFAVTIPPNKVYYEYEIAISPKEQAA
                     RIDRRSRIMELVERSPQFAPFVQHVAHDRSQRMVSAQKLPQPLEIPIRYLEEDQADDPN
                     AMTFTVEIKLLGELNTSTLVKYMSGNPQHRDIDTQPLVSALNLILQQYASKRGVRVGKN
                     KYFFPSSSDHYPLSLGVEAYRGFFMSIRPMYKQLMVNINVCMTAFYLPGNLGEAMLAFL
                     QRSKGGMPHAFAYKLKVSTKHLGFTRKYTIHSIMRNTTARKEKFNCAELGGMVTVEDFF
                     KRKYRITLRHAQDLPLINVSGNKAKPVYLPVEICEIMPGQAYRPKLDAEQTAAMIKVAC
                     NPPAFNADAIVNQGFDDLGLRPDAAGASLGAFGLSVSSEMSGIPNRLLPAPNISYRSGR
                     PPQVRDAGWNILEVKMQEGGNMSSWAVLLVQEGRRDEFRGTGDPQLETFLKAFLAKCNA
                     AGVVGANTPPKVMSVDLPRPGGDTQSRDGAIEAIRQTLRQNLDRNRKPSFILVLLSGID
                     KYIYPGIKKLADVDMGIHTVHMLLNKARDGRPNKQDQYFSNVVLKVNTKLGGRNHTLDD
                     NSMRWLKEKKTMIMGIDVTHPSPNSIPGTPSIAAVVASTDDRFTQFPASLMLQKPDWNR
                     ESKEMVESLSQMTIERLQLYRKKNRSLPDRIIVYRDGVSEGQYDHVIVEELPKLQAAFK
                     QISPSAPYKPALTIIVCGKRHHARFFPQNSANASRNGNTLPGTVVDKGITDIYNFDFYL
                     QAHNGLQGTVRPTHYTVVYDENRLSADVIQQGTHTASYLYARATKAVSLVPAAYYADIA
                     CERGRDYLNVLMNTADDRSSIGGGSRTTADREAEKERVFETAKGTWGNGVHPDLRESMF
                     YI"
     exon            89806..90281
                     /ID="exon_13605_2"
                     /Parent="mRNA_13605"
                     /gene="jgi.p|Fomfom1|1210699"
                     /source="prediction"
     exon            90333..91399
                     /ID="exon_13605_3"
                     /Parent="mRNA_13605"
                     /gene="jgi.p|Fomfom1|1210699"
                     /source="prediction"
     exon            91457..91564
                     /ID="exon_13605_4"
                     /Parent="mRNA_13605"
                     /gene="jgi.p|Fomfom1|1210699"
                     /source="prediction"
     exon            91619..91855
                     /ID="exon_13605_5"
                     /Parent="mRNA_13605"
                     /gene="jgi.p|Fomfom1|1210699"
                     /source="prediction"
     exon            91926..92285
                     /ID="exon_13605_6"
                     /Parent="mRNA_13605"
                     /gene="jgi.p|Fomfom1|1210699"
                     /source="prediction"
     exon            complement(92852..92863)
                     /ID="exon_13606_2"
                     /Parent="mRNA_13606"
                     /gene="jgi.p|Fomfom1|317142"
                     /source="prediction"
     three_prime_UTR complement(92852..92863)
                     /ID="UTR3_13606"
                     /Parent="mRNA_13606"
                     /gene="jgi.p|Fomfom1|317142"
                     /source="prediction"
     gene            complement(92852..93310)
                     /ID="gene_13606"
                     /Name="jgi.p|Fomfom1|317142"
                     /gene="gene416930_417389"
                     /portal_id="Fomfom1"
                     /proteinId="317142"
                     /score="0"
                     /source="prediction"
                     /transcriptId="317142"
     mRNA            complement(92852..93310)
                     /ID="mRNA_13606"
                     /Name="jgi.p|Fomfom1|317142"
                     /Parent="gene_13606"
                     /gene="jgi.p|Fomfom1|317142"
                     /proteinId="317142"
                     /source="prediction"
                     /track="FilteredModels1"
                     /transcriptId="317142"
     three_prime_UTR complement(92926..92991)
                     /ID="UTR3_13606"
                     /Parent="mRNA_13606"
                     /gene="jgi.p|Fomfom1|317142"
                     /source="prediction"
     exon            complement(92926..93310)
                     /ID="exon_13606_1"
                     /Parent="mRNA_13606"
                     /gene="jgi.p|Fomfom1|317142"
                     /source="prediction"
     CDS             complement(92992..93210)
                     /ID="CDS_13606"
                     /gene="jgi.p_Fomfom1_317142"
                     /phase="0"
                     /source="prediction"
                     /transl_table=1
                     /translation="MVISNEVFLTALICARIMHIRWWYDTKCRSGVYTGARSSGWPISS
                     PSLSGRVFFLAIYDMFTVNTCRAYRCR"
     five_prime_UTR  complement(93211..93310)
                     /ID="UTR5_13606"
                     /Parent="mRNA_13606"
                     /gene="jgi.p|Fomfom1|317142"
                     /source="prediction"
     five_prime_UTR  93679..93728
                     /ID="UTR5_13607"
                     /Parent="mRNA_13607"
                     /gene="jgi.p|Fomfom1|1304769"
                     /source="prediction"
     exon            93679..94400
                     /ID="exon_13607_1"
                     /Parent="mRNA_13607"
                     /gene="jgi.p|Fomfom1|1304769"
                     /source="prediction"
     gene            93679..94680
                     /ID="gene_13607"
                     /Name="jgi.p|Fomfom1|1304769"
                     /gene="gene417757_418759"
                     /portal_id="Fomfom1"
                     /proteinId="1304769"
                     /score="0"
                     /source="prediction"
                     /transcriptId="1304960"
     mRNA            93679..94680
                     /ID="mRNA_13607"
                     /Name="jgi.p|Fomfom1|1304769"
                     /Parent="gene_13607"
                     /gene="jgi.p|Fomfom1|1304769"
                     /proteinId="1304769"
                     /source="prediction"
                     /track="FilteredModels1"
                     /transcriptId="1304960"
     CDS             join(93729..94400,94454..94591)
                     /ID="CDS_13607"
                     /gene="jgi.p_Fomfom1_1304769"
                     /phase="0"
                     /source="prediction"
                     /transl_table=1
                     /translation="MMRPQVPADILWLIIDAAVEDLDGQISGPDVLHRVESYAYQCRQR
                     LCVACALTSKAMLPRARFHLYRSITLYYRSRVPLFARTMAECDDLALMVKHLTFWLAEF
                     VAQDDDQFDMPFPSHVVARLSNLQSLEIGGYELTHRLSPMPPAALSFAKLFAAACPSLQ
                     ELSLIQINFNSFADFVDVLWSFTHIRKVTISDLYWPLSRALLTTDLTRLPTRPCNNLTT
                     VVIALGISDMPMFADVWGANVKTLVLHPGPRIDVKGRAISASIVVAM"
     exon            94454..94680
                     /ID="exon_13607_2"
                     /Parent="mRNA_13607"
                     /gene="jgi.p|Fomfom1|1304769"
                     /source="prediction"
     three_prime_UTR 94592..94680
                     /ID="UTR3_13607"
                     /Parent="mRNA_13607"
                     /gene="jgi.p|Fomfom1|1304769"
                     /source="prediction"
     exon            95424..95659
                     /ID="exon_13608_1"
                     /Parent="mRNA_13608"
                     /gene="jgi.p|Fomfom1|1373413"
                     /source="prediction"
     gene            95424..95773
                     /ID="gene_13608"
                     /Name="jgi.p|Fomfom1|1373413"
                     /gene="gene419502_419852"
                     /portal_id="Fomfom1"
                     /proteinId="1373413"
                     /score="0"
                     /source="prediction"
                     /transcriptId="1373604"
     mRNA            95424..95773
                     /ID="mRNA_13608"
                     /Name="jgi.p|Fomfom1|1373413"
                     /Parent="gene_13608"
                     /gene="jgi.p|Fomfom1|1373413"
                     /proteinId="1373413"
                     /source="prediction"
                     /track="FilteredModels1"
                     /transcriptId="1373604"
     CDS             join(95424..95659,95722..95773)
                     /ID="CDS_13608"
                     /gene="jgi.p_Fomfom1_1373413"
                     /source="prediction"
                     /transl_table=1
                     /translation="MLRTTATCSPKSTLHDCTGLYPDPYRPDYLSQVCPIPNDALLFSS
                     PGNIFGGSPKHATLLRALPSSAVLFSSRADSSASPSNTAAASGLLLQAAD"
     exon            95722..95773
                     /ID="exon_13608_2"
                     /Parent="mRNA_13608"
                     /gene="jgi.p|Fomfom1|1373413"
                     /source="prediction"
     exon            97314..97937
                     /ID="exon_13609_1"
                     /Parent="mRNA_13609"
                     /gene="jgi.p|Fomfom1|1373414"
                     /source="prediction"
     gene            97314..98997
                     /ID="gene_13609"
                     /Name="jgi.p|Fomfom1|1373414"
                     /gene="gene421392_423076"
                     /portal_id="Fomfom1"
                     /proteinId="1373414"
                     /score="0"
                     /source="prediction"
                     /transcriptId="1373605"
     mRNA            97314..98997
                     /ID="mRNA_13609"
                     /Name="jgi.p|Fomfom1|1373414"
                     /Parent="gene_13609"
                     /gene="jgi.p|Fomfom1|1373414"
                     /proteinId="1373414"
                     /source="prediction"
                     /track="FilteredModels1"
                     /transcriptId="1373605"
     CDS             join(97314..97937,97989..98088,98145..98464,98926..98997)
                     /ID="CDS_13609"
                     /gene="jgi.p_Fomfom1_1373414"
                     /source="prediction"
                     /transl_table=1
                     /translation="MRPLPAEILWLIIDAAFDGLDFVVLHWRAQIACACALTSKAILPR
                     ARFHLYRIINLYDRSRLPSFARTMAECDDLPLMVKRLRLDFAQFVSQDDGHFDVPFPPH
                     VVARLSNLQSLEIGRHFKYTPPHMPPAALGFAKLFAAACPSLQELSLIQINFNSFADFV
                     DVLWSFPHIRKVTISNLYWPLSTPLLATDLTRLPTTRSNNLTTVELELRVSDMNMFAHV
                     WGANVETLILNPGPFIDDRELSSFLRLEQLQVVGFANAMRKLGKIRSEHLHIIKVEEIV
                     KDEQYESLLAHLTEIDGILSQPMFRSLHRIVLTIIYWGKYYKRQEEAQWVEDVTACLPG
                     LQDRGILHLFNNLSSRNSFPLDLLNPGILNC"
     exon            97989..98088
                     /ID="exon_13609_2"
                     /Parent="mRNA_13609"
                     /gene="jgi.p|Fomfom1|1373414"
                     /source="prediction"
     exon            98145..98464
                     /ID="exon_13609_3"
                     /Parent="mRNA_13609"
                     /gene="jgi.p|Fomfom1|1373414"
                     /source="prediction"
     exon            98926..98997
                     /ID="exon_13609_4"
                     /Parent="mRNA_13609"
                     /gene="jgi.p|Fomfom1|1373414"
                     /source="prediction"
     exon            99111..99303
                     /ID="exon_13610_1"
                     /Parent="mRNA_13610"
                     /gene="jgi.p|Fomfom1|317343"
                     /source="prediction"
     five_prime_UTR  99111..99303
                     /ID="UTR5_13610"
                     /Parent="mRNA_13610"
                     /gene="jgi.p|Fomfom1|317343"
                     /source="prediction"
     gene            99111..100810
                     /ID="gene_13610"
                     /Name="jgi.p|Fomfom1|317343"
                     /gene="gene423189_424889"
                     /portal_id="Fomfom1"
                     /proteinId="317343"
                     /score="0"
                     /source="prediction"
                     /transcriptId="317343"
     mRNA            99111..100810
                     /ID="mRNA_13610"
                     /Name="jgi.p|Fomfom1|317343"
                     /Parent="gene_13610"
                     /gene="jgi.p|Fomfom1|317343"
                     /proteinId="317343"
                     /source="prediction"
                     /track="FilteredModels1"
                     /transcriptId="317343"
     five_prime_UTR  99395..99406
                     /ID="UTR5_13610"
                     /Parent="mRNA_13610"
                     /gene="jgi.p|Fomfom1|317343"
                     /source="prediction"
     exon            99395..100066
                     /ID="exon_13610_2"
                     /Parent="mRNA_13610"
                     /gene="jgi.p|Fomfom1|317343"
                     /source="prediction"
     CDS             join(99407..100066,100120..100222,100278..100625,
                     100697..100716)
                     /ID="CDS_13610"
                     /gene="jgi.p_Fomfom1_317343"
                     /source="prediction"
                     /transl_table=1
                     /translation="MKSIPADILWLVLDAAVEHLDAQIFEDAYRFTIFHARLRGERLRV
                     PCACALTCKAMLPRARFHLYRSIALYDRSRLPSFARTMAECDDLAFMVKHLTFGLAQFN
                     VSAKDNDHFGVPFPPHVVARLSNLQSLEIGGARNPSPMPPAALDFAKMFAAACPLLLEL
                     SLTRLDFDSFADLVGVIWSFPHIQKVTISYLYWRRPTTGVTRLPTTPRCCNNLTTVVAG
                     VCISSAAHMFAGAWGANVKTLLLQPGSCMHEGEFSSFLRLEELELQRSISSGAAVRVLG
                     KIRSEHLRILQQHVKDKPYAWILEDLTEEGGEMDAILSQPMFRSLRRVSLTIIYRNYST
                     QRNEARWVEDVTACFPGLQGRGILHVSARCKRYRLI"
     exon            100120..100222
                     /ID="exon_13610_3"
                     /Parent="mRNA_13610"
                     /gene="jgi.p|Fomfom1|317343"
                     /source="prediction"
     exon            100278..100625
                     /ID="exon_13610_4"
                     /Parent="mRNA_13610"
                     /gene="jgi.p|Fomfom1|317343"
                     /source="prediction"
     exon            100697..100810
                     /ID="exon_13610_5"
                     /Parent="mRNA_13610"
                     /gene="jgi.p|Fomfom1|317343"
                     /source="prediction"
     three_prime_UTR 100717..100810
                     /ID="UTR3_13610"
                     /Parent="mRNA_13610"
                     /gene="jgi.p|Fomfom1|317343"
                     /source="prediction"
     exon            103380..103506
                     /ID="exon_13612_1"
                     /Parent="mRNA_13612"
                     /gene="jgi.p|Fomfom1|1304804"
                     /source="prediction"
     five_prime_UTR  103380..103506
                     /ID="UTR5_13612"
                     /Parent="mRNA_13612"
                     /gene="jgi.p|Fomfom1|1304804"
                     /source="prediction"
     gene            103380..104566
                     /ID="gene_13612"
                     /Name="jgi.p|Fomfom1|1304804"
                     /gene="gene427458_428645"
                     /portal_id="Fomfom1"
                     /proteinId="1304804"
                     /score="0"
                     /source="prediction"
                     /transcriptId="1304995"
     mRNA            103380..104566
                     /ID="mRNA_13612"
                     /Name="jgi.p|Fomfom1|1304804"
                     /Parent="gene_13612"
                     /gene="jgi.p|Fomfom1|1304804"
                     /proteinId="1304804"
                     /source="prediction"
                     /track="FilteredModels1"
                     /transcriptId="1304995"
     exon            103564..103622
                     /ID="exon_13612_2"
                     /Parent="mRNA_13612"
                     /gene="jgi.p|Fomfom1|1304804"
                     /source="prediction"
     five_prime_UTR  103564..103622
                     /ID="UTR5_13612"
                     /Parent="mRNA_13612"
                     /gene="jgi.p|Fomfom1|1304804"
                     /source="prediction"
     exon            103689..103942
                     /ID="exon_13612_3"
                     /Parent="mRNA_13612"
                     /gene="jgi.p|Fomfom1|1304804"
                     /source="prediction"
     CDS             join(103689..103942,104007..104121)
                     /ID="CDS_13612"
                     /gene="jgi.p_Fomfom1_1304804"
                     /source="prediction"
                     /transl_table=1
                     /translation="MVNLEANKVIRHYHGHLSGVYALSLHPTLDVLVTSGRDASARVWD
                     MRTKAQIHVLSGHTATVADVKCRSPSDPQVITGSMDSTVQLWGLAAGKTMVTLTHSPCP
                     SACNPSARIYLRLRFSRR"
     exon            104007..104566
                     /ID="exon_13612_4"
                     /Parent="mRNA_13612"
                     /gene="jgi.p|Fomfom1|1304804"
                     /source="prediction"
     three_prime_UTR 104122..104566
                     /ID="UTR3_13612"
                     /Parent="mRNA_13612"
                     /gene="jgi.p|Fomfom1|1304804"
                     /source="prediction"
     exon            105313..105601
                     /ID="exon_13613_1"
                     /Parent="mRNA_13613"
                     /gene="jgi.p|Fomfom1|1222038"
                     /source="prediction"
     gene            105313..106359
                     /ID="gene_13613"
                     /Name="jgi.p|Fomfom1|1222038"
                     /gene="gene429391_430438"
                     /portal_id="Fomfom1"
                     /proteinId="1222038"
                     /score="0"
                     /source="prediction"
                     /transcriptId="1222229"
     mRNA            105313..106359
                     /ID="mRNA_13613"
                     /Name="jgi.p|Fomfom1|1222038"
                     /Parent="gene_13613"
                     /gene="jgi.p|Fomfom1|1222038"
                     /proteinId="1222038"
                     /source="prediction"
                     /track="FilteredModels1"
                     /transcriptId="1222229"
     CDS             join(105313..105601,105842..106013,106054..106111,
                     106189..106359)
                     /ID="CDS_13613"
                     /gene="jgi.p_Fomfom1_1222038"
                     /source="prediction"
                     /transl_table=1
                     /translation="MNFKFYSTTELLSICFAVLIAILAVHALPQPVSPGPDDCPPPNPV
                     SLRGRSTKHLTFTPGQGVVDEFMHLQTLKDHLRRTVGCRDAHDFGRHSGTAALLSSVHS
                     VYKFRLLTSEIWDVTLSPPSRTSASPLQIWVGYIDSAGISSSIGLARHLRGWRCFSCIG
                     HPRPPTTKQQCIELRAETQSQNSARSVLRRISGLVVHVEILLLNPRGGGGEPTSVNRET
                     RSSSNPI"
     exon            105842..106013
                     /ID="exon_13613_2"
                     /Parent="mRNA_13613"
                     /gene="jgi.p|Fomfom1|1222038"
                     /source="prediction"
     exon            106054..106111
                     /ID="exon_13613_3"
                     /Parent="mRNA_13613"
                     /gene="jgi.p|Fomfom1|1222038"
                     /source="prediction"
     exon            106189..106359
                     /ID="exon_13613_4"
                     /Parent="mRNA_13613"
                     /gene="jgi.p|Fomfom1|1222038"
                     /source="prediction"
     three_prime_UTR complement(107386..107579)
                     /ID="UTR3_13614"
                     /Parent="mRNA_13614"
                     /gene="jgi.p|Fomfom1|317470"
                     /source="prediction"
     exon            complement(107386..107621)
                     /ID="exon_13614_7"
                     /Parent="mRNA_13614"
                     /gene="jgi.p|Fomfom1|317470"
                     /source="prediction"
     gene            complement(107386..108700)
                     /ID="gene_13614"
                     /Name="jgi.p|Fomfom1|317470"
                     /gene="gene431464_432779"
                     /portal_id="Fomfom1"
                     /proteinId="317470"
                     /score="0"
                     /source="prediction"
                     /transcriptId="317470"
     mRNA            complement(107386..108700)
                     /ID="mRNA_13614"
                     /Name="jgi.p|Fomfom1|317470"
                     /Parent="gene_13614"
                     /gene="jgi.p|Fomfom1|317470"
                     /proteinId="317470"
                     /source="prediction"
                     /track="FilteredModels1"
                     /transcriptId="317470"
     CDS             complement(join(107580..107621,107674..107724,
                     107778..107924,107986..108067,108130..108310,
                     108359..108409,108463..108508))
                     /ID="CDS_13614"
                     /gene="jgi.p_Fomfom1_317470"
                     /source="prediction"
                     /transl_table=1
                     /translation="MAPANVNIQLVPNPTEALTEEATDLFSNLMAADPAAIALTGGNLS
                     LIPSLGRVIIRSLALVPGAGHLYIARDELGSLVAFTLFALPGQLMGSTEEQQKVGKVKE
                     FMQSLSPEGQAYYPGAMGKEVPRVNDEMIGITEAECNTYWCNLAMVRDYQGKGVASAMF
                     QLAFREAAKVGVAVALTTTNIRNVPIYEKIDFKYHG"
     exon            complement(107674..107724)
                     /ID="exon_13614_6"
                     /Parent="mRNA_13614"
                     /gene="jgi.p|Fomfom1|317470"
                     /source="prediction"
     exon            complement(107778..107924)
                     /ID="exon_13614_5"
                     /Parent="mRNA_13614"
                     /gene="jgi.p|Fomfom1|317470"
                     /source="prediction"
     exon            complement(107986..108067)
                     /ID="exon_13614_4"
                     /Parent="mRNA_13614"
                     /gene="jgi.p|Fomfom1|317470"
                     /source="prediction"
     exon            complement(108130..108310)
                     /ID="exon_13614_3"
                     /Parent="mRNA_13614"
                     /gene="jgi.p|Fomfom1|317470"
                     /source="prediction"
     exon            complement(108359..108409)
                     /ID="exon_13614_2"
                     /Parent="mRNA_13614"
                     /gene="jgi.p|Fomfom1|317470"
                     /source="prediction"
     exon            complement(108463..108700)
                     /ID="exon_13614_1"
                     /Parent="mRNA_13614"
                     /gene="jgi.p|Fomfom1|317470"
                     /source="prediction"
     five_prime_UTR  complement(108509..108700)
                     /ID="UTR5_13614"
                     /Parent="mRNA_13614"
                     /gene="jgi.p|Fomfom1|317470"
                     /source="prediction"
     five_prime_UTR  108632..108893
                     /ID="UTR5_13615"
                     /Parent="mRNA_13615"
                     /gene="jgi.p|Fomfom1|317592"
                     /source="prediction"
     exon            108632..109026
                     /ID="exon_13615_1"
                     /Parent="mRNA_13615"
                     /gene="jgi.p|Fomfom1|317592"
                     /source="prediction"
     gene            108632..109855
                     /ID="gene_13615"
                     /Name="jgi.p|Fomfom1|317592"
                     /gene="gene432710_433934"
                     /portal_id="Fomfom1"
                     /proteinId="317592"
                     /score="0"
                     /source="prediction"
                     /transcriptId="317592"
     mRNA            108632..109855
                     /ID="mRNA_13615"
                     /Name="jgi.p|Fomfom1|317592"
                     /Parent="gene_13615"
                     /gene="jgi.p|Fomfom1|317592"
                     /proteinId="317592"
                     /source="prediction"
                     /track="FilteredModels1"
                     /transcriptId="317592"
     CDS             join(108894..109026,109077..109507)
                     /ID="CDS_13615"
                     /gene="jgi.p_Fomfom1_317592"
                     /gene_functions="biosynthetic (rule-based-clusters)
                     fungal-RiPP-like: DUF3328"
                     /gene_kind="biosynthetic"
                     /sec_met_domain="DUF3328 (E-value: 2.7e-14, bitscore: 48.0,
                     seeds: 45, tool: rule-based-clusters)"
                     /source="prediction"
                     /transl_table=1
                     /translation="MHLSPRIAKHTFAAFSVVLVANVLFKLFGRLAIDRIRRNESVGPV
                     QWDLDGKEVVLQGDRWTRYPLHDSAQQWAALFPEGGIVHLGTKHTPHTVSMMHQLRCLD
                     VVRDQLTRPRAARDIEPTRHCMNYLRETLMCRGDLQIDPYQYAHKINAVHPHPIRRCKD
                     WRVVYAKVAEYQRAHAVWLEADPE"
     exon            109077..109551
                     /ID="exon_13615_2"
                     /Parent="mRNA_13615"
                     /gene="jgi.p|Fomfom1|317592"
                     /source="prediction"
     three_prime_UTR 109508..109551
                     /ID="UTR3_13615"
                     /Parent="mRNA_13615"
                     /gene="jgi.p|Fomfom1|317592"
                     /source="prediction"
     exon            109620..109855
                     /ID="exon_13615_3"
                     /Parent="mRNA_13615"
                     /gene="jgi.p|Fomfom1|317592"
                     /source="prediction"
     three_prime_UTR 109620..109855
                     /ID="UTR3_13615"
                     /Parent="mRNA_13615"
                     /gene="jgi.p|Fomfom1|317592"
                     /source="prediction"
     exon            complement(111255..111278)
                     /ID="exon_13616_6"
                     /Parent="mRNA_13616"
                     /gene="jgi.p|Fomfom1|1373418"
                     /source="prediction"
     gene            complement(111255..112833)
                     /ID="gene_13616"
                     /Name="jgi.p|Fomfom1|1373418"
                     /gene="gene435333_436912"
                     /portal_id="Fomfom1"
                     /proteinId="1373418"
                     /score="0"
                     /source="prediction"
                     /transcriptId="1373609"
     mRNA            complement(111255..112833)
                     /ID="mRNA_13616"
                     /Name="jgi.p|Fomfom1|1373418"
                     /Parent="gene_13616"
                     /gene="jgi.p|Fomfom1|1373418"
                     /proteinId="1373418"
                     /source="prediction"
                     /track="FilteredModels1"
                     /transcriptId="1373609"
     CDS             complement(join(111255..111278,111332..111734,
                     111799..112058,112116..112486,112537..112673,
                     112724..112833))
                     /ID="CDS_13616"
                     /gene="jgi.p_Fomfom1_1373418"
                     /gene_functions="other (smcogs) SMCOG1173:WD-40
                     repeat-containing protein (Score: 121.4; E-value: 6.9e-37)"
                     /gene_kind="other"
                     /source="prediction"
                     /transl_table=1
                     /translation="MTSSLPPLNPLLQVCGKRTRDIFATGLEETFKEEEKSARIRLSVK
                     MNDEYKEVKQLPAPLLSQQGPVGPARPKEQRKMITAGPSSETGRMIAQIDNTPVPEPST
                     FTSNNNLTRALQLHKTTRTIKPTYHPPWKLVRVISGHLGWVRSVAVEPGNKWFATGAGD
                     RVIKIWDLASGELKLSLTGHISTVRGLAVSSRHPYLFSCGEDKMVKCWDLEANKVIRHY
                     HGHLSGVYALSLHPTLDVLVTSGRDASARVWDMRTKAQIHVLSGHTATVADVKCQESDP
                     QVITGSMDSTVRLWDLAAGKTMVTLTHHKKSVRALAIHPQEYTFASASAGGNNIKKWKC
                     PEGMFVFNFSGQNAIINTLSVNSEGVFFSGGDNGTLTLWDWNTGTAFQNMDDVPQPGSL
                     EAEAGVFCSTFDMTGTRLITGGADKTIKVYAEQSQ"
     exon            complement(111332..111734)
                     /ID="exon_13616_5"
                     /Parent="mRNA_13616"
                     /gene="jgi.p|Fomfom1|1373418"
                     /source="prediction"
     exon            complement(111799..112058)
                     /ID="exon_13616_4"
                     /Parent="mRNA_13616"
                     /gene="jgi.p|Fomfom1|1373418"
                     /source="prediction"
     exon            complement(112116..112486)
                     /ID="exon_13616_3"
                     /Parent="mRNA_13616"
                     /gene="jgi.p|Fomfom1|1373418"
                     /source="prediction"
     exon            complement(112537..112673)
                     /ID="exon_13616_2"
                     /Parent="mRNA_13616"
                     /gene="jgi.p|Fomfom1|1373418"
                     /source="prediction"
     exon            complement(112724..112833)
                     /ID="exon_13616_1"
                     /Parent="mRNA_13616"
                     /gene="jgi.p|Fomfom1|1373418"
                     /source="prediction"
     five_prime_UTR  113034..113129
                     /ID="UTR5_13617"
                     /Parent="mRNA_13617"
                     /gene="jgi.p|Fomfom1|1441899"
                     /source="prediction"
     exon            113034..113195
                     /ID="exon_13617_1"
                     /Parent="mRNA_13617"
                     /gene="jgi.p|Fomfom1|1441899"
                     /source="prediction"
     gene            113034..114640
                     /ID="gene_13617"
                     /Name="jgi.p|Fomfom1|1441899"
                     /gene="gene437112_438719"
                     /portal_id="Fomfom1"
                     /proteinId="1441899"
                     /score="0"
                     /source="prediction"
                     /transcriptId="1442090"
     mRNA            113034..114640
                     /ID="mRNA_13617"
                     /Name="jgi.p|Fomfom1|1441899"
                     /Parent="gene_13617"
                     /gene="jgi.p|Fomfom1|1441899"
                     /proteinId="1441899"
                     /source="prediction"
                     /track="FilteredModels1"
                     /transcriptId="1442090"
     CDS             join(113130..113195,113256..113318,113375..113531,
                     113586..113783,113838..114160,114218..114271,
                     114333..114343,114407..114427,114496..114640)
                     /ID="CDS_13617"
                     /gene="jgi.p_Fomfom1_1441899"
                     /source="prediction"
                     /transl_table=1
                     /translation="MSAAAAELKPLVKSLNSASTDEEIVTILNTLKQHAKITEAVLRES
                     KAGLAVGKLRSHASKQISELAKEIVKKWKTEVEREKAAGGGGAKTAAKLPAVKKAASST
                     AATPSTPVTPTVSSRGAKHSDTRSAKSDGVKIEYTGDKTRDKCAELVYDALVFDSGAPS
                     DLILNRARDIEKTVLNDNGGTTTEYKAKIRSLFVNLKDKNNPGLREAVVSGELPVSKFC
                     RMTSQEMASEERKAADAKIVEDNLFKTLGAGEQEAETDAFQCGRCKQRKCRYRQAQTRS
                     ADEPMTTFVTCTVCNNRSPTYNHLALATLISIPIRHAALSSEIYRDSSRTLYPLVPLLP
                     THSRM"
     exon            113256..113318
                     /ID="exon_13617_2"
                     /Parent="mRNA_13617"
                     /gene="jgi.p|Fomfom1|1441899"
                     /source="prediction"
     exon            113375..113531
                     /ID="exon_13617_3"
                     /Parent="mRNA_13617"
                     /gene="jgi.p|Fomfom1|1441899"
                     /source="prediction"
     exon            113586..113783
                     /ID="exon_13617_4"
                     /Parent="mRNA_13617"
                     /gene="jgi.p|Fomfom1|1441899"
                     /source="prediction"
     exon            113838..114160
                     /ID="exon_13617_5"
                     /Parent="mRNA_13617"
                     /gene="jgi.p|Fomfom1|1441899"
                     /source="prediction"
     exon            114218..114271
                     /ID="exon_13617_6"
                     /Parent="mRNA_13617"
                     /gene="jgi.p|Fomfom1|1441899"
                     /source="prediction"
     exon            114333..114343
                     /ID="exon_13617_7"
                     /Parent="mRNA_13617"
                     /gene="jgi.p|Fomfom1|1441899"
                     /source="prediction"
     exon            114407..114427
                     /ID="exon_13617_8"
                     /Parent="mRNA_13617"
                     /gene="jgi.p|Fomfom1|1441899"
                     /source="prediction"
     protocluster    114426..191746
                     /aStool="rule-based-clusters"
                     /category="RiPP"
                     /contig_edge="False"
                     /core_location="[144425:161746]"
                     /cutoff="20000"
                     /detection_rule="DUF3328"
                     /neighbourhood="30000"
                     /product="fungal-RiPP-like"
                     /protocluster_number="4"
                     /tool="antismash"
     proto_core      144426..161746
                     /aStool="rule-based-clusters"
                     /tool="antismash"
                     /cutoff="20000"
                     /detection_rule="DUF3328"
                     /neighbourhood="30000"
                     /product="fungal-RiPP-like"
                     /protocluster_number="4"
     cand_cluster    114426..191746
                     /candidate_cluster_number="5"
                     /contig_edge="False"
                     /detection_rules="DUF3328"
                     /kind="single"
                     /product="fungal-RiPP-like"
                     /protoclusters="4"
                     /tool="antismash"
     exon            114496..114640
                     /ID="exon_13617_9"
                     /Parent="mRNA_13617"
                     /gene="jgi.p|Fomfom1|1441899"
                     /source="prediction"
     exon            complement(115063..115533)
                     /ID="exon_13618_2"
                     /Parent="mRNA_13618"
                     /gene="jgi.p|Fomfom1|1373420"
                     /source="prediction"
     gene            complement(115063..115694)
                     /ID="gene_13618"
                     /Name="jgi.p|Fomfom1|1373420"
                     /gene="gene439141_439773"
                     /portal_id="Fomfom1"
                     /proteinId="1373420"
                     /score="0"
                     /source="prediction"
                     /transcriptId="1373611"
     mRNA            complement(115063..115694)
                     /ID="mRNA_13618"
                     /Name="jgi.p|Fomfom1|1373420"
                     /Parent="gene_13618"
                     /gene="jgi.p|Fomfom1|1373420"
                     /proteinId="1373420"
                     /source="prediction"
                     /track="FilteredModels1"
                     /transcriptId="1373611"
     CDS             complement(join(115063..115533,115590..115694))
                     /ID="CDS_13618"
                     /gene="jgi.p_Fomfom1_1373420"
                     /phase="0"
                     /source="prediction"
                     /transl_table=1
                     /translation="MVAIQANRTFTLRHCETAQTFRLTSPSDVQNGHEQWYFARSATGW
                     TLQRLTDGYFLGVTAKRDGARVVATPIAMNWHMGAGGEGPNYPSAIRFEFAVSLRYSRG
                     AADEVMIRLILADVDEAFCVVLDAEGVPRLAAVACGEEGKRGSRSAEQLWSLEEHEPYR
                     NADLQSEIDGSGEGTTGWVSYLLGLSSA"
     exon            complement(115590..115694)
                     /ID="exon_13618_1"
                     /Parent="mRNA_13618"
                     /gene="jgi.p|Fomfom1|1373420"
                     /source="prediction"
     exon            complement(116337..116463)
                     /ID="exon_13619_3"
                     /Parent="mRNA_13619"
                     /gene="jgi.p|Fomfom1|1210521"
                     /source="prediction"
     gene            complement(116337..116886)
                     /ID="gene_13619"
                     /Name="jgi.p|Fomfom1|1210521"
                     /gene="gene440415_440965"
                     /portal_id="Fomfom1"
                     /proteinId="1210521"
                     /score="0"
                     /source="prediction"
                     /transcriptId="1210712"
     mRNA            complement(116337..116886)
                     /ID="mRNA_13619"
                     /Name="jgi.p|Fomfom1|1210521"
                     /Parent="gene_13619"
                     /gene="jgi.p|Fomfom1|1210521"
                     /proteinId="1210521"
                     /source="prediction"
                     /track="FilteredModels1"
                     /transcriptId="1210712"
     CDS             complement(join(116337..116463,116515..116690,
                     116755..116886))
                     /ID="CDS_13619"
                     /gene="jgi.p_Fomfom1_1210521"
                     /source="prediction"
                     /transl_table=1
                     /translation="MSFQIQPGHTYKLIDTKNRVVLHLSMADFKSITGVPWDASDNQKW
                     VAERARTPSATRWVFRSVATGLYLGVEGAPQAAAHVIATREETEWDVRPDREDPSVLRM
                     IVPNSRLGMQLEKGASTAKLTDREGEEQRWRLEEGRYSTL"
     exon            complement(116515..116690)
                     /ID="exon_13619_2"
                     /Parent="mRNA_13619"
                     /gene="jgi.p|Fomfom1|1210521"
                     /source="prediction"
     exon            complement(116755..116886)
                     /ID="exon_13619_1"
                     /Parent="mRNA_13619"
                     /gene="jgi.p|Fomfom1|1210521"
                     /source="prediction"
     exon            118651..118670
                     /ID="exon_13621_1"
                     /Parent="mRNA_13621"
                     /gene="jgi.p|Fomfom1|1222043"
                     /source="prediction"
     gene            118651..121051
                     /ID="gene_13621"
                     /Name="jgi.p|Fomfom1|1222043"
                     /gene="gene442729_445130"
                     /portal_id="Fomfom1"
                     /proteinId="1222043"
                     /score="0"
                     /source="prediction"
                     /transcriptId="1222234"
     mRNA            118651..121051
                     /ID="mRNA_13621"
                     /Name="jgi.p|Fomfom1|1222043"
                     /Parent="gene_13621"
                     /gene="jgi.p|Fomfom1|1222043"
                     /proteinId="1222043"
                     /source="prediction"
                     /track="FilteredModels1"
                     /transcriptId="1222234"
     CDS             join(118651..118670,118690..119027,119165..119299,
                     119487..119688,119973..120571,120607..120743,
                     120962..121051)
                     /ID="CDS_13621"
                     /gene="jgi.p_Fomfom1_1222043"
                     /source="prediction"
                     /transl_table=1
                     /translation="MAHGERGRSPADAQTRGSFTVSRLRRSRLRAPAAPPASMTNSQID
                     SALQQDVHGARMTTTHAWRQVPHGRCRACFRGGVMLVLLGMDVVSLHPVSAFLAGNLGT
                     AQGFLGQVPGAPNTSLTSVYLDTPLRAMAVDHDSSLWLVSFQGSAATEQARVSRKVPEP
                     CDQKSLQKRMGPSAWARRRRAPFDVLYDQFNGSPAFAVRAHALAVVPTSSSWTLVDGGV
                     PRIAHRHAGMESSCGEIRAAPRRKGLGRSTSAVLGPTASFSHRTEVSMDECTLAVSVQL
                     SPVAIARAECARGGEVSHLWRKLITIGPCKRSEYPPHFRIVATSMRVVVAVPLCLVRPR
                     VRDSERRRPAFDCTSFIGRERGQRTYVRQKRSSPEGVLRTADRPNGTLSVGFRLAQGSK
                     EVVDPNSPRWHRNERLDPTSMLSGDPAQAIATVATPPPTLSTRRSRHESLALDRREAIP
                     NVRVVIHACMPEARSFQDKAYATATKRTWMETQAQYDPYKYIPTGPSV"
     exon            118690..119027
                     /ID="exon_13621_2"
                     /Parent="mRNA_13621"
                     /gene="jgi.p|Fomfom1|1222043"
                     /source="prediction"
     exon            119165..119299
                     /ID="exon_13621_3"
                     /Parent="mRNA_13621"
                     /gene="jgi.p|Fomfom1|1222043"
                     /source="prediction"
     exon            119487..119688
                     /ID="exon_13621_4"
                     /Parent="mRNA_13621"
                     /gene="jgi.p|Fomfom1|1222043"
                     /source="prediction"
     exon            119973..120571
                     /ID="exon_13621_5"
                     /Parent="mRNA_13621"
                     /gene="jgi.p|Fomfom1|1222043"
                     /source="prediction"
     exon            120607..120743
                     /ID="exon_13621_6"
                     /Parent="mRNA_13621"
                     /gene="jgi.p|Fomfom1|1222043"
                     /source="prediction"
     exon            120962..121051
                     /ID="exon_13621_7"
                     /Parent="mRNA_13621"
                     /gene="jgi.p|Fomfom1|1222043"
                     /source="prediction"
     three_prime_UTR complement(121571..121641)
                     /ID="UTR3_13622"
                     /Parent="mRNA_13622"
                     /gene="jgi.p|Fomfom1|317724"
                     /source="prediction"
     exon            complement(121571..121646)
                     /ID="exon_13622_4"
                     /Parent="mRNA_13622"
                     /gene="jgi.p|Fomfom1|317724"
                     /source="prediction"
     gene            complement(121571..122604)
                     /ID="gene_13622"
                     /Name="jgi.p|Fomfom1|317724"
                     /gene="gene445649_446683"
                     /portal_id="Fomfom1"
                     /proteinId="317724"
                     /score="0"
                     /source="prediction"
                     /transcriptId="317724"
     mRNA            complement(121571..122604)
                     /ID="mRNA_13622"
                     /Name="jgi.p|Fomfom1|317724"
                     /Parent="gene_13622"
                     /gene="jgi.p|Fomfom1|317724"
                     /proteinId="317724"
                     /source="prediction"
                     /track="FilteredModels1"
                     /transcriptId="317724"
     CDS             complement(join(121642..121646,121721..121848,
                     121952..122112,122168..122299))
                     /ID="CDS_13622"
                     /gene="jgi.p_Fomfom1_317724"
                     /source="prediction"
                     /transl_table=1
                     /translation="MANIQSGKAYKLTNAKGGTVLDLSGGQERGSITGYGPNGGDNQKW
                     VFEDSNGRYKIKTANGLYIGFEGEPNNGTPVIGLNNGAEWEVKPDQKDPSVFRIFLAGQ
                     QYCLDLSDHGNSNPGTPVTLWKKWEGGTNQTWRFEDA"
     exon            complement(121721..121848)
                     /ID="exon_13622_3"
                     /Parent="mRNA_13622"
                     /gene="jgi.p|Fomfom1|317724"
                     /source="prediction"
     exon            complement(121952..122112)
                     /ID="exon_13622_2"
                     /Parent="mRNA_13622"
                     /gene="jgi.p|Fomfom1|317724"
                     /source="prediction"
     exon            complement(122168..122604)
                     /ID="exon_13622_1"
                     /Parent="mRNA_13622"
                     /gene="jgi.p|Fomfom1|317724"
                     /source="prediction"
     five_prime_UTR  complement(122300..122604)
                     /ID="UTR5_13622"
                     /Parent="mRNA_13622"
                     /gene="jgi.p|Fomfom1|317724"
                     /source="prediction"
     five_prime_UTR  123351..123596
                     /ID="UTR5_13623"
                     /Parent="mRNA_13623"
                     /gene="jgi.p|Fomfom1|317613"
                     /source="prediction"
     exon            123351..123650
                     /ID="exon_13623_1"
                     /Parent="mRNA_13623"
                     /gene="jgi.p|Fomfom1|317613"
                     /source="prediction"
     gene            123351..124691
                     /ID="gene_13623"
                     /Name="jgi.p|Fomfom1|317613"
                     /gene="gene447429_448770"
                     /portal_id="Fomfom1"
                     /proteinId="317613"
                     /score="0"
                     /source="prediction"
                     /transcriptId="317613"
     mRNA            123351..124691
                     /ID="mRNA_13623"
                     /Name="jgi.p|Fomfom1|317613"
                     /Parent="gene_13623"
                     /gene="jgi.p|Fomfom1|317613"
                     /proteinId="317613"
                     /source="prediction"
                     /track="FilteredModels1"
                     /transcriptId="317613"
     CDS             join(123597..123650,123719..123760,123855..124052,
                     124119..124253,124454..124609)
                     /ID="CDS_13623"
                     /gene="jgi.p_Fomfom1_317613"
                     /phase="0"
                     /source="prediction"
                     /transl_table=1
                     /translation="MSEIRRKLVIVGDGACGKTCLLIVFSKGTFPEVYVPTVFENYVAD
                     VEVDGKHVELALWDTAGQEDYDRLRPLSYPDSHVILICFAVDSPDSLDNVQEKWISEVM
                     HFCAGLPIILVGCKKDLRRDPRVVEELRKTNQRPVTPEEGMAVAQKIGARHYLECSAKS
                     GEGVREVFQYATRAALLRPVKGSKKSHCIVL"
     exon            123719..123760
                     /ID="exon_13623_2"
                     /Parent="mRNA_13623"
                     /gene="jgi.p|Fomfom1|317613"
                     /source="prediction"
     exon            123855..124052
                     /ID="exon_13623_3"
                     /Parent="mRNA_13623"
                     /gene="jgi.p|Fomfom1|317613"
                     /source="prediction"
     exon            124119..124253
                     /ID="exon_13623_4"
                     /Parent="mRNA_13623"
                     /gene="jgi.p|Fomfom1|317613"
                     /source="prediction"
     exon            124454..124691
                     /ID="exon_13623_5"
                     /Parent="mRNA_13623"
                     /gene="jgi.p|Fomfom1|317613"
                     /source="prediction"
     three_prime_UTR 124610..124691
                     /ID="UTR3_13623"
                     /Parent="mRNA_13623"
                     /gene="jgi.p|Fomfom1|317613"
                     /source="prediction"
     gene            126165..127562
                     /ID="gene_13624"
                     /Name="jgi.p|Fomfom1|1373425"
                     /gene="gene450243_451641"
                     /portal_id="Fomfom1"
                     /proteinId="1373425"
                     /score="0"
                     /source="prediction"
                     /transcriptId="1373616"
     mRNA            126165..127562
                     /ID="mRNA_13624"
                     /Name="jgi.p|Fomfom1|1373425"
                     /Parent="gene_13624"
                     /gene="jgi.p|Fomfom1|1373425"
                     /proteinId="1373425"
                     /source="prediction"
                     /track="FilteredModels1"
                     /transcriptId="1373616"
     exon            126165..127562
                     /ID="exon_13624_1"
                     /Parent="mRNA_13624"
                     /gene="jgi.p|Fomfom1|1373425"
                     /source="prediction"
     CDS             126165..127562
                     /ID="CDS_13624"
                     /gene="jgi.p_Fomfom1_1373425"
                     /phase="0"
                     /source="prediction"
                     /transl_table=1
                     /translation="MAPSPIITSIATQPTFNMSSKPDAWILTLLVLTFVFCVGSAVVVV
                     QRRRRSQTQQAESDVTEALVKTPHSPTLSSPLYPSSGLPLPATSPSPRPLSQGSFVSRL
                     RWMARLSRLSRDVSTVSISSTCTPVQVQLEEVQTFEDFVQPQVELQATPSVCRSSSLTS
                     VSLESPVLVSGEFRSSSPFSPPSSPSGPSIASTPSLASIASTPSIESSSWEPQTPTLAP
                     VVSPLYSTKRLSFPFDDAWTKEMCALDVYQVSVDTNASFAKLELQVPSQRASVPLKKSS
                     LGPLGRTTVTGIGRGWRLPVDRPSSVMGIWHGGPPGMGRGVGLRLRDSCASQLSPSSYS
                     STSSEDLSIFDDADDESGSMAASSSSRTIVAGASCDDELDADWDGSEKRLSELLYALDD
                     TAFSLSSMNTGRSIPKGEDMHDDLDYDDSEGDSAGDGSSDGDLEHLEDVVVHLTGRSRR
                     EAFVYAI"
     exon            128478..128587
                     /ID="exon_13625_1"
                     /Parent="mRNA_13625"
                     /gene="jgi.p|Fomfom1|1304851"
                     /source="prediction"
     five_prime_UTR  128478..128587
                     /ID="UTR5_13625"
                     /Parent="mRNA_13625"
                     /gene="jgi.p|Fomfom1|1304851"
                     /source="prediction"
     gene            128478..129969
                     /ID="gene_13625"
                     /Name="jgi.p|Fomfom1|1304851"
                     /gene="gene452556_454048"
                     /portal_id="Fomfom1"
                     /proteinId="1304851"
                     /score="0"
                     /source="prediction"
                     /transcriptId="1305042"
     mRNA            128478..129969
                     /ID="mRNA_13625"
                     /Name="jgi.p|Fomfom1|1304851"
                     /Parent="gene_13625"
                     /gene="jgi.p|Fomfom1|1304851"
                     /proteinId="1304851"
                     /source="prediction"
                     /track="FilteredModels1"
                     /transcriptId="1305042"
     exon            128647..128744
                     /ID="exon_13625_2"
                     /Parent="mRNA_13625"
                     /gene="jgi.p|Fomfom1|1304851"
                     /source="prediction"
     five_prime_UTR  128647..128744
                     /ID="UTR5_13625"
                     /Parent="mRNA_13625"
                     /gene="jgi.p|Fomfom1|1304851"
                     /source="prediction"
     five_prime_UTR  128801..128933
                     /ID="UTR5_13625"
                     /Parent="mRNA_13625"
                     /gene="jgi.p|Fomfom1|1304851"
                     /source="prediction"
     exon            128801..129051
                     /ID="exon_13625_3"
                     /Parent="mRNA_13625"
                     /gene="jgi.p|Fomfom1|1304851"
                     /source="prediction"
     CDS             join(128934..129051,129125..129311,129375..129537,
                     129605..129646)
                     /ID="CDS_13625"
                     /gene="jgi.p_Fomfom1_1304851"
                     /source="prediction"
                     /transl_table=1
                     /translation="MNSASNAGEVGYGLPTHNVPRESKNGEFTQRDTGTMAAQPFAPKA
                     NSLTSDIMMFSRALVLAISAMPLLAAATPANIEARTNGGGGDSCNTGPVQCCNSTATAG
                     SAAGSAILGLLGIVVQDLNLLLGLNCSPITVIGGGVGGGCSAQTVCCQDNSYGSLISIG
                     CIPITL"
     exon            129125..129311
                     /ID="exon_13625_4"
                     /Parent="mRNA_13625"
                     /gene="jgi.p|Fomfom1|1304851"
                     /source="prediction"
     exon            129375..129537
                     /ID="exon_13625_5"
                     /Parent="mRNA_13625"
                     /gene="jgi.p|Fomfom1|1304851"
                     /source="prediction"
     exon            129605..129808
                     /ID="exon_13625_6"
                     /Parent="mRNA_13625"
                     /gene="jgi.p|Fomfom1|1304851"
                     /source="prediction"
     three_prime_UTR 129647..129808
                     /ID="UTR3_13625"
                     /Parent="mRNA_13625"
                     /gene="jgi.p|Fomfom1|1304851"
                     /source="prediction"
     exon            129902..129969
                     /ID="exon_13625_7"
                     /Parent="mRNA_13625"
                     /gene="jgi.p|Fomfom1|1304851"
                     /source="prediction"
     three_prime_UTR 129902..129969
                     /ID="UTR3_13625"
                     /Parent="mRNA_13625"
                     /gene="jgi.p|Fomfom1|1304851"
                     /source="prediction"
     three_prime_UTR complement(130589..130716)
                     /ID="UTR3_13626"
                     /Parent="mRNA_13626"
                     /gene="jgi.p|Fomfom1|1441906"
                     /source="prediction"
     exon            complement(130589..130727)
                     /ID="exon_13626_4"
                     /Parent="mRNA_13626"
                     /gene="jgi.p|Fomfom1|1441906"
                     /source="prediction"
     gene            complement(130589..132113)
                     /ID="gene_13626"
                     /Name="jgi.p|Fomfom1|1441906"
                     /gene="gene454667_456192"
                     /portal_id="Fomfom1"
                     /proteinId="1441906"
                     /score="0"
                     /source="prediction"
                     /transcriptId="1442097"
     mRNA            complement(130589..132113)
                     /ID="mRNA_13626"
                     /Name="jgi.p|Fomfom1|1441906"
                     /Parent="gene_13626"
                     /gene="jgi.p|Fomfom1|1441906"
                     /proteinId="1441906"
                     /source="prediction"
                     /track="FilteredModels1"
                     /transcriptId="1442097"
     CDS             complement(join(130717..130727,130799..131146,
                     131209..131308,131362..132045))
                     /ID="CDS_13626"
                     /gene="jgi.p_Fomfom1_1441906"
                     /source="prediction"
                     /transl_table=1
                     /translation="MSPPAEILWLVLDAAVEHLDAQISATDMPYEYEVSCLRRERLCLL
                     CACALTCKAMLARARFHLYRSIALYDHWRVPSFAHTMVECDDLSLMVKHLTFGLAEFGF
                     AEDNDHFEMPFPPHAVAQLSNLQSLELDGAEDSSPMPPAALDFAKLFAAACTSLEELSL
                     TRLDFDFFVDFVGVVWSFPHIQKVTISYLHWPPRTIDDSEDDEEWVDVTTLPATPRCCN
                     NLTTVVAGAHVSGMDMSADVWGANVKTLLLQPGPYVNDRDFSSFLSLERLDLPGGFAYA
                     VCVLGNIRSEHLCILEVTQIARKQAYEWMLDQMAEEGREMDAILSQPMFSSLRRVSLTI
                     VYRYYYPQRNEAQWVEHVTARFPGLRDRGILHVSARCGRY"
     exon            complement(130799..131146)
                     /ID="exon_13626_3"
                     /Parent="mRNA_13626"
                     /gene="jgi.p|Fomfom1|1441906"
                     /source="prediction"
     exon            complement(131209..131308)
                     /ID="exon_13626_2"
                     /Parent="mRNA_13626"
                     /gene="jgi.p|Fomfom1|1441906"
                     /source="prediction"
     exon            complement(131362..132113)
                     /ID="exon_13626_1"
                     /Parent="mRNA_13626"
                     /gene="jgi.p|Fomfom1|1441906"
                     /source="prediction"
     five_prime_UTR  complement(132046..132113)
                     /ID="UTR5_13626"
                     /Parent="mRNA_13626"
                     /gene="jgi.p|Fomfom1|1441906"
                     /source="prediction"
     five_prime_UTR  132608..132722
                     /ID="UTR5_13627"
                     /Parent="mRNA_13627"
                     /gene="jgi.p|Fomfom1|318195"
                     /source="prediction"
     exon            132608..133091
                     /ID="exon_13627_1"
                     /Parent="mRNA_13627"
                     /gene="jgi.p|Fomfom1|318195"
                     /source="prediction"
     gene            132608..133664
                     /ID="gene_13627"
                     /Name="jgi.p|Fomfom1|318195"
                     /gene="gene456686_457743"
                     /portal_id="Fomfom1"
                     /proteinId="318195"
                     /score="0"
                     /source="prediction"
                     /transcriptId="318195"
     mRNA            132608..133664
                     /ID="mRNA_13627"
                     /Name="jgi.p|Fomfom1|318195"
                     /Parent="gene_13627"
                     /gene="jgi.p|Fomfom1|318195"
                     /proteinId="318195"
                     /source="prediction"
                     /track="FilteredModels1"
                     /transcriptId="318195"
     CDS             join(132723..133091,133143..133531,133586..133610)
                     /ID="CDS_13627"
                     /gene="jgi.p_Fomfom1_318195"
                     /source="prediction"
                     /transl_table=1
                     /translation="MILQVLTLMPLRTIMNYQYRYGTTSTQAAKTLYSDGGWTRYYQGL
                     TAALVQGPVARFGDTAANVGILALLKSNKYLKHLPALAQTVFASLAAAAFRMILTPIDT
                     VKTTMQTDGKAGLAILRSRIKRYGVGTLWYGALATAAATFVGHYPWFGTYNYLNANLPL
                     PTNLGEKLLRQAFIGFSASVISDTVSNSLRVVKTYRQVNETRIGYLAAAEAVIAQDGVR
                     GLFGRGLKTRIVANGLQGLMFSILWKLFLDLWDEKTRA"
     exon            133143..133531
                     /ID="exon_13627_2"
                     /Parent="mRNA_13627"
                     /gene="jgi.p|Fomfom1|318195"
                     /source="prediction"
     exon            133586..133664
                     /ID="exon_13627_3"
                     /Parent="mRNA_13627"
                     /gene="jgi.p|Fomfom1|318195"
                     /source="prediction"
     three_prime_UTR 133611..133664
                     /ID="UTR3_13627"
                     /Parent="mRNA_13627"
                     /gene="jgi.p|Fomfom1|318195"
                     /source="prediction"
     exon            complement(133719..134363)
                     /ID="exon_13628_2"
                     /Parent="mRNA_13628"
                     /gene="jgi.p|Fomfom1|1320098"
                     /source="prediction"
     gene            complement(133719..134548)
                     /ID="gene_13628"
                     /Name="jgi.p|Fomfom1|1320098"
                     /gene="gene457797_458627"
                     /portal_id="Fomfom1"
                     /proteinId="1320098"
                     /score="0"
                     /source="prediction"
                     /transcriptId="1320289"
     mRNA            complement(133719..134548)
                     /ID="mRNA_13628"
                     /Name="jgi.p|Fomfom1|1320098"
                     /Parent="gene_13628"
                     /gene="jgi.p|Fomfom1|1320098"
                     /proteinId="1320098"
                     /source="prediction"
                     /track="FilteredModels1"
                     /transcriptId="1320289"
     CDS             complement(join(133719..134363,134435..134548))
                     /ID="CDS_13628"
                     /gene="jgi.p_Fomfom1_1320098"
                     /phase="0"
                     /source="prediction"
                     /transl_table=1
                     /translation="MADDAPAAAVTVPDAYDVNFCFPVRELENDRVKLTPFIPHIHGPE
                     YWAGTRDHSEMYTYLTFAPFPTLDAFLTYMEQRFQRDPHQLVFAVLDKMSPKPWPKNGR
                     GENPPLAGLVGYLYASPENLSAEIGMVICLPAFRRRRVTYSAVSLVMQYALDLPSEGGL
                     GLRRLQYQAHASNEASIRLAKSLRFRFEGIQRWQRVLGPEKLGNGKGQRESDPKAGTLG
                     RDSAILAVCWDDWEEGVKEEVSAPYKLYSA"
     exon            complement(134435..134548)
                     /ID="exon_13628_1"
                     /Parent="mRNA_13628"
                     /gene="jgi.p|Fomfom1|1320098"
                     /source="prediction"
     exon            137235..137284
                     /ID="exon_13629_1"
                     /Parent="mRNA_13629"
                     /gene="jgi.p|Fomfom1|1222051"
                     /source="prediction"
     gene            137235..138742
                     /ID="gene_13629"
                     /Name="jgi.p|Fomfom1|1222051"
                     /gene="gene461313_462821"
                     /portal_id="Fomfom1"
                     /proteinId="1222051"
                     /score="0"
                     /source="prediction"
                     /transcriptId="1222242"
     mRNA            137235..138742
                     /ID="mRNA_13629"
                     /Name="jgi.p|Fomfom1|1222051"
                     /Parent="gene_13629"
                     /gene="jgi.p|Fomfom1|1222051"
                     /proteinId="1222051"
                     /source="prediction"
                     /track="FilteredModels1"
                     /transcriptId="1222242"
     CDS             join(137235..137284,137348..137382,137441..137556,
                     137662..137703,138018..138194,138264..138425,
                     138680..138742)
                     /ID="CDS_13629"
                     /gene="jgi.p_Fomfom1_1222051"
                     /source="prediction"
                     /transl_table=1
                     /translation="MFKIVAVVYKKWGLSLHNQRVLKVLSEVTRYFYCKWVYTNNELTF
                     QNKRNIHQSSKAHSGRKTFIFQTVMCFIWVWNIEYFAPQASPQATSASHSNIKMFSHTL
                     TLAITVMPLLAAANPINTHNSTCSSGPVQCCDTTALAGSPKGADALKGIHVVVEDVNVL
                     LGLQCMPISIIGVGIGGSCNNQAVCCQDNSHTPPMVQLLALVIGHSDLCCI"
     exon            137348..137382
                     /ID="exon_13629_2"
                     /Parent="mRNA_13629"
                     /gene="jgi.p|Fomfom1|1222051"
                     /source="prediction"
     exon            137441..137556
                     /ID="exon_13629_3"
                     /Parent="mRNA_13629"
                     /gene="jgi.p|Fomfom1|1222051"
                     /source="prediction"
     exon            137662..137703
                     /ID="exon_13629_4"
                     /Parent="mRNA_13629"
                     /gene="jgi.p|Fomfom1|1222051"
                     /source="prediction"
     exon            138018..138194
                     /ID="exon_13629_5"
                     /Parent="mRNA_13629"
                     /gene="jgi.p|Fomfom1|1222051"
                     /source="prediction"
     exon            138264..138425
                     /ID="exon_13629_6"
                     /Parent="mRNA_13629"
                     /gene="jgi.p|Fomfom1|1222051"
                     /source="prediction"
     exon            138680..138742
                     /ID="exon_13629_7"
                     /Parent="mRNA_13629"
                     /gene="jgi.p|Fomfom1|1222051"
                     /source="prediction"
     five_prime_UTR  139942..140116
                     /ID="UTR5_13630"
                     /Parent="mRNA_13630"
                     /gene="jgi.p|Fomfom1|1304866"
                     /source="prediction"
     exon            139942..140448
                     /ID="exon_13630_1"
                     /Parent="mRNA_13630"
                     /gene="jgi.p|Fomfom1|1304866"
                     /source="prediction"
     gene            139942..141585
                     /ID="gene_13630"
                     /Name="jgi.p|Fomfom1|1304866"
                     /gene="gene464020_465664"
                     /portal_id="Fomfom1"
                     /proteinId="1304866"
                     /score="0"
                     /source="prediction"
                     /transcriptId="1305057"
     mRNA            139942..141585
                     /ID="mRNA_13630"
                     /Name="jgi.p|Fomfom1|1304866"
                     /Parent="gene_13630"
                     /gene="jgi.p|Fomfom1|1304866"
                     /proteinId="1304866"
                     /source="prediction"
                     /track="FilteredModels1"
                     /transcriptId="1305057"
     CDS             join(140117..140448,140629..140911,140994..141485)
                     /ID="CDS_13630"
                     /gene="jgi.p_Fomfom1_1304866"
                     /source="prediction"
                     /transl_table=1
                     /translation="MAHRSKKRKTRPYDLPGSASLNERYEPDSSLFIQAFEADLVRGPS
                     AYSAARSLEVLKGKGSEIIVGDALIQWNAPTQPRYESLSEHHLDSGSRGSHDDAPPREE
                     NVIWVDRYDARLLLEALPDIPSSPTLQRVTEPSSPGGWSDLPSDAEDTFFFSAEEAEDY
                     RRDKRRRTMDRDREARLKALRAEAGADDGVNAQEEWGGSDEEPEDAQRELMRRTAAHLL
                     ITPNPAQLEMRILANHGADQRFAFLRGRWSRAWRLAKGKARLELEAEKTRKEEEEAAKK
                     SGGGMGGLAGYGDSDEEGEDGGEGQSGDKNAVSAEVGQDAAAPINTGAPQASLEDDDPV
                     KAARRARAREWAEKRRAAKESSNKQEKE"
     exon            140629..140911
                     /ID="exon_13630_2"
                     /Parent="mRNA_13630"
                     /gene="jgi.p|Fomfom1|1304866"
                     /source="prediction"
     exon            140994..141585
                     /ID="exon_13630_3"
                     /Parent="mRNA_13630"
                     /gene="jgi.p|Fomfom1|1304866"
                     /source="prediction"
     three_prime_UTR 141486..141585
                     /ID="UTR3_13630"
                     /Parent="mRNA_13630"
                     /gene="jgi.p|Fomfom1|1304866"
                     /source="prediction"
     five_prime_UTR  142248..142305
                     /ID="UTR5_13631"
                     /Parent="mRNA_13631"
                     /gene="jgi.p|Fomfom1|1452300"
                     /source="prediction"
     exon            142248..142404
                     /ID="exon_13631_1"
                     /Parent="mRNA_13631"
                     /gene="jgi.p|Fomfom1|1452300"
                     /source="prediction"
     gene            142248..143745
                     /ID="gene_13631"
                     /Name="jgi.p|Fomfom1|1452300"
                     /gene="gene466326_467824"
                     /portal_id="Fomfom1"
                     /proteinId="1452300"
                     /score="0"
                     /source="prediction"
                     /transcriptId="1452491"
     mRNA            142248..143745
                     /ID="mRNA_13631"
                     /Name="jgi.p|Fomfom1|1452300"
                     /Parent="gene_13631"
                     /gene="jgi.p|Fomfom1|1452300"
                     /proteinId="1452300"
                     /source="prediction"
                     /track="FilteredModels1"
                     /transcriptId="1452491"
     CDS             join(142306..142404,142456..142610,142673..142883,
                     142956..143013,143238..143515,143698..143745)
                     /ID="CDS_13631"
                     /gene="jgi.p_Fomfom1_1452300"
                     /source="prediction"
                     /transl_table=1
                     /translation="MEYLKAGLEASKSRLAWVAIDSFDRKPLFSSRADGFNKTTPTLFV
                     TDLLKSWLVGFAVGSPFLAGFLWVFRWAGDRIVSSLMAFLLIFQLSMVVLYPTVIQPLC
                     NKLSPLPDGDLRTRITGLASKVKFPLKHLYEIDGSKRNSHSNAYFSVSPGCSKHIAIFD
                     TLMAEEVDAVLPDDRRVPALLNASTSASTPMEHAMMLAQMLLTPMEAVVGITINAVSRK
                     FEYEADQFACELETKLQDEKMGDMGDRLGRVLITLHVENLSTGLAVAAAASKSAAGKKE
                     L"
     exon            142456..142610
                     /ID="exon_13631_2"
                     /Parent="mRNA_13631"
                     /gene="jgi.p|Fomfom1|1452300"
                     /source="prediction"
     exon            142673..142883
                     /ID="exon_13631_3"
                     /Parent="mRNA_13631"
                     /gene="jgi.p|Fomfom1|1452300"
                     /source="prediction"
     exon            142956..143013
                     /ID="exon_13631_4"
                     /Parent="mRNA_13631"
                     /gene="jgi.p|Fomfom1|1452300"
                     /source="prediction"
     exon            143238..143515
                     /ID="exon_13631_5"
                     /Parent="mRNA_13631"
                     /gene="jgi.p|Fomfom1|1452300"
                     /source="prediction"
     exon            143698..143745
                     /ID="exon_13631_6"
                     /Parent="mRNA_13631"
                     /gene="jgi.p|Fomfom1|1452300"
                     /source="prediction"
     exon            144000..144240
                     /ID="exon_13632_1"
                     /Parent="mRNA_13632"
                     /gene="jgi.p|Fomfom1|1304876"
                     /source="prediction"
     five_prime_UTR  144000..144240
                     /ID="UTR5_13632"
                     /Parent="mRNA_13632"
                     /gene="jgi.p|Fomfom1|1304876"
                     /source="prediction"
     gene            144000..145303
                     /ID="gene_13632"
                     /Name="jgi.p|Fomfom1|1304876"
                     /gene="gene468078_469382"
                     /portal_id="Fomfom1"
                     /proteinId="1304876"
                     /score="0"
                     /source="prediction"
                     /transcriptId="1305067"
     mRNA            144000..145303
                     /ID="mRNA_13632"
                     /Name="jgi.p|Fomfom1|1304876"
                     /Parent="gene_13632"
                     /gene="jgi.p|Fomfom1|1304876"
                     /proteinId="1304876"
                     /source="prediction"
                     /track="FilteredModels1"
                     /transcriptId="1305067"
     exon            144321..144335
                     /ID="exon_13632_2"
                     /Parent="mRNA_13632"
                     /gene="jgi.p|Fomfom1|1304876"
                     /source="prediction"
     five_prime_UTR  144321..144335
                     /ID="UTR5_13632"
                     /Parent="mRNA_13632"
                     /gene="jgi.p|Fomfom1|1304876"
                     /source="prediction"
     five_prime_UTR  144407..144425
                     /ID="UTR5_13632"
                     /Parent="mRNA_13632"
                     /gene="jgi.p|Fomfom1|1304876"
                     /source="prediction"
     exon            144407..145303
                     /ID="exon_13632_3"
                     /Parent="mRNA_13632"
                     /gene="jgi.p|Fomfom1|1304876"
                     /source="prediction"
     CDS             144426..145061
                     /ID="CDS_13632"
                     /gene="jgi.p_Fomfom1_1304876"
                     /gene_functions="biosynthetic (rule-based-clusters)
                     fungal-RiPP-like: DUF3328"
                     /gene_kind="biosynthetic"
                     /phase="0"
                     /sec_met_domain="DUF3328 (E-value: 5.2e-16, bitscore: 53.6,
                     seeds: 45, tool: rule-based-clusters)"
                     /source="prediction"
                     /transl_table=1
                     /translation="MLPNRVIEGILVAIAIAVLALNATCKLAAKMVINRVEARKKGNGV
                     SDSTPTSQTPCLAHSSLPAPWSVEGEVALQLDSWTRYHLSSSEEWAPLFPEGGVIHVGP
                     SHTPYTVAMMHQLRCLDALREQLSRPRLERDVEPTRHCMNYLRQVIMCRGDLVVDWYQY
                     VHKINSLNRHAVRRCKDWTAVYEKVWDNQKEHSAWLKSRANSTNLTLV"
     three_prime_UTR 145062..145303
                     /ID="UTR3_13632"
                     /Parent="mRNA_13632"
                     /gene="jgi.p|Fomfom1|1304876"
                     /source="prediction"
     exon            145658..145703
                     /ID="exon_13633_1"
                     /Parent="mRNA_13633"
                     /gene="jgi.p|Fomfom1|1222053"
                     /source="prediction"
     gene            145658..147026
                     /ID="gene_13633"
                     /Name="jgi.p|Fomfom1|1222053"
                     /gene="gene469736_471105"
                     /portal_id="Fomfom1"
                     /proteinId="1222053"
                     /score="0"
                     /source="prediction"
                     /transcriptId="1222244"
     mRNA            145658..147026
                     /ID="mRNA_13633"
                     /Name="jgi.p|Fomfom1|1222053"
                     /Parent="gene_13633"
                     /gene="jgi.p|Fomfom1|1222053"
                     /proteinId="1222053"
                     /source="prediction"
                     /track="FilteredModels1"
                     /transcriptId="1222244"
     CDS             join(145658..145703,145764..145814,145894..146074,
                     146142..146223,146264..146437,146514..146564,
                     146669..146767,146832..147026)
                     /ID="CDS_13633"
                     /gene="jgi.p_Fomfom1_1222053"
                     /source="prediction"
                     /transl_table=1
                     /translation="MASLNVNIQFLDSPTESFTDEAVEVFASVMKADPASIALTGGNLD
                     LIPDLGRCMIRALALTPGIAHTWAARDDYGTLVGFTIFSLPGVLMLSTDEQRENGKAME
                     LMSKLSPEGQQYYAETTEHRHFEQMGREVPQVNDEAFGIKESERSTYWCNFAMVRADWQ
                     GKGVAKAMFQRAYHEAEKSGANVALTTTNIRNVPIYEKIGLKYYGERVMQSPWVEWRLW
                     FFMKENHQRNVKVPVDIKKLRIERASAFRTNAQYHFCAALLTALNYQVAHRRNSIHLDR
                     VVLHQDIDVPL"
     exon            145764..145814
                     /ID="exon_13633_2"
                     /Parent="mRNA_13633"
                     /gene="jgi.p|Fomfom1|1222053"
                     /source="prediction"
     exon            145894..146074
                     /ID="exon_13633_3"
                     /Parent="mRNA_13633"
                     /gene="jgi.p|Fomfom1|1222053"
                     /source="prediction"
     exon            146142..146223
                     /ID="exon_13633_4"
                     /Parent="mRNA_13633"
                     /gene="jgi.p|Fomfom1|1222053"
                     /source="prediction"
     exon            146264..146437
                     /ID="exon_13633_5"
                     /Parent="mRNA_13633"
                     /gene="jgi.p|Fomfom1|1222053"
                     /source="prediction"
     exon            146514..146564
                     /ID="exon_13633_6"
                     /Parent="mRNA_13633"
                     /gene="jgi.p|Fomfom1|1222053"
                     /source="prediction"
     exon            146669..146767
                     /ID="exon_13633_7"
                     /Parent="mRNA_13633"
                     /gene="jgi.p|Fomfom1|1222053"
                     /source="prediction"
     exon            146832..147026
                     /ID="exon_13633_8"
                     /Parent="mRNA_13633"
                     /gene="jgi.p|Fomfom1|1222053"
                     /source="prediction"
     exon            147534..147603
                     /ID="exon_13634_1"
                     /Parent="mRNA_13634"
                     /gene="jgi.p|Fomfom1|1210682"
                     /source="prediction"
     gene            147534..148810
                     /ID="gene_13634"
                     /Name="jgi.p|Fomfom1|1210682"
                     /gene="gene471612_472889"
                     /portal_id="Fomfom1"
                     /proteinId="1210682"
                     /score="0"
                     /source="prediction"
                     /transcriptId="1210873"
     mRNA            147534..148810
                     /ID="mRNA_13634"
                     /Name="jgi.p|Fomfom1|1210682"
                     /Parent="gene_13634"
                     /gene="jgi.p|Fomfom1|1210682"
                     /proteinId="1210682"
                     /source="prediction"
                     /track="FilteredModels1"
                     /transcriptId="1210873"
     CDS             join(147534..147603,147693..148000,148059..148134,
                     148198..148526,148601..148810)
                     /ID="CDS_13634"
                     /gene="jgi.p_Fomfom1_1210682"
                     /source="prediction"
                     /transl_table=1
                     /translation="MPDLNAIFQHSWYIGNNFNAILYGVEVVLYFATITLIRCDRARER
                     TGGVREHKRSNLVFLWLSNGLLSMITIYLIVQAFFGEEMWITNENYPGGTAMYFADHAS
                     VWYETLGSAAGVVLSLMSDGFLIYRTFVVWSDWRVAVFPSILYCASAVLGIMTCYYSGK
                     PNSDFFLGLAADIALSYSSIVIALNFTCTVLICGRILWVAQRMEKTLGREISKTYTGAA
                     SVIIESMMPYTLFGIAYVVTLGIDHPTSILFLSLYVMFTCLSPQMIIIRVLMGRGWTRE
                     ATTSTTMRFPTSMERSRRGATQVPYIDGSETTIDLRPFEVSIPEGDNKV"
     exon            147693..148000
                     /ID="exon_13634_2"
                     /Parent="mRNA_13634"
                     /gene="jgi.p|Fomfom1|1210682"
                     /source="prediction"
     exon            148059..148134
                     /ID="exon_13634_3"
                     /Parent="mRNA_13634"
                     /gene="jgi.p|Fomfom1|1210682"
                     /source="prediction"
     exon            148198..148526
                     /ID="exon_13634_4"
                     /Parent="mRNA_13634"
                     /gene="jgi.p|Fomfom1|1210682"
                     /source="prediction"
     exon            148601..148810
                     /ID="exon_13634_5"
                     /Parent="mRNA_13634"
                     /gene="jgi.p|Fomfom1|1210682"
                     /source="prediction"
     five_prime_UTR  149359..149398
                     /ID="UTR5_13635"
                     /Parent="mRNA_13635"
                     /gene="jgi.p|Fomfom1|1360755"
                     /source="prediction"
     exon            149359..149459
                     /ID="exon_13635_1"
                     /Parent="mRNA_13635"
                     /gene="jgi.p|Fomfom1|1360755"
                     /source="prediction"
     gene            149359..150676
                     /ID="gene_13635"
                     /Name="jgi.p|Fomfom1|1360755"
                     /gene="gene473437_474755"
                     /portal_id="Fomfom1"
                     /proteinId="1360755"
                     /score="0"
                     /source="prediction"
                     /transcriptId="1360946"
     mRNA            149359..150676
                     /ID="mRNA_13635"
                     /Name="jgi.p|Fomfom1|1360755"
                     /Parent="gene_13635"
                     /gene="jgi.p|Fomfom1|1360755"
                     /proteinId="1360755"
                     /source="prediction"
                     /track="FilteredModels1"
                     /transcriptId="1360946"
     CDS             join(149399..149459,149513..149796,149849..149924,
                     149985..150325,150409..150606)
                     /ID="CDS_13635"
                     /gene="jgi.p_Fomfom1_1360755"
                     /source="prediction"
                     /transl_table=1
                     /translation="MSSLFQNAYYLAINFNAVLYGAELVLYSITMQTLCHGEKTWSRGD
                     KFYIGFSTAMLLLITVYMSTEAVFGQEMWIVNSNFPGGATAWFAENASVWYQTLGTASS
                     VALNLLSDALLIYRIYVVWTDFRVIIFPCLLYLASLALGILELYLSGKPDANFFVGNAA
                     RLGTAYWASTISLNIISSCFICGRLIYLGRALEADRSTKGRGKAAVRYTGTLSIVVESA
                     IPYSVAGFAFLVAFGPESDLSIMFGAFYGMFSCISPQLIIMRVVTGVAWPKQRTTEISA
                     LEFQTLGSSAGPTTTATITASQFEVPDTQDHKSVEEQV"
     exon            149513..149796
                     /ID="exon_13635_2"
                     /Parent="mRNA_13635"
                     /gene="jgi.p|Fomfom1|1360755"
                     /source="prediction"
     exon            149849..149924
                     /ID="exon_13635_3"
                     /Parent="mRNA_13635"
                     /gene="jgi.p|Fomfom1|1360755"
                     /source="prediction"
     exon            149985..150325
                     /ID="exon_13635_4"
                     /Parent="mRNA_13635"
                     /gene="jgi.p|Fomfom1|1360755"
                     /source="prediction"
     exon            150409..150676
                     /ID="exon_13635_5"
                     /Parent="mRNA_13635"
                     /gene="jgi.p|Fomfom1|1360755"
                     /source="prediction"
     three_prime_UTR 150607..150676
                     /ID="UTR3_13635"
                     /Parent="mRNA_13635"
                     /gene="jgi.p|Fomfom1|1360755"
                     /source="prediction"
     exon            153278..153387
                     /ID="exon_13636_1"
                     /Parent="mRNA_13636"
                     /gene="jgi.p|Fomfom1|1320102"
                     /source="prediction"
     gene            153278..154430
                     /ID="gene_13636"
                     /Name="jgi.p|Fomfom1|1320102"
                     /gene="gene477356_478509"
                     /portal_id="Fomfom1"
                     /proteinId="1320102"
                     /score="0"
                     /source="prediction"
                     /transcriptId="1320293"
     mRNA            153278..154430
                     /ID="mRNA_13636"
                     /Name="jgi.p|Fomfom1|1320102"
                     /Parent="gene_13636"
                     /gene="jgi.p|Fomfom1|1320102"
                     /proteinId="1320102"
                     /source="prediction"
                     /track="FilteredModels1"
                     /transcriptId="1320293"
     CDS             join(153278..153387,153560..153905,153977..154280,
                     154399..154430)
                     /ID="CDS_13636"
                     /gene="jgi.p_Fomfom1_1320102"
                     /source="prediction"
                     /transl_table=1
                     /translation="MTRSISEDIDDKSEYEELLQRDLLDSHEGKCALHDGSISPLLLWL
                     AAAVAIIAFIDIFALAYSIRMFNTVFQDRDFEVKLEYANPYIGLKELYELGKINSSKID
                     PILIRPRISAQVYLDEPDQLTPRGERDYWSAALGTLSPNERHLHIEPKIHTIVQFRAID
                     FGMEDCHLTFTLPKPGETLEKGATYAMRPYSHFDIFRLAEDRPIDVKKLSFRTKPSIAE
                     KVATVQAGVDGDMLIHRFPCAWSMLRAFEIACVNIYQHQTI"
     exon            153560..153905
                     /ID="exon_13636_2"
                     /Parent="mRNA_13636"
                     /gene="jgi.p|Fomfom1|1320102"
                     /source="prediction"
     exon            153977..154280
                     /ID="exon_13636_3"
                     /Parent="mRNA_13636"
                     /gene="jgi.p|Fomfom1|1320102"
                     /source="prediction"
     exon            154399..154430
                     /ID="exon_13636_4"
                     /Parent="mRNA_13636"
                     /gene="jgi.p|Fomfom1|1320102"
                     /source="prediction"
     exon            complement(154635..155122)
                     /ID="exon_13637_2"
                     /Parent="mRNA_13637"
                     /gene="jgi.p|Fomfom1|1210653"
                     /source="prediction"
     gene            complement(154635..155303)
                     /ID="gene_13637"
                     /Name="jgi.p|Fomfom1|1210653"
                     /gene="gene478713_479382"
                     /portal_id="Fomfom1"
                     /proteinId="1210653"
                     /score="0"
                     /source="prediction"
                     /transcriptId="1210844"
     mRNA            complement(154635..155303)
                     /ID="mRNA_13637"
                     /Name="jgi.p|Fomfom1|1210653"
                     /Parent="gene_13637"
                     /gene="jgi.p|Fomfom1|1210653"
                     /proteinId="1210653"
                     /source="prediction"
                     /track="FilteredModels1"
                     /transcriptId="1210844"
     CDS             complement(join(154635..155122,155174..155303))
                     /ID="CDS_13637"
                     /gene="jgi.p_Fomfom1_1210653"
                     /gene_functions="biosynthetic (rule-based-clusters)
                     fungal-RiPP-like: DUF3328"
                     /gene_kind="biosynthetic"
                     /sec_met_domain="DUF3328 (E-value: 8.1e-10, bitscore: 33.4,
                     seeds: 45, tool: rule-based-clusters)"
                     /source="prediction"
                     /transl_table=1
                     /translation="MLACILSYVLLVGFAVVNVLINRSLVQSTHNLLMSRPPPSNSYTW
                     IEDDVPESFPLVEPRLYVIGFLEESVHYDIVSPQSYLEWRSTTTMDHEHNIHMGPNDRM
                     GVVGVVHEMHCLRVFHSLLNKVDILEGRDLSHSEHCLSFLREHTLCAADTYLEPGDAFG
                     WNMTAERVTGDRECMDTEAYYLSILQNWNAWLELYQKTHNSS"
     exon            complement(155174..155303)
                     /ID="exon_13637_1"
                     /Parent="mRNA_13637"
                     /gene="jgi.p|Fomfom1|1210653"
                     /source="prediction"
     exon            complement(156258..156289)
                     /ID="exon_13638_3"
                     /Parent="mRNA_13638"
                     /gene="jgi.p|Fomfom1|318400"
                     /source="prediction"
     three_prime_UTR complement(156258..156289)
                     /ID="UTR3_13638"
                     /Parent="mRNA_13638"
                     /gene="jgi.p|Fomfom1|318400"
                     /source="prediction"
     gene            complement(156258..156761)
                     /ID="gene_13638"
                     /Name="jgi.p|Fomfom1|318400"
                     /gene="gene480336_480840"
                     /portal_id="Fomfom1"
                     /proteinId="318400"
                     /score="0"
                     /source="prediction"
                     /transcriptId="318400"
     mRNA            complement(156258..156761)
                     /ID="mRNA_13638"
                     /Name="jgi.p|Fomfom1|318400"
                     /Parent="gene_13638"
                     /gene="jgi.p|Fomfom1|318400"
                     /proteinId="318400"
                     /source="prediction"
                     /track="FilteredModels1"
                     /transcriptId="318400"
     three_prime_UTR complement(156348..156409)
                     /ID="UTR3_13638"
                     /Parent="mRNA_13638"
                     /gene="jgi.p|Fomfom1|318400"
                     /source="prediction"
     exon            complement(156348..156561)
                     /ID="exon_13638_2"
                     /Parent="mRNA_13638"
                     /gene="jgi.p|Fomfom1|318400"
                     /source="prediction"
     CDS             complement(join(156410..156561,156636..156699))
                     /ID="CDS_13638"
                     /gene="jgi.p_Fomfom1_318400"
                     /source="prediction"
                     /transl_table=1
                     /translation="MGSRRGLEVDMTRESCHCRFENYQRGINAVSRKHEYEAVQLAREP
                     ETKLQDEKKGDKGNYICLSSARSNLH"
     exon            complement(156636..156761)
                     /ID="exon_13638_1"
                     /Parent="mRNA_13638"
                     /gene="jgi.p|Fomfom1|318400"
                     /source="prediction"
     five_prime_UTR  complement(156700..156761)
                     /ID="UTR5_13638"
                     /Parent="mRNA_13638"
                     /gene="jgi.p|Fomfom1|318400"
                     /source="prediction"
     exon            complement(157585..157768)
                     /ID="exon_13639_4"
                     /Parent="mRNA_13639"
                     /gene="jgi.p|Fomfom1|1222056"
                     /source="prediction"
     gene            complement(157585..158481)
                     /ID="gene_13639"
                     /Name="jgi.p|Fomfom1|1222056"
                     /gene="gene481663_482560"
                     /portal_id="Fomfom1"
                     /proteinId="1222056"
                     /score="0"
                     /source="prediction"
                     /transcriptId="1222247"
     mRNA            complement(157585..158481)
                     /ID="mRNA_13639"
                     /Name="jgi.p|Fomfom1|1222056"
                     /Parent="gene_13639"
                     /gene="jgi.p|Fomfom1|1222056"
                     /proteinId="1222056"
                     /source="prediction"
                     /track="FilteredModels1"
                     /transcriptId="1222247"
     CDS             complement(join(157585..157768,157892..157968,
                     158237..158271,158382..158481))
                     /ID="CDS_13639"
                     /gene="jgi.p_Fomfom1_1222056"
                     /source="prediction"
                     /transl_table=1
                     /translation="MAFAVVLTLCATVRRVKAAPLPFPSDDACIPTPDWLKCKLHETML
                     LASMANVRHCMHLGALASSSGALPVVLTFGYLSNRDYRKVRGQSTDVARFFSSAGLQNG
                     QNGARRPVSSDVTDSSPHYLSGIGTTI"
     exon            complement(157892..157968)
                     /ID="exon_13639_3"
                     /Parent="mRNA_13639"
                     /gene="jgi.p|Fomfom1|1222056"
                     /source="prediction"
     exon            complement(158237..158271)
                     /ID="exon_13639_2"
                     /Parent="mRNA_13639"
                     /gene="jgi.p|Fomfom1|1222056"
                     /source="prediction"
     exon            complement(158382..158481)
                     /ID="exon_13639_1"
                     /Parent="mRNA_13639"
                     /gene="jgi.p|Fomfom1|1222056"
                     /source="prediction"
     three_prime_UTR complement(159216..159369)
                     /ID="UTR3_13640"
                     /Parent="mRNA_13640"
                     /gene="jgi.p|Fomfom1|318422"
                     /source="prediction"
     exon            complement(159216..159501)
                     /ID="exon_13640_8"
                     /Parent="mRNA_13640"
                     /gene="jgi.p|Fomfom1|318422"
                     /source="prediction"
     gene            complement(159216..160787)
                     /ID="gene_13640"
                     /Name="jgi.p|Fomfom1|318422"
                     /gene="gene483294_484866"
                     /portal_id="Fomfom1"
                     /proteinId="318422"
                     /score="0"
                     /source="prediction"
                     /transcriptId="318422"
     mRNA            complement(159216..160787)
                     /ID="mRNA_13640"
                     /Name="jgi.p|Fomfom1|318422"
                     /Parent="gene_13640"
                     /gene="jgi.p|Fomfom1|318422"
                     /proteinId="318422"
                     /source="prediction"
                     /track="FilteredModels1"
                     /transcriptId="318422"
     CDS             complement(join(159370..159501,159606..159656,
                     159733..159885,159947..160028,160096..160276,
                     160356..160406,160467..160512))
                     /ID="CDS_13640"
                     /gene="jgi.p_Fomfom1_318422"
                     /source="prediction"
                     /transl_table=1
                     /translation="MASLNVNIQFLDSPTESFTDEAVEVFASVMKADPASIALTGGNLD
                     LIPDLGRCMIRALALTPGIAHTWAARDDYGTLVGFTIFSLPGVLMLSTDEQRENGKAME
                     LMSKLSPEGQQYYAETQMGKEVPQVNDEAFGIKESERSTYWCNFAMVRADWQGKGVAKA
                     MFQRAYHEAEKSGANVALTTTNIRNVPIYEKIGLKYYGERVMQSPWVEWRLWFFMKETA
                     AQDKAAIAT"
     exon            complement(159606..159656)
                     /ID="exon_13640_7"
                     /Parent="mRNA_13640"
                     /gene="jgi.p|Fomfom1|318422"
                     /source="prediction"
     exon            complement(159733..159885)
                     /ID="exon_13640_6"
                     /Parent="mRNA_13640"
                     /gene="jgi.p|Fomfom1|318422"
                     /source="prediction"
     exon            complement(159947..160028)
                     /ID="exon_13640_5"
                     /Parent="mRNA_13640"
                     /gene="jgi.p|Fomfom1|318422"
                     /source="prediction"
     exon            complement(160096..160276)
                     /ID="exon_13640_4"
                     /Parent="mRNA_13640"
                     /gene="jgi.p|Fomfom1|318422"
                     /source="prediction"
     exon            complement(160356..160406)
                     /ID="exon_13640_3"
                     /Parent="mRNA_13640"
                     /gene="jgi.p|Fomfom1|318422"
                     /source="prediction"
     exon            complement(160467..160614)
                     /ID="exon_13640_2"
                     /Parent="mRNA_13640"
                     /gene="jgi.p|Fomfom1|318422"
                     /source="prediction"
     five_prime_UTR  complement(160513..160614)
                     /ID="UTR5_13640"
                     /Parent="mRNA_13640"
                     /gene="jgi.p|Fomfom1|318422"
                     /source="prediction"
     exon            complement(160673..160787)
                     /ID="exon_13640_1"
                     /Parent="mRNA_13640"
                     /gene="jgi.p|Fomfom1|318422"
                     /source="prediction"
     five_prime_UTR  complement(160673..160787)
                     /ID="UTR5_13640"
                     /Parent="mRNA_13640"
                     /gene="jgi.p|Fomfom1|318422"
                     /source="prediction"
     three_prime_UTR complement(160866..161107)
                     /ID="UTR3_13641"
                     /Parent="mRNA_13641"
                     /gene="jgi.p|Fomfom1|1304910"
                     /source="prediction"
     gene            complement(160866..161748)
                     /ID="gene_13641"
                     /Name="jgi.p|Fomfom1|1304910"
                     /gene="gene484944_485827"
                     /portal_id="Fomfom1"
                     /proteinId="1304910"
                     /score="0"
                     /source="prediction"
                     /transcriptId="1305101"
     mRNA            complement(160866..161748)
                     /ID="mRNA_13641"
                     /Name="jgi.p|Fomfom1|1304910"
                     /Parent="gene_13641"
                     /gene="jgi.p|Fomfom1|1304910"
                     /proteinId="1304910"
                     /source="prediction"
                     /track="FilteredModels1"
                     /transcriptId="1305101"
     exon            complement(160866..161748)
                     /ID="exon_13641_1"
                     /Parent="mRNA_13641"
                     /gene="jgi.p|Fomfom1|1304910"
                     /source="prediction"
     CDS             complement(161108..161746)
                     /ID="CDS_13641"
                     /gene="jgi.p_Fomfom1_1304910"
                     /gene_functions="biosynthetic (rule-based-clusters)
                     fungal-RiPP-like: DUF3328"
                     /gene_kind="biosynthetic"
                     /phase="0"
                     /sec_met_domain="DUF3328 (E-value: 7.5e-17, bitscore: 56.4,
                     seeds: 45, tool: rule-based-clusters)"
                     /source="prediction"
                     /transl_table=1
                     /translation="MLPNRAIEGILVAIAIAVLALNATFKLAANTVINRVEARKKGNGV
                     SDFTPISQTPCLAHGSLSAPWSVERKEVALQLDSWTRYHLSSSEEWVPLFPEGGVIHVG
                     PSHTPYTVAMMHQLRCLDVLREQLSRPRLERDVEPTRHCMNYLRQMIMCRGDLVVDWYQ
                     YAHKINSLNRHAVRRCKDWTAVYEKVWDNQKEHSAWLKSRANSTTLTSV"
     five_prime_UTR  complement(161747..161748)
                     /ID="UTR5_13641"
                     /Parent="mRNA_13641"
                     /gene="jgi.p|Fomfom1|1304910"
                     /source="prediction"
     three_prime_UTR complement(162545..162711)
                     /ID="UTR3_13642"
                     /Parent="mRNA_13642"
                     /gene="jgi.p|Fomfom1|318451"
                     /source="prediction"
     exon            complement(162545..162826)
                     /ID="exon_13642_8"
                     /Parent="mRNA_13642"
                     /gene="jgi.p|Fomfom1|318451"
                     /source="prediction"
     gene            complement(162545..165075)
                     /ID="gene_13642"
                     /Name="jgi.p|Fomfom1|318451"
                     /gene="gene486623_489154"
                     /portal_id="Fomfom1"
                     /proteinId="318451"
                     /score="0"
                     /source="prediction"
                     /transcriptId="318451"
     mRNA            complement(162545..165075)
                     /ID="mRNA_13642"
                     /Name="jgi.p|Fomfom1|318451"
                     /Parent="gene_13642"
                     /gene="jgi.p|Fomfom1|318451"
                     /proteinId="318451"
                     /source="prediction"
                     /track="FilteredModels1"
                     /transcriptId="318451"
     CDS             complement(join(162712..162826,162946..163148,
                     163202..163389,163459..163528,163598..163805,
                     163868..164121,164535..164775,164879..165009))
                     /ID="CDS_13642"
                     /gene="jgi.p_Fomfom1_318451"
                     /source="prediction"
                     /transl_table=1
                     /translation="MDYLNVGLDAVQSRLAWVATDPFDWKLFLQVSSWAVCLFESYLLL
                     RQFPLYSKDAPPPVLANHFKPETFKKSQEYGKDKAKFSLISGLWKQVVDSVFIQFGLVA
                     WSWKAGGWIVSKLGYGPEYEILQSIAFAFTLFFVSSLPSLPFSVYQTFVLEEKHGFNKT
                     TPTLFVTDLLKSWLVGFAVGSPFLAGFLWVFRWAGDRFVPWLMAFLLIFQLSMVVLYPT
                     VIQPLFNKLSPLPDGDLRTRIEGLASKLKFPLKHLYEIDGSKRSSHSNAYFFGLPWSKH
                     IVIFDTLIKQSKAEEVEAVLAHELGHWAYAHPTKLLSVSQLHIFTILALFPAFLHAPLF
                     LRAFDFSPEVAAKPPTIVAFLLYQMLLTPMEAVVGIAINAVSRKFEYEADQFACELETK
                     LQDEKMGDMGERLGRALITLHVENLSTVWVDWLYSAYHHSHPTLTERLRALEGYKVAAA
                     ASKSAAGKKEL"
     exon            complement(162946..163148)
                     /ID="exon_13642_7"
                     /Parent="mRNA_13642"
                     /gene="jgi.p|Fomfom1|318451"
                     /source="prediction"
     exon            complement(163202..163389)
                     /ID="exon_13642_6"
                     /Parent="mRNA_13642"
                     /gene="jgi.p|Fomfom1|318451"
                     /source="prediction"
     exon            complement(163459..163528)
                     /ID="exon_13642_5"
                     /Parent="mRNA_13642"
                     /gene="jgi.p|Fomfom1|318451"
                     /source="prediction"
     exon            complement(163598..163805)
                     /ID="exon_13642_4"
                     /Parent="mRNA_13642"
                     /gene="jgi.p|Fomfom1|318451"
                     /source="prediction"
     exon            complement(163868..164121)
                     /ID="exon_13642_3"
                     /Parent="mRNA_13642"
                     /gene="jgi.p|Fomfom1|318451"
                     /source="prediction"
     exon            complement(164535..164775)
                     /ID="exon_13642_2"
                     /Parent="mRNA_13642"
                     /gene="jgi.p|Fomfom1|318451"
                     /source="prediction"
     exon            complement(164879..165075)
                     /ID="exon_13642_1"
                     /Parent="mRNA_13642"
                     /gene="jgi.p|Fomfom1|318451"
                     /source="prediction"
     five_prime_UTR  complement(165010..165075)
                     /ID="UTR5_13642"
                     /Parent="mRNA_13642"
                     /gene="jgi.p|Fomfom1|318451"
                     /source="prediction"
     exon            165226..165365
                     /ID="exon_13643_1"
                     /Parent="mRNA_13643"
                     /gene="jgi.p|Fomfom1|1373439"
                     /source="prediction"
     gene            165226..165801
                     /ID="gene_13643"
                     /Name="jgi.p|Fomfom1|1373439"
                     /gene="gene489304_489880"
                     /portal_id="Fomfom1"
                     /proteinId="1373439"
                     /score="0"
                     /source="prediction"
                     /transcriptId="1373630"
     mRNA            165226..165801
                     /ID="mRNA_13643"
                     /Name="jgi.p|Fomfom1|1373439"
                     /Parent="gene_13643"
                     /gene="jgi.p|Fomfom1|1373439"
                     /proteinId="1373439"
                     /source="prediction"
                     /track="FilteredModels1"
                     /transcriptId="1373630"
     CDS             join(165226..165365,165438..165801)
                     /ID="CDS_13643"
                     /gene="jgi.p_Fomfom1_1373439"
                     /source="prediction"
                     /transl_table=1
                     /translation="MEPHRSPPAEILWLILDAGVEHRDAQIISATDSMYEYQVPRLRRE
                     RLIALYDRSRVPSFARTMAECDDLALMVKYFTFGLAEFVSAKDNGHFDMPISPHVVAQL
                     SNLQSLEIGGAKISSPMPPVALDFANCSPRPAPHLRSHPSPGSISTSLWNLLVLYGHSL
                     TSRK"
     exon            165438..165801
                     /ID="exon_13643_2"
                     /Parent="mRNA_13643"
                     /gene="jgi.p|Fomfom1|1373439"
                     /source="prediction"
     three_prime_UTR complement(167535..167544)
                     /ID="UTR3_13644"
                     /Parent="mRNA_13644"
                     /gene="jgi.p|Fomfom1|1304925"
                     /source="prediction"
     exon            complement(167535..167586)
                     /ID="exon_13644_6"
                     /Parent="mRNA_13644"
                     /gene="jgi.p|Fomfom1|1304925"
                     /source="prediction"
     gene            complement(167535..168715)
                     /ID="gene_13644"
                     /Name="jgi.p|Fomfom1|1304925"
                     /gene="gene491613_492794"
                     /portal_id="Fomfom1"
                     /proteinId="1304925"
                     /score="0"
                     /source="prediction"
                     /transcriptId="1305116"
     mRNA            complement(167535..168715)
                     /ID="mRNA_13644"
                     /Name="jgi.p|Fomfom1|1304925"
                     /Parent="gene_13644"
                     /gene="jgi.p|Fomfom1|1304925"
                     /proteinId="1304925"
                     /source="prediction"
                     /track="FilteredModels1"
                     /transcriptId="1305116"
     CDS             complement(join(167545..167586,167654..167815,
                     167879..168051,168200..168260))
                     /ID="CDS_13644"
                     /gene="jgi.p_Fomfom1_1304925"
                     /source="prediction"
                     /transl_table=1
                     /translation="MINASNSGEVGYRLPTHNVGLNTLTSDIMMFSRALVLAVSAMPLL
                     AAATPANIEARTNGGGGDSCNTGPVQCCNSTATAGSAAGSAILGLLGIVVQDLNLLLGL
                     NCSPITVIGGGVGGDCSAQTVCCQDNSHGSLISIGCIPITL"
     exon            complement(167654..167815)
                     /ID="exon_13644_5"
                     /Parent="mRNA_13644"
                     /gene="jgi.p|Fomfom1|1304925"
                     /source="prediction"
     exon            complement(167879..168051)
                     /ID="exon_13644_4"
                     /Parent="mRNA_13644"
                     /gene="jgi.p|Fomfom1|1304925"
                     /source="prediction"
     exon            complement(168200..168392)
                     /ID="exon_13644_3"
                     /Parent="mRNA_13644"
                     /gene="jgi.p|Fomfom1|1304925"
                     /source="prediction"
     five_prime_UTR  complement(168261..168392)
                     /ID="UTR5_13644"
                     /Parent="mRNA_13644"
                     /gene="jgi.p|Fomfom1|1304925"
                     /source="prediction"
     exon            complement(168449..168546)
                     /ID="exon_13644_2"
                     /Parent="mRNA_13644"
                     /gene="jgi.p|Fomfom1|1304925"
                     /source="prediction"
     five_prime_UTR  complement(168449..168546)
                     /ID="UTR5_13644"
                     /Parent="mRNA_13644"
                     /gene="jgi.p|Fomfom1|1304925"
                     /source="prediction"
     exon            complement(168606..168715)
                     /ID="exon_13644_1"
                     /Parent="mRNA_13644"
                     /gene="jgi.p|Fomfom1|1304925"
                     /source="prediction"
     five_prime_UTR  complement(168606..168715)
                     /ID="UTR5_13644"
                     /Parent="mRNA_13644"
                     /gene="jgi.p|Fomfom1|1304925"
                     /source="prediction"
     exon            complement(170264..170443)
                     /ID="exon_13645_7"
                     /Parent="mRNA_13645"
                     /gene="jgi.p|Fomfom1|1210450"
                     /source="prediction"
     gene            complement(170264..172140)
                     /ID="gene_13645"
                     /Name="jgi.p|Fomfom1|1210450"
                     /gene="gene494342_496219"
                     /portal_id="Fomfom1"
                     /proteinId="1210450"
                     /score="0"
                     /source="prediction"
                     /transcriptId="1210641"
     mRNA            complement(170264..172140)
                     /ID="mRNA_13645"
                     /Name="jgi.p|Fomfom1|1210450"
                     /Parent="gene_13645"
                     /gene="jgi.p|Fomfom1|1210450"
                     /proteinId="1210450"
                     /source="prediction"
                     /track="FilteredModels1"
                     /transcriptId="1210641"
     CDS             complement(join(170264..170443,170529..170722,
                     170846..171477,171535..171619,171669..171876,
                     171926..171941,171992..172140))
                     /ID="CDS_13645"
                     /gene="jgi.p_Fomfom1_1210450"
                     /gene_functions="transport (smcogs) SMCOG1005:Drug
                     resistance transporter, EmrB/QacA (Score: 294.2; E-value:
                     2.2e-89)"
                     /gene_kind="transport"
                     /source="prediction"
                     /transl_table=1
                     /translation="MAPMIIGIFLAAMDTTIITSTYASIGSQFEQLQNTSWIVTGYMLS
                     LTSFQPLYGKLSDIFGRKTCLLFAYSVFALGCLFCGLARNMTELIAARALAGIGGGGMS
                     TMASIILSDVSTLRQRGTLQGFANIAWAAGQATGAPLGGFISDSIGWRAAFLMQVPLAA
                     LAVVSVGFFLTLPRSSTGDFRAKLARIDFLGAATLVGATFLLLLGLDRGGNISWRDYVT
                     IISLSASSAFFAAFIAVELWVAREPFAPKRVVANRSLIASFVCNFFSNAAAITLVFHVS
                     LYLQAVRGASAGEVGLILLPTIFGGVFGSLSTGLIMQTTGRYYVLTIAVFTLMLAGDVV
                     VSLTTGPLVKYSLAALSIGGYISGAGLTSTLVALVANAGPEDQAIATAVSYLFRSLGSV
                     VGLSVGTTLTQDVLRQSLRKRLSGGDVDEIIRRVRESLEYIGELEPAVRVKVVRAYQDG
                     LQAAFWFTVVLTALTVVTAFYIKEKPLAR"
     exon            complement(170529..170722)
                     /ID="exon_13645_6"
                     /Parent="mRNA_13645"
                     /gene="jgi.p|Fomfom1|1210450"
                     /source="prediction"
     exon            complement(170846..171477)
                     /ID="exon_13645_5"
                     /Parent="mRNA_13645"
                     /gene="jgi.p|Fomfom1|1210450"
                     /source="prediction"
     exon            complement(171535..171619)
                     /ID="exon_13645_4"
                     /Parent="mRNA_13645"
                     /gene="jgi.p|Fomfom1|1210450"
                     /source="prediction"
     exon            complement(171669..171876)
                     /ID="exon_13645_3"
                     /Parent="mRNA_13645"
                     /gene="jgi.p|Fomfom1|1210450"
                     /source="prediction"
     exon            complement(171926..171941)
                     /ID="exon_13645_2"
                     /Parent="mRNA_13645"
                     /gene="jgi.p|Fomfom1|1210450"
                     /source="prediction"
     exon            complement(171992..172140)
                     /ID="exon_13645_1"
                     /Parent="mRNA_13645"
                     /gene="jgi.p|Fomfom1|1210450"
                     /source="prediction"
     three_prime_UTR complement(173288..173530)
                     /ID="UTR3_13646"
                     /Parent="mRNA_13646"
                     /gene="jgi.p|Fomfom1|1304954"
                     /source="prediction"
     exon            complement(173288..173698)
                     /ID="exon_13646_3"
                     /Parent="mRNA_13646"
                     /gene="jgi.p|Fomfom1|1304954"
                     /source="prediction"
     gene            complement(173288..174136)
                     /ID="gene_13646"
                     /Name="jgi.p|Fomfom1|1304954"
                     /gene="gene497366_498215"
                     /portal_id="Fomfom1"
                     /proteinId="1304954"
                     /score="0"
                     /source="prediction"
                     /transcriptId="1305145"
     mRNA            complement(173288..174136)
                     /ID="mRNA_13646"
                     /Name="jgi.p|Fomfom1|1304954"
                     /Parent="gene_13646"
                     /gene="jgi.p|Fomfom1|1304954"
                     /proteinId="1304954"
                     /source="prediction"
                     /track="FilteredModels1"
                     /transcriptId="1305145"
     CDS             complement(join(173531..173698,173801..173946,
                     174014..174095))
                     /ID="CDS_13646"
                     /gene="jgi.p_Fomfom1_1304954"
                     /source="prediction"
                     /transl_table=1
                     /translation="MFPTTPVLSKALRRALTPKRGNKDYYKGTRQAFLPGGHRTGAPGK
                     HVVRGKAKYRLVDEQVRVFVAPPIEEIQNSALKAYVSTKVPVSRAFNKELYGKLPRGGL
                     TGEHYYKIAPRVEGSASDAPLLEASNP"
     exon            complement(173801..173946)
                     /ID="exon_13646_2"
                     /Parent="mRNA_13646"
                     /gene="jgi.p|Fomfom1|1304954"
                     /source="prediction"
     exon            complement(174014..174136)
                     /ID="exon_13646_1"
                     /Parent="mRNA_13646"
                     /gene="jgi.p|Fomfom1|1304954"
                     /source="prediction"
     five_prime_UTR  complement(174096..174136)
                     /ID="UTR5_13646"
                     /Parent="mRNA_13646"
                     /gene="jgi.p|Fomfom1|1304954"
                     /source="prediction"
     five_prime_UTR  174215..174655
                     /ID="UTR5_13647"
                     /Parent="mRNA_13647"
                     /gene="jgi.p|Fomfom1|1304957"
                     /source="prediction"
     exon            174215..174661
                     /ID="exon_13647_1"
                     /Parent="mRNA_13647"
                     /gene="jgi.p|Fomfom1|1304957"
                     /source="prediction"
     gene            174215..176334
                     /ID="gene_13647"
                     /Name="jgi.p|Fomfom1|1304957"
                     /gene="gene498293_500413"
                     /portal_id="Fomfom1"
                     /proteinId="1304957"
                     /score="0"
                     /source="prediction"
                     /transcriptId="1305148"
     mRNA            174215..176334
                     /ID="mRNA_13647"
                     /Name="jgi.p|Fomfom1|1304957"
                     /Parent="gene_13647"
                     /gene="jgi.p|Fomfom1|1304957"
                     /proteinId="1304957"
                     /source="prediction"
                     /track="FilteredModels1"
                     /transcriptId="1305148"
     CDS             join(174656..174661,174733..174839,174916..175052,
                     175135..175297,175397..175509,175873..175988)
                     /ID="CDS_13647"
                     /gene="jgi.p_Fomfom1_1304957"
                     /source="prediction"
                     /transl_table=1
                     /translation="MWDFDHCDPKRCSGKKLARQGLIRTLRVGQKFRGVVVSPKGTHPV
                     SPADRDIIAANGVAVVECSWARLDEVPFGRIASPNERLLPYLVATNPVNYGKPWRLNCV
                     EALAAAFYITGFDSYAERLLSGFGWGHSFWEVNKHLLEQYKTCADAAAVSAMQEKILAD
                     LEKSYDESRRAVDGADGEDLLVPNPNHHYVPESEDEQEEEDEDDPEPEAK"
     exon            174733..174839
                     /ID="exon_13647_2"
                     /Parent="mRNA_13647"
                     /gene="jgi.p|Fomfom1|1304957"
                     /source="prediction"
     exon            174916..175052
                     /ID="exon_13647_3"
                     /Parent="mRNA_13647"
                     /gene="jgi.p|Fomfom1|1304957"
                     /source="prediction"
     exon            175135..175297
                     /ID="exon_13647_4"
                     /Parent="mRNA_13647"
                     /gene="jgi.p|Fomfom1|1304957"
                     /source="prediction"
     exon            175397..175509
                     /ID="exon_13647_5"
                     /Parent="mRNA_13647"
                     /gene="jgi.p|Fomfom1|1304957"
                     /source="prediction"
     exon            175873..176334
                     /ID="exon_13647_6"
                     /Parent="mRNA_13647"
                     /gene="jgi.p|Fomfom1|1304957"
                     /source="prediction"
     three_prime_UTR 175989..176334
                     /ID="UTR3_13647"
                     /Parent="mRNA_13647"
                     /gene="jgi.p|Fomfom1|1304957"
                     /source="prediction"
     exon            complement(176947..177386)
                     /ID="exon_13648_10"
                     /Parent="mRNA_13648"
                     /gene="jgi.p|Fomfom1|1222061"
                     /source="prediction"
     gene            complement(176947..179498)
                     /ID="gene_13648"
                     /Name="jgi.p|Fomfom1|1222061"
                     /gene="gene501025_503577"
                     /portal_id="Fomfom1"
                     /proteinId="1222061"
                     /score="0"
                     /source="prediction"
                     /transcriptId="1222252"
     mRNA            complement(176947..179498)
                     /ID="mRNA_13648"
                     /Name="jgi.p|Fomfom1|1222061"
                     /Parent="gene_13648"
                     /gene="jgi.p|Fomfom1|1222061"
                     /proteinId="1222061"
                     /source="prediction"
                     /track="FilteredModels1"
                     /transcriptId="1222252"
     CDS             complement(join(176947..177386,177474..177769,
                     177885..178019,178146..178206,178257..178396,
                     178428..178464,178492..178549,178643..178891,
                     178954..179316,179397..179498))
                     /ID="CDS_13648"
                     /gene="jgi.p_Fomfom1_1222061"
                     /source="prediction"
                     /transl_table=1
                     /translation="MLKRSWNTGRRTMRPIPDEQCQRRLPTVQLPSDPGHMTWSPHRPC
                     VILFLLNAGRIARNAKKKSATLTTSNSDAGQALQAIVRPARVVLEIVTNTFCASPEAQQ
                     HTHFHERQATSGTVTTSTHLPAPSPQKCHARAAVARICTKEEESGRAFSWLGIRKIPAI
                     FDRDHGQKTYARRGMTAMRCTHSIVARRARTDNFITRYSFQSSVARPNEDQPALPWWTY
                     ADIAPHPHMTKSVGNASPVITTELRMRIRSATAGAVLPKEGSLLPRVRPSAAETSQTTN
                     LLVPRLRDDECTYDEWRVADMDTGSCIHGHEVMHTGTGTGSDQPQASTLLTKKRNRTHS
                     PPVVVSLPLRRTTYVQQPGPNGSRKIAVAMAMSDAASIRWRDRPESAAVGQVGTVRIHA
                     GFISGFIRKRRADTKPRFGWNGDVRSLCRDSHVCPVLPILPEHQFDRPPLVAYRDYTDM
                     GLTASPVLTASKDMPLQRTMMDRPPAMLDWSVARRGGAVRRTHATRRGTIGNVGARVRL
                     RGTMCAGAVAVPPSLDADMEKHAERREPTMCSRRMPLTSMEEKKERVRGSYCKTFTPTF
                     APRLRTASNTISPFDVRRSLQAGARALSVLEKGIDLQHDERRAAAVTVYP"
     exon            complement(177474..177769)
                     /ID="exon_13648_9"
                     /Parent="mRNA_13648"
                     /gene="jgi.p|Fomfom1|1222061"
                     /source="prediction"
     exon            complement(177885..178019)
                     /ID="exon_13648_8"
                     /Parent="mRNA_13648"
                     /gene="jgi.p|Fomfom1|1222061"
                     /source="prediction"
     exon            complement(178146..178206)
                     /ID="exon_13648_7"
                     /Parent="mRNA_13648"
                     /gene="jgi.p|Fomfom1|1222061"
                     /source="prediction"
     exon            complement(178257..178396)
                     /ID="exon_13648_6"
                     /Parent="mRNA_13648"
                     /gene="jgi.p|Fomfom1|1222061"
                     /source="prediction"
     exon            complement(178428..178464)
                     /ID="exon_13648_5"
                     /Parent="mRNA_13648"
                     /gene="jgi.p|Fomfom1|1222061"
                     /source="prediction"
     exon            complement(178492..178549)
                     /ID="exon_13648_4"
                     /Parent="mRNA_13648"
                     /gene="jgi.p|Fomfom1|1222061"
                     /source="prediction"
     exon            complement(178643..178891)
                     /ID="exon_13648_3"
                     /Parent="mRNA_13648"
                     /gene="jgi.p|Fomfom1|1222061"
                     /source="prediction"
     exon            complement(178954..179316)
                     /ID="exon_13648_2"
                     /Parent="mRNA_13648"
                     /gene="jgi.p|Fomfom1|1222061"
                     /source="prediction"
     exon            complement(179397..179498)
                     /ID="exon_13648_1"
                     /Parent="mRNA_13648"
                     /gene="jgi.p|Fomfom1|1222061"
                     /source="prediction"
     exon            181356..181801
                     /ID="exon_13649_1"
                     /Parent="mRNA_13649"
                     /gene="jgi.p|Fomfom1|1373444"
                     /source="prediction"
     gene            181356..190573
                     /ID="gene_13649"
                     /Name="jgi.p|Fomfom1|1373444"
                     /gene="gene505434_514652"
                     /portal_id="Fomfom1"
                     /proteinId="1373444"
                     /score="0"
                     /source="prediction"
                     /transcriptId="1373635"
     mRNA            181356..190573
                     /ID="mRNA_13649"
                     /Name="jgi.p|Fomfom1|1373444"
                     /Parent="gene_13649"
                     /gene="jgi.p|Fomfom1|1373444"
                     /proteinId="1373444"
                     /source="prediction"
                     /track="FilteredModels1"
                     /transcriptId="1373635"
     CDS             join(181356..181801,181863..182835,182947..183076,
                     183239..183454,183584..183631,183695..183798,
                     183868..184057,184124..184508,184569..184651,
                     184713..184925,184992..185638,185693..186351,
                     186416..186443,186495..186537,186592..187139,
                     187198..187238,187296..187390,187447..187490,
                     187546..187646,187700..187795,187848..187894,
                     187952..188266,188320..188382,188441..188700,
                     188760..188945,188998..189658,189712..189800,
                     189855..190087,190144..190573)
                     /ID="CDS_13649"
                     /gene="jgi.p_Fomfom1_1373444"
                     /source="prediction"
                     /transl_table=1
                     /translation="MALRESLGESFYDVEDYAGAYGQPIARTTSAGVHPYATSSAAVNQ
                     PLPPSNPSSQVSHNTAVAGAGRGAAAAGGEEIRPEDVPREQPAPKPPLYKRKWFIITSI
                     VAALLGIAILFILLYPVVHAISQHIINVSVLNIDQAQIINPTNSSFELKMDGWVSHAGI
                     FKASIKFNQPLQVTWVNSSGDHVPLGSFPLDKLYVRSKRAYINQTVPFTVTDEDAFGQF
                     AKTMITQPNFTWHLTSEKLDVRALAFPTSHNLHFSKDLTLQGMNSFDGNVKLVDFQLPA
                     DDPAGGIKFVATTGLNNPSAFNVNLGTVLFDLSYKGLYLGTGSGVDTVIQPGGNNITLK
                     GTLVRQTGTESLAKTSELFTQYLNGEDSDVVATGRSSVQADGKAISWLSTGLTALQLHV
                     PFKAPGGPISPIKTINIGDMALAFSEQNPWAPVSNSRTVQARMELPFGFNIAIGEISNA
                     FNLTTREGVAADLATPSSASTSEIHVVNETFTQGTINITIENTALNCPDPSHPIFSAFN
                     RNLTSQEKMPFQLEGHARAIANMSIGQITLDPIKFNVTSGFDGLRGLKGLVQIGTVDVR
                     GGSSEAIHLGIPVNIYNPSNLELATGDLSLQLFRGGSLIGTTLLPNLTLEMGNNSLSAQ
                     GNFTPNGSPEGLQTLNEFVGGTDVEVVIAGYSQSTEVISLLEAFQSLNISATLPALDAK
                     LLNSASLQVLKTTGHENDIAHTVVSLANPFTSDLVITKVQSNVTFHDITLGTIDMPVTF
                     ASKSKSTTDSPDLNLVMNMDPEALFTVTRILAGDAGLDTAQIDAIVQLGGYKYVADVNG
                     DGNGDGKREVDEKRDNLFHGFDLPSYVDEAFAKLTSNVDLVAGVNIGDYATTLTYSQPD
                     VQIKTDESLHLILPILAQPIVQTIVSGSVLGIETVLIKNIKENSFGTTLKGSITQAGPF
                     DAKISFPAGLSIEWNGGMLGSITMPDVDVVADVGASFEVDATFSVADVGHLTEFTKTML
                     TEESFDWIISGSNLSVAAIGIDVPGIELNQKKVSLKGMNNLKGGVKIETFDLPSNDPAG
                     GIHLTLQTTVTNPSQVGVELTSIAFANFFQNVHIGPAATSETFSLSPLQSIPLPLTGRL
                     IPQDSQEGLDAVSAMFNGFIHGKDSDIVVQGDSAGPTDVTWLNEGIKQLKVQAVLPNRG
                     VLQIIKSISLNELDLRFTEETAFRPSMGSNDTTAAFTLPFDFPIDIVALEQNITIGTDG
                     TDFAELVIPKGPSKTDVDTRIIHLKFSDAPFGVFGGQHGAFGQFLSDTATSKSETMSLK
                     GAANTDAQTAVGLLTLTDIEFDVDSTVAGLQGLNARPAIVTDLDVNHGFPDYLLIKVHS
                     SLFNPSNITLGSGDISFGLLFQDDIIGTADLSNLVIVPGNESYAIDVHYQPTGGAVSSG
                     QKMLENYLQGVESATTIQGSTDSTPIESLQLAMSHIRLSPVNIPALHQNLITAASLVFP
                     TDIAQTGLATTTFTLSNPFTASINLLEVTAVATFHNLTLGKIDHVDRSGSPIHADGRTN
                     ITSPTLPFAFNVDPVTIIQLLFIGAQNNHVDLGPLPDVFQVVLQNPGQKTSVKATVNTG
                     NAPCVSGRQFDVNSAILNSLKNLEVTLDIDSALKIDDFHTDLAFTQSNVAAITDETALY
                     LITVVAPPIVQQLVDQSKLSFNAANITNISDGGFDLSLKGSLTNTGPFDAQITFLDPVT
                     VTWQGHDIATIALPPVCAAANDGVPDYETNARLTITDQGQFTGFATFLLHNPDFEWTIH
                     TGNVRVTALGIDFDGVHLSKDISFTAFNNLPGVTISNFKLPSDDPAGGIHIETDSLIPS
                     PSQLGIDLGTVTFEATFKGTTVGPLSGNNLFLAPQATTQTHLFGRITPKSGNDLDVIGE
                     LFTNYLHAENQTLSVKGESVQPTGSNSPVGWLSTAFKTLTLDVILPGETFDIIQSIQMS
                     DLELVMKEQSQAFAPIAGSKHILAQYKNPFGFSLQVIRSGEDITLSSHGTDIAQLNLPQ
                     EDAQGEVSTGNLADLVLSFENQTLQSINNGAFTQFFAAVTDTAAVEFDLKGTADVVAKT
                     AIGNVPISGIPFDVSSSLKGINAFNHAAGLSNLSITGSGHDNHGPYIKSPLTTTLENPS
                     NISLETVDIALPVYRDSLMLGRAAIDPLNLVPGENTVATEFHYAPIDANNTDAQAFLTE
                     FLQTDHEIPLTIKGDDESSPFASLVPALENAEINTSLKGLNVPPFVTHINAYITLDTLV
                     TNFITIDFDIANPLDTDMEITFAQVDSGVGGETYAHFTKPFDSFVIPAHSTANSGEVKN
                     VLLTKGALASLGIIGLGKLDVFSVTTVKIGEYTIPWLHLTTLDVTTQYSISLSISQMKE
                     AALSISASKAALTLSPLSSANNTVSVATASVTGSAEGASSDIAENPSSTNKPTGASNDA
                     PPPFSTEEPSKTSSEDAPESSATTHGTFKAASTSSPAETSESTSLAPADDEA"
     exon            181863..182835
                     /ID="exon_13649_2"
                     /Parent="mRNA_13649"
                     /gene="jgi.p|Fomfom1|1373444"
                     /source="prediction"
     exon            182947..183076
                     /ID="exon_13649_3"
                     /Parent="mRNA_13649"
                     /gene="jgi.p|Fomfom1|1373444"
                     /source="prediction"
     exon            183239..183454
                     /ID="exon_13649_4"
                     /Parent="mRNA_13649"
                     /gene="jgi.p|Fomfom1|1373444"
                     /source="prediction"
     exon            183584..183631
                     /ID="exon_13649_5"
                     /Parent="mRNA_13649"
                     /gene="jgi.p|Fomfom1|1373444"
                     /source="prediction"
     exon            183695..183798
                     /ID="exon_13649_6"
                     /Parent="mRNA_13649"
                     /gene="jgi.p|Fomfom1|1373444"
                     /source="prediction"
     exon            183868..184057
                     /ID="exon_13649_7"
                     /Parent="mRNA_13649"
                     /gene="jgi.p|Fomfom1|1373444"
                     /source="prediction"
     exon            184124..184508
                     /ID="exon_13649_8"
                     /Parent="mRNA_13649"
                     /gene="jgi.p|Fomfom1|1373444"
                     /source="prediction"
     exon            184569..184651
                     /ID="exon_13649_9"
                     /Parent="mRNA_13649"
                     /gene="jgi.p|Fomfom1|1373444"
                     /source="prediction"
     exon            184713..184925
                     /ID="exon_13649_10"
                     /Parent="mRNA_13649"
                     /gene="jgi.p|Fomfom1|1373444"
                     /source="prediction"
     exon            184992..185638
                     /ID="exon_13649_11"
                     /Parent="mRNA_13649"
                     /gene="jgi.p|Fomfom1|1373444"
                     /source="prediction"
     exon            185693..186351
                     /ID="exon_13649_12"
                     /Parent="mRNA_13649"
                     /gene="jgi.p|Fomfom1|1373444"
                     /source="prediction"
     exon            186416..186443
                     /ID="exon_13649_13"
                     /Parent="mRNA_13649"
                     /gene="jgi.p|Fomfom1|1373444"
                     /source="prediction"
     exon            186495..186537
                     /ID="exon_13649_14"
                     /Parent="mRNA_13649"
                     /gene="jgi.p|Fomfom1|1373444"
                     /source="prediction"
     exon            186592..187139
                     /ID="exon_13649_15"
                     /Parent="mRNA_13649"
                     /gene="jgi.p|Fomfom1|1373444"
                     /source="prediction"
     exon            187198..187238
                     /ID="exon_13649_16"
                     /Parent="mRNA_13649"
                     /gene="jgi.p|Fomfom1|1373444"
                     /source="prediction"
     exon            187296..187390
                     /ID="exon_13649_17"
                     /Parent="mRNA_13649"
                     /gene="jgi.p|Fomfom1|1373444"
                     /source="prediction"
     exon            187447..187490
                     /ID="exon_13649_18"
                     /Parent="mRNA_13649"
                     /gene="jgi.p|Fomfom1|1373444"
                     /source="prediction"
     exon            187546..187646
                     /ID="exon_13649_19"
                     /Parent="mRNA_13649"
                     /gene="jgi.p|Fomfom1|1373444"
                     /source="prediction"
     exon            187700..187795
                     /ID="exon_13649_20"
                     /Parent="mRNA_13649"
                     /gene="jgi.p|Fomfom1|1373444"
                     /source="prediction"
     exon            187848..187894
                     /ID="exon_13649_21"
                     /Parent="mRNA_13649"
                     /gene="jgi.p|Fomfom1|1373444"
                     /source="prediction"
     exon            187952..188266
                     /ID="exon_13649_22"
                     /Parent="mRNA_13649"
                     /gene="jgi.p|Fomfom1|1373444"
                     /source="prediction"
     exon            188320..188382
                     /ID="exon_13649_23"
                     /Parent="mRNA_13649"
                     /gene="jgi.p|Fomfom1|1373444"
                     /source="prediction"
     exon            188441..188700
                     /ID="exon_13649_24"
                     /Parent="mRNA_13649"
                     /gene="jgi.p|Fomfom1|1373444"
                     /source="prediction"
     exon            188760..188945
                     /ID="exon_13649_25"
                     /Parent="mRNA_13649"
                     /gene="jgi.p|Fomfom1|1373444"
                     /source="prediction"
     exon            188998..189658
                     /ID="exon_13649_26"
                     /Parent="mRNA_13649"
                     /gene="jgi.p|Fomfom1|1373444"
                     /source="prediction"
     exon            189712..189800
                     /ID="exon_13649_27"
                     /Parent="mRNA_13649"
                     /gene="jgi.p|Fomfom1|1373444"
                     /source="prediction"
     exon            189855..190087
                     /ID="exon_13649_28"
                     /Parent="mRNA_13649"
                     /gene="jgi.p|Fomfom1|1373444"
                     /source="prediction"
     exon            190144..190573
                     /ID="exon_13649_29"
                     /Parent="mRNA_13649"
                     /gene="jgi.p|Fomfom1|1373444"
                     /source="prediction"
     exon            191462..191590
                     /ID="exon_13651_1"
                     /Parent="mRNA_13651"
                     /gene="jgi.p|Fomfom1|1320112"
                     /source="prediction"
ORIGIN
        1 ttcataagcc tgcgtagttt ctaagtacag atcagcttcg ggaaatggta agctacaaga
       61 tgaagatgaa ttacgtcggc ctgtgccttt ctcgcggctt gagaaagaca gttcggttcc
      121 acaggatccc attccaggag atactgcccg ttctcataaa gggctgggtt tcgactctcc
      181 atggtgagac tgacagtgtg cggatcttct caagggcagc ggggcgagta tgtatggaaa
      241 tggttgtcat ttaagtttaa cttcaagtct tgaacggtgg acgcggtccc gtgacatgtc
      301 acagctagca cgtctaagcg cgtcacaggt cctgtcgtgt aagctgcgcc atttaccggt
      361 tcttttctag actgcgtagt agaggtcgtg gcggccagtt tctcctgtag agactgtaca
      421 gcgaatccat ttgccgtgtt gagacactcc aagtcgcgcc gaaggtcgtc tcgctctccg
      481 cggatatgtt ggaccatatg gagtttctcg atggtttctt cgagtttggt cgatagggga
      541 tgttgggcca gatgtcgtta gccaatgctc gctacaagcc aactttatgt caaacatcat
      601 gactgcccga ctcacctgat cctagcatca gccacctgga tgtgttccga caaacggtcg
      661 ggctccagct gaagatgttg acgttcccgt aaagcagtct cactctatcc atagacggcg
      721 gccctcatga ccgcggcgga gagcgtggtg agtagctata acggtctctg gcgtgacagt
      781 ttggaggcgg aggatacgct acagggggag gtacacgaga gtattccggg tcagaatacc
      841 gcgcactgga atctaggttt cggtggcagg tgcgacatca atgtacctca gcacggaaac
      901 ccaagggaac cctcggtacc tttgaagcgc aagacgggat gaataacatt gacctggccg
      961 ctcttcgtgc aatgctctgc tcatcaccaa tctccatgca ttacatgcca catggtcgat
     1021 actgtcacta ctcatgcttg actccgtagc atatgccagt ctcgacgagc tacatgcccc
     1081 ctatcaggtt aagtacaccc acacacgaca tcggacagca ggacaaaggc tcacctgata
     1141 taagttgtct atggatgctc attcagggca catgcactct accgctgctt cttcccctga
     1201 tccatccccg caaacagcct ctccaccctc ccaaccaccc tcccgactcc gacgccgacg
     1261 ccaaacagca ccgcgaggtc aaccaccacg accgtgaccg ccgctagcat gaaccgcggc
     1321 gcaaagatct tccacaccat caggtgccgc cttagccacg ccgcacacgc cgcactgctc
     1381 accagcagca ccccgtggta cagcatcatg cccagacctg cccgtacgac ttccccgcgc
     1441 actctccgcg ccccctcgac aggcagaggt gcggcgttcc acaggccgag cagcggcgcg
     1501 gcgagcgcaa cgaggaagta cggcccgaac gtgttgagga cgacgaggag cggggagaac
     1561 gggtagacga gcgtcggcgt gagcacgaac gccgccttcc actggatgga cgggatcgcg
     1621 gcctggtggc ccgtcgcgaa gaacgcgtgc acggcgagca gcgctagcgg cgtgagctcc
     1681 ccgaatcgca gaggcagcac cggtgtgcgc aggctgtctg cctgcaacag cgcagacggg
     1741 ttcccggagg caaagacggc ttccagtccg cgcacgtccc ggacgctgtc gacggcttcg
     1801 aggtgggcga gcaccgcgac ggcggcaagc gcgaggacga gctggcccgt cagttgcgtt
     1861 gcagggtaga gcagcgctag gaagagcgac caaaagataa gatacggggc cccgaacgcg
     1921 ttcgcgaacc cgagcactgt cacttcacgc ttggtgccct gtgtcccctt ggcctcggag
     1981 gtgatctcga ggcagagcgg gacgagccac cacactgcat acccaaagaa cagaacgatg
     2041 cccatggcag cccgcgcgga gaccgtgcgt gcgagacgca gcgtgcccgt ccattccggc
     2101 ccgaagtgct cagatgagtc ccagtgctcg atgatccaaa atgcactccc gagcagcagc
     2161 gccgcgggta gtaggtaggg aaggacaacg gcggcggtgc ccctgtccga ttttgagatc
     2221 ttcagcacac gcctgatgat ccatggcaac gcgagcgcgg ctggcacaga gagcagcagc
     2281 acggggaacg gcggcgaggg cagggacgag gatgcgaaga aggtgacatg gcagaatggc
     2341 tgttgctcct ccctgcagac cgtgctcatc gccatgagcc gcacgcacac tgcgaacagc
     2401 gcggagaagc cgagtatacg gagccgcagc cgcgtggtgg gggcggcgaa accgaccagg
     2461 acattcggca caaccgccga gacgaggagg tacgtgacga cccgatcctc ccagacggtg
     2521 aatgaattag acgcaaaggc ggccgcatgg aggatgagtg gcagcggtat tgacgtgagc
     2581 gatgtgacgg acaggttcga tagatctggg attgctgtaa atattgcgac caacgatgag
     2641 gcgaacgctg cgccaaatag tacggcctcg gagagcccga gtccctttac atatcgagaa
     2701 attgtcatat gcgccacgaa acctaggaag gcgccgccga atgcactgga gagataccag
     2761 cgccgcactt cgttgcacca gctctcccat ttgtccttca aggctcctag tttgaggtac
     2821 agcaatgctc cagccacggt ccctgtcacc agcaacgcca agccgaggac catgagggag
     2881 acgttgaact gcgcccacag catgcgacaa gcggcgagtg cgagacgact gtacattgtc
     2941 atcgccagcc actgtgcttc gacgtccgac gtcgtctcct cgtagtttac cgtcctccag
     3001 atccgctcca gctctcccca cgccttgtcg agctcgcccc cagacgggct cgctcgatag
     3061 gtatcaaggt agcgcttcac ctgctgagcg ttcagccaga gtgcctgaga gtaagtgctg
     3121 cccgcaacgt cggaccagaa tacttctgga atgacggtgc cgagattgtt gaacgggata
     3181 ggcagtccaa gaacaagcga gagggtcggt gcgaggtcga tctgctggat gtgccgatgc
     3241 tctagggtgg caccagggaa gagtcgcgta gagagcagga acgaggggat ggttgcctgg
     3301 gaatgaacga gttcaggacc tttgctgtag acccagaggg ccgccgatgt ctcgtggtca
     3361 ccgtctccac catggtcacc cttcctgtcc atgccgtgat cgcccatgag gatgagaaga
     3421 gtgtcttcat caagtgcctc gaccacatcg cgcaggacac ggtccatctg tgtcaacttg
     3481 gtcttcatgg tcggatggtc gggaccaacc cggtgtccga catgatcaac gccgagaaag
     3541 tggccgatga gcaaatccca gcctgcctct ttattttgga gtagcgggaa gaggtgctcg
     3601 atgacgccct catcaacggt gtgcaggtct tcgacgttga aagagtcgta agggtacgtc
     3661 atattcggct cgaaggagtc tgggaagaca gttgtccaag tgtcgtcgcc catgaacgcg
     3721 atctacgact gcatgattgt gtgttcgctt cactacatac tcgaagttgc gatgcttacc
     3781 ttcttgcctg ccaaactgag ctgtccaatg aacgagtctt ccactataga tgatcctccg
     3841 aagttggaac ccatgtcaat gaaggttggt aaagaaccgg ttgtgatacc ctttaagcgt
     3901 tggagcgtag tcgtaggtgg gtcggagaac atctcaaaca ggaaggaatg tgatggttca
     3961 gatgcggtga gttcctgagg gaggacgagt acattgtggt ggtatggcga agaaggttcc
     4021 gggggatgag gactgatgaa gtcgaaccgc agcgcatcta tgacgagtac gacgactctc
     4081 ttgtgagagg gtggtatagt acattgacca tcaggacaga tggttatgtc ggagagagac
     4141 aggcgagtga ggaggaaacc gcgagtgtaa aggtacattc cagcaagatg tacgaagaat
     4201 acccagaaga ggagcgagag tcctttggaa gccatgagaa gatattctgt attcagagca
     4261 tctgaacaca aatgtaaggc ttgttagtat ggattaacga aggttgaacg gcttgaaaga
     4321 ttgagcagta ctggcgtgta cggccgtgat cttgacacgg ctacacccat tcttcacaca
     4381 tccagtccac cacacgcatc ctcacagccc ttagttcaga tagcccactt cgcaacgcga
     4441 gcagaatcga accaacacaa cacgcaccta gcagcgagga tgtagagaag atcctgccag
     4501 tcgatgtgcg ttgcgtttaa ttccgatctt ggctcgcaac tccaccctct tgcacagagt
     4561 atcccgcaac gccgcgtatg atgaagagaa acacagaaag accgtaagtg tcaatgtcgt
     4621 ggtggtaggg aggagaaagt gctaaacgtg tctacactga gggccaatga cctggccatg
     4681 gaagcgcgcg aagcgcgttc gcacagcttg acttccaacc accactcaat cctccgctag
     4741 cacgctccat ccaaacgact tccaatatgc cgcgtgctaa agagtctact gctggagcat
     4801 ctaccgctca agcacaacaa gatgccgttt cggacggaat cgacaacttc gagctacctc
     4861 gtagtctgat catgaagctt gcgcgagctt cacaggtacg tactctccat cctgtaacga
     4921 cgcgtcaaac gcgctggtgc atgccctgga caccatgaag atactgatac ttagaatagg
     4981 tcccagaaaa tacgaagttc tcgaaagagg tcatccttgc catcctgaag gcgtccactg
     5041 tcttcatcaa ctacctcggt acgtttcccc atctctcgca tttgtagatg aactaactcg
     5101 ttcggcagct gcaacgtgag tagacggtgg gtcttgtttg tctatgtgct cctgaactga
     5161 caatcgctgc agcgcgcacg aagtcgccag ccagaaacag cacaagagca tctccgccac
     5221 cgacgtcctc aaggcgctgg aacttgtcga gttcgcagac attgcaaaga acatacaggg
     5281 cgagctacaa ggtacgcctt catttgttct ttccctccac acataccatg tgtcccatct
     5341 tcctccaccg ctcatgcccg agttgctcga accagtatac cgtgacctac aaaaggcaga
     5401 caaacgcaaa ggggcgaaag ccaaggcgaa ggacgcgtcc gactccgcat ccaccgtgtc
     5461 ccgagcgaag ggcaagggca aaggctcggc ttcagcagga ccatcctccg agcaccccga
     5521 tcaagcagaa agtattcccc cgatacacat cccagcattc ggcgcgcgct ctggggaccc
     5581 atcttcggag gtggaacctg aggctgaaga gcgagagcgg cggcaggacg acgtggatga
     5641 agatcaggag atggtagacc aagaacaaga acaagaggaa gatgtggacg aggagatgga
     5701 tgaggacgag gatgaagagg agagtgagcc tgagccaccg gaggatcgga tggcgctgga
     5761 ggaggaggag ctgcgcaaag atgcgaaggg attggaggcg aaagcagacg acgttattga
     5821 ggaggattga ccggtgtgtt cttgctattt aacgcgtgta tttctagatg atatcatgtt
     5881 gccttctcat tgcgccttct gtggcagatg cataacgact atgtcttctt acatagtccg
     5941 cgaattcatt ctaccatcac cacacggctt cgtttttgct gtagctgcta gatccccgcc
     6001 gctcccttga gcctgcatca atgaacgcgt ttgcggcgcc catactagaa cgacatgccg
     6061 caggatgtgc agtgaacacc gtaggaggtg cagtgaacac cgtaggaggt gcaacggggt
     6121 tgatgtcaaa gctcaagtca agaggtcaac ggcaagtccg aaagcatatg tgtcgtgtag
     6181 actgctgcga caccgatcac caaggactct atacaacttt taacaacaga tgaaggacaa
     6241 cgagacaagg caaaactagt agagtccagg cgggaactgg gctacagcga tagcaggtgg
     6301 cctagtagga atttggaaaa cggagtcgtg cttcccagcg caccggagcg cggacgtacg
     6361 tgccctcgga tatgcttcac ttctcaccct cggaattggg atggatttcc aagttgcgct
     6421 cccaggacgt cagcttttcg gccatcatga acgtcgccgg gatgggatag ccatgcccga
     6481 aactagcgga ggcccctagc ggatatgcga ggagaggagg agacgcgacc tcaggagaga
     6541 gtcgagagac gcgatgttga acgcaattgt ggcgttcaca cgtgacccga tacgcagaag
     6601 agaatatacc acgcccattt tctgtcgaag aaaaacgcca gagagaacat tgttagtggt
     6661 gcgcccccgc gtgactcaat gaacgaaaaa gggtagaaaa gggaaataaa taggtgacta
     6721 ctagtcacgc attttcttcc cattctctcc cttagaaaac gggggcctca ggcctgtcgt
     6781 gatactgcgt tcattgagtt ggcaatgccg ttccgttagc gcggtcgcat gcaacggtga
     6841 cgaggtccag tgatgagaaa tgcaatagga tacatcagtc tacatctaca tacacgtcga
     6901 tagcagtaca ctcagtacat acggacaaat cgttccgagc ttgtcatgta ctttctttca
     6961 tgggtaacat aacttcacaa ccacaggacc cgcgagacat gtcgaacggc ctcactctcc
     7021 gggttcagtc atcaccgtga ccaggacgtg gcggtgtacg caaagccgtt cgggctcacg
     7081 ctcgcaggga tcacgccctg gccattcacg ctcagctgcc aggtgacgcc gacggtggag
     7141 agcgagtaca cgttcacccc ggtcgaggcg tcgtcgatgt tgaagatctg cgtctggcac
     7201 gaggtgctgt tcaggcagtc ctgcccgtag ttttggaaga agctgtacaa gcccgcgcct
     7261 gtgcgttttt ccgatcgccc gtcaggtcag tgcgctcagc atgtgtatcg gctgcaaggg
     7321 ggaaaggggg aaagggggaa ggggggagac ttaccaaaga tgacgatgtc gctggattgc
     7381 tggatgttca aaccccatga ggcagtcagg ccggagggga aggtggggtc atgcagggag
     7441 ctgtcgatgg agaacggcga gggcggggca gggaccggct ggtagtacgg ctgtaatcat
     7501 cattgtcgtg ttagacacca gcctattcca tcaatcgatc gacagcatga atgggactga
     7561 cactttcggt ctggatcaag cccatgtagt ggttctttgc gttcacgagg ctgtattggt
     7621 agagggtatg gtgctccgct atcatgcgaa gtgttagtgc tcggctcgga tgcagtcgat
     7681 gggccctaaa gaggtatggt actcacatcc tgtgccgatc aaccacacag gacccgcgga
     7741 ttcggagaga atgccgcggc cgctgaagat ggagatctgg gtcgatcctc cgctgtcgag
     7801 gtcgtggtct gcgagccaca cccaagtgcc ctgggaacac aatcaattag cccaccttgt
     7861 cggaaggacc cgggagcaga gtcatcagat catttacctc aaggtatgca gtagacttcg
     7921 gggtaaggtg tagggccagg tatgcagcga agcattgagc agagttagta cccttgatgc
     7981 agttagacgc gagcaagttc gtgccggcag cttaacgagc atttagttcg acaaagcgcg
     8041 ttctctgcac tatccgaagg acttaccgcc accgagcctg tagaagcaga agcagattta
     8101 gcaattgaca cggaccggtg agcctccgca ggtaatgaag accgggtcgt acctgatgtg
     8161 cgcgtcccac aatccagcac cgccctgcac gttcgagtgg atgttccact caacgacgat
     8221 agctccagga gctggcgcca atccgtcaga acgagaggta ctatgaacga gaaagtacgt
     8281 cactcactcg ggccctgagt cgcgaagata atatccgaga tctcgacgtt gcctacatcc
     8341 ccgtcttgac cgacgcgaac gacgacatgc gggttgctct ggtcctggaa cttgctgccg
     8401 gcgccaagga tgacactcca aatctctcca acgatctgcg tcccgggcgg tatgttgagc
     8461 gtgtcggtga cgaggtacgt gccgtggtcg acgaaaatga tcttgcagcc ggagaactcg
     8521 ttgatgaccg cctgcagcgc cgccgtgtcg tccgtcttcc cgtcgccctt tgcgccctgg
     8581 tcgcgcacgc tgacgaactg cgagacggag aagtccgcgt actggggacg tgtccggcca
     8641 aagatacgcc cggagctgtc caagaggctg ctcgccttgc tgggcgcggc gatgttggac
     8701 tgcgtgaact tggcggtctg gctcgtgccg gtgaagacgt taccctggcc ccagctgtcg
     8761 atcgtcgtgg agccgccgct cccggcgagc acggtaggtc cgttggtgac agtaacagcg
     8821 gtagggacgt tcgtgagatg gatgttgttg aggactaggg cacctaggag gcggttggtc
     8881 gattgagtgg aagagcgcac aaatatcggt gtgttcgaga ccgttgcgtc gatgacggca
     8941 actgagccaa cagtctgtca aagcgatagc gggggtgagt ggcgggcgcc atacatagaa
     9001 cgccggcgaa agacgaacct gggtgtcctg agtcgtaccg ccggtctgga gatcaaagcc
     9061 aacctggcag ttgttgactg aggaaggtga gtatcagcag tccggcaagt aagtgcgacc
     9121 aatacacact ggtgacgccc tggaaagtcc atcctagagt cctcgggtca gtgcttgtca
     9181 caagtgtgcg gtgcagcgaa cataccccag ttccaaatgg agaaaatggc tggaaggcgc
     9241 tcggtcagct ggtcgtgtac tagaagcgcg catgggtact gaccggtgtc gcagttgttc
     9301 atggtcacat tgcgaaccgt gaacctgaag agagtgtgtg aactccatca gaatttgggt
     9361 tcagagcaga tggaacagag ctacgcactg ttgattcccg acccacatgc cgaacttgcc
     9421 tgggggtgtc atgtcattca accgcaagct ttcatgccgc ttgtgatgag tacccaccgc
     9481 cattgaaaac aagatctgca cgcaagtgtc agcggaatct aatatgacat agtgccgaac
     9541 acataccgcc catgtagccg ccgcttccgt tctccatcca aatacctgac gcccacaagt
     9601 cagccaccga agtcagaact caagcacggt tgccgctgga tgtgcatagt attctcgtct
     9661 ccctgaacgt accttggtgc gcgttcccgg cagcagtgct catctcgaaa acgatgttcg
     9721 ccagggacgt cgcctgcgag acttgccagt ggatgcccgt cgcgctcgcg ctcgcaggca
     9781 tttggcgcag gtcgatcacg aagttgcgca cgctccggaa gaagttgttc tggttgacgt
     9841 accattgggc gccattgcca ccagggatgt acgggtccgc gtctgttcaa agttgcgccg
     9901 cacacacacg cgcgcgcgta aaacatagca cgggtcagca tacggttcga ctgttacggc
     9961 acggcaccgc ccccagatgt tcgtgagctt tactgaacaa gccacggaca tgtggagtgg
    10021 gaaaaacggc tgctcaggtg agtcaataca taccgatgac agccataccc tggaaattgg
    10081 aggcggccag taggacgggc ggcgtgcgtg catctccgac gaattgagtg tagtagtacg
    10141 cactgtatag ttgggcatgc ggtgagaaaa tcatggggta ggttgagcgg acaagaactt
    10201 acatgagcgg gctggagacc ttgtaagttc tgcaaaaata tcggagtgag tctcggtagg
    10261 agtgagtctc gggaatcatt tcgagacaag tgaagatagc gaagatacgc ctgacgcacc
    10321 ccttgggaaa gtacactatg gccggggatg ttgtggtaga gtcacaacca ccgccgccgc
    10381 accggttgcc ggtcgatatg gcgttgctgg acgagtggaa tgtaagcgaa catggtcaga
    10441 tggcacaaga ggaatcgtac ttgattgcag cggtgtcgtc tgcaacaccg tcgccgacag
    10501 caccaaagtc cttgacgttg cggaagacct ggtagctgga gggcgaaggg ttgaaggcgg
    10561 cgatgccctg gtgcttgatg ttctggagcc agtaggggtc cccagcggaa gcattgccct
    10621 ggagggtacc ggagcaagcg gcggtcgact gtccaaggac aggtcgggcg acggacgcga
    10681 cagctgcgac gaatgagaag atgtcgagaa cacgcatggc gggcgagagt cgacagtcga
    10741 cgaggggcgt cgatagagag agtcagcgca gatggaggag gttatataca tacgattcac
    10801 gagcacgagg gcggcggagg gcccggcacc gcgtgtaaca tgcataggga tcgggtacaa
    10861 atgaagtcaa gcgagaatag tcacggagag acgggggata cgtactatag ggctgctggg
    10921 acggagatgc agacattgtg ccaaccttgt cccggatgcg atgtaacagt cgcgatccga
    10981 aagagcgggg tgggcaatca ctaggcgaag aagctggggt agcgtgattg ctgggcaagc
    11041 tgggatccat atgctctgcg cgctcggttt ccacgcggaa tgcgagcaac gaggacgacg
    11101 ggtactggcg agaactatta ctagttacgg gcagcaggag cgtgtgctgg ccgtttggaa
    11161 tcagacatca aactgtccag taagctctgg gtaagctctg accacggtgg cgcagcattc
    11221 aaatctccta tagtagacgc ttgatcatga tatatcccta tccagatgac cttttactct
    11281 gcttgtcgtt tgctgataca taatggtctg aagactctga actgacttgc tgccgaggcc
    11341 tggggctccc cttggaggcc tgtctcgctg gacatcatct agtcagactt ggatcggtga
    11401 agcgcttcaa gctgtcttct gttccttgct ctcagctgta gtccgcattg cggccgcatc
    11461 cattgaggca cataacgtaa gtcgagaacg cttgcacctc cttccatgca ccggcacttt
    11521 gtggtcatca ttcaacagtg gttttcggcg tgtgtcaaag ggtgttcgac ctcatcgttt
    11581 ggctagcctc ttgcctcttg cctcttgcaa tttacagcaa ttcctttgca catcttgtta
    11641 taaggcctag cccggagtat acttcgcgca aggtccgaac agcatccttg atcaatgttc
    11701 aaacttcaaa cgtttgcctc tgacacgata cttgcggact gaccattccg tacacctcgc
    11761 cagacctcgc tgcgaccgca atctacacat ccctcccacg ccccttgcga aaacccacga
    11821 gcttaaagtg acatgtgatt cctcgctggc atgcatatcg ataccgcggc gatggagata
    11881 agtgcttagg ggtcggcggg caatgcagtg gcactggcac tgatagttta taggacacga
    11941 atgtaatgat gcacaaggtc tgtcgacgtc acgcggggat gtccatatca cacacactag
    12001 gaccatatgt acgcgcccag caactgagca accgcgattc ggatatgctc agaatcaagg
    12061 gagcatcgtg ttccgaacgc tcactgatga cgatgacgtc caccccagtt tcttctctct
    12121 cttccgccca tgcggacaca ctcgcgtccc tcatgtcacc aacgcgcaca tgagcatgcg
    12181 cagtcagcct gcccttccca accaacaaaa catttagcgc tggcgggctc aagatgttgc
    12241 gaaccgattc ggtcagttct cggagcaata ccctggaaac acatgtgagt aggtgtatgc
    12301 ccgacattta tgtgcgcagc aactaataag tattcgaaag ttgcccctac agctggttgc
    12361 gattgtggtg gccgagcgcc gaactgcaca gcacactttg cttacgaaat attcgaaaaa
    12421 tatatgggag gtcatttcac attctcacct cgagtggcca acagaaatca ctgggaggta
    12481 tgggtgagca cactgagcca ttttcaagcc tcacgaggga cacaaattca ctctttggcc
    12541 ttacctcagt gctcacgtca tcgggtgcca aagggcgaca tctttcagca aggcattaga
    12601 aacccagaat cactcgtaga ctaaataaga ttgatataga aggtagggag tgtgtatata
    12661 gtttgctgga gagctttagg atgaagagag gaggttcctg tagacggatc ttcgtcaaaa
    12721 cttagggatc tttcctagat gatctagtgt ctgtaactca caaaaccaag catctatgta
    12781 gattcacaag gtacaggtat gctcgtagca gtgtttataa ctagtctcag agcaaggtgt
    12841 gcagcagcaa gagcacagtc gatttctctg aattcctgac tttttcgcgt cgaaagtgca
    12901 cgcgcgtcag tcggagatga tcggccacca attcttgaaa cagctgtatc atgtgaggtc
    12961 agtgtcgttg acatagactt ccaaagtcgg aaccatcaga cgccgatgag agcacgtctt
    13021 cagcacgagg tcatattcac gtcttgtggc ttaaccacag tggttcaagt agctcttcca
    13081 gatacgtatt atgggtggaa acttgagagg aaggtcggct tccataaacg gtaattgggg
    13141 gcctatccac ggagttggag aacccttctc aagaaactcc tggcagaagt gtaccctaga
    13201 gttatgaacg tcgatattcc tcctttttgt gccaatctac ctacctgtca aattgggatg
    13261 gccgccgccg gttcgaacag caccaatgat catgtgacgg acgctcaggc tttgtgccag
    13321 cgaatcgctg tagatccgga ggcttgcgtg ttgtacttgg gtatgtattc ttgactcttg
    13381 ggtgggtgct ctagtggtcg atgaatgcgg ctcctgacga accgtactaa cgtgaggact
    13441 cggaattgct gcctgcgcat gatcctcgaa gacttagaat ctagtactca gtgcctacta
    13501 gctctaccct tcatctcccc tactctcaca gaccacccct tctgtttcac agcaagctgc
    13561 gtccctgatc ggagctagta ttgctgcaca tttctcccga agcgtggcgg agggtgtgtg
    13621 ggagagaacg tccttggctt ctcctgtggc gacgtctttc aagacgaggt agtcagacaa
    13681 gtcgattgaa caggactgtt tctcaacgct tgatcatcgc gctcagccag actgcgtcta
    13741 cttggagaga ctctgggcaa ccgactcgga gacagctcca cctgcaatgg taactcacca
    13801 tcgattatcc actggagccg cgcgtacagt aaggactgca catagtgcga caatgcagag
    13861 cagaataact cgtgacatgc ttcaactggt gatagcgcgg aaaagtgttg aggtgttgag
    13921 tgccaagacg ttctgctcac tctccacaag catgtagtac tagcctggtg gtagtatgag
    13981 tgatcatgaa ttttgggtat cttagcgcac actgtgtcaa gatggccaga catagctcac
    14041 ctcgatgggc cgagagcagc ttgattcact cacctgcaat ttcttagacc gattatcgaa
    14101 caagtactgg tacttaatcg caagtttaac tggatcttga agcttgaagg tcgggctgag
    14161 acttgccaat gccaatatgt cagatagcgc ccgcggacag ccggaccgag tttcaaattc
    14221 gtcccttgac gccgggagtt gagtcctact gagcgctgag atttggttgg cccagtcttg
    14281 acgctttgat tgttctacct gaacctgagt cgtgttgtcg tggctcgtca aattctacac
    14341 agtaggaaag acttactacg cgagccttcg taggaatggt ggacaaagaa tcgtccgtac
    14401 gtgcccgtca cggtgcttgg tcgcgggcgg aggtatagca accgtagagt cactttgaga
    14461 catctttcag gtaagtaaat gctattgtgg ccaagaggac tgggtgacga gtctcacagt
    14521 ttgcagaaaa gaaagtgtcc cgcaccctgc ggacagcttc ccgcctggta tttcgatatt
    14581 cgccacgagc tcacctaccc aggcgataag ccgtacaact acgccgacct tttacagcag
    14641 agtctcatcc atcgcgggag gaattgtgcc tacggtcgtc aacggccacc cacctcgagg
    14701 agaactgtgg cttccgcctt cacattgaat gccccacccg caaagactat cagatcatcg
    14761 ttgcacttta ctcgaacgaa acaggtgcgg tcatggacgg cgttctcaaa cgattgaagg
    14821 tagacccctt tgacgaggcc gtgaaggccc tgcattacgc gatgaacgag gaggggaaca
    14881 ggatccgctt gctgtggtgg cattgccgtg atgtatacgc gatgtgttct cagtgactgt
    14941 ggtgacctgg caagcctctg agataatctc tctcccctac atcgtcgtta ggaatctagg
    15001 atggccactg acgcgtatta gacgctcatc gcctgcacat cgttacgaag ttggctgggc
    15061 cgcttacgga tctgtctatc gtcagcctca ctccctcgtg aatgagctac aggtcctcag
    15121 aacaccgttc tatcccaccc taccctttca cggacagtca acatagacag tggcaagtca
    15181 gtttcattct cttgatcctg caaatttgtg gtgttgacgc attgatgttc ccccagatgc
    15241 atgcagtaac gcttcgacgt cccttacgcc tgcacctggt atgcctggct gtggtcatga
    15301 ctggtcatgt ttacagccac ccaactggag ttccttctgc ccctcgcccc accttacgcg
    15361 agcgacagga cacagtaacg gggacgtcaa ctttcaactg gtggccatat ccgtcttggg
    15421 gcgcctgggg accatctact gtcgctctgt tgacttcgac cttaccacct accgcaacat
    15481 ctgacatctc cgctctactc actgaagccg tcgattccac cactctctcc gttgccagta
    15541 ctctggcccc ctccacgacc gtttcatcct cgacactctc aacagaggcg tcgcccaccg
    15601 tgtcagcctc ccttgtccag atcaatgcgc tacctcctgt aagcagcgag tcctctatca
    15661 ctcgcgcacg ctcccgtgca gctgcaaaca atagcgctgg tggcttcgac atcgtctatc
    15721 tgtctccgct attcggtgtt ctgggcgcta tcgctggagc tctcttgacc tggctggtct
    15781 accggtatcg ccatactcgc cgcctccgct cccgggaatc tgttctcatc cccgggccag
    15841 cctacacgcc gccaacccaa ttcaggcgaa gagggcctgc ttctgaaaca cctgttgcgt
    15901 tcgaggatgg cgaggcacgt ccgtctatcg ctagcacgcg gccgctgctg tccacgaccc
    15961 cggaagcaca gaagaagagt acctggccag gacgcgcacg tagccaggct tcgactgcgt
    16021 ctcgtcagcc atcggttagg gcagtggctg acgttactga gggcgacccc ttcctcgacc
    16081 cctcctcccc agcgggcact cctacagctg cgcgacaggg aacgaacgtc tcagcttact
    16141 ctcgtgaagt cactcctaca cgctgttatg ctctcagtga cgcagacaat gccactcctc
    16201 gtgaattcct tcgtggcaac tccattagac gaagtatctg ggaacgtctg cgatccggca
    16261 gcttgcgtca tgctggtact ggggcctacc tggaagaagt cgacggtgct gacggcgagt
    16321 ctagtaccaa ccaacgccat cgccgcgggc acaagcgcgt cgactcggat ggcaccgtgg
    16381 acactgctac agtcggagaa caaactcctt cccgtcggcc gtcgcttcaa agcgctcgct
    16441 cgagcatggt gacatcaccc cctggcttcc gcatcctcgt cgaagaccct gagtctggag
    16501 ctctgctcga agaagacgaa gcactcagcc cgaagagttc gcccaccccg catcggaagc
    16561 ggcgtcagac agacaaatac acgcccgctc acaagcgacg gagccccgag aagcgtaatt
    16621 ctccctctgc ttccccgtcc aaggccgctg gaggtatctc acctcaaggc gacaatacga
    16681 gcgcgcgtct cggattgtct cgggtcgact cttccatcct tcctatgagc ccgccgatgg
    16741 tcacgtcgcc cccgctcgag tcgcagttgt tctttggctc gaccacctct cttgacctcc
    16801 gcgctgctac cccagctcag gtggcgagca caccacggat tccggcgcct gcctcagcgg
    16861 tcaaggacca agagaagcac aacaagctaa gaacacagcg ctctccttcc cctctaccct
    16921 tcccgtctac ggccagcacc tcgccgtacc gcggacggct caagaagtcg ccgacgaagc
    16981 aggctcggac ccagacccac cttcatcccc accacattgt cctccggccg caggcggagc
    17041 gcagcgacag tggatcctcg agcgagtcgt cgtactcgtt catctctggc ctcagcaaga
    17101 acagtacagc ggtaggcatc ggggccgagt ctgggaaggc gcgcgggacg ccggcggagc
    17161 ggtacctcgc gcggaagacg gcgctgagca aggtggacga gatcttgttg cggagctgga
    17221 gcgagaggca gctggcgggc gaggtgggtt cagggagccc gaacaacttt ggggcgacat
    17281 tggccgtgtc gaacgtcgga gaggaggaag aggggatggg catgggcatc gagcagaggc
    17341 tggcggcgtt tagggggtag tcgtgagcga tcgtgatgct gcgttggtgt atccgaagtt
    17401 ggccaatcgt ttgagtgggt ggaataatgt cattgattgg cagattcgag atactgagac
    17461 agaaggtcta gagagtgcta tcatgtgcgc tcggttcacc attgaaagtc caactctctg
    17521 ggcgctcaca atctatgtaa acgacagaac cgtccaccac ttccttgagc tcgtctacga
    17581 gtgtgtcgtg catcccattg ctttcagcgt cgtgtctccg atcgaacagt tctagctgta
    17641 ccctttcgac cctagctcca tgcccggctc ggtatcggag acaagctgcg atggttcgga
    17701 ggagggagtg gctccaatgg ccctcggtga aatgcaagtg gcgtagatgg gggaccagga
    17761 cgcccggctc cgtgctcgtg ggcccagtgt ctaacctcga gagaacgaca aagagctcct
    17821 cgagctccca ctcagggctc gtgagtccag gtctgctctc gaatgtgagc gaggtcattc
    17881 cggggaaagt acggaagagt gttgcccagg actcttccgt tctatgcata gccccgataa
    17941 cgaacttgcg caagggcgct cgggccgcaa gcgtgcagaa ctcgcccagt gcactgtttc
    18001 gattgtattc gccatcgtac gtgaacgcgg gaccctcgag tgagaatcgg aagttccctt
    18061 ggcgcacgtc taagtcggga gcctcgggat agcactcaaa cgtggttccc cagattttgg
    18121 cgtatgttgc ggcatagatc atcggcaggc ggtcgggatc ttggggtatg gtacccaggt
    18181 atccgctccc ccaagacgga acgatagagc agaggtcgac ctgtgcgtct acagggagag
    18241 tgaggtggga aagaaggtag tagaggtccg ggttgaagtc ctccgtgggc tcacaacaaa
    18301 tggccaaggc ctcgatgttc ggaagagaga tgacaggtcc ggagatgtct cgttccccgg
    18361 tgtcaagact gtaggtatgg aatgggagcg cgtagtggat gtcgagcact tcgagagcct
    18421 gacaagcatt gagcgcatgc aggaactctc gaagcgacat catctccttc aatgatccag
    18481 gatcccagtc ttgcaggtgc agctcacgaa gtccatggac aaccggagac ttccaatcga
    18541 cttgcgcgta caagaaacgg acggtatgga gctccggaag cacgaactgc ccgtcgaagt
    18601 cgttgaacgc gagggtttgg ttaggcgtcc cttctgcgtt gatgttgagc tctgagagca
    18661 tgggcatgga agcccggaga agttgcctga cgagcgggaa ggtcttcgtc ccagtttggt
    18721 tgacggaaag cgcggtgatg cgatgagcgt ttttgatcag caatccccga gcggagggaa
    18781 gcttagatgg actgtgaata tacacctcga taggtacgcc ctctgaccgt tcaaaacata
    18841 gtctggtcca gttcatgttg ttctcgatgt ggatgcttcg ccagagactc gggacgccgc
    18901 agatcgtttc gcgccagagg cggcagacgt gagtcaaagg gggccatagc atcggtgtga
    18961 cctcgaccca ctgtccgttc aacggagagg tttcctcggt tgatgctttg acgatttcga
    19021 agacttcaat aagcagttcg gaaggaaggc ggtagatcgg aaggttcaga ttctgcatcg
    19081 tcctgtaacg acgcctcgac atccgagagt gatgcatccc ctgcgtgaga cccagcagca
    19141 gctgctcagt gagggaggcc atgagcatgg aacaacaagg cggtcaattg aaggaagacc
    19201 cactggccga gtgtgaaaac gagaacgctg tagcggtgac tcatggaggc tgccgcaact
    19261 atatatatgt cgatggaacg ccacaaaccc actcctgggc acctactagc ttgtttgttc
    19321 tcgatacaga aagagatccc cgagcgtcga tcgtctcccg gacttgataa aggtcccagt
    19381 tactttgttc gactgtaggg gccgacgtcc ggcgagtgct gccagtgata tgcttctgca
    19441 cttgtgcgag tcagccgaac tcagtaaata tcgtaatagg cgtaccatgt acttaggtgg
    19501 tatcaatcca agcgaggagc tagacgttcg gtatgttcca tttgaaggaa gcccagcgct
    19561 tggtttctcc cgctcggcat tcgcggctcg gagtcggaac agaaaacaat tgagcggaga
    19621 acggtttgcc actcaaatgc gaccgaggtt gttcggaaca gaagaaagtc tctagatttt
    19681 ctccgctcag attgtttctc agttgtacca gcagtgtcat tacttgagga ccaacaaaag
    19741 tgcggcccgg tggataagta tattcccgca attgtccggt caatgattgc gcaactgaga
    19801 caggtaagta tgagcaagta tggcggcatt ttcttcatca gcaacactga cttggacctc
    19861 caacttgaaa ccatggtgat tgccttgaat tcgtccttgt attctcggtt cctctcaaca
    19921 ctttgacgat cttttcttgc gctaatgtca cattttcaca tgcgcaatgt gttgtcgaga
    19981 atacaatgcg cacttgtatt gcactgccat cgcaggattc aactcgttgc tccgagtctg
    20041 taggtatgat gtccggcttc cgccttttcc cagtacagga gcgacaggct cggaccaatc
    20101 aggatccttg atgacaatgt aacgtcaatg tttatgcggg cgaaagcctg acgctctcat
    20161 ggcgcaacat tcgacgtgat gtgcacgtgc ctacacaccg ctcaactttc aaggacttaa
    20221 agaagcgcga aacgaacttc cagtcttcat cccaacgtgc tcagatctca ccgaggatgg
    20281 tctatccgtc tcttgctact ctcggagttg tcggcgtggc cttgggctct atcgccctcg
    20341 caagccagca accaacatcc aaaccaccca acgtgctctt cttgttcacg gacgatcaag
    20401 atctgttgct cgggtctctc aagtatgttg acgcaataac gaaccgcgtc cagagtcatg
    20461 gtgcgtactt gcttccgact gcattggcca tatatgatac ctgatgacgt cgtatgggtc
    20521 cgtcaggctt cacattcgac aaccaccatg cgacggtgtc gctatgttgt ccctcgcgcg
    20581 ttgctcttct gcgtgggcaa catgcgcata acaccaacat cacatacgtc tctgcgcccg
    20641 ggtacgtcat attcagatgc gctgggatgg gcgagctggg actgactctc cgattgcagg
    20701 ggtgggtatg agaagtgggt cgccagcggt caggaccagg actaccttcc gcactggatc
    20761 aaacgagcag gctatcgtgc cgagcgttgg tatacacact gacgtaaaga gagaaaaaaa
    20821 tgcttacaaa gttccctcag acatcggcaa gttgatgaat ggatatggga cgaacaactg
    20881 ggcgaactcc cccaagggct gggatcactt cgacggcctg gtacgtgacg tgccttacag
    20941 catggacaag actagaactc atgctcgcat ccacgctagc tcgatcctta tacctatatc
    21001 tacaactcgc ctgttttctc gacgaatggt gcgatgtgct tgcagactgt cggaattcgc
    21061 ctgacgctga ctctcggtag gtgaaacacc ggtctactat accgaacagc accagacgga
    21121 tgtcattcat gccaaggcgt gcgtatcatg gtcattcaac gcccatatcg tgacgcgctc
    21181 ctgatgaacc ggttgcccct agtgtaacgc ggctgaaggc attgctcgct ggtgaccagc
    21241 cgtggttcct caccgtcgcc cctgtcgcac cccaccagca attcaacagc gtgattatgc
    21301 tttactacgg ccatatattg tgatcgttct ctcatgccgc atttcgtttg cagactggga
    21361 agtggcctcc ggttccctta gcgcggcacg ccaacctcta ccccggtctc aaagctcctc
    21421 gcacgcccaa cttcaacccg aagcaccatc acaaaccttc gtgggttggc gagctgccct
    21481 acatggactc ggcgtccatc gcgttcagcg acgagaccta ccgtcgccgc gcgcaggctc
    21541 tcgccggggt gaacgagatc ttccacgatt tgctggacat cctcgagcaa tctggcgaac
    21601 tggataacac ctacgtcatc ttcagcgccg accacggata ccatgtcggg cagcaccgta
    21661 ttccggcagg taagactctg ccgtaccgcg aggatacgca agtgcctttc atcattcgcg
    21721 gaccgggtgt cccgcacggt gagcaagctg caatgcttct gactgcatga catcctgact
    21781 ccttgctgcc ctcacgcagg acattcgcgt ctcccttcgc accatgttga cctcgcgccg
    21841 acgctcctca agctcatcgg acttcctcaa ggccagtggc ccacctttct cgacgggcgc
    21901 gacctgagtg cgtactggtc tggagacgaa caccatgttc gcgccaagct tcagcctgcg
    21961 ccagagacga tccagattga gtactggggc aatagtatta ttgagaccgc agggctcaat
    22021 ctgactactt atgactcgcg gaatacctac aagactgtgc gcatcgtggg cgacaactac
    22081 ggctacctct actcacattg gtgcacgaac gagaccgagg cgtatgacac cgtggttcgt
    22141 ctccatctgc acagaagcat atatttaagg ttactgactt cggtacatgg gctaggcgga
    22201 cccatacgag ctcactcctc tcgacctgtc ctcaaagaag cacattgccc taagcacgcg
    22261 cctgaacggc ctgctgctcg cgtccaagtc gtgcgagcag aactcatgcc gctcgccctg
    22321 gtcgatcctc cacccagacg gctccgtctc gaacctccgc gacgcgctga aaagcaaaca
    22381 cgatgcgttc tacgcgtccc tcccgcgggt cgcgttcaag gagtgtctcg actaccagct
    22441 gcggtcgaac gaggagccgt tctatccgcc gttcaccgat ggcgtcggtc cgacgctggg
    22501 ggaactcttc cggaaacaga cagacgcgtt tggcctggcg gcgagggcga agagcgagag
    22561 caccggcgcg aatgccaatg ccgtgctcat tcctgaggcg gggcgatttg gggaaacgta
    22621 cgctggcccg gaggcgattg tagcgtctgc aagggagctg acggacgaag agcttgggtt
    22681 gcggacgatg caggtgcggg acttctatgg ggaattgtga gaggtagtgt gcgtcgcgta
    22741 agatcgagct tgtgtcttga agattagtct gagtctttga cgaatttccg gtgctttcca
    22801 gtttagtcga tgtaggaggt accgcgcggg cgagtgccat acttagcagc atcgcgtatt
    22861 cgacacgtgg gttacggctc tccccgtccc gcccttcccg acggcccgat gcatgatgcc
    22921 aggtacccgc acggtcgtat gacatccata ttccagatga catccttctc tcgctgctcg
    22981 catctttgtc ttatatgtaa gtaagtacac tcggagcgtg cagctcgtac gccccgggca
    23041 tcaggcgcac atttcctccc ttgttctcgt gatgtagtcc tatgacatcc cgccaggccg
    23101 acgttagaat gcgcgaaggt cataaaaagc aagcatacga cgaccagatg ccctggttcg
    23161 tcccccgcga ccacgtccac gactactcga acctccgctc cacgtgaaca tgcagtcctt
    23221 cgccttcctc cacgtcttcg ctctggccgt cgccctgttc gcgtttggcg cgtctgcagc
    23281 ccccgcgtcg accaaggggc gcacgacgtc gttcgtcatc atcggggaca gcacgtctaa
    23341 atacgagtgt gtatcatctg cgtctcatct acgtcacaca cactttgggt tctgactacc
    23401 tggcagtgga ggctggggcc caggcttctg ccagtcgacg cggaacatca cgaccgtgac
    23461 gtgcatcaac cttgcggtga gcggcgggac gacgggcggg ttctttgaga gcggcctgtt
    23521 caagacgtcg ctggctgcga ttggagctga ggccattcaa ggacaccgga cgatcgtgac
    23581 cgtccagtat gggtgcgtgc tctcgtcacg ctcagatacg cactatcgtc gacttgtgtg
    23641 ggactgacaa gttgggcagt cataatgacc agaagttcgc gccgccggag agcatgggca
    23701 gaaacttgac caccatcgtc aaggcgagtc tcacccacca tacagctgcg tactgtacac
    23761 gggagaagct catgcctctg ctgtagtcga tcaaagccgt cggtggggag ccagtcctga
    23821 tcaccagtct gacccgtcgt aatttcaagt cggacggcac tatcgacgac gcacttgccg
    23881 actgggctgc aggtacggac tgtggcacgc gtcttcctga gtgccgttcg agtgctgatt
    23941 tattttgtgg cttggtctat tgcagagacc atcaaggtcg cgaaggcgca gagactgcct
    24001 tacctcgatc tccatgccaa gtctatcgag tatgtggagg ctatcggacc cgcagccgct
    24061 caccgcctga actagtgcgt gtctctgctt ctctgttggt gcgaacagga agagatctga
    24121 cgatgctctc ttctagtcta cccgcagaca acactcgtga gcatcctgag acaaagtgtc
    24181 cgcttccgtc catccctgac cattgcctgt acagacctga acccgaacgg tgcgacagtg
    24241 tttggacggt aagcatttct tgaataaatc atgatgcgtc cctttgctga catctcccat
    24301 ttctgttagg ttggtagcag atctcctggt tgctacccta gggaaccact cgctgccaat
    24361 catacccaac gaggagctga cgtacaacat cacccatggt ataccctcct actagggtgc
    24421 tgagacaaca cgttctgttc atcgaggttc aacctgatat tacttgtaat agtaatagac
    24481 gattacatgg ataccttggc tgccattttc cttgagaatt ttcccgatgc caactcacgt
    24541 atcatatatc agtaccgagc tctgactccg gtcctcgcgc tgtactcttc aatggacggg
    24601 ccatgctcct ccccgtcttc tcagcagtag ccttgatcaa actatttctc ttctccgtcc
    24661 taccgttctg gccgtgcagc gcagagtaag atcgctttcc cctcatatgg gttatcaggc
    24721 taagaggacg cacagtgacg tcacaaatag ctgagtccac tcgcagctga atcttccgta
    24781 caggttgacc cacgtatata tagcccggca gcaaaaggat tagtcgcgcg ataccccgcg
    24841 ttaggagcga acggggaatg gcgctacatc aagacgtgcc cgaagacacg acaccctgga
    24901 cacacacatg catacatact acatacctac actccggata ccactagtcc ttgccatccc
    24961 ccttatccta tcctgcgact ctcctcagcg ctccggtgcc gagttaccag atcgaaaatc
    25021 tccctcacat cactagtcga actccacgga ggatcgcacg cccattcgtc ggaacgcggg
    25081 atcgcagcgt ggcggctcac caccgtagcg tactcccggg gggcgaggag tcgtccggga
    25141 ggagtgatta ggttcacggg ccgtttcgtg cacaatgggg tgctacatat accttctagt
    25201 gtagcgtcca acatgggctt cgccctcgga taataaaacg gattccaaaa aaaaaaaaaa
    25261 gatcgctttc cccagtctct acttgacatg tccatgaatg catgttacat gatatatcaa
    25321 tctcaagagt agccttggct gcatagttgt tggcgcacga aaggcccact cgggttttcg
    25381 cacgcggctc tcctctgcgg tcctctgcgg tcctgtgctc tgcttgcaca cgtacgcctc
    25441 cagcttgcgc atattctggg acggattata gggcctcctg ctcctcatca gacgaatatc
    25501 aatgctcgac gggtgccctt ggttcgtgtc tgcacactca ttgtggtagt gctgctcgtc
    25561 accgtgccct catcctaccg ttgtagcagc catcgtagtc ggtcttgacg tattctttgt
    25621 ttgacttgga ctcctgaccc tcaactgcct gactcacgcg ttgtcgtctc agtacactct
    25681 cttgtcagtt ctcatcctac gcataaatac ctttagaatg tctcaagctt cggattccat
    25741 gactacctag tactatacca tacccccgcc cggcgtggag accatatttt atctaccata
    25801 actatgagac gatcgacggt cgtgcgatag attactacct tggttgaaat tcaagttgaa
    25861 cgcctatgat ccgactatag cctagtgcaa aatctggtgg tgcctgggcc cggagtgctc
    25921 agtctgccac atatacatac aaagtcaggg agaacacaag gtgacagtga ggggtacgtc
    25981 tataatctcg ggacaatcct tatactcact ggatctaaag attcatagcg ttccttgtga
    26041 cccactcgga agacaaagca gggaacaaag taaccgggta ctttgtctgc gagtccgcag
    26101 actggagacg attgccgctc ggggaactcc ctcttccctg tatcgagaac aaacaagcta
    26161 gtaggcgacc agggggctgt gcacttccct agacctatat atttagctgg ggcagcctct
    26221 ctgagacacg ctacagctga tcgcatttca acacaccgca cagtgggtct tcctttcaac
    26281 tgaccccctt gttggtccat actcacggcc ggctccacaa gttggctctg tccacagatc
    26341 ccgcccatcc ctcactctgc agcctgctgt cgagtcgtca ggccagggat gtatcactct
    26401 cggatgtcga accgtcgtta cactggggcg atgcaaaatc tgaaccttcc catccaccgc
    26461 cttccttccg aactgctgat cgaagtcttc gaaatcgtca aagccctgac agaggatacc
    26521 tctccgtata tcggacggtg ggccgagatc acaccgatgc tgtggccccc tatgactcac
    26581 gtctgccacc tctggcgtga aacaatctgc ggcgccccga gtctctggcg aagcatccac
    26641 atcatgaaca acatgcagtg ggtcagacta tgtcttgacc gctcagacgg cgtacctatc
    26701 gaagtctaca ttcacaatcc atccaagctt ccctcggctc agaggttgct gttggagaac
    26761 gctcatcgca tcaccgcgct ttccgtcatt cgaactgagt ataatgcctt cccggtcgtc
    26821 atgaaacttc tccgggcttc tatgcccatg ctctccgagc tcaacatcaa cgcagaagac
    26881 tccccgatcg atatcttccc gttcaacgac tccaaagggc acttcgttct tcccgcgctc
    26941 cataccgtcc gtttctcgca cacgcaagtc gtttggaagt ctcccttggt ccataggctt
    27001 agtgcgatat acctgcaacg ctgggatcct gaagtggagg acttgaccat gtcgcttcga
    27061 gagttcttgc atgcgctcga tgcgtgtcag gcactcgaag tgctcgacat cgacttcgca
    27121 ctcccgttcg atacctatag ttttgacacc ggggaacgag acgtctccgg tcctgtcatc
    27181 tcccttccga acatggagtt cttgaccatc tggtgtgact gtaaaccaca ggactccccg
    27241 gacctctacc accttctttc ccacctcact ctccctgtag acgcgcaggt cgagatctgc
    27301 tctgtcgttc gggctgggaa atgcggagtc ctggataaca taccccagga tcccgaacgt
    27361 ctacccatga tccatgccgc gacgtgcgcc gaaatctggg gaaccgtgtt cgagtgctat
    27421 cgcgaggctc ccgacataga cgaacgccaa ggggacttcc atttcacact ccagttcgag
    27481 gagggcttgt tcgacaatga gtacacgcga aaccatgcac tgggcgattt ctgcacactt
    27541 gcagcccgag cacccttgcg cgagttcgtt atcggagcag tgcataggac ggaagaatct
    27601 tgggaaacac ttttccgcac attccccgga atggcctcgc tcacgatcta tggcaccgga
    27661 gctggactca tgcccatgag ccctgaaact gaactgtggg agatggatga gctctttgcc
    27721 gttctctcga ggttagacac ttgccccact cgcacggaac caggcgtccc ggccccccat
    27781 ctacgcgcct tgcgtttcgc tcgaggttct tggagcgcct ccctcctcca aaccatcgcg
    27841 cactgtcttc gataccgagc cgggcatgga gctagagtcg ccgagttaga gctagagctg
    27901 ttcgatcgga aacgagacgc tgaaagcgat gtggtgcacg accgactcgt aggcgacctc
    27961 atggaagtgg tggacggttc tgttgtttac atagatgagg agcgcccaac gattcgatat
    28021 gtggggctcg atggtaacat tctctagacc ttctgtctca atgttatggc aatcaatggc
    28081 attattccac gcactcgacg attggccaac ttcccataca ccaacgcagc atcacgatcg
    28141 ctcgcgacta ccccctaaac ggcgccagcc tctgctcaat gtccatgctc attccctctt
    28201 cgtcctctcc aacgttagtt gcgggctcgc cccagagttg ttgaatccac ctcgcccgcc
    28261 agctgtctct cggtccagct ccgtcacaag atctcgtgta ccttgatcga ggtactgctc
    28321 cgccagttcc cgcgcgcatt gccagactca gccccgatgc ttgttgctgt gctgttcttg
    28381 ctaaggccag agatgaacga gtacgacgac tcgctcgagg atccactgtc gctgcgctcc
    28441 gcctgcggct ggaggacaat atggaaatgg gtctaggtct gggcctactt cgtaggcgct
    28501 tcttgagctg tgtacgagag gggctggcca tagtactagt actgtgtctt gaacttgtta
    28561 tgcttctcgt tttccttggc cgctgaggca tggtcgctgg aattactcct actgtggaat
    28621 gtccctatac acgctttcac cgcaatccgt cgcgaaatgt cctctcctct tggctttcgg
    28681 ctgaagaagg tcgccgtagt tctatagctt atcgccgtag ctgaaggtga gcctgtggag
    28741 aatggcgtaa tcgattaggt attgataatt gcatgcccag ccgtagtaca tcagcggcgg
    28801 gttgcggtcg ggatcgtaga accaggaggg aagctgttcg catggcgcgg gatttttctg
    28861 aaactgtgag actcgagcgt aggttattag ttaaaagaga cctactgtac ggtcggcggg
    28921 attgctggat gaaggatgcg tcgtgtgatc attacgcagg acgtctccgg gtgaatcgcg
    28981 cttggttacg gagagaggta tgatagcctt agagtcactt tgagacaacc ttgaggtaat
    29041 tagacgatgt gagtaagtgt tgtggcaaag gactggtgta gagggacaag tcacgacaac
    29101 acgagttagg ggtgaggcga gagtccgggt caaacaaatg cgtcaagacc agttatggcc
    29161 tagattcagc caaagctcgg tagaggcaaa gctcaggagt aggacgacga ttcttcagtt
    29221 tgtctgtagt ttgtatcata tatcttgaat gtcagtctca tccacgccgc atatgatttt
    29281 gacacccggt ccggcttagg ctacggtata gctgtaatag tcacgtagtt gaagcgttcg
    29341 accaccagtc tgcaaaaaat cggggatgag tgagtaaagc cgatctcagg ccattgaggt
    29401 gagactacag agtgcgctaa gatgctcatc tatatatata taatgatgcc ctcttcatag
    29461 gttgaagttg cagagttgaa cattagactc agaccgtggc ggttagtact attcaccgtc
    29521 taacacctac cggacgtcgt atattctcct ctatattttc gtactttgat aattctcatt
    29581 gtacgcgcgg ctccagtaga tcgtgagttt caattgcagc tgtctcggta gctcagatga
    29641 ggtacaccgt tcctgtctgg caatcagtgt caaactctct gaccacctcg tctcgaaaga
    29701 cgtcaccaca ggaaaagcga aggacgtttc ctcccacatc cactgcaatc agtgggggcg
    29761 aaggaacaga gttcacacag aggctcagcg gatgtactag aagtcttccg agatggtaca
    29821 cagtccctca cctcagttgc gctcgtcagg agtatggcac gcgtccagga atcaggaaat
    29881 ccatacacaa atacatcgta acttacaggc ctgagtggga atctacagcg tttcgccaca
    29941 acggggtccg tcatccgtcg ctgcccggac aagacccccg cgctctatcc cctcccgcca
    30001 tcatgatgcc ttttctttcc acgctttgta ctcccgctga ttctcctcca ccgcctcata
    30061 caccgcgttc cagttcagac acctgcgaac aggatgtggc tcgacaggat gaatgttcga
    30121 cgggtactgg tacgggtcga ggttcgtgtc cccgcggcac aggatcatct cccggatgta
    30181 attcatgcag tgccgggccg gctgctcgtc gcgctgggcg cgcggtttcg tcagttggtc
    30241 gcgcatgacg tcgaggcagc gcaactggtg tagcatggag accatgaacg gctcgcgctt
    30301 ggggccgagg tagatgagcc cgtcgcctgg cacgagcgca ccccaggctt gggaggcgtt
    30361 gaagtcgtag cggagcccgc tgtcaaagga gaatgccacg ggcttgcgtt cgacatccca
    30421 gacgccgcct gtagattcat tggaaattag cctagtacgc ggagtaagaa attcaagaca
    30481 ttactcaccg ttcacttggt tgcgcgtcgg cgtgtggtaa agccatgtca ggctaatcac
    30541 cttgtatgtg aggttgaggc caaggagaag tatggctatg gccaagagga ttgactcgaa
    30601 tctccgggag gaggatggca tggcgagtct gccgggaggt gtggagatga tttgggagaa
    30661 aggcacgttc gcgaagtcca tggatccgga gttaagaact cgttgactca gaggtccgcc
    30721 ggacggcctc aatcaaagga agaagaatca tgatacaggt cagggagttg aatgcatcgg
    30781 cgctttgaca gaaccttcgc tctcggcggg ccgccagtca cctagcaggt acgataaatg
    30841 tagggatcag caagacggac aacaccagta ggggttcaat agaattcgtt ccagtgctcc
    30901 atgggcacca tcgctggaaa gatatgtcgt gagctccacg caagtgccaa tgcaagctta
    30961 ttgagaagtc aggccaacaa tcgccctctt ctggtgggtc gcagacaagc atgcggcgcg
    31021 ctccgattag atgacggtcg taagtagatc atttgatgaa cagcgcactg tctctcgcgt
    31081 cagtccggga cgctcaagaa acttaaagag gcttttcaga tgctgttcag atatcacacg
    31141 cgtgtcacaa cctgcgagaa gctgtttact tgcagatgag aatacgtttg aactgacgaa
    31201 cctaatcaca ccggtatgta tccgggttcg gaacaaggag tcatgcacat cgcctccttg
    31261 ggtgcagaaa atagtccctt gaaggcgcag cgagtcaact gcgccagccc cggactacgt
    31321 gtagtcaagt ctaccctctt tgtctctcgt tcccctttgc tccttgtaca cacgcaagca
    31381 catttcagaa gttcacgatg tccaacaagt tcggacgcga caacctagag gaaagctacg
    31441 ccttgctccc cgaaggcgat caagattcgt tcgaatctga gcatattctg tccattgaag
    31501 gctcccaggc catacgtgag ctacgtcgcc cggaattcgt gctccatcca ttctcaattc
    31561 actatcacag acccccgacg acgctctggc ttcagctggt acaagcccga caaccgacaa
    31621 tccgcgctca cgtgggtagt cgcgctgctc gtcgtggtcg cggccaccga cgggattgcg
    31681 ctcttctaca tgtcgcgcat tatgaacacc gtctatgcag acctcggcac cgacgagctc
    31741 gagttcgcca acccatacca cggtctcgac gccctgtata gctccggaac catcaattcg
    31801 tccaagatcg agccaatgca gaacatcccg cgcgtcgtcg cgcaggtgtt tagtgatcgt
    31861 ccgaaggagc tcgcacctgt gggcgagcat gacctgttca acaaggtatt cggcacactc
    31921 tctccacacg aaaagcacct gcatgtcacc ccatcagtga gtccgacttc gcaaccaccg
    31981 tatccatcgg aagagtccac tgctgaccac cgcgcctcag acacatacga tcgcgcagtt
    32041 ccgggctctt gacttcggga tggagatgtg cgagcttgtc atccatttgc ccggaaacgg
    32101 ggaccgcgtc gagagcacgg agcccttccg gttcaacccc cgctcgcaat tcgccatcta
    32161 ccgcctggac gcacccaaac cgctcgacgt ccggaaactt tcataccaaa ccaagccgcc
    32221 agtgaaggag agggtcgcca cggttgtagc gcgggcaggg gaggagacgc ctgtctcgcg
    32281 cttcccatgc gtatggggtt ccctgcacac gtttgagatc gcgtgcgcga aggactcgga
    32341 ctgcttggtc gacatctggt cgagtcagaa cacgacatac ggtacgtgtc gcagtcgttg
    32401 cactgtaacc cgcgtgtgac tgagcttctc ttcacaggcg tctacatgta ccagcatcag
    32461 acgatttgaa cgctgtgcgc ggtttgggaa tggaagatcg gactgtcatt gtatcatacc
    32521 atacatcaca atatcatcgt caggaaagcg cttgtagcaa acgtcacagc acttacaaca
    32581 cgagtttctg tcgatgaggg aaggagcctg cctattcgta ttcgtgtttc gccatacgcc
    32641 actgttccca gatccacatt tgcatttcaa gtgagtgcat gacagtatct gctagaggta
    32701 accctgcagg gtgctcaata caaacccgat tttgtcttct ggtgcggccc catgagcgta
    32761 tttgctcgac aatctcacca agctgtatga cttatagata ccataactta cttgatacaa
    32821 gaacaccgta aacagataca acgagaatga cgtatgggct ccctctgtaa attctcaacc
    32881 aactgcaacc cgcaagtggg cagaacgcgt caatcacctg cattagaact agcatgagtg
    32941 actgctggat gcaggggccc gtacctgaca atacagatag caatagacac aggaataccg
    33001 ccgtccggag agtttcggag ttttttgcat gagctctaac aggtccgaca gtgcgcggta
    33061 cattctatca aacagacgtg aacgcgggtc cgtctgggat ggatgatgtt tcgtgaccat
    33121 cagcacaagt gctcaacagg gcagtgtcgt tgactcacca attcaccaag gtatgacatt
    33181 cgggtcaagc cgtgtgccta ttctgaccag tatgaacgaa cgtgtcatgt agtagatgac
    33241 taccgcagca gctccgtcga aaccacgtat actattacta tctcgaagca gtactcgcac
    33301 gtcaaattgc tgcggccgcg ggagcaatgc aatgcaactg atccgctcgc acgagcagcg
    33361 gcaacagctg tgcgagcaaa gcatggagac gacttgcacc gagcggctag ttggcagaac
    33421 ttctcgaggc aatgctgctg tgacccgtct gagctgagtg ctagcgcacg agggtacagc
    33481 cgctgtggcg agcgatagtt cagtaatcga ggcgcagccg gagttgagtc ccatgagagt
    33541 tattggagtc cagatggtaa ctgaaggcac tatccttcag ccatctgtat gtggtttatg
    33601 gttgttgtcg ggccttgact ttcgggacct ttgaatcctg taattcaaca gggagaagct
    33661 gggtcagcgg tacgccgagt acgacctgac atgtcgctgt tggaagtcgg cgatacactg
    33721 tcgcatcttg ccctatcaga tctagaccaa cgccattgtc attcagatgt tgcagagcga
    33781 gcgatctcac ccaaactccc ctcgatcttc tccattaccc ccatgtcctc tcatcgacta
    33841 gcactcattc tcgtagtcgt cctcggcgcc ctcaacgtct acgtcgactt cctccacgta
    33901 tgcgcgaccc accgcacggc cgcatcgcga ccaccacctc tctcccacta cagtacgaga
    33961 actggcatgc tcacctcgcg accaacacac tcacgtcctg ataggcttca tcgacgaaga
    34021 ctaccccccg cgcatgccgc tcccctccgc ccggcgcgcc gtgaagctca tacacgaaga
    34081 tagctcacgc tattcactct tcgcgcccga ggcacaccac gagtggctct ggaccgcgac
    34141 cgtcggcgac gggaacgcgc actacggccc cacgcgccgc ctcttcgtcg tcgcggtcac
    34201 gcaccagatg cactgcctgc gcttcgtccg cgatgggctc ctgcaggagg agcctgtcca
    34261 ggcgcacagc caccaggacg ggcatctcgc gcactgcctg aacttcctcc gcatgtcaac
    34321 cctctgcgcg gcggacacga cgctcgagcc tcctgaagcg ttcgcgcaca attatacggc
    34381 gacgagagcg gggggagagc aacagtgcat ggactggccg gcgttctatg atgagatgaa
    34441 gacgaactat gtggagtggg actcgttccg gaaacaacag cattgagggt gtcaggttgc
    34501 tcatggtaga tcagtctgta caacatggac gcttactggc gatgcgataa gcaaacgcga
    34561 gggcaagtgg tagaggagcg cacctatgaa ctactttcct acaccttcgt accccacagc
    34621 gacgtccgct tgtgcttccc tcccctctcc ctgctctcca atcatgtcgc ctttgaggtc
    34681 ctcgtagaaa tccggcgtca atcccgcctt ctcacgatcg ctcgcattga acgggccttt
    34741 cacgtcgccc cgccagccgc gctgaacttc ctctctgaac gtctgcaccg ggtcgacgcc
    34801 ctgcttcgcg catatccacg tgaaccagcg gtgtccggtc gtgacgtgcg tgacctcatc
    34861 gtggtgaatt gtctcgagca ccttcacagt gtcggggtcg cccgcacggc ggaacttctc
    34921 tatcgtccca ggattgacgt ccagtcctcg cgcctcgtgc actaggtgga tgatcgcgag
    34981 gcgggcgcgc agggaagcaa aagtgacgcg cgcggactcc cagagaccgg catgtactgg
    35041 cagtgaacca tacagagtcg aaggcgagag tgcggcgagg cgtgcggtga ggagggagaa
    35101 gtgcttggac tcgtcgagtg ccatcttcgt aaagtccgcg aagaacgcgg gagggagatc
    35161 tggatgcgag gggccgtatc gcgcgatgat atcccacctt ttgcagcgta taagaacgca
    35221 tacatgcgca gcgcatagcg agacaaacac tcacgcaagg tcaatcctat gtgaagtgtg
    35281 agttgagagc tcatcaagag tgcatggaca tcacttacgc ccactgctca atattagcta
    35341 atgcatgcag catcaccgct ctgttcttcc gtcttgccac ctttccaggc tgaacggtat
    35401 ttagcgtata catctcctcg cggggggtat gtctgggggc ctaggtgcct tcgatgaacg
    35461 atgaccgata gacttgagct gaccagtgcg gaacagctgt acagcatgtc tggtgcgttg
    35521 aacctgaatc agcgtgagcc tgcccagatg catcatgacc tgtacgcata ccttgagcat
    35581 cgggtcagcg gtgttcagga tgaggacagc ccactgtatc agtgttgctg gtggattctc
    35641 cgtaggaaca aggggttcag gctccttcgc cacgcgggat gataatgaga ggtgagacag
    35701 atcaggaagc ggaggtgggg gatcggcgaa ctctatattc ttaatattgg gtggatgttc
    35761 tgcacatctc aagagctcca cgcaccttca gagaccggtc tgaattcaac cagccgccag
    35821 ccggtgcctt cctccggtgt ctcaacccat atgtgctcct ccccctcctc tgatttgcgg
    35881 aagtctgtag cataagtaca tgccttcaat cctgtttcac tgtgtccagt cttgaggtcg
    35941 aagtcgtatc tatgcccatt ttacatccca atgcagcgct caactaaaat gcaaaacgta
    36001 cctgtgccaa ggacaaaccg caactacccc agtatcgcac tcctcaatct ccgcatgaga
    36061 catatccgct ccgaggtgag ggcagttcgc ttccatcacg tatatctggt cccgtagggt
    36121 ctgcggagat gtggggttgt agtccacccc attttctggc gattggccag gggtgaggcg
    36181 gaacagtatg agcgagtggt agatcccttc ctgcgaccgc agggtcaaga aaaaacggga
    36241 atgtgttgct agctttacga gaggtgaaac actgaggtga gggatcagaa accgagattt
    36301 acgccgaacg actttgcttg cctcaaccat ttcgatccac tgccgcctgt atcagtgcgg
    36361 gtgtccaatt cctcggtcat cgcgcgtaaa cgaggcgtaa tggtagccag actccttgtg
    36421 cttggtaggg cttgatgttc ctgcacggtg ggacccgacg gccttacctg acgcgataag
    36481 ggatgtggac tggcttcgta tgatgataga gaccgtgtag aatccctgag acgtgccaat
    36541 gtcgtcggaa atcttttata tgaccaagat tgaagagaga ggcgagagtg catgcggcca
    36601 aaccgacgac cagtagtcag tctgagtcta aaggagtcga cgactcgact tcaagttgct
    36661 caagagtcaa ctgaatctaa atgaatgagc gttcaatcca gccaaaaccg cacgtgatcg
    36721 acgtgacgcg gtgatcacag ccccactagc tatggggaat ccagttcaac gtaagtaagt
    36781 tgcaagcgtt caaggtcgca tgcgtcacga cgtcaacatg gctcagttac catgcacaaa
    36841 ggatacatgg tatcaaaagg aaggtcaatt ctagaccaca atcgccctct acatttggag
    36901 ggatatttat taggaaacgg cgtaaacttg aagatcgtcg taagtaatca tgttgagaac
    36961 acagaaaaca agtggactgc gtatatatat gtatgtgaga aagaagatgc gaaagcgaca
    37021 gcgaatcgta caacaacgac cacctcgatg gacagtgtgg acacatacat acccctacaa
    37081 aacccgttca ccacctcatc cctcgaacgc gagaccacgc cgacgactgg gcattcggtc
    37141 gctcagggat tcacctatac gcaatgctcc tccgctgcgg ctgcgactga gcagcgccct
    37201 gccggaggag cgacttcggg gtcctcgtga cctccgtgac agtcgtgatc accgtcgtgg
    37261 tcgtcgtgcg cgtcgttaca acaaagtcgc gttcttccga gatcgtaatc gtgtccgtcg
    37321 tggcgggcgg cgacaccgcc cgcgcgctgt gcgcctcgac gctcagctcc ttctcatccg
    37381 cggcgggtgc gcagcgcgtg tagtgccact gctggcaggc ttccttggac tgcgacgtgg
    37441 cgagctggat ctgaggagaa agacgaggtg tgtcagcttg ccgactaagt gacgatcaga
    37501 acgggcgcat gtacgcacct tggtgccagg agcggcgtta ccccggtcgg cgagatcgaa
    37561 cacatactca gagttcggcc acgatatcct gtcgaaagac agttagttca atatcgaaat
    37621 ttgaggagca ctatcacgca cctgacacca tcgtccgtgg gctcgatgtt ccacgcgaca
    37681 ggatacgtgc tagcgatgat acgggctccg tccttgacac cgccctcggt cgagaggtag
    37741 agcgaatgtc cctccttcga gcgccgtatg cagcgaacga tatacccgtg gcccgtcggg
    37801 atgaactccc actgctggtt cggccctcca tgcatcggcc acccaatcac cgtcctatgg
    37861 tccgcccccg acaagtccag cgcggtcccg ctccgcgcgt tcaggaggac gtacgtcccg
    37921 ggagtccaaa cgttgggcga gctcgtgcgc ggcgagacgg cgacgtcgac gttcacggca
    37981 gtcgcatcgc tcccttctgc atggtgtgca gggaggacgc cgagatcgag gggggcaaga
    38041 ctctcttccg tcttgagctc ggctcgtgga gtccgcaagg cgtcagcagc agcaccaccc
    38101 tcggtaacag tgcctgtctg gttctggttc tccgcttctt gctgaggctg gatctgaggc
    38161 tgcggctgct gcggctcctc gacctcgaat aaacctactg gtgggacgac gcccgcttcg
    38221 aggtccggct ccacagtggc cttgggactc tcgtggagga catgaggcac gtcctccgta
    38281 tcgtagccct gcacctggac ggtgccgggc tcgggcgagc gctggtcctc cgtcttctca
    38341 acgaacgggt cgggcgcggg agtgggggtc gggggctcag cgccgggcat tgcgcgagaa
    38401 cgtacggagt cgcggtcgct cgtcgaccca cggccgagtt ggagcttttg cttcgcggcg
    38461 ccgttgggcc cgttgccgtt catatcgctg ggtgcgttgc ccatcttgtc cttgctcttg
    38521 tcttggctga acttgtgagt ggccgagtcg atggtcttgc ggtggaagag gcccttgatg
    38581 gtatgtgcgg tggtggtggg aggtgcagag gatttagctg gagtcgtacc gcggcggcgg
    38641 atgctgaggc tttggagggt gggcattccg ggagtacagc gagtacgggc agttaaaaca
    38701 ctgaaaagag ttggtgtatg gtggagtccg tgcggtatga gagtgttcga tgaaaccgcc
    38761 tgttgtgcgc gtgtgttagc agtgaggtat gaggctgagg ggcgaggact gcgcggaata
    38821 gcgagagtgg ttggagaagg cttgttatct ggtgcacaca gcactccttg acattgcaca
    38881 atgcgcgtgg ctttacgtac cgatggcgga ttccgatgga ttctggggtg gattgaggtt
    38941 tcgacgcgtc ctccacgcgt actgaggcgg ggtacgcgtg cagtacaaca cgtgtatcat
    39001 ggctggcgcg tccgggtggc tgctacactt atgcaaaagg ctccgcatgt gcgatgtgca
    39061 cgaggtagaa cgaagagagc aagtagataa taacgcacgg atgagataca acactataac
    39121 ttggatcata caatagggag accttgcatc gccaaaagaa ctatcacgaa tagccaccgc
    39181 cgagctgcgc gcaatcgcgt caagatccac gcgaatcatg acaagtgtat cacgcacctg
    39241 ctgcaaatgt gcatcaatcg tgtccccatc ctccatattg tgctgcagtg ggtcaggatc
    39301 gaggagaatg tgggacacgc gagacgcgta cctcggctgg agtttcctca ggacgcagtc
    39361 gctgaccact gaacgtgaac ttgaacgttc ctatacgcag gcgtcggaca tgagaccaag
    39421 aacacggaga ttactttgaa cgttaatcca acctggctct ttcccgaagc gtttctgcac
    39481 acagaacgag gacggtgagc aagagggcac gcccacacga gtaggccact cacttctgct
    39541 gcctcgaaga gcttcttgaa gggcatacct ggcttcactt ttaccgtaca agctgccgag
    39601 cgtcgcttca gcacgcaagg tacggaatgc gcctcccgcc tcatgccaca cgcgccgagg
    39661 gaggcgcttt cgacgcgtcg tgtactcact ctggccctcg aagtcgacta cgaggttgat
    39721 cttgggcttc acgtcttcct gctgctcttc tgtcatgctg tgagggtcgt tggtggcaat
    39781 aggagaacgc tggacaggag tggctaggag tagtggctgc agccaaaacg cggctcgatc
    39841 gaggcgagat tcgcgttctt cggcgtctac tgcaggactg gtccttgccc tttaacgaca
    39901 atccttcatc cactctcttg ccttgtttct ccacggccat gctctaaacc atcctgaaat
    39961 ctgggatatt gaccatatag cacaactgat tgagacctct gactacggaa ctgttctgag
    40021 acacgctatg actgacactg accacggatt tggctatgaa gagggaggca tcccaaagtt
    40081 tgacaaacag aagtatcaca gacatctgag aggatggttc agctacgcat tcgcaaggta
    40141 tgtacatttc agctttgttg tggtagctca aagaggtgga ctgctgatag cagttgctaa
    40201 gtgaagtgtt tgtcatagtc tccttgacac tcttcctccc catatgtctc gagcagttcg
    40261 cccggtacgt gccgtccaat caacttgtat gcatcgtgcc acttatatca gcgtagggat
    40321 aatgggtatc tactccctca caagactgta ccatgtacct cgccgacatc atcacccgca
    40381 acgaacgacg atacggatgc acgctgtgta gtgaagctgg gatggctatg gatagacagt
    40441 gcgagcttca ggtgagtgtc ggcccaagaa gcatctatat tggcatatat gcgcactctg
    40501 tacatctccc gaggagatgc agagcacgat gggcatggcc agccttgtag aaagtgtgac
    40561 aggattccta tcacctcaga cgagtgctat gtttgcgcaa aaaagaagag atccgagatc
    40621 tctcccactc cgggctatag gggttatagg catgcaattt tggcgaagtt aacctatcgc
    40681 atgactatag actgcctatc atgggggtcg cttgtgcgct ccccataggc cgcctatcgc
    40741 gtcgtgtaga ttggaacttt gtttgtcgtg tctgaatgct ccgaactcgg cgcccatgtc
    40801 acttttagtg acggaggtat accgcctgac gcgttatgat gctttcaatg gtcccaaagc
    40861 aaactaacca agtcatgaaa gttgtcaccc atccttcatt gccctgtgag ccatgcagaa
    40921 atggcaaatt gggagcatgc atgagatccc tttctgcagg aatgcggcag gggccgcagt
    40981 tgcccgtccg tcactccttt ccctcttgcc ccgtgacaga gagcgcctag cacggcgtac
    41041 atccaaagtg tcaatacacc tcaacatgtc tgatatgttt gggacagctt acactgccac
    41101 ggaattgaac aaaagacccg ttcttcaatt tagtgacacg tagactgcta caaagatgtc
    41161 aatgcccttg atatgcacga cgtgtaggac cactagggcg agcccatttt gcggtttccg
    41221 aacaggctct tattgttcgt cgtgatgatg aagtcattgc tcggaaagag actataagac
    41281 tcactcaatg caatagctta tacgtctact cgacctcagt agctctccaa gctctgactg
    41341 tcatctcgat gggaggaatt gcagatcacc gtacgcctgt ttacactcac atatcccgcg
    41401 cacatagctg aatcctgcat acgcatcctg tatagcaccc catcgcaagt tgctcctgct
    41461 cactttcgca gccttgggct ccttctcagc catcctcttc ctcctcctcc catcgtcctc
    41521 accggtttgg cccctcgtcg cacccctcgc gatatttgca aacataggct tcggcgcatc
    41581 catcgtcgcg ctcaacgcat atatcacgac tctggcccac agcacacaag aagtcgtcga
    41641 cgcgcgcgcg gacttgatcc gtgtgcaacg agccagcaat gctgtacatc ccacggatga
    41701 ttatgcagac agcgaaggcg cgaatgacgc caacgcgcct ttacttggcc atacgaaccg
    41761 tcagggtggt ggggatggtg ctgtacgtga ggcgaaggag aaacatgaca agttgctctc
    41821 tgcggcgacc tcgcgcatat cttcgcaagg aattgcgctc gggtatgcag caggcatcgt
    41881 catgttgctg ctcgcactca tacccgtgcg cgcgatgaag ggttcgacgg atgccctccg
    41941 tctcgccatt ggtctcagcg gtctctggtg ggcgctcttc tcgcttcctg ccgcagcgtg
    42001 gcttccaggc gcatccgtga tgtcagctgt gggggcggtc gcactccctg aggaggctcg
    42061 cgaggaagca cagctcgaaa cgacaccacg cactgacgag gtgaattgga gcatgactcg
    42121 cgagatcgtg cgcgcgtgga agagactggg ccagatgctc cgttggaggg agattcagcg
    42181 tctccggaac acgttcgtct acctcgccgc gtggttcttg ctctcggacg ggttcacgac
    42241 gatcacatcg accgcgctgc tgttcgcgaa gacgacgctg catatgccac cgtcgtcgct
    42301 catcctcata ggcgcgctta ctccgacggc gggaatcctg gggtcgctcg cgtggcccgc
    42361 cgtgcagcgc aggctcgggt ggtcgaattt gcgtgtgctg gtcgtgctag tcgcgatggc
    42421 gtccgcgatt cctgcgtatg ggtgtttggg attcctgcct gtctttcagc gcgcgagcgt
    42481 gaagttcggc gggctgacga ctccggggga gatgtatgtc ctcgcggtgt acttcgtgag
    42541 aaattccata gcctggccga agtgtcttgg gtctctgatg attgtcaata cagggttcgg
    42601 tctatggtgc gttccaagga tatgcccgtg cgttctacgc ggaattcatc cctcctggag
    42661 aagaggcgcg gtggtacggg ctgttctcta tcaccgacaa ggtacgttac actctatctg
    42721 tcttgactgg acgagtgtgc taatgactag tacgtgtacc gcgtgcagtc aagctcgttt
    42781 gtcggcccac tgatcgttgg gctcattgca gacactactg gcaatattcg atacgcgttc
    42841 ttcttcctcg ttgcgatgat ctggtcggcc gtgcccatac tgatgtctgt cgacgtcgag
    42901 cgtgggcgcg aagatgctca acgatacact gtgctcggat cgccgtagtc tctggattca
    42961 gtcactatgc tctgatgtac aatgttgctg ccctcgattg attcccatct cactgcttgc
    43021 attggagtaa gctgcttaac tccgctaggt gagtgcagga accctacctg ctgcgcattg
    43081 acaggctgta tgtgctcagt gcccttcacc cataccttct gaggtctctg ggtgtcgctg
    43141 gcattcaagg cgcgatcctt aaagatgtgc atcttttcat ataccgaccc gtccgccttc
    43201 gcgtgaagga caggccgttt ttggcgatcc aggtacttga ccgtgaacca ttcaacccct
    43261 tgtgggtggg gtttggctat cttatgcttg tggaacgacg ccctatgatg cgatagccgt
    43321 gactctcgat catcatggag ccattgggag aagatctccg agacgtacaa gatctctata
    43381 tggaccgcac caacgcgttt gaatccacag tatttgcgct cttccagtgc gcgggcgatg
    43441 agaacgttcc gctttttcgc ctgagagcga tacatcgtct cgggcaggaa cttgacactc
    43501 caggacgacg cagctcgcca ttgggtgtat tgcgcgagga aggtcacagt tctgaatatg
    43561 ctgctacgaa gaatggacat ttgtgcaggg tgtggggggt ctgtgacggg cgaggagagg
    43621 ggctagagtt atttgtaagt aatgctcgag aagttattca tggtggcctg cgctgcggca
    43681 agaaggcaag cagtggcctg cggtagtacc aggatgtcgc tgttgatggt ccaacccaga
    43741 gtactgcggt aacacccatg taagtctatt cagattctct accggtagtg ttatgtctca
    43801 caatgaggtc actcgaaact taccctgcag cctcgacgga gtactactac gtttagcgtt
    43861 cgttccgcac ccgttcgcga ccataaataa ggtgcgattc caccaagctg ctgaccgtgt
    43921 acgaatgtgc tgatcggtac catacatgct agtgccagtt ctctattgag caaggcgcta
    43981 tgtgtctact gtcaagttgt cggaccacga ggcatacctg ttcacctccg ccgatagctc
    44041 cgtgatatgg tccctcacga acttcacccc gtctggtccg agcggcagtc gaagcggggg
    44101 gttcgacaat tggctgagct cgtagatctt ctggacgccc ttcgcggggt cgctgtagcc
    44161 gccctgtgaa gcgtcgggat cggcgaaagc ttttcgcact actgacgtaa tcagtccctc
    44221 ttcggtatac gctggagggg tggggaccag ttcacgtccg ctcgcgatgt cggttttgaa
    44281 tccgccaggt tcgacagctg tgacctatcg gaaggcacga ccttcagcga cacatccaga
    44341 gacacgacgc gacaattcgg gtacccttat gttccatttt ggatttagct cccgatacag
    44401 cgtctcggtc agtccttcta gggctatggc atagtgagta caggcccatg cagcaaattt
    44461 gaaaaatata ctcaccgtgc ttcgaagcac aataccagcc gatgatggga tatccgatga
    44521 gccctcccgc ggcggtgttc gtgatgagat gcccgccttg cggcttgttc tcatccctga
    44581 agaatctgac cgcttcctgc gagacatgcg cggcacccca gaagttggtc tcgaacatcg
    44641 ctcgcgcggg ctcgtctggc acggcttcaa cttctccagc gacaacatac ccagcgttgt
    44701 tgaagacgac gtcgacacgg ccgaacgctg ccttggctct ccggaaggcc tccttgatct
    44761 cgtcaggttt ggtcacgtcc agcttcacaa cgaggagttg gtcaggtgta tgttgcgcgg
    44821 cgagctctat gagcacgtcg ggcttgcgaa gcgtggcgac gaccttgtcg ccgtgcttaa
    44881 gcgcacatcg tgccatctcg aggccgaagc ctgaggaaga accagttact gttaaatgtg
    44941 gatggtaagt gggaggatgc ggtgcaagat tgtgaggtct tactgagcca cacacgggga
    45001 gtcgacattg tatgaggagg tacttcaaga tgcagttcaa gttccatggg cactcgtctt
    45061 ttatacgcca acaattacct gccgctgcca ccgtgcctcg cgatttgcgc tcccaatcag
    45121 accagtcatt aggtgtcgat ccatcagcag gaaccaccga ggccgactcg tcgtcggatt
    45181 cgggcggtgt gaggctcggg cggcgttggg aggcggttgt gctgtaggca gaagtcacaa
    45241 gtgccttggc gcgttgtaag taccgatcgg cacatctcaa gcagtatgtc tcacatcgcg
    45301 cacgttatgc cggggattac atctgagacg ttacctatta gaaatacaca tgtgctatgc
    45361 gctttcacaa gcgagccctt ctgaccaatg cgcgtaacat tccacatccc tcgtcaactc
    45421 ttcgatatat tccctcaccc acttcaacga gtctagcccc aacggaatgt gcagaggagg
    45481 attcggcaga agcgtcagcg cgaagagctt ctccacgccc ttcttggtgt cctgctgctc
    45541 gagtccatag gcgcgttcac ctcctcggga taggccagcg agggacttgc gtatgatgga
    45601 ggcaatcgtg ttatctccgg cgtaagcggg gtgctgtggc gcaacccgcg cggactggaa
    45661 tacctccgtc ttgaagccac ccgcttcgac ggaggtgatc taggggcaga caactgcatc
    45721 acggtgggta ttgacaatac cagaaaagct ctcatacctt gatgttccat gcaggctcta
    45781 gttccttgta tagagtgtca gtgaagcctt ccaaggctgt ggatgctttg cgtgagtata
    45841 gtgtacacat gtcgatagag agagtaataa ccatgctttg cggcggtgta gaaccccaag
    45901 gcagggaagg ccgcgatccc agcagcggcg ctgttctgga tgagataacc tccctgtggg
    45961 ttgttatctt cccggaagaa ccggacagcc tcttgcgaca cgcgcactgc accccagaag
    46021 tcgacttcaa agagatcctt cgccagctcc tccggcgtgg tctccgcctc tcctgtgagg
    46081 acgtacccgg cattgttgaa cacgatgtca acgcgcccga acgcgtcttt ggccctgcga
    46141 aacgcggtct tgatctcatc gtggttggtg acgtcgacct tcgcgacaag gagctgggct
    46201 gaggaatact tcgaggcaag gtccgcaagg gcagatggat cacggagggt tgcgaccact
    46261 cgatcgccat gttcgagagc gcagcgggac atctcgagac caaaaccgga cgaggcgccg
    46321 gtcactggat tgggttttgt gttagtcgtg atttagaggc agatgaagag tcaatagaag
    46381 ctcaccaagc catacgcgcg aaggaggcat atttctgaag tcactcacgg tgggtggttg
    46441 acgttcgaca tcatgcatgt ggttctctta tatccactgc tttagacgac cagtgcgtca
    46501 atgctcttca ctgcgactcg agtatcttcc gacttcgtat gtcacaggca agcgcgccga
    46561 attccgctcg gactgaacgt gcagcgagcg gctgaacagt atcggtgtcc gttggggtta
    46621 tctggggtgc taggtaaggg aactatctag aatgctcagt cccgatcggc atattcattc
    46681 gcaacggcag taatacaatt gattgtacca caaactgaat caacgcatgt atacttgccc
    46741 atcggcatca taagcactac tctgcgaata gcctcccaca cgtgaacatc gcgaataagt
    46801 actgcaacca ctacgagttg atcacatgaa cgaacgggag tacatcacga tcagtgtcta
    46861 ctgaaccaag caatgttgtc cgcgacgtca agatatcaga acacaaacca tcaccggtgt
    46921 aaagaggtac cttagacacc aattccttat aattaccctg aacgagatcg ataatacgaa
    46981 tataccagag gaaacggaac gtatggctcg agagacgccg ttcagatcag cgtcaatgct
    47041 gagcgttggt gcaggtccca acctctcggc cggcagaatg aggcaagcaa tgacgtcaaa
    47101 cggcatcgac atagcagaca aagctaggca ggaggcagga tgggtggata ggtgttgctt
    47161 caggctgtcg gcctatctca tggatgtagt cggcgaggtg attcgcagag gcgggctcgc
    47221 cattcactct gaaatcaaac ttgctcagcg tgagagtacc cggaagatgg tgtttctcca
    47281 gatctggtcc ccaatgttga aggatatggt cggcggagca gtcatgctct ggaccaggca
    47341 tatctgggaa taccctcccc tctaccagcg ctgcccatag ctcccgttgg cgcactctcc
    47401 gaattggaat gtcaagtaac tccaggaaaa gaagaatgag agcgaattag gcgagtcccc
    47461 tagccaaggc agcgtcgcat ttgttaccag gaaaggcagc gaatcccaag tgaaatgata
    47521 ttctgggacg cggataggag aggagacggg atggttgaga ggaaagtaga gaggtgtcct
    47581 gactctatca tcggatagtg gattttgcgc gagaaacgtt tcgccactgc acttctacag
    47641 cgccactgcc ggtgagtgcg tcgaaccttc gtataggaac ttcgaccatg acctcaaagg
    47701 ggcaaacaaa cccgctgtgg ggtcgtcgta tgtagagggt agatgcgcga tgccgtgagg
    47761 atcgccccat ccgaaaatag ttgtactgct tcatgatttc ctcctggagc cgcctggaat
    47821 gcctttctcc ctcggcatgt tgatgtcgaa gatcctgagg agaaaatatg cctcatcctc
    47881 cagatgcatc gtctgtcgtg aggctgccca ttccatgtga tgagcaatgc tcacctcgcg
    47941 tgactagggc tcttctcgag tcttaggaca tccgctggga tacctgtgat ggcctgtgat
    48001 tacctcgcaa ggccatgtcc aggaagtgga gaagaagttg acaatacgag gtgcgataag
    48061 ctcttgtagc gtccatcctc ttctatgcca tctgctattt ctgaatgaca agggtgctcc
    48121 ttcgtcatcg cctggcgcgg tccctacggc ggcgtctttc ggaacatcct tgagataaac
    48181 gaagcatgcg agggcaaggc cgtactagtg aaacatggaa ttgattgcct cgggaagggg
    48241 gtcgatacat gcccaccgat acccttgctc cttcacatcc ttgcaagatt ttgtgatttt
    48301 gggtgacagg tgcccgtagt agtctgcgtg tttctcctgt atcttcctca gctcgtcgaa
    48361 ggtttgctct tggctgtccc aaacgtgaga aaaagtcgca tatccctcct caacagcctc
    48421 tggagagacg aactcccgag gtttcggtgt gctagtattc aaaagccaca tcaagacgat
    48481 gattctggta gagttgtcaa tgcctatttg gcttttcgtg aacgattggt ttgcgtatcg
    48541 cttatggcat aagggaacag agcagtggaa gatggacttg ccttctacta caaagaacaa
    48601 tctcgttatc tgcagtgaac attcgacgat cgtccctcga caattttggt atgcggcctg
    48661 ggggatcgac tctgctagag atggacccag atgtcccagg tcgcccgccg tgtcttctgt
    48721 ggacgctgag gtaggccggc tcagcacgga gggttcttga gcgggtgtac ttctccaagc
    48781 actgccatgt gggtgcaata caaaagggga gatgggagag gtcgccgatg gtgatgctaa
    48841 ttcagaacag aaaccgacat gctagttgga gtaggggtag atggagcaat acgagatttt
    48901 cgcttgtgcc gccctgcatt tcttcgagcc ccggtgtttt ccaatgaagt atgggtttgc
    48961 cccgcttgtc aggagcaccg atgtgtcgca gagatcgcac gtaacaacat agtattgatg
    49021 tcaagagaaa agcgagcttc aaactgggta ccatctttga gtgtgaggac tttgggctct
    49081 ctagaggaat cctgcatggt gtaagagggt caaacttgca tacgaggatc tactgagctg
    49141 atgtcattgc gacaatgatc aaagtgcaag atatcatata gataaaattg tgcattccat
    49201 taagcgctct tggccttgtt aacggcagta agaatgttct tgcgtatgta ctgcccaaaa
    49261 aagctttcat attctatact gtgcacatat atatgtcaaa aatcaaatat gaaggcataa
    49321 aaagcagtag ggaagaagtt atggacgagt tcgcgcaaga ggggcattgg agttgaaaat
    49381 aggaccctgg acaccagatt cacaacaaca tgatgtcagc gctagctcgc ctcaacggcc
    49441 cctgtcattc cccaaccacg actcaccgca atggagtccc acactgagat cctcaaacca
    49501 agattatcca tggagttcaa cgtcactttt ggacgcgaac gcgggtaagc tcccgctgtc
    49561 ggccctatag ccatcgtcgc caacctagac ttattactag atcgtactaa ctgggagggc
    49621 tggaagccat ccccttcgga gtggacgcag ttagataatc cctggaaagc gtttgaaaaa
    49681 aaagtggcgc aagcataagg gaccagtcta caaagtagtc gacggtgctc ggatcatcga
    49741 tatttctgac cttcgccatc tggtcgcaga cgtccctccg tcgatccttg tgcgtacctg
    49801 ctatgacaat gctgtcgttg ccacgttgcg cacagctgcc gtagcatctg actccgacat
    49861 gatctttact gggcagcctg gtatcggtga gcgttctctc tgttcaattt ccctattcag
    49921 atccaactaa cgacacctca ggcaagacta cctttctcct ttacctcctt gttctgctgt
    49981 tgcagcgcaa gcaggttgtc ttgctcactc tagacccctc caaaccgtcg ctcctcttct
    50041 accataatcg tgtctataaa gccactacat cgcctgacat agagaacctt cccagccccg
    50101 acggtccctt gttgatctag tcgctgtttg aggccaatcg ggagctttta ccggagtgtg
    50161 cctatcaagc tccaatactc ttccctgttc aggcgccctc tccaaatccc gcactttaca
    50221 agtcatggcg gaagaagccg aaccctcttc tcagtgcgtt cccgctgtgg aaacgtgaag
    50281 agttcaaaca ggggtaggat tcctcccact attgtctcat cggtgctgat ttcagttact
    50341 agactgcagc tgcataaagg ccttgcccac ctccagggag agttaggctc gatgttggag
    50401 acgtggcaag accacatccg cgactcctct ttcacgtact cttgtgccct tgacctgctc
    50461 agagccgcct gtggagacaa acggcctgaa tcagtggacg cggcggtgga tctcctcctc
    50521 gaagcctgca tcacagcatt tggatacgtt gcccgtgacg tattcagggc catagtggga
    50581 cctggtggtt atgaagacct tcttgatacg cacgaggagg catctcagct cccgtacgaa
    50641 aaactggagg agatcgtcaa ggcggttgta ggctcgaaca gcctcggaaa acatgttcct
    50701 caccgtgtgg tgtgtatccg tccccgcacc aacgcggggg agcgggtgag atggcgcatt
    50761 gacttcaagt cggatatgat ggcgaagaag atgtcggaga agtgggccga cgcacaggaa
    50821 ggaaaagtgc gcgagctcat ggcatatctt tccaccgccc ccgcaggaaa tacatttgtc
    50881 gggtggttct tcgaagcact tgcgcatcgc cgcattctag ctgcggacgg cgctcaggag
    50941 tgctggtcac tcaagccgat gacctttcga gaaccttcta cgttcgttct ccgcatctca
    51001 gccgcgtcta tacccaagat ccccaagaag catcggctcc ctgtcccttt cgatacggag
    51061 tccatcacca gcgagcaact cgagctgagg gatgacgagt attacatccc caatatagcc
    51121 aacttccctc tcatcgactc tttccttgtc actttcgaac ctggttcctc tgcggcggcg
    51181 ccgtccgctg atctgtgatt atttgagatg acgacgtcgg tgcggcaccg aggtacgtcg
    51241 acgtcgacgg gctacgacaa gatccagaac attatctcca tgctcgagaa gcagctcagg
    51301 acgcagacgt ctcacgtgga gcctcccaag aagcgaagga agctgcaggt tccgaagtca
    51361 aaggttcaga aggtccaagt ccactacgtc cttgtttgtc ctgcaggcaa agaacacagg
    51421 aaatgggcgc tccctccagg ctgggctgac aaagtaaggg gtgacggata tctcatggag
    51481 ctcgacgtgt tacactcaac gcaggctggc agggtgtcgg gcgatgaggg gaaagagccg
    51541 gactgcgggt gtgtgcacgt ggtcgaagag tccggtcgtg tctacacaag tgagtggtgg
    51601 tgtcgcatcg cagggtcagg aactatgaac gacgaacgaa gagagttatg gctctgtgac
    51661 atgtctgaat acagacgacg aacgagtacc attttcgcgt ctccttggct tcccacagct
    51721 tgaaccgaag cgcatctgac gtacgctctc cttcgcccgt aggccgacgt ccaagagatc
    51781 acagcagcac tcggcgggca ggattgacaa aaatattccg aattctaagg gactgagcgt
    51841 gtgccactgg tacatgacgg aacatgggcg agcacagaac acggatgcgt atgcatataa
    51901 tcgacaacaa tgcgagtggc agtcgaccat cccttccatc tcctcgcgca tcatgcatcc
    51961 tcctccttca gccactcctc gtccgtcacg ttgttcgcct cagcggcgtc cacagcctcg
    52021 agcagctcca acgcgccaat gtagaggagc agttcgctct gccgggttga acttgaatgt
    52081 ctagtcggag tctctggttg agtcgtcccc aggcccggga gcatcagcag aaatactcac
    52141 agggtgtgat gcggtgtggt ttgcactcag aactcgctgt caaacgtccc tgaacacggt
    52201 gcttcctcaa acgttcaggc aaatgtcctc agatacggtg ctcctcaatc gtccaactca
    52261 ccgggctcgt cgtcatcacc accttcctca taaccttggt ccattactag tagtacctta
    52321 ccccagagcc ccgagtctgt ctaagcacga caaggttagc tcagccacaa tttatacggt
    52381 acttgcaggc ggccgcgtgc atcactatgt gttctgactc tcagtgagac tcgtgagact
    52441 gtgagttcgt cccccgtgtc gtccgccaag cggcgactca gacaagagcg acgcgcgccg
    52501 ccaccgttgc atcatcggat gatgttccct gcagctaaag ccaccgctag tgagtgcggt
    52561 gcacaaggca cttgaaaaaa ggaacttacg ctgtgctgcg tataacaacg cattcggagt
    52621 cacagttctc tctctcctcg acccgagaga accaagggat agtgattgat cttccttcta
    52681 cacatgaaca aggactaaaa aactatattc gtacaaagga tacatatacg cgcgatgacg
    52741 atgactggac ggacggagag gtgcaagggt gaggatgggg aggaggaaat acgctacaat
    52801 gtgcgcctct cgccgcgcga gagggcgatg gattatctgg ggaacactcg ggaagggaac
    52861 acagcgcctg gcaggaaatg gaggggtgca aagggcggga aagacaaatc gagggatgtc
    52921 gatgatacta ccaagaatac cgaacacaga acaccggaca ctaaacacca aacaccgtac
    52981 accaaacggg catatgcata tgcagctacc tatcctccaa gctcaatcgt catacgtagc
    53041 atgcggggaa caggcgagtg tcatttgcag gatcatgctg ggggcggaaa catggaacat
    53101 ggaacatgag atgacgcgtt cggcccagga cggcctgcct ttcatccgat gatgggcgca
    53161 gccatatggt actgattgaa agcgttatcg aacccgttcg gcaccgtgtc catcgactgt
    53221 ggcgactcgg gccacgtgaa cctgcgcaaa gcaagggaca aacttgcgtg agcacacatt
    53281 gcactgacag ctcgctcgct ttgagataag aaaaaccgtc catacccagg catcatcatg
    53341 tccttccaat agttggggtt ctgcaacgcg agcagcgggc cccacgagtc gtcctgctgc
    53401 tgtccaaact ggtacatccc ttggccgtcg ccgttgacgg cggtgtacgc gggctcgtcg
    53461 aacgcaggcg aagtcggcat cgtgaacgac gagtccgaga aggacgcagg gctgcttccc
    53521 gcgatgctct cgtacgagcc gccgggggcg gagccgaggc tgccaaaggg cgcgttcgaa
    53581 ctgctcgtgg acgatggcga cggctggaag gcgttgttcg cctgcggggg cgcgccgcgg
    53641 gtcgccgtct gtggtggggg ctgtgaagga ggctgctgat ccgaaacacg agcactcacc
    53701 gccaggtcgc ggcggtgctt cctcaggagc gagtggagga agcgcgaatg cagcgcgggc
    53761 gtatgccgct cgtcgatcgc gacttcgggc gagccgagct tctcgatgag gcgtgagatg
    53821 aggtcgaaga tctcctgctg ccgctcgcgc gggacgaagc ttgcgaattc cgcgcgcagg
    53881 agcttgggaa gaggtgcatt tgtcaatgac gtcacgggag ctcacacatg cagggcgaac
    53941 gtaccttgag aaggaacgcg gatgcgaatg acgcaaacac aaagtagccg tctggacacg
    54001 tcttcatgta gccggttggg atcagccgct cgacaatagt ggttatgacc atcttcgcag
    54061 actcgaagca ctgcgaacag ttcaacacgc cttctccttg agcggacgta atcaacttgc
    54121 cttttcgatg aagaactcat cctcggcttg caacccacgc ttaaaggctt gctggaagcc
    54181 gaacgagtac atgaccagtc ttgagtagtt cgtgaggcta ccaggagaca gtcagttcat
    54241 gcggaaggac aatcagagac ggacttacaa aggaagtagc tcggcacgga acttgagcgc
    54301 aggatctgca aaccacgctt agcgaacaca tacgtcagtt ccatatggtg gaaagacaaa
    54361 ccggtgaggt cagagtcgcg ctggaagcga cccatccact cttcaaagta ctggcgtagc
    54421 tggtcatcat gctcaatgat gacggagcgg aagtccaggt tctgtcgcca tgcagtcagt
    54481 cgcggcatac tcgttcggag aactgtcaac tcacctggtt caaaccggtg ggagactccg
    54541 ggtcggagta gatggcgtca tggaagcgag agacgactcg gagcatttgc gcgtaggccg
    54601 aggttccgat gttcagctac acggaagcgg tcaatctggc gtctcgggat caatcgtgcg
    54661 ctcagacata cagttgagtt catccgggac gacttgtacc aatcggcgga gtggcggatc
    54721 gtgctgtcca aatcgttcac gttatgctca acaaacgaac gagcaagtct actcactagt
    54781 cctccttgat agtcgaaggc ttgccgaact gggccgccgt cgaacgatcg aggttgaaac
    54841 agagcatcca cacgcgcgtc tggttgatca tctcgcgctc ttgcttttcg gtcttgggct
    54901 tgacgttgga cacaacatgc aggttcagat cggtagcaat cctggtgtgc acggtcagat
    54961 tgagcagccg aacaaataag ccatttaact caccgaatgg caaggcccgt gtagagccag
    55021 ttcctgtcct cctcccatct gcgggcgggg acgccataaa ggctcatgag gatgtaggcc
    55081 tgcgaaagct cgacggactt ccagccgttg aggagggcag aggccgcggc gtgcttggca
    55141 aagtgcatcg cgatggggta gatctcggac ttgtccgtgt agtatcggga agagatcgcg
    55201 cacactggca ccacgctgtg agtggcttgc ggatgggcgg atggagcgag gatgacatac
    55261 cgacagtgaa gaggaacgga cagcgtgcaa aggtcgaggc cggcgtgtgc agcaccgggt
    55321 cgagcacgtc gcagtgcacg ttcacccgct caaagtatct gacaaattgg gtcagagacg
    55381 ctgcggtccg atgcatggac ggacgtacat tttgaacagc ttctccacgt cgtctggagt
    55441 aaccagacca tgaaccagga tgtccggtgg gctgacgctc tcgatcatcg tcgcacgcaa
    55501 tccaaggttg aaagcaggcc ctgggtcgaa gaacgtctcg cacgcgacgc cctgtgcacg
    55561 aggaggatga gcaccatctc acacccgacg ttcgcgcgct cagactcacc acatcgtcgt
    55621 ccgaggacgc atcgtccttg ggctttgccg gcgccttctt tttcctcttg ctcttgttgt
    55681 ctagcgcgag gttcgcgagc agtccgatcg ggacggcctc gttcgccagc gccgtcggcc
    55741 gatcgtctgc gtccttgagc ggctcgtcat cttcgggctg cccgacgctg ccccgctccg
    55801 taggctcgcc tgcgccgccg tcctgacctt cctcgtccga ttcatcgctc ggctgcccgt
    55861 cggcacgcgt gtccatcttg aacgcgctca cgccgccagg cgccccggcc gcctgcacgc
    55921 tcgcctgcag tctgtccagc catgcgagca cgttctggtt gttctggtcc gtcggcgacg
    55981 tcgccatccg gtacgacgca atcgacatcg gcgtggccag ataggggttg tggatctgta
    56041 agtgacggag gagtaagtac gggacgcgac atccatcgcg agttgtggac ccggcgccgc
    56101 caacgccgac gcacctgttt gagcagcgat tcgatgatgg cattcttctg gcggatctgt
    56161 gcgagaagat actcgcgttt actgtgcccg ggcgaaatca cggtccagtc agcgaaatcg
    56221 tccccgagag cgtcaccgga cgagaatgag caactgtctg cggacatcac cacgcagcgt
    56281 tcgacacggg cgagagaacg tccggccgtt ctcttaagtg tccagcagcg cattgcccaa
    56341 cactcacttt ggtgcattcc ggggcttgcg tccttcaacg atgcactgat gcccacccga
    56401 cttgcagcgc ttgcacgtgt tgtcgtcggc cgggaattcg cacctcatct atcgcaccgc
    56461 catacagacg catcagtctc cgggcatgca ccacgccata catggcagtc ttgccagcca
    56521 cggccgctgg ccagtgataa acggcacgca ccttgagctt cttacaatgc ttacacgccc
    56581 cgggactagc atatcgccac cgaattacag cccaagcgag agcacatcga ggcagcgaac
    56641 gccgacgcgg gacggtaagc cgtatagacg ccgggagggt gatatttccg cgagcggcgg
    56701 acgttacgga agcgtataaa tgcccgattt tgccggttgc gtgcgtcgag gaggaatgca
    56761 atggaagaga aagaggaaga agaagaaaaa cacgaggagt gcgagaggga gagagaggcg
    56821 tcagcacacg gcacaactcc gcgactgata tccgagactt acagtctact cggcatggat
    56881 tgtccctgcg gcggcggcac gctcaccgtc gtgaatccgc cgtccatgcc aaacggccga
    56941 tcgtcgtcgc tctgcgtgtc gctgtcctcg ccgtcgtgcg catcgtccac gcgtgcgcgc
    57001 ttcgtcttac cccggccccg cccgcgtgcg gcgcttccgg acgggttccg ggaggaggat
    57061 ccttgaccgc ggccgtggcc tgcggggtta tgctgagatg ccaggggata agcatgagta
    57121 tggccatcgt cggtgccacc caccgaaggg gtcgagacag aggacgagag cgcggtgagt
    57181 tccgacgtgg gcgtgtaggc cgatgtcgac gggtgttgtt ctggctggta gccgacaaag
    57241 ttgtaggagg agtgtatatg cggctggggt tgtggctgct gctgctcggc ggctcgtggg
    57301 acctcggggt aatagtactc tgctccgggg gtctgctgga ggccaaacgg cggctgctga
    57361 tgggccgggg actgttgtga ctgctggaac gatccggagg gggccccggg aacgcggatt
    57421 tgggggacag aagagtagct cacgggagcg ccgccgcgct gggggatacg gctcgagggg
    57481 agggcgcgtt gggggcgatc ggcagggccg ggctgcccta cgaggtggtg cgagtcgtag
    57541 cgtgcgccct ggtcggtgta ctcctgcacg aacggatact ggctctggcc cgggttctgg
    57601 gcgggagcga cggggacgtg gtggagctgg gactgttgcg ggaactggac gttaccggcc
    57661 atgccgccgc cctgcgcgta ggtgtattgg gagctcccgc tgccgtagtg ctccattacc
    57721 cactgttcgt agtttgggcc ctcggggacg acggcttggt tggggtcgta gaacgaaggg
    57781 ggagggccga tcatggaggg cgacgcttgc gagcgggata ctggaggagg ttggcaagaa
    57841 cgttcaaggc ccgcgagcgg acaacggata gcaaagtcaa agtactcacc ggaagagggc
    57901 agattcgcaa gctcaggctc gaaggttggg gctttgttga atagcggagg aggagataga
    57961 tcagaagagc gtcgcgagca gcgcctacct aaaaggagga cataccaccg gagtcccgct
    58021 ggttcgctga gtgggccggg gagcgactgg cccgttgaga gctggacatg aacttgatga
    58081 ggttgtcagt tctccacgcg gtttaaaacg ccagcagtgc aatcgatgtc gctggtgagg
    58141 cggtgtgctc tggcctgggc tgtgccagga agtctgacca cgatggccac ttgcagtcct
    58201 cccagaacgt tcgtgacgcg tagaatgcac tgcccagcaa ccgccttgag cactagacgg
    58261 tcccaaggaa tgcgtacagt gagagcaagg agcacagctg ggctcgagca gggtgcgccg
    58321 tagtaagccg tgtcagatga acttatattt gcggccgtcc gaggcgcttg aagcaaggaa
    58381 gttgacaatt ccgaactaat ttttgagaca gattcaagat acgcggtcgg acgcgctgca
    58441 gagaaagagc aatggagtag gatgcaggta ggatgtggct gacgtggaag ttgtgtgcgc
    58501 gaaggtggtg ccccggatgc ggctgttcga ggaatgtacg aaccgatcac aagcgcgatt
    58561 catacacact ctcaataagg attagattgt cgcctctgcg ccgacaatcg acggatgtca
    58621 aagttgtaca cattgcattg gttctacggc cttccatagc caatttactt gtactagtat
    58681 ctaagcatag tagagcggag acttgaagag tatactcgag caacaacatg gacctcatcg
    58741 tgccgccggt gaaaccaccg tgcccgatcg gtcccttcga atttgtgcaa caggaccggg
    58801 gtatcggaca gcaaggcccg gtggcgacta tgcgcacggc aggttttgaa cgaacacagg
    58861 ctgttctcac atatgggtct gttgcagtac tcgccagaga gtgacccatg tatgctaaac
    58921 tggagacggc cactgagagg tcgcgtgtac gggattccat attcatgttg cgttcatagc
    58981 acttgagcac cctagtgtag atcgcctcca ggccctcagt tgcccgatca aagctataag
    59041 gttccggatt cccagacatg cctaaatctg aaccgattgg aatcggtgag agtaggtggg
    59101 taagccgtac cgcgtgaggt caacgtatat cgagagaaat atttccgaca tacctttcca
    59161 acacctcaac gtccggataa ccatagcgag tgctccttcc gcaattgtct tttggtcact
    59221 atggacacaa ttgcaatgac ttccctgtca gtggtgtcgg tgaactgcgg ctgcgtatcg
    59281 ctctcacgac tgaagcaatg atgccactcg ttgggggcaa caaatgccgc gcgcgccgtg
    59341 ttcgacagta cgctcactag cctccaatga gaacccatca atgtctatga gatgctgaga
    59401 aggtacgtac tggatactaa attacacttt gtgtgccaat cccactgcgg tctccgagaa
    59461 ggtgatgttg cgtctccggt gacgcactat cgccgggttt tctactcgca cgacccgtcc
    59521 agacgcttgt ttaaagcgac cttgcgactt ctgaaacatg gataccagga tcgagagctc
    59581 ctcgggacaa accacggctc ggagaaggtg caaaggcgat tcgcgaatga taatttccgg
    59641 agagttcttt gacctcgagg tgtcagctcc gcagaccgtg taatggatgc atgggcgaag
    59701 tagacggttg ctgaaagcct gtaccacgtt cacggtccga atgcatatag ggttaatgac
    59761 ataccgcgta aaatgcttgt atcatctccc tggctttctg tgatttgatg ctcatattgc
    59821 gagtgccatg ccacgaccat gggccagggt agatatatcg cttcggcgct ccgctcttgg
    59881 cgggtcgaca tgcgtacgtc ccggagctaa cttgcggttt agtcaagttc gtcgtcccgt
    59941 gatagcgata ccgcagatag ctataggacg caccatagaa ggggcataca cgcacacatt
    60001 ttagggtgcc cgtaaggtaa gtacaaccaa cacgaactgg cacaccgggc caggccctgg
    60061 agtcagtgag aaaataccct agatagtgag tcatgttatg cactgggggg taggcatatg
    60121 gtatagggtc caacgaattg tgctcagcgc ttgacgagta aggatgcgac cattcctggc
    60181 cggatcttgc gtgtgcacgg agcacacagg ccgcacacag gccgcacata tgaggtattt
    60241 gcgaacctcc tgcctgtgag gatatcggtc aacgcttgga ctaaatggag tatctggaag
    60301 atgcctgcca cgcaatcgtt gtcgcgacgt ctcaaggttc aacccgtgtg attttcttca
    60361 agttccttct taatgtatcg cttgagtgtc gggcgctccg aggtctggga tccaacgtgt
    60421 tttgcatgct atgcatactt gtatgtttag tagcgctggt aagagcagta ggcgcagacg
    60481 tatgtggtgt cttagaaggg aattgtggac cagcacgcca ggtgtcaagc acgagataca
    60541 cgtggtagaa gaagggtgca tgcttgggac gcctgtcagt atcggaggtt cccacgcgtc
    60601 ttcggctatc gtggtcagcg cttgtattac cattccgggc accgttgcct tgtctcttca
    60661 gcacctcctc acactaactt ggtcctcaca cgcgtacaca gtttgcaaaa atattggtcg
    60721 tcactatgag tgatattctc tcaaaatatt tggagggcaa gattgtgagt catgtggtca
    60781 tatgcagtgc cacgtactac aacccgagtt ccctaggatt tcgaagggca gaagaccgtc
    60841 gagcaactct caagaaacac tcttattgtt gcgactgtgc gttgactcat tcttgacaag
    60901 aatacccagc tcatcgtctg gttcagattg tctcgttcgt gattggattc gctgctcagt
    60961 cgttgcaggt gctgttcggc gtgttcgcct tgttcgtagt gcttctgagt gcggtgagtg
    61021 tccgttcata ctcccatgag ttctaccaag caagtatcgc ccgaagttgt atgcacgtaa
    61081 tcgaacacgc atgggggggt atgatctgag taaaatggca cgagtgtcgc gtcgctcctc
    61141 gtagacatct tgcccagacc ttgcgaagga atctggggat gtatatgaag agctttcgac
    61201 tgactaccgg tggttatgga agaagtgcta agatattcta ctgtacgttc accacatttc
    61261 tgcgcaagct tccttcatat accgctgtgt tggtggacgt agcatccgag tggacgcata
    61321 ataggtgcat aatccctgat gtatgtgatc attgccgttt gatagccctt gcgaatgcag
    61381 cattgtgtac gcatatctgt tcttgtgcaa cggaggagtt tcttgatatg tcttgtgctt
    61441 agtcttgcgc aggatgtgtt gcatcgtttt ccgtcgccct attggtgacg gcatgtatcc
    61501 tcgtatccct tctccgcata gtcctcatta catcactgac atgattttat tttaggctgt
    61561 gatcccacct tggccagcgt ataggcggca cccggtgaag tggcttccag cccaaggcgc
    61621 caacgcatag cgacctgtgt actctgtcga gcacccacga ggttacctac caagtctcct
    61681 tcggctcagt ttgacacgaa actcgctcgt gaactttgcg ctgtgaaacc gtgtgccttg
    61741 tgttcggagt ttctattcac agccactgcc cacatctgct gacgaccatc ggtcccgact
    61801 tcttactacc tgtcatacgt gatccgtacc gtacatcgtc gtgtaatgta gcagctttcg
    61861 aaaagttgta tttgttgctt gctgtatgcg agcgtatgcg agtgtgtgta tgcgagatcg
    61921 gggggacaat gcaagaaaaa tgaaattgat gttggatgag aggtccggca gtatggcggc
    61981 ggcagaatta tcgttcacta gggcgctcga ttgccctcat gcgcggtcac tgaactcctt
    62041 catcaacttc caccaccgct gtcctctacg tcgtctaact cgtcgtcgcc gacctcttgc
    62101 gccggtttat ggacacatat cccgctggcc tgacttttcc cgaaaagcaa gaaggcgtat
    62161 cgacccccac ccacgggggc atggtcgcag gccctgagta cgacgtgccc attacacaga
    62221 aaccggtagc agccccatca cccgacacag aacaacagac gaccatggaa cgcaccgaaa
    62281 ggacggagag atatgcgcaa ccgcaggcga gaccgtcttc aacgacacag agaccccgtc
    62341 cggtgtcgat gccacctcag gcgtacgcta caacgcctaa cggggaccgc gatcagcgtc
    62401 aggaagacac cagacctgga cgcacagagg cgggtacatc gggcaagtca cgcagcggga
    62461 cccggatact gggagattac acgcttagca agacgttggg ggcggggagc atgggcaagg
    62521 tgaagctcgc acatcacaac atcacgggcg agaaggtgag cattctccgc tcgagttccc
    62581 atgctgtcta ggaccgtaac atacgtgacc ttccgcccag ctcgcggtca aaatcctccc
    62641 ccgcgtgtcc cccagcgggt ccgcagcggc gcccacgtcc gacgcggcgg cgaagcaggc
    62701 gtccaaggat gcctcgaagg agataaggac ccttcgtgag gccgcgctgt cgatgctgct
    62761 ccaccatccc tacgtatgcg gtatgcgaga gatgatcatc caccagcacc actactacat
    62821 ggtgttcgag tacgtcagcg gcggccaaat gctcgactac atcatcagcc atgggcgact
    62881 gcgggaacgt gtcgcgcgga agtttgccag gcagattggg agtgcgctgg attattgcca
    62941 caagaacaac attgtgcacc ggggtacgtg gtttcgttat ccgaactaga ttttgctttg
    63001 ttcaggccat gccagacctc aagatcgaga acatcctcat ctcgcattcg ggcaacatca
    63061 agatcattga ttttggtttg tccaatctat acaatcctgc cgagcgtctc gccacgttct
    63121 gcggctccct gtactttgcc gcaccagagc ttttgaacgc caaagtctac acgggtcctg
    63181 aggtcgatgt gtggagtttt ggagtcgtgt tgtacgtctt agtatgcggt aaggtaccat
    63241 tcgacgacca atccatgcct gcgcttcatg cgaagattaa gcgtgggctt gcggagtacc
    63301 cggtctggtt gagtgcaggt atgtagtcat tcgttagtca tacgtccatg tatgctcact
    63361 aatctggtca tgcagaatgc aaacacctcc tcacgcgaat gcttgtgaca aatccttccg
    63421 ctcgagcttc actctcggag gtcctgaacc acccatggat gacacgcgga taccgtggcc
    63481 ctccggactc acatctggtc catcgcgaac cccttcgagc ggacgagctg gatcgtaatg
    63541 tcatcaaggg tatgaaaggg tttgagtttg ggacggagga ggagatcgag cagaagctcg
    63601 tcgaggtact cgaatcggat gcctattacc gtgctgtcca gcactgggaa cgtaaacgga
    63661 tgtccaacgg gcgcaacgga caccgctggg gcgagtcgtt ctccaactcc tctcttgcca
    63721 tttcctatga cggtagctca actactaagg ttgaccagtc tccctccaag aagtcgaaac
    63781 gcttctctgg cttcgacttc taccgccgca agttattctc cccttcctcc tccccgccta
    63841 gcacccctct agcacactct ccgcccagct cccagtcgca cctgtcgaac tcctcactcc
    63901 ttgagtctgc tcgcgagcca gcggatccga catatggatt ccatcccctg gtctctatct
    63961 atttcctggt ccgcgaaaag ctcgagcgcg agaaggtcta cggtccgggc cactttgcaa
    64021 gctcgcagct ctccctggaa gccggatctc gaccagaagc cgctgctacg gatgcccccg
    64081 cgccttcagc gtccgcgaag cagctctccc agccctcagt gcggaagcgc gacccaccca
    64141 tctcaggcaa gccggattac agcatgcccc ttccccgtct ccctgctcca gagacgtcgc
    64201 attattctgg gctgtcctac gacgttactc ccgcaacccc ttctccgact acctcttcct
    64261 tccctcagcc ccgtgcgcgc gatgccgccc tatcgcccac aaaggtgccc cagtcgcccg
    64321 cgttaccaag ggccgtcgcg gcgtcccctg cccgaatgtc aatgtcaatg tcgatgccgc
    64381 gcgaaccagc aacaaccgca catcgccgga gtcacagcct cagccagcgc ccgagcgttc
    64441 gcggatggca tggcatgttc ggattgggcg gtgcagacga gatgatggcc actgagcaag
    64501 gaacgctacg gcctcgcaag gacatcctgg agccgccgcg cacggccggt cccgagttcg
    64561 gcacgttcgc agagaagatg gacgcaccca gggaggtgga ggagaggcag agcgaggagg
    64621 agccgcgtac gcccctgctg tctgcaggcg cgacgctcgt gcgcaagttt ggcagtattc
    64681 ttggtggacg cggagacgat tcccggcgcg cggccacgcc caccaagcgc ggtagcatcc
    64741 tcaccagttt ctcaccgcgg ccatccgggg agggtgacgt ccaggagaaa gagaaggaga
    64801 aggagaagga gaagaacggg gtgcagttca gtgcagaacc ggagaagacc gcagaggctg
    64861 ctgaggagga agctggccag atcactcaga gccagagtca gcctgtaggc tccatccatc
    64921 gccgtgcggc gacgatcctt gacccatcgg gacgttcgac tcgtcatgag cggaggagca
    64981 gcaccggtgc cgcgctgatg tcgcaagttg gcggaaccat cggacgccat cgtagaccat
    65041 ccaccgggaa cgcttacggg tactcgaagc ctttgggtga gcggttgttt gggaagacag
    65101 aggaggagga tgagcagcag acggtgaacg agcagtcgcc gggcgagaat ggtgccggag
    65161 aggttaccaa tgatgaggcg ctcgcgggtg aagacaagga gttcaagcct gtctacctca
    65221 aagggctgtt caggtaagcg tgtcccacag ctcgtcggat gcttcatgtt gctgacgttt
    65281 gattagcgtc gccacgacct caacaaaatc gcccaatgtc atccaaacgg acatcaagcg
    65341 tgtgctggca cgcatgcaag tgcaataccg cgagacgaag accgggttcg agtgcatcca
    65401 catgccttcg atcgacgttt cctcgatcca acccccagcc cccagttacc accagaagcg
    65461 gccatcattt ggctctcacg atgacagaca gcggactgtt acgaagaagt cgtcgaaacg
    65521 gtcgtttggc atgaggagca aggagagaga gcagccaaag gacaaggagc tcccaagccg
    65581 gccctccggc ggcaccactc tcagcaccac tgcgagcagt gcatcgtcct cgttcttcca
    65641 cgtctcttcc aacgcgcaca cggcgatcgt cgaacccgct cggtctggaa cgcttgaaaa
    65701 cctcgctgct gccgaagagt cccctcgctc gcagtcgccg acaaagggga agaccttgcc
    65761 acctataccc catgatctcg taccggcaag tccccagcca ggaccagcat cgccgttacc
    65821 cactggcgag gtcgacccca atgtcttcga gaccatcggc gccagctcgc tcgctgtgcg
    65881 cttcgaaatc aacgtcgtga aggtgagttg ctataatcgc tcgccttatc tatctgttac
    65941 tgatacaggc ctgattgaca ggtgccctgg ttgcccctcc acggtataca gttccgaaga
    66001 ctgggcggcg atggctggca ataccacatg ctggcccggc gagtgctcac ggagctcaag
    66061 ttatgacaaa ggcttgaccg ctggtagttt ttcccccatg tcgcgtgtat cctcgtcggt
    66121 tcttgcttcc cggttctccg tttcattcga ctcggctagc taattgcatc gtagtacata
    66181 cacacaccgc cttttatctc cttcgcgctt cccacagagc tgggaagcct tccgtctttc
    66241 ctggcccgct tccccaacca acccttttag tacgaccggt ctcctgggct caaaccacca
    66301 cgtctttcct ttcttttttg cgacgactcg gaacgcgcgc gctctcgcat attatgctgc
    66361 tacgtagcta cgacaacatc ctttctcctt gtatgatgct ataccgacac ggaataccaa
    66421 gaccctcacg gccccccacg gggtgacatc gcctccttgg gcgctccgag catgcatcgg
    66481 caatcaagta gttgaatccg ttaaccctgt ccgctctttc gctctttcaa ctgtcccccc
    66541 accctgagat gaagtaaaac gcatttgctt tggtgaaaat gtgagcggga ttattggtac
    66601 agtcgttcgt tcggagttga agtacttatt cgtatctagg aatttggaat tctatggaag
    66661 caatactgcg aagctggcaa tggtgcagtg tatcaccgac acgacaggtg actctataga
    66721 ctacttatgg attattccat cagcgttctg ttctcatttc tgcatcatga tctcagccag
    66781 accccaccaa ttggtctggg tgttccgata accgttgtac gctgctggtg acagatgggg
    66841 cccaggctcg cgcacatccc tcacagatgg tatttgtagc cacaagttgg cactaagtat
    66901 gtactgcaga gcagctccct gccagatcct cctggctcca gcccgggtag tacggaagaa
    66961 gacgaggacg actggattcg cgcgagcgga cgaacgacga ccatgtccct gcacgaatgt
    67021 ccgatagagc tcctggagcg gatcgtccag catatccccg acgaatcgac tcttcgttgc
    67081 atgcgcgctg tcgaccgcac gttctgcaag ctcgcgaccc cccgcgcgtt cggtaacgtc
    67141 tatgtggcca acagccacga gtccgctgtc ggattgcgat ccctgaggga gagccctcac
    67201 ctgcactatg tcaagactat tgtggtccgt tgcaatgact acccgaaccc catgtgcgca
    67261 ggtagatatc tgtgtttgtc ggcccataga cagcgaagag gcgtggactg acttgtgatc
    67321 gagattttca ctcacccaaa gaaccttgaa gccatgggta tcgctctcat gtggctcctc
    67381 agctgtttat acgtattccc ggccctgact gcgctcgacc tcgcctgagc ccctagcgtt
    67441 cgtggtccgc atcgaaacgc acaaggggag ctcctagtgg acgaaccaac gaagcgtttc
    67501 ctcctccaat ccgtcatcct cacggcgctt ggcacgcaga gtgctcagcc cccgcgcatc
    67561 cgctccatat ctttcagaaa cctcacacct tacccgtttc ggtaccggag tgcggaatcg
    67621 cgagctcacg cccctcctgt cctcgctcga acacctgacc atctctgcgc acggcgtggg
    67681 cagcttcccg cccgcgccgg acaacaacgc ggtggaacgg aactctggga gtcgatgtgg
    67741 cgggagctga tctctagatc tgtgcatctc ctcatcccgc ctcgactcgt gcccgatgta
    67801 cgtcgacgcc aacgaggcca atgcgccgga acacacctgg gggaatgtct gcgagcggtt
    67861 ccacgacgag cttcaggcgc gcgtcgatct gcggatctcc ttgcgcacgc attggggcct
    67921 cgatcagatg cacacgtccg acgaagtgcg gctgacgtac gagaggtcgc cgctcaccgg
    67981 cgtcggctac accagaggtg aacgctgcgc ggcgtacgag gcggcggatc gtccgacgtt
    68041 ggataagctg ctctctgcgg tacaagccag aaagaaccgg ttagggcagc ctgcccatcc
    68101 ggacctaccc tatgctccta tggcagcaac tacagaaacg aaacgagaaa ccgaagctct
    68161 cctcattcct gtcgtctaga cggatgggat ggcacgctag aagctgtaag tctcctgcgt
    68221 gcacactcct acttgtggcc gctgatactg tctttacttg gtcccgagat agcgaaagaa
    68281 agtcatgact tgcgaggcat catttgccac ccttgccact gtgtggtccg tgtttacaca
    68341 tgctgtactt aagtctgctc ttattagacg tattccgaga gtgacatgaa cgcactatgg
    68401 tccgtatata gcgccggttg cttgttcaag taaacctcca agatccaagt cgaacatcaa
    68461 ggcaacttga gctcggctga tggtgcttgt actcaactga tgtagcggcc ttgtgaattc
    68521 tagcacgact acacagagcc acaactgtca tgttggtgtg atcttctgtc agggatcttc
    68581 gcgtgacaat tattccaata gtaccgcagt ctgttgatac tacatactgc acttgaactt
    68641 catctgcact gtatctgact cactcaaact gactggagat gacacatgtc acatattccc
    68701 aaccgaatac caagcgcata caaactccac atcatgcaat caatcgttat aggtagtacc
    68761 aggtattgac ctccatcccc ctgccactgt gcaagcgaca cggtactcaa atctgaacag
    68821 gaatgcagtc aatggcaacg gcaccctgaa gatggaggac agtcagaaga tagagcccat
    68881 gtagtaaacg tgatgtgatg cgtacgtgac tggtgtcctt gcagcacatg gcctggttgt
    68941 tgcagctcgc ggagagtccg accccaatga ttgagatggg gatgcactgc aggccgagga
    69001 caacgttgag gttgtccagg acgagatcga gtgcgctgag tgcatcggtg ccgttcttgg
    69061 agctcgcctg ccatgtgcgg atagatacag tttagtcagt ccgatgaatg catggatatg
    69121 agaggatagg gtcacgaccc caacatacga gtgcggaggt gtcacagcat tgaacggggc
    69181 cagagttgca ggtgctgttc aggttgtggt gtggcttgtc gacggggttg gcagcggctt
    69241 ggaggagggg catggcagcg atggcaagag tgagggcctg agagaacatc ttgatggcgc
    69301 tgcgtgaagc tgaagttgct tgtggagggt tctgcggagg aggaggagga ggaagatgac
    69361 ttggaggatg atggaaatct ggtgcactaa cagagtatat aaatactcgt agggctgagt
    69421 ccctgttagc cacatgtcaa cctcaccata tcatgtccct gttaaccaca gtcatccgtg
    69481 cagctccagt tctgtcagcc acagtcaccc tcacatccga tctgcactgg catgtcagcc
    69541 tggcaagatt gcactggtcg caacctcagg ttcgacccgt cagccgcatg gtaggactga
    69601 ttagtacgat ggccatgatc tgaagctttg cacaatggtc cctactatat catgtatgta
    69661 atgcacagat tttgaggaca atacatcacg gacttgtgct gctatcacct gccgcgcgag
    69721 tgaagttctg tggatgtgtt agtgaattcc gtggctgtgc attgactcac gcgaactcac
    69781 tgtcatgcaa aacgggccaa acggaagtag agatgacgaa tccgagtcgt acatttgagg
    69841 ttttgtgatt cacaatgtca acttgaagat cgtaaataat gtgttggcgt cggactagtt
    69901 actagtagtc agcaaaagga gggaatcgct caggcgtggt acccttttta gtgctatgta
    69961 cgcggtgtac tagttctagg aatcccgaaa tactgcaccc ttagcaaagc aatgaccagg
    70021 ccctgctcgc gtcctctgag aggagagggg agcgaagctg gactgacaat tcgaatagct
    70081 tattgactgc agcggtccag tacaatataa caactaatgc gggcgctgtg tcctgggcac
    70141 cgagtcatcc aaatgggtgg ttcttgagag cgttctaaaa tgggcggact ataaggtagt
    70201 agaatgcaca attctcacgg cggcagattt ctacctacct accatgtctc atcctactgc
    70261 ggagtcccga agcacgtcta gcacgcagag tcctagagta tggctgagtg agtcatctga
    70321 tctgtcgaat atctacaact caccatctct gtagtcaccg gggcctcatc tggcctcggc
    70381 ctcgcgatcg cccgtgtagc cttggaacga ggagacatcg tagtcgcgac actccgtaag
    70441 cccgaggctc tcaaagcaca gtacccaccc gaacgtctcc tcgtggtgaa ggtcgacgta
    70501 aataatcgcg acgacactgt cacaaacgcg ttcaagaaga cagaagagac attctcggcc
    70561 gacttgatgt tgtcgtgagc aacgcagcat ggggtatcat ggccgaggta gaatcgacgc
    70621 acgagagatg gtcgagacga acgtttgggg tggcgcgcac gtcctgcgga aggccgtacg
    70681 cttcttgcgc gacgtgaatg ggcctgggaa gggcggccgc atcgtacaca tcagctcagg
    70741 cacgggaact ccaggatacc ctgtaaccgg atttcagagt gcgagcaagc acagtgagca
    70801 gcgtagcagc cacttgcata tcttcggtat ctcatacatt cgtagccacg gaaggacttg
    70861 cggagacgtt gtcgatggag ctggaccgga ggtgaagtat aaaagtgagc gagtagacgc
    70921 aatatagccg cgaataacat tgataccttt gcacacggtg atagacctgg aatgcgggag
    70981 tgtgcacgag gtcgaaggta cgagagtccg gtcgtgtgta cacaagggga gccggccgga
    71041 gtgagattta gagaggaagt caagtataac gagtgtagat ggtcgctgag gatgtcgaga
    71101 gtcgaagccg agggtctgta gggtgtgagt cgagcgtcga gagtagacgg agagcgtcgg
    71161 gagtcgagat gcgaaagtcg gaagtcgaga ggcggaatac gaaggtcaaa tacgggggaa
    71221 acaatgcttg tattcgagtg tgagctacta tagtttgagt atctaccaaa gtccgaggcc
    71281 aatagccagc gatggaaaaa gctgcaaagg tgctggagtg tgaggggcgc ggtgaaacta
    71341 aagtgaattg taagcgaccg taggcgagcc tcgacgcgcc gagttctcgc agcgagacac
    71401 catctacagt aagtaccgta gggagtggcc atcggggggt ttggtactgt aagtaagggt
    71461 gtggaggata tgtatgagtg tgtccgttga ggaaggaggg atgaaagagc gggcggtggc
    71521 ggattgctgc agggaacgtc tggcgagtgc tcaaactgaa gctcgtcgaa gagtagttcg
    71581 ccatggccgt atccgcgagg ctcggcgacc gtcgtgaagg catgtcgcgt cggtgctggc
    71641 tggctcggct cgtgtcggct cgatccctgg cgcctgttcg agatgtttcc tacaaaatcg
    71701 agggctcgga gtgtcggtgg gtcgtatagg ctcaacggcg tgtgcgaagg atgtcggtgg
    71761 gacgcgtcgt cggcggtgag tcgtggtggt accaagagga gaggcgatgg cgcttgtcgg
    71821 cgcgcgcttc gattactaaa tgcggcacgt actcgcgtag catgcgctgc tgtgcatcaa
    71881 cggcccgcgg gtgaccattg tccccttata cgcacattca accaatgcag ccgcggatgg
    71941 ggaagtactc accgcctccc gcctacgaca agctggggat gcagtcactg attactcaga
    72001 attgaacgcc ctcatctcga ccctggaggg taagaccacg gactccttgt acgacgtcga
    72061 aggagactgt accggctgag cgaactgtct tctaccccac ttcggctggt ccttggagaa
    72121 aaaaaacgct ggatatggct tgggagaaga tggagagctt ctctcagtag gtggaggaat
    72181 atgcgtcttg atcagaaggg ctcgccagag atgagtaggg agggatcact accaagtctt
    72241 cgatagcgcg ccggtttgta gtctcgtgga gagcgtccgg ctgtgaagag cgagtctggg
    72301 atattgtgag ggcgtaaatg gggcgtatcc gacgatgtag tgggacacat agttcggcct
    72361 atagcttgcc tcggtttcct tgacggccct gcctgcccac ctcggagaca tggccatccg
    72421 gccgacccgt cgacctgttg cttcatgctg ctatatgacg ggaattgatg ttggctgttc
    72481 aaggtattgg caaaaggaat ggggagcaga gagcagagag cagacgagca cccagcgcga
    72541 gacaggcaat ttgcagcgta gaggagacaa tgacgggcgc acgataatat ccatgcgaaa
    72601 cccagattgg tgggtgccaa gcatagtcct gtcgagagtg aataacgcat gttctcatgc
    72661 tcgacgaaag tggaggaacc tagtcatatt cccgttttgg gctgcgtgtg cgtaagagga
    72721 gttagacggt caatgtacga cacgtttacc cacccaccaa cctcactgct gattcacctt
    72781 gcggcttcgg tctctatatg gggacttggt gataatccaa ttgccgtgaa gaacagcgga
    72841 atcgggcggt gccgcccgac agatgcatcc tttctacgta gtttgcgggc ccgacgcgca
    72901 agtggtggtt gaaaggggga ccaaaatcac accggaagga gtgcgaggtg agctgtatat
    72961 cccggtgtcg caccgacggt ttctgactcg tatatgaatt actcagccag acatccaata
    73021 tcaaatcttt ttcgcgagcg agcggttgtg ctggttgtga aagatgaaat gaggatttat
    73081 acgacccggg gatggaaagt gggcagtaca cacacctcaa actccagcag gatcatccct
    73141 cctctgtctc ttctttcact atgcctgact ccagaatttg gttcagtacg tcaatgcctg
    73201 ccatggatga aatcgtcagg cgttcaacga acctttattc tttactctcc agtcacaggt
    73261 gcatcttccg gcttcggtct ccaaatgacc aagctcgtcc tcgagagagg agacatcgcg
    73321 gttgcgacgc tacgcaagcc cgaggtactc agagatctca cagacaagta tcctccccaa
    73381 caactgctcg tgctcaaagt cgacgtcacg atcccggaag acatcgccaa tgctttccag
    73441 cggacgagag agacgttcgg acgcctggac gtggtcttca acaacgcagg gtacgccgtg
    73501 ctcggggagg tagagggcac tccggacgac gcggctcggg cgatgttcga ggtgaacttc
    73561 tggggtgctg tccatgttgc gcaggaggcc gtgaagttct tccgcgaggt gaacgcaccg
    73621 cgcatgggtg gtcggctcat ccagatcacc agcggatcgg ggatcatcgg gtatccttcc
    73681 gtcggattct attgtgcgac gaaacacggt aagtcatatg aaagagtgtg tcgtccggac
    73741 agctcaatgc tcgctttact ctgcgcacag caatggaggg gctcactgag accctcgcca
    73801 aggaactcga tcctgcgtgg aacatcaagg tcagtgaatt atggtattct ccccatttca
    73861 atacaatgat gaacgctgta tctttttttc tacgaacaag gtcactctgg tccctctcgg
    73921 agcgttcgcc accaacgcca tatccacagg aatggtcaaa ctgcccgcac acccggccta
    73981 ctcaaccaat ccgtcgctcc catacacagc gtaccgtcgc gcgattctcg cgagcacggg
    74041 ggaggcaaag gatccgctgt acccgttgaa gggagacacc gcgaaggcgg tgaaggtctt
    74101 gtacaaactg agtgaggtcg cctcgccgcc tctccgacta gccctgggga aggatgccct
    74161 ggacatatgc agggacaagg ctgccgctgt cctaaaggat gtagaggatt atgcgtcgtg
    74221 gtcagagggg atcgaaagag attactgagt tttacttact cttcagccat tggatacaaa
    74281 tatacgagtc cacatgtcca agtaaggatc tgatgtcatc gggaagttct tgcaaatgat
    74341 tcgagttgtg ctatgcatgc atcgcggaga ccccgatttc agatcgcatg tgcgaagacc
    74401 tcccgcagag taacagtagc caggtccagg gagcacttgc tgctacggcc cgcggccgac
    74461 tgggatttgc agaaaacccc agcgatgatc ctcttgagag agttgaactg gcgatgagtg
    74521 agtgttcgtc gtccgcggtc gtcaagcatc gacagatcct gcgaggaagt ccacgaggag
    74581 aaagaggtga gccgagaagc tgtagctgct ggcatgccgt tggagtcgtc cggctcggga
    74641 gatggctaag tcaagctata gcgatgaccc tcgtcgtggt cctagctctc ccctgtacat
    74701 gcctctctcc tctcgctgac taagcgaacc ctaacctctc atctcctctc tcctcacgtc
    74761 ctctgctggc gccctccata tcctactcca gcgtgtttga cgggcgagga gtgggcagaa
    74821 gctacgtaca gtagatgttt gaccacatcg atgttgccga ccgtggagat gtcgacctat
    74881 gatacgtcga tcaaagctct tcggtctata catcggcaaa gggaagtgag tcggcataca
    74941 gcgaaaagac gactgcggcg accttcgggg cctgcggtac tgaggtagca gactccatga
    75001 aaggggtcga agcattgctg gtgagcgagg gcgaaggatg tggcggagga caggtgaact
    75061 ccagactcga cgaaggggtc aaagtacaga catgtagcga cctggggctg gtcttaatct
    75121 tccaacatct tgacctggag gtgaggaatg cggctggtgc gggattgata gccctagtag
    75181 acaacctaga caacatagac aacctcagtc tccaaatcga ggtaacggag aggtcgccgg
    75241 aagaggcagc ccggagagcc agacatatgt ggagagcggg gagtcttgac caatgcctcc
    75301 gtgacctccg taacctcaca tccgggatgt tgctctgcga gcggcaacgg cagttgacta
    75361 tgacgactac agactcgaca caaaaggcgg gtgtgaggac aaggacacat accagaagca
    75421 ggatacaagc atcgagtgtt tgggaggacg tgttgagtgt aaaccacaca gtgctcgatg
    75481 agcgccgtga ttttgaactt gacttgcagt tggaggattg agttgtgcgt gactgcgaat
    75541 gccagcatta cttggtatga cagcatgcga ctaccagcct gaggtgtcga gcctggggcc
    75601 aaagccggag ctatctctga aaatccacat ctgaaagctc accgcctcat ccctatacaa
    75661 aaacgatttg cgcgcgacct acgaaccggt agggactcgg ccctcacaaa gccaggagat
    75721 cgtcgctcac ctttcacttt tccatgacat ttctctagtt cccaggtccg ctagcagagt
    75781 cgtcgttttg tagtagggcc tctcggcgtc ctaaggctag agaaaccaac gccatgcggc
    75841 aacttgaagc ttcaagccca actcccgagg ctggcgtcca acgtgtttgc gtttaggtac
    75901 tgatcaaagg tattcagctt tcttcgcagt tcaagccgga ggcaacagag tgtggaatga
    75961 caaagaagat cattgaagat gtagagacac aggctgagca tgctttggac ctgaacgagt
    76021 gacgaggaga gcgctaagtt ttacttatcc gagccgatta cgtaagcgac ctcctgcagc
    76081 ttcaacttgt ccacgagtcg ctccccggtc gctcccaatg caggctgaat gctacttcct
    76141 caatctcttg gtctatctct ttttcctcaa ggtctcaacc ttcaagggtc tctcacgtga
    76201 ttaacacaag acgagaagtt cggattgtga cgccgctgga ggacatggca gccgagcgat
    76261 ttcaactgag tgaagttgtg accgtctcca caccaccaaa cttcttcaag ttgaacggca
    76321 ccgcacagtt attgctatac caggcatgag aggggctcaa aagatctttt gcgctcaatt
    76381 gtcttactca taacatattc tgcagcgtga ttggtgagca tactttgttt tgacgtcttc
    76441 cttccgggtc atcccagcac accgttaaag ataacagtat ctcgccctct cgttcccgga
    76501 gacggaaatc cctctctcac ctgaaaacca tcacccagtg gctccgcact gacatcgaat
    76561 ctgcacacac tcgagccgga agtgaagtgc attcgcttac ttgaagccga tagaatcctg
    76621 ttgctcgcgt gcaccgctgc aatacagatc ggagcaaaat actcagtgct gagcgctgct
    76681 gttgtgtggg tcagtgctag agaccactgg tctgagtaag tacaggccgt cttttctttc
    76741 gacgcatact ctgcgaagag gtctcgtgca aggcgtttgc ggagcgacct cggtgccctt
    76801 ccgcgacgca atcgaggagg aagtcgagag tggtgtactt ctatagctct ggatggtcgt
    76861 gggtcccagc cctgtatgct tctccgtgga cggactcatt gcgagagtgc ctgagtggag
    76921 gggtacagat gtgggcccaa cgaagggcgt gggcttgacg cggtcgttct cgagttgccg
    76981 gatccggatg gggaagcaga atgaggctcg acgtttgcca ttgcggggcc ggtgtgctac
    77041 aggaaatggc cctccccaca tgggttccga gggtcccgtg ggcgttgtgt ttcacgcgct
    77101 gatactcttt gataggatct tcggcagaac gagaccgatt cgattcgagt ctaggtttgg
    77161 cattgggaga gaggtatctc cttagagatg gcagaactct atgggatgtg ggacgtgcgt
    77221 gtgcgcgtga agtctggccc tacgctacga gaggcatgcc cagtgcagtg tgtagtaaac
    77281 gtcccaccgg agtttggagt gagggcgatt gtggcgtcat gcggcgaaat cttctctgta
    77341 cctttcgtgt gagtacgttg actctgatag gtacctccct caccttccgt gcagagaacc
    77401 tggcagcacg tctgatatgc tccgtagact cggagatcca actttcatcg gtgcctacta
    77461 aggccgatga cacaacatct ttggcgtggg ggacctaggc agggaatggg acgatggacc
    77521 ttaacgccgc accagcggca tcgatgtggt actaccaaac accatttggt acgtctgaga
    77581 ccaccttggg accttggccg atacgtcatt tcacggagaa ctgcgagcac ggaggagctt
    77641 gccaaagcaa gcgccaaggg ttgttgtgga tccacgcatt catgctccgt cctatgtata
    77701 cttcgcagga ctcatgggca cttgttgctc gagacaattg ctgagtgtgc tccttgtact
    77761 ctccctctac ttgtgagtga gtctaatgag tatttttacc ctcatgcatc gaggctcaag
    77821 attaccgcaa acagcgcacg tatcaaattt ccgagagccc atcttcgacg tcaatcatct
    77881 ccgctcttcc acccccgccg ctccgcgagc tagtattatc aaggctgtgt aacagaaagg
    77941 tcagatggaa aaaaggtcag ctggaaaacc acctaatagg ctccttctct acgtgccaca
    78001 acatctagat gcggttcgtc ggaatgaacc tagcgttcct cgcgactgcc gtcgttggcc
    78061 gagttcgtcg cgctcttcga gcattccccg cggagagcag cgaggcacac actcggaatt
    78121 tgtctcttga agttgtgccg ctgatagaat gaagcgtttc ccattggtag agacggtgcc
    78181 gtcaatgcga ccgtgcgcac gaggatatct gggagcatct tgggcattgg gcaagcggct
    78241 tgagggccat ccttccgata tatcatacta aagatactgg cgtgccttac aggtggtgtt
    78301 ggcatatagt caagtgagat ttaatctgat ccttgagtac tgagtccgta ccttccctga
    78361 gtgttcgttg cgaagaaaag gctcaaggat gcgaaaattc gagtgcctat aagctgatta
    78421 attcaacgca actgaagcaa aatagggtgt acggaatcag atacaacgga tgtatgcaag
    78481 acctggtgga gggagagacc gtgacagagc tgagatcctc agtgacaccc ggcggcgccc
    78541 gagtcgggga tcgattatgt aatgtgcctt ggctcgactt tcgaccagct tgaagttgtt
    78601 ctgtcttccc ctttagactc atagttcaga ttcttcagaa ctagtcgcca actgtggcat
    78661 atactttctt cgggtcgcga tgcttgctca cttggataga ctggttgatc ttggcaagct
    78721 gccagtggag gtggtcctca ggctgccctt taggacgtcg ggtgcgaaga tgtctgctgc
    78781 gtgcgcgggc atcctcgaca cactcactgg aacaatgttc tataatcggc caggttcaag
    78841 tcatgcatcc gaaaaaactg agtccttccg accggagatg tcgggctctg caagtcttcc
    78901 acgtcgtccg gttttgactg accgcagaca cagtgaacgc ctagtgttct gttctgacag
    78961 agtaagataa gctgtaacca ttcttgcaca ccgctcactt ctcatgtggc agatcgactc
    79021 ggcctgtacg tccccggagg gatgtcggac acacatcgta cacgggcatg gaaaacatca
    79081 gcgcactatc ataccaccgc gcgcgaagcc ctcgatgcgc ccccggtacg acagcttagc
    79141 agaccctggc ggcaggacga tatactctgg cgtcctacgc ccgtgcggcg cgcacaatgc
    79201 acgagtcagc atgacaacag tccgcctcgg cctcaaagtg ggccctgtgg aagggcgtat
    79261 aatcaagacg ccgtcggtgc gctggcatgt cacccccgtg ccatgtcagc ctcctccaca
    79321 ccacacaacg cgctccatcg cccaatagca tcccaggcgc cgtgcgactc caactgcgca
    79381 cgaacgtgcc atgcagcgta ctcgcggcgt gcacacgtag gattcgagct tcggtgactc
    79441 ctgatacgcc atctaagtac ttctccatcc acttctgcag gttcgcaaga cactacgcag
    79501 gatcgcaact gcagaattcg ggcgggctgc tcaccgcgag gatgggaaat tgactgtgag
    79561 aagtagcgcg cccgacgtga tctcggactg tttgtcagcc ggaactcaaa ccctaatcgc
    79621 ataacgccca tgtcccaatt actcccgccg tttatgtctc gggcttcccg caatagctgg
    79681 acaatagctg gacagagctg tggttagctg ggcactgctg tggcccagaa ttattgaaga
    79741 agaggcggaa ggcaggtaga ggccgaacct gtcgagtctt gcctgttcta tcgacgctga
    79801 ccttctacca gaagggcaag atcagagaaa gaagggcagc gacgatactc acgatatgcc
    79861 acaacgtcat gaaagcagcc ctgaatactc cggcccgcga agacgcttgc tcgcaagcat
    79921 caggaagcta ggccccatgg gccacttaaa gacgctatgg gcatcctccg ttcacagcag
    79981 gtgttcgccc tcgctcctcc tagccactcg cctcgctgaa gcagctcgcc atgcctaaga
    80041 ccgagattcc cctgcttcag catggcttct acgtcggcaa caacttcaat gccatcatct
    80101 acggtatgcc ttcgcacccc gttcctttcg gtagtgcttt gctgaaagat tgggcttggt
    80161 aggcatggag ctggtcgtgt ggttcctgac gatacgcgcg atgttcagca ggaaacacaa
    80221 acatgtccag tccgacaagt tcttcctgat cttcagtacc gtcctactcc tcctcaacac
    80281 cgtgttcgtc gcgacccaag ccgtcttcgg agaggagatg tggatcacca acgcggatta
    80341 cccaacaggc atggacggct atctcggcga ctttgtgtct gtatggtatc agacctttgg
    80401 tactgctgcc tccatcgtcc tgaacttact tagcgacggt cttcttgtaa gtggttcttt
    80461 aaactccctt gattacccca catgcgaccg tgactgatgc atgttcgccc agatctaccg
    80521 atgttggatc gtgtgggacg atgtgcgcgt gattgcgttc ccgtccatca tctacctcgc
    80581 ctcattctgt acgtctcgcc tcacacgaat cttgcgcgcg cgggcgcccc tcactgcatg
    80641 ctgacgctgg attgcctcat gtgacttcac agcgctcgga atcgcccaac tcatcgagtc
    80701 agggctcccc cactcgagct acttcgccgg agtggcgaag aagctcggta tcgcctacac
    80761 gtcgaccatc atcggcctcg aactcatcgt taccgcgctc atctgtgcga ggatcctgtg
    80821 ggcgggcagg atgtacaggc aagcgatggg gcccgacgtc gggcgcgcgt acacgagcgc
    80881 agctgcgatc atcgtcgagt ccgcggcgct cacgtcgctc tggggcattg cgtacctcgt
    80941 cacgttcgcg ctcgggcacg atctcgaaat attcttcctg tcgatttacg tcatgatgac
    81001 ggtgagtttc tttttgtctt tggaaatcca cgcggcgctg ttactgtggc tgacgagaac
    81061 gggtttgcca cccactacag tgcttggcgc cgcagctcat tgttttgcgc gtcgtgagcg
    81121 gccgggcttg gacgcgcgac aggtcgtcga tccagacgac gaaactcgag tttaccgatc
    81181 gctcgacgac gcgtgtcggc gcgcaaccgc acaaccccga ttacgacgac gaaaagttca
    81241 acatctcacc catctctcgg acaactaatg ggtctgcgtt ctcattaagg ggcgtcactg
    81301 aggaggcata aaacgagacc acctcgctac catcaacttg ctgggaggtt ctgagagatg
    81361 catcccttta ttgttatagt agttactatc gtcctgaacg tcttcacttc ttcactcctt
    81421 tctgtcatac tgacggtgta ctatgtgttc gtagtcatat accaatgcgt cctgcgtgca
    81481 tatcctttgc ggaacgttgt ttgttttaat acacggattt cattgagtgt tccccttgaa
    81541 aggtcaaact gatacgaacc aaaaatagag ggatgatatt cggatttcat cgtcccgact
    81601 tcaaatttaa tgcatccgac gcagataaga agtccccttt catccggaat ccctcaacct
    81661 ccgacaaaga agttcaggcc aggctgtgta cacagtctgc tccacatctt ctatccacac
    81721 tgtgcttcag gcacatgaat ttgggaactc ggccagaagc tgttgcataa tgagatggga
    81781 ccagcggtga ctagtgaagg tcttgggcat gaggaacttg gccgatgtga ccgggccggt
    81841 ggagtcttgc ctcaacttga gaccgtgtac ctctggttat gtgcaagaaa agttctgaca
    81901 aatccagttt gcttgtccat gtcagggctt aatgccaagt tcatgcatca tgactccgag
    81961 aatatagctc ctgcggactg cggatgaagg tggagaagaa cgatgacatg atggatggaa
    82021 acgggggaaa cacgtgccag tgtggccggc gcgttcgtgg tggcttccca tactattact
    82081 attactcatg catgatgatt ctatgcagtg aagtagtata acggattgca gtacttgctt
    82141 gcctccaacc cacgcctact acttacagaa ctggtgcagc cgtttctcct gattcactct
    82201 cagtatgatc tctgatatct gactttctat tactagtacc gccaaacttg aagcttgagc
    82261 tcggtcgggc ggggtacaaa aacaaaaaca aaaccacttg ccacatcaag accattcaag
    82321 ttgtcaccaa gatacaatgc tgctaccgag agtcagtcga cgagctccac tgctccactg
    82381 ctccccggct atcgtcaact gccgataccg cccttccccc tcgcggagaa ctggagcttg
    82441 ctgttgcatt caaagtgcag ctccatctcg ccgccatgag agccgtcagc agtgctggtg
    82501 atggtctgtc ttatcaaact atgccttgtt catctcatgg tccagtttac tcataaggcc
    82561 taccgtgacc ttctatgcac agtgcagacc ccagacgtgg agacctcacc cctccggcta
    82621 cttaactccg aggaatcatg acacccgcct tccagcacgc gttctacgtt ggcaacaact
    82681 tcaatgcgat tctctatggt gagtgctgtt catgtactag tgttgaggct gtgaatagga
    82741 ctccgagctc aaactgacca ccgggccccc tccacatacc acaaaggaat cgagttgatg
    82801 ctgtacttcc atactctgcg ggctttagtc aagaattatc ggaggagcca ccgtctgaat
    82861 gtcttcctcg ttctcttcag cagcctgctc ctgctcttga acaccgtgta cgtctcgacc
    82921 gaggctctct ttggagagca gatgtggatc accaacaagg actatccggg agggcaggat
    82981 gcgtatgtcg aggactttgc gtcagtctgg tatcagacct ttgggactac tgcgtctatt
    83041 gtcctcaatt taaccagcga cgcactcttg gtatgtgaga cggtcccgtg aattgctttc
    83101 actcggctga ctccgaccac gcagatatac cgttgctacg tcatctgggc cgacgttcgt
    83161 ccgatactct tctccagtgt gttgtatctt gctaccttcg gtgagtcaca gcggtcctgc
    83221 tgtttccttc ctaccgctgt accctgacct actacatcac tggtcagcga cgggactctt
    83281 gcagctcgta gaaaccggac gccctcgtgg gaactacttc ttcggcgtcg cgaagaagct
    83341 tgggatcgca tacacgacca tggtgatcag caacgaactc atcctcaccg cgctcatctg
    83401 cgcacgcatc attcacatcc ggcggtggta cgacaccaag tcgggatggc gctcgcatac
    83461 cggcgccatt tccatcgtgg tcgaatcagc actgccctgc acgctgttcg ggttagccta
    83521 cctcatcacc ttcgcgctcg cgacgaacct ctccgtcttc ttcctctcgg tgtatgccat
    83581 gttcactgtg agtacctgta gtccctttct gaggaggagt gtgccactaa aaggctggtt
    83641 gattggctct cgccacattc agtgcatatc gccgcagatg atcatactgc gtgtgatcag
    83701 tggccatgca tggtcgctca agaccacgga gactatcttg agcagcgctc cgatcgactt
    83761 ctgccccagt caactctcca cgggcttcgc gatggacata gcagcaaccg tcacatcgtc
    83821 gtgcgaggag gcgtgcgagg aggatacgaa cggggagaga ccttcaagcg gcgcacccaa
    83881 gccgaccact gtcgccgagg tctgctgatg ttgggcgaac tcggcatgat ttctgagatc
    83941 ggttcggtga atggctgtga gtttatcggc ctgttgaatt gtactctatt cacggatctc
    84001 aagggctgtg aaaagaagag cgaaagcgcc agttcacagg tgcacaggtt atggattgca
    84061 acaagatcca gtgtgtgtgc cagtgcactg ctcgatactg aaggccggag ctgatgcttc
    84121 cgcatcgaga ccatctcgtc ctctgcgagt cggggccgca ggccgtgcgg cgtgatgggc
    84181 agcgatgcac ccgcttatgg ggatggacag ggctcttcca ccggtggacg gtcggacact
    84241 cacgcccttc agggcggcgt actttgatgt gaacgtcgtc gtgcttagct gcagtccaat
    84301 cgatatcata cgtagttagt cgcgatgtct gatggctgca tgtataccta gtgtactgga
    84361 ttgaccgaaa ccatctttct ccccattgat catccaaggc gctcacgatc tccccagaga
    84421 tgcaagagat atactgatgc gatacgtcct agtgatgacg tattatatta cacaaagtcc
    84481 aaaataccat cacgatacac aatgagtaac tcgaatcaca aagccagtta ataacctgtc
    84541 aacgggatca aattgcccca aacgtcagca ggagaacacg acccacacaa cacagggctg
    84601 cactcaccgc aacgcacact aacgtgcaga atcccacgat tttgcaaccc cggaaagcac
    84661 gcggtgacgt cctcgaccca ccgcacctca tcctgcctct tgtagtacct atagacgatc
    84721 gtcagcgcga tgcggcgcaa gctgccaaac attggctgcg agaaaatgcc gtttatttct
    84781 gacaagccgg cgagcaacct ctcatagttt cccgctttga cagtttgatg gacctcgacg
    84841 atgcgcaagt gctccgagcg tattctcttg agcgcgcgca cggcattgag aaaggagtct
    84901 acttcgagct gctcaagaca caagaaacat gatgagtctg ggaaagatgt aggtcatcaa
    84961 gcgactgcga tggacgccga aaattaaatg gcttacctcc atcgtgaatg aagggaatag
    85021 cccggagggt gagggtcttc acattggctc cccatacgtc ggcaaacatg tccatgttgg
    85081 atgtaccccc cctcatctgt ggatgccgac attagatcac tgccaattga gagatgaacg
    85141 ggctcatact aggacggtgg tcagattgtt gaaacgcctc ggtgtcgtgg ggaatgtcgt
    85201 aacatcgttt gtcgaaacgg gccaatacag gtaagatacg ctcactttcc tgatgtgagg
    85261 gaacgaccat agaacatcaa gaaagtccgc aaaggagttg aagtggagat gggtgaggga
    85321 cagctcctga agtgaggggc aggcggcggc gaatagtttt gcaaagtcga gcgccgccgg
    85381 tggcatgggc cacaagaaat ctggacggcc gatctcgagg gactggagat tggacaggcg
    85441 ggcgacgacg tgtgggggga agggcatatc gaattggtcg tcgtcttgaa cagcgaactc
    85501 gcgaaggcga acatgaggtc cttcaccatg agggccagat catcgtcgca ctcggtcatg
    85561 gtacgtgcaa ataatgggac tcgggagcgg tagtaaagag tgatggtgcg atataagtgg
    85621 aagcgggcgc gtagaagcgc tcatggcctt ggatgtgagt gcgcatgcga cgcacagtcg
    85681 ttgtcggcac tggtaagcgt atgattccac gcgatagaac gcgaccgcag atatgtgcgc
    85741 attcaggtcc tcgaccgccg cgtcgattat gagccagagg acctctgcgg ggacttgcgg
    85801 ctcatcattc gtccgttctt gcacggcgcg ttgtttggct cgctttggac actaccgttc
    85861 aggttatttg cacctgtttg gaaatcacga cctcccagtc gctcatccat ttattcacgc
    85921 ccgtcgatca gaccatacct gggtctatcg tcctcaatct attcagcgac gcactcctgg
    85981 tgtgtgagat ggtaccatat gcatgaagac tgactcggtt acgcagatag accgttgcta
    86041 cgtcgtttgg cctgacgttc gtcccatact cttctccagc atacgtgttg tatcgcgcta
    86101 cattcggtga ttcacagcaa tcctactttt acttcctact gcttgctgtg ccccgatgta
    86161 ctgaccaagt cagcgacagg actctgccag ctcgcagaaa ccagacgcct tcatgggatc
    86221 tccgaactac ttcttcggcg tcgcgaagaa gcttggaatc gcatatacta ccatggtcat
    86281 cagcaacgaa gtcttcctca ccgcactcat ttgcgcacgc atcatgcata tctggtggtg
    86341 atacgacacc aagtgcaggt gacgctcgta taccggcgca cgctgttcag ggtggcctac
    86401 ctcctcacct tcgctctcga aacgggtctt cttcctcgca atatatgaga tgttcactgt
    86461 gagtacctgt agggcctatc gctgcaggtg atcatattgc gtgtgatcag aggccatgca
    86521 tggccgctca agaccacgga gactatcttg aaagtgctcc gatcgacctc tgccccagtc
    86581 aactctccac gggcttcacg atggacatcg taaccggcac gtcgtcgtgc gaggatacgg
    86641 gtttgaacgg ggagagacct tcaaggcctt actatgtata taccctcctt ccgtcttgcg
    86701 agtgcctact tcttcgcgta ccacactcta tactgcacga tgcgggcgta gaaccgcctg
    86761 tggtatcagc caatgccggt ctgactgaag tgactcaaat gtgaccgtcc atgacctcat
    86821 agaagcatta tgcgccacgg ctttcgggtg caaatacata ccctcccaca atacggcaca
    86881 ggcacaagat gcggcgcgta tacaacgcgg cagggcctat ctcatctgtc tttctgcgcc
    86941 gtacagcagc gccaatacac acttctgacc ctgagacaag tcactatgct cgcctaggct
    87001 gcctgcgggt ctgcggaatt ctacgagcct gctccccact tagcactatg cagcccaact
    87061 cggacagaag gagtgcacga ctcggatgtc cgcgaccccg ctgacacgcg tttgcgccga
    87121 ggtgcgatgc ctccttgacg atgctgcggt agggcggtca tgcatcgcgg gccgcggcgg
    87181 catgagactc ggattctgcg tccagagcgt ctgtgtacac gagcatgtca tgagtctggg
    87241 ttgttgttct gtgcgccatg catcgacaac gatcatgaag tttctcccca taaatatcct
    87301 ccctagacca ggaggatcct cctggtacct gatgggcgca ttgtccaaat cttgtagtca
    87361 ttcctcatgt tgactcgtcg agccttcggg caagacacgg cgatatgaat gcagataagt
    87421 actactgagt ctatctgaga tggttggcag cctgtgatca gataagatgc gtcaattgga
    87481 acaggatgca cctacatgaa gagtgataat tcacgcatga cggtagcggc gatcattgtt
    87541 attctaagaa tgctcgactt gctggtacga acgccagctc ctccaattct cttccatcgt
    87601 gtcgtacagt agtggccaat ttctacattg gcgctggcca ctggcgcgca cagcggtgaa
    87661 attcctcgcc atggcgtttg ccggctcaag cgtgctgtcc gccgagcaga gtacgaattg
    87721 ccggatgacg ttcagacatc gagatacgtg cgcgcggagg gctggactcg ccggtggctc
    87781 ttgctggaag gtggagacaa gaaagcggga gcagtgtagc tggtaggaga agccggtgtt
    87841 gaagaagcgg tggttgggac ctaggcgtat gttgctatca cctgccgcgc cggtgtaggc
    87901 ccattcgagt gtggattcgg ggctggtgag gccatagtgc acgctttctt cgaaagctag
    87961 cgtcaccggt ctcctcacag aggtagattc tgacggaaat gggaggtatg ggggatagtc
    88021 gtcttcaacg aacgctgtca caaaacacgt caggacgcag tgcaaaagga agagacatct
    88081 agaaggcgga ctcacagtag cctgaaattg gtgggtctcg caaccccgca acacgcttcg
    88141 tttcctgcac gaagatgaca tccatgacga tatttgcacc gcatagaaaa agcaagagag
    88201 tgcttgtaag cgagagagga ttgggggcgg agaaacgcat gaggagctcg tcgtcgtcga
    88261 ggtgatactt gcatcctcgg agagcctatt gacgttattt ggcagtgtgt tggaggaggc
    88321 ggtgcgattc ctgtacaaac tttatgggta ccctccagat cgttcagctt gatgaagtgt
    88381 gaggaggagg tccactgaat tgttattcac gttgtcatca gagtgtcctc cagccagcca
    88441 ctacagtccc agcgggagat atccgcttag atctgtcgct tcatggatcg atcaaccctt
    88501 ttgttactgg gagtattctt actcagtaac aatggcctca taaggtttat tctcacggta
    88561 agaatgatct aaccgaaatg cctctgacgc tagcgctcgt cactaccgca gctaccactc
    88621 cgttccgtgg atcatagcga caatcagggt ggttcaggaa gctagcgaag gaggtcctcg
    88681 ctcttctatt cttcttattc cacgcggaca acacgcagca gtcgcgatct tctttctacg
    88741 tattatctcg ccgacacgga gtatcaccgc tgactcggaa tgaaaagtaa gtgcctcaga
    88801 tacataattc gtcgcttggc ccggttttac ggtggtgctg cagcgtacat gtcactatcg
    88861 gctgtacgac cctgtgcacg agccagcgcc tcgtcaatct atttaactcc gagtcaacgc
    88921 attacgctgc tttccccact cgtctttcat tcctctcttg acaactcaat cgctcacaac
    88981 cttgctttag ctcctaacat catccatcta tgagtcaaca acagcaatca cgcgccggcc
    89041 gcggtagagg ccgtggcgga cgtgggtcag caccctcgac ccggggaaga ggtagttccg
    89101 cgccctctgc tgcaagtggt accactgccg gcgccggctt ccaacgcggc gccggtccaa
    89161 gaggcggtcc ccctgtctct agcggaggac ggggcggagg gccatctgcc ccacccactc
    89221 gtggcactcg tggtggggga ggctttcgtg gtggagctcc aggccctgcc caagtcttcg
    89281 ctgccgacca acctttggtc cagcatcccc gcctcgctga gctcgaccag ctcgtccagt
    89341 ccttcaagcg tctccaagcg aacgcttcgc cggagatgcc cctccgccct ggatggggtc
    89401 agctaggaag agctggcctt gtccggacca acttcttcgc agtcaccata cccccgaata
    89461 aggtatacta tgaatatgag atcgccatat cgccgaagga gcaagcggcg agaatcgatc
    89521 gcaggtctcg tatcatggaa ctcgttgagc gtagccccca gtttgcgccc ttcgttcagc
    89581 acgttgcaca cgatcggagc caacggatgg tctcggctca gaagctgccg caaccgctag
    89641 agatccccat ccgctatctt gaggaggacc aagcagacga cccgaatgca atgaccttca
    89701 ctgtggaaat taaactcctt ggcgagttaa acacgtccac cctcgtcaag tgagtctctt
    89761 gttttataga aaagatgccg ctcttcctga caatcgcacc acaagatata tgagcggcaa
    89821 tccacagcac cgcgatatcg atacgcagcc tctcgtctct gctctcaatc tcatcctcca
    89881 gcagtacgcg tccaaacgtg gcgtgcgcgt tggcaagaac aagtatttct tcccgtcctc
    89941 gtccgaccat tacccgctgt ctctcggcgt ggaggcgtac cgcggcttct tcatgtccat
    90001 acggccgatg tacaaacagt tgatggtgaa catcaacgtg tgtatgacgg ctttctatct
    90061 cccaggcaac cttggggagg ccatgctcgc cttccttcag cggtcgaagg gtggtatgcc
    90121 gcacgccttt gcctacaagc tcaaggtttc cacaaagcac ctcgggttca cgcggaaata
    90181 cactatacat agcatcatga ggaatacgac agctcggaaa gagaagttca actgcgccga
    90241 gctcggaggc atggtcaccg ttgaagactt tttcaaacgc agtacgtcca ctcacttcgt
    90301 atcacggaga tgtggctgat tgtccgatac agagtaccgc atcacactcc gtcacgcaca
    90361 ggacctccca ctgatcaacg taagcggcaa caaggccaag cctgtctatc tgcctgtcga
    90421 gatctgcgag atcatgcccg gccaggcgta tcgacccaaa ctcgacgcag aacagacggc
    90481 agcaatgatc aaggtggcct gcaacccgcc tgcgttcaac gcggacgcga tcgtcaacca
    90541 aggcttcgac gacctcggac tccggccaga cgcagccggt gcctctctgg gggcgttcgg
    90601 gctgagtgtc agctccgaga tgtccgggat ccctaaccgt cttctccccg cgcccaacat
    90661 ctcatatcgc tccggtcgcc cgccacaagt ccgtgacgcg ggctggaaca tccttgaggt
    90721 gaagatgcag gagggcggga acatgtcgag ctgggctgtc ctccttgtcc aggagggtcg
    90781 tcgcgacgag ttcagaggca ctggcgaccc ccagctcgag acgttcttga aggccttcct
    90841 cgcaaagtgc aatgcggctg gtgtcgttgg ggccaacacc cctccgaagg tcatgtccgt
    90901 cgacctcccg aggccaggcg gagacacgca gagcagggac ggcgcgatag aggcgatccg
    90961 gcagacgctc cgacagaacc tggaccggaa caggaagccg agcttcatcc tcgtcctcct
    91021 ctccggcatc gacaagtaca tctaccctgg tatcaagaag cttgcggacg tcgacatggg
    91081 catacacacc gtgcacatgc tcctcaacaa ggcgcgcgac ggccggccga acaagcagga
    91141 ccagtacttc tcgaacgtgg tgctgaaggt gaacacgaag ctgggtgggc ggaaccacac
    91201 gctggacgac aattcgatgc gctggctgaa ggagaagaag acgatgatca tgggcatcga
    91261 cgtgacgcac ccgtcgccga acagcatccc gggcacgccg agtatcgcgg cggtcgtggc
    91321 gagcacggac gatcgcttca cgcagttccc ggcgagcttg atgttgcaga agccggactg
    91381 gaacagggag agcaaagagg tgcggcttgc attgctttgc tacattgtcc gtgcaagact
    91441 aatggtggtg gtttagatgg tggagtcgtt gagccagatg acgattgagc gccttcagct
    91501 ctacaggaag aagaacaggt ccctccccga tcgcatcatt gtgtatcgtg atggggtctc
    91561 ggaggtaagt gcatcagctc gttcgttcgg cgggtctctg atgcatatcg gtgtataggg
    91621 acagtacgat catgtcatcg tcgaagagct accgaagcta caggcggcat tcaagcaaat
    91681 ctcgccctcg gcaccttaca agcctgcgct gacgatcatc gtctgcggca aacgccacca
    91741 cgcacggttc ttcccgcaga actcggccaa tgcgtcgcgc aacggcaaca cgctcccggg
    91801 cacggtcgtg gacaagggta tcacagacat ctacaacttt gacttctatc tccaggtccg
    91861 tagcacacac gtcgtcctcg tatccttgcg tcattgctga cgaaacttgc tgctgctctg
    91921 ctcaggcgca caacgggctg caaggcacag tccggccgac gcactacacg gtcgtgtacg
    91981 acgagaaccg gctgagcgcg gacgtgatcc agcaggggac gcacaccgcg agctatctgt
    92041 acgcacgggc gacgaaggct gtgagcctcg tccctgcggc gtactacgcg gacattgcgt
    92101 gcgagcgggg ccgggactac ttgaacgtgc tgatgaacac cgcagacgat cggtcgtcga
    92161 tcggaggcgg gagcagaacc acggcggata gagaggcgga gaaggagcgg gtgttcgaga
    92221 cggccaaggg gacgtggggg aacggggttc atccggattt gcgggagagc atgttctaca
    92281 tctagcatgc ttggcagctt gggacacatg ttggcttggg atcggaagac cggctgttcc
    92341 tcgaacgcta ggctgcgttt gtggacatct gacattgatt gtactgtgtt tttgtatttt
    92401 tgtatctttg tatcttgcat tgtggacttc gtgtatgctt catcgctagg acatatcgca
    92461 ttggtgtatt tcttgcagtt ctgcggagat tgtgagtgca tcgaacgatc cattggagca
    92521 ccagtttttc gacgtctgct gccagttcac gatgcatccg taacatcatg gacggtattt
    92581 gagtcacttc agtcagaccg gcattggctt atagtaccac aggagaggtt ctatacgcac
    92641 atcgtgcaat aaccgtagat tgtggtatgc caagaagtag gtcctccaca acacgtatgg
    92701 aaatcctcat tctatcgaca ggtacgcctt tacgctatcc tcgaatattc ctgtggcatc
    92761 atgcctctag ctagtacttt acctcgtcta ccagttgtag caggcggcgg tcacgccgta
    92821 atgctcccac agctaagcac aacgacgttc acgtcaatgt atgctgttct gaagggtgtg
    92881 agtgcctgac tgtcccatga tggagaaggg tcgctccgtc cctacaattg gctatcacgc
    92941 cgccggtggt cttgagcgat gaggcatggc cactgatcac gcgcaatatg atcatctgca
    93001 gcgataggcc ctacaggtat tcacagtgaa catatcatat atcgcgagga agaagacccg
    93061 tcccgagagc gaaggtgagg agataggcca ccctgaacta cgtgcgccgg tatacacgcc
    93121 tgacctacac ttggtgtcgt accaccaccg gatgtgcatg atgcgtgcgc agatgagtgc
    93181 ggtgaggaag acttcgttgc tgatgaccat ggtagtatat gcgattccaa ccttcttcgc
    93241 gacgccgaag aagtagttcc catgaggacg tccggtttct acaagttgga agagtcctgt
    93301 tgctgccgca gtcagtacat cagggcacag caataggaag gaaaccgtag aattgttgtc
    93361 aatcaccgat tgtagcgcga tacaacacgt atgctggaga agagtatggg atgactcgga
    93421 acgtcagggc aaatgacgta gtaacaatct atctgcgtag ccaagtcagc cttgattcat
    93481 atggtaccat cgcacacacc aggagtgcgt cgctggatag attgaggacg atagacccag
    93541 gtatggtctg ccaatcgacg cgtggaatga acaaatggat gagcgactgg gaggtcatga
    93601 tttccaaatg cgtgcaaata acctgaacgg tgtccaaagc gagccaaaca acgcgcctcc
    93661 tatccgaatt ggcgtagttg ggcatcgtcc tcactacata cacatcctcc aggtacaaga
    93721 acggacgaat gatgaggccg caagttcccg cagacatcct ctggctcatc atcgacgcgg
    93781 cggtcgagga cctggatggg cagatctctg gcccggacgt gttacatcgc gtggaatcat
    93841 acgcttacca gtgccgacaa cgactgtgcg tcgcatgcgc gctcacatcc aaggccatgc
    93901 taccacgcgc ccgcttccac ttgtatcgca gcatcactct ttactaccgc tcccgagtcc
    93961 cattatttgc acgtaccatg gccgagtgcg acgatctggc cctcatggtc aagcacctca
    94021 cattttggct ggccgagttc gttgctcaag acgacgacca attcgatatg cccttcccct
    94081 cacacgttgt cgcccgcttg tccaacctcc agtccctcga gattggtggt tatgagttaa
    94141 ctcatcgctt gtcgcccatg ccaccggccg cgctcagctt tgcaaaactg ttcgccgccg
    94201 cctgcccctc acttcaggag ctgtccctca tccagatcaa tttcaattcc tttgcggact
    94261 ttgttgatgt cctatggtcc tttactcaca tccgcaaagt gaccatatcg gacctgtatt
    94321 ggcccctttc gagggccctt ttgacaaccg atctcacaag actacccacg agaccgtgca
    94381 acaatctgac caccgtcgta gtatgagacc gttcttctct cgatggaccg tgatctgatg
    94441 tcggcatcca aagattgcgc ttggtatatc cgatatgccc atgttcgccg acgtatgggg
    94501 agcgaacgtg aagaccttgg tcctccatcc tggtccccgc atcgacgtta aaggtagagc
    94561 catttcagcg tccatcgtag tggctatgtg acctacatct ttcccagact catcatgttt
    94621 cttgcgtctt gagcagctca aagtggatta ctttcccgat gccgtgcgcg tgctcaggat
    94681 tatacgctcg gagcacttgc gcatcgtcga ggtccatcaa actgtcaaag gacaagagta
    94741 tgagagcttg ctcgctgact tgacaaagat agacggcatt ctctcgcaac cgatgttccg
    94801 cagcttgcgc cgcgtctcgc tgacaatcgt ctatcgggac tactactaca ggtcgcagga
    94861 tgaggcgcag tgggtcgagg acgtcaccgc gtgctttcct gggctgcaag atcgtgggat
    94921 tctgcacgtt agtgcgcgtt gcggtgagtg cagcccttgt gttgtgtggt cgtgttctcc
    94981 tgctgacggt tgaaggactt tgatcccgtt gacaggttat tgaatgcctg tgcgcttcga
    95041 gttagtcaat aggggtatct aatagtatga tgatttacca ttcagtcaaa agcttcacaa
    95101 cggaattggc gaagctcctc ctgggcacgc acacggtgca cttgcttctc attcacgctt
    95161 gcaacaacag ccccaacaag caggtccggt acttctcaaa cgcagtggtc aacacgaagc
    95221 tgggtgggcg gaaccacacg ctggacgatg actcgatcaa gttgcaacat atgatcgaca
    95281 ccaatttgta tacgaccgag gttacgctga acctcatgga tcctcggagc tgagacgtga
    95341 ttagtacttg tgtgtgtgct aatcacaaac tcgcatcggt caatgagcat tgctgatcag
    95401 ttaacatata acttatgcag ccaatgcttc gcacaacggc aacatgctcc cctaagtcca
    95461 cgttgcacga ttgcaccggg ctgtacccag acccgtaccg ccctgactac ctctcccaag
    95521 tttgtccaat ccccaacgac gcgctgctat tctcttcacc aggcaacatc ttcggaggct
    95581 cgcccaagca cgcgacgctg ctgcgtgcgc tgccttcgtc tgcggtgtta ttctcgtcga
    95641 gggctgattc gtccgcgagg tacgttcata tgtcgagccg tgcgcatcaa gggaggctga
    95701 ttgtccgtgt acagctctca gcccatccaa tacggcggca gcgtcgggct tgctcctcca
    95761 ggcggcagac taagaggtag taggtatccc tgccagtcgc agtgtgctcg tctcccactc
    95821 tgttgatggc actcggtcat ccagaggctc ctgtggacgg ctcaagtcag cgttgtccgc
    95881 tacggtctag cgagcaccta taagcatgaa ggtatgttca ttccggacgg ggccgtcgac
    95941 gagcgatgtc tgacccgtct tgaccaggtg cgcgtcgtgc aaccacgccc tgtctgacaa
    96001 caggcacacc ctgtccgaca cgttctgcac accttggggt accgtcgacg gtgggcgcgt
    96061 cgccacgcta gtgcttcccg tggcacaccg catgcacact gcgacaaggt atgtacattt
    96121 ctgtttgggt tcgtgtttca agacaaactg tctgcacgag atcatgtaac ggtagggagc
    96181 gcccttagag attcggctgt gtacacaaag agtgggtaaa tatcaacgta ctcgcttgtt
    96241 ttcgctgtgg gagatgtgtg acatggggca gaactagtgc attatacaga tgagggcggt
    96301 ctacagatgc gctgcgagcg cagaaacagc acagcgattc acgactcaat ggccctgcaa
    96361 tggccctgcg aacgactctg agcagagaac acaccttcaa attggccaga cgacacacaa
    96421 gtctgaggtc ggtgtgagat aaggtggagg ctggttgagg ctagtcagag aatggcttgt
    96481 acggtaggat tagcgacata cttactatgg acggcttctg acatatgtgc cgcagcacgg
    96541 tgtgagaggg caagtgcagg agtcaagttt actgcataga gtgcacctcc acgtcgtcgt
    96601 ctacttcgcg ctcgcagcga tcgtccgtcg acttgccatt cgcgtcctac acttcgttca
    96661 acatgattca cggcggtact tggcacggat ccatgctccc gccagatggc tgaccgaact
    96721 cctagctgac cgaactccac ccatcctccg atgctgccgg gctcggaaga ctggccgata
    96781 gatcttccac ccaccgatgg ctgagggcaa cgacaagact gacacgctgg cctggggcag
    96841 agtgtggcat tctgaaaagg tacgcacttt gattttcgtt ctactggtag agcggagacg
    96901 tgcatgccca attcatgctt gtggagcgtc ccattcggac ggcgacaagg taggtgcatg
    96961 cgttcggaat tagttcgtct ttcgctcgcc agggggcagg cagttgtggc ggagcatgag
    97021 gacgtcctcg ggctgagatc aaataataga cggacagggt gagacgggcg ggggtgcgga
    97081 ggacgagcac ggccaggttc tgtgccggcc aggttgaacg ccagcgagag cgaggatgtg
    97141 cgagagaggg caacgagcgc tgagccggcg agcgagtgac gcgccaaagg ctgtcacacg
    97201 gcgcgcgatc agtgaagatc tccgcgtgac agtgaccgtg cgctgcgctt cgtttcggac
    97261 ttgactagtg actacataca tacacctcct gcagctgcac aaacggacga atcatgaggc
    97321 cgcttcccgc agagatcctc tggctcataa tcgacgcagc gttcgacggc ctcgattttg
    97381 tcgtgcttca ctggcgcgcc caaatcgcat gcgcatgcgc cctcacatcc aaggccatcc
    97441 ttccacgcgc ccgcttccac ttgtatcgca tcatcaacct ctacgaccgc tcccgactcc
    97501 catcctttgc acgtaccatg gccgagtgtg acgatctccc tctcatggtg aagcgcctca
    97561 gacttgactt cgcccagttt gtttctcaag atgacggcca cttcgatgtg cccttccccc
    97621 cacacgtcgt cgcccgcctc tccaacctcc agtcccttga gattggtcgt cattttaagt
    97681 acaccccgcc acatatgcca ccggccgcgc ttggcttcgc aaaactgttc gccgccgcct
    97741 gcccctcact tcaggagctg tccctcatcc agatcaattt caattccttt gcggactttg
    97801 ttgatgtcct atggtccttt cctcacatcc gcaaagtgac catatctaac ctgtattggc
    97861 ccctttcgac gccccttttg gcaaccgatc tcacaagact acccacgaca cggagcaaca
    97921 acctgaccac cgtcgaagta tgagatcgtc cttgtgtcga ttgcccgtga tctcatgttg
    97981 gtacacagct tgagcttcgt gtatccgata tgaatatgtt cgcgcatgta tggggagcga
    98041 acgtggagac cctcatcctc aatcctggtc ccttcatcga cgatagaggt agagtcattt
    98101 cagcatccat cgtagtggct tgatgaccta cagttttccc ccagaattat cgtccttctt
    98161 gcgtcttgag cagctccaag tggttggctt cgccaatgcg atgcgcaagc tcgggaaaat
    98221 acgctcagag cacttgcaca tcatcaaggt cgaagaaatt gtcaaagacg aacagtatga
    98281 gagcttgctg gcccatttaa cagagatcga cggcattctc tcgcaaccga tgttccgcag
    98341 cttgcaccgc atcgtgctga cgatcatcta ttggggaaaa tactacaagc ggcaggaaga
    98401 ggcgcagtgg gtcgaggacg tcaccgcatg ccttccaggg ctgcaagatc gtgggattct
    98461 gcacgttagt gcccattgta gtgggtgcag ccctgtgttg tgtggtcgtg ttctcctgct
    98521 gacgtttggg gaagtttgat cccgttgaca ggttattgaa tgcctttgcg cttcaagttg
    98581 atcgtgatgg cattttggac tttgtgcgtg tgagtgtata atatagcatg tatcgagagg
    98641 aagaagacgg agatgtctgt cgcccctcac gagcgtgaag gtgaggagct tgtaagtcaa
    98701 cctgaacagc ctccaatgag ctggaagagt cccgtcgctg agatagcaag ggtacagcag
    98761 tatgaaggca gcgcgcgttc agaagtgtca tcgcccggga ataatgaccg ggaataggtc
    98821 gaaagtatag gtggtccatt ctcttattct cttcgtagtt cgttctctta ctccaaattc
    98881 tcttcttctc tccgtcgagc atcatctatt ctgagcattc cgaagttgtt caacaacctc
    98941 tcgagtcgca actcgttccc tctagatttg ctcaacccag gcattctgaa ctgctagtcc
    99001 aggtagcata tcaaaacaca attttgatac acgttaaaga ccgtagaatg caacgagtag
    99061 agacgcaagg aatagatttg cgacaaggag acttgcaact tgtggaatgg gcgcctattc
    99121 tcgcctactt gcgtcctgcc caccatctcc atcctcctct cctctcctct cctctccgat
    99181 tctgggctgg ctgcaacgca ccaaaaattg aagacgcgta tggactttgg cacacgtctc
    99241 caggcttctc gctggtaccg cacgtctcca ggctcttcgc agggaatgcg ctgtagttca
    99301 agtgtgagtc cagatctcac gcagactcgt cgcgctgtgc tggtgaggtc gccatcaggg
    99361 gctcaagcgc tcatcctcac tccacatcct ccaggtgtaa agaatcatga aatcgatccc
    99421 agcagacata ctctggctcg tacttgacgc ggcggtcgag cacctggatg cgcagatctt
    99481 cgaggacgcg tatagattca ccatttttca cgcccgcctt cgcggagaac gactgcgggt
    99541 gccatgcgca tgcgccctca catgcaaggc catgcttcca cgcgcccgct tccacttata
    99601 tcgcagcatc gctctctacg accgctcccg actcccatcc tttgcacgta ccatggccga
    99661 gtgcgacgat ctggcgttca tggtgaagca cctcacattt ggcctcgccc agttcaatgt
    99721 ttccgccaaa gacaacgacc acttcggtgt gcccttcccc ccacacgtcg tcgcccgcct
    99781 gtcaaacctc cagtccctcg agattggtgg tgcgcggaac ccgtcgccga tgccaccggc
    99841 cgcactcgac ttcgcaaaaa tgttcgccgc ggcctgcccc ttacttctgg agctgtccct
    99901 caccaggctc gatttcgact cctttgcgga cttagtcggt gttatctggt cgttccctca
    99961 catccagaaa gtgaccatat cttacttgta ttggcgccgc ccgacaaccg gtgtcacaag
   100021 actccccacg acacccagat gctgcaacaa tctgaccacc gttgtagtac gagaccgttc
   100081 atctgtcgat tggccgccat ttgatgttgg catccacagg ctggggtatg tatatcatcg
   100141 gctgcacaca tgttcgccgg cgcatgggga gcgaacgtga agaccctgct cctccagcct
   100201 ggttcctgca tgcacgaagg aggtaaagcc attctagcgt ccatcgtcgc tcaacgttaa
   100261 cctaccatct ctcccagaat tctcgtcttt cttgcgtctt gaagagctcg aactgcaacg
   100321 tagcatttcc agcggtgctg ccgtgcgcgt gctcgggaag atacgctcgg agcacttgcg
   100381 catcctccag caacatgtca aagataaacc gtatgcgtgg atcctggagg acttgacaga
   100441 ggaaggcggt gagatggacg ccatcctctc gcagccgatg ttccgcagct tgcgccgcgt
   100501 ctcgctgacg atcatctatc ggaactactc cacacagcgc aatgaggcac ggtgggtgga
   100561 ggacgtcacg gcgtgctttc ctgggttgca aggtcgcggg attctgcacg tcagtgcgcg
   100621 ttgcagtgag tgcagccctg tgttgtgtcg ttgtgttctc ctgctgacat ttgatggact
   100681 ttgatcccgt taacagagcg ttaccgtctg atatgaccgg tcgaaccagg tcgagccgct
   100741 tctggcatgc cctccatacc ggcgtcaaac tgaacatgtc gagtaacgag tatcattcgt
   100801 gcatggaggt gaggatcgat atgcggaaat aattagctgg gacgtgggag cggactgtgc
   100861 acatatgcct gtgacatacg agtgcatcta atagtccagg atggttaatg gcgccgtgag
   100921 tttatgaccc tgccagtgta tgagaaccag ctctctcgtc tgttacgcaa gatgatatcc
   100981 aggatgggcc tccttgcaag actgaaacac cgagcagcct gtgtccttgt gattgtacct
   101041 atgtcacatc gcccgaatga cggtgtgagg aacatcataa tccacgacct ggagcatcga
   101101 atgtgtcgga atctggcaag agaagcaagg gtggaagatt gctagcgaac cttctgctac
   101161 ggtaggggta cgggccaacg tgtttgccac gatgtcccaa tgataattgg gcgctgccat
   101221 ccgggttctc tcgttcgaga aatcccctca gggcggaggt tatacaagaa gccggatggt
   101281 tctgtgtttt gccgccggta gaacattcgg cggataaaga ctcctataca gcgccgtctc
   101341 gtaacttacg cccacaacgc tgaaacaccg acattctcgc ggcctctgga tacgcccagc
   101401 gttccagcgg cagcgctgac tggcgtgatc atcacggggg tgagatcgga aggacacact
   101461 ccggtgcaaa acaattcatt aaaggcggcg aggatgcaag agttggctcc ggagggtacc
   101521 tcgccgcgtg cttgcggcga cgtcaactgc ctgaaaggcg gtacaattac ggcgtgtcgt
   101581 aaacagtatg caccgctgca gacttgttcg gtgctgctag ggatgaatgg acgctctaga
   101641 ggctatgaaa agcggttcca aggccgtcga aaccaaggcg aatcgcaagg agacctcatc
   101701 aaccccctcg gcgacgatag atcgtcggaa acgtcagaga agctcgtgca tcccatgctc
   101761 ttcccatctt ctgatctaaa taaacccacc gatgaccaag gcctcgaggg tctataaaaa
   101821 gggtgacatg aacgagaggt cccctcactc gacctaccag cctccgagga cgcacccgag
   101881 gacccgtcat gcagattact accgcccctc gtttcttctc tgctctgctt gtaatgctgt
   101941 tcgctctcca aacggcgcaa gggctcccac tggcagcgac agggactact ccaagtcctg
   102001 atgacagtat gtcagctgcc gcgttaacca cacaacgtat gactgacctc gaccgaatcc
   102061 tccatgaaca gttgggccta cgcacggaca tggtctccgc gacgaagcta gccttgcccc
   102121 agttcaggac gacagtacgt cataaaattc aagacacaga tatctcacct gctgattcgt
   102181 gcgaagttgg cccgactcac ggacatggtc tgcgcaatga agcacgactc tgagaaaagg
   102241 tgtcctagac cctgtgtgtg gtcgtcatgg cattagtcct caacgtcgtc tggtcaccat
   102301 atgtcacatg aggaagaccc acctcccatg tcttcataga tacaatgaca gttgcttgaa
   102361 tgtgagatag tgctagaagt tttgctgcat tccctgaagg cagattgcag ccatccacga
   102421 tgtgaatcca acgctgagga tgaacaatac gacatgagtg cgctatggac gtaggtcacg
   102481 tatcatagtg cggaacgatg aatgacacac atatctgtgg gtattcacgc gagacacggc
   102541 agctgtgaag gaggcaaaat caacgcgcaa tcagtaatcc accgcggaac gtaccacaag
   102601 cgtcgacgct gaaatcttga gatccggtta aaggagcaaa ttgaccaagt gtccatttgc
   102661 tactcaccaa gatacgactc tcgcaatttt cagggccgca agtctcagat cgatgccaaa
   102721 cgaagccatg acccatgtag tccgtagcca ctgcgactgc cagtctctgc atagaccctg
   102781 aacaagggtt caatacatgt tttgacggag atcgtaaacg taggaacaca acttgtctcg
   102841 tccgcgtcac cagtaatcaa ccttgtaccg gtcatgttga aggttgagta gaacacatcc
   102901 gcctcaagaa tcgggctgag gagcatcatc cgtattccag tcccacaagg tcagtgtgcc
   102961 attgtcaccg cccgagaaaa gtacgccctc cgagttggca gagagcgtgt tgataatcgc
   103021 gttctgcccg ctgaggttga agacgaacat gccttccggg cattgaagtt tccactattt
   103081 ggtgtaacgt ctggctcatg cacatcgact ctatcaatgc tgcactggca ccactgtctg
   103141 tacaaccgga ccaagcgacg agttttagaa tgaacctgag gcactcactt ttaactcaac
   103201 agtgatactc cgagttgtag gcagcttgtg agttggaagg aagatcgcga ctactacggc
   103261 acagactcag agtggacgat gcagctgcgt cgatagtcgc gagcgctggc ctcagacgcc
   103321 tccactggtc gtcacgtgta ttgggtgctc gtctgctctc tgagtctctc ctcgacttga
   103381 acttcctctt gcatgtcctt gctctcgcta tcacagctct ctactatctt ctcgtccgct
   103441 cccttgcact ttctttcact cactctcact gcgctctgac cacgcctcga agagccttct
   103501 caacgtgtaa atttgaacct tgcgtcgggc tagctcacgc tgtcattaac cggtcacatc
   103561 tagactgtgc ggggtctcag gggtctcgaa atccgtgcct gttctcgtgc ggatagaaca
   103621 aggtgtgtat ctgattactc tggttgctac atcgctcgtt tgtgctgact ctactgagca
   103681 acgcttagat ggtcaacctt gaagcaaaca aggtcattcg gcactatcat ggtcacttgt
   103741 cgggggtata tgcgctcagt ctacacccaa cactcgatgt cctcgttact tctggtcgtg
   103801 acgcgtctgc acgagtatgg gatatgcgta caaaagcgca gattcacgtc ctctcgggcc
   103861 acacagccac cgtcgcagat gtgaagtgtc ggagtccgtc cgacccgcaa gtgatcacgg
   103921 gtagtatgga ctcgactgta cagtgcgtcc tttcatttca acttacctca cagggacgcg
   103981 tgttcacaat gaaacgcatt cggcagacta tggggcctcg cggccggcaa gacgatggtc
   104041 acgctcactc actcaccctg tccgagcgct tgcaatccat ccgcaagaat ataccttcgc
   104101 ctccgattta gcaggcggta acaactttct ccactcatct tgcagctctt attatcatca
   104161 tcgatctatg ggtcaacaat agcaatcacg cggtcgccgg ggtagaggcc cgtggcggac
   104221 gcagatcaac accctcgagt ctggcacgca ggtaagaggt acttccgcgc cctctgttgg
   104281 tgggaccgag ctacaagtca gctccagatg tggtaccact gcaggcggtg ggccccaacg
   104341 tgtcgggggc ccaagacccc tatctctagc ggaggacgag cacggagacg cgaggtcgga
   104401 cgagaatggg ctcaatcttt gatgagctga ctgttcctga actttacagc tcctccgatg
   104461 ttatgggttg gtacgccaac gtcgcttaga aaccattgtt gtgatgaaag acagtgtcga
   104521 acatgtgcat ggcgtaggca agagcaacga tgtcaatgag cgcgacagtt gcaactgcgg
   104581 cagacagcca taagaatgag ggtggaatgc ctatgccttc ttgcggtgag ggttggacgt
   104641 cttatttgag tggggtactt ctcttgagag acaatcagct ctggcgtgtg ggtggcattc
   104701 agtgatacct gctgggaggg tggggtctac gaggctacgt accctcagag gaagtctcta
   104761 taccaatcag agtcaaggca ttctcggggg agaatttctt ggtatccagc cttttattca
   104821 cacatatcat gagcgtacga ggatgaggat aggtgcgatg atcgcagggc cttcaagctg
   104881 gggacctcga gtttgaaggc ggtcttcagg ccatggaagt ttttaataaa ttgaagatat
   104941 gctattacct ttacatcctg gaggcaagat tctagtaaga gcttctggtg tgcgcccgag
   105001 tctgacacga ggcaaccata tgaatatacc gctcaccgag gggctgtatc atcatccttc
   105061 gcagtcggaa cattgggttt caggcgtgca tgatcaaacc ttttgtcagt gtcaatcaac
   105121 ctccgagtat acacgcgttt gagtctacac aacttgcctt ttgcagctgc ccctcgagga
   105181 gatggtggaa gtcaagcata aaccaacttc tcacgagtcc gacgaatata aaaggaaggg
   105241 aaccagcggg ggcatagcac actaccatcg ctgtgccccg ccgactgcca ctacacatct
   105301 ggtgctactg tcatgaactt caagttctac tcgaccaccg agctcctcag catatgcttt
   105361 gctgtcctta tagccatact tgcggttcat gcgcttccac agccggtcag cccaggtcct
   105421 gatgactgcc cccctccaaa cccagtgagc ctgagaggta ggtcaaccaa acatctgaca
   105481 ttcacgccgg gacaaggggt tgttgatgag ttcatgcatc tgcagacgtt gaaggaccac
   105541 ctaaggagaa ctgttggctg tcgtgatgcg cacgactttg gccgtcacag cggaacagca
   105601 ggtgggtcat ggcctcaccg tagtttgcga tgaaaactca ttcgacggag cagctcatac
   105661 tatcaattgt gattctcaca agactcgaag aagatatggt gactctgacg gacttctagc
   105721 gatgtacaat gtacaatggt cgatgtttcc accgagcgaa tacacgtctg cacacctgca
   105781 ccttacttga ccaattgaat gacaaattcg agtaatttgg ttgatgtgta tggactccta
   105841 gcgttgctca gcagtgtgca tagtgtctac aagttccgtc tgctgacaag tgaaatctgg
   105901 gatgttactc tatccccgcc gagtcgaaca tctgcttccc ccttacaaat atgggtaggt
   105961 tacattgaca gcgctggtat ctcaagtagc attggattgg ctagacatct ccggtaagtt
   106021 gtcggatgta actcaaccat ctcgcaatcc tagaggctgg cgctgcttca gctgcatagg
   106081 acacccgagg ccaccgacta cgaagcaaca ggtgactcat gtaaccgatc ttcttctccg
   106141 tagtgaatat tgctggcatc tgtcactttt gacactggcc acgggcagtg cattgagctc
   106201 cgagcggaaa ctcaaagtca gaattctgct cggtcggtgc tgcggcgaat atctgggtta
   106261 gtggtgcatg tggagatttt gctcctaaac ccgagaggag gaggaggaga accaacttcg
   106321 gtcaaccgtg agacacgctc tagctcgaac cctatctgat cgcattattc ctgggcgtaa
   106381 caaactcaga ttctgcgctt gcaaaagcgg aaaaagcatc ctaatcaaga aggaggaatg
   106441 acagcgttcg cagtcgtcaa ctttgtccag gaacgaactg tctacagacc gcccactggc
   106501 cataaaccgg tacttacaag aacctgcgcc actagctagc gggtggctgt gcagacgcgg
   106561 ctcacggagc gcccgtcaat cggtccgaat catgtacaat ccgattaacg ccacgcagct
   106621 tgataagatt acaccgcttg tgagataaga tagcaagata cttgagaacg ctactagtac
   106681 tctctcttcc accacctaag ccgatgcgcc gccactgcat gcacacccta tcaattgacc
   106741 tccgcgttca cggttaacac ctccagcacg acgccggtcc cccaatgatc accaagcttt
   106801 cgatacagtc aatctcacgc agtcaagttc tcattcatgt ctctcccgta tccttcccgt
   106861 tggcgacgcg atacccgaac caacgcgtcc acgcccctcg tgccattcgt catgaagctc
   106921 gacccgcgaa cgcaccctcg cccttgcgca agctcagcac ttgctcagcg ccactacccg
   106981 ggcaaatgct gttcaaacat tcacgttgtc atcaccgcgc gcgactttct tcagttacag
   107041 cacacatgtt ctttgggatg ttcttcatca cgaaatgatg gaactgagta tctcccagca
   107101 cggagcactt cttgggatgt atcactgaga gcttctgggt ctcacggata cactgagaca
   107161 cactgactcg aacgtattac ggaaccctgt gaactctcac aacccacaag tgatcagtac
   107221 cccacagcgg gtatgccccc gtttgaggct caagttagag gctccgccca ctatagtcct
   107281 aaacagcgcc caccaccccg ctataagttg ggttcctgga tatcactcga gccagcgctt
   107341 atgatacccg ttccagtacg cttctacttg tgtcgctact acgtctgtgt tgctcaccgc
   107401 tacaaacagg ttcaagagca cttgtgtcgc ctcaatgctc attaccctcc gctccttaca
   107461 gtctgactta tcttcgtgtt ttacgtactg gtactggtct gctagtacat tgatctaatc
   107521 ggttgatgtg tccccctcat cgcacttagt gtctctcgaa aagaaccaca tcgaccaatc
   107581 tatccatgat acttgaaatc aatcttctcg taaattggaa cctagaattg tacatcataa
   107641 gtaaaagcgg agcacgatct atgaatggct cacattacgg atgttggtag tggtcaaggc
   107701 gactgccacg ccaacttttg cggcctgaat agagccctga gacaggatag gcaaaggagt
   107761 cttacaactg atcctacctc tctgaaagct agctggaaca tggcactcgc aactcccttg
   107821 ccttgataat cgcgtaccat agcaaggttg caccaatagg tattacactc tgcttctgtt
   107881 atcccgatca tctcgtcatt gacgcgggga acttctttac ccatctatat gacatcgagc
   107941 atgcatgagt atccttgtcc cgtgaagatg cacatcgacg cttacagctc cgggatagta
   108001 agcctgaccc tcaggagaaa gtgattgcat gaactctttg actttcccga ccttctgctg
   108061 ttcctcactg acggcatgtg aatcgtgagt agtcagcgac agaacgtcga gatatatcac
   108121 aagacgcacg tggagcccat cagttggcca ggaagagcga atagggtgaa ggccacgaga
   108181 cttccgagtt catctctcgc gatgtacaga tgcccggcgc cggggacaag tgccagagaa
   108241 cggattatga cacggccaag actcggtata agtgataagt tgccacccgt aagagcaatc
   108301 gcggcgggat ctacggtatg atgaatcctc tgatcaggtg cattgtcaaa cgacgcgcct
   108361 gcagccatga ggttggagaa caagtcagtc gcttcctctg tgagggcctc tgcaacgcaa
   108421 tgtacatcag gaaattgcgc gatcacagtg gccactgatt acctgtcgga ttgggaacca
   108481 gctggatgtt gacgttagca ggagccattg caatatgagc tgaaatacgg aggaggggac
   108541 gtcgagcctt ttacggagct gggccatcac ttaatcccgg tacagatcac aggtgcagct
   108601 tctgcgacgt gagcagttgt tttccagaag ggcgctcaag tggttcttga gcgctgtggg
   108661 aagtactgtg gaggaatgga agagagcaca cattatccga tcatcctcgc aagacccatt
   108721 gggcgctgcg ccgtgcttgc ggtctaaagc gtaataggac tgcagttcgc aggacgcatc
   108781 gccactgatg tagatttgag cgcaacttga gagaacgttc tataggcggt gcatcaacct
   108841 caactagact gacgggggag caactcacac ctgcactcga attcactacc catatgcatc
   108901 tctcaccacg gatcgccaaa catacgttcg cagctttctc cgttgttctc gtcgcgaacg
   108961 ttctcttcaa attattcggc cgcctggcga ttgacaggat aaggaggaat gagagtgtcg
   109021 gtccaggttc gccatcgtca actttgtctg ggaaccatcc actcaccgga agctagttca
   109081 atgggattta gatggaaaag aggtcgtcct ccaaggcgac cgctggaccc gatacccact
   109141 ccacgactct gctcagcaat gggccgccct ctttcccgaa ggaggaatag tacacctggg
   109201 tacaaaacac accccacaca cggtctcgat gatgcaccag ctccgatgcc tggatgtcgt
   109261 ccgcgaccaa ctcactcgtc ctagggcagc ccgcgatatt gaaccaacac gtcactgcat
   109321 gaactatctt cgcgaaacct tgatgtgccg aggcgacctc cagatcgatc cataccagta
   109381 cgcgcataag attaacgcgg tgcatcctca tccaatccgg cgatgcaagg attggcgggt
   109441 cgtctacgcg aaagtcgcgg agtaccagcg cgcacacgca gtctggttgg aggcagaccc
   109501 ggagtgacag aactttcggt ataatccacg ggtcgcattt gaagatattt ggtcagtgcc
   109561 tgtctatcat caaagaaacc agattaacac gaggctgtga tcgtgcatgg cttgtgtagg
   109621 aaacatacgg agtgggttca acaccagcac ttgtgtctcc cagaccattg ttgtacatgt
   109681 agttgtcaag gcctcggtcg agacacatga gatttggtac cattgcgtat tcactgagat
   109741 gatgttgtgt tccttgagga cagagattgt tgtgctagct aaattttatg tggaagatct
   109801 gagagttgct taccaggatg atatcgcagt caaacgcaga tgctagaaga tgcatcatgg
   109861 aagtgagccc gaaacaacgg ccggtggaag gaggcgaaaa aatgcgcctt cgacccgcgc
   109921 cgtgacagtc tgtaagcgca agccttggaa actgaaaagt gcccagataa cctctctgga
   109981 aaggtcggtg acatgatact ctagaaggct gtgtatgttg ttgagttgca tcagatgcgt
   110041 gtcagccttg cacaagctgt cgcatggact ggtggtctaa gaccgagtca taggcggctc
   110101 ccatgccagt caaactccgg acgcaaagag acatgaggct cgaactcgta tggattgatg
   110161 cggagctgcg taggagaggg ttgcgatgca cagacgtctg gatgtggtga ggacgcatat
   110221 cacaactcac cattcgccgg cgggtacctc tccgcagagt cgcggcgact ccagtatccg
   110281 taggttgttc tcaactagtg atatcaacgc cggcattgaa ggcaggctgg ttcgtcatca
   110341 agggtcgcgc gtacgcaagg acggcgaagg gtcatcggag tgaccgcgcg cacctctcca
   110401 caaattttcg actctggaag ttccgccacg atctacccac tatgcacctc attaccgctg
   110461 cccgcctcat cttgtcctcc ttgtggctag gcagacaacg caagagttcc cgatagcgga
   110521 tgagagtgct gcaccgagtc ctgcgaacag tacgttgact acacccttct gacggtgatc
   110581 ttactgacct cccacagttg ggccacctca cggccatggt cttcgcgagg aagctagcat
   110641 ttccccggga gagtataaca gtacgtcaac aaaactgtga acgggggttt cgtctactca
   110701 ctcaaaaaca gtcggaccga cccatggtca tgggctgcgt tatagaccct gtaaggaagt
   110761 ccatccatga cgtacgcgat ccgacacgat attgatactg gccatttatg ttacccggta
   110821 cccaatgtac tatcgagctg aggttggatg tatatcacaa ctacaggaag aagcttttta
   110881 acacacctcc gtggccgtat gaatatgact gtttgaccac ctgatgtcgt gtggcatctc
   110941 tgcgtccatc gataacgtgt gcaacgaaat gcgaagctat agaccgtcca agttagtttg
   111001 cgagtcctga agtctcatgc caatgcccga cagcaaaaga attgaagttc actaacaatg
   111061 acagacgatc ctctacaacg gctcgaggta tcccaagcga tgagatccgg tcatatcaca
   111121 cttgcagcga gtgttcgttt gctcaccagc cccgcgggag tcgaaatcgc actagaccga
   111181 tgatcgacca cagctccgag gcatctagta tacgcataat gtggcacctg gagtacaata
   111241 catataatcc acagctactg tgactgctct gcatagacct acagagacgt ttagtacaca
   111301 agccgccaaa gcctgaagtg tcgcgacgca ccttgatggt cttgtccgcc ccaccagtta
   111361 tcaacctcgt ccctgtcatg tcgaaggttg agcagaacac gcctgcctcc gcctccaaag
   111421 aaccaggctg agggacatcg tccatgtttt ggaaggcagt gcccgtattc caatcccaca
   111481 aagtcagcgt gccattgtca ccgcccgaga agaatacacc ctcggagttg acagagagcg
   111541 tgttgatgat cgcgttctgc ccgctgaagt tgaagacgaa catgccttcc gggcatttcc
   111601 acttcttgat gttgttgccg cctgctgatg cggacgcgaa ggtatattct tgcggatgga
   111661 ttgcgagcgc gcgaacggac ttcttatggt gcgtgagcgt gaccatcgtc ttgccggccg
   111721 cgaggtccca tagtctgccg gatgcatttc agtgtgaaca tgcgtgcttg tgagggaagt
   111781 tgacgtgaag agacgcaccg cacagtcgag tccatactac ccgtgatcac ttgtgggtcg
   111841 gactcttgac acttcacgtc tgcgacggtg gctgtgtggc ccgagaggac gtgaatctgc
   111901 gcttttgtac gcatatccca tactcgtgca gacgcgtcac gaccagaagt gacgaggaca
   111961 tcgagtgttg ggtgtagact gagcgcatat actcccgaca agtgaccatg atagtgccga
   112021 atgaccttgt ttgcttcaag gtcccagcac ttgaccatct gagcgttgct cagcacaaac
   112081 gggcgatgta gcaagaagag taatgagata cacaccttgt cctctccgca cgagaacagg
   112141 tacgggtgtc gtgacgagac agccagaccc cgcacggtcg aaatgtgacc ggtcaatgac
   112201 agcttgagct cgcccgacgc aaggtcccag attttgataa cacggtctcc cgctcccgta
   112261 gcaaaccatt tgtttcctgg ctcaacagca acactacgca cccatccgag atgtccagag
   112321 atgacacgaa caagcttcca tggtggatga taggtaggct tgattgttcg tgttgttttg
   112381 tggagttgaa gtgcacgtgt gaggttgtta ttggaagtga aagtggatgg ttcgggtacg
   112441 ggggtattgt ctatttgagc aatcatacgc ccagtctccg agctcgctat ccaacagtgt
   112501 gagtgagtga taggaatgac aacagagcat actcacgtcc tgctgtgatc atctttctct
   112561 gctcctttgg tcgtgcagga ccgactgggc cttgttgcga caatagaggc gcgggaagtt
   112621 gttttacctc cttgtattcg tcgttcattt tcaccgacag tcgtattcgc gcacttcaca
   112681 atgcaatgag gcgggatgag agcgcattca ttcagctacg tacctcttct cttcctcttt
   112741 aaacgtctcc tctagtccag ttgcaaagat gtctcgcgta cgctttccgc atacttggag
   112801 caatgggttc aagggaggaa gtgaggaggt cataatccag tgcgcgtggt cagcaagaat
   112861 ccaagtaagt agcaagaaag cggaaagagg tcaggaagga gccacggcgt cgggtacgac
   112921 gttagcggag acttggagga cagcgcgcgc cacagtgagc gcgctgttga ccgatatttg
   112981 ttctgctttg tcagcagctc tatcgcgtcg cgcgcgccgc agagccactg tctatctgct
   113041 tgacataacg catacgacgg tggcgacgac gaagggactg ttgctacgga tattgaggga
   113101 ataagcctgt cccgtatagt tgctacgaaa tgtctgccgc agccgcagaa ttgaaacctc
   113161 tagtgaagtc gttgaatagc gcttcgactg atgaggtatg tggtgtatgt cctccctgtt
   113221 cacttgcgtt tcctgacctc ttcaaacgcc cacaggagat cgttaccatc ctgaacactc
   113281 tcaaacagca tgcgaagatc actgaggccg tattgagggt aagtgtggcg ttgagcaggg
   113341 gattccacat tctcatatcc tgggcttcct ataggaaagc aaagcgggct tggctgtagg
   113401 caagttgcgc tcgcacgctt cgaaacaaat ctcggaactc gcaaaggaga tcgtgaagaa
   113461 atggaagact gaggtcgagc gcgagaaggc ggcggggggt ggtggggcga agacagcggc
   113521 gaagttgcca ggtacgttct agctgttgct cgtgttgacc atcgacaaac gtagctgcct
   113581 gccagcggtc aagaaagccg cgagttccac cgctgctacc ccgtctactc ctgtgacacc
   113641 caccgtctcc agtcgcgggg cgaagcacag tgacacgcgt tcagcaaaaa gcgatggcgt
   113701 caagattgaa tacactggcg ataagacccg agacaaatgc gcagaacttg tttatgatgc
   113761 actcgtcttt gattctggtg cacgtatgtc ccacgaacca agtgtctttg gaactactct
   113821 gatttgcctc ttcacagcga gcgacctaat ccttaatcgc gcgagggaca tcgagaagac
   113881 ggtgctcaac gacaatggtg gtaccactac cgaatataag gccaagattc gttcactatt
   113941 tgtcaacctt aaagacaaga acaatcccgg tctccgcgaa gctgtcgtct ctggtgaact
   114001 ccccgtgtcg aagttctgta ggatgacaag tcaggagatg gcgtcggagg agcgaaaggc
   114061 agccgatgcg aagatcgtgg aagataacct cttcaagact cttggagcag gagagcaaga
   114121 ggcggagact gacgccttcc aatgtggtcg ctgcaagcag gtgcgctttt ctccgagttc
   114181 cttcctcgac tagtacgcat gttgagctgc gccacagcgg aaatgccgat atcgccaagc
   114241 acagacccgg agtgccgacg agccaatgac ggtacgtcgc cctcctatct atgacttaat
   114301 ccttttaatg tgctctcctc tcttcctcct agacttttgt aacgtgagtt taccctgagt
   114361 tgtatcacac caatgatctt cacctactga cctcgttcct atctagctgt accgtatgta
   114421 ataataggtt cgtgcacttc atccgacccc atccgaatgt ccctgacacg cccctccaga
   114481 tggaaattct cgtagatcac ccacgtataa tcaccttgcg ctagccactc ttatctctat
   114541 accaatccgc catgccgctc tctcgagtga gatataccgg gattcctccc gcaccctcta
   114601 cccactcgtg cctctcttgc ctacccattc tcgcatgtaa ttgttactcg tcagagtcct
   114661 tgtacttgtt ctgccgcatt cgttgcgccg agatcatcgc gacagtttgg agcctttaaa
   114721 acttcatgct tgaggcaacc gaattgatta taagtatgtg gtgggcgctt acctgtaaat
   114781 tatcttgact cttacctcca tcatcgatag tacgtgtcca acgtctcgat gttgtacatg
   114841 cgcccacaca tcacataatt tgccctaggc ggcacgcaac acctgataag attgatgatc
   114901 gcatatatga ttgacatagg tgactacaca caacttcata acggacctgt cgatgcgctg
   114961 actgctcgtg gaataaatgt ctctcgtagt tcgatgagca ttcgaagcca tacgatgtcg
   115021 tgctgcgtcg tactatcgta cccatgtcgt ataccacgaa gctcaggccg aagacaggcc
   115081 gagcagatag ctcacccagc ccgttgtgcc ctcgccggat ccgtcgatct cagattgcaa
   115141 gtcggcattc cggtaaggct cgtgctcttc cagcgaccac agctgctcgg cgctccgaga
   115201 ccctctctta ccctcttccc cgcatgcaac tgctgcgagc ctcggaacgc cttctgcatc
   115261 gagcaccacg cagaacgcct cgtcgacatc cgcgagaatc agcctgatca taacctcgtc
   115321 agctgctcct ctcgaatacc gcaatgacac agcgaactcg aaccttatcg ctgacggata
   115381 gttgggacct tctccacctg cacccatgtg ccagttcatc gcgataggtg tagccacgac
   115441 gcgcgccccg tctctcttcg ccgtgacgcc gagaaagtat ccatcggtca agcgctgcag
   115501 ggtccacccc gtggctgacc tggcgaagta ccactacgga cgggaggctc agtgagatgc
   115561 gacggacgtt gtcaggagat ctgaagtacc tgctcgtgac cattctgtac gtcgcttgga
   115621 ctggtcagac ggaatgtctg cgctgtctcg caatgcctca gcgtgaacgt gcggttggct
   115681 tggatagcga ccattgggct gtagccgaag ggcgatggat ccttgttctt gtatgtttct
   115741 cgctctctcg aacctagtca tactcatacc cacaacagtg ttgataaaat ggtcgtttcc
   115801 cgcaatggca ttaaagtaca tctagtgcac cggacttcca ctagtccgta tggtcagtac
   115861 gtacaaccat agcgaagttc gcgtcactcc aagttgacac tcacaatgag gcactggtac
   115921 ctggagtcac tgctccagtc agcagtatac taagaatcat gtccgcggaa cgacctatca
   115981 cggtgactac ggatctttca atcacggcca cagccaaaat cggtcaccac atgcgctctg
   116041 cgaatccgaa gcagatcgcg cacgttatgt gattctcacg tcaaaacgcc gcccgagaaa
   116101 gagatgtcaa gaatgaatag tccatgaata caatgcgggg aactgagtcg aagaagtatg
   116161 aggtgcgtat tacagatgct cctagaaccc atgaaagtac actgaagggc aatatagtct
   116221 cacacagcgt cgaggtgctc gtgaaaccac ttggaaacca aaaccacgat cgtgcactga
   116281 ggtgtgctca tgctacagcg caatccgggg ttagtatcga ccaatgatgc ccttggctaa
   116341 agggttgaat accgaccttc ctcgagccgc cagcgctgtt cctcgccttc cctgtctgtc
   116401 aactttgcgg tactcgcccc cttctctaat tgcatcccta gtctgctgtt cgggacaatc
   116461 atcctgcgga caagtgaaca cccggtgcgt ggggtctagc atgacaggcc ttaccgaagt
   116521 acagaagggt cctcccgatc tgggcggacg tcccattcag tctcttctcg cgtcgcgatg
   116581 acatgcgccg ccgcttgcgg tgccccctca actcccaagt atagtcctgt ggcgacgctg
   116641 cggaacaccc aacgcgtcgc gctaggggtc ctggcgcgct cggctaccca ctagagagac
   116701 acgggtggac gtcaacgcta ctactcgtca ccgaggcaac ctcggaaacc gtaccttctg
   116761 gttgtcgctg gcgtcccagg gtactccggt gattgacttg aagtcggcca tcgagagatg
   116821 gaggacgacg cgattcttcg tgtcgatgag cttgtacgtg tgaccgggct gaatttggaa
   116881 ggacatgacg acgttggcgt tgggcggggg gtggtgtcac ctggtgagtg atcgcgtcga
   116941 accgtcgaac ggaagcctta gtgcgagtct gcacagagcc ggtgttgggg ggcagcagca
   117001 cagtccagcc tgctctttct tatacgacat tcgtgtggag tggtgtgcct cctgagctca
   117061 taatgggcgc agggacgagg cgctgtttac ctcaatgagg ctcgcagggc ctcagccacg
   117121 cacgatcggg ggatcgtacg tacatacatc aagcagtgtt cgggtcgagg ccctgggtct
   117181 gtgccgttca tgatgtgagt atggtcgttt gcgtcaggtc tgtgcttcat ttggggtgcg
   117241 aagcgtaagg gagcgcgaac ttagcagctc gtttcacgat gtcgttgctg tcgctgcgcg
   117301 aggacgtgaa tgggaccggt atagccgtat aggtatcttc ggctgcaccg tccggctgcc
   117361 gttccggatt tgaatgcgac gccgagagat tgggcgacga cgatccagag cgcaactggc
   117421 tcgctgcttc gccagcagtc atgaggattt agctgctctc aagggccaga tatcgagatc
   117481 catcaatctc aagtctcgtg gcggagctca ccaacttgaa gcagtggtca cgcaccgtat
   117541 gatatgcgtt tcgaattcac cgattcagcc acgcgcgccc tcgcctcggc ccatggtaaa
   117601 cgtttgaacg ccccctgtgc aggcgaagga gtgcccatga tgggtacggg ctaatgtgtc
   117661 tactccagag tccagagcgt cagctttaca ccattcaccg cgtggctcac gacaccaccg
   117721 ggtagcgcta agtgcttatt tgggcctcgg ggcgcccact cgattactgg ccacgattta
   117781 caaggaagtc tgccatgcta gatgccacgt tcgctactgc ttgagagttt gcgtgagtaa
   117841 tctccaccac cgtggctcgc cgtgcgtgtg ccacgcgtat gcttatcaga acgcggtcgt
   117901 aatcagcctg agttacgagg agtaagttcc ctttaatcct cgtccgctgc actgtctgtg
   117961 acactgtcat gacgcttgtg tcgccgcacg actcacaagc gctatagatg ccatgatcaa
   118021 tggcggcagg ccgcggtgtc ctgccaggag gctgttgaac gtctcgacag ttgcctgcaa
   118081 cccgaagtac gacactctca gtaggcttgt atctcctacg tgtgtaccag ggtgagtggt
   118141 tcccatcact gtcaagtttc gctagatctc atgacactac ccggtggcag agcattatcg
   118201 tcggtggtgt gcctaggatc catctcgatg gcgatggaag agggctcgtt cttccgcgaa
   118261 accggacaat gtgccgtaga atttgggccc tcaatctcac tgggcgcgat cgtactgaag
   118321 ccacggaatg cagatgcgtg accaggactt ctgccagtct ttgtgtacaa aggtctcgca
   118381 cagcctagcc tcgcgtgcct ttccgtgatt ggttgcgtgt ctgaaacttg gcatggcaga
   118441 gtcgtggtgg cgtagagcgc gtttctcggt gcgtttgtct ggaggcccag tgtatctcta
   118501 tctaatctgg atacatctcg cagatgggct gacttgccga tctcgtccga atccgacctc
   118561 aaggccaatt ccgcgagctc gcgttagacc cagcacgagt tcaagcagtg acggtaccgg
   118621 tccgatccct tgcatgtcac gtcgatcatt atggcccatg gggaacgagg gtgagtgcaa
   118681 gctgctcagg cggtcccctg cggacgccca gacgcgcgga agcttcacag tttcgcggct
   118741 gcgtcgatcg cggctgcgtg cgccagctgc gcctccggcg tccatgacca acagtcaaat
   118801 tgactccgcc ttgcagcagg atgttcatgg agctcggatg actaccacac atgcatggag
   118861 gcaagtcccc catggtcgtt gtcgggcctg cttccgtggt ggtgtgatgc tcgtcctgct
   118921 cggtatggac gtcgtatctc tccatccggt cagcgccttc ctagcaggga accttggcac
   118981 ggcgcagggc ttccttggac aagttcctgg agctcccaat acatcccgtg agttcttccc
   119041 gctcttcttg cgagctcgat cgcactcaca ctgtcgcttg cagacgcgtc tggatgactc
   119101 gagcaagaat cgacatggtt ctagcacctt tgtgtcacaa tctcacctct ccatcgtgct
   119161 atagtcacga gtgtatatct tgacacaccc ttgcgggcga tggctgtgga tcacgactct
   119221 tctctctggc tcgtgtcttt ccagggttcg gctgccacgg aacaagcgag ggtatcccgg
   119281 aaagtacctg agccctgcgg tctgtactag gcgcgtatga ttctgaaacg ccaatcgcgc
   119341 atcacatagc ttcactcacg aaactcaaca gctcacgacg catgctctcg ccctccacaa
   119401 gcttcccggt ccgatgacgc actgaagatt cactgaggtg cttcactcct gagtcctgaa
   119461 gctccttttg ctctctggac ttgaagatca gaagtcgctg cagaagcgaa tggggccttc
   119521 agcctgggct cgtcgacgac gtgcgccgtt cgacgttcta tacgatcagt tcaatggttc
   119581 ccccgcgttc gcggtgcgtg cgcatgctct ggccgtggtt ccaacttctt cttcctggac
   119641 gttggtcgac ggcggggttc cccgcattgc gcataggcac gctggcatgt gcgtgcggcc
   119701 actcgtccgt gccagtaccc gcgcgcatgc gccagggtgc agtgcgaacg ataaccttgc
   119761 tagattagct tttcgaacgt gtgggggtga ggaacgcccc cgcgggtgga aatagccttc
   119821 ctgctgcgtc acaactatat gacggtgatc acttgctttg ccgattttgg caacttctct
   119881 gctggctttg ccttgctgta tttccgtttg ttgccagcgt accgcgacgc gggcacctct
   119941 tcctggcggc attgctctgc acgtcgtcgt agggaaagtt cgtgcggcga aatacgtgca
   120001 gcacctcggc gaaagggtct cggccgctcg acgagtgcgg ttctaggtcc aaccgcgtca
   120061 ttcagtcatc gtaccgaggt ctcgatggat gaatgcaccc tggcggtctc ggtgcagctc
   120121 tctccggtgg cgatcgcacg agcagaatgc gcgcggggag gggaggtgtc gcatttgtgg
   120181 cgcaaactaa taactattgg cccctgcaag cgttcggaat atccgccgca tttccgcatc
   120241 gtcgcgactt caatgcgtgt tgttgtggct gtgccacttt gtttagtacg cccacgcgtt
   120301 cgtgactcgg agcgtcgtcg tcctgcattc gactgcacat cgtttattgg cagagagagg
   120361 ggtcagcgca cctatgtccg gcaaaagcgg tcatcgcctg aaggcgtact taggactgca
   120421 gatcgcccca atggcactct gtctgtcggc ttccggcttg ctcagggtag caaggaagtg
   120481 gtcgacccga actccccgcg ttggcaccgc aatgagcgtc tcgaccccac gagcatgctc
   120541 agcggcgatc ctgctcaggc aatcgctacc ggtgagtgag gcgtgtcggc taccagtcaa
   120601 tgccagttgc aacaccacct ccgactctct ctactcgacg atcgcggcat gagtcgttgg
   120661 ccctcgatcg gagggaggcg attcccaatg tcagagtcgt cattcatgca tgcatgcctg
   120721 aagctcgaag ctttcaagac aaggtgggtg tatgccactg cacgcccctt cccaggcggg
   120781 aggtgcacga gtagtccacg accgtctcca agtgatttcc aaagttcttc tcctatttca
   120841 aagtcacgaa gcggatcagg aatctggaag aaccaagcac cgcataagga attgagttgc
   120901 tagcagactg catctttacg tccgtccttc tgtctacata agtccgcgct tcgtctctca
   120961 ggcctacgcc accgccacga agcgtacatg gatggagacg caggcacaat atgatcctta
   121021 taagtatata ccgaccggac cgagcgtcta gatcaggggg cttgcctagt cttcctgaaa
   121081 ttaacatcgc gagtacgtgc aaccaggatg atcgtacagg tgccaagcca tggcaaaatt
   121141 gaacccgcgg gctcaggaac tcacgtgcat actggtatct atgctaatta tatgtatcta
   121201 ccaactcgag gcagatactg ccatactgga agcacgactt cggcgacttc ggaacacgtt
   121261 caggcttgat tgatgacgcg cgtattagac catgcctacc actctgtcta cccacgggac
   121321 ggacttgggc cagccgaact ccggcgatat ggagagctgg gatacgacaa gagattagag
   121381 cctcaggggc tttggacgtg catgattcct agatttgatg tgcacacaca acgtgtagat
   121441 agaatcatgg agaatagtgg aagcgatgtg gcgaatttga agtccacacg cgtgtggtaa
   121501 acgagatgtg attgcaactt cttcgtacac taacaatgac cttgatctac aactgaaggg
[truncated: 88,909 more chars]
