# Supplementary material for: Uncovering the transcriptional landscape of Fomes fomentarius during fungal-based material production through gene co-expression network analysis
Source: Fungal Biol Biotechnol. 2025 Feb 13;12:1. doi: 10.1186/s40694-024-00192-3 (PMC11827164; doi:10.1186/s40694-024-00192-3)
Supplement: Supplementary file 1 — Supplementary Material 1 [file 40694_2024_192_MOESM1_ESM.zip › scaffold_14.region003.gbk]

LOCUS       scaffold_14            66043 bp    DNA     linear   UNK 01-JAN-1980
DEFINITION  scaffold_14.
ACCESSION   scaffold_14
VERSION     scaffold_14
KEYWORDS    .
SOURCE      
  ORGANISM  
            .
COMMENT     ##antiSMASH-Data-START##
            Version      :: 7.1.0
            Run date     :: 2024-09-10 12:01:23
            NOTE: This is a single region extracted from a larger record!
            Orig. start  :: 829880
            Orig. end    :: 895923
            ##antiSMASH-Data-END##
FEATURES             Location/Qualifiers
     cand_cluster    1..66043
                     /SMILES="NC([*])C(=O)NC([*])C(=O)O"
                     /candidate_cluster_number="1"
                     /contig_edge="False"
                     /detection_rules="cds((PP-binding or NAD_binding_4) and
                     (AMP-binding or A-OX))"
                     /detection_rules="cds((PP-binding or NAD_binding_4) and
                     (AMP-binding or A-OX))"
                     /detection_rules="cds((PP-binding or NAD_binding_4) and
                     (AMP-binding or A-OX))"
                     /kind="neighbouring"
                     /product="NRPS-like"
                     /protoclusters="1"
                     /protoclusters="2"
                     /protoclusters="3"
                     /tool="antismash"
     region          1..66043
                     /candidate_cluster_numbers="1"
                     /candidate_cluster_numbers="2"
                     /candidate_cluster_numbers="3"
                     /candidate_cluster_numbers="4"
                     /contig_edge="False"
                     /product="NRPS-like"
                     /region_number="3"
                     /rules="cds((PP-binding or NAD_binding_4) and (AMP-binding
                     or A-OX))"
                     /tool="antismash"
     protocluster    1..44253
                     /aStool="rule-based-clusters"
                     /category="NRPS"
                     /contig_edge="False"
                     /core_location="[20000:24253]"
                     /cutoff="0"
                     /detection_rule="cds((PP-binding or NAD_binding_4) and
                     (AMP-binding or A-OX))"
                     /neighbourhood="20000"
                     /product="NRPS-like"
                     /protocluster_number="1"
                     /tool="antismash"
     proto_core      20001..24253
                     /aStool="rule-based-clusters"
                     /tool="antismash"
                     /cutoff="0"
                     /detection_rule="cds((PP-binding or NAD_binding_4) and
                     (AMP-binding or A-OX))"
                     /neighbourhood="20000"
                     /product="NRPS-like"
                     /protocluster_number="1"
     cand_cluster    1..44253
                     /SMILES="NC([*])C(=O)NC([*])C(=O)O"
                     /candidate_cluster_number="2"
                     /contig_edge="False"
                     /detection_rules="cds((PP-binding or NAD_binding_4) and
                     (AMP-binding or A-OX))"
                     /kind="single"
                     /product="NRPS-like"
                     /protoclusters="1"
                     /tool="antismash"
     five_prime_UTR  complement(1..298)
                     /ID="UTR5_13779"
                     /Parent="mRNA_13779"
                     /gene="jgi.p|Fomfom1|1305452"
                     /source="prediction"
     exon            complement(644..985)
                     /ID="exon_13780_7"
                     /Parent="mRNA_13780"
                     /gene="jgi.p|Fomfom1|1373547"
                     /source="prediction"
     gene            complement(644..2094)
                     /ID="gene_13780"
                     /Name="jgi.p|Fomfom1|1373547"
                     /gene="gene830523_831974"
                     /portal_id="Fomfom1"
                     /proteinId="1373547"
                     /score="0"
                     /source="prediction"
                     /transcriptId="1373738"
     mRNA            complement(644..2094)
                     /ID="mRNA_13780"
                     /Name="jgi.p|Fomfom1|1373547"
                     /Parent="gene_13780"
                     /gene="jgi.p|Fomfom1|1373547"
                     /proteinId="1373547"
                     /source="prediction"
                     /track="FilteredModels1"
                     /transcriptId="1373738"
     CDS             complement(join(644..985,1074..1258,1318..1446,1503..1578,
                     1645..1806,1859..1977,2037..2094))
                     /ID="CDS_13780"
                     /gene="jgi.p_Fomfom1_1373547"
                     /source="prediction"
                     /transl_table=1
                     /translation="MALLYQASFFSTFAQGVLYGFALLLFLLTTWFLLGNRRRRRVNYP
                     MLVASCTLMALSTAEMAVNIARIYVGVVTVGPTLAGGPDAYLGDNYHITFVLKNSLFAA
                     QVLVLDAVVIYRAYVVWQNILVIIIPALGWCGLLVVSIATNLARAQRISADSIFAVDTD
                     PWMASLYALDLGTNVTATSLLAIRIWTVLRKTAPQSQGSGDLVTVLRVAIESGALYSAT
                     MFVSLILFLVRSNGLYIMSDIASPIISIVFNMIFVRLGMAQERKARAYSTVIEQTGSQS
                     SFVILSPKSVRGGNALPRAVSTFFPPDMEAGEVTGRVTDMYLNPESRRSSHHGGGGVQE
                     VKSLDGRIMSVHGLAV"
     exon            complement(1074..1258)
                     /ID="exon_13780_6"
                     /Parent="mRNA_13780"
                     /gene="jgi.p|Fomfom1|1373547"
                     /source="prediction"
     exon            complement(1318..1446)
                     /ID="exon_13780_5"
                     /Parent="mRNA_13780"
                     /gene="jgi.p|Fomfom1|1373547"
                     /source="prediction"
     exon            complement(1503..1578)
                     /ID="exon_13780_4"
                     /Parent="mRNA_13780"
                     /gene="jgi.p|Fomfom1|1373547"
                     /source="prediction"
     exon            complement(1645..1806)
                     /ID="exon_13780_3"
                     /Parent="mRNA_13780"
                     /gene="jgi.p|Fomfom1|1373547"
                     /source="prediction"
     exon            complement(1859..1977)
                     /ID="exon_13780_2"
                     /Parent="mRNA_13780"
                     /gene="jgi.p|Fomfom1|1373547"
                     /source="prediction"
     exon            complement(2037..2094)
                     /ID="exon_13780_1"
                     /Parent="mRNA_13780"
                     /gene="jgi.p|Fomfom1|1373547"
                     /source="prediction"
     three_prime_UTR complement(3018..3481)
                     /ID="UTR3_13781"
                     /Parent="mRNA_13781"
                     /gene="jgi.p|Fomfom1|323395"
                     /source="prediction"
     exon            complement(3018..3547)
                     /ID="exon_13781_4"
                     /Parent="mRNA_13781"
                     /gene="jgi.p|Fomfom1|323395"
                     /source="prediction"
     gene            complement(3018..4990)
                     /ID="gene_13781"
                     /Name="jgi.p|Fomfom1|323395"
                     /gene="gene832897_834870"
                     /portal_id="Fomfom1"
                     /proteinId="323395"
                     /score="0"
                     /source="prediction"
                     /transcriptId="323395"
     mRNA            complement(3018..4990)
                     /ID="mRNA_13781"
                     /Name="jgi.p|Fomfom1|323395"
                     /Parent="gene_13781"
                     /gene="jgi.p|Fomfom1|323395"
                     /proteinId="323395"
                     /source="prediction"
                     /track="FilteredModels1"
                     /transcriptId="323395"
     CDS             complement(join(3482..3547,3610..4145,4197..4598,
                     4659..4767))
                     /ID="CDS_13781"
                     /gene="jgi.p_Fomfom1_323395"
                     /source="prediction"
                     /transl_table=1
                     /translation="MTVLTGGLSIAQDTGQIDGSKDFTTLVILHGYVWHSGSFAKLIPI
                     AKEHNTRLVLLHRRDYPGSTPFTEEELSCLRAGPGELGEQEEPEAEEKERVDGYMRDRA
                     REVYDSLGDIVKRGGVVPIQPSGTGGIVVVGWSLASIWMNVLLAYGPTFQGEDVGLPKF
                     LRRVVCYDPAYHIIGYPRLPDGYNPFFDTSLKEEERHEIFNRWITGYFSHGAELGTLER
                     RIPLEEPAPIITQWTPEDIVSMTHPPPGTPYGSDSLLLRSGIRSGIFAANRKKALFFSD
                     SDEGRADERTSRQHSWKDVELRYICCIQGLWESTYGAMLLGSELEEAKERGAPMRSFRM
                     VRIVHGNHFAHWDYPSLAMKAFLEDDDMVE"
     exon            complement(3610..4145)
                     /ID="exon_13781_3"
                     /Parent="mRNA_13781"
                     /gene="jgi.p|Fomfom1|323395"
                     /source="prediction"
     exon            complement(4197..4598)
                     /ID="exon_13781_2"
                     /Parent="mRNA_13781"
                     /gene="jgi.p|Fomfom1|323395"
                     /source="prediction"
     exon            complement(4659..4990)
                     /ID="exon_13781_1"
                     /Parent="mRNA_13781"
                     /gene="jgi.p|Fomfom1|323395"
                     /source="prediction"
     five_prime_UTR  complement(4768..4990)
                     /ID="UTR5_13781"
                     /Parent="mRNA_13781"
                     /gene="jgi.p|Fomfom1|323395"
                     /source="prediction"
     protocluster    6572..50796
                     /aStool="rule-based-clusters"
                     /category="NRPS"
                     /contig_edge="False"
                     /core_location="[26571:30796]"
                     /cutoff="0"
                     /detection_rule="cds((PP-binding or NAD_binding_4) and
                     (AMP-binding or A-OX))"
                     /neighbourhood="20000"
                     /product="NRPS-like"
                     /protocluster_number="2"
                     /tool="antismash"
     proto_core      26572..30796
                     /aStool="rule-based-clusters"
                     /tool="antismash"
                     /cutoff="0"
                     /detection_rule="cds((PP-binding or NAD_binding_4) and
                     (AMP-binding or A-OX))"
                     /neighbourhood="20000"
                     /product="NRPS-like"
                     /protocluster_number="2"
     cand_cluster    6572..50796
                     /SMILES="NC([*])C(=O)NC([*])C(=O)O"
                     /candidate_cluster_number="3"
                     /contig_edge="False"
                     /detection_rules="cds((PP-binding or NAD_binding_4) and
                     (AMP-binding or A-OX))"
                     /kind="single"
                     /product="NRPS-like"
                     /protoclusters="2"
                     /tool="antismash"
     three_prime_UTR complement(7518..7684)
                     /ID="UTR3_13782"
                     /Parent="mRNA_13782"
                     /gene="jgi.p|Fomfom1|1452369"
                     /source="prediction"
     exon            complement(7518..9028)
                     /ID="exon_13782_3"
                     /Parent="mRNA_13782"
                     /gene="jgi.p|Fomfom1|1452369"
                     /source="prediction"
     gene            complement(7518..9609)
                     /ID="gene_13782"
                     /Name="jgi.p|Fomfom1|1452369"
                     /gene="gene837397_839489"
                     /portal_id="Fomfom1"
                     /proteinId="1452369"
                     /score="0"
                     /source="prediction"
                     /transcriptId="1452560"
     mRNA            complement(7518..9609)
                     /ID="mRNA_13782"
                     /Name="jgi.p|Fomfom1|1452369"
                     /Parent="gene_13782"
                     /gene="jgi.p|Fomfom1|1452369"
                     /proteinId="1452369"
                     /source="prediction"
                     /track="FilteredModels1"
                     /transcriptId="1452560"
     CDS             complement(join(7685..9028,9082..9339,9390..9446))
                     /ID="CDS_13782"
                     /gene="jgi.p_Fomfom1_1452369"
                     /phase="0"
                     /source="prediction"
                     /transl_table=1
                     /translation="MSHNPLRQSSPREEFPSPFFSGKIRSKPNWWEKVSDAAIVAKWRQ
                     EIVDEDRQLVDRLWGGEEYFEDGDGQKKWPREPITPAQVDYIFAELAHVASQRDPETGI
                     FATSVQKVYESRSLISPEIKGELLKGVALLEDVPEDERDWHPESDNQVLDLVHPSLYCL
                     RIGASFVRIPKGSANENEVEIVSMDEYIARRPDLSDNSKWSRWALSTEYQWLPTDFSVS
                     SSGDVKCLGYINNIHPTHCASLYPPITAIIGRFVPMFERVLSDTHSADPVLAVQVDPFD
                     WYNEEEATDDLETAEEWEAWDREHKWPTIPDPEPFEPQPASERIDYSLKDRNIQVIIKL
                     ANIVLTPENPKYPGGAWHVEGMVNENIVATGLYYYACENITESRLDFRTAVGTAVDLPY
                     EQDDHRGYVVAYGFGRDHALNQQLGHIVAEEDKCIAFPNVYQHHVDAFELADPSRPGYR
                     KILAFFLVNPDTRILSTMDVPPQQQDWVFQELEGAHAFQKLPQELFDIVTGYVKGVISR
                     KEAEEHRARLMDERSEFVVIHNEEVYEVEFNMCEH"
     exon            complement(9082..9339)
                     /ID="exon_13782_2"
                     /Parent="mRNA_13782"
                     /gene="jgi.p|Fomfom1|1452369"
                     /source="prediction"
     exon            complement(9390..9609)
                     /ID="exon_13782_1"
                     /Parent="mRNA_13782"
                     /gene="jgi.p|Fomfom1|1452369"
                     /source="prediction"
     five_prime_UTR  complement(9447..9609)
                     /ID="UTR5_13782"
                     /Parent="mRNA_13782"
                     /gene="jgi.p|Fomfom1|1452369"
                     /source="prediction"
     three_prime_UTR complement(10339..10513)
                     /ID="UTR3_13783"
                     /Parent="mRNA_13783"
                     /gene="jgi.p|Fomfom1|324079"
                     /source="prediction"
     exon            complement(10339..11035)
                     /ID="exon_13783_7"
                     /Parent="mRNA_13783"
                     /gene="jgi.p|Fomfom1|324079"
                     /source="prediction"
     gene            complement(10339..12364)
                     /ID="gene_13783"
                     /Name="jgi.p|Fomfom1|324079"
                     /gene="gene840218_842244"
                     /portal_id="Fomfom1"
                     /proteinId="324079"
                     /score="0"
                     /source="prediction"
                     /transcriptId="324079"
     mRNA            complement(10339..12364)
                     /ID="mRNA_13783"
                     /Name="jgi.p|Fomfom1|324079"
                     /Parent="gene_13783"
                     /gene="jgi.p|Fomfom1|324079"
                     /proteinId="324079"
                     /source="prediction"
                     /track="FilteredModels1"
                     /transcriptId="324079"
     CDS             complement(join(10514..11035,11208..11389,11465..11596,
                     11653..11728,11781..11942,12003..12121,12210..12267))
                     /ID="CDS_13783"
                     /gene="jgi.p_Fomfom1_324079"
                     /source="prediction"
                     /transl_table=1
                     /translation="MLTLQAAAIFSTTIEGILFGYSVFMFTLAMYIMLRARHRRRVNYA
                     MVAAGCALLTLATAEMGVNIARIYEGFISKGLAREGGPEGFFADVSETTFVLKSCLYNT
                     QTLILDAVVIYRTYVVWQKFWIVVVPIVGWLGLLAGSIGLNVALATASSHKGDVFAVQT
                     GLWITAVYSLTLGTNLSSTTLLAFRIWTVTRKSAQYRCGNILTPVLRVIIESGAIYSVT
                     ITAALISFVVKSNGVYVLLDMISPIISIVFNMLIIRVGLASERSLGGTTTTPQGTWAAA
                     VSSSSQRSGPRRRHHGIGMGIGASFAMQMQDLKVEITQVVEEDSDYSPHYTHCAAPDGP
                     GDEERESAAGTGTTLSAISFAARPAVAAADVRQFRSEPPLGMPIVVLESPADSSESGRS
                     SVNGGGSGKGRAEGHAS"
     exon            complement(11208..11389)
                     /ID="exon_13783_6"
                     /Parent="mRNA_13783"
                     /gene="jgi.p|Fomfom1|324079"
                     /source="prediction"
     exon            complement(11465..11596)
                     /ID="exon_13783_5"
                     /Parent="mRNA_13783"
                     /gene="jgi.p|Fomfom1|324079"
                     /source="prediction"
     exon            complement(11653..11728)
                     /ID="exon_13783_4"
                     /Parent="mRNA_13783"
                     /gene="jgi.p|Fomfom1|324079"
                     /source="prediction"
     exon            complement(11781..11942)
                     /ID="exon_13783_3"
                     /Parent="mRNA_13783"
                     /gene="jgi.p|Fomfom1|324079"
                     /source="prediction"
     exon            complement(12003..12121)
                     /ID="exon_13783_2"
                     /Parent="mRNA_13783"
                     /gene="jgi.p|Fomfom1|324079"
                     /source="prediction"
     exon            complement(12210..12364)
                     /ID="exon_13783_1"
                     /Parent="mRNA_13783"
                     /gene="jgi.p|Fomfom1|324079"
                     /source="prediction"
     five_prime_UTR  complement(12268..12364)
                     /ID="UTR5_13783"
                     /Parent="mRNA_13783"
                     /gene="jgi.p|Fomfom1|324079"
                     /source="prediction"
     three_prime_UTR complement(15696..15992)
                     /ID="UTR3_13784"
                     /Parent="mRNA_13784"
                     /gene="jgi.p|Fomfom1|323884"
                     /source="prediction"
     exon            complement(15696..16287)
                     /ID="exon_13784_4"
                     /Parent="mRNA_13784"
                     /gene="jgi.p|Fomfom1|323884"
                     /source="prediction"
     gene            complement(15696..16873)
                     /ID="gene_13784"
                     /Name="jgi.p|Fomfom1|323884"
                     /gene="gene845575_846753"
                     /portal_id="Fomfom1"
                     /proteinId="323884"
                     /score="0"
                     /source="prediction"
                     /transcriptId="323884"
     mRNA            complement(15696..16873)
                     /ID="mRNA_13784"
                     /Name="jgi.p|Fomfom1|323884"
                     /Parent="gene_13784"
                     /gene="jgi.p|Fomfom1|323884"
                     /proteinId="323884"
                     /source="prediction"
                     /track="FilteredModels1"
                     /transcriptId="323884"
     CDS             complement(join(15993..16287,16363..16466,16631..16702,
                     16777..16824))
                     /ID="CDS_13784"
                     /gene="jgi.p_Fomfom1_323884"
                     /source="prediction"
                     /transl_table=1
                     /translation="MAPLSFAKLFSSRSSSRSNGSDRRSSLDSFESAESYVISLPSMSV
                     NAAPEMTRPPSSPLRRVVSAVSEAFRVHKLERRRCSTTTTSPGAVPTQTAFADEGAAGP
                     RMRRGETFRAIHHRSPVSLRLSSFPPHRGSSSSSPVVFKLQSFHPSPVPSLLLVFSTHV
                     CYALPDLGP"
     exon            complement(16363..16466)
                     /ID="exon_13784_3"
                     /Parent="mRNA_13784"
                     /gene="jgi.p|Fomfom1|323884"
                     /source="prediction"
     exon            complement(16631..16702)
                     /ID="exon_13784_2"
                     /Parent="mRNA_13784"
                     /gene="jgi.p|Fomfom1|323884"
                     /source="prediction"
     exon            complement(16777..16873)
                     /ID="exon_13784_1"
                     /Parent="mRNA_13784"
                     /gene="jgi.p|Fomfom1|323884"
                     /source="prediction"
     five_prime_UTR  complement(16825..16873)
                     /ID="UTR5_13784"
                     /Parent="mRNA_13784"
                     /gene="jgi.p|Fomfom1|323884"
                     /source="prediction"
     exon            complement(17037..17108)
                     /ID="exon_13785_6"
                     /Parent="mRNA_13785"
                     /gene="jgi.p|Fomfom1|1222158"
                     /source="prediction"
     gene            complement(17037..17811)
                     /ID="gene_13785"
                     /Name="jgi.p|Fomfom1|1222158"
                     /gene="gene846916_847691"
                     /portal_id="Fomfom1"
                     /proteinId="1222158"
                     /score="0"
                     /source="prediction"
                     /transcriptId="1222349"
     mRNA            complement(17037..17811)
                     /ID="mRNA_13785"
                     /Name="jgi.p|Fomfom1|1222158"
                     /Parent="gene_13785"
                     /gene="jgi.p|Fomfom1|1222158"
                     /proteinId="1222158"
                     /source="prediction"
                     /track="FilteredModels1"
                     /transcriptId="1222349"
     CDS             complement(join(17037..17108,17236..17415,17442..17546,
                     17595..17616,17636..17678,17751..17811))
                     /ID="CDS_13785"
                     /gene="jgi.p_Fomfom1_1222158"
                     /source="prediction"
                     /transl_table=1
                     /translation="MSERLAEFDQLRRITIAARNAPPSSWGGASVRDLWPLCDRSDCCA
                     ALYALVGDPALIRRRWEYIDSQSGESSLDSVSDNNVVHSVGRHALPALPRIPIGHALPL
                     PAEISWSAGQLVRSYSCRPRRTSVPGRCGTGYEPLFRQGSGRVARYASGCYKASSR"
     exon            complement(17236..17415)
                     /ID="exon_13785_5"
                     /Parent="mRNA_13785"
                     /gene="jgi.p|Fomfom1|1222158"
                     /source="prediction"
     exon            complement(17442..17546)
                     /ID="exon_13785_4"
                     /Parent="mRNA_13785"
                     /gene="jgi.p|Fomfom1|1222158"
                     /source="prediction"
     exon            complement(17595..17616)
                     /ID="exon_13785_3"
                     /Parent="mRNA_13785"
                     /gene="jgi.p|Fomfom1|1222158"
                     /source="prediction"
     exon            complement(17636..17678)
                     /ID="exon_13785_2"
                     /Parent="mRNA_13785"
                     /gene="jgi.p|Fomfom1|1222158"
                     /source="prediction"
     exon            complement(17751..17811)
                     /ID="exon_13785_1"
                     /Parent="mRNA_13785"
                     /gene="jgi.p|Fomfom1|1222158"
                     /source="prediction"
     exon            complement(18196..18247)
                     /ID="exon_13786_4"
                     /Parent="mRNA_13786"
                     /gene="jgi.p|Fomfom1|1305524"
                     /source="prediction"
     three_prime_UTR complement(18196..18247)
                     /ID="UTR3_13786"
                     /Parent="mRNA_13786"
                     /gene="jgi.p|Fomfom1|1305524"
                     /source="prediction"
     gene            complement(18196..19591)
                     /ID="gene_13786"
                     /Name="jgi.p|Fomfom1|1305524"
                     /gene="gene848075_849471"
                     /portal_id="Fomfom1"
                     /proteinId="1305524"
                     /score="0"
                     /source="prediction"
                     /transcriptId="1305715"
     mRNA            complement(18196..19591)
                     /ID="mRNA_13786"
                     /Name="jgi.p|Fomfom1|1305524"
                     /Parent="gene_13786"
                     /gene="jgi.p|Fomfom1|1305524"
                     /proteinId="1305524"
                     /source="prediction"
                     /track="FilteredModels1"
                     /transcriptId="1305715"
     three_prime_UTR complement(18319..18541)
                     /ID="UTR3_13786"
                     /Parent="mRNA_13786"
                     /gene="jgi.p|Fomfom1|1305524"
                     /source="prediction"
     exon            complement(18319..18991)
                     /ID="exon_13786_3"
                     /Parent="mRNA_13786"
                     /gene="jgi.p|Fomfom1|1305524"
                     /source="prediction"
     CDS             complement(join(18542..18991,19054..19218,19271..19564))
                     /ID="CDS_13786"
                     /gene="jgi.p_Fomfom1_1305524"
                     /phase="0"
                     /source="prediction"
                     /transl_table=1
                     /translation="MSAYNSKRPPGVCDTRMALDPMLSHTNGLDPSFAKSRNSNHVAEL
                     ASCTLGPMPTQKFLDYFLPQEAPYDETHQLSSQYAFNSIPSSANDPVDIHIPLVKALNR
                     RTKFKSRCPGYVFDIAATRSLLRTSQQRLAYPHCSGSFGSGRRRPDFTGSISWIPSYEG
                     AKAFAELRHSSEPIVHLVHPRPSPWRIIIAPITELLNVPLVPAYRWLSALKGSALHAGS
                     GPAIEMESMKQSPALGLISFYQARGGDKADEKEPMGHVHLSTGHSTRASTSLASMPELE
                     GDRARLWVVAWQKSGFLALGL"
     exon            complement(19054..19218)
                     /ID="exon_13786_2"
                     /Parent="mRNA_13786"
                     /gene="jgi.p|Fomfom1|1305524"
                     /source="prediction"
     exon            complement(19271..19591)
                     /ID="exon_13786_1"
                     /Parent="mRNA_13786"
                     /gene="jgi.p|Fomfom1|1305524"
                     /source="prediction"
     five_prime_UTR  complement(19565..19591)
                     /ID="UTR5_13786"
                     /Parent="mRNA_13786"
                     /gene="jgi.p|Fomfom1|1305524"
                     /source="prediction"
     exon            complement(20001..20426)
                     /ID="exon_13787_20"
                     /Parent="mRNA_13787"
                     /gene="jgi.p|Fomfom1|1373552"
                     /source="prediction"
     gene            complement(20001..24253)
                     /ID="gene_13787"
                     /Name="jgi.p|Fomfom1|1373552"
                     /gene="gene849880_854133"
                     /portal_id="Fomfom1"
                     /proteinId="1373552"
                     /score="0"
                     /source="prediction"
                     /transcriptId="1373743"
     mRNA            complement(20001..24253)
                     /ID="mRNA_13787"
                     /Name="jgi.p|Fomfom1|1373552"
                     /Parent="gene_13787"
                     /gene="jgi.p|Fomfom1|1373552"
                     /proteinId="1373552"
                     /source="prediction"
                     /track="FilteredModels1"
                     /transcriptId="1373743"
     CDS             complement(join(20001..20426,20480..20736,20794..20937,
                     21000..21033,21097..21224,21308..21615,21668..21927,
                     21984..22041,22094..22244,22306..22324,22382..22540,
                     22597..22694,22756..22790,22855..22937,22997..23050,
                     23102..23233,23290..23381,23435..23503,23560..23898,
                     23959..24253))
                     /ID="CDS_13787"
                     /NRPS_PKS="Domain: AMP-binding (35-448). E-value: 5.3e-31.
                     Score: 99.4. Matches aSDomain:
                     nrpspksdomains_jgi.p_Fomfom1_1373552_AMP-binding.1"
                     /NRPS_PKS="Domain: PKS_PP (585-660). E-value: 2.3e-07.
                     Score: 23.0. Matches aSDomain:
                     nrpspksdomains_jgi.p_Fomfom1_1373552_PKS_PP.1"
                     /NRPS_PKS="Domain: TD (712-918). E-value: 1.8e-23. Score:
                     74.9. Matches aSDomain:
                     nrpspksdomains_jgi.p_Fomfom1_1373552_TD.1"
                     /gene="jgi.p_Fomfom1_1373552"
                     /gene_functions="biosynthetic (rule-based-clusters)
                     NRPS-like: AMP-binding"
                     /gene_functions="biosynthetic (rule-based-clusters)
                     NRPS-like: NAD_binding_4"
                     /gene_functions="biosynthetic-additional (smcogs)
                     SMCOG1002:AMP-dependent synthetase and ligase (Score:
                     106.8; E-value: 1.6e-32)"
                     /gene_kind="biosynthetic"
                     /sec_met_domain="AMP-binding (E-value: 8.2e-24, bitscore:
                     78.4, seeds: 400, tool: rule-based-clusters)"
                     /sec_met_domain="NAD_binding_4 (E-value: 5.2e-19, bitscore:
                     62.9, seeds: 102, tool: rule-based-clusters)"
                     /source="prediction"
                     /transl_table=1
                     /translation="MVPNPADVPAHITTDFRPPEELIKRTDLVISQLYEWHRTANPNYP
                     LFVYQDGDELQYITYTTANRAMDRVARYVASKVGCGGKEAAPVQPIVALLANTDTITYF
                     TTAIGIMRAGCTLFLVSTRNAPAAIADMFQRTGAVHIVVSGDSFMQGIADEALAILSAS
                     GVNVAQHAMPTFEDIYSDELDPQSPFAVEAELPQKFHIKAHGIILHSSGSTGHPKALPW
                     SHERMFLWGQEPRRCGLDVYRSIMGCHGTPMFHGLGMFMYSSSPVMGFIVAAFKPKSPP
                     TVPTPEAVWKGLVATKSDYSWGVPSFIEEWARDPEKVLRMRTMHGVLFGGATLNEEVGN
                     TLASAGVNLFTIYGCTEVGLINRFARPNPGMDWAYWDATPGVECVFRPVGDNTYEVVVL
                     SPVNLPLPKLNTKVGDRDAYATSDLVVPHPTKPGLWKIIGRADEQIILSNGEKTNPVPL
                     EKIINDDPYIKSSVMFGRGKFQNGVLIEPKEDYAFDPSDIKKLETFRNKIWPTIEHAND
                     YAPQHSRIFKEMVLVTSPSKPFQYTVKGSPRRHIILQEYHDEIEALYKEVENSSQSEFT
                     PPAVWDSNSTLVFVRAVVESTLRRSIPDDADIFRNGGDSLQATWIRNTILRAIRESDKE
                     AAKRLPMDLVFAAPTIAALSRVVAATVHSSTDDSALRDAHTPADLWKYVEKYSANLPVR
                     PANLVERPNGKDVVLITGTTGALDRQREQFKARGLDETLLDSPKFRMVEAVLDESGFGV
                     EQEVLDEVRNSVTHIMHNAWKVDFNLSITSFEVDIQAARNLVDLALSSPYTKPPSIIFV
                     SSVGIFANCKLAPPVPEVSIDDPESPFGSGYSEAKWVTEHVLQTISRKTDLHTIVMRLG
                     QVAGDRLGYWNEREWFPALVKSALFQKCLPDLEGTVSWFPAYEAAKAFAEMRHSPEPFV
                     HLVHPRPTPWHTIMAPIASDFNVPLVPYEHWLTALETSVVPGSAAEVDAMKANVALRLL
                     PFFKSQKNNPTEREPMGLVYLSTEKAKMISESLSRLPELNAERATRWVAAWKKSGFL"
     aSDomain        complement(join(20388..20426,20480..20736,20794..20937,
                     21000..21033,21097..21224,21308..21323))
                     /aSDomain="TD"
                     /aSTool="nrps_pks_domains"
                     /database="nrpspksdomains.hmm"
                     /detection="hmmscan"
                     /domain_id="nrpspksdomains_jgi.p_Fomfom1_1373552_TD.1"
                     /evalue="1.80E-23"
                     /label="jgi.p_Fomfom1_1373552_TD.1"
                     /locus_tag="jgi.p_Fomfom1_1373552"
                     /protein_end="918"
                     /protein_start="712"
                     /score="74.9"
                     /tool="antismash"
                     /translation="TTGALDRQREQFKARGLDETLLDSPKFRMVEAVLDESGFGVEQEV
                     LDEVRNSVTHIMHNAWKVDFNLSITSFEVDIQAARNLVDLALSSPYTKPPSIIFVSSVG
                     IFANCKLAPPVPEVSIDDPESPFGSGYSEAKWVTEHVLQTISRKTDLHTIVMRLGQVAG
                     DRLGYWNEREWFPALVKSALFQKCLPDLEGTVSWFPAYEAAKA"
     aSModule        complement(20388..24148)
                     /complete
                     /domains="nrpspksdomains_jgi.p_Fomfom1_1373552_AMP-binding.
                     1"
                     /domains="nrpspksdomains_jgi.p_Fomfom1_1373552_PKS_PP.1"
                     /domains="nrpspksdomains_jgi.p_Fomfom1_1373552_TD.1"
                     /final_module
                     /locus_tags="jgi.p_Fomfom1_1373552"
                     /monomer_pairings="X -> X"
                     /starter_module
                     /tool="antismash"
                     /type="nrps"
     exon            complement(20480..20736)
                     /ID="exon_13787_19"
                     /Parent="mRNA_13787"
                     /gene="jgi.p|Fomfom1|1373552"
                     /source="prediction"
     exon            complement(20794..20937)
                     /ID="exon_13787_18"
                     /Parent="mRNA_13787"
                     /gene="jgi.p|Fomfom1|1373552"
                     /source="prediction"
     exon            complement(21000..21033)
                     /ID="exon_13787_17"
                     /Parent="mRNA_13787"
                     /gene="jgi.p|Fomfom1|1373552"
                     /source="prediction"
     exon            complement(21097..21224)
                     /ID="exon_13787_16"
                     /Parent="mRNA_13787"
                     /gene="jgi.p|Fomfom1|1373552"
                     /source="prediction"
     exon            complement(21308..21615)
                     /ID="exon_13787_15"
                     /Parent="mRNA_13787"
                     /gene="jgi.p|Fomfom1|1373552"
                     /source="prediction"
     aSDomain        complement(join(21480..21615,21668..21756))
                     /aSDomain="PKS_PP"
                     /aSTool="nrps_pks_domains"
                     /database="nrpspksdomains.hmm"
                     /detection="hmmscan"
                     /domain_id="nrpspksdomains_jgi.p_Fomfom1_1373552_PKS_PP.1"
                     /evalue="2.30E-07"
                     /label="jgi.p_Fomfom1_1373552_PKS_PP.1"
                     /locus_tag="jgi.p_Fomfom1_1373552"
                     /protein_end="660"
                     /protein_start="585"
                     /score="23.0"
                     /tool="antismash"
                     /translation="TLVFVRAVVESTLRRSIPDDADIFRNGGDSLQATWIRNTILRAIR
                     ESDKEAAKRLPMDLVFAAPTIAALSRVVAA"
     exon            complement(21668..21927)
                     /ID="exon_13787_14"
                     /Parent="mRNA_13787"
                     /gene="jgi.p|Fomfom1|1373552"
                     /source="prediction"
     protocluster    21884..66043
                     /aStool="rule-based-clusters"
                     /category="NRPS"
                     /contig_edge="False"
                     /core_location="[41883:46043]"
                     /cutoff="0"
                     /detection_rule="cds((PP-binding or NAD_binding_4) and
                     (AMP-binding or A-OX))"
                     /neighbourhood="20000"
                     /product="NRPS-like"
                     /protocluster_number="3"
                     /tool="antismash"
     proto_core      41884..46043
                     /aStool="rule-based-clusters"
                     /tool="antismash"
                     /cutoff="0"
                     /detection_rule="cds((PP-binding or NAD_binding_4) and
                     (AMP-binding or A-OX))"
                     /neighbourhood="20000"
                     /product="NRPS-like"
                     /protocluster_number="3"
     cand_cluster    21884..66043
                     /SMILES="NC([*])C(=O)NC([*])C(=O)O"
                     /candidate_cluster_number="4"
                     /contig_edge="False"
                     /detection_rules="cds((PP-binding or NAD_binding_4) and
                     (AMP-binding or A-OX))"
                     /kind="single"
                     /product="NRPS-like"
                     /protoclusters="3"
                     /tool="antismash"
     exon            complement(21984..22041)
                     /ID="exon_13787_13"
                     /Parent="mRNA_13787"
                     /gene="jgi.p|Fomfom1|1373552"
                     /source="prediction"
     exon            complement(22094..22244)
                     /ID="exon_13787_12"
                     /Parent="mRNA_13787"
                     /gene="jgi.p|Fomfom1|1373552"
                     /source="prediction"
     exon            complement(22306..22324)
                     /ID="exon_13787_11"
                     /Parent="mRNA_13787"
                     /gene="jgi.p|Fomfom1|1373552"
                     /source="prediction"
     exon            complement(22382..22540)
                     /ID="exon_13787_10"
                     /Parent="mRNA_13787"
                     /gene="jgi.p|Fomfom1|1373552"
                     /source="prediction"
     aSDomain        complement(join(22394..22540,22597..22694,22756..22790,
                     22855..22937,22997..23050,23102..23233,23290..23381,
                     23435..23503,23560..23898,23959..24148))
                     /aSDomain="AMP-binding"
                     /aSTool="nrps_pks_domains"
                     /database="nrpspksdomains.hmm"
                     /detection="hmmscan"
                     /domain_id="nrpspksdomains_jgi.p_Fomfom1_1373552_AMP-bindin
                     g.1"
                     /evalue="5.30E-31"
                     /label="jgi.p_Fomfom1_1373552_AMP-binding.1"
                     /locus_tag="jgi.p_Fomfom1_1373552"
                     /protein_end="448"
                     /protein_start="35"
                     /score="99.4"
                     /specificity="substrate consensus: X"
                     /tool="antismash"
                     /translation="WHRTANPNYPLFVYQDGDELQYITYTTANRAMDRVARYVASKVGC
                     GGKEAAPVQPIVALLANTDTITYFTTAIGIMRAGCTLFLVSTRNAPAAIADMFQRTGAV
                     HIVVSGDSFMQGIADEALAILSASGVNVAQHAMPTFEDIYSDELDPQSPFAVEAELPQK
                     FHIKAHGIILHSSGSTGHPKALPWSHERMFLWGQEPRRCGLDVYRSIMGCHGTPMFHGL
                     GMFMYSSSPVMGFIVAAFKPKSPPTVPTPEAVWKGLVATKSDYSWGVPSFIEEWARDPE
                     KVLRMRTMHGVLFGGATLNEEVGNTLASAGVNLFTIYGCTEVGLINRFARPNPGMDWAY
                     WDATPGVECVFRPVGDNTYEVVVLSPVNLPLPKLNTKVGDRDAYATSDLVVPHPTKPGL
                     WKIIGRADEQIILS"
     exon            complement(22597..22694)
                     /ID="exon_13787_9"
                     /Parent="mRNA_13787"
                     /gene="jgi.p|Fomfom1|1373552"
                     /source="prediction"
     exon            complement(22756..22790)
                     /ID="exon_13787_8"
                     /Parent="mRNA_13787"
                     /gene="jgi.p|Fomfom1|1373552"
                     /source="prediction"
     exon            complement(22855..22937)
                     /ID="exon_13787_7"
                     /Parent="mRNA_13787"
                     /gene="jgi.p|Fomfom1|1373552"
                     /source="prediction"
     exon            complement(22997..23050)
                     /ID="exon_13787_6"
                     /Parent="mRNA_13787"
                     /gene="jgi.p|Fomfom1|1373552"
                     /source="prediction"
     exon            complement(23102..23233)
                     /ID="exon_13787_5"
                     /Parent="mRNA_13787"
                     /gene="jgi.p|Fomfom1|1373552"
                     /source="prediction"
     exon            complement(23290..23381)
                     /ID="exon_13787_4"
                     /Parent="mRNA_13787"
                     /gene="jgi.p|Fomfom1|1373552"
                     /source="prediction"
     exon            complement(23435..23503)
                     /ID="exon_13787_3"
                     /Parent="mRNA_13787"
                     /gene="jgi.p|Fomfom1|1373552"
                     /source="prediction"
     CDS_motif       complement(join(23466..23503,23560..23575))
                     /aSTool="nrps_pks_domains"
                     /database="abmotifs"
                     /detection="hmmscan"
                     /domain_id="nrpspksmotif_jgi.p_Fomfom1_1373552_0001"
                     /evalue="4.00E-03"
                     /label="NRPS-A_a3"
                     /locus_tag="jgi.p_Fomfom1_1373552"
                     /protein_end="224"
                     /protein_start="206"
                     /score="10.4"
                     /tool="antismash"
                     /translation="ILHSSGSTGHPKALPWSH"
     exon            complement(23560..23898)
                     /ID="exon_13787_2"
                     /Parent="mRNA_13787"
                     /gene="jgi.p|Fomfom1|1373552"
                     /source="prediction"
     exon            complement(23959..24253)
                     /ID="exon_13787_1"
                     /Parent="mRNA_13787"
                     /gene="jgi.p|Fomfom1|1373552"
                     /source="prediction"
     three_prime_UTR complement(26418..26571)
                     /ID="UTR3_13788"
                     /Parent="mRNA_13788"
                     /gene="jgi.p|Fomfom1|324375"
                     /source="prediction"
     exon            complement(26418..27003)
                     /ID="exon_13788_18"
                     /Parent="mRNA_13788"
                     /gene="jgi.p|Fomfom1|324375"
                     /source="prediction"
     gene            complement(26418..31219)
                     /ID="gene_13788"
                     /Name="jgi.p|Fomfom1|324375"
                     /gene="gene856297_861099"
                     /portal_id="Fomfom1"
                     /proteinId="324375"
                     /score="0"
                     /source="prediction"
                     /transcriptId="324375"
     mRNA            complement(26418..31219)
                     /ID="mRNA_13788"
                     /Name="jgi.p|Fomfom1|324375"
                     /Parent="gene_13788"
                     /gene="jgi.p|Fomfom1|324375"
                     /proteinId="324375"
                     /source="prediction"
                     /track="FilteredModels1"
                     /transcriptId="324375"
     CDS             complement(join(26572..27003,27063..27319,27375..27518,
                     27576..28120,28170..28429,28495..28552,28609..28759,
                     28812..28830,28896..29054,29111..29208,29267..29307,
                     29359..29441,29503..29556,29618..29749,29829..29920,
                     29987..30055,30106..30444,30508..30796))
                     /ID="CDS_13788"
                     /NRPS_PKS="Domain: AMP-binding (32-353). E-value: 1.2e-28.
                     Score: 91.7. Matches aSDomain:
                     nrpspksdomains_jgi.p_Fomfom1_324375_AMP-binding.1"
                     /NRPS_PKS="Domain: PKS_PP (581-658). E-value: 6.2e-07.
                     Score: 21.6. Matches aSDomain:
                     nrpspksdomains_jgi.p_Fomfom1_324375_PKS_PP.1"
                     /NRPS_PKS="Domain: TD (704-934). E-value: 1.5e-27. Score:
                     88.3. Matches aSDomain:
                     nrpspksdomains_jgi.p_Fomfom1_324375_TD.1"
                     /gene="jgi.p_Fomfom1_324375"
                     /gene_functions="biosynthetic (rule-based-clusters)
                     NRPS-like: AMP-binding"
                     /gene_functions="biosynthetic (rule-based-clusters)
                     NRPS-like: NAD_binding_4"
                     /gene_functions="biosynthetic-additional (smcogs)
                     SMCOG1002:AMP-dependent synthetase and ligase (Score: 78.5;
                     E-value: 6.2e-24)"
                     /gene_kind="biosynthetic"
                     /sec_met_domain="AMP-binding (E-value: 3.3e-20, bitscore:
                     66.5, seeds: 400, tool: rule-based-clusters)"
                     /sec_met_domain="NAD_binding_4 (E-value: 1.1e-24, bitscore:
                     81.5, seeds: 102, tool: rule-based-clusters)"
                     /source="prediction"
                     /transl_table=1
                     /translation="MPLGTVPPHISTEFRAPEELLKRKDVVVSQLYQWHAKENPNYPLF
                     VYYDEDKLEYITYAKANRAMDRASRYIASIVGVKHNHAGSSQPVVAVLANADSITYCCT
                     AVGIMRAGYTIFHISTRNTPAAVADMLGRTGAGHLLVSPDAVMQGIAKEALTSLATAGK
                     HVVQLKLPTLEELLSEHINLNSPYEAKVQLPTSYDADAVSSILHSSGSTGHPKTVGWTY
                     KRLVHWGKSATYCEQNIQGAVMGCHGTPMFHALGSFMTSAAPCSGFVLAVFKPASPPAV
                     PTPDAVWENVVATRTDFSWTVPSFIEEWSRDLEKVSHMQKMRGLMFGGAGLNEEVGDSL
                     ASKGVSLWSEYGCFSSEAGQINVFGRPNPGMDYAYWAVSKGVEILFRPYDAGIYEVVLL
                     SLPDMPLPGTNTKIGDRAACATNDLVVPHPTKPGLWRLIGRADEQIILSNGEKTNPVPL
                     ERILNDDPHIKSSVMFGRGKFQNGVLIEPTEDFAFDPSDIKQLEAFRNTIWPTVERAND
                     YAPQHSRVFKEMILVASPAKPFQFTVKRQPRRHFIVQEYHDEIERLYKEVETSAQSELQ
                     PPAEWNQEGTLAFVRAVVTNTLRRKVSDDADIFRSGGDSLQATWIRNTILRAVRETDRA
                     AAKRLPMNLVFAAPSISSLARVVYSVLYDDKDDASPRKPEDLWKWVEKYSADFPARPSS
                     LVERPAGKDVVLITGTTGGFGCDTLEHLLRDPSVGTVYAFNRKDAQAMERQRAQFRARG
                     LDEALLGSSKFRMVEAVLHEPGFGLKPELLHEVRCSVTHIMLNAWKVNFNLSIASFEVD
                     IQGARNFVDFALSSPYTKAPAIIFVSSIGIFENCSLPAPIPEVSMDDPAFPFGIGYPEA
                     KWVAEHVLANATKQTGLHTVSMRLGQIAGDRLGYWNEKEWFPSLVKSALFQGSLPDLEG
                     TVAWFSAYEAAKAFAEMRHSPEPYLHLIHPRPVPWHTIMEPIARVLKVRLVSYERWLSA
                     LENSVVAESAEEVEAMKQNPALRLLPFFEAQLKNFAPGREPMGFVHLSTENAARVSKAF
                     SEMPQLDEHRALRWVCAWRKSGFLP"
     aSDomain        complement(join(26992..27003,27063..27319,27375..27518,
                     27576..27852))
                     /aSDomain="TD"
                     /aSTool="nrps_pks_domains"
                     /database="nrpspksdomains.hmm"
                     /detection="hmmscan"
                     /domain_id="nrpspksdomains_jgi.p_Fomfom1_324375_TD.1"
                     /evalue="1.50E-27"
                     /label="jgi.p_Fomfom1_324375_TD.1"
                     /locus_tag="jgi.p_Fomfom1_324375"
                     /protein_end="934"
                     /protein_start="704"
                     /score="88.3"
                     /tool="antismash"
                     /translation="VLITGTTGGFGCDTLEHLLRDPSVGTVYAFNRKDAQAMERQRAQF
                     RARGLDEALLGSSKFRMVEAVLHEPGFGLKPELLHEVRCSVTHIMLNAWKVNFNLSIAS
                     FEVDIQGARNFVDFALSSPYTKAPAIIFVSSIGIFENCSLPAPIPEVSMDDPAFPFGIG
                     YPEAKWVAEHVLANATKQTGLHTVSMRLGQIAGDRLGYWNEKEWFPSLVKSALFQGSLP
                     DLEGTVAW"
     aSModule        complement(26992..30700)
                     /complete
                     /domains="nrpspksdomains_jgi.p_Fomfom1_324375_AMP-binding.1
                     "
                     /domains="nrpspksdomains_jgi.p_Fomfom1_324375_PKS_PP.1"
                     /domains="nrpspksdomains_jgi.p_Fomfom1_324375_TD.1"
                     /final_module
                     /locus_tags="jgi.p_Fomfom1_324375"
                     /monomer_pairings="X -> X"
                     /starter_module
                     /tool="antismash"
                     /type="nrps"
     exon            complement(27063..27319)
                     /ID="exon_13788_17"
                     /Parent="mRNA_13788"
                     /gene="jgi.p|Fomfom1|324375"
                     /source="prediction"
     exon            complement(27375..27518)
                     /ID="exon_13788_16"
                     /Parent="mRNA_13788"
                     /gene="jgi.p|Fomfom1|324375"
                     /source="prediction"
     exon            complement(27576..28120)
                     /ID="exon_13788_15"
                     /Parent="mRNA_13788"
                     /gene="jgi.p|Fomfom1|324375"
                     /source="prediction"
     aSDomain        complement(join(27991..28120,28170..28270))
                     /aSDomain="PKS_PP"
                     /aSTool="nrps_pks_domains"
                     /database="nrpspksdomains.hmm"
                     /detection="hmmscan"
                     /domain_id="nrpspksdomains_jgi.p_Fomfom1_324375_PKS_PP.1"
                     /evalue="6.20E-07"
                     /label="jgi.p_Fomfom1_324375_PKS_PP.1"
                     /locus_tag="jgi.p_Fomfom1_324375"
                     /protein_end="658"
                     /protein_start="581"
                     /score="21.6"
                     /tool="antismash"
                     /translation="NQEGTLAFVRAVVTNTLRRKVSDDADIFRSGGDSLQATWIRNTIL
                     RAVRETDRAAAKRLPMNLVFAAPSISSLARVV"
     exon            complement(28170..28429)
                     /ID="exon_13788_14"
                     /Parent="mRNA_13788"
                     /gene="jgi.p|Fomfom1|324375"
                     /source="prediction"
     exon            complement(28495..28552)
                     /ID="exon_13788_13"
                     /Parent="mRNA_13788"
                     /gene="jgi.p|Fomfom1|324375"
                     /source="prediction"
     exon            complement(28609..28759)
                     /ID="exon_13788_12"
                     /Parent="mRNA_13788"
                     /gene="jgi.p|Fomfom1|324375"
                     /source="prediction"
     exon            complement(28812..28830)
                     /ID="exon_13788_11"
                     /Parent="mRNA_13788"
                     /gene="jgi.p|Fomfom1|324375"
                     /source="prediction"
     exon            complement(28896..29054)
                     /ID="exon_13788_10"
                     /Parent="mRNA_13788"
                     /gene="jgi.p|Fomfom1|324375"
                     /source="prediction"
     exon            complement(29111..29208)
                     /ID="exon_13788_9"
                     /Parent="mRNA_13788"
                     /gene="jgi.p|Fomfom1|324375"
                     /source="prediction"
     exon            complement(29267..29307)
                     /ID="exon_13788_8"
                     /Parent="mRNA_13788"
                     /gene="jgi.p|Fomfom1|324375"
                     /source="prediction"
     aSDomain        complement(join(29307,29359..29441,29503..29556,
                     29618..29749,29829..29920,29987..30055,30106..30444,
                     30508..30700))
                     /aSDomain="AMP-binding"
                     /aSTool="nrps_pks_domains"
                     /database="nrpspksdomains.hmm"
                     /detection="hmmscan"
                     /domain_id="nrpspksdomains_jgi.p_Fomfom1_324375_AMP-binding
                     .1"
                     /evalue="1.20E-28"
                     /label="jgi.p_Fomfom1_324375_AMP-binding.1"
                     /locus_tag="jgi.p_Fomfom1_324375"
                     /protein_end="353"
                     /protein_start="32"
                     /score="91.7"
                     /specificity="substrate consensus: X"
                     /tool="antismash"
                     /translation="QWHAKENPNYPLFVYYDEDKLEYITYAKANRAMDRASRYIASIVG
                     VKHNHAGSSQPVVAVLANADSITYCCTAVGIMRAGYTIFHISTRNTPAAVADMLGRTGA
                     GHLLVSPDAVMQGIAKEALTSLATAGKHVVQLKLPTLEELLSEHINLNSPYEAKVQLPT
                     SYDADAVSSILHSSGSTGHPKTVGWTYKRLVHWGKSATYCEQNIQGAVMGCHGTPMFHA
                     LGSFMTSAAPCSGFVLAVFKPASPPAVPTPDAVWENVVATRTDFSWTVPSFIEEWSRDL
                     EKVSHMQKMRGLMFGGAGLNEEVGDSLASKGVSLWSEYGC"
     exon            complement(29359..29441)
                     /ID="exon_13788_7"
                     /Parent="mRNA_13788"
                     /gene="jgi.p|Fomfom1|324375"
                     /source="prediction"
     exon            complement(29503..29556)
                     /ID="exon_13788_6"
                     /Parent="mRNA_13788"
                     /gene="jgi.p|Fomfom1|324375"
                     /source="prediction"
     exon            complement(29618..29749)
                     /ID="exon_13788_5"
                     /Parent="mRNA_13788"
                     /gene="jgi.p|Fomfom1|324375"
                     /source="prediction"
     exon            complement(29829..29920)
                     /ID="exon_13788_4"
                     /Parent="mRNA_13788"
                     /gene="jgi.p|Fomfom1|324375"
                     /source="prediction"
     exon            complement(29987..30055)
                     /ID="exon_13788_3"
                     /Parent="mRNA_13788"
                     /gene="jgi.p|Fomfom1|324375"
                     /source="prediction"
     exon            complement(30106..30444)
                     /ID="exon_13788_2"
                     /Parent="mRNA_13788"
                     /gene="jgi.p|Fomfom1|324375"
                     /source="prediction"
     exon            complement(30508..31219)
                     /ID="exon_13788_1"
                     /Parent="mRNA_13788"
                     /gene="jgi.p|Fomfom1|324375"
                     /source="prediction"
     five_prime_UTR  complement(30797..31219)
                     /ID="UTR5_13788"
                     /Parent="mRNA_13788"
                     /gene="jgi.p|Fomfom1|324375"
                     /source="prediction"
     exon            complement(32340..32903)
                     /ID="exon_13789_2"
                     /Parent="mRNA_13789"
                     /gene="jgi.p|Fomfom1|1373554"
                     /source="prediction"
     gene            complement(32340..33310)
                     /ID="gene_13789"
                     /Name="jgi.p|Fomfom1|1373554"
                     /gene="gene862219_863190"
                     /portal_id="Fomfom1"
                     /proteinId="1373554"
                     /score="0"
                     /source="prediction"
                     /transcriptId="1373745"
     mRNA            complement(32340..33310)
                     /ID="mRNA_13789"
                     /Name="jgi.p|Fomfom1|1373554"
                     /Parent="gene_13789"
                     /gene="jgi.p|Fomfom1|1373554"
                     /proteinId="1373554"
                     /source="prediction"
                     /track="FilteredModels1"
                     /transcriptId="1373745"
     CDS             complement(join(32340..32903,32975..33310))
                     /ID="CDS_13789"
                     /gene="jgi.p_Fomfom1_1373554"
                     /phase="0"
                     /source="prediction"
                     /transl_table=1
                     /translation="MPAIPKTISEAVLVTATLVLLLVVSGTIIARTWALRRRQQAAIAE
                     AIANGTYPRSPRGGPGERPKIYQVHISQERAEGEKGAENRSNSMEKLKEKGREHVGSGL
                     IVDWNRMVPMSCRWLKPPERSMTPTPTTPLTSAPTSIPRSHFHWLRWFSSYRQQPLLPV
                     STPSQSAGSSIPPPARSSSPSARNSQSAELLRASVSSTEKRLPTPEPPPEMVRISVLIS
                     MPFADVGRRHTDDAAEAELPYVEFGVADVRADGLGAARDTPTPGAVAGATPQAQVRSAE
                     SQVAGSLGNGASAGSGSL"
     exon            complement(32975..33310)
                     /ID="exon_13789_1"
                     /Parent="mRNA_13789"
                     /gene="jgi.p|Fomfom1|1373554"
                     /source="prediction"
     exon            complement(33957..33987)
                     /ID="exon_13790_3"
                     /Parent="mRNA_13790"
                     /gene="jgi.p|Fomfom1|324521"
                     /source="prediction"
     three_prime_UTR complement(33957..33987)
                     /ID="UTR3_13790"
                     /Parent="mRNA_13790"
                     /gene="jgi.p|Fomfom1|324521"
                     /source="prediction"
     gene            complement(33957..34706)
                     /ID="gene_13790"
                     /Name="jgi.p|Fomfom1|324521"
                     /gene="gene863836_864586"
                     /portal_id="Fomfom1"
                     /proteinId="324521"
                     /score="0"
                     /source="prediction"
                     /transcriptId="324521"
     mRNA            complement(33957..34706)
                     /ID="mRNA_13790"
                     /Name="jgi.p|Fomfom1|324521"
                     /Parent="gene_13790"
                     /gene="jgi.p|Fomfom1|324521"
                     /proteinId="324521"
                     /source="prediction"
                     /track="FilteredModels1"
                     /transcriptId="324521"
     three_prime_UTR complement(34069..34092)
                     /ID="UTR3_13790"
                     /Parent="mRNA_13790"
                     /gene="jgi.p|Fomfom1|324521"
                     /source="prediction"
     exon            complement(34069..34543)
                     /ID="exon_13790_2"
                     /Parent="mRNA_13790"
                     /gene="jgi.p|Fomfom1|324521"
                     /source="prediction"
     CDS             complement(34093..34407)
                     /ID="CDS_13790"
                     /gene="jgi.p_Fomfom1_324521"
                     /phase="0"
                     /source="prediction"
                     /transl_table=1
                     /translation="MSCLIPAFLLPRPPCPQAIQDAPASRGFPSHSPGAPSPLGSHRRS
                     SLARPYYPTASPRFDRKLALLTSRTPSATDPRLLRLYYRRQGLHQREAHDTCGRRDDRE
                     "
     five_prime_UTR  complement(34408..34543)
                     /ID="UTR5_13790"
                     /Parent="mRNA_13790"
                     /gene="jgi.p|Fomfom1|324521"
                     /source="prediction"
     exon            complement(34602..34706)
                     /ID="exon_13790_1"
                     /Parent="mRNA_13790"
                     /gene="jgi.p|Fomfom1|324521"
                     /source="prediction"
     five_prime_UTR  complement(34602..34706)
                     /ID="UTR5_13790"
                     /Parent="mRNA_13790"
                     /gene="jgi.p|Fomfom1|324521"
                     /source="prediction"
     exon            complement(35033..35054)
                     /ID="exon_13791_8"
                     /Parent="mRNA_13791"
                     /gene="jgi.p|Fomfom1|1320145"
                     /source="prediction"
     gene            complement(35033..36346)
                     /ID="gene_13791"
                     /Name="jgi.p|Fomfom1|1320145"
                     /gene="gene864912_866226"
                     /portal_id="Fomfom1"
                     /proteinId="1320145"
                     /score="0"
                     /source="prediction"
                     /transcriptId="1320336"
     mRNA            complement(35033..36346)
                     /ID="mRNA_13791"
                     /Name="jgi.p|Fomfom1|1320145"
                     /Parent="gene_13791"
                     /gene="jgi.p|Fomfom1|1320145"
                     /proteinId="1320145"
                     /source="prediction"
                     /track="FilteredModels1"
                     /transcriptId="1320336"
     CDS             complement(join(35033..35054,35116..35157,35211..35283,
                     35341..35416,35477..35657,36018..36191,36246..36272,
                     36327..36346))
                     /ID="CDS_13791"
                     /gene="jgi.p_Fomfom1_1320145"
                     /source="prediction"
                     /transl_table=1
                     /translation="MSNTIALYPLSNFTFSTKEAQPEEDPSVSARLQRLQNNYEDFGMR
                     RTVEGILVVHDHGHPHILMLQIANAFFKLPGDYLKPGEDEIEGLKRRLDERLAPPTDSR
                     QFNSSHGVDNEWEIGDCLAQWWRPNFETFMYPFIPAHITKPKECKKLFLVQMPERKVLA
                     VPKNMKLLAIPLFELYDNAARYGPQLSAIPHLLSRYNFIYQ"
     exon            complement(35116..35157)
                     /ID="exon_13791_7"
                     /Parent="mRNA_13791"
                     /gene="jgi.p|Fomfom1|1320145"
                     /source="prediction"
     exon            complement(35211..35283)
                     /ID="exon_13791_6"
                     /Parent="mRNA_13791"
                     /gene="jgi.p|Fomfom1|1320145"
                     /source="prediction"
     exon            complement(35341..35416)
                     /ID="exon_13791_5"
                     /Parent="mRNA_13791"
                     /gene="jgi.p|Fomfom1|1320145"
                     /source="prediction"
     exon            complement(35477..35657)
                     /ID="exon_13791_4"
                     /Parent="mRNA_13791"
                     /gene="jgi.p|Fomfom1|1320145"
                     /source="prediction"
     exon            complement(36018..36191)
                     /ID="exon_13791_3"
                     /Parent="mRNA_13791"
                     /gene="jgi.p|Fomfom1|1320145"
                     /source="prediction"
     exon            complement(36246..36272)
                     /ID="exon_13791_2"
                     /Parent="mRNA_13791"
                     /gene="jgi.p|Fomfom1|1320145"
                     /source="prediction"
     exon            complement(36327..36346)
                     /ID="exon_13791_1"
                     /Parent="mRNA_13791"
                     /gene="jgi.p|Fomfom1|1320145"
                     /source="prediction"
     exon            36547..36876
                     /ID="exon_13792_1"
                     /Parent="mRNA_13792"
                     /gene="jgi.p|Fomfom1|1210503"
                     /source="prediction"
     gene            36547..39636
                     /ID="gene_13792"
                     /Name="jgi.p|Fomfom1|1210503"
                     /gene="gene866426_869516"
                     /portal_id="Fomfom1"
                     /proteinId="1210503"
                     /score="0"
                     /source="prediction"
                     /transcriptId="1210694"
     mRNA            36547..39636
                     /ID="mRNA_13792"
                     /Name="jgi.p|Fomfom1|1210503"
                     /Parent="gene_13792"
                     /gene="jgi.p|Fomfom1|1210503"
                     /proteinId="1210503"
                     /source="prediction"
                     /track="FilteredModels1"
                     /transcriptId="1210694"
     CDS             join(36547..36876,36931..37014,37069..37650,37706..37805,
                     37855..37945,38001..38435,38490..38782,38833..38954,
                     39008..39488,39548..39636)
                     /ID="CDS_13792"
                     /gene="jgi.p_Fomfom1_1210503"
                     /source="prediction"
                     /transl_table=1
                     /translation="MSSSSLSSSSFNEYNTQLQGAALKAIRAVVSLPADIPFHRSVHPS
                     FAKEVDQCSGRVLALTNRLLQLSSTVNASTSARGKGKARLEAEDDVVDNFHSLVVDAMD
                     QLLERADIGLDEFLGHFKPPAIIVNPAALATAQRSKSNVAPGRLDPALQHASRLAKPQL
                     SFKRKVDNTNSTASMPTLRHKYNAQVPLGYNLTKNDSEEASSSCVSELASTDHASIFPR
                     SLHPYRYEIKHLSYPARMFTASPPIAPRSFEDTPFTWVSTPEDLAIMLDKLRSASEIAI
                     DLEYHNYRTFGGFVCLMQISTREEDFVVDTLILREELEELNEVFTNPNIVKVLHGAESD
                     IVWLQQDFNLYIVNLFDTYHASKVLDFPRHGLATLLEMYCDFTADKRYQLADWRIRPLP
                     TEMLQYARSDTHFLLFIYDSLRNALLDRAQSRAQSRAQSPSSSSSTPTPDPAIPPAHIL
                     IREVLSRSEETALRVYEREIYDAEGGSGPGGWDTLARKWNKGILMANSPAPKQASAASV
                     QRAVYLTVHAWRDRVSREEDESTRYVLPNHYLFSLAERTPADMAALLSVFHPTPPVIRR
                     RAKELLDTIRDAVKCTLGPAKVANENVADVSVPESSTTMAVDEKKETEEVASAQPTRSL
                     WSIVSTVATTKSVLFGPTLQRNATPLLPIAQHSALLGARSHTGQILARSIGSKRARFLE
                     AAIRIHSNLAIAPTVPSIVHVKAEQSTPAAATATVPAVDDGGVQGQVEIPFVPAAQRAS
                     ALAPIDDTIVVVGQPKKKKRKRAADKAGGEAAATAQDGSAEISPKAEADAMEVEAFDYA
                     SAPNILDDGSDHEADAPSAKKRQKKGKANASYHGNFPAPPKAHSQLKSGNQARTFR"
     exon            36931..37014
                     /ID="exon_13792_2"
                     /Parent="mRNA_13792"
                     /gene="jgi.p|Fomfom1|1210503"
                     /source="prediction"
     exon            37069..37650
                     /ID="exon_13792_3"
                     /Parent="mRNA_13792"
                     /gene="jgi.p|Fomfom1|1210503"
                     /source="prediction"
     exon            37706..37805
                     /ID="exon_13792_4"
                     /Parent="mRNA_13792"
                     /gene="jgi.p|Fomfom1|1210503"
                     /source="prediction"
     exon            37855..37945
                     /ID="exon_13792_5"
                     /Parent="mRNA_13792"
                     /gene="jgi.p|Fomfom1|1210503"
                     /source="prediction"
     exon            38001..38435
                     /ID="exon_13792_6"
                     /Parent="mRNA_13792"
                     /gene="jgi.p|Fomfom1|1210503"
                     /source="prediction"
     exon            38490..38782
                     /ID="exon_13792_7"
                     /Parent="mRNA_13792"
                     /gene="jgi.p|Fomfom1|1210503"
                     /source="prediction"
     exon            38833..38954
                     /ID="exon_13792_8"
                     /Parent="mRNA_13792"
                     /gene="jgi.p|Fomfom1|1210503"
                     /source="prediction"
     exon            39008..39488
                     /ID="exon_13792_9"
                     /Parent="mRNA_13792"
                     /gene="jgi.p|Fomfom1|1210503"
                     /source="prediction"
     exon            39548..39636
                     /ID="exon_13792_10"
                     /Parent="mRNA_13792"
                     /gene="jgi.p|Fomfom1|1210503"
                     /source="prediction"
     exon            39865..39948
                     /ID="exon_13793_1"
                     /Parent="mRNA_13793"
                     /gene="jgi.p|Fomfom1|324557"
                     /source="prediction"
     five_prime_UTR  39865..39948
                     /ID="UTR5_13793"
                     /Parent="mRNA_13793"
                     /gene="jgi.p|Fomfom1|324557"
                     /source="prediction"
     gene            39865..41426
                     /ID="gene_13793"
                     /Name="jgi.p|Fomfom1|324557"
                     /gene="gene869744_871306"
                     /portal_id="Fomfom1"
                     /proteinId="324557"
                     /score="0"
                     /source="prediction"
                     /transcriptId="324557"
     mRNA            39865..41426
                     /ID="mRNA_13793"
                     /Name="jgi.p|Fomfom1|324557"
                     /Parent="gene_13793"
                     /gene="jgi.p|Fomfom1|324557"
                     /proteinId="324557"
                     /source="prediction"
                     /track="FilteredModels1"
                     /transcriptId="324557"
     five_prime_UTR  40007..40192
                     /ID="UTR5_13793"
                     /Parent="mRNA_13793"
                     /gene="jgi.p|Fomfom1|324557"
                     /source="prediction"
     exon            40007..40247
                     /ID="exon_13793_2"
                     /Parent="mRNA_13793"
                     /gene="jgi.p|Fomfom1|324557"
                     /source="prediction"
     CDS             join(40193..40247,40380..40477,40533..40690,40748..41390)
                     /ID="CDS_13793"
                     /gene="jgi.p_Fomfom1_324557"
                     /source="prediction"
                     /transl_table=1
                     /translation="MLLERSMTTRSPTSSSPVTKDAFVKLLEKRRAEIEGFPQRTFRYG
                     STDRHQLDVYYPDLKAVPGGKIPVLFFVYGGAFVSGDRRQEPPYELGYSNLGVYFAQRG
                     ILTIIADYTLYPAAKFPQAVEDVRDALAWFILSPKTVIEASPAGPIPQDQFGLGKIFVM
                     GHSAGANLITTLYLSPTLLPLTSPVRAATRGLVPQGGAYTFDLEGPALPPDVLIGYYGS
                     REAILENQPITLLEKASDELVNGLPEIFALRSEHEPAVLRAGNDEFVKALEAKRGRVVK
                     YEIMKGHNHISPHWALLSGEGEEWGEAVAEWIKTRV"
     exon            40380..40477
                     /ID="exon_13793_3"
                     /Parent="mRNA_13793"
                     /gene="jgi.p|Fomfom1|324557"
                     /source="prediction"
     exon            40533..40690
                     /ID="exon_13793_4"
                     /Parent="mRNA_13793"
                     /gene="jgi.p|Fomfom1|324557"
                     /source="prediction"
     exon            40748..41426
                     /ID="exon_13793_5"
                     /Parent="mRNA_13793"
                     /gene="jgi.p|Fomfom1|324557"
                     /source="prediction"
     three_prime_UTR 41391..41426
                     /ID="UTR3_13793"
                     /Parent="mRNA_13793"
                     /gene="jgi.p|Fomfom1|324557"
                     /source="prediction"
     three_prime_UTR complement(41773..41883)
                     /ID="UTR3_13794"
                     /Parent="mRNA_13794"
                     /gene="jgi.p|Fomfom1|324542"
                     /source="prediction"
     exon            complement(41773..42312)
                     /ID="exon_13794_17"
                     /Parent="mRNA_13794"
                     /gene="jgi.p|Fomfom1|324542"
                     /source="prediction"
     gene            complement(41773..46195)
                     /ID="gene_13794"
                     /Name="jgi.p|Fomfom1|324542"
                     /gene="gene871652_876075"
                     /portal_id="Fomfom1"
                     /proteinId="324542"
                     /score="0"
                     /source="prediction"
                     /transcriptId="324542"
     mRNA            complement(41773..46195)
                     /ID="mRNA_13794"
                     /Name="jgi.p|Fomfom1|324542"
                     /Parent="gene_13794"
                     /gene="jgi.p|Fomfom1|324542"
                     /proteinId="324542"
                     /source="prediction"
                     /track="FilteredModels1"
                     /transcriptId="324542"
     CDS             complement(join(41884..42312,42387..42643,42698..42841,
                     42909..43450,43506..43765,43832..43889,43942..44092,
                     44151..44328,44382..44479,44539..44573,44628..44710,
                     44771..44824,44879..45010,45078..45169,45232..45303,
                     45354..45692,45752..46043))
                     /ID="CDS_13794"
                     /NRPS_PKS="Domain: AMP-binding (33-448). E-value: 2.9e-38.
                     Score: 123.3. Matches aSDomain:
                     nrpspksdomains_jgi.p_Fomfom1_324542_AMP-binding.1"
                     /NRPS_PKS="Domain: TD (703-941). E-value: 2.5e-30. Score:
                     97.3. Matches aSDomain:
                     nrpspksdomains_jgi.p_Fomfom1_324542_TD.1"
                     /gene="jgi.p_Fomfom1_324542"
                     /gene_functions="biosynthetic (rule-based-clusters)
                     NRPS-like: AMP-binding"
                     /gene_functions="biosynthetic (rule-based-clusters)
                     NRPS-like: PP-binding"
                     /gene_functions="biosynthetic (rule-based-clusters)
                     NRPS-like: NAD_binding_4"
                     /gene_functions="biosynthetic-additional (smcogs)
                     SMCOG1002:AMP-dependent synthetase and ligase (Score:
                     111.6; E-value: 5.7e-34)"
                     /gene_kind="biosynthetic"
                     /sec_met_domain="AMP-binding (E-value: 3e-25, bitscore:
                     83.2, seeds: 400, tool: rule-based-clusters)"
                     /sec_met_domain="PP-binding (E-value: 8.7e-06, bitscore:
                     20.8, seeds: 164, tool: rule-based-clusters)"
                     /sec_met_domain="NAD_binding_4 (E-value: 4.2e-29, bitscore:
                     95.9, seeds: 102, tool: rule-based-clusters)"
                     /source="prediction"
                     /transl_table=1
                     /translation="MPLSNNLPAHITADFVGSEKLFERHDMAVPQLYEYHAEHNPKYPV
                     FVYHDGEQVQYVNYATTNRAIDRAARYLGSKVGVNNKHAGIDKPVVGVLANSDSISYIC
                     TLIGGIRAGYTVFLISTRNAPAAIANMLERTGASHVVVSSDNFLREVADKALATLLHND
                     KHVVEIRIPTFEELFAETLEPNSPYEANVVLPTTFDMNGAAGIFHSSGSTGHPKTIVWT
                     HKMLVESWGKIPVQSELSMKGAIVGCHGTPMFHCLGSFLWSSAPFCGLFLSVFKPTSPP
                     TIPTPEAVWSGIVMNNADYPWTVPSFVEEWARDPQKVQIMRNLRGVIFGGAALNDEVGD
                     SLASKGVTLISGYGCTEVGTVNAFNPKNPGMDWAYWGLRPGVECVFRPVGDDMYEVVVL
                     SPVDNPLPKTNIKIGDREAYATTDLVVPHPTKPGMWKIVGRIDEQIILSNGEKTNPLPL
                     ERMINEDPHAKSSVMFGRGKFQNGVLIEPTEDYAIDPSETKQLEAFRTKIWKTIERVNE
                     FAPQHSRIFKEMILVTSPSKPFQYTMKGQPRRNFILQQYDDEIERLYKEVENSAETELD
                     PPTTWDEESTLNFVRAVVSNTLHREIADDADLFRSGGDSLQATWIRNTILKVIRETDGN
                     AARRLPMNLVFAAPTITSLSRLVYGVLHNDSAGASHKPEDLWKYVEKYSANLPARPENL
                     IERPAGKEVVVITGTTGGFGCDTLEHLLRDQAVEKVYAFNRKGTQAAERQRAQFRARGL
                     DGTLLDSPKFVMVEAVLHEPGFGLEPSLLDEIRRSVTHIMQNAWTVNFNLSIASFEVDI
                     QGTRNFVDLALSSPYTKPPSIIFVSSIGTLTNCTLPAPVPEKAMDDPNFSFGSGYPESK
                     WVTEHVLQNVSQHTDVHTIIMRLGQVAGDRLGYWNEKEWFPALVKSALFQRCLPDLDGD
                     VTWFPAYEAAKAFAEMRHSQKPFLHLVHPRPTSWHTVVAPIAQALNVPLVPYDRWLSAL
                     QNSVESGSAQEVEAMTQNPALRLLPLFKAAQHQTPDREPMGLVYLATENTAKVSQAFTQ
                     IPQLDAERAVRWVEAWKKSGFLQ"
     aSDomain        complement(join(42277..42312,42387..42643,42698..42841,
                     42909..43185))
                     /aSDomain="TD"
                     /aSTool="nrps_pks_domains"
                     /database="nrpspksdomains.hmm"
                     /detection="hmmscan"
                     /domain_id="nrpspksdomains_jgi.p_Fomfom1_324542_TD.1"
                     /evalue="2.50E-30"
                     /label="jgi.p_Fomfom1_324542_TD.1"
                     /locus_tag="jgi.p_Fomfom1_324542"
                     /protein_end="941"
                     /protein_start="703"
                     /score="97.3"
                     /tool="antismash"
                     /translation="VVITGTTGGFGCDTLEHLLRDQAVEKVYAFNRKGTQAAERQRAQF
                     RARGLDGTLLDSPKFVMVEAVLHEPGFGLEPSLLDEIRRSVTHIMQNAWTVNFNLSIAS
                     FEVDIQGTRNFVDLALSSPYTKPPSIIFVSSIGTLTNCTLPAPVPEKAMDDPNFSFGSG
                     YPESKWVTEHVLQNVSQHTDVHTIIMRLGQVAGDRLGYWNEKEWFPALVKSALFQRCLP
                     DLDGDVTWFPAYEAAK"
     aSModule        complement(42277..45944)
                     /domains="nrpspksdomains_jgi.p_Fomfom1_324542_AMP-binding.1
                     "
                     /domains="nrpspksdomains_jgi.p_Fomfom1_324542_TD.1"
                     /final_module
                     /incomplete
                     /locus_tags="jgi.p_Fomfom1_324542"
                     /starter_module
                     /tool="antismash"
                     /type="nrps"
     exon            complement(42387..42643)
                     /ID="exon_13794_16"
                     /Parent="mRNA_13794"
                     /gene="jgi.p|Fomfom1|324542"
                     /source="prediction"
     exon            complement(42698..42841)
                     /ID="exon_13794_15"
                     /Parent="mRNA_13794"
                     /gene="jgi.p|Fomfom1|324542"
                     /source="prediction"
     exon            complement(42909..43450)
                     /ID="exon_13794_14"
                     /Parent="mRNA_13794"
                     /gene="jgi.p|Fomfom1|324542"
                     /source="prediction"
     exon            complement(43506..43765)
                     /ID="exon_13794_13"
                     /Parent="mRNA_13794"
                     /gene="jgi.p|Fomfom1|324542"
                     /source="prediction"
     exon            complement(43832..43889)
                     /ID="exon_13794_12"
                     /Parent="mRNA_13794"
                     /gene="jgi.p|Fomfom1|324542"
                     /source="prediction"
     exon            complement(43942..44092)
                     /ID="exon_13794_11"
                     /Parent="mRNA_13794"
                     /gene="jgi.p|Fomfom1|324542"
                     /source="prediction"
     exon            complement(44151..44328)
                     /ID="exon_13794_10"
                     /Parent="mRNA_13794"
                     /gene="jgi.p|Fomfom1|324542"
                     /source="prediction"
     aSDomain        complement(join(44182..44328,44382..44479,44539..44573,
                     44628..44710,44771..44824,44879..45010,45078..45169,
                     45232..45303,45354..45692,45752..45944))
                     /aSDomain="AMP-binding"
                     /aSTool="nrps_pks_domains"
                     /database="nrpspksdomains.hmm"
                     /detection="hmmscan"
                     /domain_id="nrpspksdomains_jgi.p_Fomfom1_324542_AMP-binding
                     .1"
                     /evalue="2.90E-38"
                     /label="jgi.p_Fomfom1_324542_AMP-binding.1"
                     /locus_tag="jgi.p_Fomfom1_324542"
                     /protein_end="448"
                     /protein_start="33"
                     /score="123.3"
                     /specificity="substrate consensus: X"
                     /tool="antismash"
                     /translation="EYHAEHNPKYPVFVYHDGEQVQYVNYATTNRAIDRAARYLGSKVG
                     VNNKHAGIDKPVVGVLANSDSISYICTLIGGIRAGYTVFLISTRNAPAAIANMLERTGA
                     SHVVVSSDNFLREVADKALATLLHNDKHVVEIRIPTFEELFAETLEPNSPYEANVVLPT
                     TFDMNGAAGIFHSSGSTGHPKTIVWTHKMLVESWGKIPVQSELSMKGAIVGCHGTPMFH
                     CLGSFLWSSAPFCGLFLSVFKPTSPPTIPTPEAVWSGIVMNNADYPWTVPSFVEEWARD
                     PQKVQIMRNLRGVIFGGAALNDEVGDSLASKGVTLISGYGCTEVGTVNAFNPKNPGMDW
                     AYWGLRPGVECVFRPVGDDMYEVVVLSPVDNPLPKTNIKIGDREAYATTDLVVPHPTKP
                     GMWKIVGRIDEQIILS"
     exon            complement(44382..44479)
                     /ID="exon_13794_9"
                     /Parent="mRNA_13794"
                     /gene="jgi.p|Fomfom1|324542"
                     /source="prediction"
     exon            complement(44539..44573)
                     /ID="exon_13794_8"
                     /Parent="mRNA_13794"
                     /gene="jgi.p|Fomfom1|324542"
                     /source="prediction"
     exon            complement(44628..44710)
                     /ID="exon_13794_7"
                     /Parent="mRNA_13794"
                     /gene="jgi.p|Fomfom1|324542"
                     /source="prediction"
     exon            complement(44771..44824)
                     /ID="exon_13794_6"
                     /Parent="mRNA_13794"
                     /gene="jgi.p|Fomfom1|324542"
                     /source="prediction"
     exon            complement(44879..45010)
                     /ID="exon_13794_5"
                     /Parent="mRNA_13794"
                     /gene="jgi.p|Fomfom1|324542"
                     /source="prediction"
     exon            complement(45078..45169)
                     /ID="exon_13794_4"
                     /Parent="mRNA_13794"
                     /gene="jgi.p|Fomfom1|324542"
                     /source="prediction"
     exon            complement(45232..45303)
                     /ID="exon_13794_3"
                     /Parent="mRNA_13794"
                     /gene="jgi.p|Fomfom1|324542"
                     /source="prediction"
     CDS_motif       complement(join(45266..45303,45354..45369))
                     /aSTool="nrps_pks_domains"
                     /database="abmotifs"
                     /detection="hmmscan"
                     /domain_id="nrpspksmotif_jgi.p_Fomfom1_324542_0001"
                     /evalue="8.60E-04"
                     /label="NRPS-A_a3"
                     /locus_tag="jgi.p_Fomfom1_324542"
                     /protein_end="223"
                     /protein_start="205"
                     /score="12.4"
                     /tool="antismash"
                     /translation="IFHSSGSTGHPKTIVWTH"
     exon            complement(45354..45692)
                     /ID="exon_13794_2"
                     /Parent="mRNA_13794"
                     /gene="jgi.p|Fomfom1|324542"
                     /source="prediction"
     exon            complement(45752..46195)
                     /ID="exon_13794_1"
                     /Parent="mRNA_13794"
                     /gene="jgi.p|Fomfom1|324542"
                     /source="prediction"
     five_prime_UTR  complement(46044..46195)
                     /ID="UTR5_13794"
                     /Parent="mRNA_13794"
                     /gene="jgi.p|Fomfom1|324542"
                     /source="prediction"
     exon            complement(47450..47815)
                     /ID="exon_13795_2"
                     /Parent="mRNA_13795"
                     /gene="jgi.p|Fomfom1|1320149"
                     /source="prediction"
     gene            complement(47450..47923)
                     /ID="gene_13795"
                     /Name="jgi.p|Fomfom1|1320149"
                     /gene="gene877329_877803"
                     /portal_id="Fomfom1"
                     /proteinId="1320149"
                     /score="0"
                     /source="prediction"
                     /transcriptId="1320340"
     mRNA            complement(47450..47923)
                     /ID="mRNA_13795"
                     /Name="jgi.p|Fomfom1|1320149"
                     /Parent="gene_13795"
                     /gene="jgi.p|Fomfom1|1320149"
                     /proteinId="1320149"
                     /source="prediction"
                     /track="FilteredModels1"
                     /transcriptId="1320340"
     CDS             complement(join(47450..47815,47912..47923))
                     /ID="CDS_13795"
                     /gene="jgi.p_Fomfom1_1320149"
                     /phase="0"
                     /source="prediction"
                     /transl_table=1
                     /translation="MTSIAPSYLRTHDEILHWIATTDAELTFIGNPINPLTPRAAQNTM
                     VTYCSSRTQNVCGGSCTVYNGGATCLAAPGTKCLAATNNVGFCDRGGCGGSCNQLSTCG
                     TRLDNGFCFTPGTASIIVSSA"
     exon            complement(47912..47923)
                     /ID="exon_13795_1"
                     /Parent="mRNA_13795"
                     /gene="jgi.p|Fomfom1|1320149"
                     /source="prediction"
     three_prime_UTR complement(49083..49370)
                     /ID="UTR3_13796"
                     /Parent="mRNA_13796"
                     /gene="jgi.p|Fomfom1|325216"
                     /source="prediction"
     exon            complement(49083..49971)
                     /ID="exon_13796_11"
                     /Parent="mRNA_13796"
                     /gene="jgi.p|Fomfom1|325216"
                     /source="prediction"
     gene            complement(49083..52681)
                     /ID="gene_13796"
                     /Name="jgi.p|Fomfom1|325216"
                     /gene="gene878962_882561"
                     /portal_id="Fomfom1"
                     /proteinId="325216"
                     /score="0"
                     /source="prediction"
                     /transcriptId="325216"
     mRNA            complement(49083..52681)
                     /ID="mRNA_13796"
                     /Name="jgi.p|Fomfom1|325216"
                     /Parent="gene_13796"
                     /gene="jgi.p|Fomfom1|325216"
                     /proteinId="325216"
                     /source="prediction"
                     /track="FilteredModels1"
                     /transcriptId="325216"
     CDS             complement(join(49371..49971,50024..50070,50140..50927,
                     51001..51107,51163..51251,51320..51495,51568..51659,
                     51747..51826,51883..52071,52139..52388,52506..52546))
                     /ID="CDS_13796"
                     /gene="jgi.p_Fomfom1_325216"
                     /source="prediction"
                     /transl_table=1
                     /translation="MSMPSNEDEQAVLSGQKMEIDPKDETRVPTWATTSAEDFFRSLTV
                     EPILGRSEDCRKRAEQDEAPTENKEQRTKGRRRRGWGELVRVLNLPPELLLEIMSHLHP
                     KNLLNMTRANKFLYGMTMRNRGVWNNSFALVDGLPPRPDNVSGPYYASLLFERRCMACG
                     QTGHANRVDYALLIRFCNACKDANYSSGTDMGLTSEPHTRVALTLLPVAIHQSYVDDAL
                     RKVEPDSHELGDIYYVPMFRAVLQYLHSVPVEEVEEVGKKDFNKRKAWVFQRQNHAIEL
                     NKWEAKMTRKKAEEAREIIEKRKIRITEKLEGLGYTIDDFPVNNKAWQKFMGESKEVTE
                     RVWVTLCPKLKELLAEEQQRRAKAKFKEDKDRRLKNIGKYYEAFTMNEFTPDERVLLPH
                     NNTALKFPVLDNLAEKEGAQKGVRREDFYDAREELRERIEEYKTHFKRRLAVKFVYKAA
                     YKTGYIFSPINGPSGLQTTDELLAHPMALFECSYHPCNIVHRELLVGPYQACHTHLRQE
                     HPSLCLNVVLGKDEDVSDPAKDSLNSVVVYDMGFELVAKILLAAGLSSDKWNLTQDGLT
                     ALVQEGRLYCACGDPSMLPPMELSWGDLVKHVHQHYSWYKDRRMVNTKQMRTPGYAEAR
                     HLVYLDNHVLPELPKLQEGGESDDEQSAVDHPMPDDGPLEPYDHHEREDDRAEPEYCIK
                     LLPEDADKSPAHMRFVADAKNKAVIQAKLALKPVSAGDQEAWVVVCQLCKVTSRGDRRC
                     NPPLRIRLAENIDSIVWHIQSRCVLTFSGFELSWDGILTVHCSRHGKLAIEAKDILFLR
                     DESRKWY"
     exon            complement(50024..50070)
                     /ID="exon_13796_10"
                     /Parent="mRNA_13796"
                     /gene="jgi.p|Fomfom1|325216"
                     /source="prediction"
     exon            complement(50140..50927)
                     /ID="exon_13796_9"
                     /Parent="mRNA_13796"
                     /gene="jgi.p|Fomfom1|325216"
                     /source="prediction"
     exon            complement(51001..51107)
                     /ID="exon_13796_8"
                     /Parent="mRNA_13796"
                     /gene="jgi.p|Fomfom1|325216"
                     /source="prediction"
     exon            complement(51163..51251)
                     /ID="exon_13796_7"
                     /Parent="mRNA_13796"
                     /gene="jgi.p|Fomfom1|325216"
                     /source="prediction"
     exon            complement(51320..51495)
                     /ID="exon_13796_6"
                     /Parent="mRNA_13796"
                     /gene="jgi.p|Fomfom1|325216"
                     /source="prediction"
     exon            complement(51568..51659)
                     /ID="exon_13796_5"
                     /Parent="mRNA_13796"
                     /gene="jgi.p|Fomfom1|325216"
                     /source="prediction"
     exon            complement(51747..51826)
                     /ID="exon_13796_4"
                     /Parent="mRNA_13796"
                     /gene="jgi.p|Fomfom1|325216"
                     /source="prediction"
     exon            complement(51883..52071)
                     /ID="exon_13796_3"
                     /Parent="mRNA_13796"
                     /gene="jgi.p|Fomfom1|325216"
                     /source="prediction"
     exon            complement(52139..52388)
                     /ID="exon_13796_2"
                     /Parent="mRNA_13796"
                     /gene="jgi.p|Fomfom1|325216"
                     /source="prediction"
     exon            complement(52506..52681)
                     /ID="exon_13796_1"
                     /Parent="mRNA_13796"
                     /gene="jgi.p|Fomfom1|325216"
                     /source="prediction"
     five_prime_UTR  complement(52547..52681)
                     /ID="UTR5_13796"
                     /Parent="mRNA_13796"
                     /gene="jgi.p|Fomfom1|325216"
                     /source="prediction"
     three_prime_UTR complement(52975..53190)
                     /ID="UTR3_13797"
                     /Parent="mRNA_13797"
                     /gene="jgi.p|Fomfom1|1392024"
                     /source="prediction"
     exon            complement(52975..53677)
                     /ID="exon_13797_8"
                     /Parent="mRNA_13797"
                     /gene="jgi.p|Fomfom1|1392024"
                     /source="prediction"
     gene            complement(52975..55060)
                     /ID="gene_13797"
                     /Name="jgi.p|Fomfom1|1392024"
                     /gene="gene882854_884940"
                     /portal_id="Fomfom1"
                     /proteinId="1392024"
                     /score="0"
                     /source="prediction"
                     /transcriptId="1392215"
     mRNA            complement(52975..55060)
                     /ID="mRNA_13797"
                     /Name="jgi.p|Fomfom1|1392024"
                     /Parent="gene_13797"
                     /gene="jgi.p|Fomfom1|1392024"
                     /proteinId="1392024"
                     /source="prediction"
                     /track="FilteredModels1"
                     /transcriptId="1392215"
     CDS             complement(join(53191..53677,53727..53872,53925..53997,
                     54046..54119,54220..54435,54485..54635,54689..54842,
                     54898..55060))
                     /ID="CDS_13797"
                     /gene="jgi.p_Fomfom1_1392024"
                     /source="prediction"
                     /transl_table=1
                     /translation="MRVHGTLGSLLLTTLGAYAASLRVLDVTTLGEDPQTTNHLNGESF
                     QQDALVTFNGYQYAAYYVSDAANASVRHPTLARRALGGENKAWESFSFMDYNQTEDDGH
                     DIISLGISHGDGTVHLGFDQHDNDLNYRVSKAGVATSPAEVVWSSDLFGSVLDQLPGTE
                     SLDKSLYFINVTYPRFLSIPESVKANNGSADLILELRVGRSGLGDDWLYKYSPNQGWTQ
                     IGRYLQLTLVKDNAYINGIDFDFRGNLLTSWTYRDYVNDTGQNVAVQAGPNGPENNHDL
                     NFAYSTDLGGTWLNNWNQTIANLSAQEPILPSSAGIVIFGIPKYGGILNQEGQTVDSQG
                     RLHVLNRENTTGTQRWYHYWRSTTAHWTRTPLPLPSELQSTNNITGTPTVIGKRGKVVA
                     PPQSTQHSLLLILPSNAPNSTALSILRSTAKGHFRDWETVWEADSGSGWEPLFDRYRLD
                     VNAGGDGVLSLFLVNGTAIQVVDFDLSDV"
     exon            complement(53727..53872)
                     /ID="exon_13797_7"
                     /Parent="mRNA_13797"
                     /gene="jgi.p|Fomfom1|1392024"
                     /source="prediction"
     exon            complement(53925..53997)
                     /ID="exon_13797_6"
                     /Parent="mRNA_13797"
                     /gene="jgi.p|Fomfom1|1392024"
                     /source="prediction"
     exon            complement(54046..54119)
                     /ID="exon_13797_5"
                     /Parent="mRNA_13797"
                     /gene="jgi.p|Fomfom1|1392024"
                     /source="prediction"
     exon            complement(54220..54435)
                     /ID="exon_13797_4"
                     /Parent="mRNA_13797"
                     /gene="jgi.p|Fomfom1|1392024"
                     /source="prediction"
     exon            complement(54485..54635)
                     /ID="exon_13797_3"
                     /Parent="mRNA_13797"
                     /gene="jgi.p|Fomfom1|1392024"
                     /source="prediction"
     exon            complement(54689..54842)
                     /ID="exon_13797_2"
                     /Parent="mRNA_13797"
                     /gene="jgi.p|Fomfom1|1392024"
                     /source="prediction"
     exon            complement(54898..55060)
                     /ID="exon_13797_1"
                     /Parent="mRNA_13797"
                     /gene="jgi.p|Fomfom1|1392024"
                     /source="prediction"
     five_prime_UTR  55280..55374
                     /ID="UTR5_13798"
                     /Parent="mRNA_13798"
                     /gene="jgi.p|Fomfom1|1305577"
                     /source="prediction"
     exon            55280..55660
                     /ID="exon_13798_1"
                     /Parent="mRNA_13798"
                     /gene="jgi.p|Fomfom1|1305577"
                     /source="prediction"
     gene            55280..56102
                     /ID="gene_13798"
                     /Name="jgi.p|Fomfom1|1305577"
                     /gene="gene885159_885982"
                     /portal_id="Fomfom1"
                     /proteinId="1305577"
                     /score="0"
                     /source="prediction"
                     /transcriptId="1305768"
     mRNA            55280..56102
                     /ID="mRNA_13798"
                     /Name="jgi.p|Fomfom1|1305577"
                     /Parent="gene_13798"
                     /gene="jgi.p|Fomfom1|1305577"
                     /proteinId="1305577"
                     /source="prediction"
                     /track="FilteredModels1"
                     /transcriptId="1305768"
     CDS             join(55375..55660,55709..55777,55840..55900,55956..55969,
                     56026..56093)
                     /ID="CDS_13798"
                     /gene="jgi.p_Fomfom1_1305577"
                     /source="prediction"
                     /transl_table=1
                     /translation="MAFDLGTPVNTALLLYILYSIQRIIFPSNSVPQSVPNEFKNGYTW
                     MPKSHPPTLLYQTYTPKTLVPFNGEDGKRILLAIKGVVYDVTAGRNFYGPNGMYANFAG
                     RDASRGMAKQSFDEEMLTPIDQPLDKLDDLTPEEIENMKGWMEHFSSKYIVCGKLVEND
                     AV"
     exon            55709..55777
                     /ID="exon_13798_2"
                     /Parent="mRNA_13798"
                     /gene="jgi.p|Fomfom1|1305577"
                     /source="prediction"
     exon            55840..55900
                     /ID="exon_13798_3"
                     /Parent="mRNA_13798"
                     /gene="jgi.p|Fomfom1|1305577"
                     /source="prediction"
     exon            55956..55969
                     /ID="exon_13798_4"
                     /Parent="mRNA_13798"
                     /gene="jgi.p|Fomfom1|1305577"
                     /source="prediction"
     exon            56026..56102
                     /ID="exon_13798_5"
                     /Parent="mRNA_13798"
                     /gene="jgi.p|Fomfom1|1305577"
                     /source="prediction"
     three_prime_UTR 56094..56102
                     /ID="UTR3_13798"
                     /Parent="mRNA_13798"
                     /gene="jgi.p|Fomfom1|1305577"
                     /source="prediction"
     exon            complement(56249..56299)
                     /ID="exon_13799_9"
                     /Parent="mRNA_13799"
                     /gene="jgi.p|Fomfom1|1373563"
                     /source="prediction"
     gene            complement(56249..57871)
                     /ID="gene_13799"
                     /Name="jgi.p|Fomfom1|1373563"
                     /gene="gene886128_887751"
                     /portal_id="Fomfom1"
                     /proteinId="1373563"
                     /score="0"
                     /source="prediction"
                     /transcriptId="1373754"
     mRNA            complement(56249..57871)
                     /ID="mRNA_13799"
                     /Name="jgi.p|Fomfom1|1373563"
                     /Parent="gene_13799"
                     /gene="jgi.p|Fomfom1|1373563"
                     /proteinId="1373563"
                     /source="prediction"
                     /track="FilteredModels1"
                     /transcriptId="1373754"
     CDS             complement(join(56249..56299,56353..56773,56831..56876,
                     56930..56942,56994..57112,57178..57244,57312..57383,
                     57450..57599,57659..57871))
                     /ID="CDS_13799"
                     /gene="jgi.p_Fomfom1_1373563"
                     /source="prediction"
                     /transl_table=1
                     /translation="MLFSLKKVASLVSVVTALSAFGTYHSAVASPLTLDKRAQCAATLS
                     TAHSVAQRLHSKYWNGSGWGIFWTDANTIEDIYNLMLADGTSDLDVADSTWIGRLALQQ
                     DRNAWASAINGSNDDAGWVILALWKVGDYRVNRGQDSAPYYNSAKIIYDMLRSEWDETK
                     CGGGMWWSSAHTYKNAVTNELWLYISASAYLRFGGDDYLQNAQKTWNWLKNSGMRNADG
                     LWNDGLTDACTNNNQETWIYNQGVIASGLAALSKATGDTSLIAEAETTLDAVTRLKTAN
                     GNLKESCDNAVQTSTCDNDQAMFKGIWMKHLQFYLDLAPDRVSKYQSFIGAQESAVFHY
                     ATGSEWTVGNVWYAPNQGGSLFTAQTQTSGLAAHVSAAKYGPC"
     exon            complement(56353..56773)
                     /ID="exon_13799_8"
                     /Parent="mRNA_13799"
                     /gene="jgi.p|Fomfom1|1373563"
                     /source="prediction"
     exon            complement(56831..56876)
                     /ID="exon_13799_7"
                     /Parent="mRNA_13799"
                     /gene="jgi.p|Fomfom1|1373563"
                     /source="prediction"
     exon            complement(56930..56942)
                     /ID="exon_13799_6"
                     /Parent="mRNA_13799"
                     /gene="jgi.p|Fomfom1|1373563"
                     /source="prediction"
     exon            complement(56994..57112)
                     /ID="exon_13799_5"
                     /Parent="mRNA_13799"
                     /gene="jgi.p|Fomfom1|1373563"
                     /source="prediction"
     exon            complement(57178..57244)
                     /ID="exon_13799_4"
                     /Parent="mRNA_13799"
                     /gene="jgi.p|Fomfom1|1373563"
                     /source="prediction"
     exon            complement(57312..57383)
                     /ID="exon_13799_3"
                     /Parent="mRNA_13799"
                     /gene="jgi.p|Fomfom1|1373563"
                     /source="prediction"
     exon            complement(57450..57599)
                     /ID="exon_13799_2"
                     /Parent="mRNA_13799"
                     /gene="jgi.p|Fomfom1|1373563"
                     /source="prediction"
     exon            complement(57659..57871)
                     /ID="exon_13799_1"
                     /Parent="mRNA_13799"
                     /gene="jgi.p|Fomfom1|1373563"
                     /source="prediction"
     three_prime_UTR complement(57945..58130)
                     /ID="UTR3_13800"
                     /Parent="mRNA_13800"
                     /gene="jgi.p|Fomfom1|324979"
                     /source="prediction"
     exon            complement(57945..58319)
                     /ID="exon_13800_4"
                     /Parent="mRNA_13800"
                     /gene="jgi.p|Fomfom1|324979"
                     /source="prediction"
     gene            complement(57945..59302)
                     /ID="gene_13800"
                     /Name="jgi.p|Fomfom1|324979"
                     /gene="gene887824_889182"
                     /portal_id="Fomfom1"
                     /proteinId="324979"
                     /score="0"
                     /source="prediction"
                     /transcriptId="324979"
     mRNA            complement(57945..59302)
                     /ID="mRNA_13800"
                     /Name="jgi.p|Fomfom1|324979"
                     /Parent="gene_13800"
                     /gene="jgi.p|Fomfom1|324979"
                     /proteinId="324979"
                     /source="prediction"
                     /track="FilteredModels1"
                     /transcriptId="324979"
     CDS             complement(join(58131..58319,58385..58547,58638..58903))
                     /ID="CDS_13800"
                     /gene="jgi.p_Fomfom1_324979"
                     /source="prediction"
                     /transl_table=1
                     /translation="MHGSMPLRIRYIPYPLLTSSSKHPYAPFRCCSIRIIIEVHLSSIP
                     FYTMCHPLYTVHTSPQYVKSTHLYCLSVLLLPMCILSVSQTTICQSDLDESEDEVHQAC
                     CDLRRPPTWNSGRDNIYRFETLIINCLRVRHMQIATHSQTQAVDTTRNDLQGSGTYLEP
                     PGHRSSTYGRHSTYSNVPADGQRTAQRHLQLFSSRAMHHVQR"
     exon            complement(58385..58547)
                     /ID="exon_13800_3"
                     /Parent="mRNA_13800"
                     /gene="jgi.p|Fomfom1|324979"
                     /source="prediction"
     exon            complement(58638..58966)
                     /ID="exon_13800_2"
                     /Parent="mRNA_13800"
                     /gene="jgi.p|Fomfom1|324979"
                     /source="prediction"
     five_prime_UTR  complement(58904..58966)
                     /ID="UTR5_13800"
                     /Parent="mRNA_13800"
                     /gene="jgi.p|Fomfom1|324979"
                     /source="prediction"
     exon            complement(58914..58966)
                     /ID="exon_13801_19"
                     /Parent="mRNA_13801"
                     /gene="jgi.p|Fomfom1|1210528"
                     /source="prediction"
     gene            complement(58914..62718)
                     /ID="gene_13801"
                     /Name="jgi.p|Fomfom1|1210528"
                     /gene="gene888793_892598"
                     /portal_id="Fomfom1"
                     /proteinId="1210528"
                     /score="0"
                     /source="prediction"
                     /transcriptId="1210719"
     mRNA            complement(58914..62718)
                     /ID="mRNA_13801"
                     /Name="jgi.p|Fomfom1|1210528"
                     /Parent="gene_13801"
                     /gene="jgi.p|Fomfom1|1210528"
                     /proteinId="1210528"
                     /source="prediction"
                     /track="FilteredModels1"
                     /transcriptId="1210719"
     CDS             complement(join(58914..58966,59033..59458,59513..59617,
                     59678..59740,59790..60242,60308..60484,60545..60645,
                     60696..60728,60781..60868,60921..60967,61020..61077,
                     61128..61265,61321..61493,61548..61586,61640..61715,
                     61785..61896,61963..62044,62096..62171,62244..62718))
                     /ID="CDS_13801"
                     /gene="jgi.p_Fomfom1_1210528"
                     /source="prediction"
                     /transl_table=1
                     /translation="MTPRARLAIPSRSALSLLLARHDEESRSATASPTTESGNPTPTIE
                     RPNATHRSLSAIRELTSTVTSLTQGASGGGEEADLHSSRETVPLLADLEANHRTYYTRG
                     DDQSEAVGKRSARLTFKDITVRVAKGAGPLAKNALKSIPAVILGTLLNILDGISYGMII
                     FPASGIFADLGGVGVSMFFVSAIIAQLTYSAGASGFSGANGSMMIEVVPFFHLIANIIA
                     DEVGESNPHAILATTIVAFAFSSVLTGLTFFLLGALRLGTLIGFFPRHILVGCIGGVGV
                     FLVITGLTVSTRMPDDDFSLSLETFRFFVLNLRNLALWLPALSLAVLLRVITHKWEHQL
                     IFPIYFCIIPAVFYIVVAAARLDLGALRSSGWLFDMGTSRDPWYHFYSLFDFRVVNWAA
                     FGAALPTQFALLFFNILHPPLNVPALSVSLNHDVDTDKELVAHGYSNVLAGLFGTVPNY
                     LVYVNTLLFYRVGGETRISGFMLAGTTTVLLLVGTGPIAYIPVMMVGALIFVLGIDLVK
                     EALWDTRHRVNRTEYITIVSIMIVMTVWDFVMGVLFGIVVSCVFFVVQSSQRQSIRALY
                     SGGSVMSTIRRPGAHRAYLRDVSKQTTILRLQGFMFFGTITHVEETIRGLLDASVWCHT
                     PIRFLVLDLALVAGVDMSAAEAFVRVQRLLAGKRVVLVLCGFSVESNVGHALGNVGLLG
                     LEGVELFEAFSDAIEWTENMYLRAWFTAQKTEVLPVTLPGRQDDVITFPGSFVDSPRRA
                     AMVTAGWRTIARDHSPLDEQLPPEPFNTLVRAFSTYEPIDRDTYAPLLPYLTRMSVPEG
                     TILWQQDEPPDGLYIVQSGILRATYRFADPTPPMVETMVPGTIAGELSSLSGLERNATC
                     VVERQAVLWKLNIENMEKLEHEQPELARAFTRLILKVAKLDYDTLITALATRQ"
     exon            complement(59033..59302)
                     /ID="exon_13800_1"
                     /Parent="mRNA_13800"
                     /gene="jgi.p|Fomfom1|324979"
                     /source="prediction"
     five_prime_UTR  complement(59033..59302)
                     /ID="UTR5_13800"
                     /Parent="mRNA_13800"
                     /gene="jgi.p|Fomfom1|324979"
                     /source="prediction"
     exon            complement(59033..59458)
                     /ID="exon_13801_18"
                     /Parent="mRNA_13801"
                     /gene="jgi.p|Fomfom1|1210528"
                     /source="prediction"
     exon            complement(59513..59617)
                     /ID="exon_13801_17"
                     /Parent="mRNA_13801"
                     /gene="jgi.p|Fomfom1|1210528"
                     /source="prediction"
     exon            complement(59678..59740)
                     /ID="exon_13801_16"
                     /Parent="mRNA_13801"
                     /gene="jgi.p|Fomfom1|1210528"
                     /source="prediction"
     exon            complement(59790..60242)
                     /ID="exon_13801_15"
                     /Parent="mRNA_13801"
                     /gene="jgi.p|Fomfom1|1210528"
                     /source="prediction"
     exon            complement(60308..60484)
                     /ID="exon_13801_14"
                     /Parent="mRNA_13801"
                     /gene="jgi.p|Fomfom1|1210528"
                     /source="prediction"
     exon            complement(60545..60645)
                     /ID="exon_13801_13"
                     /Parent="mRNA_13801"
                     /gene="jgi.p|Fomfom1|1210528"
                     /source="prediction"
     exon            complement(60696..60728)
                     /ID="exon_13801_12"
                     /Parent="mRNA_13801"
                     /gene="jgi.p|Fomfom1|1210528"
                     /source="prediction"
     exon            complement(60781..60868)
                     /ID="exon_13801_11"
                     /Parent="mRNA_13801"
                     /gene="jgi.p|Fomfom1|1210528"
                     /source="prediction"
     exon            complement(60921..60967)
                     /ID="exon_13801_10"
                     /Parent="mRNA_13801"
                     /gene="jgi.p|Fomfom1|1210528"
                     /source="prediction"
     exon            complement(61020..61077)
                     /ID="exon_13801_9"
                     /Parent="mRNA_13801"
                     /gene="jgi.p|Fomfom1|1210528"
                     /source="prediction"
     exon            complement(61128..61265)
                     /ID="exon_13801_8"
                     /Parent="mRNA_13801"
                     /gene="jgi.p|Fomfom1|1210528"
                     /source="prediction"
     exon            complement(61321..61493)
                     /ID="exon_13801_7"
                     /Parent="mRNA_13801"
                     /gene="jgi.p|Fomfom1|1210528"
                     /source="prediction"
     exon            complement(61548..61586)
                     /ID="exon_13801_6"
                     /Parent="mRNA_13801"
                     /gene="jgi.p|Fomfom1|1210528"
                     /source="prediction"
     exon            complement(61640..61715)
                     /ID="exon_13801_5"
                     /Parent="mRNA_13801"
                     /gene="jgi.p|Fomfom1|1210528"
                     /source="prediction"
     exon            complement(61785..61896)
                     /ID="exon_13801_4"
                     /Parent="mRNA_13801"
                     /gene="jgi.p|Fomfom1|1210528"
                     /source="prediction"
     exon            complement(61963..62044)
                     /ID="exon_13801_3"
                     /Parent="mRNA_13801"
                     /gene="jgi.p|Fomfom1|1210528"
                     /source="prediction"
     exon            complement(62096..62171)
                     /ID="exon_13801_2"
                     /Parent="mRNA_13801"
                     /gene="jgi.p|Fomfom1|1210528"
                     /source="prediction"
     exon            complement(62244..62718)
                     /ID="exon_13801_1"
                     /Parent="mRNA_13801"
                     /gene="jgi.p|Fomfom1|1210528"
                     /source="prediction"
ORIGIN
        1 gaacttgaaa gcacttcgtg aggcagctac tgcagcctga gctccctcgg atcaagaccc
       61 ctatatacta ccccacaatg gggcatcctc atgggtccga aatctgagtg ggtcaacaga
      121 catggagccc agattgcctt cgcgccaatt ctggggtgta cgccactcgg gttctcatgc
      181 atggtgccga acaagttgca tggacgacac gggggccgcg taaacgtgaa catgcacaag
      241 tgaggagata ccactgccaa tgaagggtag cgccaacagg ccacgcgcgc aaccgaatcg
      301 gggaaggtca aagatggtta ggtactgcat tgaagggtcc ataggtatgt ccactaccgg
      361 taacgtacat gagcgtcctc gtatctagct cggtcaagga cgcatcagaa ttggacgaga
      421 acaacacgac gtagtgatac agaacgcact ttttgatagt acactgctgt tgatcgacat
      481 ggcacattcg tacgtaggta cagacaacgg acaacaagta tttggataaa cgaaaacccc
      541 accgctggcc cgccatcgac ggggtcgtga gaggggcgag tccaatcaga gaatgtggaa
      601 tgtgagagag aagaagaaga cgataggtca ggatcggggg tgctcaaacg gccagtccgt
      661 gcacgctcat gatgcggccg tcaagactct tgacttcctg taccccgccg ccgccgtgat
      721 gtgaagaccg gcgcgactct ggattgagat acatgtctgt gacccttcct gtcacctcgc
      781 cggcttccat gtccggtggg aagaaagtgg acacagcgcg cggtagcgcg ttaccaccac
      841 gaacactctt gggggagagg atgacaaacg agctctggct tcccgtttgt tcaatgacgg
      901 tactgtaagc ccttgcctta cgctcctgcg ccatcccgag ccggacgaag atcatgttga
      961 agacgattga gatgatgggg gaagcctaca tatgaatgga agaccagact cggcatcagt
     1021 agcggggatc tcggcaggga gcggagggtg ccaaacatgg ggcggatacg cactatatca
     1081 gacatgatgt agagtccgtt ggaacggacg aggaagagga tgagcgacac gaacatcgtg
     1141 gcggaataga gggcgccgct ctcgatggca acacgtagaa ccgttacgag gtcaccgctg
     1201 ccttggcttt ggggcgccgt cttgcgcaac accgtccaga ttcggatagc gaggagcgct
     1261 aagacaacgt agcacgtgag taaccagact tagcaaatag cctgagggac aacatacagg
     1321 tagcggtgac gtttgtgccc aaatccaacg cgtagagaga ggccatccag ggatcggtgt
     1381 cgacagcgaa gatgctgtca gcgctgatgc gctgcgctcg cgcgaggttt gtggcgatgg
     1441 acaccactgg ttttgagcac gttcatgatt ggagacagtc aagtaagaag aattgtcctc
     1501 accgagaagg ccacaccatc ccagcgccgg tatgatgatg acgagaatgt tctgccagac
     1561 aacgtacgct ctatagatct agacagttgc aggcatggag aaatgatgat gatatggtgg
     1621 actgagagag actgaagggc ataccacgac ggcatcgagt accaaaacct gcgcagcgaa
     1681 caaggagttc ttgagaacga acgtgatgtg gtagttgtct cccaaatacg cgtcaggtcc
     1741 gccggcaagt gttggcccaa cggtgactac accgacatag atgcgagcga tgttgaccgc
     1801 catctcctgt tgagcaccat gacggggtgc agtacagaaa cgtagtgcat gcactcactg
     1861 ctgtagagag ggccatgagc gtgcaggatg caacaagcat tgggtagttg acgcgacgtc
     1921 tacggcggtt cccgaggaga aaccatgttg tgagcaagaa caagagcagg gcgaagcctg
     1981 tatacgacac aatgagcctg tgtgaagtgc caatcgaaga gctgaacatc actcaccata
     2041 gagcactcct tgcgcgaaag tcgaaaagaa cgaagcttgg tagagcagcg ccatatggag
     2101 gcgaccttga cttgatgtag acaaaacgtg gacttgaccc gcacgaccac ggagtccaga
     2161 ctaaggggga aatttccaag ggcaccacgt cttatgtagt ccggtcgcca tcacgtaggt
     2221 aatggcttcg aagcctgagc ctgcctccga ttcgaccgag aaaggggcct cggctggtgc
     2281 tttcgatgac cataaacgca tattactatc cgtggaaaaa gagaaccttc cgcggaaggg
     2341 ggatgacaag agggagacgc tagtacttac gacggttgcc agagaacgcc agcggatcga
     2401 tcgccatttt ctcgtccgct cctctttgat ctgaacagaa tattagccag gctagacgag
     2461 gccgagtggg gtgtagaacc agcaccactc gcccaagtgc attacggcgt ccgtaggtgc
     2521 cgtcagacag gccagctggg aagcaattga cttcaacaat gtggcgtaat gcgatggcag
     2581 tagacgcagg acgccgccgc ctactgccac cccgcgctcc gttgcacagc gtcggataat
     2641 gcgggtgctg agatagtcaa gtacttgtcc taatagaagg attgaagatc cagaagacgg
     2701 acgaaggcga agttcaagcg gttatcacca agtcgggtcg aaggccgcaa cagcgccgaa
     2761 aacggaagga cgagatagaa aggatggaga tcacgtactt gcacctatac cgtatttgat
     2821 tcagtcctgc gggtgacata agaggttaga cgacctcgat cgcaagccac aagctcaaac
     2881 ttcaaagtcc ttcatgcgca gcttatgacc tggtagtatc cggctcttat gtgcctactt
     2941 cagacgtggg tagtatacat tgcgtcctca gtgcctatga gcgagcttgt gctgcctcgc
     3001 cggagacagc gatcaaacgc catataaggc ttgggaaagc agggcgaata cgtacgtact
     3061 gagagtgcga cgaagggagg gaagaagtat cgaccaacac ggaattcgga agcatctggc
     3121 aacggtggcg tcagagagaa cgttaatttg atctccaaat ctccgacgtc agtctccgac
     3181 agagacccgt tgtctacagt tcgatgtccg tcgaatatca gaagtccagc ttgattgtcc
     3241 gatccccgtg cgacgggggc caccgaggac ggtctgaagt gaaggttaca taagtaacgt
     3301 cgactttact caagagtcaa gaccatatgg aagcagcagg cgtagcgctt gagacttggc
     3361 gttggcatgt cgccagtact ctcatgctcc atcagacgga cggtaatgaa cgtgaacgtt
     3421 tgaactcttg taagtcggcc attccagtac tagtgatagt gctgcccacc agtgtcagct
     3481 tctactcgac catatcgtca tcttcaagga acgccttcat ggccaaactc ggataatccc
     3541 aatgtgcctt atccgggtgt ctccctcagg tccgacttcg atatcaaaaa ggcaaagtga
     3601 aggacgcaca aagtgattcc catggacgat tcgtaccatt ctgaaactcc tcatcggtgc
     3661 gcctctttcc ttcgcttctt cgagctctga cccaagcagc attgcaccat acgtggactc
     3721 ccataaacct tgtatgcaac agatatagcg caactccacg tctttccaag agtgttgccg
     3781 agatgtccgc tcgtccgccc ttccctcgtc gctgtcggag aagaaaagcg ccttctttct
     3841 attggcagcg aagatcccag accggatacc gctccgcaag agtagagagt ctgagccgta
     3901 aggcgttccc gggggtggat gcgtcatgga aacgatgtcc tctggggtcc actgcgttat
     3961 aatgggtgcg ggctcttcaa ggggaatacg acgttcaagg gtccccaatt cagctccatg
     4021 ggagaagtaa ccggtgatcc aacgattgaa gatctcatga cgttcttcct ccttcaggga
     4081 tgtgtcgaag aaggggttat agccgtcggg aagccgaggg tagccgatga tgtggtacgc
     4141 gggatctacc gtacacgctg aataactcgc gcgctgaaat cgacgtgttc acgtaccata
     4201 acagactacg cggcgtaaga acttgggcaa cccgacgtct tctccttgga acgtgggacc
     4261 gtacgcgagc aggacattca tccagatcga agctagcgac cacccgacaa cgacaatccc
     4321 acctgtacca cttggctgga taggcaccac gcccccccgt ttgacgatat cgcctagaga
     4381 gtcgtaaact tcgcgcgcac gatcgcgcat gtacccatca acccgctcct tttcctctgc
     4441 ctcaggctcc tcctgctctc ccaactcccc gggtccggca cgaagacagg atagctcttc
     4501 ctcggtgaac ggcgtgctac cgggatagtc ccgacggtgg aggaggacga gccgagtgtt
     4561 gtgctccttc gcgatgggaa tcagcttcgc gaagcttcct ggtcgccagt gagctccgcc
     4621 gatcgtcttc tacctctccg aagaccgtgc gtactgacca ctatgccaga cataaccatg
     4681 gaggatgacc aacgtggtga agtccttgct gccgtcgatt tgacctgtgt cttgagcgat
     4741 ggacaatcca ccggtgagta ccgtcattgc gttgtagtgg cgggttcgcc tttagttgtg
     4801 aggataaccg tgacgctgcg aaggcgggat gggtaggtca gtggtgggct gcctcacgaa
     4861 gcgaaaagtg aggtcacttt cgcctgggaa tacctgccct ttgtatctcg cttcactcgg
     4921 gactcggcga caacacaggt aggagggggt gagttagtcg tagccgtatg ggagcgagtc
     4981 agtgtttcga accttggctc tttagactac tgtcacgaac gaacacaggc acatcggtca
     5041 gggcagctct accagtatgt gcagattgga gcccgtgcca cgggtgcagt gagacccgag
     5101 gatcgcaccc gcagagtctc agagacgcta caaccttaca cgcatgcatc cctagaaggg
     5161 acatgctcat tccacgcttc acaaagccgc cgctgcattg atactgtctg ctctcaggct
     5221 ggcagtagtc ccttccatgc gacacgcctc ggcaggagtg gaagcggcat ccgatacaat
     5281 aaacctaggt gagcctctct caattgcact attaatgttg ttatgcttag ctccctcgag
     5341 gtccgaggcg gccagcgcaa cctagtagga tcatcatcat ccggtttatc cacatgccac
     5401 actttgagcg aacaacacaa gtcaaggtga gtcatcgaat gccacttgaa aacgcatgga
     5461 ccaaacgatc tggggataag cctgcgattc gaacacaacg atacagttaa cactcttcgc
     5521 gcgcgcgaag gttgcaaacc tactgcggag gtaagtttga ttcgctggat atagcgtctt
     5581 ctctcgtgtc accctccata ccatcgcgag aatcttcgta ccccatgcga tggatgtaaa
     5641 aaatgctccc ctggcttagg agctcatgac cgctctatgt ttgtcttctc catggcagga
     5701 agttcgcaga tgttgattcg aatcaagcta ttccatcgaa catcttcagt acagtgacgg
     5761 agatcgcgag tttcgctcac aagtatcgac gtagtctgaa aatgattgag attatttgtt
     5821 gaatcgcgcg cgcaaaggcg agaacgcttg caggatgcaa ggtttgaagc aagcccctgc
     5881 tccggcgctt gcttcgcagc gcaccttcgg acggaaattt gagcggagac tcaggcggct
     5941 tgttccgatt ccatcggaga ggtcttagga cattctgctt ttaatgcaac actttcttga
     6001 atcctcttgt tactctccac cgttactggg cagacgaaga gatggaatta ttgctccttt
     6061 gacagatgcg caacttgaat ttcacgcatg cctgcgcggt gctgagcgaa tacttagtat
     6121 caagacgggg atcgctcaat ataccagaag tacatgggat accatacgta ctggaatgaa
     6181 caagtgttag taataccaaa cgaatgatgc tgttcgaggt gtttacatgt tccatctctc
     6241 tcactcttca tgaaacgaca ttgattcgcc aacgagctcg aggtacatag ctctgtctac
     6301 aaagcaacat ccgcagtcta tgaagcactg gggatgggca atgcctctaa gccatatgaa
     6361 cagctgagtc agcagacgcc ctactccgca gtggtcagtc caggtaacag acgcccatcg
     6421 cgcgcgccct cgcgtggcgc atcgcgcgac agatccggcg tgtcgcgcgc gggggcgcag
     6481 ttttgaagtt tgaagctgaa tgaaatgcta tgtggtatag gctctgtcat gtcaaggtat
     6541 gtgtgtgata taagactgtg gttgtgtgag tagaatgtaa tatgtacgag catcatgttg
     6601 tagaagggga tcatatactt aattccaagg cttgcgtcca atactaccgc aagttctcag
     6661 cttgtgtcca gcctttgact tcagcagtat ggcttgatcg cacttcgcct tgtgatagac
     6721 ctcaagttgc tcctcaatat gggccactgt catccactcg acaactgtcc ggtcccaaat
     6781 caacttgcac catgacggct ctgatactgc catcgagtct gccacagctg ctttctctga
     6841 gtcctgcttc actgccatcg ccacctcatt tgcccagctt gaagaccagc ttctccgagt
     6901 tgtgaccact accccgccgt actgagtgca cgttgctgag agaatcgcgc tgtgcactaa
     6961 tctacttgcg gtgtttgtac ttgctccgca ggtgtgaccc catcggactg ccaccaggct
     7021 gccaggcttc accagcaagt gtgccagtga acccgccctt cgttgtgact aaagcgcatg
     7081 taagcatgca attatgttca tgagttcatt ctaatttaca cacctgtgtt agagacccga
     7141 gtttcaggcc acaagaatga gaagtattca cacttatggg cctctacggg gtcacgtgca
     7201 tcgtgcattc gcgtttgtgg caccggcgcc tacatagcgc gcacctcgcg caagcatcga
     7261 ctatgcgcga agtttgtagc ctgctgcagt catttctcta cccatttttc gacatcaatc
     7321 tatgtacttt acagtcatct agggatcctt catgaaataa gactaataag acactgtcag
     7381 gattgtgata cgtaatccag aacagcgact tcgactggta tccccgattc ttcatggcca
     7441 atccctagta ccatgtaggt ggcgttgaac acagtgttgt ttgacagaaa aaatgagccc
     7501 gttagaccta taaacttcgt gcattctggg taccatccta acagggcgct tggtctgatt
     7561 gtaaacaagg acaaacacaa ggatgcttgc gggcgttgcc tatccccaga agcagcacag
     7621 catagatgca tgatggatat gccatcggca ttcatacccc cacgaacgta gatattcagc
     7681 gatatcagtg ctcacacata ttaaattcga cctcgtagac ctcctcgtta tgaatcacga
     7741 caaattcaga acgctcgtcc atcagtctgg cgcgatgttc ttccgcctcc ttacgcgaga
     7801 tgacgccttt cacataccca gtaacgatgt cgaacagctc ctgagggagc ttctggaagg
     7861 catgcgcccc ctccagttcc tggaacaccc agtcctgttg ctgcggtggc acatccatcg
     7921 tggacagaat ccgggtgtcc ggattcacca gaaaaaaggc cagaatcttg cggtacccgg
     7981 gcctcgacgg gtccgcgagc tcaaacgcgt ccacgtggtg ctggtagacg ttcgggaagg
     8041 cgatacactt gtcttcctct gcaacgatat gtccgagctg ctggttgagc gcgtggtcgc
     8101 gaccaaagcc gtatgcgaca acgtatcccc tatggtcgtc ctgctcgtac ggcaggtcga
     8161 ctgcagtgcc aacggcagta cggaagtcca ggcgcgactc ggtgatgttc tcgcacgcgt
     8221 agtagtacag tccggtcgcg acgatgttct cgttcaccat cccctcgacg tgccatgcgc
     8281 cgccggggta cttcggattt tccggcgtga ggacgatgtt cgcaagcttg atgatcacct
     8341 gtatgttgcg gtccttgagt gagtagtcaa ttcgctcact tgcgggctgc ggctcgaagg
     8401 gttccgggtc ggggatggtc ggccacttgt gctcgcgatc ccaagcctcc cattcctcgg
     8461 ccgtctcaag atcgtcggtt gcttcctctt cattatacca gtcgaatggg tcgacctgca
     8521 ccgcaagcac tggatcggcg gagtgtgtgt ccgagagcac acgctcgaac atagggacga
     8581 agcgcccgat gatcgcagtg ataggaggat atagagaggc acaatgggta ggatggatgt
     8641 tgttgatgta tcctaggcac ttgacgtcgc cggagctcga gacggagaag tcggtgggga
     8701 gccattggta ctcagtcgag agcgcccagc gactccactt ggaattgtct gagaggtcgg
     8761 gtcggcgcgc gatgtactcg tccatggaca cgatttcgac ctcgttctcg ttcgcgctac
     8821 ccttgggtat ccgtacgaag gacgcgccga tgcggaggca gtagagggaa ggatgaacga
     8881 ggtcaagcac ttggttgtcg gactcgggat gccagtctcg ctcatcttcg gggacgtcct
     8941 cgagcagcgc gactcccttg agtagctctc ccttaatctc gggagagatg agcgaccgag
     9001 actcgtaaac cttctgaact gaagttgcct atactgattg tcagtgacta gaggcttatg
     9061 tacagacaga agcggacata cgaagatccc ggtctctggg tcgcgctgac tggcgacatg
     9121 cgccaactcc gcaaagatgt agtcaacctg cgcgggggtg atgggctcgc gcggccactt
     9181 cttctgcccg tcaccgtcct cgaagtactc ctcgccgccc cacagcctgt cgacgagctg
     9241 acgatcctcg tccacgattt cctggcgcca cttggcaact atcgccgcgt cgctgacctt
     9301 ttcccaccag ttcggcttcg agcgaatctt gcccgagaac tgccgcccat gagctcaaca
     9361 agcgtgattg gctcacggcc cctgcagacg aacggggagg ggaactcctc gcgcggcgag
     9421 gactgtctca ggggattatg gctcatggtg cggtacactg aagatagtga actcagtgcg
     9481 agagccaatt ggtcggaggt gagagatcga aagcagccta cgcggtagta ggactgctac
     9541 ttgtactaag gtagacactc gactacgtcg tgactgcgtt acccgccggt gacacaacac
     9601 gtgatgaaca tgataagtgc cctcatatgc gcgtcaaatg tattcaactg tgagaacgac
     9661 ctgaccgagg acggcgctca tctctagcgc agggacttat cgcacataag tactcattca
     9721 tcgaattcct tactccaccg agcatccgaa ccttttgaat gcgatcgcac acgcacactg
     9781 catccaaaat cgagaaccag ggaattctgc atacagtaca tatctatcgt tccctggtcg
     9841 tgtttttctc actagtgact cgtattcatt cgcattcgaa atgcaatgtc gcgcccccgc
     9901 caagatggac ccagtgtgac acaatctggt catgtgacgt agtcgagtct gtgctgggtc
     9961 tacctcagcc tgagctgata ccccaagcta cggcggagag ggctcagtca caatgcagct
    10021 tccacgcgac tttggaatta tcaaacttta ctgcacaatt acgtgcatct ctctctgtga
    10081 agtaagaagc ataggatgag cgacggtggc cagatctata actaagtagt tcggtcagtg
    10141 tgtccatatc acgtacatca gtagtaatat gccagtgtac atagcgcgtg aacaggttgc
    10201 ccaaggcccc cacccccagg cctgtcagtg ttgaaggttc agactgaccg gaatcatcgt
    10261 gcgcataaga acgcacaagg atgttgatgt tctcgcaaat ggtccgagtt cggtttgagt
    10321 agctatttct ggtccatgcc acgacacggc gcaacagatt ttcgcagtga gaagaacgtc
    10381 cgaagaacgt acccaagccg acacgcattg gccacccgcg tgaccgccgc cccttgtccc
    10441 ctaccactaa tgctcctctc cacttcccgc acttgagtcc agccttccat cgttacctgc
    10501 gccttgcgcc gtctcatgat gcatgacctt ccgcccttcc ctttccagag ccgccgccat
    10561 tcacggagga ccttcccgac tccgagctat cagcgggcga ctctagcact acgataggca
    10621 tcccgagcgg cggctcgctc ctgaactgtc tgacatccgc cgcggccacc gccggacgtg
    10681 ctgcaaagga gatcgcggag agcgtcgtgc cagtgcccgc cgccgactct ctctcctcgt
    10741 caccgggacc gtcaggggcg gcacagtggg tgtagtgggg cgaatagtcc gagtcctcct
    10801 ccacgacctg tgtgatctcg accttgaggt cctgcatctg catcgcgaat gacgcgccga
    10861 tgcccatgcc gatgccatgg tgccgccggc gggggccact gcgctgggag ctggaagaga
    10921 cggcggcggc ccaggtgcct tgtggggtgg tggtggtgcc gccgaggctg cgctcgcttg
    10981 cgaggccgac gcggatgatg agcatgttga atactatcga gatgatgggc gagatctggg
    11041 acgggcgcag gggtgcgtga gcatgccgga acagacggta ggcgggatgt agcagtagca
    11101 gtagcagtag gtggagtgtg cgagaggtca ggagggtagg ttgggtgcgg cagagggata
    11161 cgtcaggaaa catactgccg tgaaaaagga ggaagaagag ggcgcaccat gtcgagaagg
    11221 acgtagactc cattggattt cacgacgaat gagatgagcg cggcggtgat ggtcacggag
    11281 tatattgcgc cactctcgat gattacccgg agcacgggtg tgagtatgtt gccgcatcga
    11341 tactgggcgg acttgcgagt gacagtccat atcctaaacg caaggagggc ttggtcaaag
    11401 aaaaacgtgt agtcagacac gaagacaccg tgacaacgaa ggcaaatggt ttgatggcac
    11461 gtactggttg aagataggtt ggtcccaagt gtcagcgagt agacagcagt gatccatagt
    11521 ccggtctgaa cagcgaagac atcacccttg tgagatgatg cagtcgccag agctacgttc
    11581 aagccaatag atcccgctag tcatatacca cgactgagtg cactttcaga ctgcaagaga
    11641 gatggagcgc acccaacaga ccgagccatc caacgatggg aacgaccaca atccagaact
    11701 tctgccatac cacatatgtg cggtatatct gtcgcgctca atcagacctc ggacttgatg
    11761 aacgaaacgt ggggactcac tactacggcg tcgagaatga gggtttgggt gttgtacaga
    11821 caactcttga gaacgaacgt cgtttctgaa acatctgcga aaaacccctc cggccctcct
    11881 tctcttgcta gaccctttga gatgaaacct tcatagattc tagcaatatt gacacccatt
    11941 tcctgtccga ggtggcacat aagcacccct tcgcgatcac aatgacacgc cgaatagctt
    12001 acagccgtcg ccagagtgag cagggcgcag ccagcagcga ccatcgcata attgacgcga
    12061 cgcctatgcc tggcccgcag catgatgtac atcgcgagcg tgaacataaa gaccgagtat
    12121 cctgaaaaaa acgaacgttg aacttagtta tttagcttct tccgatgcat caagcggaac
    12181 agagatcacg taacgtccga gaagctcacc aaacaggatg ccctcgatcg tcgttgaaaa
    12241 gatggctgct gcttgcaacg tcagcatggt gagcgtgcct gcgaggcgtt gggggcaggg
    12301 tgggctgcgc ttcgaggatt gtcgctggca gggtattgtg ccctctgcct atagggcccg
    12361 ctgcatataa ggacactccg gaacgcaaag ccaccgaatg atgtgtgaat cttcggatgg
    12421 tcacctgtga gctggccttc gttggagaca ggggaacaag actacacgaa caggcacaga
    12481 aggcgtacag cgcaggcgct gcgatgagcg ggcacggact gggtaccgcg ccgtaaagtt
    12541 gtggagtcgt tcatacctag ctggggtgtt gaggtacaca gttcggagaa aatgaagtgc
    12601 aaggtgagcg cgaagctgca ttgtgcaata gggttgcgaa cagcttccat gtggtgagaa
    12661 cagacccaga cgaggggagt cttgccaaaa ttcacaacaa ttctgtatag actttcggag
    12721 ttagttcgca gaggaaatac acaccggagt cagtactagt cacataccta cttcacccag
    12781 gtgagatccc ttggtttctg ggccattgaa gggtgcccgc acgagcaata caatttgggg
    12841 aactgccccc tcctggataa ggctacctag gctcttgaca gtcgtgcctt tgacgccagc
    12901 cagcgctgat ctcccctcag catggcggtc gtctgttcct ctttccacca cagtccgact
    12961 tggaggtaca tatgctggag gtagtaggtg atccggaatt catgtcgtgg tggcgccggc
    13021 aatcaggcca atgagggttg atcttgccgg gctaggcgtg tccgtcctgc acttagtaag
    13081 taccgtataa gtacatcata accctggtct tcttatccct tgtctgcact ctcctgattt
    13141 cctctctcgt cctgggagat tctctgttct ctccgtctca caggccgctt attgtggcac
    13201 acatatgcac tgatgcaaca tagaacgtgc cttggaacac acacatgcgc atgcagggaa
    13261 gaggtgtatg acaattacgt caccagccgt ctactgcctg tctttgattc gaacctcttg
    13321 gtaaggtcct ggtaatgact ttgaggttat cgtagtccac gtatatgttg ccagttcgcg
    13381 caaggcatgt agcctcagct cactgagctc aggcaggcgt tgcggtattc cactgatccg
    13441 aactgtctac caggcgggat attagctcga caggtatgtt ggatgccagc acctctctca
    13501 cgcccgccga tacgctctcc gcagctaata cctcgtcctc ttcctcgacg gccatggccg
    13561 cagccgggtc ctcacacacc caggtcatcg tcatcggtac ggtcgcctcg attggcagtg
    13621 ttcttgttct tgtggccatc gtcgcaatta tcctctgctt gcgcaaacgg cgacggtacg
    13681 acgccccggc caacggagtc atcgcgcaag atgcggctcg catagaagac gaggacccgg
    13741 aagggagcgg atgggtagaa ggaacgtggg caggaggcga cgaccagggc acgctcgcgt
    13801 ccaccagacg tacgggctct tccaggcgta agcaaaatct ctcgaacgcg cacggcccca
    13861 cacctccact tcctccatta tcctccgccg ctctgtcgcc cgcgcagacg cagggcccgc
    13921 tcagcgagag ccaagcgtac cgcatcgcgc ccgcgcagat ggcgcatgcc cgcgcagacc
    13981 tcatgcccac aagtccaaca tcgtccttcg gcaacctcac gagcaccgtc cccgattccg
    14041 cgacctacct cctctctcca ttccccacct ctggcttccc caagcattcc ctccctgcgg
    14101 ccactccgaa tccgacccca ccccaccgtc ggacccaagc gataccttcc tcgacatggg
    14161 ccgctcctcg ccagaagcac acgcaggcct gagcgccctc tcctcgcgtc ccacgcatcc
    14221 ctttgcgaac ccgtccgccg tcgcgccctc tgcatacgtc cgccaacaag accgtcctag
    14281 ccgccaacgt tccgacagcg accaatcgac tcgctcgaac aggtcgcaac gcggccatgc
    14341 gccaagtggg ggcgcgacgc tcccttcaag cgcatccacg agcgcactcg tgtctaccca
    14401 acggccgcag gcccgtgtgc ccgtaccaaa gacgtcgggc tcggatctcg cgtctgcgag
    14461 cgaagtatcg tcgacgatga tgatgatgtc gccgtcgtcg tcgtccgcgc tccagacagc
    14521 gacactggct tcgacggcga caacaccgac gagcacgacc atgctcgtgc cgaagcggca
    14581 tccgagcact ggcaacgcgc actcccggtc gcgttctcac tcacagcctg aagctcagcc
    14641 tccatctcgg ctccagtctc actcgcgatc tcagccccag tcgcagtcgc agcctcagtc
    14701 gcaaccgcga gcgcggtccg cgccgaggcg cgtggacccg gtggatccgt cgataagggc
    14761 ccgagagccc gcggcggtcg agcggcagcg gtcagatcgg agacgagacc aaggtcgaga
    14821 acgagagcgg tctcgagatc aagagaaaga aagggaggga gatcgggaac aagcgctgcg
    14881 accagcgcag gcccctgcac ctgtgggtga ggagaaacgg ggaggccgac gccaaggtgt
    14941 ggtcgtctcg gagcgcgacc gggagcagtt cgggaacttc ttggacgtgc cccaggatgc
    15001 gggcgaccgg ccaccgtcgt atcgcgagag ctagtgatct ggtgcgctcc cccccttttt
    15061 ttcattcttt gtgtgtctgc tctgcgtatc tgtgcattag atgagggcgt cgcaggtcgc
    15121 agcttgggga tgtgcgtata catatatggg attcccgtct tccttgacga atagtcatga
    15181 caccttcctt tactttgctt ctgggccttt ttttttctca ttttgctgtg atctgtcgat
    15241 aggaggatct gttgtgttgt gttattcttc gctattcgct tgctgtatct cgtagcttac
    15301 atacatacgt acacacgtac atctgtgacc tatctaacgc actgtgtatt gctcacgcta
    15361 tcaccggacg cactcttgtc agctatactt atgacgtctg tctttttgcc cttcgcatcc
    15421 tccggtccta gactccttgc taccgttcgc gtgccgcgat cgaatttgga gtatcggtcc
    15481 atatatgtca tgtaatgtat gttcacccct ctttctggta acatagcccg tagcatatac
    15541 gccgttcgca atcacgatcc tccaccgcct cactcaagca tacccaacca tctgcgaccg
    15601 caccaagagg atgtgtgcca cgtcgtgttc gctcggtgag tctcaactca tgatggaacg
    15661 tggtcagcca ccgatctacc aatgcatgca tgatgtagtc agaccgagct gccagctcca
    15721 aacttaagca tttgatgatt ggtcgggtgc gtagaaggct gctagcgcag cgaataaacg
    15781 atcaatgatt aagacatgga acattttgca atggcgacga gtaaatgaat atggtacaca
    15841 ggcgtaagta gaggggggta tatgtatgta tgctacaatc gtacaggttc acagcatcgt
    15901 cattcgtcat tcgtcattcg cgagttgcag tttcgagctc tcgactcggc aacgactacc
    15961 acgtgcgggc cgtcactggc cactcggagt catcaaggtc ccaggtccgg gagagcgtaa
    16021 caaacatggg tcgagaacac gagaagaaga gatgggacgg gagaagggtg gaagctctga
    16081 agcttgaaga cgacgggaga agacgaagag gaaccgcgat gaggaggaaa agaagagaga
    16141 cgcagagaga caggcgaccg atgatggata gcacggaacg tctcgcctcg cctcatgcgt
    16201 gggcccgccg cgccttcgtc cgcgaatgct gtttgcgtgg ggacggcccc aggcgaggtt
    16261 gtcgtcgtcg agcatctccg cctctccctg cagacaggca atgcatgcgg tcaggaacgg
    16321 cgacggctaa cagaactaga ggcgaccctg tggcacactc acagcttgtg gactcggaat
    16381 gcttccgaca ctgcggagac gacccgtcgc agtgggctcg aggggggtct tgtcatttcc
    16441 ggagctgcgt tcacgctcat ggaaggctgt tttccggata gcgacgtgat gaacagtgtg
    16501 ggcgtagcga tgtgttagaa tggagggata tatggagttc gggggaggcc atgcgaaggg
    16561 aggatggaaa gatggagatg tcagcgccga agtaatcatc atcgcggata gggaccaaga
    16621 aaagactgac cagtgagatg acatagcttt ccgcggactc gaaggaatcc agagaggagc
    16681 gcctgtccga tccgttggac ctctgtggag cggaaacacg gcgagtccta ttatgagaaa
    16741 cgggcccgtc gttgaatcgc gggaaggaac acgcacgctt gagctccgcg acgagaaaag
    16801 ctttgcgaac gacagcgggg ccatcgggat gtatagaagt ggtggggagt tatttgtgtg
    16861 tgtggttcgg aaacggagtt gcttcgctgt atccgactac tccgcagatg gtcaagcagg
    16921 gtatcaggta gcgggtttgg gatgtagtcc tggctttttt accgcgggca aatagtggaa
    16981 cgtgtgagga cgggagacag agggctgggt cgaggttgcg agatagccac tatgcctcac
    17041 cttgagctcg ctttatagca accactagca taccgcgcca cgcggccgga gccctggcgg
    17101 aacagcggct ggatagtcag caaatcatgg ggcaacgaac agagaagggg tatgttcgct
    17161 gacggatttc ttgcatggcg ctgacaggac cagcaagtga ccagctggct taggcgcacc
    17221 aacgtaagta cggacctcat agccggtgcc acagcgcccc ggaaccgagg tacgtctcgg
    17281 tcgacaagag tatgagcgga ccagctgacc agctgaccag cttatttcag ctggaagggg
    17341 caaagcgtgg ccgatgggaa tgcggggaag tgcggggaga gcatgacggc cgacgctgtg
    17401 tacgacattg ttatcctgcg caacgtacgt tattgactta cactaacgct gtccagtgag
    17461 ctctcgccgc tttggctgtc aatatattcc cagcggcgtc tgatcaacgc cggatctccg
    17521 acgagcgcat acagtgccgc acagcactgt aatacgagct cgtgactgat ttatgttgta
    17581 cctgagatac tcacgtcaga acggtcgcat agcggcctgc gatttgtaca cttaccagag
    17641 gtcacgcact gaggcaccgc cccaagaaga aggcggagct gaatatacat cacagaatca
    17701 tagtcaggcg cccacatgga accatcgcgg agcgtgttga ttgtacgtac cattccgcgc
    17761 cgcgatcgtg atgcgacgaa gctggtcaaa ttccgcgagg cgttccgaca tgctcacgaa
    17821 ctcaactgca cgcgctgtag caggtcgctt gaagccaagc aaaatggggt acctctcccc
    17881 aatatccagg tgttgcgggt gctttgggag aagctgcaga gtaattcacc gtgcggagct
    17941 agagcgccac gacatatggg gagaagacgg ttcaccggcc agcctcttgc cgaactcaat
    18001 aattggtagt cgggaagtgg gttcaatact agtgtcagcc aataaacgaa ggagctcagt
    18061 gtcactgcca cgccacaagt cgaatcatca gcatggaacc ggtgcttata aagcaaagaa
    18121 tcacgccagt acagagtgca cttacctgtg aggatgtttg aggaccgtct cagatggtca
    18181 gacagcaaga ggcgctaaat gacatttaca acgtctgaca agcgacttac gcggttattt
    18241 agggcaggtc agtatgcgta cttggttctt ttttgcgagt agacaacaag gctcatactg
    18301 cataccaatt cgcatcagcc ctcaagttcc ttgcgcaaac ctctctccat gcctgccacg
    18361 tcgccaagca aaatcctctc gagaaaagtc agcgtctgat gttcacgtct agcgctagca
    18421 agactctcct gacaccaagc aacgtacgca actcatcaac aacaggtcat cttgatcagt
    18481 atttgagtct tgcagtatac ttatgcaaag cgaggaaatg gaacataggt gcataacata
    18541 gctacagccc gagggccaag aaacccgact tttgccaagc aaccacccac aacctcgctc
    18601 tatctccttc taactcgggc atactcgcca gagacgtcga tgccctcgta gagtgccccg
    18661 tggacaggtg aacgtggccc attggctcct tttcgtcagc cttatcccct cctcgcgcct
    18721 ggtagaacga gattagcccg agcgcgggac tctgcttcat gctctccatt tcgatcgccg
    18781 gccccgatcc cgcgtgaagc gcactgcctt tcaaagcaga cagccatcga tatgctggta
    18841 caagtgggac gtttaatagt tccgtgatcg gcgctatgat tatacgccaa ggactcggac
    18901 gaggatgaac gaggtgcact ataggctcgg acgaatgccg caactccgca aatgccttcg
    18961 cgccttcgta tgacgggatc caagagatgc tctgcattga gcaatgttga gtgagttgac
    19021 agtggaacct ccttggagtg gagtactgcc cacccctgtg aaatcaggtc tccggcgacc
    19081 tgacccaaac gaaccactgc agtgtggata tgccagtctt tgctgtgacg ttctgagcag
    19141 gctacgcgtc gcggcgatat cgaacacgta tccggggcaa cgcgacttga acttggtcct
    19201 tcggttcaat gccttgacct gaatgaacgt acgtcaagtc ggaaacgcgt gcttgagtga
    19261 gaacacttac tagagggatg tgtatgtcga caggatcatt tgcactagaa gggattgagt
    19321 tgaacgcgta ttgtgaggac aattgatggg tttcgtcgta tggagcctcc tgtgggagaa
    19381 aataatcgag aaatttttgc gtaggcattg gtcctagagt gcatgaggct agttccgcta
    19441 cgtggttcga gttacgcgac ttagcaaaac ttggatccaa gccattggta tgcgagagca
    19501 ttggatcgag agccatacga gtatcacata cgcctggagg ccgcttcgaa ttatacgccg
    19561 acatgtccac caagatgtgg ttgtggttgt gaacgaatcg aacatgccgc tcgagggttg
    19621 ctcttggaac aaacaagtgc aaatacggtg tacacaaagt ctgagatgtt agcagcccgt
    19681 gaagtgaagc ccatccgatt atactgcaat tccgctggaa catcacatgc gccctcttct
    19741 atccattatc tgcttataga acccaatata cacgacattg gatcaaacac gttgagatat
    19801 agcgatccag gtttcagccg ctgagtgtgg ttcaggcgct taggtgcgtc ccgcactttc
    19861 gtggatttgg cactgacttc ggtcaggtat tcagctattg attcacgctc atgaagcata
    19921 ttctatgtac agggcttaac ggctgattga tcccgactat gactagtata caagttcgtg
    19981 tcacgagcag cgtagaaggt tcacagaaag cccgacttct tccatgcagc tacccaacgc
    20041 gtggctcgtt ctgcattcag ctctggtaaa cgagacagag actcggatat catcttcgcc
    20101 ttctccgtgg acaggtaaac gagacccata ggttcccttt cggtaggatt gttcttctgg
    20161 gacttgaaga atggcaggag ccgtaaggca acattcgcct tcatcgcgtc aacctctgct
    20221 gccgaacccg ggactacgct cgtctccagc gccgttagcc aatgctcata gggtacaagc
    20281 ggtacgttga agtccgacgc aatcggcgcc atgatggtgt gccagggtgt cgggcgagga
    20341 tgaactaggt gtacgaacgg ctccggggag tggcgcatct cggcgaacgc tttcgcagcc
    20401 tcatatgccg gaaaccaaga gacggtctgt ttgagacctt gtgagtaaac gaaggaactt
    20461 gtcagccaag gcgactcact ccttcgaggt cgggtaggca tttctggaag agcgcggatt
    20521 tgaccaatgc ggggaaccac tcccgctcgt tccagtatcc tagcctgtct cccgccacct
    20581 ggcctaaccg catgacgatg gtgtgcagat ctgtcttcct cgagatcgtc tgtaacacgt
    20641 gttccgtgac ccacttcgcc tcagaatatc cactgccgaa aggagattcg gggtcgtcga
    20701 tagacacttc gggtactgga ggggcgagtt tgcaatctgc ataggcgcac atattagtac
    20761 tggtgtggca tcgcaagggc tctctctact tactggcgaa tatgcctacg gaactgacga
    20821 agatgatcga tggcggcttc gtgtacggcg agctcaacgc gaggtcgaca agattccttg
    20881 ccgcttggat gtccacttcg aatgaagtaa tcgacagatt gaagtcaacc ttccaagctg
    20941 cgtttgagat catagtcaac atcgtgttat cttattgtgt gctaaagtgg agaatttacc
    21001 gttgtgcatg atgtgtgtaa cagagttccg aacctgtcat gctcatgtgt aagcacgcca
    21061 cggccttcac agaccacaga ccatacagac actgacctcg tcaagtacct cttgctcaac
    21121 cccaaatcca gattcgtcca acacggcctc gaccatcctg aacttcggcg agtctaacag
    21181 ggtctcgtct agacctctcg ccttgaactg ttcacgttgc cgatctatcg cctgagaatc
    21241 cttgcgattg aatgcataca ccttctccac gttctcgtct ttcaacagat gctccagggt
    21301 atcgcaccca aagcccccgt tgtcccggta atcaagacca cgtccttgcc attgggacgc
    21361 tcgacaagat tggcgggccg taccgggaga ttagcggaat acttctccac gtacttccag
    21421 aggtctgctg gcgtgtgtgc atcacggagt gcagagtcgt cggtggagct gtgtactgtg
    21481 gctgccacga cgcgagaaag agccgcgatg gtgggtgcag caaagaccag gtccatcggg
    21541 aggcgcttcg cggcctcttt atctgattcg cgtatcgcac gaagaatcgt gttgcggatc
    21601 cacgtcgctt gcaggctgcg cgtaatcagt aactcgattc actggacaca cctgaataga
    21661 taccaacctg tctccaccat tgcggaaaat atccgcatcg tcaggaatgg agcgacgcag
    21721 cgtgctctca acaacagcgc gaacgaacac cagggtgctg ttagagtccc agacggcagg
    21781 tggagtgaac tcgctctgag agctattctc aacctccttg tagagcgctt ctatctcgtc
    21841 gtgatattct tgcagtatga tatgtcttct aggagagccc ttgaccgtgt attggaatgg
    21901 cttcgatggt gatgtaacga gaaccatctt aaacggcaag caaatcagca agtttgtggt
    21961 ctgttatgtg aatggatcca gacctccttg aaaattctag agtgttgtgg agcgtaatca
    22021 ttcgcatgct ctattgtcgg cctgttgcgc aagtacttca gcaaacgatc attcttgttg
    22081 cggataagat taccagattt tgtttctgaa agtctctagc ttcttgatat cgctagggtc
    22141 gaaggcgtag tcctccttcg gctcgatcaa aacaccgttc tggaactttc ccctcccaaa
    22201 catgaccgag cttttgatat atgggtcgtc gtttatgatt ttctctgtat cgcatcgtgg
    22261 tgtgagcccg agcgtgccat ctccaacttg gggcatagaa ctcaccgaga ggaaccggat
    22321 tcgtctgtca cccctgtcag tatagagtac tgggacgaag gcacctataa caggagcgta
    22381 ccttttcgcc gtttgacaaa atgatctgct cgtccgcgcg accgatgatc ttccataacc
    22441 ccggtttcgt gggatgtggc acgacgaggt cgctcgtcgc atatgcatcc cggtcaccca
    22501 ccttcgtgtt cagcttgggt aggggcaggt tcacaggtga ctgacgcagg caccaatcag
    22561 gtgggaggcc gagaggaagc atacctaaac acttacaagc acgacgacct catacgtgtt
    22621 gtctccgacg ggacggaaca cgcactccac gcctggggtc gcatcccagt aggcccagtc
    22681 cattcccggg ttcgctgcaa agatgcatgt taagtcaaca atccgattgt acgtacagct
    22741 gaatccgaga ctcacgccta gcgaatctgt tgatcaatcc gacctcggtg ctgatatccc
    22801 agtcatgatc atgagatggc tagtgataga attgcgagcg actcccttac tcaccagccg
    22861 tatatggtaa agaggttcac tcctgcgctc gccaacgtgt ttccaacttc ctcgttcaga
    22921 gttgctcctc cgaatagcta tggggtgtct cagcaaagca gcaagaggtt ggatccgaat
    22981 attggtggac acatacgaca ccgtgcatcg tcctcatgcg gagcaccttt tctgggtctc
    23041 gagcccactc ctgttcaccg tgatgagaga gagggatgag agatagatag tgagtacaga
    23101 cctctatgaa cgatggaacg ccccaagaat agtcagactt agttgctaca aggcctttcc
    23161 agacggcttc cggggtgggt acagttgggg gcgacttcgg cttgaatgcc gctacaatga
    23221 agcccattac aggctatgac cacttggtta tcccacattg cattccgagt gagtgataca
    23281 agtacttact gatgacgagt acatgaacat gcccaaccca tgaaacatcg gtgtgccatg
    23341 acagcccatg atggaacggt acacatcaag accacaccga cctatataat gcctgttaag
    23401 acttcgtgga atcacggtgc aacggcgcac gtacgaggtt cttgtcccca caagaacatg
    23461 cgttcgtgcg accatgggag cgccttggga tgtcccgtcg atcctgtaca cagcaatgcc
    23521 tcagtttctt cgaagtctac tgattgcagg ataattgacc agaggagtgc agaatgatcc
    23581 cgtgtgcctt gatgtggaac ttctgtggta gctcagcctc cactgcaaac gggctttggg
    23641 gatctagttc gtcagaatag atgtcctcga acgtcggcat cgcgtgctgt gcaacattga
    23701 ctcccgatgc cgacaggatc gctagcgcct cgtcggcgat cccctgcatg aaggaatccc
    23761 cggacacaac aatgtgaaca gcgcccgtac gctggaacat atctgcgatg gcggccgggg
    23821 cgttccgcgt cgacacgagg aagagagtgc agcctgccct cattatcccg atagcggtcg
    23881 tgaagtacgt gatcgtgtct gtgaggagtc tttgagtatc tttgcccctt ttcgggggca
    23941 gcgggaatac gaacgcacct gtgttggcca agagtgcgac aatgggctgc acgggcgcag
    24001 cctccttgcc accgcacccg accttggatg ccacatatcg ggcgacgcgg tccatcgctc
    24061 gattcgcagt ggtgtatgtg atgtactgaa gctcatctcc atcctgatag acgaagagtg
    24121 ggtagttcgg gttggccgtc ctatgccatt catagagctg cgatatgacg aggtctgtgc
    24181 gcttgatgag ctcctcgggc ggccgaaaat cggtggtaat gtgggcggga acgtcggcag
    24241 gattcggcac catgtgggca acaaaatcta tgtcgcgtcg acagaagtct aggaagatga
    24301 gcagaccgct gtatggttgt gggctatgta tatgtgagat aaggcgagct ccttggtcga
    24361 ctgcagctcg atgttataag catccgtgca ttgcgcgtcc ttgcgttcgg atacgttccc
    24421 accggatcaa tgggggaaga atgcgagctg cgaccagata ggtctgccgt gggttgcgat
    24481 ctcagcgaga atcacaaatg gcttacgtat ggttcgtgga tcaaccctcc tggtgggctc
    24541 aaggtgtaca cgcatgcttg cacgttcatc accgtcttct atggggtgcg aagtaggcgt
    24601 ccacatcccc ttagtgcttg aggacaattc ttcaagcacg aacatcccgt tccagacaat
    24661 cgctggccat tgggatccat ttaacggacc gacgcgacct tcatacacag cggcagtggc
    24721 tcgtggaaca gatgtgccat atgggtactc ggcagcttta ctacacagca gaaggcaccc
    24781 acgattgtca gtataatcag gaatgaatga ttacaccggt aagcgacgtc tgcgctgtac
    24841 agtcatgtat ccgcagaccc gcatcagtac aagtctcgaa gcgtgaccag aaacagctca
    24901 caattcaaat gttgctcttc ggagtccgga ctgctgaacc tttctttacc ttcctaaagc
    24961 gatgtagcac atgtcatgac acgcaccgtc tggaaccgtg atcgcccaga agacattgtc
    25021 agcgaaacct tgtcaggtcc ttcgtgaatc tccttaggga acctaagggc ttgcatgcca
    25081 taaagggcgt cagtgtactt acgcatgtcc ttagatagat atgtgttaaa acctgtatga
    25141 ggtcggagac gatcaacttg ctttggacag cactcgattc tcgacattca gccgccttca
    25201 cacagtagtc gtgtattgtg cggtcacatc aaacttcaac ggtgtcatga acgtgctgac
    25261 acatactgga cagttatacc ccagcaatcg cctccatgcg gactgtcgta acaccaaact
    25321 ccatgtgcgg cagtccagaa cctccacgag cctgctcccg atttgatggc atcttgacga
    25381 tgaaagcgac acggactgga cgttctctct gaggaccggg gtctgccaag gaggaatatg
    25441 caggagacaa ctctgtagac ggagagctgc gtcctgtctg agcgtgtggg tctgtatcgc
    25501 tcacagaacc aatatggggg gaagtagata acagtgaata actgcgtggt ccatggaacc
    25561 agagaggtcg gaggcgaagg aaatggggcg agagtgggtg taggtgtgag ggcgctggtt
    25621 gccctgtaac tgttgctgtg ggcgaggatt ggatgcaaca cgcgcaagat actggctgga
    25681 agcgcgaggg acaccgttca tcacgaactg gaaaatggaa aagactgcac tcacgcacca
    25741 tgattcgggt ccagcccacc atcgcgtcct tctcaagagc agacccagct tcttcggaac
    25801 acacctcatg taacttcggt cgctccactt cgttttcctt cgcttcgagg gtggctgatt
    25861 gaaccctcaa gcgaagtcgc tgtcgtagaa tacatgtgcg ggatatgacc accagcgaca
    25921 ggacggtgag caccgcgaga gcggcgatgc cgggtatagt ctccactact ggattcagct
    25981 gtttgtcgtc agctgacgaa gtcgccatcg ttgaaaacag gcttcacatg tgagagtcgt
    26041 gaagatgttg gacgaggtcc agggacaggt tcgaaactag gctttcgcgg acggggcgaa
    26101 cgttatgttg tctctccgta gactctcaga cattggatta cgagagtact gagaatcaga
    26161 tgatctcgtt cgagcctcac ctgacagatc tagacttgag cacaatccag gaaggcttag
    26221 ttgccgagca tttggagtgt catcccgctc cccgtccaca acatggacac taataacttt
    26281 ggaggtgtta attagccatt caaggaagac agctgaagta gaggttacag gaggaccaga
    26341 ggaggactga agaggacaaa tggaggcatg ggccaagaaa tgatttcatg ggcgctcttc
    26401 ttggtcgaat atcataagcg ccatagccct ctaatccact agtaatcatc actacacaaa
    26461 tctttggcaa aaaacatgtt aagtacgggc cctctagatg tacatctcta ttctacacgg
    26521 tgaggtagag ctatgcttcc tatatctata gactatcacg ccttggtcat cctacggcaa
    26581 gaagcccgac ttcctccagg cacaaaccca gcgcagagcg cgatgctcat ccaactgcgg
    26641 catctcgctg aatgccttcg agaccctcgc cgcgttctcc gtggacaaat ggacgaaacc
    26701 catcggctct ctaccaggcg caaagttctt gagctgagcc tcgaagaacg gcaagaggcg
    26761 cagcgcgggg ttctgcttca tcgcctccac ttcctcggcg gactcggcca cgacactgtt
    26821 ctccaacgcg gagagccagc gctcatagga cacgagacgg accttgagca cccttgctat
    26881 tggctccatg atggtgtgcc agggtacagg gcgagggtga atgaggtgga ggtacggctc
    26941 gggcgagtgg cgcatctcag cgaaggcctt ggcagcctcg tatgcggaga accatgccac
    27001 agtctaatgc agcagcgacg ttagcatgtt gcagtcaggg cggaagaaca gtgtatacgt
    27061 actccctcga gatctggcag ggagccctgg aacagagcag acttgacaag cgaagggaac
    27121 cactcctttt cgttccagta tccgaggcga tcaccagcga tctgacccaa gcgcatggag
    27181 accgtatgca ggccagtttg cttcgtcgca ttcgccagga cgtgttccgc gacccacttc
    27241 gcctccgggt aaccgatacc gaatgggaag gcgggatcgt ccatagacac ctccgggatc
    27301 ggtgcaggca acgagcagtc tgtcaagagg gtgaccgtca gcggatccgt actggagtgc
    27361 cagcgtgcac gtactctcga agatgcctat ggagctgacg aagatgatcg caggtgcctt
    27421 ggtatacgga gagctcaatg cgaagtcgac gaaattgcga gcaccctgga tgtcgacctc
    27481 gaaagaagct atcgagaggt tgaagttaac cttccaagct aaaaggacaa tcgtcagcgt
    27541 ttgttcgacg gaccgaagac aagggggacg ctaaccgttg agcatgatgt gagtgacaga
    27601 acaccggacc tcgtgcagca actccggctt caagccgaac ccaggctcgt gcaagactgc
    27661 ttcaaccatc ctgaacttcg acgagccaag gagcgcctca tcaagccctc tcgcgcggaa
    27721 ctgcgccctc tgccgttcca tcgcctgcgc gtccttcctg ttgaaggcat acaccgtacc
    27781 aacactcgga tccctgagca gatgctcgag cgtgtcacac ccgaacccgc ccgtcgtccc
    27841 ggtgatcaag acgacgtcct ttcctgccgg tcgctcgaca aggctggagg gacgtgcggg
    27901 gaagtccgca gagtacttct cgacccactt ccagaggtcc tcgggcttgc gaggtgacgc
    27961 atcatctttg tcgtcgtaca acacactgta cacgacacgg gctagggagg atatgcttgg
    28021 cgcagcgaaa actaggttca ttggaaggcg tttggcggcg gccctatccg tctcacggac
    28081 tgcgcggagg atggtattgc ggatccatgt cgcctgaaga ctgcatagag gtgagcgtat
    28141 atcgaggtga taccatcgag cgcgcctacc tgtctccgcc actgcggaat atgtcagcgt
    28201 cgtccgaaac cttgcggcgt agggtatttg tcacgacggc gcgcacgaaa gccagcgtgc
    28261 cttcttgatt ccattccgca ggcggctgaa gctcgctctg agcgctcgtc tcaacttctt
    28321 tgtatagcct ctcgatctcg tcgtggtact cctgcacaat gaagtgtctc cgaggctgac
    28381 gttttactgt gaactggaac ggctttgctg gagatgcgac tagtatcatc tgcgtgattc
    28441 caatactcaa gatgtggaaa catgtaggca catgcccacg agagatggac agacctcttt
    28501 gaaaactcgg gaatgctgcg gcgcatagtc gttcgctctt tcaacggtgg gcctacggat
    28561 taggaatgag ctgcatgaat ccgtacagaa cagcgggtat gtgcgaacca tattgtattc
    28621 ctaaacgcct cgagctgctt gatgtcactt ggatcgaagg caaagtcctc ggtcggctcg
    28681 ataaggacgc cgttctgaaa cttgcccctt ccgaacatga ccgaagactt gatgtgcggg
    28741 tcgtcgttca agattctctc taagcaattt cgttatctcc tgaatgattg atcggaatga
    28801 tcaatgcaaa cctagaggaa ctgggtttgt ctatgccagc ccaggattac gtcaactttc
    28861 catcttatta agaaatagtg taacaattca ccaaccttct ctccgttgga caatatgatc
    28921 tgttcgtcag cgcggcctat cagcctccac agacctggct tggtgggatg aggcacgacg
    28981 agatcattag tcgcgcatgc ggcacggtcg ccgatcttag tgtttgttcc aggcaagggc
    29041 atgtcaggca gggactacca tggaattata catcagtgtc tcgttgttca acatcattgg
    29101 gtatacgcac taggagaacc acttcgtata tgccggcgtc gtaagggcgg aagaggatct
    29161 caacgccttt ggacactgcc caatatgcat agtccatgcc gggattggct gcaaaattcc
    29221 gtcattgtca gctttcatca ctccgagtgg cagcagtgat actcacgtcg cccaaagaca
    29281 ttgatctgtc cggcttccga gctaaaacta ccctggtcag ccataagaag ggtatagacg
    29341 gtaacatcat gtccgtacca tccgtattca ctccatagag acacgccctt gctggcgagt
    29401 gagtcgccca cttcctcatt gagaccagcg cctccaaaca tctacgccgg aaatccactg
    29461 tttaacatga tgtgcaggtc tagtgcggaa agatagacgc accaaaccgc gcatcttctg
    29521 catatgagaa accttctcca gatctcgcga ccattcctgc aatcaaccga cgtgtgtcag
    29581 catcctcagt gggcatgaca aagactggga tcttcacctc aatgaacgag ggaacagtcc
    29641 aggagaagtc cgtacgcgtt gctacgacgt tctcccacac cgcatcgggt gtcggaactg
    29701 caggcggcga ggctggcttg aacactgcga gtacaaagcc agaacatggc tagagagcag
    29761 cacgcgaagg ttgtgcgtat cgtcaggttt ggccaccttg actggggtgg cgcaataaca
    29821 ccacttaccg ctgcggatgt catgaaagat cccagggcat ggaacatggg cgttccgtga
    29881 caacccatga cggcgccctg gatattttgc tcgcagtacg ctgtgagcac gcaatcgcaa
    29941 tcagctcact tctcgttgcg cgctggaggc aatgcgtgtt actaacttgc tgactttccc
    30001 cagtgtacca gtctcttgta cgtccagcct accgtcttgg gatgtccagt cgaccctgat
    30061 ggcgcgttgt aagcatccga ttcccactac gtcagagaaa ctcaccggag gaatgcagga
    30121 tgctgctaac ggcatccgca tcatagctag ttggaagttg aaccttggct tcgtatggac
    30181 tgttcaggtt gatgtgctcg gacaagagtt cttccaaggt tggcagcttc agctgaacga
    30241 cgtgcttccc agcagttgcg agcgaggtca gcgcttcttt cgcgattccc tgcatcacag
    30301 cgtcaggaga gacgaggagg tgcccagcgc cggtgcgtcc cagcatgtcc gcgacggcgg
    30361 caggcgtgtt acgagtcgag atgtggaaaa tggtgtatcc agcccgcatt atcccaacag
    30421 cagtgcaaca gtacgtgatg gagtcttggg aaagccaatc atgagatgac gaagatgatc
    30481 atcatcgagc agcgtgcata tactcacctg cgttagctaa gactgcgacc acaggctggc
    30541 tgctgcctgc gtggttgtgt ttcacaccaa cgatggaagc gatgtaacgc gatgcgcgat
    30601 ccatggcgcg gttggccttc gcatacgtga tgtattcgag cttgtcctcg tcatagtaaa
    30661 cgaagagagg gtagttgggg ttttccttcg cgtgccactg gtagagctgg gacaccacca
    30721 catctttgcg cttgagtagc tcctcgggcg cacggaattc cgtgcttata tgtggaggga
    30781 cggttcctag aggcatagca agatggagag tggatgagcg cagagtcgcg aggggcctag
    30841 ctgcgagcta gactggtact ggtccaatat atacatgctc agcccggctt cacaatcgag
    30901 gattgaatgg ggttatgagt gtgattgcgc cacctatttg gatgtgcggc tggtcgtgta
    30961 ggttggaacc ttgctaaggc cgctctgcgt gagctcgagc gatatcaggt aagcaagatc
    31021 ggcgcttgac cgcaagccgt ggcgctagat agagagggag agggagcagc taaagatggt
    31081 tgttggcaag cttctgcgtt cggactcggt aacgcaatta tgatgagccc tttgggaagc
    31141 agtttgtagt ctaaattagg acaagaatca gtcggaatga ctgtacctaa tggctggatt
    31201 agcttctcca cccagacaga taggtgactg gatgcactgt ggaaactata aacccatgtg
    31261 cgatgatgac gggagttact tgtactaggg cgcctgagcc agtttggacc ggtcaaagtc
    31321 cagtgggcga cactcgatag gttgatggac tagtaagata gtactcagca atgtcacggg
    31381 atagcggtgt gtaccctatt ctgcttacta ggcactctca ggagggggcg cggacttgga
    31441 atcaaactgc ctgcgcgtat cgccactaca aaattcagtc caggttgcac tgtccgcgac
    31501 cgtcttagtc acggtctggg atccgcggag aatacctgtc tatacagcat cgcacgtagc
    31561 gttttgatgc aatgagccgc ggtgctgatg atgacgatcg acagacaatc acagggttca
    31621 cggagcggaa tttatgctct acttgaggtg gaatccacgc caccgccagc gtaaaaatcg
    31681 gcttaggtgt ggactgagac tattagcatc tgtgttctgc acatccgctc gggactagga
    31741 aagcgtatca atgcgagttc aggaagtcga taataatgag cgagattgca agacaacgca
    31801 cgcacttgta tcgtccccac attcagtggc cacttccatt cgtttgctca agcgagtata
    31861 tcgcgcagtc gcgcccacat taccagtccg aagctcagtc cataggccta ggccacttct
    31921 cgaggatata tcttgaagcc agcgaatgac tagaactcgt tgctcgatgt cttcttgcct
    31981 gggtgacggt gacggacagt gcgcggacat ctttgagacg cgtgcggcgt agcaagccgt
    32041 gtactaaaca gatacttagt tcgtgtgatg ggtcacagat tgcctctccg agtgtagagg
    32101 ttcaggttgc tttcaaggtc aaggctgcgg atgcaagcgc ctacacgcgt atatactcgg
    32161 gtttcggacc ggtctgatat cactcaagtt caagttttta ctgttcgaac aagtgccagg
    32221 cagcacactc ctcgtgaaag tcatctcgcg gggtattgat acatttctgc ccgacgccca
    32281 ggaacacatc ccaatgccgt agcagaacag tccttcgtat gtatatcgtt aatcatttcc
    32341 tacagcgatc cactaccagc agacgccccg ttacccaacg accctgcgac ctgcgactcc
    32401 gctgacctga cttgcgcttg cggcgtggca cccgcaactg caccaggagt aggggtgtcc
    32461 cgcgccgcac caagcccatc cgcgcgcaca tccgccaccc caaactccac ataaggcagc
    32521 tctgcctccg cggcgtcatc cgtatgtctc ctcccaacgt ccgcaaacgg catgctgatg
    32581 agcacagaga tccgtaccat ctccggcggc ggctcgggtg tgggaagacg cttttcggtg
    32641 gagctgacgg aggcgcgaag cagttctgct gactgagagt tgcgtgcgga tggtgacgaa
    32701 gatcgcgctg gagggggaat ggaactgccg gcggactgtg agggtgtgga gacgggaagc
    32761 agtggttgct gacggtagct gctgaaccat cgtagccaat ggaagtggga ccgagggatg
    32821 gatgtaggtg cagatgtaag cggtgtcgta ggagtcggtg tcatagatct ttctggtggc
    32881 ttcaaccacc tacacgacat cggctggaga cgcacacaaa gaggttcagg atcagtaatg
    32941 accatgacat atgtgcgtct acagagtaac gcaccaccat cctattccag tcgacgatca
    33001 gaccactgcc tacatgttcc ctccctttct ccttcagttt ctccatcgag ttgctcctgt
    33061 tctcggcccc cttctccccc tccgcgcgct cttgacttat gtgcacttga tatatcttcg
    33121 gtcgttctcc gggtccgcct cgcggtgagc gcgggtacgt gccgttcgca atcgcctcag
    33181 caatcgcggc ttgctgccgt cgtcgtaatg cccatgttct agcgatgatg gtgcccgaga
    33241 cgaccaggag taacacgagc gtcgctgtaa caaggacagc ctcagatata gtttttggga
    33301 ttgcaggcat gttcgtccgg tgtgagccgt cgaacgtggg cattcgcggt cgtcaacgga
    33361 tggtcgtagt cgtacgtgag gtcataaaca ctctctcaga aggatcggag ggtaatgagg
    33421 tcgaaccaca ggaccgcagc ggcacatcag agaataaaaa gaagagtgct cgacgacgag
    33481 catcgaaaca ggaacgcata cgcgaatata gttcaacgag cgtagtgcgc gcaatccttc
    33541 tgtgaattgc actagagcga ccgctcgcag tccagcccgc gccgcaatcg ttgcacctaa
    33601 cccaacgcag atgacctcat ttgccggggt gtgccccacg ggatacgcac atttccgcgt
    33661 tcacgtaacc gaactccaga cgacaagcag acagagtttg gctctcagta tgtgcaactc
    33721 acctagaaag gtgtacactg cggacaacga acgttacgtc tctcagcaac cactccatct
    33781 tcgatcacca gcgggcagtc aaagagagca cttacagtac agggaggcag atgacgtcag
    33841 ctgtggcgcc gcgcccggtg gaaagttgtt ctcatttccg ccgcctggag gcgagcgctg
    33901 aggcgggaag tccgaagccg ggggagacga cggggacgac gagctagtgg gtgagggcac
    33961 cgtcgacgac atcgaggact ccgagaccta gagacgggaa gaatacgggg gagacggggt
    34021 gaggaaggga aacccgaatg gatacacagc cagcgctgaa atgcaaactc tcgcgcaact
    34081 cgagcgacgg cgctattccc tgtcgtcgcg acgtccgcag gtgtcgtgtg cctcacgctg
    34141 atggagaccc tgtcgccgat aatagagccg cagcagcctc gggtcggttg cactgggagt
    34201 cctggacgta agtaacgcga gttttcggtc gaaacgtggg gatgctgtgg gataataagg
    34261 ccgagcgagg gagcttctcc gatgcgaacc gagaggactg ggcgcacccg gagagtgtga
    34321 tgggaatcct cgagaggccg gcgcgtcttg gattgcctgc ggacatggtg gacgtgggag
    34381 gagaaatgcc ggaatgagac acgacatggc gtcccttaca cggacgctat ccgactgtca
    34441 gcaggtctac catctccaga gaacgcttct tgagctgctt cacaggccgc cggttcggta
    34501 cagggtccga tgttcgcgtg caaaatcatc gctagagctg ttgctgcgaa agtcgtactg
    34561 tcagtactgt ttgtaccatg gatgcctcgc aaggaattca cctgatctgc agcccttctt
    34621 gagatcattc cagcgctcct tcaaagcttc atcagttagt agttaatatt acttagcaac
    34681 agaatagtac gaaatcaaac ctgtccggcc gtcagtagtc gagttcaagc tgctgggaac
    34741 gcgccgctgt caggcgtgca tgcactctca gtgactgtca gtacatgcaa cagaagcaga
    34801 atgacgagat ggtggtggtc ggcaagggaa ttgctaagcg cctcaagtag aatggcctct
    34861 gctacaagtg ttcctcgcca ccgaggaggt agagtacata caatacatga tcggacacta
    34921 attatctatt cacagacaag cgacatcaat gcgagacaac atgcaacgac ggattacgga
    34981 cagtgtgaga ttccagccga acgaaccagg ctccgatact tttgcagtaa ctctactgat
    35041 agatgaagtt gtacctggcg caagtgagtt tgtcggtgag acaagtatct ccaggcacag
    35101 cggaacggaa cgtaccgaga gagaagatgc gggatagcag agagctgagg tccgtatctg
    35161 agtccgataa tgagcgggtg cgagtaggta gattcaatga ccggacccac cttgcggcgt
    35221 tgtcataaag ctcgaagagc gggattgcga gcaacttcat gttcttgggc acagcgagta
    35281 cctctgccag ggacacagtt cataagcgga cgttgtgatt gccacaaatg gtttgctcac
    35341 ttcgttcggg catctgcacc aagaacaact tcttgcactc cttcggcttc gtgatgtggg
    35401 caggaatgaa ggggtactgc ggacaccagg aataggtcgg tgtgaaacat cgtgaaaaag
    35461 atgacgaggc acataccatg aatgtctcaa agttcggacg ccaccactgt gcaagacagt
    35521 ctccgatttc ccattcgttg tctactccat gagacgagtt gaactggcgc gagtccgtgg
    35581 gcggggccag cctctcgtcg agtcgcctct tcaagccttc aatctcgtcc tcaccgggct
    35641 ttagatagtc ccctgggcta tgaatacagg attagcgttc tctcactaca ctttctccca
    35701 cagggatgac tgaattgcaa tccacagcat tgtggtcatt taaccagata tgacgaaggg
    35761 gagacgaggc actgcatgcg cagaccgttt gggggtctgt ccaagccgaa tcacacactg
    35821 attgtactgc tgttacgcgt atagggtgca gtgcaaccag tgtgaaacag ggcaagcggt
    35881 tcccctcctc acatatggat ggacaagaca gacgtgtact tgttgtgtag cggggcgttc
    35941 taaggcggca agcacagtac cgagaggacc tcgctcttgc aataacagcg catgtatgca
    36001 gcaaagtgga tacatacagc ttgaagaacg cgttcgcgat ctggagcata aggatgtgcg
    36061 ggtgtccatg gtcgtgcaca acaaggatcc cttcaaccgt ccgccgcatt ccaaaatcct
    36121 cgtagttgtt ctgtagcctt tgcaagcgag cggaaacaga tggatcctct tctggctgag
    36181 cctccttcgt gctgaaacac gtccatttgt taatcattcg tccagaatat ggacagaaag
    36241 tctacctgaa ggtgaagttc gacaaggggt acctagtggc gagagcacat gagtatatgc
    36301 gcgttaacgc gctagcatgt actcacagag caatggtgtt cgacatcgcg gcgagaagcc
    36361 aagggtgaat agaggtcaac aggtcgtcgt cgacggacgc gttgaattca ctgcagcacc
    36421 tctattcgcg gcgggtgacc atagcgtcac gacagtgtga ccctgcgtca cacgaagaat
    36481 tctgaggtct caggtgctgc aagttcaacg cgcgttggaa ccttgagtga cttggcctcg
    36541 acgaccatgt cttcttctag tctctcgtcg tcatctttca acgaatacaa cacacaacta
    36601 cagggcgcag cactcaaggc gatacgcgcg gttgtctctt tgcctgccga catacctttt
    36661 caccgttctg ttcatccgag cttcgcgaaa gaggtcgacc aatgttcagg ccgcgttctt
    36721 gcgctcacga acagattgct gcaactttcc tctactgtca atgcatctac cagcgcgcga
    36781 gggaagggga aggcgcggtt ggaagcggag gacgacgttg tggataattt ccactcatta
    36841 gttgtggatg ccatggacca gttgcttgaa cgtgcggtgt gtaattatgg ggtctatatt
    36901 tttggacgtc tttacgagct attgccgtag gacatcggtc tggatgagtt tctcggacac
    36961 ttcaagccac ctgctattat agtgaatcct gccgcgctcg ccacagctca gagggtatgt
    37021 tgatgaattc attcacgttg ctggaccgcc tcacaacgtt tgcagaagag caagagcaat
    37081 gttgcaccgg gaagattaga ccctgcctta caacatgcct cgcgtttggc gaaaccccaa
    37141 ctgtccttca agcggaaggt ggacaacacc aatagtactg catcgatgcc gacgctgcga
    37201 cacaagtata acgcgcaagt gccccttggg tacaacctca ctaagaacga ctccgaagag
    37261 gcctcctcct cgtgcgtttc cgaacttgcg tcaactgatc atgcatcaat ttttccgcgt
    37321 agtcttcatc cataccgcta cgagatcaag cacctctctt atcccgcacg catgttcact
    37381 gcatctccgc caatagcacc caggtcgttt gaagatacgc cttttacgtg ggtctcgact
    37441 cccgaagacc ttgctattat gctcgacaaa ctccgtagcg cgagcgagat cgcgattgac
    37501 ttggaatatc acaactaccg aacattcggc ggctttgtct gtcttatgca aattagcaca
    37561 cgagaggaag acttcgttgt cgacactctc atacttcggg aggagttgga ggaattgaac
    37621 gaggtattca cgaaccccaa catcgtcaag gtagacgagc actttttcgc cgtcgagact
    37681 gcatatatgc tcattttaga gataggttct gcatggtgcg gagagcgata tcgtctggct
    37741 gcaacaagac tttaacctgt acattgtcaa tctgttcgat acctatcacg catccaaagt
    37801 tcttggtaag ttcgcatttc tcatgattgg tcatatcttc atgccggacg acagatttcc
    37861 caaggcatgg tcttgctacc ctccttgaga tgtactgcga cttcaccgcc gataagcgtt
    37921 accagctcgc agactggcga atcaggtgtg atctatttct ctcttacggt ggacgttcat
    37981 tcactatctc gctacaccag gccacttcca acagagatgc tacagtatgc gcggtccgac
    38041 acgcactttt tgctcttcat atacgatagc cttcgcaacg ccctgctcga ccgcgcacag
    38101 tcccgagcac aatcccgcgc gcagagtcct tcgtcatcat cgtcgactcc cactccggat
    38161 cccgcgatcc ctccagcgca tatcctcatt cgcgaggttc tctccaggtc tgaagaaact
    38221 gccttgcgcg tttacgagag ggagatctat gacgcagaag gaggctcagg tcccggcggt
    38281 tgggacacgc tcgcacggaa gtggaacaag ggcatcctca tggcgaactc gcccgcccct
    38341 aagcaggcga gcgctgcgag cgtacagcgt gccgtgtatc ttacggtcca tgcctggcgc
    38401 gatcgggtat ccagagaaga ggatgaaagc actcggtata tgctatgtat tcttgctgtt
    38461 cgatggaatg ctgacttggt acctcgcaga tatgttctgc cgaatcatta cctcttctcg
    38521 ctagcggagc gtactccggc cgacatggct gcattgttgt ctgtgttcca tcctactccg
    38581 cctgtcatcc gacgacgcgc gaaggaactt cttgacacta tccgtgatgc cgtcaaatgt
    38641 acgttaggtc ccgcaaaggt agcgaacgag aacgtagccg acgtctcagt gccagagtcg
    38701 tcgacaacga tggcagtgga cgaaaagaag gagacggagg aggtagcgtc ggcgcagccg
    38761 acacggtctc tatggtcgat tggtgtgtag agcatttcat ccagtctatt ccaagtctca
    38821 tgccacccgt agtatccaca gttgcaacca cgaagtccgt cctgttcggt cccacattac
    38881 aaaggaacgc aacgcccctg cttccgattg cgcagcacag tgcgctcctg ggagcacggt
    38941 cacatacagg acaggttagc acttcgccgc caaagacagt cctgcagtgc taatgactct
    39001 tccttagatt ctcgcacgaa gcattggcag caaaagagcg cgcttcctgg aagctgcgat
    39061 acgcatacat agcaacctcg cgatcgcgcc aacggtacca agcatcgtgc atgtcaaggc
    39121 cgagcagtct acacccgccg ccgctaccgc gactgtgccc gcagtggatg atggaggtgt
    39181 gcagggtcag gtcgagatac cgttcgtgcc cgcggcgcaa cgagcgtcgg cactggcacc
    39241 catcgatgac accatcgttg tcgtgggtca gcccaagaag aagaaacgca aacgggctgc
    39301 agataaggcc ggcggcgagg cagcagctac tgcacaggac gggagtgccg aaattagccc
    39361 aaaagcagaa gcagacgcga tggaggtgga ggcgttcgac tatgcttctg cgcccaacat
    39421 cctcgacgat gggtctgatc acgaagcaga cgcacctagc gcgaagaaga ggcagaagaa
    39481 gggcaaaggt atgtgtcttc cccgttcatt cttggtgcag tcttcgctga ccgggctcat
    39541 ctaggagcta acgcgtcgta ccatgggaac ttccctgcgc cgccaaaagc acatagccag
    39601 ctgaagagtg gcaaccaggc gcgaacgttc cgatgagtct ttgtggacct tatgtgtgtg
    39661 gttacgagtg ttcacgatca cggtcagtcc gttgggcgct tcatgacatt gcccacttac
    39721 agcaagtcgt ttgagtcact cctgtgtaca catcgtcggg aaggtagaaa cgaatataga
    39781 tcaaattaca caagagtttc tgccactcag cgaattcccc acccctcgcc gtcgatggct
    39841 ttgagcttga gctcgacgca ggaagtctgc cagctttgga agcgctgacc agtcccatga
    39901 tcacacttga tcacacatag ttttggattg caatcctgct gaccattggt gagaattcgg
    39961 ggctggcatc gctgtgatac ttatcctcaa tggggaagac atctagagcg gcaagttccc
    40021 gtcgtggaaa tagagtatgg agcttgtgaa aactgaccta tgtaagacgc gtgtactctg
    40081 gactcacttt acagctcttc gtttttctgt gttattacga gcctctacca caacttggaa
    40141 caacaatagc ggagtctcgc tgaacaccac ctacagctaa tagtaaccat ggatgttgtt
    40201 ggagcgttca atgacgactc gatccccgac atcctcgtcc ccagtgagtg cgtgatcact
    40261 ttgggcttcc ctctgtcttt catctgtcag cttggtcatg tatcgatatc atcgtgtagc
    40321 catgcacggg acgatgtctc agatgcaagc gtgactgacg acctttgttt catcctcagc
    40381 caaggatgcc ttcgtgaagt tactcgagaa gcggcgtgcg gaaatcgagg gcttccctca
    40441 gcgcaccttc cgctacggta gtactgatag gcatcaggta tgtactcagc gttcgtattg
    40501 cacctatcct tccatataaa gcggatctct agctcgacgt ctactatcca gacttgaagg
    40561 cggtcccagg cgggaagatc ccagtgctgt tcttcgtata tggtggcgct ttcgttagcg
    40621 gagatcgcag acaggagccg ccgtacgagc tcgggtacag caaccttggg gtatactttg
    40681 cccagcgcgg gtaagtagaa ccttctgatc catggcccga attgctgatt gcgcatgact
    40741 tccgcaggat cctcacaatc atcgcggatt acaccctcta cccggccgcc aagttcccgc
    40801 aagccgtcga ggacgtccgc gatgccctcg cctggttcat tttgagccct aagacagtca
    40861 tcgaggcctc gcccgcaggc ccgatccctc aagatcagtt cggcctgggc aagatcttcg
    40921 tcatgggcca ctccgccggc gcgaacctca tcacaaccct ctatctctcg cccacgctcc
    40981 tcccgctcac ctcgcccgtc cgcgccgcga cgcgcgggct cgtcccgcag ggcggcgcgt
    41041 acacgttcga cctagagggt ccggccctgc cccccgacgt gcttattgga tactatggct
    41101 cgcgcgaggc gatactggag aaccagccga tcacgctact ggagaaggcg tcggatgaat
    41161 tggtcaatgg ccttccggag atcttcgcgt tgagaagtga gcacgagccg gcggtgctcc
    41221 gagcagggaa cgatgagttc gtgaaggcgc ttgaggcgaa gcgaggccgg gtcgtcaagt
    41281 atgagatcat gaagggacac aaccacatca gcccgcactg ggcgctgctc agcggcgagg
    41341 gcgaggagtg gggcgaggcg gttgcggagt ggatcaaaac gagggtctga gcttagggga
    41401 cttgaccgtg gtcaattcgt tgtaattttt tcatgtatgc ggtacccatt taacaaatga
    41461 ctcagtgaag gttcattagg acagtcaaag cgtacactcg cataagagtg cgactagtgc
    41521 acaaagtatc gcgtgcttcg tgtacatgaa gaagcaacat gtaatgttcc tgaacatgat
    41581 gccaggccct ggaaacgata tcccagctgg aatccaagtt cgagatgtaa tatgatcgtt
    41641 ctccgccaca tccatagatc atatgctgtc tggctaggag agaccaagct cgagattgtt
    41701 ttgggccaat tcgtctaatt gggcgtgttt gcgtcaggca gtactattgt ctacacaaga
    41761 acgcgctacc tgagtcctcc acggcagtga gtgcggacag aactaggatc aatatatcac
    41821 acaatacatg aggagtaatc gagaagagta ctcgagccac gcgagctcat gaagagcacg
    41881 ccactactgc aggaaccccg acttcttcca cgcctcaacc cagcgcacag cgcgctccgc
    41941 atccagctga gggatctggg tgaacgcctg cgataccttg gctgtgttct ctgtcgcgag
    42001 gtacaccagg cccattggct cccgatctgg ggtctggtgc tgcgccgcct tgaagagcgg
    42061 caggaggcgc agcgcggggt tctgcgtcat cgcctcgact tcctgcgcgg agccagactc
    42121 aacgctgttc tggagcgcgg acagccaccg gtcgtatggc acgaggggga cgttgagagc
    42181 ctgcgcgatc ggtgcgacga cggtgtgcca ggatgtgggg cggggatgga cgaggtgcag
    42241 gaaaggcttc tgggagtgcc gcatctctgc aaacgccttg gcggcttcat acgcggggaa
    42301 ccacgttacg tcctgttggc gacacatggt acagcgtcag cgcaggcctt cacaccatgg
    42361 gaaaggagta gtgaatagga acgtacgccg tcgagatccg ggaggcagcg ctggaacagg
    42421 gcagacttga cgagcgcagg gaaccactcc ttctcgttcc agtatcccag cctgtctcca
    42481 gctacctgac ccaagcgcat tatgatggtg tgtacgtctg tatgctgcga gacgttctgc
    42541 agcacatgct ccgtgaccca tttgctctcg gggtacccag aaccgaacga gaagtttggg
    42601 tcatccatgg ccttctcggg caccggggca ggaagagtgc agtctatacg gcgggttagc
    42661 tctcaatcac ctgtggatat atgcgtccta tacacactgg tcaaggttcc aatagaactt
    42721 acgaagatga tggacggcgg cttcgtgtac ggagagctca aggcaaggtc gacaaagttg
    42781 cgagtgcctt gaatgtcgac ctcaaaggaa gcgatcgaga ggttgaaatt gaccgtccac
    42841 gctgaatgcg aagcaattat tcagtatcct tgatcacgcg acacgcatct ccaataagtg
    42901 gcactcaccg ttttgcatga tatgggtgac cgaacgccgt atctcgtcaa gcaaggacgg
    42961 ctccaagcca aacccaggtt cgtgcagaac cgcctcgacc atcacaaact tcggcgagtc
    43021 gagcagtgtc ccgtccaagc ctctcgcgcg gaattgcgcc ctctgccgct cagcagcctg
    43081 agtgcccttg cggttgaagg catacacctt ctccacagcc tgatccctca agagatgctc
    43141 gagcgtgtcg cacccgaatc cgcccgtcgt cccggtgatg acgacaacct ccttgcccgc
    43201 ggggcgttcg atgaggttct ctgggcgcgc agggaggttc gcagagtatt tctccacgta
    43261 cttccacaga tcctcgggtt tatgggaggc tccggcagaa tcgttgtgca ggacgccgta
    43321 gacgaggcgt gaaagggatg tgatggtcgg agcagcgaag acgaggttca tagggaggcg
    43381 tcttgcagcg ttcccgtcgg tctcgcggat cactttaagg atcgtgttgc gaatccatgt
    43441 cgcttggaga ctgtaccaga gatgtaagtc tgagccttct cgacgaccat acaaaggaca
    43501 gttacctgtc tccgccgctg cggaagaggt cagcatcgtc cgcgatctct cggtgcaggg
    43561 tgttcgacac gacagcgcgt acgaagttca atgtactctc ttcatcccag gtagtgggag
    43621 ggtcgagctc ggtctctgcg ctgttctcaa cctctttgta tagcctctca atctcgtcgt
    43681 cgtactgttg caggatgaag ttcctgcggg gctgtccctt catcgtgtac tggaacggct
    43741 tcgagggaga cgtcacgagg atcatctgcg atagtttata tcagtcagga catcactgga
    43801 caatggaacg gtatggctag gctaaacgtg cctccttgaa gatcctcgag tgctgcggtg
    43861 caaactcgtt tacgcgctcg attgttttcc tggatcgcga ggtaagtcat tcgtaaaatc
    43921 tgaaaggccc aaaggacgaa ccagatcttg gtcctgaacg cctccagttg cttagtctcg
    43981 ctcggatcaa ttgcgtagtc ctccgtcggt tcaatcaaaa ctccgttctg gaacttgccc
    44041 cgtccaaaca tgactgagct cttggcatgg gggtcttcgt tgatcatcct ctctgatgcg
    44101 tggcatgagt gttcatctct aagtgaaact caagcaccac gcggacccac ctagaggaag
    44161 aggattggtc ttctcgccat tcgacaggat gatctgctca tctatgcgac caacaatctt
    44221 ccacatgcca ggcttcgtag ggtgtgggac gaccagatcg gtggtcgcat aggcttcgcg
    44281 gtcacctatc ttgatgttgg tcttcggtag ggggttgtcc acaggcgact gatgcagtgc
    44341 cactcagtca atgcgtctct gctgtgcacc atgatgctca ccaagacgac gacctcgtac
    44401 atgtcatctc caactggccg gaagacacat tccactccag ggcgaaggcc ccaatacgcc
    44461 caatccatcc cggggttctc tgcaaatcca gccgtcgata agtatagtag ccgtggtacg
    44521 attgggggat ggacatactt ggattgaaag cattaaccgt tccaacttca gtactgtgcg
    44581 ggagaggtca gttctagtgt gatgaggtaa gacatacccg tacgcaccat ccatacccgg
    44641 agatgagcgt tacccctttg ctagcaagtg agtctccgac ctcatcgttg agcgctgcgc
    44701 cgccaaagat ctagtatgtc aaaaacgtga gtcaagacgc accaagcctg caatgaatgg
    44761 ggaaacgcac cactccacgc aaatttcgca taatctggac cttctgcggg tcacgggccc
    44821 attcctacaa caaagggcct cagtgtaggt tacgatcgca ggaacaccgg tcacttacct
    44881 ccacgaacga gggcacggtc caggggtaat cggcattgtt catgactata cctgaccaga
    44941 cagcctcggg tgttgggatt gtgggcggag aggttggttt gaagacggaa aggaagaggc
    45001 cgcaaaaagg ctatattgag tgccaagatg aattagtacg cggaccgaga gtcgatggat
    45061 gtcaacgaaa cacatactgc ggaggaccac aagaacgacc ccaagcagtg gaacatgggc
    45121 gttccatggc agcccacaat ggcgcccttc atgctaagtt cggattgaac taatatgaag
    45181 agaagaggtc agcaatgcct atatctgagc agatatgatc cgatgaccta cctggtatct
    45241 tcccccaaga ctcaaccaac atcttgtggg tccagacaat tgtcttcggg tgaccggtcg
    45301 accctatgat tatgtcggta atcggccaaa tactccgata ctacgttact caccagagga
    45361 atggaatata ccggcggctc cgttcatgtc gaaggtagtc ggtaggacga cgttagcctc
    45421 gtaagggctg ttcggctcta gagtctcggc aaagagctct tcgaatgtgg gaatgcggat
    45481 ctcgacgaca tgcttgtcgt tgtgcaacag ggtcgccaga gctttgtcgg cgacctcgcg
    45541 caagaaatta tcggaggata caacaacatg gcttgcaccg gtgcgctcta gcatgttagc
    45601 aatagcagcc ggcgcattac gcgtcgagat caggaagacg gtgtaacccg ctcgaatgcc
    45661 accgatcaag gtgcatatat agctgatcga gtctgaaacg gtcccaaaag gtatctatga
    45721 gtttgctcag tgggccatgg agaatcctga cctgaattcg caagcacccc gacgacaggc
    45781 ttgtctatcc cggcgtgctt gttgttcacg ccaactttgg agccgaggta acgagcggcg
    45841 cgatcgatag cgcggttggt ggtcgcatag ttgacgtact gtacctgttc tccatcatgg
    45901 tagacgaaca cggggtattt ggggttatgt tccgcgtgat attcgtagag ctgcggtact
    45961 gccatatcgt gtcgctcgaa aagtttctcc gagcccacaa agtcggccgt gatatgtgct
    46021 ggaaggttgt tgctgagagg cattgtgagg tgtgttggac gatgagtagg aatagaatga
    46081 cgagctgcac tgggaatgca gggtttatat acacagaagc ggtctgagac agttacatga
    46141 tcagccaagt tccaaccgat cgacgcgctc cactcgtgta agtgattagc atacacagat
    46201 cagtctgcca ggcggtctat gtgcgagtcg agaggcctgg gggatggtgc tcaccatcta
    46261 tggtctgaga atggtggtct tggtcgctcg tgagatcagg ttagccctca tcgcggaaat
    46321 ataacgctct ggtcctccac cagacaccta gcatgaatgc gggtggcaat gttctgattc
    46381 ttgaggtgag gtcatgaggt tgatccagcg gtgatgtgtg cgatgaagac ggccggtata
    46441 tacggtgaag tcagctgggg cagtgtcggt ggttaagcgg cgggagaaag atgacggaaa
    46501 agataatctt atcagataag atagtttggt cattgctatc agtcccgcga ccgtcggcat
    46561 cggatagatc acgtctgtag atgatcagtg ctccgagtca gtgggtccag tgttagtacg
    46621 atcagtagtt tccgttgact gactcagagt cagctcagag taagtatgta cttgaatgag
    46681 gccaccccgc agtcatcgaa gaattgctct ccagcggcca gccatacata ggcttctcac
    46741 accgttgtcg attacccgac tgggagagat tcaaccgagg ctcccttacc agttagacga
    46801 gtccctggca ggaagagcgt cgctccaacg gatattaagc gtaatactgt cgtgaaggtg
    46861 aagaacgttg aaagtcacac ccagtgccgc gcgtattgca tctcctcccc gggccgccgg
    46921 tgactgtgta ctatatattg catgacctat ccgaaatttg aacccctcgg atatatcacc
    46981 aagcacgcct gaccagttga tccacataat aagcccctcc gagcaccact aggccattcg
    47041 aggaggagca ccactttcgg tcgtgcatcc acatgtgcaa ccaagaaaac aacatagagc
    47101 tgtttccaaa attggtggcc gctcaactcg cattgacgcg ggtgcacttt cgacgcgaaa
    47161 aaatcagaaa aatgggcaaa ctcgattgtg tccttgttgt cgctctgagg ccaatcttat
    47221 acactgctac aagagaaatc tcagcacatg gatatcgtgc gattccctcg ggctctcaat
    47281 cacaacatag gcccacgatg cggactgtac ccaagtgcta ctttcatgca atcacaaccg
    47341 ccatcgataa atactagtcc tagacacgtc gtaggctgga cgcggttcag tcagttttag
    47401 gtctatttta aatggatttt ttactcacgg aaggcgccag gatcaggctt caagcagagc
    47461 tcacgatgat ggaggccgtg ccgggcgtga aacagaagcc attgtccagg cgtgtgccgc
    47521 acgtagacaa ctggttgcag ctcccaccgc agccacccct gtcgcagaac ccgacgttgt
    47581 tggtcgccgc cagacacttt gtccccggcg cagcaaggca ggtggctcca ccattgtaga
    47641 cggtgcacga tccaccacac acattctggg tgcgactgct acagtacgta accatcgtgt
    47701 tctgcgcggc acgcggggta agagggttga tggggttgcc aatgaaggtg agctcggcat
    47761 cggttgtcgc gatccagtgg aggatctcgt cgtgggtccg gaggtagcta ggagcctgtg
    47821 gcggagaatg cgacggttgt cagcgatatg agcaacccct ggatatctct gaccagagag
    47881 cactgacctc cggagcgggg gtcgcactga cgatggacgt catagcggta agtatgccgc
    47941 aagcgagagc ggtgaacttg gtgttgaact gcatgtcggt tgacttagga gagaggtgtg
    48001 tagctagctg cctggcgttc tgcatcgtgt tgctgatcct tttatgtgaa gttcatttca
    48061 ccctagattt ttcatagtta gctcctaggt gaatagatgc ggcatgtaag tgcttacgaa
    48121 ttcgcaagag aatggtctga tgatctacaa ctgtcaagag taaggtgttg ctccggttct
    48181 cagacatatt atggcagctt cattggatta cattctcacc aaattgacga acgtttctgt
    48241 ccgcgtggac ggtgggccaa tggggctatg cttatagttg attagtaagg agcagtctct
    48301 cggcatagat ggactgaaca gtcacctgca gcgggagtcg gtgacataga acttcatttc
    48361 ttcgatgcac gacaaatatc caccacttct agcttttgac ttacctatac cgtcgccctt
    48421 agaccggtct cattctgata gtgcctattc agtgtttcga tcccgaacat catgccagtg
    48481 cctgccagta tagaacatca tccatctgtc agcttcgaca gcacagacgg ccaacgggcg
    48541 cgcaagcgcg gaggttgaaa atagatacca aaacgggaat gctcgtctcc agattcgcgt
    48601 ccgtgcgata cgtcataatc aacctcccat cctctttcgg aatcgctagt atcgaaacca
    48661 cccgcagctc gtctgggtac ggcattaacc ccgcgtcctt tttggcgttg ctgccacctc
    48721 gcgaagattt cctgccactt gtcccactta tcccacgagg gctgctcaat tcagggaacg
    48781 cgagacgcgg gtagcgttga gagccgacga ctcggcaagc tggtccgaat cctcttcctc
    48841 tcgtccttct cctgtctgca acccacaccg tgcgttcgag tcaacgcaga agaacgcgaa
    48901 caaagatacg tgttcatgaa tgaatagcct ccatcacctg catgcttctg cgggagacac
    48961 cgaccgcatg ctcatgctcg cccggtggcc cctgcgggcc tgatacccga ggaacctacg
    49021 cctgatcatg agaaggacaa gccgccgcgc gcgatgaacc ctccacggcg tagagagttg
    49081 gatggagctc tggaattgtc ggaatatgag atgggcacgt agacgtgaac ctctgcttgc
    49141 gctgcttggt cggatcgagt atcacgaatg tcccgctcgg ttcagactct ggctgatgct
    49201 agacaacttg aataataaca atgcgtagac aagtcacatc accaacgtat tcatgtcccg
    49261 ttcgttctcc aatgacacat ctgcatacag gataatacat agtacagggg tcggcccgtg
    49321 ctggcacctc gcgccagtgt tacgcacaac gacatcgagg tagctacagc ctagtaccac
    49381 tttcgtgatt catccctcag aaacaggatg tccttcgcct cgatagccaa cttcccatgt
    49441 ctagaacaat gcaccgtcag tatcccatcc cacgatagtt cgaaacccga gaacgtcaaa
    49501 acgcacctcg attgaatgtg ccaaacaata ctatcgatgt tttccgcgag acggatcctc
    49561 agaggggggt tgcacctacg atcccctcgc gacgtgacct tgcacagttg gcaaaccacc
    49621 acccatgctt cctggtcccc tgcagagacg ggcttcaacg ccagcttcgc ttggatgacg
    49681 gccttgttct tggcgtcggc aacgaaacgc atgtgagccg gcgatttgtc tgcatcctca
    49741 gggagcagct tgatacagta ctcaggctcc gcacggtcat cttcacgctc gtggtgatcg
    49801 taaggctcaa gaggaccatc gtcaggcatt ggatgatcaa cggcagactg ttcatcgtcc
    49861 gactcgcctc cctcctgcag cttgggaagt tcaggaagga catgattgtc caaatagacc
    49921 aagtggcggg cttccgcgta ccccggggta cgcatctgct tggtgttcac cctacacgac
    49981 actcatcagc cgacaccaac atgaggtggt ctggatcact cacatgcgtc tatccttgta
    50041 ccagctataa tgttggtgga cgtgcttgac ctacgaacga agacatcttt agtgagtttc
    50101 ccaacctaac gaaagaatgc ctaaggactt cacacttacc agatcgcccc aagacagttc
    50161 catcggaggg agcatgctcg ggtcgccgca cgcacaatac agccttcctt cctgcacgag
    50221 cgccgtcagc ccgtcctggg tgaggttcca tttgtcactg ctcagcccgg cggcgagcaa
    50281 gatcttcgcc acaagctcaa accccatgtc atatacgacc actgagttca agctatcctt
    50341 cgcagggtca ctgacgtcct cgtccttccc gagcaccaca ttgagacaga gggacggatg
    50401 ttcctgccgc aagtgcgtat ggcacgcctg gtacggaccg acaagtaact ctctgtggac
    50461 gatgttgcac ggatggtagg agcattcaaa caatgccatc ggatgcgcga ggagctcgtc
    50521 cgtcgtctgt agtccgctcg ggccattgat tggggaaaag atataacccg tcttgtaagc
    50581 ggctttgtac acaaacttga ctgccagccg ccgcttgaaa tgggtcttat attcctcaat
    50641 ccgctcacgg agttcctcgc gcgcgtcgta gaagtcctcg cgacgcaccc ctttctgagc
    50701 gccctccttc tcagcaaggt tgtctaggac gggaaatttg agtgccgtgt tgttgtgtgg
    50761 caggagcacc cgctcatccg gtgtgaactc gttcatggtg aaggcttcgt agtacttgcc
    50821 gatgttcttc aaccgcctgt ccttgtcctc cttgaacttc gctttcgcgc gacgttgctg
    50881 ctcttccgcg agaagctctt tgagctttgg acagagggtg acccatactg tcatgcagta
    50941 tatgagttac atattgtagg gacgagatcc aaagagaaga cgtgatagca cgacacgtac
    51001 cgcgttccgt cacctcctta gactctccca tgaacttctg ccatgctttg ttattcaccg
    51061 ggaaatcgtc tatcgtgtac ccgagtccct ctagcttctc cgtgatcctt gagaactagt
    51121 taggacgaga gagacgtgta atgacaccaa tgattcacgg accttatctt cctcttctcg
    51181 atgatctctc gcgcttcttc ggccttcttc cgcgtcatct tcgcttccca tttgttgagc
    51241 tcgatagcat gctgggatga gtacggcgtc agtactctca ggcgcggcgt tagatgaagg
    51301 ggaaggtcac caagcgtacg ttttgtctct gaaacaccca tgcctttcgc ttattgaaat
    51361 ctttcttgcc cacctcttcg acctcttcga cgggcaccga gtgcaagtac tgcagcacgg
    51421 cacggaacat tggcacgtaa tagatatctc ccaactcgtg agagtccggc tctaccttcc
    51481 tgagcgcatc atcgactgat acagcaacac ggcgtcaagg gagtaagaca aatcatataa
    51541 cgaggacgac agcgacgcaa gacgcaccat atgactgatg gatggcgacc gggagtagcg
    51601 tcaatgcgac tctcgtgtgc ggctctgagg tgaggcccat gtccgttccg gaggagtagc
    51661 tgcagcggta ggttgaagat atgtgagtga ggatcagccg cacgacgtgt gccactacta
    51721 gaatcatgaa ccgacacatt actcactttg catccttgca agcgttgcag aaccggatca
    51781 acagggcata gtccactcga ttagcatgtc cagtttgtcc gcatgcctac cactaggatc
    51841 agcaagtagt ctcatgacag acaaatcaga gtcctgattc accatacacc gtcgctcgaa
    51901 taacagcgag gcgtagtacg gcccgctcac gttgtctgga cgcgggggaa gaccgtcaac
    51961 gagcgcgaac gaattattcc acactccacg gtttctcatc gtcatgccat agagaaactt
    52021 gttcgcgcga gtcatgttca aaagattctt agggtgcagg tgagacatga tctacagccg
    52081 cacatgcatg agcgcccacc ctggttagga ctggttagga atcaagtcat cgacgtacct
    52141 ccagcaagag ttccggtggg aggttcaaga cgcgcaccag ctcaccccaa ccccgcctcc
    52201 ttcggccttt ggtcctttgt tccttgtttt ccgtgggtgc ctcgtcctgc tccgcacgct
    52261 tgcgacagtc ctcacttcgc ccgagaatgg gctcgactgt aagggaccgg aaaaagtcct
    52321 ccgccgaggt ggtagcccat gtcggcacgc gtgtttcgtc tttgggatct atttccatct
    52381 tctggccact atacatagcc tggttagcat gttcaactgc atggttaggg agatggaggg
    52441 gacggggagg ctcgagggtg gtggacatgt acgtataccc agcgtgcaga gaaatcacag
    52501 ctcaccttaa cacagcctgc tcgtcttcgt tggatggcat ggacatcgtt gtggtttagt
    52561 gcgaagctag gctaggcgtc tgcgcgcagg ctgatatacg ggccgttcgt gatccaaggc
    52621 gtttggagca ttggttaccg agtctttcat gatccttggc gtatattatg agcattgaga
    52681 tgctgttgga ttcgagaatg gttgtaagga tggcatgagc tttgttagga ctatagttgg
    52741 cattcatctg attctagggc agcaatcgtt gcaataccgt caaagcaagc tcgctgggct
    52801 caaggcgtcg cggtgatcat gctcttatca ggttagtaac atgtttgtca taaggagtcc
    52861 gcaccagaag tagacaatac atgaacgaat gagctcttcc gccaaacgga aggtcaacag
    52921 tccatgataa gcgtacaaag cagtcacggc tgtcaactaa gaacttgaac atgagcgcct
    52981 aggggcagtg gaggtttcag ggggcttgga gacacgtggt cacagcccag gacaccagaa
    53041 cacctccatg ggctgaagct gaggactgcg aagacatggt ttcgtgatgg acgtacaagc
    53101 tggtcaacgc ctgataaaca agaaacgata acggatgtgt aacatttact gttctcaatg
    53161 aactgggtcc atcatgtggg agaagcgagg ttagacatcg ctcaaatcaa agtccacaac
    53221 ctgtatcgcc gtcccattta ccaagaacag actcagcacg ccatctcccc ccgcgttcac
    53281 atccagccta tagcgatcaa acaacggctc ccagccgctc ccactatcag cctcccacac
    53341 ggtctcccag tcgcggaaat gtcccttcgc agtgctgcgc aggatgctca gagcggtcga
    53401 attcggcgcg ttcgagggga ggatgagcag gagtgagtgc tgcgtcgact gaggtggggc
    53461 gacgaccttg ccgcgcttgc caatgacggt gggcgtgccg gtaatgttat tcgtgctctg
    53521 caactcggag ggaagcggga gcggggtgcg cgtccagtgt gcggttgtac tccgccagta
    53581 gtgataccag cgctgcgtgc cggtcgtgtt ctcgcggttg agaacgtgca ggcggccttg
    53641 gctgtcgacc gtctgtcctt cttgattcag gatgccgcta caaatgaatg agcacctggt
    53701 tgcggatagg agcagaactc gcttacccgt acttggggat gccaaagatg acgataccag
    53761 cggaagacgg aaggatcggc tcctgggcgg ataggttcgc gatcgtctgg ttccagttgt
    53821 ttaaccaagt tcctccgagg tccgtgctat atgcgaagtt caggtcgtga ttctggcgat
    53881 catatatcag cacatcacat aacagttgcc agttatcaac ttacgttctc ggggccatta
    53941 ggtccggcct gaacagccac attttgccca gtgtcgttga catagtcgcg gtaagtcctg
    54001 tcgcaagtca gactttgttg agtatacgaa gaaactggct tctaccaaga ggtcaagagg
    54061 tttccgcgga agtcaaagtc aatgccgttg atatatgcgt tgtctttgac gagcgtcagc
    54121 tatatgaagt ctgaatatga gacttgcact gactattcac gccctactca accaccactt
    54181 cgtcagagaa catcctagga atgtcaggag gggacgtacc tggagataac gtccaatctg
    54241 agtccatcct tgattcgggg aatacttgta cagccaatcg tctccaagac ccgagcgccc
    54301 gactctcaac tcaagaatga ggtcagcact gccgttgttg gccttcacgc tctcggggat
    54361 ggagaggaag cggggatatg tgacgttgat gaagtacaga gacttgtcga gagactcagt
    54421 accaggcagt tgatcctgtg tatatcttca gtctaagggc tagccagagc aggttcagac
    54481 gtaccaagac agacccgaaa aggtcagacg accataccac ttcagctggg ctggttgcaa
    54541 ctccggcctt ggagacacgg tagttgaggt cattgtcgtg ttggtcgaaa ccaaggtgaa
    54601 cggtgccatc tccatgagat attccgaggg agatactaat ggcaatgctt cgtatcgggt
    54661 tcttgcggca cagaggtggg tgactcacat atcatgccca tcgtcctccg tctggttgta
    54721 atccatgaac gagaaagact cccatgcctt gttttctccg ccgagggctc tacgagcgag
    54781 ggtcgggtgt ctcaccgatg cgtttgcggc atctgagacg tagtatgcag catattggta
    54841 ccctgacgcg ggcagtgtca actaatgtag gcccgtgtct gcgtacggga aacacaccgt
    54901 tgaatgtcac cagcgcgtct tgctgaaacg actctccgtt cagatggttg gtcgtctgag
    54961 ggtcttcacc gagtgttgtg acgtccagga cgcgcagact ggccgcatag gcccccaagg
    55021 tcgtgagtag aagcgatcct agcgtaccgt ggaccctcat cgcggtgcat acaacgaagt
    55081 ggggagctgg ttgctcgtgt cattttggcc tgatgaacct tttcaactgt tctgtttcta
    55141 gagaacatga agagaacggt tcgtgggtac tgactgtgct gaggaacagg ttcggaaaga
    55201 cttgtcgagc gtgcatgacc attgaccagg acatcgtgac cagcgaagat gcagaagcga
    55261 gagatggtga gcatctgcgg gccgcacgcg ctcgctacat atgacgcttc cccgcagcca
    55321 ccggcgctgg tcacgacctc aggctcgacc tcaacctttg cgacgaccag caccatggcc
    55381 ttcgacctcg gaacacctgt gaacactgcg ctcttgctct atattctcta ctccatccag
    55441 aggatcatct tcccctccaa ctccgtgccc cagagcgtcc cgaacgaatt caaaaacggg
    55501 tacacatgga tgcccaaatc ccaccctccg actctcctct accagaccta caccccgaag
    55561 accctcgtgc cgttcaacgg tgaggatggc aagaggatac tgcttgccat caagggtgtt
    55621 gtgtatgatg tgactgcagg gaggaacttc tacgggccca gtgagcgaca ttcgtgttcg
    55681 attagagtcc acaacttact ctatgtagac gggatgtatg ccaactttgc gggcagagac
    55741 gcttcgcggg gcatggccaa gcagtccttt gacgagggta tgtacaccca ggagacgtag
    55801 atgtcctaaa agcgcaaaac gatgctaaaa tgactacaga gatgctcacg cccatcgacc
    55861 aacctctgga caagctcgac gacctcactc cggaggaaat gtacgtgttg gagctgctcc
    55921 gcatgcgcat atacttacta catgtcactt tacagtgaga acatgaaggg taactcgaaa
    55981 cctcgtatgc tcaatgccca tacctccact cacgaacgtg ttcaggttgg atggaacact
    56041 tttcaagcaa gtatatcgtt tgtgggaagc ttgtggaaaa cgacgcggtg taggtttagt
    56101 ggcaaccttg tttgtcaatt gcatatgtga gtgtgacggt cgttgctctc cgtttacgtc
    56161 gtatagtagt atctgtccag tgctaataca tcgccagtcc acgaattggc ctgtcccaga
    56221 aatcgtacat actccatcta tcgagtcctc agcagggccc gtacttggca gcggagacgt
    56281 gtgcagcaag gccgctggtc tgcacgaatg tcagcttgtt gactcgaccc cgatgtagtg
    56341 agtaagcttt acctgagttt gtgccgtgaa gagggatccg ccctggttcg gcgcatacca
    56401 cacgttccca acagtccact cggagcccgt tgcatagtgg aagaccgcac tctcctgcgc
    56461 gcctatgaag ctctggtact tggacacgcg gtcaggagcg aggtccaggt agaactggag
    56521 gtgcttcatc cagataccct tgaacatcgc ctggtcgttg tcgcacgttg acgtctgcac
    56581 tgcgttgtcg catgactcct tcaagttccc gttcgccgtc ttcagccgag tcacagcatc
    56641 gagtgtcgtc tctgcctcgg cgattagcga ggtgtcgccg gtcgccttcg agagtgctgc
    56701 aagccccgaa gcgatgacgc cttggttgta gatccaggtt tcttgattgt tgttcgtaca
    56761 agcgtcggtg aggctgggaa cgatgtatta gtaggttgag gagagcggaa gaggaccgga
    56821 ataagcccac ccgtcgttcc agagaccgtc tgcattccgc atgccagaat tcttcactgt
    56881 ggccgacggt gagtgtctat atcagtccga gaaagtcatt gatgcttacg ccagttccag
    56941 gtctagcgca atgtgttaga cgtgtgcgta aagttcacac atgacgtgca taccttctgt
    57001 gcattctgga gatagtcgtc cccaccgaag cggaggtacg cagacgcgga aatgtatagc
    57061 cacagctcgt ttgtgaccgc gttcttgtac gtgtgcgccg agctccacca cactgaagta
    57121 ccgcgttcgt tcggtgagca tcgtcattgg cgagactggg atccatctgg tactcactgc
    57181 caccgccaca cttggtctca tcccactccg accggagcat gtcgtagatg atcttcgcgc
    57241 tgttctgtca aggtcggtcg agaatgtcag ggatgcgcat gcttggaacg gaaaacgatg
    57301 aatgaaccga catagtaggg agccgagtcc tggccgcggt tgaccctgta gtcgccaacc
    57361 ttccagaggg cgaggataac ccactaccga gcaagcactc agcgccgtca gcgttgctca
    57421 ctagtcaatc tgcagtcgca aagacttacg cccgcgtcgt cgttggagcc gttgatcgca
    57481 ctggcccatg cattgcggtc ctgttgcagc gccagccggc cgatccacgt cgagtcagcg
    57541 acatcgaggt ccgacgtgcc gtcagccagc atgaggttgt atatgtcttc gatcgtgttc
    57601 taggattcga gcatcagtcg cgaccattgg acactggcga ggacagacgg gcactgacgg
    57661 cgtcggtcca gaagatgccc catccgcttc cgttccagta cttgctgtgc agacgctgcg
    57721 cgacactgtg cgcggtgctg agcgtggccg cacactgggc gcgcttgtcc agagtgagcg
    57781 gggaggcaac ggcggaatgg tacgtgccga acgcggagag cgcggtgacg accgacacta
    57841 gggaggcgac cttcttgagg ctgaacaaca tcttgacagg cgtttactct ttctagacga
    57901 gtggcgaaag agggggttca gtatgagggc aggaagtcag gcggagacac agcgtgaggc
    57961 ggcgtcggtc cctttgggac cgcaactcga cccttaagta tccaggagct cctgggccgt
    58021 atgtgcccgc gaggcgagca tgagcccgtg tagatgtcta ctggttagca cgggtgaggg
    58081 aagagaagtt catggccagg tgcgtcatcg ctagccgatc tagcatatgg tcaacgttgc
    58141 acatgatgca tggcacgcga agagaacaac tgcagatgac gctgggcggt acgttggcca
    58201 tcagcaggca cgttcgaata cgttgagtgc cgcccataag tgctcgacct gtgacctgga
    58261 ggttcaaggt aagttcctga gccttgcaag tcgtttcgcg tagtgtcgac cgcctgagtc
    58321 tgcacgatgt cacaggagca ttgaggttac ttatacacag ctgcgatcag acagacgtac
    58381 gtacctggct gtgagttgcg atttgcatgt ggcggactcg gaggcaatta atgataagcg
    58441 tctcaaatct ataaatattg tcccgccccg agttccaggt cggtggcctt cgaagatcgc
    58501 agcatgcttg atgtacttcg tcttcggatt catcgaggtc gctctggctg caaatataaa
    58561 tcagttagca aacagccagt actcagagct atgctgatga acgaggcaca ggctgaggaa
    58621 cggggctaga catgtaccag atcgtagtct gactgacaga taaaatgcac atgggcaaaa
    58681 gaagcacact taagcaatag aggtgcgtgc tcttcacgta ctgtggcgat gtgtgtacag
    58741 tgtacagggg gtgacacatg gtgtaaaagg gtattgacga aagatgaact tctatgatga
    58801 ttctaatgct acaacagcga aaaggagcgt agggatgttt tgaagatgat gtaagcaaag
    58861 gataaggtat gtatctgata cgcagtggca tgcttccgtg catgtgcgca ctgtcactgt
    58921 ctggtcgcga gtgcggtgat tagagtgtcg taatccagct tcgcaactgt cgaacaacat
    58981 gatcagctcc ttcggcatct gggtccagtg gtgaagtgta tgtaacacgc acccttcagt
    59041 atgagccgcg tgaacgcgcg ggcgagctca ggctgctcgt gttccagctt ctccatattc
    59101 tcgatgttca gcttccagag cacggcctgg cgctcgacca cacacgtcgc gttccgctcc
    59161 agacccgaca gggaggagag ctcgcccgca atcgtcccgg gcaccatcgt ctccaccatc
    59221 ggcggggtcg ggtccgcgaa gcggtacgtc gcgcggagga taccggactg gacgatgtac
    59281 agaccgtcgg ggggctcgtc ttgctgccag aggatggtcc cctcaggaac ggacatccgc
    59341 gtgaggtatg ggagcagcgg cgcgtaggtg tcgcggtcga tcggctcgta ggtcgagaac
    59401 gcccgcacga gtgtgttgaa tggttctggt ggtagctgct cgtctagagg agagtgatct
    59461 gcggaagaaa tttgtgagct caggtaaggt agagcgagca gccggaactc acctcgagcg
    59521 atggttcgcc atcccgccgt gaccatggca gctctccgtg ggctgtcgac gaaggagccc
    59581 gggaatgtta tgacatcatc ttgtcggcca ggcaatgctg aacgttgaac cttcagtcag
    59641 agacactaca accgactgaa agacaaacgg tactcactga cgggcaaaac ttccgtcttc
    59701 tgtgcggtga accatgccct gaggtacatg ttctcggtcc ctacactaca tcagtctgtc
    59761 aacatgccgc agcttggacg atcactcaca ctcgatggca tcgctgaagg cctcgaagag
    59821 ctctacaccc tccaggccca acagcccgac attgcccagc gcatgtccga cgttgctctc
    59881 gactgagaac ccacacaaca ccaagacaac cctcttgccc gcgagcagcc gctgcacgcg
    59941 cacgaacgcc tccgcagcgc tcatgtctac tccagcgacg agtgcaaggt cgagcacgag
    60001 gaagcggatc ggcgtgtggc accacacgct agcgtccagc agcccgcgga tcgtctcctc
    60061 gacgtgtgtg atcgtgccga agaacatgaa gccctgcagg cgcaggatgg tggtctgctt
    60121 ggagacgtcc cggaggtacg cgcggtgcgc gcctgggcgc cggatggtcg acatcacgct
    60181 gcccccgcta tacaacgcgc ggatgctctg gcgctgcgag ctctgcacga cgaagaacac
    60241 gcctgggaac gacatggtca gttgggattg cgctctagat ggattggagc cggtggggtt
    60301 aacgcacaac tgacgacgat gccgaagagg acccccatga cgaagtccca gacggtcatg
    60361 acgatcatga tgctgacaat cgtgatgtac tccgttctgt taacgcggtg ccgggtgtcc
    60421 cagagcgcct ccttgacgag gtcgatgccg aggacgaaga taagtgcccc caccatcatg
    60481 acagctatag cacaagatca ggatggtgtc tgcgtagggc ggagtggaac tgagtaagac
    60541 atacggatat atgcgattgg ccccgtcccg accagcagca ggacggtcgt ggtccctgct
    60601 agcataaaac cagagatgcg tgtctctcct cctacacgat agaacctgat aatcattcag
    60661 cgatctcact gggtccagcg cgaaagttca cccacaatag tgtgttcaca tatacaaggt
    60721 agtttggtct gtgttcaggt atgagtagat acggtgaaag atcatatgag gatgactcac
    60781 acagtgccaa agagaccagc gaggacgtta gaatacccgt gtgcgacgag ctccttgtcg
    60841 gtgtcgacgt catggttcaa tgatacagct acgataatgt cagtggatca cgtgttctcg
    60901 tgtcgcagaa agatgcctac atagtgccgg tacgttgagg ggcgggtgaa ggatgttgaa
    60961 gaagagccta agggtaacgc gtaagtcttc tcgcgcgtca acttcactgt gatacttaca
    61021 aggcaaattg tgttggtaat gccgcgccaa acgcagccca attcacaaca cggaagtctg
    61081 gaaggagata agccaaagca acatctttga tgcacaaccg cactcaccga acagagaata
    61141 gaagtgatac caagggtccc tcgaagtccc catgtcgaac aaccacccac tgctgcgcag
    61201 ggcacctaga tcaagacgag ctgccgccac gacaatgtaa aagacggctg gtataataca
    61261 gaagtctgcc ccggtgcgca tgttagtatg gacctagtgg tgcatttaag agagactgac
    61321 atatagggaa gatcagctgg tgctcccact tgtgcgtgat gacccgcagc agcacagcga
    61381 gactgagcgc agggagccat agtgcaaggt tccggagatt gaggacaaag aatctgaacg
    61441 tctccagcga gagcgagaag tcgtcgtctg gcatgcgtgt gctcactgtc aagctgcatc
    61501 ccttcgttag tatgcagcga ttctcaggag tgagcctaga gctttaccca gtgatcacga
    61561 ggaatacgcc aacaccgccg atgcatctgc gtgccaagat gagaacacgt ttgtatgggg
    61621 aaggcagaag aaggcgtacc cgacgaggat gtgtcgtggg aagaagccga tgagggtgcc
    61681 cagacgtaag gctccaagca ggaagaaagt cagccctatg atgccgtcag tcacccactc
    61741 ctgcggacgt attagactgt tgaattgagc cttctagccc gcacctgtga gtacggaaga
    61801 gaaggcgaag gcgactatgg tcgtcgcaag gatggcgtgc ggattgctct ccccaacttc
    61861 atcggcgatg atgttcgcta tgaggtgaaa gaacggctgg ttgaaccgga cccgtgagcg
    61921 gtgcgcgcgt tcacaatgac agggaagata gatgttacat accacgactt cgatcatcat
    61981 actgccgttt gcgccagaaa agccactcgc gccggcggaa taggtcagtt gcgcgattat
    62041 tgcccttgat gtcgccaaat cagctacact ccaaacagag accgagatta cttacgagac
    62101 gaaaaacatg gacacgccca cgcctccgag gtcagcaaaa atccctgacg ccggaaagat
    62161 gatcatcccg tctgtcaagg cacagtcagc cggagaagag agggaacaaa acttagtagg
    62221 gcctgtcaaa gatatcgact tacatgagat gccgtccagg atgttcagta atgtccctaa
    62281 gataacagca ggtattgact tcaaggcgtt ctttgctagt ggacctgcac cctttgctac
    62341 ccgaacggta atgtccttga aggtaagacg ggcgctccgc ttgcctacag cttccgattg
    62401 atcgtccccg cgagtataat atgtccggtg gttggcttcc aggtcggcga gcagcggcac
    62461 agtttcacgg gaagagtgaa gatccgcttc ttctccacct cctgatgcgc cctgtgtcaa
    62521 agaggtaacc gtactggtaa gttcgcgtat agccgacaaa gaccggtgcg ttgcgttcgg
    62581 gcgctcgatc gttggggtag gattgccgga ctctgttgtt ggggaggcgg tcgctgagcg
    62641 agattcctcg tcatgtcggg cgaggagaag ggacagtgcg gagcggctgg gaattgccag
    62701 acgagcacgg ggggtcatgg ttcccgaatc gtgtgtggag agggtcgatg tggatgcctc
    62761 aaggtcactg acgtcttccg caggcctgag cgacaagact gaggacgccg cagtgtgtgg
    62821 aatgacaggt tcgtgctctg acggagtggc gctgatgtca gggaaaatga aggcctcttg
    62881 cgagtgaatt gactggggcg tccgcagggg catgctcgat atctccatcg tgctgtcgcg
    62941 gatggtgtcc tgtgagtgca gagctagtgg tcggggcaga atgggtctcg aactaggtga
    63001 tacaaagctc ctggccatgg gttggagcaa cctagttaag aagtgtggtc agaacgtcat
    63061 acaaagtgag gcatagttgt gcattcaggg taccctgcgc gagccggcgg cgagccactc
    63121 tgtattcgca aatatgcttc catatcacga gggccgggtt cgccttcctc atcagtgtga
    63181 ccggctgcca tgataggcgt accagtggcg ggcttggggt cttctacagg attgcgcgac
    63241 attagtagac gcgtacgcaa agcattcgga ccagcgagat gaaggaaaga acgaacgact
    63301 gtcgacctgt gggagggttg ccagccgagg acgagtagct tgaatcaatg acgctatcag
    63361 cggaaccagg gccaatttct aaccggctag ataagatttg tttactgcag cagtggctct
    63421 gatagatgga ggtcgagaac catcggagtg ctgcggtgac agccggcacc taccgccgca
    63481 tgcagacagc ctagaagatg gtaattagaa gggtcgttga aagcctttga gcagaaattg
    63541 aggaaaaccg gccagttcaa gttgatttgc gtcatacgtg acgtaccgtc acataggtga
    63601 ccacgcgtca cggtaccccc aaaaaataaa tgtcggacaa tttccccaga accccaggat
    63661 tcgcccggat ctcatccggc atcgggatga atattatttg actgagccaa gatggtcgta
    63721 ggatggtaaa aatcgccgct caaatgtggc cggatgagcc caagtaggcc ggaacaggtc
    63781 gacgaacacc cgagcttggg cacgaagtga gtaggaaaca atcgtatccc gaaagctggg
    63841 gaacattccc atagtaaatg ccctatgtac tagtagctaa caagagagat gagtcttgag
    63901 tcgagactca agacgaaccg aaccaacgtg tgaaatgaac cgaactggaa gcataggcgc
    63961 cgtctccctc acaggcgcta attccacgcg ttcatcaact tcgagccgcc gactactcgt
    64021 ccgacttgct cggcattgta catgttctcc tcgtcgtctt agcccaatct ctgctttctt
    64081 tggcgcgtct ccatgaattt tgttcgctcg catgctcgta gcaagtctcg ttctcctgca
    64141 cccaacacct cgttatctcc aagtccagcc acacccaatc atcgctattc tcgcccgcct
    64201 aatttcctac caccatcaca ttatgcagct gcaggaggcc tgacgtgtac gaagaacagc
    64261 agcgctatat tgcacgaaaa tcgcctacca gtaacccatt gcttgaacga ggatgcggag
    64321 acgaaggtgg gagcagtagg aaggctcatg ggacgttcac ccaacggacg ggcaagcggt
    64381 aaatattcta ctagctcgac aaccaactca gaagtggtat caggcaaaga gagagaccaa
    64441 caagctcggc gtaagagcca gctcggagac atccctctcc tcgagactca acttcttcca
    64501 tctttgcgag acacggtgga tagaatgacg cagtcgcctc agcataaagt agatcggtac
    64561 gaccgtgtcg atgctcagtc catgtccagt tcccactctg cgtcctcaag gcgccgccgg
    64621 gaggacgtag tcgcatcttc ctctacaaac tcaatacatc accctcaacc tggccatccc
    64681 cggtctacac ctgatcctca ctccttgtct gggatccctc gtctgaatgc catgaaccca
    64741 cctacaccca aatcagtgct caaatccccg gcacgacgca gtatcttcac tcctgcaatg
    64801 aattcttcac ggtcacccca tccttctcag ccatggcatg ctgaacgcat cgttgcgtca
    64861 ggctcagaga gcggcgtatg ttatctctat atctctcgtt tgcgtactct cattggtact
    64921 catcagcctg aggaatatgc ctcgagagac cctagggggt ccaccaagaa ctcgatccca
    64981 tctacctcgc gatggatgcc gacatctgtg cctaagcaca aaacagagac taagtcaaaa
    65041 tccaacccca gtacgccgca gcccccgcta cgctcgacgg tcttcgcgac acctcagcca
    65101 ggccgtctct cggtctcacc tttgccccat acttcgatac cccgtcctgc agcatctcgg
    65161 tacaatcacc ttccatccag tgacagtggc tcttcgcttg aacgacgtgt tggtatgaaa
    65221 cactcaccag gcaggctcgt tgtcacgaat gcggtcatcg tacctagttc atcggaaagt
    65281 gaccggggta tcaaaaaccg caaccgtcac tctcgatgga tcacgcccaa tgacctacca
    65341 gccttaccgc cagcacctga gaaccttcgt gggcttgccc gcccgtcatc gaaccccata
    65401 gacgcctcta cctccaggac tgatcgaaat acagctgtcg gcttggggct taatgtcaaa
    65461 ggtgtagaat taggaaggcg cgaggaaaag tcacctatgg tgaccgatga cgagagcata
    65521 tatgacgatg acttgtcgga tcagtctctt ctcacagatg agcccttggt tccactctct
    65581 gaagaggatg acgagagcct atacgaagac gcgcccccaa gagcaacttc acgatcgtcc
    65641 agccatcact accccaacca cgacaagcgg agacaagagg cactccaagg acttgtagaa
    65701 ggcctacatc gtgactatgg cgttgcttct cgacgcagta caagatccag catgacgcgg
    65761 gacgatagtg atgctgacta tagtgcacaa ggtcttgcta tcagtggctc agcggacttg
    65821 caggacgccc gaacggcaag tgtgcgatta tctcaacact cgcgccatgg tcagtctagt
    65881 cctgcatcgc agtgggaagc agagtcaata tactctgacg atgatcggag ccatgctcag
    65941 gtacgagatc ctccggtccg cggcaacgac caacagacgt ataggtctac ctctaagtcg
    66001 cgacaaaggg attctcatcc tgtcgatact acggacaaca ctg
//
