# Supplementary material for: Uncovering the transcriptional landscape of Fomes fomentarius during fungal-based material production through gene co-expression network analysis
Source: Fungal Biol Biotechnol. 2025 Feb 13;12:1. doi: 10.1186/s40694-024-00192-3 (PMC11827164; doi:10.1186/s40694-024-00192-3)
Supplement: Supplementary file 1 — Supplementary Material 1 [file 40694_2024_192_MOESM1_ESM.zip › scaffold_14.region004.gbk]

LOCUS       scaffold_14            44224 bp    DNA     linear   UNK 01-JAN-1980
DEFINITION  scaffold_14.
ACCESSION   scaffold_14
VERSION     scaffold_14
KEYWORDS    .
SOURCE      
  ORGANISM  
            .
COMMENT     ##antiSMASH-Data-START##
            Version      :: 7.1.0
            Run date     :: 2024-09-10 12:01:23
            NOTE: This is a single region extracted from a larger record!
            Orig. start  :: 914476
            Orig. end    :: 958700
            ##antiSMASH-Data-END##
FEATURES             Location/Qualifiers
     protocluster    1..44224
                     /aStool="rule-based-clusters"
                     /category="NRPS"
                     /contig_edge="False"
                     /core_location="[20000:24224]"
                     /cutoff="0"
                     /detection_rule="cds((PP-binding or NAD_binding_4) and
                     (AMP-binding or A-OX))"
                     /neighbourhood="20000"
                     /product="NRPS-like"
                     /protocluster_number="1"
                     /tool="antismash"
     proto_core      20001..24224
                     /aStool="rule-based-clusters"
                     /tool="antismash"
                     /cutoff="0"
                     /detection_rule="cds((PP-binding or NAD_binding_4) and
                     (AMP-binding or A-OX))"
                     /neighbourhood="20000"
                     /product="NRPS-like"
                     /protocluster_number="1"
     cand_cluster    1..44224
                     /SMILES="NC([*])C(=O)O"
                     /candidate_cluster_number="1"
                     /contig_edge="False"
                     /detection_rules="cds((PP-binding or NAD_binding_4) and
                     (AMP-binding or A-OX))"
                     /kind="single"
                     /product="NRPS-like"
                     /protoclusters="1"
                     /tool="antismash"
     region          1..44224
                     /candidate_cluster_numbers="1"
                     /contig_edge="False"
                     /product="NRPS-like"
                     /region_number="4"
                     /rules="cds((PP-binding or NAD_binding_4) and (AMP-binding
                     or A-OX))"
                     /tool="antismash"
     exon            490..545
                     /ID="exon_13807_3"
                     /Parent="mRNA_13807"
                     /gene="jgi.p|Fomfom1|1305600"
                     /source="prediction"
     three_prime_UTR 519..545
                     /ID="UTR3_13807"
                     /Parent="mRNA_13807"
                     /gene="jgi.p|Fomfom1|1305600"
                     /source="prediction"
     three_prime_UTR complement(574..664)
                     /ID="UTR3_13808"
                     /Parent="mRNA_13808"
                     /gene="jgi.p|Fomfom1|1305603"
                     /source="prediction"
     exon            complement(574..2050)
                     /ID="exon_13808_4"
                     /Parent="mRNA_13808"
                     /gene="jgi.p|Fomfom1|1305603"
                     /source="prediction"
     gene            complement(574..2838)
                     /ID="gene_13808"
                     /Name="jgi.p|Fomfom1|1305603"
                     /gene="gene915049_917314"
                     /portal_id="Fomfom1"
                     /proteinId="1305603"
                     /score="0"
                     /source="prediction"
                     /transcriptId="1305794"
     mRNA            complement(574..2838)
                     /ID="mRNA_13808"
                     /Name="jgi.p|Fomfom1|1305603"
                     /Parent="gene_13808"
                     /gene="jgi.p|Fomfom1|1305603"
                     /proteinId="1305603"
                     /source="prediction"
                     /track="FilteredModels1"
                     /transcriptId="1305794"
     exon            611..634
                     /ID="exon_13807_4"
                     /Parent="mRNA_13807"
                     /gene="jgi.p|Fomfom1|1305600"
                     /source="prediction"
     three_prime_UTR 611..634
                     /ID="UTR3_13807"
                     /Parent="mRNA_13807"
                     /gene="jgi.p|Fomfom1|1305600"
                     /source="prediction"
     CDS             complement(join(665..2050,2116..2379))
                     /ID="CDS_13808"
                     /gene="jgi.p_Fomfom1_1305603"
                     /phase="0"
                     /source="prediction"
                     /transl_table=1
                     /translation="MSSPKETALFSYDIVLHFFDQLQLSTHKGAMIRGGRATLARCARV
                     CRAWREPASYVLWRNLDSFHPLWNLLAGRNFSPESKWLSAFWEYIDAEDFVNDIVQNDL
                     DRWQRFLHIASYIREVGAACSQGELRLLRALTKHNHGRTILPSLRGLAWRHAVPTDTSI
                     LLLSSLSLHDLEVTISRLGTESTGGKAFAAPQRFEDFDIVDPVFVGLAKAAPSLRRFAV
                     TGRQGPGPDLITHLLGLTRLRELFIYNQSCILDSQSVRAILENMGSLELLFARIVDFAH
                     PGPSVHAPAMRDLRLHGGSPDILGALSPGFLDLPHLQNLSLRASEDEYSPRSIGIFSLI
                     ASAPFSRSLRKLTVHLINDRAEFLWLNMDGSSAFAAVIRPLFALQDLEEVDICLANNIY
                     PFRDADVLEIARAWKRVRSLFLSYPPLLSYPPLTSLHHFSEHCPELQALSMTKLSIPET
                     IEVATAPRKTAHALCSLDLKLTFSQNADVSGRLEKAMIAQYIDYLFPNLVLCDPQTGAQ
                     TGLPAVRVRLPGFLNWGEIEQEIREIRGQRLA"
     exon            complement(2116..2525)
                     /ID="exon_13808_3"
                     /Parent="mRNA_13808"
                     /gene="jgi.p|Fomfom1|1305603"
                     /source="prediction"
     five_prime_UTR  complement(2380..2525)
                     /ID="UTR5_13808"
                     /Parent="mRNA_13808"
                     /gene="jgi.p|Fomfom1|1305603"
                     /source="prediction"
     exon            complement(2581..2742)
                     /ID="exon_13808_2"
                     /Parent="mRNA_13808"
                     /gene="jgi.p|Fomfom1|1305603"
                     /source="prediction"
     five_prime_UTR  complement(2581..2742)
                     /ID="UTR5_13808"
                     /Parent="mRNA_13808"
                     /gene="jgi.p|Fomfom1|1305603"
                     /source="prediction"
     exon            complement(2809..2838)
                     /ID="exon_13808_1"
                     /Parent="mRNA_13808"
                     /gene="jgi.p|Fomfom1|1305603"
                     /source="prediction"
     five_prime_UTR  complement(2809..2838)
                     /ID="UTR5_13808"
                     /Parent="mRNA_13808"
                     /gene="jgi.p|Fomfom1|1305603"
                     /source="prediction"
     five_prime_UTR  3603..3719
                     /ID="UTR5_13809"
                     /Parent="mRNA_13809"
                     /gene="jgi.p|Fomfom1|325354"
                     /source="prediction"
     exon            3603..3840
                     /ID="exon_13809_1"
                     /Parent="mRNA_13809"
                     /gene="jgi.p|Fomfom1|325354"
                     /source="prediction"
     gene            3603..4803
                     /ID="gene_13809"
                     /Name="jgi.p|Fomfom1|325354"
                     /gene="gene918078_919279"
                     /portal_id="Fomfom1"
                     /proteinId="325354"
                     /score="0"
                     /source="prediction"
                     /transcriptId="325354"
     mRNA            3603..4803
                     /ID="mRNA_13809"
                     /Name="jgi.p|Fomfom1|325354"
                     /Parent="gene_13809"
                     /gene="jgi.p|Fomfom1|325354"
                     /proteinId="325354"
                     /source="prediction"
                     /track="FilteredModels1"
                     /transcriptId="325354"
     CDS             join(3720..3840,3903..4063,4151..4735)
                     /ID="CDS_13809"
                     /gene="jgi.p_Fomfom1_325354"
                     /source="prediction"
                     /transl_table=1
                     /translation="MYSILFLLFAISPLVVGHGYLASVTVDGKLYQGNTPGSSSISSPI
                     RMISDIGPVKGTNNTDLGCGLHAQKAAAVAAAQPGSTVSFKWVSNTGGNWIHAVGPLLT
                     YMASCGSSGCTSFDHTHAQWFKIAQSGLRSDGTWAMHDLYVGKSDAASVTLPANLAPGE
                     YLVRHELLALHGAQAVGGAEFYPACAQLRVGGTKSGSAASTVSFPGAYSDYDKGILVDA
                     YTMTGDYVFPGPAISDLAAGSTAVNTTDVSEASSAGTFTPETSGQYKVLIFPRHVSRIM
                     RSLNLAQ"
     exon            3903..4063
                     /ID="exon_13809_2"
                     /Parent="mRNA_13809"
                     /gene="jgi.p|Fomfom1|325354"
                     /source="prediction"
     exon            4151..4803
                     /ID="exon_13809_3"
                     /Parent="mRNA_13809"
                     /gene="jgi.p|Fomfom1|325354"
                     /source="prediction"
     three_prime_UTR 4736..4803
                     /ID="UTR3_13809"
                     /Parent="mRNA_13809"
                     /gene="jgi.p|Fomfom1|325354"
                     /source="prediction"
     three_prime_UTR complement(5186..5420)
                     /ID="UTR3_13810"
                     /Parent="mRNA_13810"
                     /gene="jgi.p|Fomfom1|1360878"
                     /source="prediction"
     exon            complement(5186..5426)
                     /ID="exon_13810_9"
                     /Parent="mRNA_13810"
                     /gene="jgi.p|Fomfom1|1360878"
                     /source="prediction"
     gene            complement(5186..8422)
                     /ID="gene_13810"
                     /Name="jgi.p|Fomfom1|1360878"
                     /gene="gene919661_922898"
                     /portal_id="Fomfom1"
                     /proteinId="1360878"
                     /score="0"
                     /source="prediction"
                     /transcriptId="1361069"
     mRNA            complement(5186..8422)
                     /ID="mRNA_13810"
                     /Name="jgi.p|Fomfom1|1360878"
                     /Parent="gene_13810"
                     /gene="jgi.p|Fomfom1|1360878"
                     /proteinId="1360878"
                     /source="prediction"
                     /track="FilteredModels1"
                     /transcriptId="1361069"
     CDS             complement(join(5421..5426,5502..5556,5617..5938,
                     6015..6107,6169..6244,6305..7296,7790..7824,7878..8076,
                     8144..8276))
                     /ID="CDS_13810"
                     /gene="jgi.p_Fomfom1_1360878"
                     /source="prediction"
                     /transl_table=1
                     /translation="MPNLSHIVSNAAGKLPQSKLAAEDDEGTAERVLIMVLIFGVSLFA
                     VSFPTVTSTFRSIRVPSILFFIGKHFGTGVILSTAFVHLLQDAFKALQDPEVNKQWRVG
                     DWAGMIVLASLLSIFLVEYISTAFVDRLQSYSSLPPTPTASEPSSSAASVVMQYDSPDA
                     ARPSVLVRSPGEVEDTIDGLPRPHLSAHNHLIGPFDEAGHPSGTPLLLAPPERATETAA
                     LSSNEVTPLCAPTLIHEASLSYGATTTHSSSKRPSAHPHKLAHVSAPPGDAFFSGGHHR
                     HEPRDSHHKHSSRVSRWRWPGILFPWLNGSDSEDAGAAVPARVHAHSHSHSHSQGASVL
                     PNIPPSTPKRSATGIGIGKSRAQRSAEQDEHGHSRGHNHGHEREGSRHHGHAHLDMERW
                     MHGIDGESDDHSHGSGNGHGHGHMHDASVDEECATDPGEQETKVGRRRQVIGILVLQMG
                     IMIHSLVIGLTLSITTGPEFTSLVIAIVFHQLFEGLSLGIRIAGLPSSSSEHGFRHFPG
                     RTLKPLLAITFATTTPLGIAIGLLTLGGPGKLGRSDGLHLVLVQGVMSAVSAGMLIYAA
                     CVEMLAGDFVMDAHLWRSSVRRQVLALASLFAGVAAMAAIGLSLCVSARRAWYIWERQH
                     S"
     exon            complement(5502..5556)
                     /ID="exon_13810_8"
                     /Parent="mRNA_13810"
                     /gene="jgi.p|Fomfom1|1360878"
                     /source="prediction"
     exon            complement(5617..5938)
                     /ID="exon_13810_7"
                     /Parent="mRNA_13810"
                     /gene="jgi.p|Fomfom1|1360878"
                     /source="prediction"
     exon            complement(6015..6107)
                     /ID="exon_13810_6"
                     /Parent="mRNA_13810"
                     /gene="jgi.p|Fomfom1|1360878"
                     /source="prediction"
     exon            complement(6169..6244)
                     /ID="exon_13810_5"
                     /Parent="mRNA_13810"
                     /gene="jgi.p|Fomfom1|1360878"
                     /source="prediction"
     exon            complement(6305..7296)
                     /ID="exon_13810_4"
                     /Parent="mRNA_13810"
                     /gene="jgi.p|Fomfom1|1360878"
                     /source="prediction"
     exon            complement(7790..7824)
                     /ID="exon_13810_3"
                     /Parent="mRNA_13810"
                     /gene="jgi.p|Fomfom1|1360878"
                     /source="prediction"
     exon            complement(7878..8076)
                     /ID="exon_13810_2"
                     /Parent="mRNA_13810"
                     /gene="jgi.p|Fomfom1|1360878"
                     /source="prediction"
     exon            complement(8144..8422)
                     /ID="exon_13810_1"
                     /Parent="mRNA_13810"
                     /gene="jgi.p|Fomfom1|1360878"
                     /source="prediction"
     five_prime_UTR  complement(8277..8422)
                     /ID="UTR5_13810"
                     /Parent="mRNA_13810"
                     /gene="jgi.p|Fomfom1|1360878"
                     /source="prediction"
     exon            9493..9527
                     /ID="exon_13811_1"
                     /Parent="mRNA_13811"
                     /gene="jgi.p|Fomfom1|1373572"
                     /source="prediction"
     gene            9493..10394
                     /ID="gene_13811"
                     /Name="jgi.p|Fomfom1|1373572"
                     /gene="gene923968_924870"
                     /portal_id="Fomfom1"
                     /proteinId="1373572"
                     /score="0"
                     /source="prediction"
                     /transcriptId="1373763"
     mRNA            9493..10394
                     /ID="mRNA_13811"
                     /Name="jgi.p|Fomfom1|1373572"
                     /Parent="gene_13811"
                     /gene="jgi.p|Fomfom1|1373572"
                     /proteinId="1373572"
                     /source="prediction"
                     /track="FilteredModels1"
                     /transcriptId="1373763"
     CDS             join(9493..9527,9581..9650,9719..9765,9839..10394)
                     /ID="CDS_13811"
                     /gene="jgi.p_Fomfom1_1373572"
                     /source="prediction"
                     /transl_table=1
                     /translation="MSSNEDEPTTLREGLYCACGDPSLPPPRELSWLDLIKRVWRHHRW
                     YNHRRIAGYAEAHHLIHLHNHILPDLRLRKKQGKSQDGRPEPKYCIQLLPKGADTAPAR
                     ERFAADAASRVVVESKLAKKPVPPAEDEWERVLVCRLCKTMARRWKPYDGPPGRVRLAH
                     DVNRMVWHIRSRWVLIVPRVLGLGSCGFRREVLIEHSSFVKHGKMAIEEKDLMFVKGRS
                     PQQLPRHCCEFAS"
     exon            9581..9650
                     /ID="exon_13811_2"
                     /Parent="mRNA_13811"
                     /gene="jgi.p|Fomfom1|1373572"
                     /source="prediction"
     exon            9719..9765
                     /ID="exon_13811_3"
                     /Parent="mRNA_13811"
                     /gene="jgi.p|Fomfom1|1373572"
                     /source="prediction"
     exon            9839..10394
                     /ID="exon_13811_4"
                     /Parent="mRNA_13811"
                     /gene="jgi.p|Fomfom1|1373572"
                     /source="prediction"
     three_prime_UTR complement(10437..10813)
                     /ID="UTR3_13812"
                     /Parent="mRNA_13812"
                     /gene="jgi.p|Fomfom1|1392044"
                     /source="prediction"
     exon            complement(10437..11349)
                     /ID="exon_13812_5"
                     /Parent="mRNA_13812"
                     /gene="jgi.p|Fomfom1|1392044"
                     /source="prediction"
     gene            complement(10437..11990)
                     /ID="gene_13812"
                     /Name="jgi.p|Fomfom1|1392044"
                     /gene="gene924912_926466"
                     /portal_id="Fomfom1"
                     /proteinId="1392044"
                     /score="0"
                     /source="prediction"
                     /transcriptId="1392235"
     mRNA            complement(10437..11990)
                     /ID="mRNA_13812"
                     /Name="jgi.p|Fomfom1|1392044"
                     /Parent="gene_13812"
                     /gene="jgi.p|Fomfom1|1392044"
                     /proteinId="1392044"
                     /source="prediction"
                     /track="FilteredModels1"
                     /transcriptId="1392235"
     CDS             complement(join(10814..11349,11402..11476,11540..11631,
                     11687..11727,11787..11990))
                     /ID="CDS_13812"
                     /gene="jgi.p_Fomfom1_1392044"
                     /source="prediction"
                     /transl_table=1
                     /translation="MATEDSSQPRLHTFGGEKRDASAYPLDDKWYPLHTGTPEFEFWST
                     QTGILDEQKLKQHIIKVQSEAHALFPYGCIRLFLFLHFRIPEIKGHHQLLKLAKERKDA
                     ILLDVGCCFGTDARVVAAEGWPAANIVATDIQAEFWNLGHKLFCSTNSTFPAKFVPGDI
                     LNSDHLDVAPVLYAATDTSDTPTPSLSTLTSLNPLRGHVSAIHAGAFFHLFTEEQQTHI
                     ARALAGLLSPEPGSMIVGTQSGAHEKGVRVIQRASNSGSLSQFCHSPESWTELWDGRVF
                     KKGTVKVDAELTKLKSAMATQVDYHYLSWSVTRL"
     exon            complement(11402..11476)
                     /ID="exon_13812_4"
                     /Parent="mRNA_13812"
                     /gene="jgi.p|Fomfom1|1392044"
                     /source="prediction"
     exon            complement(11540..11631)
                     /ID="exon_13812_3"
                     /Parent="mRNA_13812"
                     /gene="jgi.p|Fomfom1|1392044"
                     /source="prediction"
     exon            complement(11687..11727)
                     /ID="exon_13812_2"
                     /Parent="mRNA_13812"
                     /gene="jgi.p|Fomfom1|1392044"
                     /source="prediction"
     exon            complement(11787..11990)
                     /ID="exon_13812_1"
                     /Parent="mRNA_13812"
                     /gene="jgi.p|Fomfom1|1392044"
                     /source="prediction"
     three_prime_UTR complement(12609..12628)
                     /ID="UTR3_13813"
                     /Parent="mRNA_13813"
                     /gene="jgi.p|Fomfom1|1441993"
                     /source="prediction"
     exon            complement(12609..12805)
                     /ID="exon_13813_5"
                     /Parent="mRNA_13813"
                     /gene="jgi.p|Fomfom1|1441993"
                     /source="prediction"
     gene            complement(12609..14097)
                     /ID="gene_13813"
                     /Name="jgi.p|Fomfom1|1441993"
                     /gene="gene927084_928573"
                     /portal_id="Fomfom1"
                     /proteinId="1441993"
                     /score="0"
                     /source="prediction"
                     /transcriptId="1442184"
     mRNA            complement(12609..14097)
                     /ID="mRNA_13813"
                     /Name="jgi.p|Fomfom1|1441993"
                     /Parent="gene_13813"
                     /gene="jgi.p|Fomfom1|1441993"
                     /proteinId="1441993"
                     /source="prediction"
                     /track="FilteredModels1"
                     /transcriptId="1442184"
     CDS             complement(join(12629..12805,13046..13169,13263..13424,
                     13490..13601,13674..13878))
                     /ID="CDS_13813"
                     /gene="jgi.p_Fomfom1_1441993"
                     /source="prediction"
                     /transl_table=1
                     /translation="MHLPVLHKLIQHTRTRETLRVLWFDDGMFEWQSIAELGNIFQAVG
                     PSGCLKRIILGPLDIFERQSIDTEQWDELQIGCCQGLEELHFHTRVVLRVHVDLFATLP
                     PRQWEEFDAAFSGPQFSHVMLALETSPGPKEKLNANNYAELMGRVMNGFKSLRAQGCNQ
                     HESDGMSGVHESSLGSLCPQVKVDQTWYEFNQSIRQSILAETSETEQMSDEIWTGALPP
                     TAERQQRAFSRPTNMPSIVKLVKVLRGTSQLAEAREA"
     exon            complement(13046..13169)
                     /ID="exon_13813_4"
                     /Parent="mRNA_13813"
                     /gene="jgi.p|Fomfom1|1441993"
                     /source="prediction"
     exon            complement(13263..13424)
                     /ID="exon_13813_3"
                     /Parent="mRNA_13813"
                     /gene="jgi.p|Fomfom1|1441993"
                     /source="prediction"
     exon            complement(13490..13601)
                     /ID="exon_13813_2"
                     /Parent="mRNA_13813"
                     /gene="jgi.p|Fomfom1|1441993"
                     /source="prediction"
     exon            complement(13674..14097)
                     /ID="exon_13813_1"
                     /Parent="mRNA_13813"
                     /gene="jgi.p|Fomfom1|1441993"
                     /source="prediction"
     five_prime_UTR  complement(13879..14097)
                     /ID="UTR5_13813"
                     /Parent="mRNA_13813"
                     /gene="jgi.p|Fomfom1|1441993"
                     /source="prediction"
     three_prime_UTR complement(14130..14268)
                     /ID="UTR3_13814"
                     /Parent="mRNA_13814"
                     /gene="jgi.p|Fomfom1|1305644"
                     /source="prediction"
     gene            complement(14130..14586)
                     /ID="gene_13814"
                     /Name="jgi.p|Fomfom1|1305644"
                     /gene="gene928605_929062"
                     /portal_id="Fomfom1"
                     /proteinId="1305644"
                     /score="0"
                     /source="prediction"
                     /transcriptId="1305835"
     mRNA            complement(14130..14586)
                     /ID="mRNA_13814"
                     /Name="jgi.p|Fomfom1|1305644"
                     /Parent="gene_13814"
                     /gene="jgi.p|Fomfom1|1305644"
                     /proteinId="1305644"
                     /source="prediction"
                     /track="FilteredModels1"
                     /transcriptId="1305835"
     exon            complement(14130..14586)
                     /ID="exon_13814_1"
                     /Parent="mRNA_13814"
                     /gene="jgi.p|Fomfom1|1305644"
                     /source="prediction"
     CDS             complement(14269..14487)
                     /ID="CDS_13814"
                     /gene="jgi.p_Fomfom1_1305644"
                     /phase="0"
                     /source="prediction"
                     /transl_table=1
                     /translation="MILSEQNTDVPLHPSSTTTVLLRGDNGFHHRSSSQQHPFSTCLLP
                     GMPRMAAIYTPPSVQFHHHRTRQHRVL"
     five_prime_UTR  complement(14488..14586)
                     /ID="UTR5_13814"
                     /Parent="mRNA_13814"
                     /gene="jgi.p|Fomfom1|1305644"
                     /source="prediction"
     three_prime_UTR complement(14642..14925)
                     /ID="UTR3_13815"
                     /Parent="mRNA_13815"
                     /gene="jgi.p|Fomfom1|1305645"
                     /source="prediction"
     exon            complement(14642..15037)
                     /ID="exon_13815_4"
                     /Parent="mRNA_13815"
                     /gene="jgi.p|Fomfom1|1305645"
                     /source="prediction"
     gene            complement(14642..16471)
                     /ID="gene_13815"
                     /Name="jgi.p|Fomfom1|1305645"
                     /gene="gene929117_930947"
                     /portal_id="Fomfom1"
                     /proteinId="1305645"
                     /score="0"
                     /source="prediction"
                     /transcriptId="1305836"
     mRNA            complement(14642..16471)
                     /ID="mRNA_13815"
                     /Name="jgi.p|Fomfom1|1305645"
                     /Parent="gene_13815"
                     /gene="jgi.p|Fomfom1|1305645"
                     /proteinId="1305645"
                     /source="prediction"
                     /track="FilteredModels1"
                     /transcriptId="1305836"
     CDS             complement(join(14926..15037,15108..15495,15563..16079,
                     16271..16414))
                     /ID="CDS_13815"
                     /gene="jgi.p_Fomfom1_1305645"
                     /source="prediction"
                     /transl_table=1
                     /translation="MIRQQFDMDTMLPSPTPLATSFELPEEPIDIIMDYLEGEMSALYA
                     STLVFENLPLLRSLVLSELDITNYGRDLDPKIMPFHALEELQISSCNINRNFPFLFRFL
                     ASIDSISRLQLIVTSDDLLLCPPTLDMTSDLIRDSASIALTHLSTFNIPLSVVHNLVAH
                     THTCNTLRVLWFDQERVEPGHISQIGAIFNVLGPSGCLKRVIFGPLDIFDGERYPYIKD
                     DQQGWAALQLERCRALEEINLRIRKILRSHVRIFSHLPPSVHAVRITFVGMDTRVVAPE
                     TRREWNAFDAAFSEQKFRHIKLVLDMSRVKQTLSEGGYALLLNRAIDVLETVRAQDSVV
                     SDGKPAELVGHPGVVSEDGVKGELVIGLWVEAGFRIITHSLASQIG"
     exon            complement(15108..15495)
                     /ID="exon_13815_3"
                     /Parent="mRNA_13815"
                     /gene="jgi.p|Fomfom1|1305645"
                     /source="prediction"
     exon            complement(15563..16079)
                     /ID="exon_13815_2"
                     /Parent="mRNA_13815"
                     /gene="jgi.p|Fomfom1|1305645"
                     /source="prediction"
     exon            complement(16271..16471)
                     /ID="exon_13815_1"
                     /Parent="mRNA_13815"
                     /gene="jgi.p|Fomfom1|1305645"
                     /source="prediction"
     five_prime_UTR  complement(16415..16471)
                     /ID="UTR5_13815"
                     /Parent="mRNA_13815"
                     /gene="jgi.p|Fomfom1|1305645"
                     /source="prediction"
     exon            complement(16632..17158)
                     /ID="exon_13816_5"
                     /Parent="mRNA_13816"
                     /gene="jgi.p|Fomfom1|1210473"
                     /source="prediction"
     gene            complement(16632..17785)
                     /ID="gene_13816"
                     /Name="jgi.p|Fomfom1|1210473"
                     /gene="gene931107_932261"
                     /portal_id="Fomfom1"
                     /proteinId="1210473"
                     /score="0"
                     /source="prediction"
                     /transcriptId="1210664"
     mRNA            complement(16632..17785)
                     /ID="mRNA_13816"
                     /Name="jgi.p|Fomfom1|1210473"
                     /Parent="gene_13816"
                     /gene="jgi.p|Fomfom1|1210473"
                     /proteinId="1210473"
                     /source="prediction"
                     /track="FilteredModels1"
                     /transcriptId="1210664"
     CDS             complement(join(16632..17158,17216..17290,17350..17441,
                     17506..17546,17600..17785))
                     /ID="CDS_13816"
                     /gene="jgi.p_Fomfom1_1210473"
                     /source="prediction"
                     /transl_table=1
                     /translation="MATQSNTFGNEKRDQNAYPLNEQAYPLRPGTPEFEFWSAQTGIKD
                     PEELKKHILEVQSGAYSLFAYGCIRYFLFLSFRIPHMHGYDQVLKLAKERENAILLDVG
                     CCFGTDTRVVANDGWPAHNIVASDIQAKFWDLGHKLFRSTDESFPAKFIPGNILDPAHL
                     DVYPISYTTPDTPAAPTLSSLTSLNPLRGRVSVIHAGALLHLFTEEEQIRIARAFAGLL
                     SPQPGSMILATQMGAPEKGIRVVGRGVNTTLSQFCQSAESVKEMWDGQVFEKGTVKVHA
                     ELIKPAEDLPGHEGTLFLSWTVTRL"
     exon            complement(17216..17290)
                     /ID="exon_13816_4"
                     /Parent="mRNA_13816"
                     /gene="jgi.p|Fomfom1|1210473"
                     /source="prediction"
     exon            complement(17350..17441)
                     /ID="exon_13816_3"
                     /Parent="mRNA_13816"
                     /gene="jgi.p|Fomfom1|1210473"
                     /source="prediction"
     exon            complement(17506..17546)
                     /ID="exon_13816_2"
                     /Parent="mRNA_13816"
                     /gene="jgi.p|Fomfom1|1210473"
                     /source="prediction"
     exon            complement(17600..17785)
                     /ID="exon_13816_1"
                     /Parent="mRNA_13816"
                     /gene="jgi.p|Fomfom1|1210473"
                     /source="prediction"
     exon            20001..20292
                     /ID="exon_13817_1"
                     /Parent="mRNA_13817"
                     /gene="jgi.p|Fomfom1|1210865"
                     /source="prediction"
     gene            20001..24224
                     /ID="gene_13817"
                     /Name="jgi.p|Fomfom1|1210865"
                     /gene="gene934476_938700"
                     /portal_id="Fomfom1"
                     /proteinId="1210865"
                     /score="0"
                     /source="prediction"
                     /transcriptId="1211056"
     mRNA            20001..24224
                     /ID="mRNA_13817"
                     /Name="jgi.p|Fomfom1|1210865"
                     /Parent="gene_13817"
                     /gene="jgi.p|Fomfom1|1210865"
                     /proteinId="1210865"
                     /source="prediction"
                     /track="FilteredModels1"
                     /transcriptId="1211056"
     CDS             join(20001..20292,20354..20692,20742..20810,20875..20966,
                     21039..21170,21229..21282,21340..21422,21478..21512,
                     21573..21670,21731..21889,21941..21959,22018..22168,
                     22220..22277,22334..22593,22652..23193,23263..23406,
                     23468..23724,23793..24224)
                     /ID="CDS_13817"
                     /NRPS_PKS="Domain: AMP-binding (37-446). E-value: 1.1e-34.
                     Score: 111.5. Matches aSDomain:
                     nrpspksdomains_jgi.p_Fomfom1_1210865_AMP-binding.1"
                     /NRPS_PKS="Domain: PP-binding (587-657). E-value: 1.1e-07.
                     Score: 24.2. Matches aSDomain:
                     nrpspksdomains_jgi.p_Fomfom1_1210865_PP-binding.1"
                     /NRPS_PKS="Domain: NAD_binding_4 (704-929). E-value:
                     4.4e-30. Score: 96.4. Matches aSDomain:
                     nrpspksdomains_jgi.p_Fomfom1_1210865_NAD_binding_4.1"
                     /gene="jgi.p_Fomfom1_1210865"
                     /gene_functions="biosynthetic (rule-based-clusters)
                     NRPS-like: AMP-binding"
                     /gene_functions="biosynthetic (rule-based-clusters)
                     NRPS-like: PP-binding"
                     /gene_functions="biosynthetic (rule-based-clusters)
                     NRPS-like: NAD_binding_4"
                     /gene_functions="biosynthetic-additional (smcogs)
                     SMCOG1002:AMP-dependent synthetase and ligase (Score:
                     110.9; E-value: 8.9e-34)"
                     /gene_kind="biosynthetic"
                     /sec_met_domain="AMP-binding (E-value: 1.4e-27, bitscore:
                     90.8, seeds: 400, tool: rule-based-clusters)"
                     /sec_met_domain="PP-binding (E-value: 7.4e-07, bitscore:
                     24.2, seeds: 164, tool: rule-based-clusters)"
                     /sec_met_domain="NAD_binding_4 (E-value: 3e-29, bitscore:
                     96.4, seeds: 102, tool: rule-based-clusters)"
                     /source="prediction"
                     /transl_table=1
                     /translation="MPLSNTLPARITSDFLASEELVKRDDIAIPQFYEFHDKHNPNYPI
                     FLYHDGKELKYITYATANRAIDRAARYIGSKVGVNHKHAGNDKPVVGILANADSITYVC
                     TAIGVMRAGYAIFLISTRNAPVAVADMLERTGAGHVIVSSDSFMRGVAQEALSSLSANG
                     KHVVEIGIPTFEELFAERLEPSSPYDAQVVLPTSFDVTGAAAILHSSGSTGHPKTIVWT
                     HKMLARWGNISVRCEINARGAIMGCHGTPMFHGLGSFLWSAAPLAGLIIAVFKPASPPT
                     VPTPEAVWSGIVATNADFSWSVPSFVEEWARDPEKVAFMKNMHGVMFGGATLNDEVGNS
                     LASKGVSLYSMYGCTEAGMINDFGRLNPGMEWAYWAVAPGVECIFRPTGDGVYEVVIMS
                     DVDAPLPKTNTKIGDRDAYATTDLVVPHPTKPGLWKIIGRADEQIVLSNGEKTNPLPLE
                     KIINDDPYVKSSVMFGRGKLQNGVLIEPTEDYAFDPNDIKQVEVFRNKIWSTIERVNTF
                     APQHSRIFKEMILVTSPSKPFQYTMKGQPRRNIILQQYNDEVEKLYKEVENSAQSELQP
                     PASWGQESALDFVRAVVSSTLRREIADDADIFRSGGDSLQATWIRNTILRAIRETDRSA
                     AKRLPVNLVFAAPTIASLSRLIYDALHNDSAGAFHGPDDLWKYVEKYSANLPARPDDLV
                     ERPAGNEVVIITGTTGGFGCDTLEHLLKDEAVEKVYAFNRKGAQAIERQRAQFQARGLD
                     ETLLDSPKLKMIEAVLHEPGFGLEPSLLDEIRRSATHIMHNAWKVDFNLSIASFEVDIQ
                     GTRNFIDLALGSPYRKPPSIIFVSSIGTLSNCTLPPPVPEKYMDDPNFPFGSGYSESKW
                     VTEHVLQNVSRQTDVHTVVMRLGQVAGDRLGYWNEREWFPALVKSALFQRCLPDLEGDV
                     AWFPAYEAAKAFAEMRYSQEPFLHLVHSRPTPWHTVIAPIAQALNVPLVSYQQWLSALQ
                     SSVEPGSAEEVEAMKRNPALRILPFFKAQGEHQTTDREPMGLVYLSTENAAKVSKAFTQ
                     MPQLDAERAVRWVEAWKKSGFLQ"
     aSDomain        join(20112..20292,20354..20692,20742..20810,20875..20966,
                     21039..21170,21229..21282,21340..21422,21478..21512,
                     21573..21670,21731..21874)
                     /aSDomain="AMP-binding"
                     /aSTool="nrps_pks_domains"
                     /database="nrpspksdomains.hmm"
                     /detection="hmmscan"
                     /domain_id="nrpspksdomains_jgi.p_Fomfom1_1210865_AMP-bindin
                     g.1"
                     /evalue="1.10E-34"
                     /label="jgi.p_Fomfom1_1210865_AMP-binding.1"
                     /locus_tag="jgi.p_Fomfom1_1210865"
                     /protein_end="446"
                     /protein_start="37"
                     /score="111.5"
                     /specificity="substrate consensus: X"
                     /tool="antismash"
                     /translation="KHNPNYPIFLYHDGKELKYITYATANRAIDRAARYIGSKVGVNHK
                     HAGNDKPVVGILANADSITYVCTAIGVMRAGYAIFLISTRNAPVAVADMLERTGAGHVI
                     VSSDSFMRGVAQEALSSLSANGKHVVEIGIPTFEELFAERLEPSSPYDAQVVLPTSFDV
                     TGAAAILHSSGSTGHPKTIVWTHKMLARWGNISVRCEINARGAIMGCHGTPMFHGLGSF
                     LWSAAPLAGLIIAVFKPASPPTVPTPEAVWSGIVATNADFSWSVPSFVEEWARDPEKVA
                     FMKNMHGVMFGGATLNDEVGNSLASKGVSLYSMYGCTEAGMINDFGRLNPGMEWAYWAV
                     APGVECIFRPTGDGVYEVVIMSDVDAPLPKTNTKIGDRDAYATTDLVVPHPTKPGLWKI
                     IGRADEQIVL"
     aSModule        20112..23795
                     /complete
                     /domains="nrpspksdomains_jgi.p_Fomfom1_1210865_AMP-binding.
                     1"
                     /domains="nrpspksdomains_jgi.p_Fomfom1_1210865_PP-binding.1
                     "
                     /domains="nrpspksdomains_jgi.p_Fomfom1_1210865_NAD_binding_
                     4.1"
                     /locus_tags="jgi.p_Fomfom1_1210865"
                     /monomer_pairings="X -> X"
                     /starter_module
                     /tool="antismash"
                     /type="nrps"
     exon            20354..20692
                     /ID="exon_13817_2"
                     /Parent="mRNA_13817"
                     /gene="jgi.p|Fomfom1|1210865"
                     /source="prediction"
     CDS_motif       join(20671..20692,20742..20779)
                     /aSTool="nrps_pks_domains"
                     /database="abmotifs"
                     /detection="hmmscan"
                     /domain_id="nrpspksmotif_jgi.p_Fomfom1_1210865_0001"
                     /evalue="1.60E-04"
                     /label="NRPS-A_a3"
                     /locus_tag="jgi.p_Fomfom1_1210865"
                     /protein_end="223"
                     /protein_start="203"
                     /score="14.6"
                     /tool="antismash"
                     /translation="AAILHSSGSTGHPKTIVWTH"
     exon            20742..20810
                     /ID="exon_13817_3"
                     /Parent="mRNA_13817"
                     /gene="jgi.p|Fomfom1|1210865"
                     /source="prediction"
     exon            20875..20966
                     /ID="exon_13817_4"
                     /Parent="mRNA_13817"
                     /gene="jgi.p|Fomfom1|1210865"
                     /source="prediction"
     exon            21039..21170
                     /ID="exon_13817_5"
                     /Parent="mRNA_13817"
                     /gene="jgi.p|Fomfom1|1210865"
                     /source="prediction"
     exon            21229..21282
                     /ID="exon_13817_6"
                     /Parent="mRNA_13817"
                     /gene="jgi.p|Fomfom1|1210865"
                     /source="prediction"
     exon            21340..21422
                     /ID="exon_13817_7"
                     /Parent="mRNA_13817"
                     /gene="jgi.p|Fomfom1|1210865"
                     /source="prediction"
     exon            21478..21512
                     /ID="exon_13817_8"
                     /Parent="mRNA_13817"
                     /gene="jgi.p|Fomfom1|1210865"
                     /source="prediction"
     exon            21573..21670
                     /ID="exon_13817_9"
                     /Parent="mRNA_13817"
                     /gene="jgi.p|Fomfom1|1210865"
                     /source="prediction"
     exon            21731..21889
                     /ID="exon_13817_10"
                     /Parent="mRNA_13817"
                     /gene="jgi.p|Fomfom1|1210865"
                     /source="prediction"
     exon            21941..21959
                     /ID="exon_13817_11"
                     /Parent="mRNA_13817"
                     /gene="jgi.p|Fomfom1|1210865"
                     /source="prediction"
     exon            22018..22168
                     /ID="exon_13817_12"
                     /Parent="mRNA_13817"
                     /gene="jgi.p|Fomfom1|1210865"
                     /source="prediction"
     exon            22220..22277
                     /ID="exon_13817_13"
                     /Parent="mRNA_13817"
                     /gene="jgi.p|Fomfom1|1210865"
                     /source="prediction"
     exon            22334..22593
                     /ID="exon_13817_14"
                     /Parent="mRNA_13817"
                     /gene="jgi.p|Fomfom1|1210865"
                     /source="prediction"
     aSDomain        join(22514..22593,22652..22781)
                     /aSDomain="PP-binding"
                     /aSTool="nrps_pks_domains"
                     /database="nrpspksdomains.hmm"
                     /detection="hmmscan"
                     /domain_id="nrpspksdomains_jgi.p_Fomfom1_1210865_PP-binding
                     .1"
                     /evalue="1.10E-07"
                     /label="jgi.p_Fomfom1_1210865_PP-binding.1"
                     /locus_tag="jgi.p_Fomfom1_1210865"
                     /protein_end="657"
                     /protein_start="587"
                     /score="24.2"
                     /tool="antismash"
                     /translation="FVRAVVSSTLRREIADDADIFRSGGDSLQATWIRNTILRAIRETD
                     RSAAKRLPVNLVFAAPTIASLSRLI"
     exon            22652..23193
                     /ID="exon_13817_15"
                     /Parent="mRNA_13817"
                     /gene="jgi.p|Fomfom1|1210865"
                     /source="prediction"
     aSDomain        join(22923..23193,23263..23406,23468..23724,23793..23795)
                     /aSDomain="NAD_binding_4"
                     /aSTool="nrps_pks_domains"
                     /database="nrpspksdomains.hmm"
                     /detection="hmmscan"
                     /domain_id="nrpspksdomains_jgi.p_Fomfom1_1210865_NAD_bindin
                     g_4.1"
                     /evalue="4.40E-30"
                     /label="jgi.p_Fomfom1_1210865_NAD_binding_4.1"
                     /locus_tag="jgi.p_Fomfom1_1210865"
                     /protein_end="929"
                     /protein_start="704"
                     /score="96.4"
                     /tool="antismash"
                     /translation="ITGTTGGFGCDTLEHLLKDEAVEKVYAFNRKGAQAIERQRAQFQA
                     RGLDETLLDSPKLKMIEAVLHEPGFGLEPSLLDEIRRSATHIMHNAWKVDFNLSIASFE
                     VDIQGTRNFIDLALGSPYRKPPSIIFVSSIGTLSNCTLPPPVPEKYMDDPNFPFGSGYS
                     ESKWVTEHVLQNVSRQTDVHTVVMRLGQVAGDRLGYWNEREWFPALVKSALFQRCLPDL
                     EGD"
     exon            23263..23406
                     /ID="exon_13817_16"
                     /Parent="mRNA_13817"
                     /gene="jgi.p|Fomfom1|1210865"
                     /source="prediction"
     exon            23468..23724
                     /ID="exon_13817_17"
                     /Parent="mRNA_13817"
                     /gene="jgi.p|Fomfom1|1210865"
                     /source="prediction"
     exon            23793..24224
                     /ID="exon_13817_18"
                     /Parent="mRNA_13817"
                     /gene="jgi.p|Fomfom1|1210865"
                     /source="prediction"
     exon            24576..24714
                     /ID="exon_13818_1"
                     /Parent="mRNA_13818"
                     /gene="jgi.p|Fomfom1|1441996"
                     /source="prediction"
     five_prime_UTR  24576..24714
                     /ID="UTR5_13818"
                     /Parent="mRNA_13818"
                     /gene="jgi.p|Fomfom1|1441996"
                     /source="prediction"
     gene            24576..27841
                     /ID="gene_13818"
                     /Name="jgi.p|Fomfom1|1441996"
                     /gene="gene939051_942317"
                     /portal_id="Fomfom1"
                     /proteinId="1441996"
                     /score="0"
                     /source="prediction"
                     /transcriptId="1442187"
     mRNA            24576..27841
                     /ID="mRNA_13818"
                     /Name="jgi.p|Fomfom1|1441996"
                     /Parent="gene_13818"
                     /gene="jgi.p|Fomfom1|1441996"
                     /proteinId="1441996"
                     /source="prediction"
                     /track="FilteredModels1"
                     /transcriptId="1442187"
     five_prime_UTR  24777..24799
                     /ID="UTR5_13818"
                     /Parent="mRNA_13818"
                     /gene="jgi.p|Fomfom1|1441996"
                     /source="prediction"
     exon            24777..24852
                     /ID="exon_13818_2"
                     /Parent="mRNA_13818"
                     /gene="jgi.p|Fomfom1|1441996"
                     /source="prediction"
     CDS             join(24800..24852,24911..24978,25034..25473,25556..25605,
                     25671..25759,25821..26032,26112..26182,26232..26329,
                     26385..26900,26949..27220,27288..27340,27399..27698,
                     27746..27830)
                     /ID="CDS_13818"
                     /gene="jgi.p_Fomfom1_1441996"
                     /source="prediction"
                     /transl_table=1
                     /translation="MAYEPANYPEGLEERLDKFREEVFSPQQESPQVDASPIHHNPTPL
                     LTSNLPSRSHTSFRSRVARTAHAQTAKVQSAVKKADNMHSIFPRLSGLGKLPLEMFYEV
                     SGAITVTPAYAEVTIPMARYLEPIDLLYLAQTLKWLREVLLSIKNRRLWQISMANLRTT
                     GFPNVPDDLCEPEYTALVFDTHCFVEYALRIRFCEECYSENVVEASEVVGGALPALQDM
                     VVALIPAVSKSLVQWRRKPCQRRFVMFTLMTNPLSHMVEDCCLKSDLVTTMSMLSSLPP
                     GTDWNTLSELMKERINNVLERQVDAMLLEWWEDTISRTERDFLVMSVALNHLIKRGCIR
                     KGSATEHEWRVMMHSGSRDEALRLKPYEQIRHEGNLKYDREAAAYERRYEQRLSKLQDY
                     YARFVQTSCGECEDLELYPNNAYASANFFRHLAEANYARGDMGREFDLDTLRHADRISR
                     EIEKYVECVKQAFAALVLLNSPNQDAHADTLSNMATDQAYGSDYLSSATLDALSRTVDG
                     TLSRADALFVCDLCPAHASEMHTFNTYKLPSTLDLEDEDDYEYVSLPRCTYWTEAKTLV
                     PRLLPAIGLPHHTDMSELDDLLASARLTCTCGDPSLPGSSELNWAQFVYHVYQHSVWYQ
                     QRLDMRLRDADAVVILNDDHADLSKCIRWSRRKATRTHDVALFDHHVRADPYTRARINA
                     HLATAPEGHEPFCRVCESMTLARSRSRDATLVLKGRADDIVYHMRAKFLLLGIRGCFAR
                     RMCALGRLSIPSLTR"
     exon            24911..24978
                     /ID="exon_13818_3"
                     /Parent="mRNA_13818"
                     /gene="jgi.p|Fomfom1|1441996"
                     /source="prediction"
     exon            25034..25473
                     /ID="exon_13818_4"
                     /Parent="mRNA_13818"
                     /gene="jgi.p|Fomfom1|1441996"
                     /source="prediction"
     exon            25556..25605
                     /ID="exon_13818_5"
                     /Parent="mRNA_13818"
                     /gene="jgi.p|Fomfom1|1441996"
                     /source="prediction"
     exon            25671..25759
                     /ID="exon_13818_6"
                     /Parent="mRNA_13818"
                     /gene="jgi.p|Fomfom1|1441996"
                     /source="prediction"
     exon            25821..26032
                     /ID="exon_13818_7"
                     /Parent="mRNA_13818"
                     /gene="jgi.p|Fomfom1|1441996"
                     /source="prediction"
     exon            26112..26182
                     /ID="exon_13818_8"
                     /Parent="mRNA_13818"
                     /gene="jgi.p|Fomfom1|1441996"
                     /source="prediction"
     exon            26232..26329
                     /ID="exon_13818_9"
                     /Parent="mRNA_13818"
                     /gene="jgi.p|Fomfom1|1441996"
                     /source="prediction"
     exon            26385..26900
                     /ID="exon_13818_10"
                     /Parent="mRNA_13818"
                     /gene="jgi.p|Fomfom1|1441996"
                     /source="prediction"
     exon            26949..27220
                     /ID="exon_13818_11"
                     /Parent="mRNA_13818"
                     /gene="jgi.p|Fomfom1|1441996"
                     /source="prediction"
     exon            27288..27340
                     /ID="exon_13818_12"
                     /Parent="mRNA_13818"
                     /gene="jgi.p|Fomfom1|1441996"
                     /source="prediction"
     exon            27399..27698
                     /ID="exon_13818_13"
                     /Parent="mRNA_13818"
                     /gene="jgi.p|Fomfom1|1441996"
                     /source="prediction"
     exon            27746..27841
                     /ID="exon_13818_14"
                     /Parent="mRNA_13818"
                     /gene="jgi.p|Fomfom1|1441996"
                     /source="prediction"
     three_prime_UTR 27831..27841
                     /ID="UTR3_13818"
                     /Parent="mRNA_13818"
                     /gene="jgi.p|Fomfom1|1441996"
                     /source="prediction"
     exon            complement(29061..29249)
                     /ID="exon_13819_3"
                     /Parent="mRNA_13819"
                     /gene="jgi.p|Fomfom1|1210837"
                     /source="prediction"
     gene            complement(29061..30015)
                     /ID="gene_13819"
                     /Name="jgi.p|Fomfom1|1210837"
                     /gene="gene943536_944491"
                     /portal_id="Fomfom1"
                     /proteinId="1210837"
                     /score="0"
                     /source="prediction"
                     /transcriptId="1211028"
     mRNA            complement(29061..30015)
                     /ID="mRNA_13819"
                     /Name="jgi.p|Fomfom1|1210837"
                     /Parent="gene_13819"
                     /gene="jgi.p|Fomfom1|1210837"
                     /proteinId="1210837"
                     /source="prediction"
                     /track="FilteredModels1"
                     /transcriptId="1211028"
     CDS             complement(join(29061..29249,29449..29631,29776..30015))
                     /ID="CDS_13819"
                     /gene="jgi.p_Fomfom1_1210837"
                     /phase="0"
                     /source="prediction"
                     /transl_table=1
                     /translation="MFNVLSLLTLAFAATSALAVPTSKLTSSACHGLGRGAFDNVAAFT
                     LAAWNSTLPNANSTGVPLVFGSAGAISGASFHVISTLASFPFDDFPTIALKDGRLIPSS
                     PRQVSTGAQNVASGDLLTFVSSNSVDPTQGPQIYCAVADTDPAGHGTGHPFLAVNGNTD
                     EFALCQHGSQNSVVFKPKANTTSYDASSCYPIKVQLIYDY"
     exon            complement(29449..29631)
                     /ID="exon_13819_2"
                     /Parent="mRNA_13819"
                     /gene="jgi.p|Fomfom1|1210837"
                     /source="prediction"
     exon            complement(29776..30015)
                     /ID="exon_13819_1"
                     /Parent="mRNA_13819"
                     /gene="jgi.p|Fomfom1|1210837"
                     /source="prediction"
     exon            complement(31938..32072)
                     /ID="exon_13820_5"
                     /Parent="mRNA_13820"
                     /gene="jgi.p|Fomfom1|1222182"
                     /source="prediction"
     gene            complement(31938..32972)
                     /ID="gene_13820"
                     /Name="jgi.p|Fomfom1|1222182"
                     /gene="gene946413_947448"
                     /portal_id="Fomfom1"
                     /proteinId="1222182"
                     /score="0"
                     /source="prediction"
                     /transcriptId="1222373"
     mRNA            complement(31938..32972)
                     /ID="mRNA_13820"
                     /Name="jgi.p|Fomfom1|1222182"
                     /Parent="gene_13820"
                     /gene="jgi.p|Fomfom1|1222182"
                     /proteinId="1222182"
                     /source="prediction"
                     /track="FilteredModels1"
                     /transcriptId="1222373"
     CDS             complement(join(31938..32072,32129..32239,32304..32597,
                     32651..32764,32823..32972))
                     /ID="CDS_13820"
                     /gene="jgi.p_Fomfom1_1222182"
                     /phase="0"
                     /source="prediction"
                     /transl_table=1
                     /translation="MALFPPRQSRWIQLDDNTYYQYHQGRKCFVRLQAPLEDSGSSDAD
                     SIPAERIPDWSVAFVVDEETGRDSYTHLKLMNHWIPFTDTDWSEFGAYQRSLQYRHPNA
                     STATAPTERSTAATHFGAATIRPIFQERYRNGNTIKEPFTDVLYNARMEHAAWGAVERS
                     EDIAFDCGEFQTNTNRKFTVRLGLPRVKVAPIQKNLQRRGQPLTRGDLAIIIAEEVRRA
                     LAASGERIYLSDGTSIGYNDIVLVDVKCVGQASVQPSLGYYPPIA"
     exon            complement(32129..32239)
                     /ID="exon_13820_4"
                     /Parent="mRNA_13820"
                     /gene="jgi.p|Fomfom1|1222182"
                     /source="prediction"
     exon            complement(32304..32597)
                     /ID="exon_13820_3"
                     /Parent="mRNA_13820"
                     /gene="jgi.p|Fomfom1|1222182"
                     /source="prediction"
     exon            complement(32651..32764)
                     /ID="exon_13820_2"
                     /Parent="mRNA_13820"
                     /gene="jgi.p|Fomfom1|1222182"
                     /source="prediction"
     exon            complement(32823..32972)
                     /ID="exon_13820_1"
                     /Parent="mRNA_13820"
                     /gene="jgi.p|Fomfom1|1222182"
                     /source="prediction"
     three_prime_UTR complement(34553..34614)
                     /ID="UTR3_13821"
                     /Parent="mRNA_13821"
                     /gene="jgi.p|Fomfom1|1305710"
                     /source="prediction"
     exon            complement(34553..34913)
                     /ID="exon_13821_2"
                     /Parent="mRNA_13821"
                     /gene="jgi.p|Fomfom1|1305710"
                     /source="prediction"
     gene            complement(34553..35485)
                     /ID="gene_13821"
                     /Name="jgi.p|Fomfom1|1305710"
                     /gene="gene949028_949961"
                     /portal_id="Fomfom1"
                     /proteinId="1305710"
                     /score="0"
                     /source="prediction"
                     /transcriptId="1305901"
     mRNA            complement(34553..35485)
                     /ID="mRNA_13821"
                     /Name="jgi.p|Fomfom1|1305710"
                     /Parent="gene_13821"
                     /gene="jgi.p|Fomfom1|1305710"
                     /proteinId="1305710"
                     /source="prediction"
                     /track="FilteredModels1"
                     /transcriptId="1305901"
     CDS             complement(join(34615..34913,34976..35339))
                     /ID="CDS_13821"
                     /gene="jgi.p_Fomfom1_1305710"
                     /source="prediction"
                     /transl_table=1
                     /translation="MIDGLSCEPAWTGTSVRTLVRDCGCTNFIHTLNSFLRTAARGHSL
                     PLPVQNIHSGTCFAAYKRMQVTLPPLRQVSHHPVKDVIRAVPAQAARQLISASPAHFDT
                     VLARQTPGPVDPDEPLSGLCVARVRAIFQIPVTYGIRIKHPVAYVEWFTPFHTIDANTG
                     MYRISHSTRNHRRHVSIIPITQIVRSIHLIPVWGKSVDCTWTSHNVLDKCRRFLVNP"
     exon            complement(34976..35485)
                     /ID="exon_13821_1"
                     /Parent="mRNA_13821"
                     /gene="jgi.p|Fomfom1|1305710"
                     /source="prediction"
     five_prime_UTR  complement(35340..35485)
                     /ID="UTR5_13821"
                     /Parent="mRNA_13821"
                     /gene="jgi.p|Fomfom1|1305710"
                     /source="prediction"
     three_prime_UTR complement(35548..35839)
                     /ID="UTR3_13822"
                     /Parent="mRNA_13822"
                     /gene="jgi.p|Fomfom1|1305715"
                     /source="prediction"
     exon            complement(35548..36504)
                     /ID="exon_13822_7"
                     /Parent="mRNA_13822"
                     /gene="jgi.p|Fomfom1|1305715"
                     /source="prediction"
     gene            complement(35548..38259)
                     /ID="gene_13822"
                     /Name="jgi.p|Fomfom1|1305715"
                     /gene="gene950023_952735"
                     /portal_id="Fomfom1"
                     /proteinId="1305715"
                     /score="0"
                     /source="prediction"
                     /transcriptId="1305906"
     mRNA            complement(35548..38259)
                     /ID="mRNA_13822"
                     /Name="jgi.p|Fomfom1|1305715"
                     /Parent="gene_13822"
                     /gene="jgi.p|Fomfom1|1305715"
                     /proteinId="1305715"
                     /source="prediction"
                     /track="FilteredModels1"
                     /transcriptId="1305906"
     CDS             complement(join(35840..36504,36575..37187,37267..37363,
                     37439..37614,37680..37809,37870..38000))
                     /ID="CDS_13822"
                     /gene="jgi.p_Fomfom1_1305715"
                     /source="prediction"
                     /transl_table=1
                     /translation="MSEPEVVKYGDGHYRRTVYGLGPYIADYPEQVLLACVVQGWCAKC
                     DAKPADLDGESNSRSHALTDHLLDILDLKSLWDEYGIVGDLLPFTVAFPRADIHEMLSP
                     DLLHQVIKGTFKDHLVSWVEEYLESTHGKMKAAKILADIDRRIAAAPHFPGLRRFPEGR
                     GFKQWTGDDSKALMKVYLHAIRGYVPEQMVRCISAFLEFCYLVRRDVITTRTLIHIEDA
                     LSCFHRDRIIFEQVGVRAQTISLPRQHSLKHYPALIQLFGAPNGLFSSITESKHIKAVK
                     EPYRRSSRYEALGQMLIINQRLDMMAAARVDLEARGMLRGPLLPTIPEERDYWEELDIN
                     PPQQGEDPAARAERHAALDEDEDGGPARDADIEGEVLLAKQKARGYPKELPDLAQFIEV
                     PHLPELIQRFLYTQLNPGSLVPGESVDLALCPPPPDRVSVYPSAVAVYRAPSDTCSAKG
                     MKRERIRAVRTWRGGAARYDCVFVVEDDTLPGFRGLAAARVLLLFSFKHPSGVTYPCAL
                     VSWFVPSHDEPCEETGMWVVEPQVDPHGRYVVSVIHLDCILRAAHLLPVCGDEAVPKRL
                     KHSDTLDAYTTFYVNKYADHHAHEIAF"
     exon            complement(36575..37187)
                     /ID="exon_13822_6"
                     /Parent="mRNA_13822"
                     /gene="jgi.p|Fomfom1|1305715"
                     /source="prediction"
     exon            complement(37267..37363)
                     /ID="exon_13822_5"
                     /Parent="mRNA_13822"
                     /gene="jgi.p|Fomfom1|1305715"
                     /source="prediction"
     exon            complement(37439..37614)
                     /ID="exon_13822_4"
                     /Parent="mRNA_13822"
                     /gene="jgi.p|Fomfom1|1305715"
                     /source="prediction"
     exon            complement(37680..37809)
                     /ID="exon_13822_3"
                     /Parent="mRNA_13822"
                     /gene="jgi.p|Fomfom1|1305715"
                     /source="prediction"
     exon            complement(37870..38098)
                     /ID="exon_13822_2"
                     /Parent="mRNA_13822"
                     /gene="jgi.p|Fomfom1|1305715"
                     /source="prediction"
     five_prime_UTR  complement(38001..38098)
                     /ID="UTR5_13822"
                     /Parent="mRNA_13822"
                     /gene="jgi.p|Fomfom1|1305715"
                     /source="prediction"
     exon            complement(38165..38259)
                     /ID="exon_13822_1"
                     /Parent="mRNA_13822"
                     /gene="jgi.p|Fomfom1|1305715"
                     /source="prediction"
     five_prime_UTR  complement(38165..38259)
                     /ID="UTR5_13822"
                     /Parent="mRNA_13822"
                     /gene="jgi.p|Fomfom1|1305715"
                     /source="prediction"
ORIGIN
        1 atgcctcaag cgaatcatct ttggccctct agatatcttt cacccctctc gttcagggga
       61 atgggacgag ttacagatcg ggcgctgtca agggctcgaa gagttgaacc tccggactcg
      121 ggtggtcctg cgcatgcacg ttgacctctt tgccaccctt ccgcccacgg tgcgcacgat
      181 acgcatcacg ttggtcggga tagacaactc ggcgagagag ccaggagcag atagtcaatg
      241 ggaagatttc gacgctgcat tctctggatc ccagttcgct catgtcatac tcgttctcga
      301 gacttcgccg cgcctcaaag agaggttaaa tgccaagaaa actgccgagt tgatggaccg
      361 ggtgatgaac ggactcagga gcttacgagc tcaggggagg ttggtggtga gcgagcagtc
      421 gatggaatgg tggcgtgagt gctgttttat ctcgataacc tgcctggaag tgattctgat
      481 tttgtgcagg tgtaagcagt acgaataaga cggcgtgagc gacgtacata aacgctctct
      541 tggaagtgag tgtcctcagg tcaaagctga tcagacgcgg tacgaattga atcaatcaat
      601 catttcacag cagagtggag caaaagcctc gcagtccatc tattgtatgt atgtactact
      661 aggcctatgc gagtctctgg ccccgtattt cccgaatctc ctgctcgatc tcgccccaat
      721 tgaggaaccc cggtagacga accctgacag ccggaaggcc cgtttgtgca ccggtctgcg
      781 ggtcgcacaa cactaaattg gggaacaagt aatcaatgta ttgtgcaatc atcgccttct
      841 ccaaccttcc gctcacatca gcgttttggc tgaacgtcaa cttcaaatcg agcgaacaga
      901 gtgcgtgggc tgtcttccgc ggagccgtcg ccacctcaat tgtctcgggt atagaaagct
      961 tcgtcatgct gagcgcttgc agctccgggc agtgctcgga aaagtgatgt agagacgtta
     1021 ggggcggata tgagaggaga ggagggtagg agagaaagag gctgcgtacg cgcttccatg
     1081 cgcgtgcgat ctcgaggacg tccgcatcgc ggaaggggta tatgttgttt gcgagacaga
     1141 tgtcgacctc ttcgaggtcc tggagcgcga agagcggacg gatgacagcg gcaaaggcgg
     1201 aagagccatc catgttgagc cagagaaact ctgctctgtc gttgatgaga tgcactgtca
     1261 gtttgcgcag agaacgagag aagggcgcag aggcgatgag ggaaaagatg cctatactgc
     1321 ggggggagta ttcgtcctct gatgcgcgga gggagaggtt ttgaagatgt ggcaggtcaa
     1381 ggaagcctgg ggacagtgca cctaggatgt caggagaccc tccgtggaga cggagatccc
     1441 gcatggccgg ggcgtgcacc gaaggtcctg ggtgtgcgaa atccacgata cgtgcaaaca
     1501 acagctcgag tgagcccatg ttttccaaga tcgcgcgcac agactgcgaa tcgagtatac
     1561 aggactgatt gtagatgaag agctcgcgga ggcgagtgag gccgaggaga tgagtaatga
     1621 gatccggacc ggggccctgc ctcccagtga ccgcgaaccg acgaagggat ggggcggctt
     1681 ttgcgaggcc gacgaacacg ggatcgacaa tatcgaagtc ctcgaatcgc tggggtgcag
     1741 caaacgcctt gcctcctgtg gattctgtcc caagccgact gatggtgacc tccaggtcat
     1801 ggagagacag tgaagagagt aggaggatgg atgtatctgt cggtactgca tgcctccagg
     1861 cgagtccccg tagggatgga aggatggttc gcccgtggtt gtgtttcgtc aaagcgcgca
     1921 ggagcctaag ctcgccctgc gaacaggctg cgcccacctc gcggatatac gaggcgatgt
     1981 gcaagaaacg ctgccatcta tccagatcgt tctgaacgat gtcgttcaca aaatcctcgg
     2041 catcaatgta ctatcgcgtg acacgtcagc gtccggctga ggagtgatca tacggtcacc
     2101 gatttaacta ctcacctccc agaacgcgga gagccatttg gactctggcg agaaatttct
     2161 gccggctagg agattccaca gagggtgaaa cgagtcgaga ttccgccata atacatacga
     2221 tgccggttct ctccaggccc gacagacacg cgcacacctt gcgagagtcg cacgaccacc
     2281 ccgaatcatc gcccctttgt gagtcgaaag ttggagctga tcgaagaaat gtaagacgat
     2341 gtcgtagctg aagagcgctg tttcctttgg cgaggacata gtggcaactg gagttggaca
     2401 gacggttact ttaggtcact tcaaaaagga cacgacagac cgatcagccc gggcaagcgc
     2461 agtcggtact gacgcctcgg gaggtcgagg gcgaccactg aagttcctag agtcgggtgg
     2521 tcaagctgca aacaggccac tgagttgcga gttcaacgag aggtgcctat actcactcac
     2581 agcgaaatga accttgaaca ccccagtgtt atacccgaat cgtggcgctc actacttgct
     2641 atgtaagaga aaacgtcact ctcttccgtc tccggtagac cgggatttgt tattctgcgc
     2701 acaggctcgc agctcgcaca gctctccgtc aactccaagt cgctgaataa aaacatgcat
     2761 ctgtcacatc caaccacgct gaagtgcgat gctcgagtaa ggactcaccc caggtttcca
     2821 acttcaagaa aaagtggctg agcattcaag cgcccaactg ctggcaacgg ttcacatata
     2881 tggcaatctg caccgccacg cacaactgtc tcttttttct cttcaccata ataccttcaa
     2941 gttcatcctt ggctaaagac agttctcgtt ctctctccca ggttttctga gcctgtaaac
     3001 tcaaaatgta catgactctc agtaattgag atgagtatgt ctgctcgctg ctgctctcca
     3061 acaaagcgag ttgccaacaa ctgcgccata ttccgattca tcggtggacc actacagtca
     3121 catgctcaca actcaatgcc tcgaaggtaa tcatgttgaa agaggggaac tttaaatgac
     3181 ctctagaaga ccttattcag ggcgctcgca tcagggatac gatcgcaccc tcctacgcgg
     3241 actgtctcat gaaaattttc ggggtcagtc tctcaaacac atcggcccgg tttacttgtg
     3301 attcgaggac tcatgcgact acttgggcat ggcgacagac caacatacct cgctggagat
     3361 tatcgaatta cccggctccg aacttcccat cgtcgtgtct ctcacccatg tactatgtac
     3421 taagagtgca aagaccctgg aaaactgcac tacagcctaa ccacttgaaa ctgtctttcc
     3481 tctgaggtat aaaagcttta tgaactcgat gagatcttcc tcagccgatg tttttcgacg
     3541 cgcccttccc cccctctccc ttccactcct gtgatcgaca tccggcccag gccttgtcag
     3601 cctcacaccg tccacgtata tctcccagat cctgactcct tgtcgctctc tttgtctgct
     3661 ggcacagtcc cttgtatcct agttatactc agcatccatc tacactcgcc ccttccgcca
     3721 tgtactccat cctcttcttg ctctttgcca tctcacccct ggttgtaggt cacggatacc
     3781 tcgcctctgt caccgtcgat gggaagttgt accagggtaa cacccccggt agcagtagca
     3841 gtgagtcccg tacacttcgc tgtctccacg acatttctct cacttgccgc cttcttacac
     3901 agtctcgtcg ccgatccgta tgatctccga catcgggccg gtcaagggca cgaacaacac
     3961 cgacctcggc tgcggcctcc atgcacagaa ggcagcagca gtcgccgctg cgcaaccagg
     4021 gagcaccgtc agcttcaagt gggtcagtaa cactggcggc aacgtgagtt gaattccctt
     4081 ccccatcccc cctcacggtt acactggcat tttgcatacc acgcatactg accaccactc
     4141 gcgcttgcag tggatccacg cggtgggccc cctcctgaca tacatggcct cctgcggctc
     4201 gtcaggctgc acctccttcg accacacgca cgcccagtgg ttcaagatcg cgcagtccgg
     4261 cctgcgctcc gacggcacct gggcgatgca cgacctctac gtcggcaagt cagacgccgc
     4321 gtccgtcacg ctccccgcga acctcgcccc gggcgagtac ctcgtccggc acgagctcct
     4381 cgcgctgcac ggcgcgcagg ccgtcggcgg cgccgagttc taccccgcgt gcgcgcagct
     4441 ccgcgtgggc ggcaccaagt ccggcagcgc cgcgtcgacg gtgtcgtttc ccggtgcgta
     4501 tagtgactac gacaagggca tcctggtcga tgcgtacacc atgactggcg actatgtctt
     4561 ccccggccct gcgatctcgg acctcgcggc ggggtcgact gctgtcaaca ccactgacgt
     4621 ttctgaggcg agttcagccg gaacctttac gcccgagacg tcgggccagt acaaggtcct
     4681 catcttccct cgccacgtca gccgcatcat gcgctcgctc aacctcgcac agtgaagcac
     4741 cggccttctc ccctccttcc attcctattc tcctactcct gtggcactac cctccttccc
     4801 agtcgaccct cccctccttc acacatctac actcgctcca tgacacacct gatagacata
     4861 gactgtactc atcacgtcac gcctagtaat acagtggcgc cagtgctgga accatgtaga
     4921 cactcatgta ctcgccccat cgctgtcgcc aggtcgcggc tggggcggcg agtgcgtcca
     4981 aaagcttgta ctgttactgt actagcagca atgcagagcg tttgcagcac gtcgctgcca
     5041 ttcgaccttg gacgcattcg ttcgagactt gagtgggccg agctgggaga gccggccgat
     5101 attattggaa cactagtaca gccgatgatt gtcaagcagg ttgcgcgcac gttcaagttt
     5161 cctccgccca acgaaggaag acatacatca gcaagcgcta gcgatggcca tcgcctttta
     5221 cagtctatac tcgtggtgta tcccattgca agtcgtgcaa gaagcagtgc ggtacactat
     5281 acctatacta gaaactatta caagatgcct atcgtacagg tcttgcagtc ctccctccga
     5341 catccggagc gtccgatggt ccaaggagga agcgagcgaa gcaccgctcg cgcgggtgcg
     5401 cgggatgcgc gcaaatctag tcaagactga gggatccaag tcagtatggg tatggtcata
     5461 gcatggcgcc tcgcacaaca cgcgttgtca atggtactca catgctgccg ttcccatatg
     5521 taccatgccc gacgcgcgga gacacacaaa gagaggcaag acatcaacca tcagccacaa
     5581 cattccacca caactcgatc aagttgcagc actcacccaa tagcagccat cgcagccacg
     5641 cccgcgaaca ggctcgcgag cgcgagcacc tgccgcctga cgctgctccg ccacaagtgc
     5701 gcgtccatca caaagtcgcc cgcgagcatc tccacgcacg ccgcgtagat gagcatcccg
     5761 gccgacaccg cggacatcac gccctgcacg agcacgaggt ggagcccgtc cgaccttcct
     5821 aacttgcctg ggcccccaag tgtgagcagc ccgatggcga tcccgagcgg cgtcgtggtc
     5881 gcgaaggtga tggcgaggag cggtttgagc gtgcggccgg ggaagtggcg gaagccgtct
     5941 gtgtgaggtg ggaggggtgg tgtcagttgg gtcagggcga gcacacatga tatgaagggg
     6001 caggggcgac gtacgttcag aggaggagga gggcaggccg gctatgcgga tgccgagcga
     6061 gagaccctcg aagagctggt ggaaaacaat cgcgatgacg agggacgcta cagcagtacg
     6121 cgatgaggat tccagagaga gagagaaccc ggaactcaag agacgtactg aactcgggcc
     6181 cggtggtgat tgagagcgtg aggccgatca cgagcgaatg tatcatgatg cccatttgaa
     6241 gcacctgttc atcaggtcag cactgttgtt ctgccactgg aacgagttgc aacagagaac
     6301 tgaccagaat cccgatcact tgccgcctcc gcccgacctt cgtctcctgc tctccaggat
     6361 cagtcgcgca ctcctcgtct acgctcgcgt catgcatgtg tccatgtcca tgtccgtttc
     6421 cggatccgtg cgaatggtcg tcgctctcgc cgtcgattcc atgcatccag cgctccatgt
     6481 ccaggtgcgc gtgtccgtgg tgcctgctgc cttctcgttc atggccgtga ttgtggccac
     6541 gactatgtcc atgttcgtcc tgctctgcac tcctttgcgc cctggacttc ccaatcccaa
     6601 tcccggtcgc gctgcgcttc ggcgtggaag gagggatgtt cggaaggaca gaagcgcctt
     6661 gggagtgtga gtgcgaatgc gaatgtgcgt gcacgcgggc agggaccgct gcgccggcat
     6721 cctcgctgtc gcttccgttc agccagggaa atagtatacc aggccacctc catctcgaga
     6781 cgcgtgaaga atgcttgtgg tgggagtcgc gcggttcatg tcggtggtgg cccccagaga
     6841 aaaacgcgtc tcccggcgga gcggatacat gcgccagctt gtgcgggtgt gcggaggggc
     6901 gcttcgacga gctgtgtgtg gtggtcgcac cgtatgacag agacgcttcg tgtataagtg
     6961 taggggcaca cagtggagtg acttcgttgg aagatagggc agcggtctct gtcgcccgtt
     7021 ctggaggcgc gagcagcaga ggggtgccag aggggtgtcc ggcctcgtcg aaggggccaa
     7081 tgaggtggtt gtgtgcacta aggtgtggac gagggaggcc atcgattgta tcctctactt
     7141 cgccggggct tcgtactagg acagaaggac gggccgcgtc gggagagtca tattgcatca
     7201 ccacggatgc agctgatgaa gatggctcag aggcggtggg cgtagggggt agagacgaat
     7261 aggattgaag gcgatcaacg aacgcggtcg agatatctgg aggactctca ttagtatttg
     7321 ttgtaattaa tctcgttaga agacgacccc aaagaggaaa ctggagttcc ggatacagtc
     7381 aggatggatg catgtcccat ccatctggtc agtgcgtcta cgccttgtca cgctaaggtc
     7441 agggagcccg tcattcgcgg ttggcacatc gcgctttgag cgagccggca caccgcaatc
     7501 gctgcgaagg ctgacatacg ctcaccaatg cttcctgcga ggtttggggc tgcagcatcc
     7561 tttccatgtc gcctgttagg ggcgtatatc cccatcccta gaagggactt tgatcgctac
     7621 atctcgaggc atagaaacgg acggggtttc agacggtaca gagcgaagac cgagagaata
     7681 cagtcaagga ctgagtcggc gctatctctt tatctcgaac gtagtccaag acgacgcaaa
     7741 ggctagacag agcggcagga atggccagat gaaaagcgac tgtacgtaca ttcgacgagg
     7801 aatatgctta gcaaggacgc gaggctatgg agagcagtat gagcatgaac gagacggtgg
     7861 gagctgtaaa cactcacaca atcatccctg cccaatctcc aacccgccat tgcttgttca
     7921 cctcagggtc ctggagagct ttgaaggcgt cttgcaggag atgtacaaac gcagttgaga
     7981 ggatgacacc ggtgccgaag tgcttcccga tgaaaaagag gatactcggg acgcgaatgg
     8041 agcggaaggt tgaggtcaca gtcgggaatg agacggctaa tgaatccgaa tccgattggg
     8101 ttcatcttct ggtagcctga gtgtattaac gagaagaacc taccaaagag agatacgccg
     8161 aatatgagca ccatgatcaa gacgcgttcg gccgtccctt cgtcgtcttc tgccgcgagc
     8221 ttggactggg gaagctttcc ggctgcattg ctgacgatgt gagataggtt aggcatgtac
     8281 cagttgtcag gtggtcgtga cagtcgtagc agagttggac gcgaaggttt gcgtggcact
     8341 cgcggtagca acgggcctga gggagagggt gctctggcat aaatcccgca gcgttcctta
     8401 cctctcgccg gcacaagagg accgcaccag tcggagaacg gtgttctggg tctcgcgcat
     8461 cttttgcgct caattccacc aatcgcgact cgtcgggata taaaagggac cccggtcact
     8521 ccgaaggacg atgaccttcc cagtcatcca agctcccgct ctgctgctct tctgctcttc
     8581 ttcgctctgc tgcccggaca acgccagact cgaccgtcca atcgctctat cagacctccc
     8641 agaacccctc gtgttacaac ccatgaccgc tctgactcat cgcgaatctc caaatgcgcg
     8701 gctaacatgc ccttcaagtc tttgaagttc gtagctctta tcgttcaacg ttcaattcga
     8761 ccctgggacg gatgggaggc ggaagcttgg cggatgaaaa ctgatgcatg atgggaaagc
     8821 tggtccaggt gattgggttt caagctccac gcagcgagat aagtccaata cactgccata
     8881 agaggctttg aacgcctttc tgaggttgca tgccctgaaa aaggcgttct gtggctggtc
     8941 taacgcgtct tgtgttccat tttctatatc ctactccttt cctcacaccg cacaggacgt
     9001 gatttttttc tccacccaga accctcgaga aacggtgagt caagaggtct aacctttgag
     9061 caagttcacc gtttctaggt tgcggtgcgg cagaaacgat gcatgtaaac aagacgtctt
     9121 aacctaccac atatgtggaa gacggcctga ctccccaaag gatgcgatct ttgcagtgtt
     9181 atgatcatag ttcacttatc gcctccgcac atgttcaaaa tgcagaaaac gtgtcgaatg
     9241 agcaacggcg gatcggtatc tttccacgtg attgtaagaa gaagcgacga gtaggtgttt
     9301 cagcggtcac gcctttaatt tcataggaaa cgtagggttg cttgctgcgc acctggggtg
     9361 acgaactacg agttcgccca ggattaataa gagaatgact cggttgccga agcgtcaagc
     9421 gcgttagatt cctacggcta attcagtgtg cagacccgca aaccagattc gtacctaacc
     9481 acaactgcta ccatgtcgtc caacgaagac gaaccgacga cactcaggtg agctgtttgt
     9541 attactcacg caggatgcgc tgacggcgct catacgacag ggaaggtttg tattgcgcgt
     9601 gcggtgaccc gagtttaccc cctccaaggg agctgtcgtg gctagatttg gtaagcgtgc
     9661 tcaacgttgc gcgattctgc agtctggctg ggttcgtgag ggattgcgtt ggccatagat
     9721 aaagcgtgtc tggcgacatc atcgctggta caatcacagg cgcatgtgag tgacccatat
     9781 cccctctctc tagagtttct tgcgcttggt gtcggctgat gaaggttcga ctctgcagtg
     9841 cggggtacgc tgaagcccac cacctgatcc atctgcacaa ccacattctt cccgacctcc
     9901 gtctgcggaa gaagcaaggc aaatcgcaag acggtcgtcc ggagcccaag tactgcattc
     9961 agctgctccc caagggtgcc gacacggcgc cagctcgcga gcgtttcgct gccgacgcag
    10021 cgagccgcgt cgtcgtcgag tctaagctcg cgaagaagcc cgtgccaccc gcggaggacg
    10081 agtgggaacg ggtgctggtc tgccgtctgt gcaagaccat ggcgcgccgg tggaagccct
    10141 acgacggccc acccgggcgt gtccggctcg cgcacgacgt caatcgtatg gtctggcata
    10201 ttcggtcgag gtgggttttg atcgttccgc gggtcttggg tcttgggtct tgtgggtttc
    10261 gtcgagaggt actgattgaa cactcttctt ttgttaagca tgggaagatg gcgattgagg
    10321 agaaggacct catgtttgtg aagggcagat ctccgcagca gctgcctcgt cattgttgcg
    10381 agtttgcatc gtaggcgcga tgcgccatcg cactatatgt tatcctgtat gcaagacaat
    10441 tgagccagat gctggatact gaagctgctg ttgacgagca ctgtagcatc tctgcaattc
    10501 catactcata ctctagctag tataactgct caaagtctcc agcccgtcac cgaccaggac
    10561 agctcgtagt actcggagat cgatatgttt tcagtttccg gtcggtgtgc atgtactttg
    10621 tttatgctcg atgccgctaa gaatatgacc attcacatct tttgggaact agtagagctg
    10681 aagctcgtac tgcctggacg gagacgcata caaacaccga ttgcagcgcc gtcgcgaatg
    10741 cctgagtcgc aacctgtcac tgagtctcta attcacaccg tgcacgcaat gattatttcc
    10801 ttcccctgcg acgtcatagc ctcgtcacag accacgagag gtaatgatag tccacctgcg
    10861 tagccatcgc ggacttcaac ttggttagct ctgcgtcgac cttgaccgta cccttcttga
    10921 acacccgtcc gtcccacagc tcagtccagc tctccggact gtggcagaac tgcgacaggc
    10981 tgcctgagtt cgatgcgcgc tggataacgc gaacgccctt ctcgtgcgcg ccgctctgcg
    11041 tcccgacgat catggaacca ggttccggag acaggaggcc ggcgagagcg cgcgcgatat
    11101 gcgtctgctg ctcctcggtg aagaggtgga agaacgcgcc ggcgtgaatc gcagagacgt
    11161 gcccacgaag ggggttgagt gaggttagag tcgagagcga tggggtgggg gtgtcagagg
    11221 tgtctgtagc tgcgtagagg accggggcga cgtccagatg atcggagttg aggatgtcgc
    11281 cagggacgaa tttggccggg aaggtcgagt tcgtcgagca gaacagcttg tggcctagat
    11341 tccagaactc tgtgagatat gtgagttcga gaatcgtagc aagcgatatg gggaaattca
    11401 ccggcttgga tgtcagtcgc gacaatgttg gcagcgggcc agccttctgc agcgacaaca
    11461 cgagcgtccg tgccaactgt agtgtcggtt gttagcgctc cctacaattg caagtgcttt
    11521 gaactcgaat gtggcttaca gcaacaacct acatcgagga ggatcgcgtc cttcctctct
    11581 ttcgcgagct ttagcaattg atgatggccc ttgatctcag ggatcctgaa gctgaacgag
    11641 gccagtcagg tgaccaacga cagcggttcc caagctgatc acttactgga gaaagaggaa
    11701 tagacgaata catccgtagg gaaacaactg gcataaatga aattcaaaac atggctgcta
    11761 ctggtagaac attgaatcag actgacggca tgtgcctcag attggacctt gataatatgt
    11821 tgcttgagct tctgctcgtc caggatccca gtctgcgtgc tccagaactc gaactctgga
    11881 gtccctgtgt gcagagggta ccacttgtca tcgagtggat acgcgctggc gtctcgtttc
    11941 tcgccgccaa aggtgtgcaa acgtggttgg gacgagtctt cggtggccat ttgcgacgtt
    12001 gtgattggat gtcaaaggtt gggtgagaag aggtgcctgg gttcgtgcag gacgcagcag
    12061 ggttgatata tccatgggct gagcgctgca cgagtcagaa atatattaca ggggagggag
    12121 ccgagggcgc tcacgaagca ccactctgca tccgcgcaga cgtcttgggt cgctctggac
    12181 tgcggtcgga ggttcctgcc aatgaggaag ggaggtgccg gaagggtttg tcaacctatg
    12241 ccacgtgtga ctacggatgt gtccatcatg gttgcccatg cagttctaac agtacttatc
    12301 aactccgagt cacggctctg gagtttggag cagcccgggt tatcaagctt atggccgaga
    12361 agagtggtga ttcataagtc gagcgagggt ccataactag ctcggagaga caacgagtag
    12421 atctctactt agcaccgtac cactgtctcg gaactggtgc tactatcacc gtcgctggcc
    12481 gtaatactag gtgctgccgg atagagaagt gagcataccc ctagcaagtg cttcagagaa
    12541 agcctgagga gggtagccca aatttgtcaa ggagggtact tagtaactag ttcgtttcca
    12601 aataagcgct gacgtcccta gtttgcgctt aagcttcgcg tgcctcggct aattgactcg
    12661 ttcctcgtag tactttgact aacttcacta tcgatggcat gttcgtcggc cttgaaaaag
    12721 ccctttgttg tcgctcggca gtgggaggca gggccccggt ccagatctcg tcgctcattt
    12781 gctcggtctc actcgtctcc gcgagctagg cttcatctac aatcagtcct gtatcctcga
    12841 ttcgcagtca gtacaggcca tcttgaagaa catgggcttc ctcgagctgt tgtttgcacg
    12901 taatttggaa tttgcacgcc caggaccttc ggtgtacgcc ccgggcatgc agcgggatct
    12961 ctgtttccac ggagcatcta ctgacatcct aggtacagtg tccccgggcc ttgacctgcc
    13021 acataggctg gtagtacata catacgatag attgcctgat tgattgattg aactcgtacc
    13081 acgtctgatc aactttgacc tgaggacaca gacttccaag agagctttca tgtacgccgc
    13141 tcataccgtc tgattcgtgc tggttacacc tgcatgtcaa gcacaagatc agagttttca
    13201 ctcaggcagg ctatcgagac gaaacggcac ttacgccacc actccatcgg atgctcgctc
    13261 acccctgagc tcgcaagctc ttgaacccgt tcatcacccg gcccatcaac tcggcataat
    13321 tgtttgcatt caacttctct ttggggcccg gcgaggtctc aagagcgagc atgacatggg
    13381 agaactgagg tccagagaac gcagcgtcga attcttccca ttgactatcc gctcctggtt
    13441 ctttcacgga gttgtctatc ccagccaacg taatccgtat cgtgcgcacc gtgggggaag
    13501 ggtggcaaag aggtcaacgt gcacgcgcag gaccacccga gtatggaagt gtaactcttc
    13561 cagcccttga cagcatccga tctgtaactc gtcccattgc tctgcaaaat aagtgtgaag
    13621 attcgatgag tgagtaagtg atagtgcaga agtctcgggt gtaaaaatct cacctgtatc
    13681 tatgctctgt cgttcgaaga tatctagagg gccaaggatg atgcgcttga ggcatccaga
    13741 gggacccacg gcttggaaga tgttgccaag ctccgctatg gactgccact cgaacatgcc
    13801 gtcgtcgaac caaagcacac gcaaggtctc acgtgtgcgt gtgtgctgta tgagcttgtg
    13861 tagaacaggc aggtgcatgt ggaaggcaga gagatgggtc agcgccaggt tggctgaggg
    13921 gcgcgggtcg gcggtgagat cgacaccgag tagtctgagc ttcacctgaa gctgcagacg
    13981 agagatggat tcgaagaggc ctaggaagcg gaagagaaag gcgaaatcgt gattgagaat
    14041 gttacacgag aagatcgtca gctcctcgag cgcggggaag cgcactccag ggtctatatt
    14101 gtcgctccta tgattatgaa tgaccccctc cgagagaatg agcgagcgca aagattactc
    14161 ttgagaagtg tgtccatttg agtcaagctg atgcggtgag aaatagtccg gagcgagcgt
    14221 atgtgacgtg cgacctctgg cgtggttgtg atgaaggtta cacactcgtc aaagtacgcg
    14281 gtgctgccgt gttcgatggt gatggaattg aacagatggt ggcgtgtaga tggcagccat
    14341 gcgcggcata ccagggagca agcatgtaga gaaaggatgt tgttgtgaag atgatcgatg
    14401 atgaaatccg ttgtctccac gtaacaagac agttgtcgtg gagctagggt gcaaggggac
    14461 gtccgtgttc tgctcactta ggatcatacc ttatcaatat acacataact caggaagtat
    14521 agcccctggc aattactcta gacgctttgc agaggagtca acagacatcg gtgtgggtgg
    14581 tggtccaagg gcaaattagc gaacgagatt tagcgctgag ctattgctct tcgtccgagt
    14641 actacattca acccattttg aggcgacggc aggcagagac aatgcaggct gactggatct
    14701 cttcacttat gcttcaacgt actcctgcat ctccgtctgc tgacgtggtg cgagatcgcg
    14761 aagctgtatt tatttcagaa tcctcctctt cctcaactgg ggtcgagatc ggctttctca
    14821 ctatagagta ggttgagaca atttatgcaa catacgaagc ctctggactg cgtatagcgt
    14881 gaagatctga agagcatcac cgttttagct cccccgtgcc tcttgtcatc caatttgtga
    14941 ggctagacta tgtgtaatta tcctgaaacc agcttccacc cagagtccta tgacgagctc
    15001 ccccttcacc ccatcctcac tcacaactcc cgggtgtcta gaagcgaatg agttgtttca
    15061 gaacatgact cagatcatcg gtgaagtcca taacttgaag aactcacccc accaattccg
    15121 cgggttttcc gtcactaaca acactgtctt gagctctcac ggtctctagt acatctatcg
    15181 cccgattcag tagaagcgca tatccgcctt cggacaacgt ctgcttaacg cgtgacatat
    15241 caagcacaag cttgatatga cgaaacttct gttcggaaaa cgcagcatca aatgcgttcc
    15301 attccctcct tgtctccggg gcgaccaccc gcgtgtccat tccgacgaac gtgatccgta
    15361 cagcgtgcac cgacgggggc aggtgggaaa agatacgaac atgcgagcgc aggatcttcc
    15421 gtatacgaag gttgatctct tcgagtgcac gacagcgctc aagctgcagc gccgcccatc
    15481 cctgctggtc atcctctgtg agtaacaaat aaaactaagg agtcagtgac tctatctcct
    15541 ccttatgtgc caagtaacct actgatatag ggatatctct cgccatcgaa gatgtccaaa
    15601 ggcccaaaga taacgcgctt gaggcatcca gacggcccga gcacgttgaa gatggcgccg
    15661 atctggctga tgtgtcccgg ctcgactcgc tcctggtcaa accagagcac tcgcaacgtg
    15721 ttgcaagtat gggtgtgcgc tactaggtta tggaccacgg aaagcgggat attgaatgta
    15781 gatagatgag tcagcgcaat gctggccgag tcgcgtatca ggtctgaggt catgtcgagt
    15841 gtcggaggac acaaaagcaa atcgtcagat gtaactatga gttgaagccg tgagattgag
    15901 tcaattgaag cgaggaaacg gaatagaaat gggaagtttc ggttgatgtt acatgaggag
    15961 atttggagct cctcgagcgc gtgaaagggc atgatcttgg gatccaaatc gcggccgtag
    16021 ttggtgatgt caagttctga gaggaccaga gagcgcagaa gggggaggtt ctcgaagacc
    16081 tgatgcaaac gaaccaggtc ggtgggatgg aaagcaacat ggagggagca atgtggcatg
    16141 tgagatcagg cgtgcttgtg aggaacgtga tcctgccgtt gtaatacgac ctgccacgat
    16201 cactaggtct cttgattgtg aagaccctga aaaaatggcg gcgactttag ggcagccatg
    16261 cgcggcatac tagggtggat gcataaagcg cactcatctc gccctcgaga tagtccatga
    16321 ttatgtcgat gggctcttca ggcagttcga aggaagtggc tagcggagtg gggcttggta
    16381 gcatggtgtc catatcgaac tgttgtctga tcatcccctt tagtcctttg atcgtgatga
    16441 ggatataacg agcagtatcg gctgaaagag actctgtcga tgctggtcgt aggaaattgg
    16501 tgctcaacag tcgacacgac tgctacaata catatgaggt ctgatgctgc ggtagctcgg
    16561 cggtaacatt aactctgatc attgcatgat ttatcaccca caggcgttgc atacaaacgt
    16621 acactgcttc cttagagccg cgtgacagtc cacgaaagaa acaaggtgcc ctcatgccct
    16681 ggcagatcct cagccggctt gatgagttcc gcatgaactt tgaccgtccc cttctcaaaa
    16741 acctggccat cccacatctc cttcacactc tccgcgctct ggcagaactg ggaaagagtc
    16801 gtgtttactc cccgccccac gacccgaatc cccttctcgg gtgcccccat ttgcgtagcg
    16861 aggatcatgg agcctggttg aggagacagg agcccagcaa aagcccgagc gatgcggatc
    16921 tgttcctcct cggtgaagag gtgaagaagt gcacctgcgt gtatgacaga gacacgacca
    16981 cgcagagggt tgagcgaggt cagacttgaa agcgttggcg ctgcgggtgt gtcaggcgtg
    17041 gtgtacgaga tagggtagac atccaggtgg gcaggatcga ggatattccc ggggatgaac
    17101 ttggctggga agctctcgtc ggtggaacgg aagagcttgt gcccaagatc ccagaattct
    17161 gtagtaccac cgccgttgag aattgagagt atgagtgcaa atgacgcaaa cgtactggct
    17221 tgaatgtctg atgcaacaat gttgtgagca ggccagccat cattggcgac tacacgggtg
    17281 tccgtgccaa ctacacacac agatgagatt gaaggttcgt tgtatcgtat caacttgaac
    17341 gtgactcaca acaacaccca acatcgagaa ggatcgcgtt ttctctctcc ttggcgagct
    17401 tcagtacttg atcataccca tgcatatgtg gaatgcgaaa gctgaataat ccaccatcag
    17461 tcataacgta gtactaggat agctcagtgt catagtggta attacctgag gaagaggaaa
    17521 taacggatgc acccatatgc gaacagctat gagagcgata tcaagttgtg aacacctcat
    17581 atcgacacgt gcgactcaca gaatatgccc cagattgaac ttcaaggata tgtttcttga
    17641 gctcttccgg gtccttgatc cctgtctgag cgctccagaa ctcgaactct ggagttcctg
    17701 gacgcagggg gtaagcttgc tcgttcagag gatatgcatt ctgatcccgt ttctcattcc
    17761 cgaaagtgtt tgattgggtg gccatcagcg agagagagga ataggtaagg gaacttctag
    17821 gacacaatgt aggggtgggt tagagctgtc gacttgaagg tcgaaagaga ttcacgcgtc
    17881 gaccttataa cgaacgcggc gtcatggcca tttcaatacc ttctcactcg ctcttcggac
    17941 tatcggccga agataacaag cggatggaaa tgcaaggcgt gagtagcgcc gagatgtcat
    18001 cggtacaagt gggttatgcc aggcttcgat cggatatggt gtgggtcgtg agctatgttg
    18061 cctggaaatc attgccgaat atcttcttgg tctgggaatg tcggcagagt ataactcttg
    18121 atatacactc gaatcaccgt gcctccggaa tatcgaactg gaacgatgat gcattatacc
    18181 ttcttcaaga ccaatacata ctgtagtaat cagttccaac ggtgcgtacc tttacaagtt
    18241 ccacgtccac ttttactgcg cccttattga gtacccgtcc attccatagc tcagaccagc
    18301 tgtcttgtgt gtgcgaacgt ggttgggacg gcgagtcttc ggtggccatg tgtccatggg
    18361 ctgatcatgg gctgcgcgag tcagaaatgt gatatggagg aagcggccga gggcgctcag
    18421 gaagcaccgc tctgcatccg cgcagacatc ttgagtcgct ctcaggctgg cctgtggtcg
    18481 aagtttgccg gaaggggttg tcaacctgcg tgtgactacg gacgtgttta ttcccatata
    18541 cggttgtcat agaatctgag tcatggctcc cattgtaaat tggagcagcc cgtgttatcg
    18601 aggattcggc ggagaagagt ggtgattcag aagtcgagcg atagtccatg actagcttgg
    18661 aaagacaacg cgtacatctc tacgcaccat aacatctcgg aactggtgct accgagaaga
    18721 tagacaagtg atcataccat cagcaagtgc ttccgcgtgc ggaagaaagt ctaaagagtc
    18781 atagcccaaa tttgagaagg tacttatgtc ggagtcgggt acggttgcac tcaacatttc
    18841 caaataagcg ccgacgcagt cgaagcctgc tttgagttct gcgtgtctcg gctggttgtc
    18901 atcagtatcc gcaaccccta gttcaacttg aatcttgact tcactcaaga gaaaggggat
    18961 ttgcttactc cgtgttcagg aatattgaac agtatctttt cttcaagttc atgagctgcc
    19021 aatacgcgcc agtcgaaggt cccttcttca ccatcacatc gcatcgcagc ccgcaaatcg
    19081 gagtagtaca acatgaatgt gccagtgact cgtgagtagc tacgctctca gctttcctga
    19141 tcatggattc tcccttcagg ctttctggta ctcggtagag gaaatgatac gtgcgggtct
    19201 gcgaggtcta tatcgcatcg acttttggaa atatggggag ttttgtgagc ctcttctctg
    19261 atccgatgta ttactctcag tgtctgactc agcgacattt caaatcgctg ttcgttcgca
    19321 agaatggact tcgcacccat agcaaaatca tggctcgcaa tatttttcgg tgtttcaccc
    19381 agcgcctaac cattgtccga taaagtgtct aatctgcgct gctaggagtc ggagcagggt
    19441 cccagtgcag ctgtctgttg aagtattgca tacgacgggc aggtgtttaa tcccgtctct
    19501 gacctcaaca gaagcatgct cgacgatccg atagctacgg cattgtgaga atagaagtcc
    19561 gttcggcacg gattcccaca tagctatatg ctcattgtcg cctccgtttg cccacccccg
    19621 tgtcccggca tattctgtta cataactcca actttgtagt ttctttccgt tccaggcatc
    19681 cacagttggt tagtgttatc tttgcaaatg acggagcagc tccatattaa cgacgtttga
    19741 cagagtgtat atctgaagat gtgtcaatga tcaacacgcg agaactgcgc gagaagcacc
    19801 agtgctccgt gtaattcatc attcgcctgc gtacgaagca ctgaacggac tcctctagat
    19861 tatcgtacgc attgacgcat gacatgggtt cgctgtcctt gtggtacaag ctcgcaatat
    19921 gaccgtccgg catggatata agcccttcgc tccagcttca agttgatacc gatctccccc
    19981 tcgaaggatt tagcctgacc atgcctctta gtaacactct cccagctcgc atcaccagcg
    20041 acttcctggc gtcagaagag cttgtcaagc gagacgacat cgctatcccc cagttctacg
    20101 aattccatga caagcacaac cccaactacc caatattcct ctatcacgat ggtaaagagc
    20161 tcaagtacat cacttatgcg acggccaacc gcgcgatcga tcgcgctgca cgctacattg
    20221 gctccaaagt cggcgtgaat cacaagcacg ctggtaacga caagcctgtt gtcgggatac
    20281 ttgcgaacgc aggtgaggtc ctcctctaag gcgtcttaat tgactgtctt atcgtctgtt
    20341 ctttgttttg tagactcgat cacgtacgtt tgcacagcga ttggtgtcat gcgtgcgggt
    20401 tacgctatat tcctaatctc gacgcgcaac gcgcccgttg ccgtcgccga catgctggag
    20461 cggacgggtg ccggccatgt gatcgtatcc tctgacagct ttatgcgcgg ggtggcccaa
    20521 gaagccctgt cgagcctctc ggccaatggc aagcacgtcg tcgagatcgg gatacccacc
    20581 ttcgaggagc tctttgccga gcgattggaa ccgagcagcc cgtatgacgc ccaagtagtg
    20641 ttaccgacca gcttcgacgt gacgggagcc gcagcaatac tccattcttc tggtaagtgt
    20701 ccaggagatt gagggattgc tcaacgctga tgcgcttata ggttcgactg gccacccgaa
    20761 gacgatcgtt tggacacaca agatgctggc gcgttgggga aatatttcag gtccgccttt
    20821 gttcgcaatg actcacagac atgcattgct gatctctttt ttccaatata tcagtgcgat
    20881 gtgaaatcaa cgccagaggt gctatcatgg ggtgccatgg aacacccatg ttccacggat
    20941 taggatcgtt cttatggtct gcagcggtat gtgttccatc agcacacatc tctctgattt
    21001 gcgtacaata tactgataca atgtggtatt gaaaatagcc tttggcgggc ctcataattg
    21061 ctgtattcaa gccagcatct ccgccaacgg taccgacgcc ggaagctgtc tggtccggta
    21121 tagttgcgac aaatgccgat ttttcttggt ccgtcccctc atttgtggag gtaatgaatc
    21181 aaagatgagg tgtatctttt gtgtgttaac tcgtctcgct catcgtagga atgggcccgt
    21241 gacccggaga aggttgcgtt tatgaagaac atgcacggag tggtaagcac acggcctacc
    21301 tcttcatctt acatacgccg actaggagtt gcgcatcaga tgtttggagg tgcaacactc
    21361 aacgacgagg tcggaaactc acttgccagt aaaggcgtgt cgctgtattc tatgtacgga
    21421 tggtaagcat gcattcgcca cagctccatc atcggtatcc aacctttcgc gtgctagcac
    21481 cgaggccggc atgatcaacg actttgggag atgtacgtgg aaatatactt catgttgtca
    21541 gttgtcggtc aaaatgacga ccgcatttgc agtgaacccc ggaatggagt gggcgtactg
    21601 ggcagtagcg cctggtgtcg agtgcatctt tcgccctacg ggagatggtg tgtacgaggt
    21661 cgtcattatg gtgagcagta gaatcataac tacattgaag ggatgttgaa tcaacacggt
    21721 tgaatatcag tcggatgtgg acgccccgct gccaaagaca aatacgaaga taggggaccg
    21781 tgatgcctat gcgactaccg acctagtggt tccgcatccc acgaaaccgg gtctgtggaa
    21841 gatcatcggt cgcgcagacg aacaaatcgt tctttcgaac ggagagaagg tttgtgatta
    21901 catatttcgc cttcgacgct ttgctgaccg aacctctcag acgaatcctc ttcctctagg
    21961 tttgtctgca atcgacttgt gttgatgtcg atgcagatgc tcatggtacc attctagaga
    22021 agataattaa cgatgatccc tacgtcaaga gttcggtgat gtttggacgg ggcaagctcc
    22081 agaacggagt gctcatcgaa ccgacggagg attatgcgtt tgatccgaac gacatcaagc
    22141 aggtggaggt gttcaggaac aagatatggt tcgtttgctc tgatgtttgt ggcacacagg
    22201 tgactcacgt ctcgtgtagg tctactattg agcgggtgaa cacatttgca ccacagcact
    22261 cgaggatttt caaagaggtc tgtttgtccg agtcatatgt atttggagcc ctggctgact
    22321 atgcattgca cagatgatcc tcgtgacgtc cccgtcaaag cccttccagt acactatgaa
    22381 gggacagccc cgaaggaaca tcatcctgca acagtacaat gacgaggtcg agaaactgta
    22441 caaggaagtt gagaacagcg cccagagtga gctccagcca cccgcgagct ggggtcagga
    22501 gagcgctttg gacttcgtgc gcgcggtcgt gtcgagtacg ctgcgccgag agattgcgga
    22561 tgatgctgac atcttccgca gcggaggaga caggtgactc tctatctctc ctaaagattt
    22621 cgagcagacc gaactcatca ttctgattca gtctacaagc gacgtggatt cgcaacacca
    22681 tccttcgtgc tatccgcgag acggacagga gcgctgcaaa acgtctcccg gtgaaccttg
    22741 tatttgccgc tccgaccatc gcatcactgt ctcgtctcat ctatgacgct ctgcacaatg
    22801 acagtgctgg ggcctttcac gggccggatg acctatggaa gtacgtcgag aagtattccg
    22861 ccaatcttcc cgcgagaccg gatgacctcg tagaacgccc cgcaggaaat gaggttgtta
    22921 tcatcacagg aacgaccggt ggatttgggt gcgacacgct cgagcatctc ttgaaggatg
    22981 aggctgtgga gaaggtgtat gctttcaacc gcaagggtgc tcaggctata gagcgccaga
    23041 gagcgcagtt ccaggcgaga ggcttggatg agacactgct ggactcgccg aagctcaaga
    23101 tgatcgaagc agttctgcac gagcctggtt ttgggctcga gccctccttg ttggacgaga
    23161 tacggcgttc ggccacccat atcatgcaca acggtgagtg tgcactccac tcagatgtct
    23221 cattatcact tttagggatc tgatacttgg ctcgcctcat agcttggaag gttgatttca
    23281 atctctctat tgcttccttc gaagttgata ttcaaggcac tcgcaacttc atcgacctcg
    23341 ccttgggctc cccgtacagg aagccaccct ccatcatctt cgtcagctcc atcggcaccc
    23401 tcagtagtac gtatgcagca tatacgctct tcaagggcgg cagctaaaat gttctccgtc
    23461 caaatagact gtaccctacc gccgccggtg cccgagaagt acatggatga tccaaacttc
    23521 ccattcggtt ccggttactc tgagagcaaa tgggtgacgg aacatgtact gcagaacgtc
    23581 tcacgacaga ccgacgtaca caccgtcgtc atgcgcttgg gacaggtcgc cggtgacagg
    23641 cttgggtatt ggaatgagag ggagtggttc cctgcgctcg tcaagtcggc cctattccag
    23701 cgctgccttc ccgatctcga aggagtatgc cacccattcc ttctcatgtc aagtcaagaa
    23761 ttgtgtacta acattttggc acgcgccatc aggatgttgc ctggttcccc gcatacgaag
    23821 ctgcgaaggc ctttgctgaa atgcggtact cccaggagcc gttcctgcac cttgtccact
    23881 cacgcccaac cccctggcac actgtgattg cgccgattgc ccaagctctc aatgtccccc
    23941 tggtatccta ccagcagtgg ctctccgcgc ttcagagcag tgtcgaaccg ggttccgcgg
    24001 aagaggtcga ggcgatgaag cggaaccccg cattgcgcat cttgccgttc ttcaaggcgc
    24061 agggcgagca ccagactacg gatagagagc cgatgggcct agtctacctc tcgacagaaa
    24121 acgcagcgaa ggtctcgaag gcgttcacgc agatgccgca attggacgcc gagcgagctg
    24181 tgcgttgggt ggaggcatgg aagaagtcgg gcttcttgca gtagtggctt cattgcgtgc
    24241 aagcatggtc agagtaccga agattgtgca tggataataa agtaagatat ggaaccagga
    24301 agatatgacc tttagaactg tacttcacga cctgcaatca aaacacggca gacgcccagc
    24361 cctggcagag agctgagagc tgagacgcgt tagctcaatg tatgtggtgt aattttgggt
    24421 ctctgggtcg ctcatatagc gctatatctc actaaaatcc gctctggagt tgtgaggtaa
    24481 tggctagccc cagtagagtt tcagattctg gcaattataa gcgctcgatg ttaaacggag
    24541 acaatagttg attatgagcg cctacactct ttcctccgga ctttcactgt agctcgattc
    24601 gagttttcac ctagacactt cttgcacgct atcacaaaga gcacaagtct actaacctca
    24661 ctctctgcct tcaaatcaac aactgtgtga ccgcaatcca gatccacgcc actggtagac
    24721 cctaaccccg cgctacttgt cccatgacac agatatctga tattgaatca atctagagca
    24781 agtaagaatc aaggccggaa tggcatatga gcctgcaaat tatccagaag gactggagga
    24841 gaggcttgat aagtaggcac tgacgtacag aattgctccg gcattgatga aatgtctgac
    24901 gctcggccag gttcagggaa gaagtattca gcccgcagca ggagtctcca caggtggatg
    24961 cttcaccaat tcatcacagt gagtctctct gcctctcata tgttgaagag cggctaaaat
    25021 tacactgggc cagaccctac gccactactc acgtctaacc ttccatcccg gtctcacaca
    25081 agttttcgct cccgcgttgc tcgcacagcg catgcacaga ctgccaaagt tcaaagcgca
    25141 gtgaagaaag cagataatat gcatagtatc tttccgcgat tgtctggtct gggcaagcta
    25201 cctctggaga tgttctacga ggtgagtggc gctatcacag tcactcctgc ttacgctgaa
    25261 gtcacaatcc cgatggcacg ttatctcgag cctatagatc tactatacct ggctcaaacg
    25321 ttgaagtggc tccgcgaggt cctgctgtct atcaaaaatc ggaggttgtg gcaaatttca
    25381 atggcaaatc tgaggaccac cggatttccg aacgttccgg atgatctctg cgaacctgaa
    25441 tacacggcac ttgtgttcga tacgcattgc tttgtaagtg gttatcctgc ttttagtcgc
    25501 tgttgacatt tcactcttgt gatggtaggc gtgtggtgct gaggaagctt tttaggtcga
    25561 atatgcgttg agaatcagat tctgcgaaga gtgctacagc gagaagtgag ttggttcaag
    25621 tacattcgtt gaatatcgca ctaacgtagt caccattgct gtttgctaag cgtcgttgaa
    25681 gcgtccgaag tcgtgggggg agccttgcca gccttacaag atatggtcgt ggctcttatt
    25741 ccggcagtat ccaaatcacg tatgttgctg agacgacctg cgattataaa tacttcacga
    25801 atgctgatag atatgtgcag tcgttcaatg gcgaaggaag ccctgccaaa gacgttttgt
    25861 catgtttacg ctgatgacca atccgctctc ccacatggtc gaagactgct gcctcaagtc
    25921 cgacttggtc acaacgatgt caatgttatc gtcactccca ccagggacag actggaatac
    25981 gctcagcgaa ctgatgaagg aacgtatcaa taacgtcctc gaaaggcagg tggtacgtcg
    26041 tgtactgaca catctgaact tatccgtggg gcgagagtgt tgtttatcac tgttctctat
    26101 atctcttgca ggatgcaatg ctgctggaat ggtgggagga taccatctct cgtaccgaac
    26161 gcgatttctt ggttatgagc gtgtgggtat cttgcgtcca cttctgtagg catacactaa
    26221 tcatgaacca gcgcattgaa tcaccttatc aaaaggggtt gcattcgaaa aggatctgcc
    26281 acagagcatg agtggcgcgt catgatgcac tccgggagtc gggatgaagg tgagcttctg
    26341 acgagcccga aactgcagcc actgattgaa ctttggcggc ctagctttgc gcctgaagcc
    26401 ctatgaacag atccgccatg agggcaatct caagtacgac cgggaggccg ctgcatacga
    26461 acgccggtat gaacaacgct tgtccaagct gcaagactac tatgctcgct tcgtccagac
    26521 atcctgcggg gaatgcgagg acctggagct gtacccaaac aacgcatacg ccagtgccaa
    26581 ttttttcaga catctggcag aggcgaacta tgcacggggc gacatgggtc gcgaattcga
    26641 cttggacact ctgcgccacg ccgaccgcat ctcccgagag attgagaagt acgtcgaatg
    26701 tgtcaaacag gcgtttgcag cactggtcct gttgaactct ccaaatcaag acgcccacgc
    26761 ggacacgctc tccaacatgg cgacggacca ggcgtatggg tccgactatc tctcctctgc
    26821 tacactcgac gctctgagta ggacggtcga cgggaccttg agccgagctg acgcgctttt
    26881 tgtctgcgat ctgtgccctg gtgctccacc ttgcgcttac cgggccgtac accgtcacta
    26941 gcgcgaagcg catgcttccg agatgcacac cttcaacaca tataaacttc cgagtacgtt
    27001 ggacttggaa gacgaagatg attatgagta tgtttccctg ccgagatgca cgtattggac
    27061 cgaggcgaaa acgctcgtgc ctcgcttgct ccccgcgata ggccttccgc atcacacaga
    27121 catgagcgag ctcgacgacc tgctggctag tgcaaggctc acgtgtacct gtggggatcc
    27181 gtcgcttcct ggttcgtccg agctgaattg ggcacaattc gtgggtttat atcatagtac
    27241 acattgcgat cagcatggca ctcatcatga tgccacctcg tttgcaggtg taccatgtct
    27301 accaacacag tgtatggtac cagcagaggc tggatatgag gtgcgcgcga ctaccatgaa
    27361 ataccaccac atagtcgccc ttcctgatgc acgagcaggc ttcgagacgc ggacgcggtc
    27421 gtcatcctca acgatgatca cgcagacctc tcaaagtgca tccggtggag tcgtcgcaag
    27481 gccacgcgca cgcacgatgt cgccctgttc gaccatcacg ttcgggcaga cccatacacc
    27541 cgtgcgcgga tcaatgccca tctcgcgact gcccccgagg gacatgagcc cttctgtaga
    27601 gtgtgcgagt cgatgacact ggccaggtcc agaagtcgag atgcaactct ggtgttgaaa
    27661 gggagagcgg acgacattgt atatcacatg cgcgcaaagt gagtcctata tcagtctaag
    27721 tatatggtgc gatgacttac cacaggttct tgctactagg cattcgaggg tgtttcgcga
    27781 ggaggatgtg tgctttaggc aggttgagta taccgagcct gacgaggtag attcaagcta
    27841 atcgctcgtg cttacgatgt agccatgatc ctgcaaccag gtctcggtgg gtcaaacctc
    27901 aagccttgga tgtaggttcg gtgtaagagg ctcttggttc ggcgcacgag accttcagcg
    27961 aagagggcga cttggtccca agtgaccact gggacttatg ccatgggtgt tccgcggatg
    28021 atacccgagc gcccaccttg tacatatgtg gcatagggct gaaccctgag tactgagtac
    28081 tgagtcttga gtatcagaga gaagtctccg ctcggagtgc accgatgtca ggccagaccc
    28141 aacacatacc agtactacta gtattactca tgcgagtgtg tccggcattc cgtcctgagc
    28201 gcgcggcgct caaggctgtc gtgcggagtt atatatgtta gatcatcgtg gcgcgggcga
    28261 tgggaaggtg gcatgtttga catgtttgat ccagacctat atggtggttg ttgtggttct
    28321 ggttgtactt actggtgact gcgaacatgg atgatgagca atgcgcgcga taagtagtcg
    28381 atcaaaacat acaaattatg gtgatcgagt gcgtctctgc aggatgtcat actgaattac
    28441 tgattcactt acctccatta gggcccacac ttcccctggc ccgattcatc aacccaatca
    28501 actccctatc tcgaagcttg agtgagtggc tggcgtgcac agcttgcagg caccgtccgg
    28561 tgtggctgag gttgtacata ggccactgat cacacatacg tctaagatcg agatcgcgtg
    28621 tgtacggacc gccagccagg tactcggtgc ttgagagcaa aagaatgtac gggttgcgag
    28681 gctcccaaga caaacagcag tcgcccacga caacactaaa gagtatgtaa ctactacgag
    28741 cgtgatgcta gtgactgatg actattaatc gagaagacgg aagtacgaag ggggtaagaa
    28801 aataagtcca gagagtatcc aaacgggatt cagcagtcgg gtccattgcg acgagtgcgt
    28861 gtactagttg atgacgtaac tgttctggca cgtcatgtca tgtccccaga atgagaagat
    28921 gatgatccga tctcgaagcg taggagagcc cgccgcatgt cctactcatt cacagttcgt
    28981 aatgtccggc catgacgggc cccactgttc gacaacaagt acggagacca ggaaggaaag
    29041 gggttttccg aaactggctt ttagtagtcg tagatgagct ggaccttgat cggatagcac
    29101 gaactcgcgt cgtacgaggt ggtgttcgcc ttgggcttga acacgacgct gttctgcgag
    29161 ccgtgctgac agagcgcgaa ctcgtccgtg ttgccgttca cggccaggaa cgggtggccc
    29221 gtgccgtggc ccgcggggtc cgtgtccgcc tggcgcggag gcgaatcccg ggcatatacc
    29281 atgtgcggat ttagcataaa ttggccgacg ggagggcgga gcggaggaaa gggaacacga
    29341 ggcacgggac atggggcacg gggtgcggag aagcagggat gtcgaagcga ggagtgaaaa
    29401 tgttaacacg cgtcaggttg gagttgaaag gagaaatggg agacgtacga cggcacagta
    29461 aatttggggc ccctgcgtgg ggtcgacgga gttgctcgag acgaaggtga ggaggtcgcc
    29521 cgaggcgacg ttctgtgcgc ccgttgagac ttggcgcggg ctcgagggaa tcagacggcc
    29581 gtccttgaga gcgatggtcg ggaagtcatc gaaggggaag gaggcgaggg tctgtatatg
    29641 cgttgcgggg tgtggacgtg tgtggacgaa tgtatgcagg gagagcgcga cagggacgcg
    29701 tggaagttgg agggaggcga ggtgagtatg catatgtgta gcgaagggag tggaaaggaa
    29761 gagaagaaca cgcaccgaaa tgacatggaa cgacgcgcca gagatcgcac ccgcagaacc
    29821 aaagacgagg ggcacacctg tactgttcgc gttgggcagg gtgctgttcc acgccgcgag
    29881 cgtgaaggcc gcgacgttgt cgaatgcgcc gcggccgagg ccatgacacg ccgagctcgt
    29941 cagcttgctc gtcgggacgg cgagcgcgga ggtcgcggcg aaggcgaggg tgagcaggct
    30001 aaggacgttg aacatggcta gagcttgggg gaggcgggga gcaggcgaac ggagaaggga
    30061 atacgaaaga tggagggcga aagaagtccg aagggatacg gacaaacaca cacagctact
    30121 ttatacccgc cctcaagtaa ccgccaatgc ccaacgcccg cgctagatca acttaccagt
    30181 gtgacggcgc tgggatctgg ctgtgcacga gacgttgaaa ctgttgtgtt cgcccattga
    30241 gtttcgcagt tcgagatgga gcaggagtgt gtctgggcgg tgagatagag cttgtgtgct
    30301 gccttctata gcccccgcca tcgagaacac actcgagcga gtggagagtc agagaaggaa
    30361 actcgtgaga acttgaggca cagtttgcta atcggctttt atctcagatg cagattatct
    30421 tatcagtctc ctcagctcgg cctttgccgc agtcccattc atggctcgcc gtccgttcaa
    30481 gttctcccat ccatccctca tctacctgca tctgctcgca gcgagacaaa caatagtaga
    30541 aatcctgatc tactactcat atttttttgg tcttcaacca gacaccggcg aaacgattgc
    30601 gacaaaattc ctcctacaga ggctcccata taatattcac ttgggcaaca agtcatgcgt
    30661 ggatgatgac tcgcatcctg ttcatggcag tcccgcacag gtggtacaac gcccccagac
    30721 atcgaccatg tcttgggcgc agtcagccac aggagtcaag gactactcga gcggtctttc
    30781 aaaacaagag aagataagta aacacctacg gctaccaaga acggtgttgc tcgtcacagt
    30841 ctctactcga gtttctcagg ctggcgcaga aataatatgg tgatagggag cacagggcta
    30901 ctgaactaga tgagtttttt tttttcatgg gacaaacatt ttcacaacca gggcagtgtc
    30961 agcgtcgatg gtagtcggtg gatgcatcgc taacagagga cggaattcta tcattgatat
    31021 ctagctgagg attcttacat ctcccttggg tactgtcttc acaccttcag tctgagccac
    31081 cttccgctcg ctcatactta gatggtatgt ttgtattttt ttctcagcca atatctcgct
    31141 ccgctcgtcc gcgtcctccc caggtgacat actcataccg ggtatgcaag tcacagacgc
    31201 acgccttgga caactacaca gagaaacgtg tctgctccga tcgatgttct ctcgaggcca
    31261 tcgagtcctc gtaatcgtcc ggtgaccggc gacatattca ggatgaaaca cccaaggtac
    31321 cacagcacct caacgaccac agatacatga tctgacccac cgtcgagaca ccgataatct
    31381 gcaagagact gttctcgctt ttctgcgagc cgggctggat ggcgctatgc acaacctcga
    31441 atccacagtg gtgctatttc tactactctc cattgggcgt tcgctgtcta ctacgactac
    31501 gagactaggg gctcgtgata gtctggctcg ttcccgccga aaccgaacca ctggacccgt
    31561 ctcgggcgga gcgaacgtgc tgcgtctcaa aggggtttcg taacggttca cgatgcaaat
    31621 ggcaggacga tgccgacggc tgaggagcga cggatgcggt ctcttccagg ttgtaacgag
    31681 atatgtctgc taggcaccta taatggcggt aaatcgagtg gctctacgta cgggtatgag
    31741 agtgcgcttt gtgttatggg agagatatgt accattgtgc tatcatatag tacatccaga
    31801 accgcacgtg gttaacaaga tcgtatagag ctgtacttat gcccagtgaa acatgctcag
    31861 acactgagac aatctatcct atgccaactt tacatgagtg acatcgcaca aaacagcgtg
    31921 acaaaagtcc tggtactcta ggctatggga ggatagtagc ccagagatgg ctgaacactg
    31981 gcctgaccaa cacatttgac gtcgactagc acaatgtcat tgtatccaat cgacgtccca
    32041 tctgacaggt agattctctc accagacgct gcctattaca tgacaaacga ttgacagcgt
    32101 cggcatgtct tgagaatatg gtactcacca aagctcgtct gacttcctcg gcgatgatta
    32161 ttgccagatc tccacgtgta aggggctggc cgcggcgttg caggtttttc tgaatggggg
    32221 ccaccttgac tcgggggagc taggatgagc gaggaccagg gtataaggcg ctgtaccatg
    32281 atatgaagaa gagggacact aacaccgagg cggacggtga acttgcggtt tgtgttggtc
    32341 tggaactccc cgcaatcgaa ggcaatgtct tcggaacgct ctacagctcc ccatgcagcg
    32401 tgttccatgc gcgcgttgta taaaacgtcc gtaaatggct ctttaatcgt gttaccattg
    32461 cggtagcgct cctgaaagat gggccggatg gtcgcagcac caaaatgggt tgctgctgtg
    32521 gatcgttcag tgggcgccgt ggctgtcgag gcgttgggat gacgatactg gagagatctc
    32581 tgatatgctc cgaactcctg agagtaaaca tgtcagtgca tatgtagatc aacatcgaat
    32641 ttcaactgac gctccagtca gtgtcagtga agggaatcca gtgattcatc aacttcaagt
    32701 gcgtgtaaga atctcgaccg gtctcttcgt cgacgacgaa agccacactc cagtccggga
    32761 tgcgctagtg taggcttgta gtcaatcaca tgtaacggtg ttaaaagaac acaatgatat
    32821 acctctgcgg gtatggagtc agcatcggaa gagcctgagt cttcgagggg cgcttgcaat
    32881 cggacgaagc atttgcgtcc ttgatggtat tggtagtacg tgttatcgtc aagttgtatc
    32941 cagcgtgact gcctgggcgg gaacaaagcc atgagcagtc ttgagctttg gtgaagcgga
    33001 tgagtgtggt acacgttctg tgacctgggg agacgagcct gctcgaccat gaccaagtac
    33061 taccgggggg ctttgaagca gaggccgcgt tcatgaatgc cacattccct ctaagtgtca
    33121 cggcagatat ctgcaggaac atcaccagga agatcgcgga ctgcggcagg tacgtacgac
    33181 aagtgttgag gccaggatca tcgcttgggt cttgccaggc ggagcgttga ggccaggatc
    33241 atcgcttggg ccttgacagg cagtgtgtcc aggaataaca cacacacagc ctcaatgaac
    33301 ccaaagtgat cgcgttctgt attggatgct gatgcacctc gctctccgtc tcactcggag
    33361 tctctcgctc gctctctcag ctgtctctct ctgctctctc tctcaccctg ctctctctct
    33421 cgctagctct cttgctcttt ccactctctc agcttggtct cccgctctct ctctccgctc
    33481 tctccatgct ctctccctct ccccactctc tctgctcgct ctctctgccc acactctctg
    33541 ctcgctctct gctctctctg ctcgctctcc gctctctctg gagtctgctc tctctctagc
    33601 tctcaccctc gctctagcct ctctcagctt accctcccac tctcactgtc agctctcgct
    33661 cgctcgctca gagtcgctct cactctcagc tctctcggtt ctttctctta ctcaatctgc
    33721 ttgctctccg ctcgctctct tgctctggat tctctcttgc tagctctcac cctcgctgtc
    33781 tcaccttgtt ctctcgccct ccctcagctt gctctctcat agctctttct cacgctcagc
    33841 tcgctgttgc tctgtctcac catctcttgg tctcccagct tgctctctcc ttgttggctt
    33901 ctggatggcc ccggcaagct ctttgcacat gtattcatac aaggcatact agtgggatgc
    33961 ttcctggaac cgtattgtga gtcatcctta tactctgaca acaccaatgc cgcattccaa
    34021 agtcatcccc gatactgttt gcacttgtac atatggtact tgtctgtgtc attcagcaat
    34081 gactcaaagt caagtgcagt tgggctgtcc tctgtaggca tgtataccga tgtaccgtag
    34141 atcagacacg tgggtttagt agtatctgaa gtcctcatag ctcttgttta tgtccgatca
    34201 tgtatagtag ttctgaatca atgcatcttg tgttctacaa caaagcatct tggttttcaa
    34261 tgagctgtga cctatagcct acagatcagc ctatagtaac ctgtgcaggc tcctccgagt
    34321 cagaaaggtc ggaccgacct acataggctc ggtacataac tcatgcaggt cgatgcaacc
    34381 catcaggaaa aaccattttc tagatagaca tcagtatgaa taggtaggtg ggagagactc
    34441 gttagccgcc ccccgacgta gcgagcactc ggtagcactc aataacattt gcgtgaggac
    34501 atttagcccg cgtgagccgg ttcatccaga atcttgtctc taagacgaaa acgagtgtaa
    34561 aattcatgta ttactactat ggcacttcaa cagtacaaag tcatggtggc gtaactatgg
    34621 gttcacaaga aaacgacggc acttgtccaa tacgttgtgc gatgtccatg tacaatctac
    34681 acttttgccc cacacaggta tcaaatgaat gctacgtaca atctgcgtga tggggatgat
    34741 ggagacatgg cggcggtgat tacgagtcga gtgagatatc cgatacatac ctgtgttggc
    34801 gtcgatggta tggaatgggg taaaccattc aacatatgct acgggatgct tgatgcgaat
    34861 cccatacgtg accggtatct gaaatattgc ccggacgcga gcaacgcata gacctaagat
    34921 caagcatcag ttaatcagtt tggagcctat gtagtatgga acgccggcaa cttacctgac
    34981 agaggctcat ccgggtcgac cggaccaggt gtctgacgag ctaggactgt gtcgaagtgg
    35041 gcaggggagg cagatatgag ctggcgggca gcttgtgcag ggacagcgcg gatgacatcc
    35101 ttgacggggt gatgggaaac ttggcgtaga ggaggaagcg tgacctgcat tcgcttgtat
    35161 gcagcaaaac aggtcccgga gtggatgttc tgcacaggga gaggtagaga atgacctcgg
    35221 gcggcggtgc ggagaaatga attgagtgta tgtatgaagt tggtgcatcc acagtcacgg
    35281 acaagagtgc ggacagaggt accagtccaa gccggctcgc aagaaagccc gtctatcatc
    35341 caagagcacg gggaagggca aacagaaagg gtcagtagag gagggatctg ggtctgagga
    35401 cgaggatgag ggtgcgggtg agggtgcggg tgacgccact acacagaagg ggaagaggaa
    35461 acgagctggg cgcgctgctg gaggcactgc cggtgagaag aagaagatct caatgcttca
    35521 ggcgcgggcc agtgccggcg acggcgagat caccttttct gtcgcatcat tcgtaaacgt
    35581 cgagcttccc agccaggtcc tcaagccggc gacagcacga ggcaccgaga ggccatcagg
    35641 aaaacatacc ctacttgagc cggtacttcc ggccaagtac atcacttatc cgaagtagat
    35701 cacaacttca gacaagtcct gaccttctgg aagttcttaa cttgtgcaca agcttgaggc
    35761 cgtaaagttg ttatgtagta caaagtccga gtccaactcg tcggtgtcca gaacaaatga
    35821 cttcattgat taaactacac tagaaggcga tctcatgtgc atgatgatct gcgtacttgt
    35881 taacatagaa agtcgtatag gcatctaaag tgtctgaatg cttgagccgt tttggaacgg
    35941 cttcgtctcc acaaactggc agtagatgtg cagcacgaag aatgcagtca agatggatga
    36001 ctgatactac ataccgtcca tgcgggtcca cctggggttc aacaacccac attcctgtct
    36061 cctcacatgg ctcatcgtga gatggaacga accatgagac gagagcacat ggatatgtga
    36121 cacccgaagg gtgcttaaag gagaacagta acagtacccg cgcagcggcg agaccacgaa
    36181 agccagggag ggtatcgtct tcgactacaa acacacagtc ataccgtgcg gcacctccac
    36241 gccaggttcg cactgcgcgg atgcgctcgc gtttcatacc ttttgcactg caagtgtcgc
    36301 taggtgcgcg atacacagca actgcggagg gatagaccga aactcgatcc ggaggtggag
    36361 gacagagggc caggtcgacg ctctctccgg gaacgagcga gccgggattc agttgggtgt
    36421 acaagaagcg ttggataagc tcgggcaggt gcggaacttc aatgaattgg gcgaggtccg
    36481 ggagttcctt cggatacccg cgggctgcca gatagcgtgc agaagtcagt agtaagctcg
    36541 ggtacaggcc cataaaaaac tgcggcagcc gtaccttttt gcttggcgag aaggacctct
    36601 ccctcgatgt cggcatcacg agcaggtccg ccatcttcat cttcatcgag ggcagcatgt
    36661 cgctcagccc gagcggctgg gtcttctcct tgttgaggcg gattgatgtc tagttcttcc
    36721 cagtaatcgc gctcttcagg aatagtagga aggagcggcc cacgaagcat ccctcgggct
    36781 tcaaggtcaa cacgagcagc ggccatcatg tcgaggcgct gattgatgat gagcatctgg
    36841 ccaagggctt catagcggct cgagcgtcgg tatggttcct taacagcctt gatatgcttg
    36901 gattcagtga tggacgagaa gaggccattt ggggccccaa acagttggat aagtgcggga
    36961 tagtgtttca gcgagtgctg gcgaggaagg gagatcgtct gagctcgcac gccaacttgc
    37021 tcaaagatga tgcggtcacg atgaaagcaa gagagcgcgt cctcgatgtg gataagagtg
    37081 cgggtggtga tgacatcccg gcgaacgagg taacagaact ccaggaacgc gctgatgcag
    37141 cggaccattt gctcaggtac atagcctcgg atcgcatgga gatagacctg ccgcaataca
    37201 tggttgaata atggatacta tgacgccact agtagccttg aagagcgaca tgatccaaag
    37261 actcaccttc atgagcgcct ttgaatcgtc accagtccat tgtttgaacc cccgtccttc
    37321 aggaaagcgg cgcaggcccg gaaagtgcgg tgctgctgct attctgtgta gggagacggt
    37381 gagatatgtg atagatcatg tcccggggat gatacagtgt catcaggcaa atgcgtaccg
    37441 tcggtcgatg tcagctagga ttttggcggc cttcatcttt ccgtgggtgc tctcaaggta
    37501 ctcttcgacc catgaaacca gatgatcttt aaatgtacct ttgatcacct ggtgcagaag
    37561 gtccggcgag agcatttcgt ggatatcagc ccgtgggaat gctacagtga atggctggat
    37621 ggtgtcagac tcggacgtga gtgcaggctt catcgtcagc tcgaagatga agacgttacc
    37681 aggaggtcac cgacgatccc atactcgtcc cataagcttt tgaggtcaag tatatcgagt
    37741 agatggtcag tgagggcatg agaacggctg ttactttcgc catcgaggtc tgcaggctta
    37801 gcatcacatc taagagctga gtgtcagcga tcacaatggt tatagcagca ccgaatcacc
    37861 attgctcact ttgcacacca tccctgaact acacatgcaa ggagcacctg ttctggatag
    37921 tcggcaatgt atggtccgag gccatagaca gtgcgacgat agtgtccatc cccatacttg
    37981 acgacctcgg gttcagacat tccggccttt agcagctgaa ggattgcatg cagcgaggtg
    38041 tggaagagct gcctacggaa cttcctgaac ttggcgtcgt tttggtgctc acggtcagct
    38101 gcaaagaacg acatatcaaa ctgatgatct caggattctg agtcttgcaa cggacagaac
    38161 gcacttttgg gaattgcaag gaaggcgatc tgatgaactc tgaacctgta aggcgaggag
    38221 cgactgtaag tcacaacaga gagggatctt cagtcagtga gcgaacgact atattgcata
    38281 gtgaagtacc tgtaagtcac aacagagagg gactacaagt actaagtcag taagaaggag
    38341 tagagcatat gtaggtaaga gacttactct tcagtcagtg agtgaacgac tgaagagcag
    38401 aggcgaagaa gggactgctt ttatacatga gggatgagtc catgagtcag caaatgaagc
    38461 agtcacatgt agccataaga cgatgagtca gagtccgtat cggcgtatga gtcagataca
    38521 gtcatagcat gagtcagaca taaggtctag aagagtccgg tgcagtgtag aacgcactgg
    38581 tacgcacagg aatgcacagt aaccatatgg tcatgggaaa gtacagtagg agaacaaaga
    38641 aaaccataaa tggtaagtag gaacacagcc tatctaatca tatgaccata aacaagtgta
    38701 cacaactccg gtccgagcac agccggtagt ccggaagttc aacactccca cccgttcaag
    38761 atgcaacaga aacaagaccg atttcatcaa caaattttgc caaaatggaa taaggcacgt
    38821 tctttgtggg agaatcagcc aactgatccg cagtcgcaac atagaagatc ttgacagagc
    38881 cagactccac ttgttcacga atgaagtggt agcggatctc tatatgcttg gtacgccggt
    38941 cgactactgg attgactgac aggaaaatcg aaccctggtt gtctagacac atgggtgtcg
    39001 gcctggtcaa gtcatcacca agttcatcgc caaatgtcct cagccagatc aactgatgac
    39061 aggtatcaga ggccgcttta tattccgcct cagtagagga gagcgaaatg gtaggctgac
    39121 gcctcgaagc ccatgatata gcaccacctg ccatcaagaa gacgaagcca gaggtagaat
    39181 gccgatcatc acggtcttcg gcccaatctg aatccgaata ggaaatcaga ccgtcattag
    39241 atgctccctt gtagcataag caatacgcct ttgtcccttg aaggtaacgc aggacatact
    39301 ttgcataact catgtgtgct tcagagggat tggcattgta cttcgataac cgtgtgacag
    39361 caaaggagat atcaggacgc gttccgagca tggcgtacaa aagactgcca atcagactct
    39421 ggtagcgttg cctgaactga tcggaagctg gttcgtcggc acttgccaag acagcaccag
    39481 caggaagggg tgtacgtgag ggtttacagt cagccatctg aaagcgctcg agaacagact
    39541 ggatgtactc ttcctggtca atgtcgatca tacgagtaga tcgatcacga gtgatgtgaa
    39601 gaccaaggaa gcgctgtaca gatcccaagt ccgtcatctt gtactgttta gaaagcgaac
    39661 acttgacttg tttgatgtga ctagactgat cgcccatcag aagtagatca tcgacataaa
    39721 gaatgacaat tgtgacgtga tccccccctt gtcgccgata tacataaatc ccagcatcag
    39781 aatatgtccg tgtaaatccc agatctagaa gcgattgatg tattttcgca ttccactgac
    39841 gcgacgcctg cttaagacca tagatagcct ttttgagtag acagacgtga tcttccttcc
    39901 caggaacaac ccagccttcc ggctgttcca tataaatctc ctcatctaga tcaccattaa
    39961 ggaacgcggt cttgacatcc attgactcga tgtcccagtc ctcaagcgct gcatgcgcga
    40021 gtaaataccg gatagactca aaccgcgcca ctggagagaa cgtctcatgg tagtcctctc
    40081 cccacacctg agtgaaaccc tttgcaacca gacaagcctt gtaccgccca tcatgtttga
    40141 tgtcatagac ccagcagtta gagacaacat gcctgccctt gggacgagga acgagaaccc
    40201 aagtcttatt ctccataagc gactcaaact ccgacttctc agcttcgtgc catttcccag
    40261 catcaggtga gtgcatggct tccttatgcg actgaggtaa gccagcttta tactgagcag
    40321 cagctagaaa agtgagtatc gtctccgctt cgcgcagatt gccatccttg tcgatctgat
    40381 tatcagcacg tgcaggatcg tcatacacgt tgttatcagt cctgtctttg tggtgaatac
    40441 cagctttttt gcgatgagga cggtcatgag caatgcttgg tttattagct cccactggag
    40501 ggtgacgacc acatttgtga ggaggacgag gaggaacgac aggaggcagc gtaggaggat
    40561 attgcggagg aggaggaggc ccagcaggag cttctgcagg aggagtggga tcagcatccg
    40621 ctggagggtc aggttgtggt ggttcgaaga ggttgggagg aatgaaagaa attgcatcat
    40681 tgggatcgac caaatcagag tcatcgttcg aggaatcatc caattgatca tctgagaacg
    40741 gactgtcgtc cggggtagaa ggacggttgc caggtaagtt acgagcaggg aaagactctt
    40801 cgtcaaatgt tgcatcgcgg gacacgacga tagagcggtt ggctggattc caaaacctat
    40861 accccttgga accagactca tacccaacga agatcatctc gacagccttc ttgtcgagtt
    40921 tcccttcacg ctttgccttc tgcacatgga caaaagcttt gcacccaaac actctgaagt
    40981 aagagacgtc cggaacggta ccatcccaaa cagtgatggg gcacgaccac ttgtgtcgtc
    41041 gcataggttg acaattgtag atatgaacgg ctgcgtcaag agcaagttgc cagaaaccat
    41101 gactaaggcc tgcttggtgg agcatagaca gagccttttc agtaatagtg cggttccagc
    41161 gctcagcacg tccattctgt tgaggcgaac ctggtagagt cttctggtgc tcgataccgt
    41221 gtgaacgaag aagtgtagag aactcgtctg atgtgtattc ccccctcgat ctgagcggat
    41281 caatttgatc ttcttgccgg tctggttctc agcccacgcc ttatagtctt tgaacgcttg
    41341 gatcgcgtca gacttgtgtt taaggaagta agcacgagcg agaccagaat agtcatcaat
    41401 gaaaccggcg aagtatttcc aacctccgat agcctgagtg cgcataggtc catcgaggtc
    41461 tgtatggact cgctcgagaa cttcagtagc acgcttctca gaaggtggaa aggggttacg
    41521 agtggatttg ccaaaagcgc atccatcaca cggttctttg tctgcaggat caacggcatc
    41581 aaccccctta gtatgcttag gaaggttgcg cagaacgtcc ttgcccgcat gaccaaagcg
    41641 acggtgccag gtcttaaact tacggacatt gagatggatg cgcttgccgt tgtgaagctc
    41701 aataatagtc caataacaat tagacgaagg gttgtatcgc gcctccagga tcttacgacc
    41761 cttgatatga atcgtcgaac catatttgac agcgccgtca ggcagcttgt cgaaaatgca
    41821 catgcgccca tccccttgaa agagggagta accattgcgc tcaatggagc cagtcgagaa
    41881 gatgtgaccg atggtgcctg gtatgtagta gacgtggttc agagtaattg ctaccttctg
    41941 actgtctaac caggtttctc cagacagagt tccttcccca agtgcctgaa tgacgctgct
    42001 atcaccttgt ccagcagtgt taaacagtac aggcgtatcg aagggttggt actcaatgaa
    42061 ctcagagaga tcaccagtga tgtgttgaga ggctccagag tccatcagcc atgcagtcca
    42121 gttcacactg ttcgaggcca tagcctcatc gtagaaagaa gcagcgatgt tagacgaact
    42181 ggctacaagt acagatgata cagactcggt agtgacgtgc gcatggttat gagaagtgtc
    42241 cttattcttc cccttgtcct tatccttgtc tttgtccttc cctttaccct tgcccttgcc
    42301 tttgggacac ttctcaggat acttctgata gcagttggtg ttgaacttcc ggactaccgg
    42361 ctgtgctcgg accggagttg tgtacacttg ttaatggtca tatgattaga taggctgtgt
    42421 tcctacttac catttatggt tttctttgtt ctcctactgt actttcccat gaccatatgg
    42481 ttcctgtgca taccagtgcg ttctacactg caccggactc ttccagacct tatgtctgac
    42541 tcatgctatg actgtatctg actcatacgc cgatacggac tcttactcat cgtcttatgg
    42601 ttaaatgtga ctgctttatt cgctgactca tggactcatc cctcatgtat ataagcagtc
    42661 ccttcttcgc ctctgctctt cagtcgttcg ctcactgact gaagatccct ctctgttgtg
    42721 acttacagtc gctcctcgcc ttacaggttc agagttcatc agttggactc atgatgagag
    42781 ccactcccgc aatgagagca gggacccttg ggcttcggct tggtctggga gaccttgttc
    42841 gcagactggc cgttcttgcg catggactcc tcagccaagg tctttgactg gatgttgtcg
    42901 agagtgacct tgtcaaggtc tgtggttgcc ataagcgcag aaaccatgga ccggtacgac
    42961 tccgggattt tggacatcaa gagaagggct tgcatgttgt cagagagcgt gacgccgttg
    43021 ctactaactt cgcgcaggcg tgtgataaga cgcatcatct gatcctgaag gggcttctgt
    43081 tcgttcatcc gaggctcagc aacgagtgac tcgaacaaac cccagacgtg ggcactgtta
    43141 ggcttgccaa acttgttctg taacacttcc caggactcag cagcagtcat gtccctgggt
    43201 tgtccacccg agacaggaat ctgagtgtcc agaacatagt gaaagtttgg tgtgacacgc
    43261 atgtacatca tgccgcgagc ttgcccatca agtttatccc acttgtcctt ggcagcttgc
    43321 tcagtaggtc gagtagcgcc tttgacaaca ctccaacagt ccatgaagat gaaatagccc
    43381 ttcatcttgg cagaccagtc gttgtactga ttcgtcgaag agaggacagg gatagagtcg
    43441 accttgatat ctcccataat tgataagagg tattggggag aatcgagata ttcctccttg
    43501 aattctaaaa tgaatgtgat aggcgcgaca gggggcgcag tgacgatagg aggaggaagg
    43561 tagacaggag gaagaggact tgaatcgaca ggaggggagt ttccgaagag cgatcggaga
    43621 tagaaattag gatgagacga ggagggctgt gcgtgagttt cttcctgaag atagggaaga
    43681 ggaactccgt gttgtgggtc ggtgtcctgc tgccaagttg ctggatatgc ccagtggaag
    43741 gtcggttcgt acggaagagg gagttgattg tagcgattgg gacagagctg tacgtcgcac
    43801 tggtcccact cctgctctct gtcgtcgtag acgtagtgat aacaatcgac ctgatcgtct
    43861 agatcgaaga gatggggctg ttccgagcaa tcaaacactg atgcagtaga atgatgttct
    43921 gcaagttcag cgttgacttc agcttcagag tcggagctga gctgaggact attggcagta
    43981 gtaggtggct ccagtacgat ggttcagaga aagacgcaat gattgacttg ccacgtgcga
    44041 gatctggtag agaggaacac ctattgaggt gagccagaag gtcaggaagc cgatattccc
    44101 aacaatccag atagaagtcg ccaactgtgc ccaagaaaag ctatacgagt ctaggtatca
    44161 aaaagagtat agtaaggagg gtccgaacgg ttgtcctccg gtccaaaggt gataaccacc
    44221 ccgg
//
