# Supplementary material for: Uncovering the transcriptional landscape of Fomes fomentarius during fungal-based material production through gene co-expression network analysis
Source: Fungal Biol Biotechnol. 2025 Feb 13;12:1. doi: 10.1186/s40694-024-00192-3 (PMC11827164; doi:10.1186/s40694-024-00192-3)
Supplement: Supplementary file 1 — Supplementary Material 1 [file 40694_2024_192_MOESM1_ESM.zip › scaffold_15.region001.gbk]

LOCUS       scaffold_15            21842 bp    DNA     linear   UNK 01-JAN-1980
DEFINITION  scaffold_15.
ACCESSION   scaffold_15
VERSION     scaffold_15
KEYWORDS    .
SOURCE      
  ORGANISM  
            .
COMMENT     ##antiSMASH-Data-START##
            Version      :: 7.1.0
            Run date     :: 2024-09-10 12:01:23
            NOTE: This is a single region extracted from a larger record!
            Orig. start  :: 167778
            Orig. end    :: 189620
            ##antiSMASH-Data-END##
FEATURES             Location/Qualifiers
     protocluster    1..21842
                     /aStool="rule-based-clusters"
                     /category="terpene"
                     /contig_edge="False"
                     /core_location="[10000:11842]"
                     /cutoff="20000"
                     /detection_rule="(Terpene_synth or Terpene_synth_C or
                     phytoene_synt or Lycopene_cycl or terpene_cyclase or NapT7
                     or fung_ggpps or fung_ggpps2 or trichodiene_synth or TRI5)"
                     /neighbourhood="10000"
                     /product="terpene"
                     /protocluster_number="1"
                     /tool="antismash"
     proto_core      10001..11842
                     /aStool="rule-based-clusters"
                     /tool="antismash"
                     /cutoff="20000"
                     /detection_rule="(Terpene_synth or Terpene_synth_C or
                     phytoene_synt or Lycopene_cycl or terpene_cyclase or NapT7
                     or fung_ggpps or fung_ggpps2 or trichodiene_synth or TRI5)"
                     /neighbourhood="10000"
                     /product="terpene"
                     /protocluster_number="1"
     cand_cluster    1..21842
                     /candidate_cluster_number="1"
                     /contig_edge="False"
                     /detection_rules="(Terpene_synth or Terpene_synth_C or
                     phytoene_synt or Lycopene_cycl or terpene_cyclase or NapT7
                     or fung_ggpps or fung_ggpps2 or trichodiene_synth or TRI5)"
                     /kind="single"
                     /product="terpene"
                     /protoclusters="1"
                     /tool="antismash"
     region          1..21842
                     /candidate_cluster_numbers="1"
                     /contig_edge="False"
                     /product="terpene"
                     /region_number="1"
                     /rules="(Terpene_synth or Terpene_synth_C or phytoene_synt
                     or Lycopene_cycl or terpene_cyclase or NapT7 or fung_ggpps
                     or fung_ggpps2 or trichodiene_synth or TRI5)"
                     /tool="antismash"
     exon            complement(383..1006)
                     /ID="exon_13881_8"
                     /Parent="mRNA_13881"
                     /gene="jgi.p|Fomfom1|1222227"
                     /source="prediction"
     gene            complement(383..2854)
                     /ID="gene_13881"
                     /Name="jgi.p|Fomfom1|1222227"
                     /gene="gene168160_170632"
                     /portal_id="Fomfom1"
                     /proteinId="1222227"
                     /score="0"
                     /source="prediction"
                     /transcriptId="1222418"
     mRNA            complement(383..2854)
                     /ID="mRNA_13881"
                     /Name="jgi.p|Fomfom1|1222227"
                     /Parent="gene_13881"
                     /gene="jgi.p|Fomfom1|1222227"
                     /proteinId="1222227"
                     /source="prediction"
                     /track="FilteredModels1"
                     /transcriptId="1222418"
     CDS             complement(join(383..1006,1062..1211,1274..1446,1557..1627,
                     1685..1966,2085..2180,2315..2589,2654..2854))
                     /ID="CDS_13881"
                     /gene="jgi.p_Fomfom1_1222227"
                     /gene_functions="other (smcogs) SMCOG1094:ferredoxin
                     (Score: 55.5; E-value: 7.7e-17)"
                     /gene_kind="other"
                     /source="prediction"
                     /transl_table=1
                     /translation="MSSPPPSSSSSRSSTPPDHDEVHDGRALTIIYATETGTAEDVADR
                     LARLCRCLHIHARVHNMEAYSPGELINEHLIIFVVSTTGSGREPRAMTPLWQMLLRADL
                     PDDLFEDMTFAVFGLGDTSYEKFCWPAKLLSRRLAQLGASELCARGEGDEQHHLGRSLI
                     FQGPSLVTLRALRDQYYLPPHWVKIIDRIEGALGPWTDKLSNVLLHVYPLPEGITQEPL
                     DGLPPPRVAIANADPDARITRKDPLVTDREYHTAKLTCNRRITAGDWYQDVRHFEFELD
                     DNVQYEPGDVAVIHPEALPGDVESLMSYQSLPDHLPSITTMREIFTRYVDINAVPRRSF
                     FALLKHFAQDDMEREKLDEFLSEEGADELYEYCQRPRRTIREVLEEFRSVAIPREYVFD
                     LFPPLRPRQFSIASSIKAHPRSVQLCIAIVQYRTMLKIPRRGVCTSWLAALEPGHSLRI
                     GFQKGFITVPDNSTPVLCIGPGTGVAPMRAVIQQRVHDGVAADANTLYFGCRSASKDHH
                     YGGEWSALADAGKLTYRAAFSRDGPEGRPRTYMQDLLREDKKRIWGLVGERGAWVYISG
                     SANKMPKAVRDAIAFAVQSEGGRSEVEAKEYVAKMEREWRLVEECWS"
     exon            complement(1062..1211)
                     /ID="exon_13881_7"
                     /Parent="mRNA_13881"
                     /gene="jgi.p|Fomfom1|1222227"
                     /source="prediction"
     exon            complement(1274..1446)
                     /ID="exon_13881_6"
                     /Parent="mRNA_13881"
                     /gene="jgi.p|Fomfom1|1222227"
                     /source="prediction"
     exon            complement(1557..1627)
                     /ID="exon_13881_5"
                     /Parent="mRNA_13881"
                     /gene="jgi.p|Fomfom1|1222227"
                     /source="prediction"
     exon            complement(1685..1966)
                     /ID="exon_13881_4"
                     /Parent="mRNA_13881"
                     /gene="jgi.p|Fomfom1|1222227"
                     /source="prediction"
     exon            complement(2085..2180)
                     /ID="exon_13881_3"
                     /Parent="mRNA_13881"
                     /gene="jgi.p|Fomfom1|1222227"
                     /source="prediction"
     exon            complement(2315..2589)
                     /ID="exon_13881_2"
                     /Parent="mRNA_13881"
                     /gene="jgi.p|Fomfom1|1222227"
                     /source="prediction"
     exon            complement(2654..2854)
                     /ID="exon_13881_1"
                     /Parent="mRNA_13881"
                     /gene="jgi.p|Fomfom1|1222227"
                     /source="prediction"
     five_prime_UTR  2935..3036
                     /ID="UTR5_13882"
                     /Parent="mRNA_13882"
                     /gene="jgi.p|Fomfom1|1306134"
                     /source="prediction"
     exon            2935..3341
                     /ID="exon_13882_1"
                     /Parent="mRNA_13882"
                     /gene="jgi.p|Fomfom1|1306134"
                     /source="prediction"
     gene            2935..4337
                     /ID="gene_13882"
                     /Name="jgi.p|Fomfom1|1306134"
                     /gene="gene170712_172115"
                     /portal_id="Fomfom1"
                     /proteinId="1306134"
                     /score="0"
                     /source="prediction"
                     /transcriptId="1306325"
     mRNA            2935..4337
                     /ID="mRNA_13882"
                     /Name="jgi.p|Fomfom1|1306134"
                     /Parent="gene_13882"
                     /gene="jgi.p|Fomfom1|1306134"
                     /proteinId="1306134"
                     /source="prediction"
                     /track="FilteredModels1"
                     /transcriptId="1306325"
     CDS             join(3037..3341,3425..3519,3624..3676,3733..4025,
                     4083..4272)
                     /ID="CDS_13882"
                     /gene="jgi.p_Fomfom1_1306134"
                     /source="prediction"
                     /transl_table=1
                     /translation="MPSWIPWGSRNEPKPPATRAEDLLRNLTDLQAQSDDVVKRLQAQF
                     LSLPPQYQAAVTVVAVGGTTLGGRYIYARHFRRISNADWVNPSMLRRKRWIKGYVTSVG
                     DADNFRLYHTPGIGWRWPLKFRRIPRGRTALSKETIHIRMAGVDAPELGHFGRPPQPFA
                     QESFAWLKKKVEGKFVYCQLLSKDQYRRVIAVPYLKPRLLPGWLATGRCLSLEMLRAGL
                     ATVYQQAGAKYGPGGLEEFLRVEAEAQEAKRGMWKDGTQQETPAEYKRRYREAAADTAT
                     DSEAADETETASKEDTGGWLRRLFRSKRRR"
     exon            3425..3519
                     /ID="exon_13882_2"
                     /Parent="mRNA_13882"
                     /gene="jgi.p|Fomfom1|1306134"
                     /source="prediction"
     exon            3624..3676
                     /ID="exon_13882_3"
                     /Parent="mRNA_13882"
                     /gene="jgi.p|Fomfom1|1306134"
                     /source="prediction"
     exon            3733..4025
                     /ID="exon_13882_4"
                     /Parent="mRNA_13882"
                     /gene="jgi.p|Fomfom1|1306134"
                     /source="prediction"
     exon            4083..4337
                     /ID="exon_13882_5"
                     /Parent="mRNA_13882"
                     /gene="jgi.p|Fomfom1|1306134"
                     /source="prediction"
     three_prime_UTR 4273..4337
                     /ID="UTR3_13882"
                     /Parent="mRNA_13882"
                     /gene="jgi.p|Fomfom1|1306134"
                     /source="prediction"
     exon            4338..4394
                     /ID="exon_13883_1"
                     /Parent="mRNA_13883"
                     /gene="jgi.p|Fomfom1|1306140"
                     /source="prediction"
     five_prime_UTR  4338..4394
                     /ID="UTR5_13883"
                     /Parent="mRNA_13883"
                     /gene="jgi.p|Fomfom1|1306140"
                     /source="prediction"
     gene            4338..5254
                     /ID="gene_13883"
                     /Name="jgi.p|Fomfom1|1306140"
                     /gene="gene172115_173032"
                     /portal_id="Fomfom1"
                     /proteinId="1306140"
                     /score="0"
                     /source="prediction"
                     /transcriptId="1306331"
     mRNA            4338..5254
                     /ID="mRNA_13883"
                     /Name="jgi.p|Fomfom1|1306140"
                     /Parent="gene_13883"
                     /gene="jgi.p|Fomfom1|1306140"
                     /proteinId="1306140"
                     /source="prediction"
                     /track="FilteredModels1"
                     /transcriptId="1306331"
     five_prime_UTR  4522..4667
                     /ID="UTR5_13883"
                     /Parent="mRNA_13883"
                     /gene="jgi.p|Fomfom1|1306140"
                     /source="prediction"
     exon            4522..4703
                     /ID="exon_13883_2"
                     /Parent="mRNA_13883"
                     /gene="jgi.p|Fomfom1|1306140"
                     /source="prediction"
     CDS             join(4668..4703,4762..4827,4885..4914,4971..5081)
                     /ID="CDS_13883"
                     /gene="jgi.p_Fomfom1_1306140"
                     /phase="0"
                     /source="prediction"
                     /transl_table=1
                     /translation="MRRRNRWPWWRLTAVSNLEFTHARLPRYRDNKTSSSLCVPRRTNP
                     FRGRRGRLQEFVGDARPRRRLCDRWCARIGKWTVV"
     exon            4762..4827
                     /ID="exon_13883_3"
                     /Parent="mRNA_13883"
                     /gene="jgi.p|Fomfom1|1306140"
                     /source="prediction"
     exon            4885..4914
                     /ID="exon_13883_4"
                     /Parent="mRNA_13883"
                     /gene="jgi.p|Fomfom1|1306140"
                     /source="prediction"
     exon            4971..5254
                     /ID="exon_13883_5"
                     /Parent="mRNA_13883"
                     /gene="jgi.p|Fomfom1|1306140"
                     /source="prediction"
     three_prime_UTR 5082..5254
                     /ID="UTR3_13883"
                     /Parent="mRNA_13883"
                     /gene="jgi.p|Fomfom1|1306140"
                     /source="prediction"
     gene            6907..7641
                     /ID="gene_13884"
                     /Name="jgi.p|Fomfom1|1211390"
                     /gene="gene174684_175419"
                     /portal_id="Fomfom1"
                     /proteinId="1211390"
                     /score="0"
                     /source="prediction"
                     /transcriptId="1211581"
     mRNA            6907..7641
                     /ID="mRNA_13884"
                     /Name="jgi.p|Fomfom1|1211390"
                     /Parent="gene_13884"
                     /gene="jgi.p|Fomfom1|1211390"
                     /proteinId="1211390"
                     /source="prediction"
                     /track="FilteredModels1"
                     /transcriptId="1211581"
     exon            6907..7641
                     /ID="exon_13884_1"
                     /Parent="mRNA_13884"
                     /gene="jgi.p|Fomfom1|1211390"
                     /source="prediction"
     CDS             6907..7641
                     /ID="CDS_13884"
                     /gene="jgi.p_Fomfom1_1211390"
                     /phase="0"
                     /source="prediction"
                     /transl_table=1
                     /translation="MSTWSISTTPSPLPVAVAFAATFPVEVEERIIDKLHYHIDALQKC
                     ALTCRRWLPRTRYHLFVAIRVRTRDELFSLNESLSGSPHLRQLVRSLTLRAQRDWEGES
                     LFQIVPVSLLTSLSNLICWRLCGTGYDTSSDGKIKWEYTLGPYRRTGLATIRRLATTVR
                     ELHLDGVSFISPVDCARLVSSLPALRELRCVNVTMLQEPEVVNTCIDRLIPSLHIESLS
                     VGIPTSLCTLKLTAISSLSTFR"
     five_prime_UTR  8475..8481
                     /ID="UTR5_13885"
                     /Parent="mRNA_13885"
                     /gene="jgi.p|Fomfom1|1306156"
                     /source="prediction"
     exon            8475..8702
                     /ID="exon_13885_1"
                     /Parent="mRNA_13885"
                     /gene="jgi.p|Fomfom1|1306156"
                     /source="prediction"
     gene            8475..9519
                     /ID="gene_13885"
                     /Name="jgi.p|Fomfom1|1306156"
                     /gene="gene176252_177297"
                     /portal_id="Fomfom1"
                     /proteinId="1306156"
                     /score="0"
                     /source="prediction"
                     /transcriptId="1306347"
     mRNA            8475..9519
                     /ID="mRNA_13885"
                     /Name="jgi.p|Fomfom1|1306156"
                     /Parent="gene_13885"
                     /gene="jgi.p|Fomfom1|1306156"
                     /proteinId="1306156"
                     /source="prediction"
                     /track="FilteredModels1"
                     /transcriptId="1306347"
     CDS             join(8482..8702,8735..9395)
                     /ID="CDS_13885"
                     /gene="jgi.p_Fomfom1_1306156"
                     /source="prediction"
                     /transl_table=1
                     /translation="MGEICIWDTITSSCTLLGTLGTPRRRIRTESVCMAWLQDGTLVVY
                     VHDSQRVFCWSVATYNRGPDTVPSKEHAAPPDATYSLTDRGLVQLANYYQPTETKPQYY
                     EAVTVLFSPDGSQLVLRFFNGTILMWDMELGTLSPPREMCFPMDLSMRTTFAVSDMARK
                     FLIIAGPRSKSPTCAMYDRVDSDAPATSHSRITCLDAFDGPVSRAWFSPCGRLVATRMV
                     RTIDVVHVWRGDDGMRLPVASFTAYGHILQASFTQDSQTLVYGDGHGIVYLRAIEDMYK
                     MVEATTVVYRCL"
     exon            8735..9519
                     /ID="exon_13885_2"
                     /Parent="mRNA_13885"
                     /gene="jgi.p|Fomfom1|1306156"
                     /source="prediction"
     three_prime_UTR 9396..9519
                     /ID="UTR3_13885"
                     /Parent="mRNA_13885"
                     /gene="jgi.p|Fomfom1|1306156"
                     /source="prediction"
     exon            complement(10001..10311)
                     /ID="exon_13886_9"
                     /Parent="mRNA_13886"
                     /gene="jgi.p|Fomfom1|1320173"
                     /source="prediction"
     gene            complement(10001..11842)
                     /ID="gene_13886"
                     /Name="jgi.p|Fomfom1|1320173"
                     /gene="gene177778_179620"
                     /portal_id="Fomfom1"
                     /proteinId="1320173"
                     /score="0"
                     /source="prediction"
                     /transcriptId="1320364"
     mRNA            complement(10001..11842)
                     /ID="mRNA_13886"
                     /Name="jgi.p|Fomfom1|1320173"
                     /Parent="gene_13886"
                     /gene="jgi.p|Fomfom1|1320173"
                     /proteinId="1320173"
                     /source="prediction"
                     /track="FilteredModels1"
                     /transcriptId="1320364"
     CDS             complement(join(10001..10311,10450..10693,10751..10768,
                     10826..10932,10992..11125,11189..11236,11290..11393,
                     11507..11642,11703..11842))
                     /ID="CDS_13886"
                     /gene="jgi.p_Fomfom1_1320173"
                     /gene_functions="biosynthetic (rule-based-clusters)
                     terpene: Terpene_synth_C"
                     /gene_functions="biosynthetic-additional (smcogs)
                     SMCOG1052:Terpene synthase/cyclase metal-binding domain
                     protein (Score: 197.5; E-value: 6.1e-60)"
                     /gene_kind="biosynthetic"
                     /sec_met_domain="Terpene_synth_C (E-value: 2.3e-16,
                     bitscore: 54.1, seeds: 87, tool: rule-based-clusters)"
                     /source="prediction"
                     /transl_table=1
                     /translation="MSVEHLRPFPSHFRLKDLAAISAPVFDFKLNPHQEEAAQATNAWF
                     DRRNVYHGLKKKKFLSHRFDSYAGMSFPDADVAHLETCIAFFLWAFSSKPDAVQVGVDI
                     SMEVLRNPDAPPPKFPYAAMLHDIWRRFRATASPGACNRFFRAVESWMNSQVEQARNRA
                     TDEIPSVEDFIILRRRTIGGPIVEAMVEYSLDLQIPEYVWDHPILQEMSKAVIDIMTWP
                     NDLCSFNKEQADGDFQNLVFCIMLERDCNLQTAVDVLTEMQAQRVADYIRYKAQLPSFG
                     PEVDAELARYNKAIEQYTQGTVVWYYHSPRYFRGQDVIGKREIVVPVYERTVPAADQPT
                     PTPTKRSVPSAKSPMPIPSSSYSPKSPYLPRFSHQYHARLSLLLISLVACLLYVSYITF
                     PALPPLSPRMTVPH"
     exon            complement(10450..10693)
                     /ID="exon_13886_8"
                     /Parent="mRNA_13886"
                     /gene="jgi.p|Fomfom1|1320173"
                     /source="prediction"
     exon            complement(10751..10768)
                     /ID="exon_13886_7"
                     /Parent="mRNA_13886"
                     /gene="jgi.p|Fomfom1|1320173"
                     /source="prediction"
     exon            complement(10826..10932)
                     /ID="exon_13886_6"
                     /Parent="mRNA_13886"
                     /gene="jgi.p|Fomfom1|1320173"
                     /source="prediction"
     exon            complement(10992..11125)
                     /ID="exon_13886_5"
                     /Parent="mRNA_13886"
                     /gene="jgi.p|Fomfom1|1320173"
                     /source="prediction"
     exon            complement(11189..11236)
                     /ID="exon_13886_4"
                     /Parent="mRNA_13886"
                     /gene="jgi.p|Fomfom1|1320173"
                     /source="prediction"
     exon            complement(11290..11393)
                     /ID="exon_13886_3"
                     /Parent="mRNA_13886"
                     /gene="jgi.p|Fomfom1|1320173"
                     /source="prediction"
     exon            complement(11507..11642)
                     /ID="exon_13886_2"
                     /Parent="mRNA_13886"
                     /gene="jgi.p|Fomfom1|1320173"
                     /source="prediction"
     exon            complement(11703..11842)
                     /ID="exon_13886_1"
                     /Parent="mRNA_13886"
                     /gene="jgi.p|Fomfom1|1320173"
                     /source="prediction"
     exon            complement(15032..15912)
                     /ID="exon_13887_2"
                     /Parent="mRNA_13887"
                     /gene="jgi.p|Fomfom1|1211201"
                     /source="prediction"
     gene            complement(15032..17321)
                     /ID="gene_13887"
                     /Name="jgi.p|Fomfom1|1211201"
                     /gene="gene182809_185099"
                     /portal_id="Fomfom1"
                     /proteinId="1211201"
                     /score="0"
                     /source="prediction"
                     /transcriptId="1211392"
     mRNA            complement(15032..17321)
                     /ID="mRNA_13887"
                     /Name="jgi.p|Fomfom1|1211201"
                     /Parent="gene_13887"
                     /gene="jgi.p|Fomfom1|1211201"
                     /proteinId="1211201"
                     /source="prediction"
                     /track="FilteredModels1"
                     /transcriptId="1211392"
     CDS             complement(join(15032..15912,15983..17321))
                     /ID="CDS_13887"
                     /gene="jgi.p_Fomfom1_1211201"
                     /source="prediction"
                     /transl_table=1
                     /translation="MHLMPHTTLLAASLQYGVVSRSYPLSGKILRGYLDASGTLNGLGI
                     GNPNAEFSPHVTSIAMASEGGTAKILWGFRNGEVAVTTAVRTMDPSRTSASRLIRCRPG
                     DCHEGAVECVSWATGIEGYVFFVSGGADGRVKLWEAKTTLKCLWNSNKQPSLVPDPCVK
                     AVMDMQQAVIAAGFRNGGLLVWTGLGALAEASDSTTLEPRELRIPAPTATATPALQQHE
                     NTAQELTRLCIAPREQCLSLLAIYHPSHHCHRLTWNDTASAFERTLFGDDNSGPITAVY
                     PVWGSRPDECDFVITGDQLGTISIYSWTAGPSSPTSTASASSAAGAEPVRAVRRFAAHE
                     DGAVTALAWNSAVLVSGSSRGTIKVWDALTLAPLRTFTTPSARPLPGAEWDAVGQILLE
                     RDALIVSIGKAVLAWKAGPAGKNVGHGKGKGVRAGSGKNANGVAKWQQQIEMYRDIAES
                     QRELEEERRHFRRTFGREKEQLSTLAHLGLSEVEAVEYVLMLSRDEEEARRMDRPRAAE
                     SSRYGEEGVFLVDFDDVPTPMATPSNVFRSEPSSVAPSRTSSTSVHSSPSSDSYTSGFQ
                     GGHSFPRRTPSSSNHKIQVSPRARPEPMEAGFRMSPLPSRSVSSSSGVPPQTSDLDHFP
                     VVPVSRTPSSTSASGSSSSVRGSAPGSPQSIRSAWNTPLRTLHPSGVPSPSRVGSAASP
                     SQSPSRSVAGAAWRPPPSSSTEDDEELRFAIELSLAEARSRGADV"
     exon            complement(15983..17321)
                     /ID="exon_13887_1"
                     /Parent="mRNA_13887"
                     /gene="jgi.p|Fomfom1|1211201"
                     /source="prediction"
     three_prime_UTR complement(17396..17539)
                     /ID="UTR3_13888"
                     /Parent="mRNA_13888"
                     /gene="jgi.p|Fomfom1|329085"
                     /source="prediction"
     gene            complement(17396..18367)
                     /ID="gene_13888"
                     /Name="jgi.p|Fomfom1|329085"
                     /gene="gene185173_186145"
                     /portal_id="Fomfom1"
                     /proteinId="329085"
                     /score="0"
                     /source="prediction"
                     /transcriptId="329085"
     mRNA            complement(17396..18367)
                     /ID="mRNA_13888"
                     /Name="jgi.p|Fomfom1|329085"
                     /Parent="gene_13888"
                     /gene="jgi.p|Fomfom1|329085"
                     /proteinId="329085"
                     /source="prediction"
                     /track="FilteredModels1"
                     /transcriptId="329085"
     exon            complement(17396..18367)
                     /ID="exon_13888_1"
                     /Parent="mRNA_13888"
                     /gene="jgi.p|Fomfom1|329085"
                     /source="prediction"
     CDS             complement(17540..18295)
                     /ID="CDS_13888"
                     /gene="jgi.p_Fomfom1_329085"
                     /phase="0"
                     /source="prediction"
                     /transl_table=1
                     /translation="MPSRPIEAHSKKENRHKQARPHLLNARQHGNLHGLAHIASGTADV
                     LLSIPSESLTHVTSFLDPPDLLSLARTCKSLHAHVADDNTWRRAYVYQYLGVTPESDLR
                     DDAGDRTLMLRREESSWKREFVLRYNLKRYVIAFSTIGGVICYAGACRCVRYICLGCLG
                     AASLLQCGRLYAQIIRMFVLSTERHHGARDMEIPHATQECLDIRRTPLDLSTHVAWGAG
                     PFSPFARLVCEVQISGIRGVLYVPRVGRP"
     five_prime_UTR  complement(18296..18367)
                     /ID="UTR5_13888"
                     /Parent="mRNA_13888"
                     /gene="jgi.p|Fomfom1|329085"
                     /source="prediction"
     three_prime_UTR complement(19166..19356)
                     /ID="UTR3_13889"
                     /Parent="mRNA_13889"
                     /gene="jgi.p|Fomfom1|1306177"
                     /source="prediction"
     exon            complement(19166..19419)
                     /ID="exon_13889_4"
                     /Parent="mRNA_13889"
                     /gene="jgi.p|Fomfom1|1306177"
                     /source="prediction"
     gene            complement(19166..20083)
                     /ID="gene_13889"
                     /Name="jgi.p|Fomfom1|1306177"
                     /gene="gene186943_187861"
                     /portal_id="Fomfom1"
                     /proteinId="1306177"
                     /score="0"
                     /source="prediction"
                     /transcriptId="1306368"
     mRNA            complement(19166..20083)
                     /ID="mRNA_13889"
                     /Name="jgi.p|Fomfom1|1306177"
                     /Parent="gene_13889"
                     /gene="jgi.p|Fomfom1|1306177"
                     /proteinId="1306177"
                     /source="prediction"
                     /track="FilteredModels1"
                     /transcriptId="1306368"
     CDS             complement(join(19357..19419,19470..19652,19724..19796,
                     19850..20001))
                     /ID="CDS_13889"
                     /gene="jgi.p_Fomfom1_1306177"
                     /source="prediction"
                     /transl_table=1
                     /translation="MDVNFRKIDIDQFDEDALLDSEVYDLDPRDPAQALNDAKQHAVAV
                     RSSLAKNDYVGALTLVLENAPFGPHVEEAKNLNLQTLVSILNSTKGSDIPGIVKALSTD
                     AQDTLMKYLYKGMALPGWGDLSGSVLLGWHEKLTEVAGTGCIVRAMTDRRLV"
     exon            complement(19470..19652)
                     /ID="exon_13889_3"
                     /Parent="mRNA_13889"
                     /gene="jgi.p|Fomfom1|1306177"
                     /source="prediction"
     exon            complement(19724..19796)
                     /ID="exon_13889_2"
                     /Parent="mRNA_13889"
                     /gene="jgi.p|Fomfom1|1306177"
                     /source="prediction"
     exon            complement(19850..20083)
                     /ID="exon_13889_1"
                     /Parent="mRNA_13889"
                     /gene="jgi.p|Fomfom1|1306177"
                     /source="prediction"
     five_prime_UTR  complement(20002..20083)
                     /ID="UTR5_13889"
                     /Parent="mRNA_13889"
                     /gene="jgi.p|Fomfom1|1306177"
                     /source="prediction"
     exon            21040..21346
                     /ID="exon_13890_1"
                     /Parent="mRNA_13890"
                     /gene="jgi.p|Fomfom1|1320176"
                     /source="prediction"
     exon            21441..21809
                     /ID="exon_13890_2"
                     /Parent="mRNA_13890"
                     /gene="jgi.p|Fomfom1|1320176"
                     /source="prediction"
ORIGIN
        1 agcctagcag cgatgcaaca tagggagacg tgtagtgtgt ggtgtcgatg aaagcaaacc
       61 ttcaagtact accatcacgc accatgagcg tgatcaggtg aggagatagt gagggaggat
      121 gaggacccca tttagaggcc ttgtcggtca gcctactggt ggaaccctga acgctgcccg
      181 cagtacgtca atctctttca gcggagagtc tcaacgcaga aaggaaagcg ggttctcgag
      241 gcgctagcat tcacatcgga gcgagctgcg aaatagggac ttatttgcgc atgaccattg
      301 gaggacgtcg tgttgacgat aggaacctgt cggaagacgt tcatgcgaca tgttgcaagc
      361 tttcgaaatg gcttactata tatcaactcc aacactcctc taccagccgc cactccctct
      421 ccatcttcgc cacatactcc ttcgcctcca cctcactcct cccgccctcg ctctgcaccg
      481 caaacgcgat ggcgtcccgg acagccttag gcatcttgtt cgccgacccc gagatatata
      541 cccacgcccc cctctccccc accaatcccc atatcctctt cttgtcctcc ctcagcagat
      601 cctgcatgta cgtcctaggc ctcccctccg ggccgtcgcg cgagaacgcc gcccgatacg
      661 tcagcttgcc cgcgtccgca agcgcactcc actccccccc gtaatggtgg tccttcgacg
      721 ccgagcggca gccaaagtag agcgtgttcg cgtccgcggc gacgccgtcg tgcacgcgct
      781 gctggatgac ggcgcgcatg ggcgcgacgc ccgtcccggg gccgatgcag aggacgggcg
      841 tggagttgtc tgggacggtg atgaagccct tttggaagcc gatgcggagc gagtgccccg
      901 gctcgagcgc ggcgagccag gaggtgcaga cgccgcgccg ggggatcttg agcatggtgc
      961 ggtattgaac gatggctatg cagagctgga cgctgcgtgg gtgcgcctgg tgtgtatgtg
     1021 agcgggctct ttcgagtgat gcgatgtaga tgtcaacgta ccttgatcga acttgcgatg
     1081 gagaactgcc gtggtcgtag tggtggaaac aggtcgaaga catactctcg agggattgcc
     1141 actgagcgga actcttcgag aacctctcgg atcgtcctgc gcggtcgctg acaatattcg
     1201 tacagctcat cctacgaggt cgcgtgtgcg tcagtacgtg gaataagacc catggactgc
     1261 aagcgcaatg taccgctccc tcctcgctca gaaactcatc taacttctcg cgctccatgt
     1321 cgtcttgtgc gaagtgcttc agcagcgcga aaaacgagcg tcgtgggacc gcgttgatat
     1381 cgacatagcg ggtgaatatc tcccgcatag tcgtgatgga gggtagatgg tcaggcaggg
     1441 actggtctgc aattggttat gaataacata tgagatatga gggaacgtcg tatgcgtgcc
     1501 ttccagcgtg tggtgtatct gtatcggatc atcggccgtg tttgcgtatc ctatacaaga
     1561 catcagcgat tctacatccc cgggcagcgc ctcgggatgg atgacggcga catcgcctgg
     1621 ctcgtatctg tattctaagc ccttgaggac gtggacacaa acgcgcaaca cggagactac
     1681 tcactgtacg ttatcgtcca gctcgaactc aaagtgacgc acatcctgat accagtcccc
     1741 agccgtgata cgccgattgc atgtcagctt cgcggtgtga tactccctgt ccgtgacgag
     1801 gggatccttg cgcgttatcc gcgcgtctgg atctgcattt gcaattgcaa cacggggtgg
     1861 agggaggccg tccaggggtt cctgggtgat accttctggg agagggtata cgtgcagcaa
     1921 cacgttagac agcttgtctg tccatggtcc gagtgcgcct tcgattctat aaatcactgt
     1981 tagtctaaat gacacagcgt acaatgccat ctatctcaag agagggccgt cctatagctg
     2041 agagcgggtg gtacaaattt cggacctgat gatctctata tcacctatct atgattttca
     2101 cccaatgggg agggagataa tactgatcgc gcaatgcgcg aagggtcaca agagatggtc
     2161 cttggaatat gagagatcgc ctgtcttgca tcccgcagaa tatagtggtg tgttcatcga
     2221 atgaagatga gggacagagt ctccagatat aggtccgccg cgggagatag agagtcccac
     2281 gcatagggcg tacagcggac gaaaaatgac tcacccaaga tggtgttgct catcgccctc
     2341 tccacgcgcg cataactcgc tcgcgcccag ctgcgccagc cgcctactca agagcttcgc
     2401 cggccagcag aacttttcgt acgaggtgtc cccgagaccg aacacggcga aggtcatgtc
     2461 ttcgaacagg tcgtctggga gatcggcgcg gaggagcatc tgccagagcg gagtcatcgc
     2521 gcgaggctct cttcccgagc ccgtcgtaga cacgacgaat atgattagat gctcgtttat
     2581 caactctccc tgtcgcattg tactatgagt cgacactggc ccagatgatt cagagtgaac
     2641 cttgaagcct tacgggtgag tatgcctcca tattgtgcac tcgcgcgtgg atgtgcagac
     2701 atcgacagag tcgcgcgagt ctgtccgcaa catcctccgc cgtccctgtc tcggtcgcgt
     2761 atatgatggt gagtgcgcgg ccatcgtgga cctcgtcgtg atcgggagga gtggacgagc
     2821 gtgaggaaga tgatgatggc ggaggggaag acatggttat cagataatgg acgaacgcgc
     2881 ttagatgctt cattgctgcg cgcctgtcat ggtcctcgcc gccctgcggg cactgggaga
     2941 ggtaataatg taaacttcca actcgaactc atactcgcat cctgctcgca tccttggcaa
     3001 gacgtactcg cacttctaag gtacttctat gacagcatgc cctcgtggat accctgggga
     3061 tcgcgaaatg aaccaaagcc accagcgact cgcgcagaag atctgttgcg gaacctcact
     3121 gatctccagg cccaaagtga cgatgtcgtg aaacgtctcc aagcccaatt cctctcttta
     3181 cctcctcaat accaggccgc agtaacggtc gtagctgtgg gcgggaccac attgggaggg
     3241 cgatacatct acgcgcgaca cttccgccgc atctcaaacg cagattgggt caatccaagc
     3301 atgctcaggc gcaaacgatg gatcaaggga tacgtgacta ggtgcttgcc cgccccttcc
     3361 gtgctctacg cgccgagtct gacgaggagc gggtgggatg caccacgatg atggattggc
     3421 acagtgtggg cgatgcggac aacttcaggc tatatcatac gcccgggatt gggtggaggt
     3481 ggccgttgaa attcaggagg ataccaagag gccgcactgg tacgtatctc aacttaccat
     3541 gccatctcgt gaggcgcaga gctgccggga ttgggaggag gagctggaca gtggagcgca
     3601 acgtgtctga cgcttctgtg cagcattatc gaaagaaaca attcatatcc ggatggctgg
     3661 cgtggacgct cctgaggtac gtgtctttcg catgtacgca tgtttgcatc tctcaacact
     3721 ctcactctat agctaggcca cttcggacgc cccccacagc cattcgcaca agagagcttt
     3781 gcatggctga agaagaaggt cgagggcaag ttcgtctact gccaactcct ctccaaagac
     3841 caataccgcc gcgtcattgc tgtcccatat ctcaagccga ggctcctgcc aggttggcta
     3901 gccacgggca gatgtctctc cttggagatg ctgcgtgcag gtctcgccac cgtgtatcaa
     3961 caggccggcg cgaagtacgg cccgggaggg ttggaggagt tcttgcgcgt ggaagctgag
     4021 gctcagtgag tcccgccgtc tctcgtgtct ctggtgcttc gctcaaggat ggagcataac
     4081 agggaggcga agagggggat gtggaaagat gggacgcagc aagaaacgcc cgcagagtat
     4141 aagcggcggt atcgagaagc tgcggcggac acggcgactg actcggaggc ggcggacgag
     4201 acagagacag cctcgaagga ggacacgggc ggatggttgc gtagactgtt ccggtccaaa
     4261 cgtcgccgat agcgaacgca gttcgttttg tggtacgacg acgcccagac aatgctactg
     4321 ctacatagtc atgaacccac gcgcgcccca tttcgttcca gatactccaa gcacacgatg
     4381 ggacttatac catggtgaga cctattgctc tgactcatga atcctgagga tatcaccccc
     4441 aagaagcagt atgacaaagg agcatgtagt gtgatgtacg catgcgaaaa gactcatgag
     4501 cgcctccttt aataatccta gactcaccaa catggctcca tcttctaact ctcaatgcag
     4561 cctcaggcct gctacgcaag ctgagccaca ccggcctact agactcgatt cattgcaaca
     4621 tccaccaacg cctgtgtcgc gccgtgctat cggaacctcc cacgcggatg agacgacgga
     4681 ataggtggcc atggtggcgg ttagtaagtg gtctatccgc tatccatata tggaaacaca
     4741 gccacctgac tctgctcgca gactgcagtt agcaatcttg agttcactca tgcacgttta
     4801 ccccggtatc gagataacaa aacttccgtg cgccgttcca tttgtctttc cgcatcacta
     4861 ttgctcgcca accgattgtg acagtcttcg ttgtgtgtcc ctcgaagaac caatgcgagc
     4921 atcattgcaa tatttctggg tgccctggcc aacttttcca ctgttgatag cccttccgcg
     4981 gtcgccgtgg acgtctacaa gaatttgttg gcgacgcacg tccgaggaga agactatgtg
     5041 accggtggtg cgcaaggata gggaagtgga ccgtggtatg aaccgcagat atctggagat
     5101 accgtcatcg tgggcgtccc gattgctctg gctaaggatg gtaagcttgt gtgaccttga
     5161 agggcgatgg ccggctactc actcactcat ccgagtggcc tctgcgccat tccaacagtg
     5221 cctcaccaag cgacagtaga gcgacagacg tcatccgtcc tgtcccggac ctctacccta
     5281 cgtccgccgc taccttagtc acagcccatc ggcctctgta cgcctcaccg ccgtccatgg
     5341 tcgtgttcaa aactggacgg accacagatg agggatcggc acaggatcgg cacagccttg
     5401 ctaggcgcgc aggcgcaaca gggatggagg aggacgggtg tgcatagatg tcagcggcga
     5461 caccgcgcgg aacacaaagt tagtaacgga cttacacaca caatttgatc acgacggtag
     5521 gtattggcca agctagaccc ccattcctga ctaccaacct catttgggac ttggacagtc
     5581 agacgttgcc ccattatccc tccttcccca ttgggaccaa tcgcttcata tatatacccc
     5641 cctcttcgtc caggacttta cctgtcccac ccactccatc tcatatactc acacactcgc
     5701 agtcacaagc cctcatcagt catgatcact ttcgccaacg tttcctccga ggccatgcag
     5761 gcgttgtgca cccccatgca ctctatcatc gccgcctcgc cccagcagca cagaggcgcc
     5821 ctctacctcg gctccttcac tgccatcctc gaccctcacc tcctcacctc ccacaacatc
     5881 gaggccgtcg ttcaagtcct cgagtctccc tacctgccct ccgtcgaggc gcatgctgcg
     5941 cagggcaaca aactcgactg ctggcgcatc gacatccacg acagcactaa cacggatctc
     6001 cgccctcatc tggagtccac ggtgcgctgg atagacgaga agctcaggca gggtatcaac
     6061 gttctcgttc actgccagca ggtgcgcttt cacttctttc atctctcctt ccgcgtctcg
     6121 tgtctaaccc gagcgattct agggtatctc gcgctctgcg tcggtggtga tcgcatacct
     6181 gatctacacc caccacatga gctacgagca tgcgttcgag ttcgtgaaga gcaagcgcgc
     6241 ctgcatcaag ccgaactcgg ggttcgtgcg gtgcctggag gattgggaga agcaggggaa
     6301 gcttgcgcct caggcccgcc cgaagcttcg tcgggcttcc atcaccacgg cttttccact
     6361 gggagggttt gcgcatttgg ctcaaccctg tttgagttag agttctcgcc gctggctcgg
     6421 tatatgtatt ttgctgtgtg ttatacgcgt actagctcca ccatgattgg cagaatgcac
     6481 acagcgccag ctttacaatc atctttgtgt atgctgcagc tcctaagtca aatatgttca
     6541 ccccgcgtgc acatgcatgt gaacgggcaa gtaggtttgt acggagaggg acggtcgcga
     6601 ctcgatcgtt ctgtgatatt ggatactatg acacgcgtac ctatgatcag ctattgcgta
     6661 cctagtctcc ccacctctcc cacatagcat acttgcacct ccaaagtatg attagttgct
     6721 aaaaaactgg acgacccggc gatgttgaat ttgccaattt gtttagagcg agcaagcgct
     6781 tgctcggatt cgaaggaact catacttgtc acatggcaaa tactgtgcac ccacacatca
     6841 tacgcatagc gcttgatcac tatctgcaac ctgcccgtac tcggcacttc agttgtcttc
     6901 atcatcatgt cgacgtggtc tatctccact acaccatcgc ctctcccagt agctgtagct
     6961 ttcgcggcta ccttccctgt agaggtcgag gaacgcatta tcgacaaact ccactaccac
     7021 atcgatgccc ttcagaagtg cgcattgaca tgccgtcgct ggcttccccg tactcgctat
     7081 caccttttcg ttgccatccg cgtcagaaca agagacgagc tcttttcact gaacgaatcc
     7141 ttgtctggat ctccccatct acgtcagctt gtgcgctccc tcacgctccg cgcccagcga
     7201 gactgggagg gggagtctct attccagata gtgccggttt cactcttgac ctcactctcg
     7261 aacctgattt gttggaggct ctgtgggacg gggtatgata cctcgtcaga tggtaagatt
     7321 aaatgggaat atacccttgg cccgtaccgc cgcacgggac ttgcgaccat acgacgactt
     7381 gctactaccg tgcgggaact ccatctggat ggggtctcct tcatttctcc tgtcgactgt
     7441 gccagactgg tctcatcgct cccagctctg cgggagctgc gctgtgtgaa tgtcacaatg
     7501 ctgcaagaac ctgaagtggt gaatacgtgc atcgatcgac tcatccccag tttgcacatc
     7561 gagtccttgt ctgtgggtat cccgacgtcc ctgtgcacac tcaaactcac ggcgatttcc
     7621 agcttatcaa cgttcagata gaagcaacgg atctcctgtt aacactgctc catcggacag
     7681 ttgaaaccct cacattcgac gtccaaatgt ccgcgaatgg ttcgtccatt gcattctggg
     7741 gcggcaacct cgattgtgtc gctacaaggc cttagctgac atcttctcgt ttatagatac
     7801 gaccatcgca ctcatttcca gattggagag actgcggtcg ttgacactgt ttctgcaaat
     7861 cgttgaaaac gggggcgcca cccagtttgc tactgggctc caacttgcta tcaatgtcct
     7921 caactccctc gtgcgcctac acgcgctgac gatcaaagta gagtacaagg cggaagacct
     7981 ctgcctcctc tctggggagt tttgcgatcc caaaacagta cacatatgcc aacggttcga
     8041 ggaagcatcc ataagactca atccgagtcg tctgctattc gcggtacggt ccgacaggag
     8101 agaacggaca gcgtactgga ctcagacact gcagcgtatg ttccccactc tgcacaaacg
     8161 atgcccccta agaatccagt gccagagagg tcagaggtct tcaactcgat aggcgatctg
     8221 atactgatga gcccgtgttc cacttcagtc cgccaggctc agccgtttta tggccatgac
     8281 tcctcggtgc gaactctagc cgtgtcgccc gatagtctat ggatcgcgag cgggtcgaac
     8341 gaccaaacgc tcataatatg gagggcaaac ggaaaacatc aaggcgtagt tgaaggagtt
     8401 gctctcgact ggcctgtcgg gcatactatc tcactgctcc agttctcgct ggatagcaag
     8461 tatctcgcct ctctcggtga catgggtgag atctgtatct gggacacgat cacctcgagc
     8521 tgcacactgc tcggaactct ggggaccccg aggcgccgca tccggacgga gtcggtatgc
     8581 atggcgtggt tgcaggacgg gactctcgtt gtgtatgtgc acgattcaca gcgagttttc
     8641 tgttggtctg tggcaaccta caatagggga ccagataccg tgccatcgaa agaacacgct
     8701 gcgtccggct tgacaaatcc tccatctttc gcagtccccc ggatgcaacg tactctctca
     8761 ccgatcgcgg tcttgttcaa ctggcaaatt attaccaacc cacggaaacc aagccccaat
     8821 actacgaagc ggtcacggtg ctcttctccc ccgatgggag ccagctcgtc cttcgctttt
     8881 tcaatggcac catcttgatg tgggacatgg agcttgggac actctcaccg ccccgtgaga
     8941 tgtgtttccc catggatctg agcatgagga caactttcgc tgtatccgac atggcgagga
     9001 aattcctcat catcgccggg ccacgctcga agagtccgac ctgtgctatg tatgataggg
     9061 tagactcgga cgcacccgca acctcgcaca gtagaatcac atgtctcgat gcattcgacg
     9121 gccctgtgtc aagggcgtgg ttttctcctt gcggtcgttt ggtcgccact cggatggtgc
     9181 gtacgatcga tgtggtccat gtgtggaggg gggacgatgg catgcgtttg ccggtggcgt
     9241 cctttaccgc gtatggccac attctccagg cttcgttcac tcaagatagc cagacgttgg
     9301 tttacggaga tggacatggc atagtatacc ttcgcgctat tgaagacatg tataaaatgg
     9361 tagaggcaac tacggtcgtt taccggtgct tgtgacacta tggttccctg tttcccgcac
     9421 tatgccacta cctctagcaa ttctttgtgc acatatgata ttgtgaatgt atcgcacact
     9481 tgtctatccc ttcaatttga cagggtaccc agagagcatg aaataagatc aaatttacac
     9541 caaaaatggc gtgaaagcga aagttgcgcc catgatcatg aatactgagc ggacgacacg
     9601 gagctagaag cgtgaacatt gcgtgcgtga gatcatttcc acataagtaa gtacacactt
     9661 tgcgggctat cgaaagctag agaactagag tactgagtac cggaagctag agcggtcatc
     9721 gaaggatgag tatgtgcggt gacggtagaa gtacaatagc gagattgaag gggagggaag
     9781 gagcaacacg aacacgcgag aagcatgctc catgcggacc tgcgcaagta tcgtacagcg
     9841 tacacagcag tggtggcgat aacgtacaac agcgtaagag tgttcgtgat cgtcgaggag
     9901 gcgtgggcgg aggcttgtga agacgtgtat gaaagaagcg tgacggtgtg agagggacgt
     9961 tggaagtgtt cattgagatt gaagagagag aagagggcaa tcaatgcggt acagtcatac
    10021 gaggactgag gggcggaagg gcggggaagg tgatataact gacgtagagc aaacatgcca
    10081 caagggagat gagcaataac gatagacgag cgtgatactg atgagagaag cggggaaggt
    10141 agggcgactt cggcgagtac gagctcgagg gaataggcat gggtgatttg gcagagggaa
    10201 cagagcgttt cgtcggggtg ggcgtgggct ggtcggcagc cggcacggtt cgttcgtaaa
    10261 caggaacgac gatctcccgc ttgccaatca cgtcctgacc gcggaagtaa cctaggttcc
    10321 attttcgacc acagcgtgac gcgaacgaag aagaagcagt gcgaaaagaa gacgggagag
    10381 gcaaaatgac agatcctgcc atcagcaacg atgcacacac aaacgaatcg cgatacgcga
    10441 agtactcacg ggggctgtgg tagtaccaaa cgacagtacc ctgagtgtat tgttcgatgg
    10501 ccttgttata ccgcgcgagc tcggcatcaa cttcgggacc aaagctgggg agttgagctt
    10561 tatagcggat gtagtcagca actcgctgtg cttgcatctc cgtcaagaca tcgacagccg
    10621 tctgaagatt gcagtcacgt tcgagcatga tgcagaagac gaggttctgg aagtcgccat
    10681 ccgcttgttc tttctgtgaa actagtcagc aaacgttcag cagtgagggg aaaagaaaaa
    10741 ggtctcgtac attgaacgag cagaggtcct gataggaaac ctatcatgag tgttgctgac
    10801 tacaacaaga taagataatg cgtacgttgg gccatgtcat gatgtcgatc acggccttcg
    10861 acatctcctg cagaatcggg tgatcccaga cgtactctgg aatctgcaag tccaaagaat
    10921 attcaaccat cgctagaaca acaacgcaac ggtgagctca tacaacccgc caagtacgct
    10981 gatatacgca ccttccacga tcggaccacc aattgtccgc cggcggagga tgatgaaatc
    11041 ctccactgaa ggaatctcgt ccgtcgcgcg gttacgagct tgttccacct gggaattcat
    11101 ccagctctcg accgcgcgga agaagctgca aatgcgcgac acgtaagccc tatgactagc
    11161 ccggtgatct agccctcagg gggcttaccg attgcacgct cccggacttg cggtggccct
    11221 gaaccgcctc cagatactgg cgaccactta gcgtgagtgc gcagcgtgat tctagactgt
    11281 cggacgtact cgtgaagcat cgcggcatat gggaacttcg gcggaggcgc gtcggggttc
    11341 ctgagcacct ccattgagat gtccacacct acctggacgg catcgggctt agactggagg
    11401 gcccttcatc ggagagatcg tcaaactaag cgaccaagcg caacatggac acataaaggt
    11461 tcgcggtcag cgaacaacga acacgcggga atcagcgatc gcttaccgag aacgcccaaa
    11521 ggaagaacgc gatgcatgtc tccaggtgcg cgacgtcggc atcggggaag ctcattccag
    11581 cgtaggagtc gaagcgatgg gaaaggaatt tcttcttctt gagcccgtga tatacattgc
    11641 gcctaacccg gacgttcctt tatgatgctg tgatcgcaag agcaagcaca tcggcgacat
    11701 acctatcgaa ccatgcattc gtcgcctgag ccgcctcctc ctggtgagga ttgagcttga
    11761 aatcgaagac gggcgcggag atagcggcga ggtctttcag acgaaagtgt gagggaaacg
    11821 ggcgaaggtg ctcaacgctc atgacgaaag aaggtacagc aaagggagaa cggaggagag
    11881 tcgatggcga atcgatggct ctgcaagctt cgcccagagt tatttgtact tttctctggc
    11941 ggctttgcaa tcgaatccca acaacggatc ggggcgtgag ggccaaccgc ggtatagaat
    12001 gtcggctccc gcatcctacc ccgaaacgca gagtagccac atccagaggc gctagcagga
    12061 ccctgttagc ccggcagcga tgcctcgcgt tgggcgggaa gattggctta tcggcagctt
    12121 gcaaagattc ggcgcagggc tactgtattt gggaatctat acgtactacc cacgcacaga
    12181 catgttcgca tgtcctccgc aaggcgcggt ttgtacgtcg gtatgtggta ccggtgaacg
    12241 tccttgatgc cgcattgtga tgggtgaaat attgcggttt gtacagcgac aggacgccca
    12301 tgcctacagc cgcgggtcag catcgatttg cgggtcgtct tcgggctgaa ttgcccattt
    12361 gcggacggac atccagcaag gtgcccctct tcagcgcagt ggctggagcg cgtggcccac
    12421 acgagtcggc tagtttcgcc aagatcatgc actatctcca ttgatctcac tgtcaagcgt
    12481 gtcgctgttc gtgtcaagtg acagagcgac ggacctcctg aagatgccca agctccgact
    12541 gtggtgcagt ggcgcatata ttccatgcag cttcaggtaa acttgaacgt gaccgtgagg
    12601 cgctgcccgg cccaacctga gaaccttctt cccgagtttg ctttgaaatc agagagtcag
    12661 ctattttccg atgcttaggc gcgcgatgcg cgctttcaat gaagtcgaat ggtctctcgt
    12721 ccttgctgtc gccgtgctcg tgaatcacac ggtcgggggt aaataccacc gaagaaacgc
    12781 acatcacgtc ctccaggccc atcgataacg ttgtgggtcc atcgcatcat ttggatggaa
    12841 gcttcgcaag tcatccttct ccaactaagc tgcaagtgag catcctgaat gacggcaccc
    12901 gatgtccaat ctagtgtccc ttcggtctgg tgttgcccgc cgttacctcc gatgctcctg
    12961 tagatgtcag ctgcatcaaa taccaatttc accataagac gaaccatcac ttctcggtga
    13021 gcggccaagg atcatgccgg catgacttgc agaagccgtg cagatagatg gttcgcattc
    13081 gcgatagttc tgcattcgcc tgactagaag acggtcggtt gggtacaagc tcaggactta
    13141 tatcaaatgg ggtgaacaag aagtgtatgc agacactact actcaccaga agctcgggtc
    13201 caagccctac gtgagaaatc accccagcac ggccagtcat cgtgaatcgg ccgagtcggc
    13261 gttccaaagg aacgccacag gtcggtctct ccatcggtgt gaggtgtcaa caaggaggca
    13321 tttgaatttc tgctatacca cacgtccgtg gcgagtgagc gcagacattc caaccgccgc
    13381 cacaaacctt aggcagacac aagggacgcc caagaattta ggaagcagtg accgcccaca
    13441 tgtgggcgcc gtgcggaccc gatcaagctt cggaagtacc tgggagtgcg gcgccgagga
    13501 cggtctcgca ttcggatcta caaataagca gtggacttag tttagtggat ttagcgaatc
    13561 gggaaagctg ggaaccccag tcaggatgct gaatgccata ggctcgacga caggagccat
    13621 tctgcaacga gattaggcct cccgaaactc ggagggttgt gcttccgtct ccgaaggctc
    13681 gagtactcac aagctacagc gctgatatct tcacatacct tcggaatgag aagttgcgag
    13741 tcttgcgacc actgcactac acctgccacg tggatgcaat ggccgagaaa cgtgctgata
    13801 cgacgtcatc atgctgcaga gacatcttga atagtaatgc cagtctagta gcccgagcgc
    13861 ggcgatcaag agatcgagtt tgtgacctgg ctgaagagta agacgcgagt aataggccgt
    13921 aataggccga ccgtagcgat agcgtgaacg tgatatctaa agaaaatcaa ttaatcagct
    13981 aaatcgttgc gtctcaacga tttatcacta gcactgacca gcctaagcac tattcagcca
    14041 aaacgatgca cggctacacg gcattgagat catgacttcg cgcaaggcac cgcgtcggca
    14101 agtgtgccgg atagatctta gtgtagcagt acttcgttga acttgcctag agtgtacgct
    14161 ggacgatcgc ccaaggatgg cgttcagggt gcgctaacag cgatgcgccg accaagcgaa
    14221 aggtctgcca gcgcaacgtc gccaccgaat gcatcagcgt ggtacatgaa acgccgcccg
    14281 cagcatgcta tgatcaagtg gccttcgcgt cgacagtgat agcggtacta agggagaggg
    14341 attccgcagg agccaggtca gccatgatta ctcgatgaag gaccgctgtg acgtacaaca
    14401 cttgcgcatg ttgagccgcc tgtttcccac cagatatcat cgtgctcgga ggtctactga
    14461 gataagtaga tggcaactgt tgtgctgggg cgtggacgtg atggctgtct tgagaactga
    14521 agggcatgag cgagtgcatt gcgtggagat cggccacata cccaccaaga gctccgttcc
    14581 ccactcctct aagtaatctt cggggtgcta gatgcagcat acggattcac ggacgagtca
    14641 cacataccgg acaaaaggca gacatcgtcg acttcactct gtaccgtgcg tcggtagcgc
    14701 atgttccata gtctccagct tgacgttgac acatccgctc tttgggaacg cgtggtggaa
    14761 acttttgaag agccggctgc acaacgcccg acgagggggt tatagatggg aatgtattgt
    14821 ccagtcctga gagcacaaga acgccgattc aaatagactc tgggacatac atacgagaag
    14881 aagagaaccg gaactttatc cgtatccaac tcgaattcga tcgactgttc tatttttcgc
    14941 tagatagaga cgctttcagc taaggcaaca agtagcacga agtgagatta accttgtaag
    15001 agagtacgga gaaggtattc ccgggtgacg ttcagacgtc cgctcctcgg cttcgcgcct
    15061 ccgctaagct aagctctatc gcaaaccgca gttcttcatc atcttccgta gacgaactcg
    15121 gcggtggacg ccaggcagct ccagcaaccg agcgcgatgg actctgcgac ggggatgcag
    15181 cgctcccaac tctggacggt gacggcaccc cagaaggatg gagcgtccgc agtggtgtgt
    15241 tccatgcgct ccggatcgac tgcgggctcc ctggcgcaga gcctctgaca ctcgaactag
    15301 accccgatgc cgacgtagag gatggagtgc gactgaccgg aacgacaggg aagtggtcta
    15361 ggtcagacgt ctggggcggt acccctgagc tggagctcac gcttctactc ggcagtggac
    15421 tcatcctaaa gcccgcttcc atcggttcgg ggcgtgcacg aggggacacc tggatcttgt
    15481 ggtttgacga agagggcgtt ctccgcggga acgaatggcc gccctggaag ccacttgtgt
    15541 agctatccga gctcggcgac gagtgcaccg aggtggatga cgtccgcgag ggcgcgacgg
    15601 acgacggctc tgagcggaac acgttgctag gggttgccat gggagtcggt acgtcgtcaa
    15661 agtcgacgag gaagacgccc tcctctccgt agcgagaact ctctgcagcc ctcggacggt
    15721 ccatacggcg ggcctcttct tcgtcgcgac tcagcatgag cacatattcg actgcctcga
    15781 cctcgctcag gccgagatgc gcaagagtcg agagctgctc tttctcgcgc ccaaaggtcc
    15841 gacggaagtg cctccgttct tcctcgagct cgcgttgtga ctcagcgata tcgcgataca
    15901 tctcaatttg ttctgcagac attcatgtgt cagccagccg ccgcccagac acggatagga
    15961 acagggcgta agaatcactc acgctgccat ttcgcgacac cattggcgtt ctttccactc
    16021 ccggcgcgta cgcctttccc ttttccatgc ccgacgtttt tgcccgccgg tccggccttc
    16081 catgctagca cggccttgcc gatagataca atcagtgcat cgcgctccag tagtatctgc
    16141 ccaactgcgt cccactctgc accgggaaga ggccgcgcgc tgggcgtcgt gaaagtgcga
    16201 aggggtgcaa gtgtaagcgc gtcccacact ttgatcgttc cacgagagga gccggaaacc
    16261 agtacggcgg aattccatgc aagcgcagtc acggcaccgt cctcgtgcgc agcgaaccgt
    16321 cggactgctc ggacaggttc ggcaccagct gcagaggacg ccgaagcagt cgaagtcgga
    16381 gaggacggac cagcggtcca agagtagatt gaaatggtac cgagttgatc acctgtgata
    16441 acgaagtcgc actcgtctgg tcgtgagccc catacgggat aaacggctgt gatcgggcct
    16501 gagttatcgt ctccgaagag cgtgcgttcg aatgcgcttg ctgtatcatt ccatgtaaga
    16561 cgatggcagt gatggctcgg atgataaatc gccaggaggg ataaacattg ctcccgaggg
    16621 gcaatgcata agcgcgtcag ttcctgggca gtgttctcgt gctgctgaag tgcaggcgta
    16681 gcggtcgcag taggcgcagg aatacgtagt tcgcgcggtt ctagtgtggt gctatccgac
    16741 gcttctgcga gcgctccgag gccagtccag acaaggaggc caccattccg aaagccggct
    16801 gcgatgacgg cttgttgcat atccatgaca gccttgacgc aaggatccgg tacgagcgag
    16861 ggttgtttat tggagttcca gagacacttc agcgtagtct tagcctccca gagcttgacg
    16921 cgtccatcag cgcctccgct cacgaaaaat acgtacccct ctatgccagt cgcccacgac
    16981 acgcactcta cggcgccctc atgacaatcc ccaggacggc atctgatcag acgcgaggcg
    17041 gacgtcctgc tagggtccat ggtgcgtacc gcggtagtca ccgcaacttc accattgcgg
    17101 aacccccaga ggattttcgc ggtgccgccc tcagatgcca tagcgataga cgtgacatga
    17161 ggtgaaaact ctgcgttcgg attcccgata ccgagaccat tgagggtccc tgacgcgtca
    17221 aggtagccac gcaagatctt gccggaaagc ggatacgaac gcgataccac gccgtattgc
    17281 aaagatgcgg ctagaagcgt ggtgtgcggc ataagatgca tcaccgacac ggtggaatga
    17341 tgcgggacgt gagagatggt cgtagtgcgc gagtgttccc accgtctatc gaaagtgtgg
    17401 tgagtattga tttactcgaa taacaggata cgagcaggag gtgcgatgta cgaggattgc
    17461 actagacatc tggattgcag aggtgcaaga acaacgatta ttgatgaaga ggccatcaac
    17521 gacgaacgac gacgcagagc tacggccttc ccacgcgtgg cacatacagc acaccacgga
    17581 taccggaaat ctgtacttca cacaccaagc gagcgaaggg cgaaaaaggt ccagctcccc
    17641 atgccacatg cgtggacaag tcaagtggag tccgtctgat atcgagacac tcttgcgttg
    17701 catgtggtat ttccatgtct cgagccccgt ggtgacgctc ggtgctgagg acaaacatgc
    17761 ggatgatctg cgcatatagc cgaccgcatt gcagcaacga ggcagcaccc aggcatccca
    17821 ggcatatata acgcacacaa cgacacgcgc cagcgtaaca gatcacccct cctatcgttg
    17881 agaatgcgat gacgtacctc ttcaggttat accgcaagac gaactccctc ttccaggagc
    17941 tctcttccct cctcagcatg agcgtcctgt cgcccgcgtc atcacgcaga tcgctctctg
    18001 gggtgactcc gaggtattgg tagacgtacg ccctccgcca ggtgttgtcg tccgctacgt
    18061 gggcatggag cgacttgcac gtccgcgcga gggagagcag atcaggcggg tcgagaaacg
    18121 acgtgacgtg ggtgagtgat tccgacggga tgctgagtaa aacgtcggct gttccgcttg
    18181 cgatgtgcgc gaggccatgt aggtttccat gttggcgagc gttgagtagg tgtgggcggg
    18241 cttgtttgtg tcgattctct ttcttggaat gagcttcgat aggcctactg ggcataaaat
    18301 agagcgaggg gtagagtttg tgcgctgccg cagacggtgt ctgcgatggt ggtggtcgat
    18361 ggtcaagttg cgattggcgc aatttgggcg ccggtcaccg ctccaatgtg ccccgacgag
    18421 tcagtgtcat cgatgcactc aacatccacg agtcacggcc atctgtggat gttctgtgtt
    18481 ctactgctat gcgccagcga tgctggccac agaagtccac aaaaatgcgg aagtctgagt
    18541 caagttgcag tatcaatatt attgctgacc gaatccccaa ctgttctcct ctgttccctg
    18601 ttcgattgtt ggtcgtcgta acgattcatg cagtcgtaga taaagaggaa ggattgtgag
    18661 gtactgaaca ctccaagccg cctgacgacc caggactgtc tcgctcgatt gacgttaacc
    18721 accgaagctc ccatggaact ggcagcaact ccgcagatcg taatattgtt aacggatata
    18781 ttgagaaatt gtttacctcc accaggaggt tcgagagcgt tgagcgaata gccccgttca
    18841 cggaaagcct gagtcaggga aaattgcgcc gtatgcgcat cccgggccta ccgacaagcg
    18901 ggatagacgg cccctagcca taatccactg cggggaggag gggaactatg tatatgctct
    18961 tttgtcgtat ttagctaggc caagaccggc tcttcactat accatccaac tatatgggtc
    19021 gttggcgact caaaggttca aaaggttgtt caagcgggga tgtgatgcgt acgggatacc
    19081 cgagtggggg cgaacagcgt gcgtagtaaa catctgtaac gatctggcac acgatgtata
    19141 tcgtctactg aaccgacaca gggggcgggg tgggagggga agcacaaagc gttcgaaata
    19201 ggagttgtgc tcaccaggcc tcctcactca gttgtctgtg caccagtcca tcttcgttcc
    19261 acatgtagtc atccatatca atcgaaaagt tctgatatgc aaggcggacg gagaagggga
    19321 cgcggccaat gttgtacatc ttatttctag agatcatcat acaagtcgtc tgtccgtcat
    19381 cgcgcgaacg atgcaacccg tgcccgcgac ctccgtcaac taaagccggg tcagttcaca
    19441 acgatatagc acgataggcc cacacacacc ttctcgtgcc atcccagcag cacactcccg
    19501 ctcaaatcgc cccatcctgg cagcgccatg cccttgtaga ggtacttcat gagagtatcc
    19561 tgcgcgtctg tagaaagtgc cttcacgatc ccagggatat ctgacccctt cgtgctgttg
    19621 agtattgata caagtgtttg caggttcagg ttctgttccg tgccgtccgt agttgagtgt
    19681 cgggtggaac tgccgagaga ttgggcactc gtgaagcacg cacctttgcc tcctccacat
    19741 gcggaccgaa aggtgcgttc tccagcacca atgtgagagc tcctacgtag tcatttctga
    19801 agcaagttgg cgtccccgtg tgcatagaag agaggtcgat acttcttact tggctagtga
    19861 actccggaca gctactgcgt gttgcttcgc gtcattcaag gcctgcgcag ggtctcgggg
    19921 atcgagatcg taaacttcgc tgtccagaag agcatcctcg tcaaattggt cgatatcgat
    19981 ctttctgaag ttcacatcca tagtgctgaa gatgtagaaa agatgaaatg acgagagtac
    20041 ggcgtaacga gcactgccca cagcgagttt gtgatggttc ggctgaagag ttggttcaac
    20101 tacaaatgca aaggagctga accaaatgcg acggttcggt ccgtatggcc gaatgacagg
    20161 tcttgtgctt cacccacttg acttctacca actgcgtcga agacattgtc tgttcgtgtc
    20221 gttgaaccct ctccaatgac tcggactcat tccggcggac tgaggctgta tagctcaggt
    20281 ttctctgctg ggcactattc tgttgtactc gaacttagaa aattccacac cgcataacta
    20341 cctcaaacgg caacatgctg tcgaccttga acttcctcga ttgtgtcaca agtagcgagc
    20401 gatggagcgt cgtccggtga cggagctcgt aacgctgtgg gtggtatgct gcggtgagag
    20461 ggaccatgac ctgtcgcgaa tgatgtgctc actgctcacg ttcagctgca gactgcgatg
    20521 tcacttactc actcaaagcg aatacagctc tgtggagcaa acgcggccga tgggggcagg
    20581 taaattgcgc tgaatcgaca gaccattagc tgggcctaga acacgagtta ctgtagccct
    20641 cgtggccgca cataagtgcc cccatcggtc gccagtgcgc agcaaaattg agggcatgca
    20701 cgaggtatgc atgcagtact gcgctgtccc accgaaacca ttgcacctgt tcacggtatc
    20761 gcccgttgcg accgtgatct cgccgatctt cgccccatct gccctactcg gtgcgctagg
    20821 ctcccttcgc ccagacatgt ttggcaggtt catagcggct gaccctggcg cgctggtcgc
    20881 ttgtctatcg acgcgtgctt gcagtgaggc gttcacttcc gctcgggctc tggctttaag
    20941 acccctcgct ctttggaaat cggatcctcc ctagcacaac tttctcctac tctacagcct
    21001 ttttttacct cttcgacttt cctcctctta cacttcacga tgctgaacgc atttaagatt
    21061 aagcctttcg aactcgaacc catctacgcc gagtggaagg atgccccacg attcgtcggt
    21121 aacccgaaga aggatctccc agtggacgaa tggctcgctc agatcaaggc gggctgcgtc
    21181 gagcgcaaga tccctcgcga gtactggcac aaagtcgcgc aacactacat ggccgacaag
    21241 gccaagtccc gcttcgacga gctcaagctg gtcatgaaga acatgcacgg cggcaagtac
    21301 cgctggacgt ggaagaactt caagatcgcg atacgcaaca tgggctgtga gtatcggatc
    21361 atctccctcc ctttccctcg gggatctgca gaattgtatg ttaatgtgga gcgcgctgcg
    21421 tgtgtgggtc ctgggtacag gggacatcga ttcgcagaag actgaggcga tcaaagtaga
    21481 gagcaagcct tcgggtctct ggtggatcgt cggtaggggc gacagggacg gccaggagaa
    21541 ggaggctgct cccgtggaga ccattccccc tcgcccacca ccgaagtcga gggccacgct
    21601 cgactttacc gtgaccatga agagcctccc tgccatcccc acgcctagga gatcggcaac
    21661 aatgagctcc gtcgacacct tgtcttcggt atcctcttcc aactccgtct cctcgagcat
    21721 cagctccttc ttcacatcca ccaagaacac ccccgcgtca acccccgcat cctccgccat
    21781 ctccagtcct gcgtcaacac ctggtggcag tacgtgttag tcttaccttc tcttccccct
    21841 ca
//
