# Supplementary material for: Uncovering the transcriptional landscape of Fomes fomentarius during fungal-based material production through gene co-expression network analysis
Source: Fungal Biol Biotechnol. 2025 Feb 13;12:1. doi: 10.1186/s40694-024-00192-3 (PMC11827164; doi:10.1186/s40694-024-00192-3)
Supplement: Supplementary file 1 — Supplementary Material 1 [file 40694_2024_192_MOESM1_ESM.zip › scaffold_16.region001.gbk]

LOCUS       scaffold_16            11816 bp    DNA     linear   UNK 01-JAN-1980
DEFINITION  scaffold_16.
ACCESSION   scaffold_16
VERSION     scaffold_16
KEYWORDS    .
SOURCE      
  ORGANISM  
            .
COMMENT     ##antiSMASH-Data-START##
            Version      :: 7.1.0
            Run date     :: 2024-09-10 12:01:23
            NOTE: This is a single region extracted from a larger record!
            Orig. start  :: 0
            Orig. end    :: 11816
            ##antiSMASH-Data-END##
FEATURES             Location/Qualifiers
     protocluster    1..11816
                     /aStool="rule-based-clusters"
                     /category="terpene"
                     /contig_edge="True"
                     /core_location="[193:1816]"
                     /cutoff="20000"
                     /detection_rule="(Terpene_synth or Terpene_synth_C or
                     phytoene_synt or Lycopene_cycl or terpene_cyclase or NapT7
                     or fung_ggpps or fung_ggpps2 or trichodiene_synth or TRI5)"
                     /neighbourhood="10000"
                     /product="terpene"
                     /protocluster_number="1"
                     /tool="antismash"
     proto_core      194..1816
                     /aStool="rule-based-clusters"
                     /tool="antismash"
                     /cutoff="20000"
                     /detection_rule="(Terpene_synth or Terpene_synth_C or
                     phytoene_synt or Lycopene_cycl or terpene_cyclase or NapT7
                     or fung_ggpps or fung_ggpps2 or trichodiene_synth or TRI5)"
                     /neighbourhood="10000"
                     /product="terpene"
                     /protocluster_number="1"
     cand_cluster    1..11816
                     /candidate_cluster_number="1"
                     /contig_edge="True"
                     /detection_rules="(Terpene_synth or Terpene_synth_C or
                     phytoene_synt or Lycopene_cycl or terpene_cyclase or NapT7
                     or fung_ggpps or fung_ggpps2 or trichodiene_synth or TRI5)"
                     /kind="single"
                     /product="terpene"
                     /protoclusters="1"
                     /tool="antismash"
     region          1..11816
                     /candidate_cluster_numbers="1"
                     /contig_edge="True"
                     /product="terpene"
                     /region_number="1"
                     /rules="(Terpene_synth or Terpene_synth_C or phytoene_synt
                     or Lycopene_cycl or terpene_cyclase or NapT7 or fung_ggpps
                     or fung_ggpps2 or trichodiene_synth or TRI5)"
                     /tool="antismash"
     three_prime_UTR complement(1..193)
                     /ID="UTR3_14109"
                     /Parent="mRNA_14109"
                     /gene="jgi.p|Fomfom1|1393345"
                     /source="prediction"
     exon            complement(1..315)
                     /ID="exon_14109_8"
                     /Parent="mRNA_14109"
                     /gene="jgi.p|Fomfom1|1393345"
                     /source="prediction"
     gene            complement(1..1816)
                     /ID="gene_14109"
                     /Name="jgi.p|Fomfom1|1393345"
                     /gene="gene0_1816"
                     /portal_id="Fomfom1"
                     /proteinId="1393345"
                     /score="0"
                     /source="prediction"
                     /transcriptId="1393536"
     mRNA            complement(1..1816)
                     /ID="mRNA_14109"
                     /Name="jgi.p|Fomfom1|1393345"
                     /Parent="gene_14109"
                     /gene="jgi.p|Fomfom1|1393345"
                     /proteinId="1393345"
                     /source="prediction"
                     /track="FilteredModels1"
                     /transcriptId="1393536"
     CDS             complement(join(194..315,385..628,715..732,789..895,
                     956..1136,1283..1416,1486..1638,1702..1816))
                     /ID="CDS_14109"
                     /gene="jgi.p_Fomfom1_1393345"
                     /gene_functions="biosynthetic (rule-based-clusters)
                     terpene: Terpene_synth_C"
                     /gene_functions="biosynthetic-additional (smcogs)
                     SMCOG1052:Terpene synthase/cyclase metal-binding domain
                     protein (Score: 175.8; E-value: 2.4e-53)"
                     /gene_kind="biosynthetic"
                     /sec_met_domain="Terpene_synth_C (E-value: 6.4e-14,
                     bitscore: 45.8, seeds: 87, tool: rule-based-clusters)"
                     /source="prediction"
                     /transl_table=1
                     /translation="MSTQHLRPFPSHFRLKDLTVITGTALEFKQNPHISEVATGAYDRQ
                     DVEEGAKKRHLAAKFELYAGMAFSDAEAVRLEICLAWILWVFCVTRRHDGTGEMQSDPD
                     AILPVTERYKELLENPDGVAVKAEGDAPFAIIRHKIHTNILSTVLRFTRAMNDWLTSHV
                     DHAPNRSTDEIPSVGRYIELRRRAYAWAAFSAMVEYSADAKLPEYVFDDPVLRKMTEAL
                     GDLVAWANDLCSFDKEQADGDYQNLVLSVMVERDCDLQTAIDVSTDMMRSRVEEYLGYK
                     TQLPLFGDEVDAEVAKYVQGLEHYVQGCIVWNYHSPRYFPGLGVFGKEEVVLPVRKGKS
                     VVATESHERTGDRQTSA"
     exon            complement(385..628)
                     /ID="exon_14109_7"
                     /Parent="mRNA_14109"
                     /gene="jgi.p|Fomfom1|1393345"
                     /source="prediction"
     exon            complement(715..732)
                     /ID="exon_14109_6"
                     /Parent="mRNA_14109"
                     /gene="jgi.p|Fomfom1|1393345"
                     /source="prediction"
     exon            complement(789..895)
                     /ID="exon_14109_5"
                     /Parent="mRNA_14109"
                     /gene="jgi.p|Fomfom1|1393345"
                     /source="prediction"
     exon            complement(956..1136)
                     /ID="exon_14109_4"
                     /Parent="mRNA_14109"
                     /gene="jgi.p|Fomfom1|1393345"
                     /source="prediction"
     exon            complement(1283..1416)
                     /ID="exon_14109_3"
                     /Parent="mRNA_14109"
                     /gene="jgi.p|Fomfom1|1393345"
                     /source="prediction"
     exon            complement(1486..1638)
                     /ID="exon_14109_2"
                     /Parent="mRNA_14109"
                     /gene="jgi.p|Fomfom1|1393345"
                     /source="prediction"
     exon            complement(1702..1816)
                     /ID="exon_14109_1"
                     /Parent="mRNA_14109"
                     /gene="jgi.p|Fomfom1|1393345"
                     /source="prediction"
     three_prime_UTR complement(4105..4240)
                     /ID="UTR3_14110"
                     /Parent="mRNA_14110"
                     /gene="jgi.p|Fomfom1|1452570"
                     /source="prediction"
     exon            complement(4105..4362)
                     /ID="exon_14110_4"
                     /Parent="mRNA_14110"
                     /gene="jgi.p|Fomfom1|1452570"
                     /source="prediction"
     gene            complement(4105..4622)
                     /ID="gene_14110"
                     /Name="jgi.p|Fomfom1|1452570"
                     /gene="gene4104_4622"
                     /portal_id="Fomfom1"
                     /proteinId="1452570"
                     /score="0"
                     /source="prediction"
                     /transcriptId="1452761"
     mRNA            complement(4105..4622)
                     /ID="mRNA_14110"
                     /Name="jgi.p|Fomfom1|1452570"
                     /Parent="gene_14110"
                     /gene="jgi.p|Fomfom1|1452570"
                     /proteinId="1452570"
                     /source="prediction"
                     /track="FilteredModels1"
                     /transcriptId="1452761"
     CDS             complement(join(4241..4362,4408..4420,4476..4544,
                     4592..4621))
                     /ID="CDS_14110"
                     /gene="jgi.p_Fomfom1_1452570"
                     /source="prediction"
                     /transl_table=1
                     /translation="MTVPAPDPEKVARKWGFVGLGWVGCGVTALSATRSWKDSAVGASR
                     CQDFKTARQQGLGRLAGLGDVVAVVDRAGPRR"
     exon            complement(4408..4420)
                     /ID="exon_14110_3"
                     /Parent="mRNA_14110"
                     /gene="jgi.p|Fomfom1|1452570"
                     /source="prediction"
     exon            complement(4476..4544)
                     /ID="exon_14110_2"
                     /Parent="mRNA_14110"
                     /gene="jgi.p|Fomfom1|1452570"
                     /source="prediction"
     exon            complement(4592..4622)
                     /ID="exon_14110_1"
                     /Parent="mRNA_14110"
                     /gene="jgi.p|Fomfom1|1452570"
                     /source="prediction"
     five_prime_UTR  complement(4622)
                     /ID="UTR5_14110"
                     /Parent="mRNA_14110"
                     /gene="jgi.p|Fomfom1|1452570"
                     /source="prediction"
     three_prime_UTR complement(5218..5292)
                     /ID="UTR3_14111"
                     /Parent="mRNA_14111"
                     /gene="jgi.p|Fomfom1|346184"
                     /source="prediction"
     exon            complement(5218..5815)
                     /ID="exon_14111_3"
                     /Parent="mRNA_14111"
                     /gene="jgi.p|Fomfom1|346184"
                     /source="prediction"
     gene            complement(5218..6081)
                     /ID="gene_14111"
                     /Name="jgi.p|Fomfom1|346184"
                     /gene="gene5217_6081"
                     /portal_id="Fomfom1"
                     /proteinId="346184"
                     /score="0"
                     /source="prediction"
                     /transcriptId="346184"
     mRNA            complement(5218..6081)
                     /ID="mRNA_14111"
                     /Name="jgi.p|Fomfom1|346184"
                     /Parent="gene_14111"
                     /gene="jgi.p|Fomfom1|346184"
                     /proteinId="346184"
                     /source="prediction"
                     /track="FilteredModels1"
                     /transcriptId="346184"
     CDS             complement(join(5293..5815,5873..5943))
                     /ID="CDS_14111"
                     /gene="jgi.p_Fomfom1_346184"
                     /source="prediction"
                     /transl_table=1
                     /translation="MSDKFTIAAPPSTDIWREPPSTNRFNALTHPLLARPVPLKSFQRA
                     RITFSAPWTTRYDHAGLLLHLKHPDQPSDRWLKTGAEFYLNQVFISTVATQTWSDWSVT
                     QPADASGGRVTIELRREPGDEPGTKLWVYELVLGSDGQVKERRPLREVAWFFAEEDGWQ
                     LEVSAMAARPASKETVVGSAELVVSFEGAEVEVA"
     exon            complement(5873..5991)
                     /ID="exon_14111_2"
                     /Parent="mRNA_14111"
                     /gene="jgi.p|Fomfom1|346184"
                     /source="prediction"
     five_prime_UTR  complement(5944..5991)
                     /ID="UTR5_14111"
                     /Parent="mRNA_14111"
                     /gene="jgi.p|Fomfom1|346184"
                     /source="prediction"
     exon            complement(6050..6081)
                     /ID="exon_14111_1"
                     /Parent="mRNA_14111"
                     /gene="jgi.p|Fomfom1|346184"
                     /source="prediction"
     five_prime_UTR  complement(6050..6081)
                     /ID="UTR5_14111"
                     /Parent="mRNA_14111"
                     /gene="jgi.p|Fomfom1|346184"
                     /source="prediction"
     exon            7346..7568
                     /ID="exon_14112_1"
                     /Parent="mRNA_14112"
                     /gene="jgi.p|Fomfom1|1222393"
                     /source="prediction"
     gene            7346..7864
                     /ID="gene_14112"
                     /Name="jgi.p|Fomfom1|1222393"
                     /gene="gene7345_7864"
                     /portal_id="Fomfom1"
                     /proteinId="1222393"
                     /score="0"
                     /source="prediction"
                     /transcriptId="1222584"
     mRNA            7346..7864
                     /ID="mRNA_14112"
                     /Name="jgi.p|Fomfom1|1222393"
                     /Parent="gene_14112"
                     /gene="jgi.p|Fomfom1|1222393"
                     /proteinId="1222393"
                     /source="prediction"
                     /track="FilteredModels1"
                     /transcriptId="1222584"
     CDS             join(7346..7568,7632..7653,7729..7864)
                     /ID="CDS_14112"
                     /gene="jgi.p_Fomfom1_1222393"
                     /source="prediction"
                     /transl_table=1
                     /translation="MRGSAFLLIPALLFLSNGALADELVAAKSLKKGTPLTLSRRQATN
                     GDDNDGCPSGWAECSLTTCYPLDGSQCCLDGNYCDAGYVCVFDLTGEIKCRQRLSGAGL
                     TAGPAGGAALAGLLGVAMAYMG"
     exon            7632..7653
                     /ID="exon_14112_2"
                     /Parent="mRNA_14112"
                     /gene="jgi.p|Fomfom1|1222393"
                     /source="prediction"
     exon            7729..7864
                     /ID="exon_14112_3"
                     /Parent="mRNA_14112"
                     /gene="jgi.p|Fomfom1|1222393"
                     /source="prediction"
     five_prime_UTR  9106..9309
                     /ID="UTR5_14113"
                     /Parent="mRNA_14113"
                     /gene="jgi.p|Fomfom1|346317"
                     /source="prediction"
     exon            9106..9580
                     /ID="exon_14113_1"
                     /Parent="mRNA_14113"
                     /gene="jgi.p|Fomfom1|346317"
                     /source="prediction"
     gene            9106..10296
                     /ID="gene_14113"
                     /Name="jgi.p|Fomfom1|346317"
                     /gene="gene9105_10296"
                     /portal_id="Fomfom1"
                     /proteinId="346317"
                     /score="0"
                     /source="prediction"
                     /transcriptId="346317"
     mRNA            9106..10296
                     /ID="mRNA_14113"
                     /Name="jgi.p|Fomfom1|346317"
                     /Parent="gene_14113"
                     /gene="jgi.p|Fomfom1|346317"
                     /proteinId="346317"
                     /source="prediction"
                     /track="FilteredModels1"
                     /transcriptId="346317"
     CDS             join(9310..9580,9660..10073,10135..10139)
                     /ID="CDS_14113"
                     /gene="jgi.p_Fomfom1_346317"
                     /source="prediction"
                     /transl_table=1
                     /translation="MFNPSIYAAFVAFFLGSAALLSAEAASPPSDILDAAQLYLKPGNS
                     GWDDVPILNNTYDRSRTGTEDGCPVGWGECSYYTCYPLDGSKCCSDGKFCRPGYYCDAE
                     ACCREGRICGGVAPPPSTIRYTTTTTQRFTTASTATETTSVGFSLPTQSTEFGTVTIPT
                     VGNPTGTARSPTSTLVENDSTGVEPTSEPLGSNTEGDLNGAVPAAARNVVTSVFVAVAV
                     ALAMSMA"
     exon            9660..10073
                     /ID="exon_14113_2"
                     /Parent="mRNA_14113"
                     /gene="jgi.p|Fomfom1|346317"
                     /source="prediction"
     exon            10135..10191
                     /ID="exon_14113_3"
                     /Parent="mRNA_14113"
                     /gene="jgi.p|Fomfom1|346317"
                     /source="prediction"
     three_prime_UTR 10140..10191
                     /ID="UTR3_14113"
                     /Parent="mRNA_14113"
                     /gene="jgi.p|Fomfom1|346317"
                     /source="prediction"
     exon            10253..10296
                     /ID="exon_14113_4"
                     /Parent="mRNA_14113"
                     /gene="jgi.p|Fomfom1|346317"
                     /source="prediction"
     three_prime_UTR 10253..10296
                     /ID="UTR3_14113"
                     /Parent="mRNA_14113"
                     /gene="jgi.p|Fomfom1|346317"
                     /source="prediction"
     three_prime_UTR complement(11437..11634)
                     /ID="UTR3_14114"
                     /Parent="mRNA_14114"
                     /gene="jgi.p|Fomfom1|1307870"
                     /source="prediction"
ORIGIN
        1 cttgtttcta ggagttgaca acctcagtcg atatcaatgg cgcccacggg tcacagtgca
       61 gctgcttgag tgaacggcgc gcaaacgtgc actacgtccg tgatatttga catcaacaac
      121 gagagtctct atccagtcaa gaaaaaaagg tactgccggc caacacaacc cagatcgaga
      181 agaagcagag tattcaagca gaggtctggc ggtcccccgt gcgctcatgc gactcggtag
      241 ccacgacaga tttgcccttg cgaacgggga gaacgacttc ctccttgcca aacacaccca
      301 agccagggaa gtagcctgta tgcagaacgt gcaaatccgc agtcagcgac acaccaccgc
      361 catccgccag cagcaaacac gtacgagggc tatgatagtt ccacacgatg cagccctgca
      421 cgtagtgctc caagccctgg acatacttcg ccacctccgc gtcaacttcg tctccaaaga
      481 ggggtagctg cgtcttgtag ccgaggtatt cctcgacccg cgaccgcatc atgtccgtac
      541 tgacgtcgat cgccgtctgg aggtcgcagt cacgctcgac catgacgctc aagacgagat
      601 tttggtagtc gccgtctgct tgctctttct gcataatagt aggcgcaagg gaccacattc
      661 cgataggatt atcaatacgg aacacgctga agaagtgata gcaaggatac tcacgtcgaa
      721 cgaacaaagg tcctgatggc gcgatgcatg gtaagattgc ggaatgcgcc cgccaatgag
      781 ttactcacat tcgcccaggc aaccaagtcg cccagcgcct cggtcatttt ccgtagcacc
      841 ggatcatcaa agacatactc gggcagcttc gcgtcggccg agtactccac catagctggg
      901 aaacattgtg aggaggtgac tagagaaaca cgcgctcgag cggaaggttg tttacctgag
      961 aacgccgccc acgcatatgc gcgtcggcga agttcgatat accgcccgac cgagggtatc
     1021 tcatccgtcg agcggttggg agcgtgatcg acgtgggacg tgagccaatc attcatggcg
     1081 cgcgtgaatc tcaaaaccgt tgatagtata ttagtgtgta ttttatgtct aatgatctag
     1141 caaggacttg cctgtgatag accacggccg tcacgttcgc cttgatatgc tttcttattc
     1201 tgtgaggata caacaagacg tgactgtcag caacatttta gcatccggta ttcacgacta
     1261 gtacagacat atcgaacatc acggcgaaag gagcatcgcc ctccgccttg acagcaacac
     1321 cgtctgggtt ctccagcaac tccttgtacc gctctgtaac gggcagaatc gcatccgggt
     1381 ccgattgcat ctcgcccgtg ccatcatgtc gccgagctag gcgatattac acgcaaggag
     1441 tcagcattct gcgaatcatg caacaccatc agcgcagcct aggacttacg cagaagaccc
     1501 ataaaatcca agcgaggcag atttcaaggc gaacagcctc ggcgtcggag aacgccatgc
     1561 ctgcgtagag ctcgaacttg gccgccaggt gccgcttttt tgccccctct tccacgtcct
     1621 gtctgtcgta cgcaccggct gctgtcagct acgtcatgga aatatacgag actcacttct
     1681 caaatcaggc gcgcatctta ctcgcgacct ctgaaatgtg tgggttctgt ttgaactcca
     1741 gcgcagtccc ggtgatgacg gtgaggtcct tgagacggaa gtgcgagggg aaggggcgga
     1801 ggtgctgggt gctcatcgtg aattatggat tgtagattgg gacgagctct gttcggtttc
     1861 agcaggaggg gagtggcgac ggagtaccag agattgagtc tgagagctca gaagccttca
     1921 accgtgcagc atttatactg cactcccccc tctagtacct cgtactaagc gcgcacagac
     1981 agcaattgtc gaatttggta cgacgacttc ctagtgtgct aaccacacct cccacggcgt
     2041 gcagatgatt ttgagaacca cccaacccgg tttgtgcttc gaagagagat tgtgcctgaa
     2101 agcaccgggc cgatcatgca gttggctaca cgatgactct gaaggcacag gttaccaggc
     2161 actgatacat agcctgttca cttcgccttg caaatgggaa gggtccaacg agatcgagag
     2221 acggtgttac cttgagtagc accggcgaaa tcgataatcc ccttcggctt cgccgcacgc
     2281 tcggtaaagt cgtcgattga aacgatggag cgaccgcggg gaaggactgc ggagataggg
     2341 agtccgagaa ttgggacgca tctctgcgag ctagtggctc caatcccttc cgtgaggata
     2401 catccatcta cttatcggcc gcttgccaac ttgataacat cctcgtagac cgtgaacaca
     2461 atcccgccac tcagctacgg tgcattcgag ccaagagccc acgtcacgag aggacacact
     2521 gacagcatat gcgcaagaga cacgtaccac aatgactaga cgagccgggc gtggtgtcgt
     2581 cccagtccag aatggcaaaa cagcgtcctc ggtccgataa gcgtagtatg cttgccgtgc
     2641 ttcgagactc tgcatccggg tcattataac actacccaaa taaggtcagc atccctcccc
     2701 gagtccggat gcattgcgga gttgctgctg tcgcctatcg tggtgtggaa tgtgacgagg
     2761 gccgaccgcg gtacagcgtc tgcatgttga agtcgaagaa tccgagcagg catgcctcgt
     2821 cttcctcgcg cgtggtctgc acggtaccgg tcacctgtct ggccttgata atggcccacg
     2881 ttgcgcgatg ctgattcatc cgtccgcggg gtgtccagaa gggtgttctg cccgtatagt
     2941 agtacaccgc cggttgcttg tttgactagt ccagcatggc atcatttgtc gccaaatagc
     3001 gtccaggacc ccgagacgaa agaaacaact tgtgtggcaa tgagctctca gtgcagcgta
     3061 taactgttgc gcttttcaaa ccccgctgtg gcatatggcg taggttgtta gttagcgcct
     3121 cataaattgt tatggaacat cctctcagtc tgactgtagt tactatacac catgttctat
     3181 gcgatcacaa caaggtatat tgtttcaaac tactatagat caacgtttct acgttcactg
     3241 acgagcagcg ggttgaaata aggtcgaccg cgtaccccgc cacatcccag acctgctctc
     3301 gcaaaatcga catctacgtc ctttccgggt cctccgaccc ccgatcatga gctctggcgc
     3361 gacagctcac aaactagcga cagacctccg tcacctccgt cttgccaact tgaaccttaa
     3421 cagttcgtct caatttgccc tggatgctca gacttctagg accacggtta tctaggaaga
     3481 tcaagactca gtcaagttca aatcagcaca aattgggttc tccgggtctg cttacagctt
     3541 gaaagcgcaa tcttaaatgc gttccgagct catcttccgg cacctgatag tgctggggca
     3601 gaacgcgtct ccacaaatgg ttcgactcgc gcacgctcta cgacagcgct cgccgccgcc
     3661 gtggcatcac gctccgcatg gcgttcctca cggccgaatg ctcaccaaag aatgatcatg
     3721 gcgaccgtca agcgggcggg gaccggcagg aggcgcgtga gacgatcagg gtgcgtcttc
     3781 ctcttctcct ttcttcacag ggggacccac tccgccagga actcgtgggc ccgctctgag
     3841 cgcgcccgat gaagcggttg ggttcgagta acgtgtcgag ctgactcttg atcaggtcga
     3901 atgtggagtt cctcatgcgc gaaatcaagt cggagccgga gctgcttcga ggcttgacct
     3961 ggtgcgctgc cctttgcgag aggggcctgt atgcccttcg tcggtgctta cggcacgttg
     4021 tactcgtaga agaggggctg aacggtaaag tacaggtact gactacatag acggagaaaa
     4081 cgcgagaaaa gcagagcaga gatgaatgag aaaacgcatt ttggtttccc cgcccgcgca
     4141 ccacctcgga tgcgagatag cgtgcaggcg ggtactcatc ccgaggacca cgaaaaggta
     4201 tgcgccagga ccggagtccc tccctcggga aaggaaagac ctaccttcgc gggcccgccc
     4261 tatccaccac cgccaccaca tcacccaagc ccgccaacct acccaagcct tgctgtcttg
     4321 ctgtcttgaa gtcttgacac cttgacgcac caaccgccga atctgcaaag gtcagcaatc
     4381 accccatgag aagagtaaac gacctacctt tccacgacct ctgaaatcac acgtattagt
     4441 atgctggtcg aggagatggt cagaggatga cgtaccgtcg cggagagggc cgttacccca
     4501 cacccgaccc aacccaaccc aacaaacccc cacttccttg cgacctatca agatgtcaat
     4561 gcaccacaca cgaagcaagg agacgaccta ccttctccgg atccggagcg gggacagtcc
     4621 atgtgagtac gctggacgtg gaggatggtg ggaggggacg taccgtctga tggacacttg
     4681 aagagtcttg atggtggagg tggggaggtg gggagagctc ggtcggggag atggtggaag
     4741 ggggacaaga ccgatgaggg ggaggtcagc tcccgactcg cattttatac cctctggatg
     4801 ggtgtcagcc tctgggctcg atcttcaggg aggctggcaa gttcgtgtcc aagacaatct
     4861 gggcccttgc ccgctcaggt ttgcagacac tgttgggcat cctgttcgcc tggtcagtga
     4921 cttctacgcg gtatgacagg gacggcattc tcgacgtcta cgctctcaga ggcgaagaga
     4981 atgggacgcg acgcgcggaa cgtgaccgtg gttttcagta ttggttggca gccgctctcg
     5041 cgttcgaaat tggacctgaa cgtcatgatg ctcgcgtttc gtgttcggcg cgtcaccact
     5101 cctctcactg gcgtttgcac ttcagcgaga actctccgct agctgcgtaa acactcgaac
     5161 gggagacggg tacgaagaga gaacttatca cgcaagggat cggcgaggga ctgtaagatc
     5221 gtgtagtact ctcgctcggc gtgatacaaa tacaatcaaa atcaacttct tcttgcgcat
     5281 tccacgctat cctcatgcaa cctcgacctc cgcaccctca aaactgacaa ccaattcagc
     5341 tgatcctacc accgtctcct tgctcgcggg cctggccgcc atggcactca cttccaactg
     5401 ccacccatcc tcctcggcga aaaaccacgc cacctccctg agcggacgtc tctctttgac
     5461 ttgcccgtcg ctccccaaca ctagttcgta cacccacagc ttcgtcccgg gctcgtcgcc
     5521 aggctccctg cgcagctcga tcgtcaccct cccaccactc gcgtccgcgg gctgcgtgac
     5581 gctccagtcg gaccatgtct gtgtcgcgac ggtgctgatg aagacctggt tcaggtagaa
     5641 ctcggcaccg gtcttgagcc agcgatcgga tggctgatcg gggtgcttga gatgcagcag
     5701 gagaccggca tggtcgtagc gcgtcgtcca gggcgcgctg aatgtgatcc gggcgcgctg
     5761 gaacgacttg agaggaacgg gccgcgcgag gagcggatgg gtcagagcgt tgaacctgta
     5821 atcaggttcg attagagcag atgaggattc aatgagcgaa tcgatagcga acctgtttgt
     5881 gctgggtggc tcgcgccaga tgtccgtgga gggaggggcg gcgatagtga acttgtctga
     5941 catggtaacg gtgttgcgca cacgagaggt cgacgcgatg gcttctggtc gctgcaaaaa
     6001 ttcgtacgat ttataccttc aggactggag agggccaagg tgtacgaacc tgaacagctg
     6061 acaatccgat ttgaattggt ggtgatggtt caacatggtt tgagtacgtg gaagctgctc
     6121 agaacatacg tgactcgccg agggatgata gtgattgcgt gcttagttca agattccgct
     6181 tctggcattc ccttggtcaa aggaggccgc tgtgtgagtg ggacatccga cagggaacgt
     6241 aatggtagaa aatgggagga acgaggggca caataagtct tatcctttga acagcgctcc
     6301 atgaacgatc agaagaaaac aaagtcgtgt gacaggctcg tttgttcctt ctagttggta
     6361 tgtgggattc cacttacgaa gattcgcaga tgagctcgtg agcgcttgag cctcgagctt
     6421 cgagggagat gagtgcagca gatgacgaag tccgaggttc tgccgaggtt ctgccacttt
     6481 gggtggcggt gcctggtgcc catgatgttg caacagcttc aacaacgctt ggccatgaac
     6541 cataacgaca tcgctgcgtc ctttggtccc tttgctcgaa acgttccacg tacttagggc
     6601 gggaaacgtt aaggtaggta ccacttggta tcacgggatg ccgatgactc cttggacggc
     6661 gtccctctgc actcgccacg tgcacagtat aagtaacaag cgaatgctgc gacttcgaaa
     6721 cttcgtacgt cgtcgaagag gcctgtgtta tccctgtgta cacgactcac agctgcaggg
     6781 atgtatgaag gaacagcgga tctcttacac ctgagttcat ggcgatcatt caacagtgta
     6841 cgattctcta ggtcatccgc aacacgagag ctctcaatgg cttgttccga tgctcagacc
     6901 tcaattgcct ttctcaaagg acaaacgccg gcgatgaacc aatggcagat tgccgcggaa
     6961 ttttgcgggt accccaagcg gtacagtcag cgatccaatc gaaaagcgcc cggcaaatac
     7021 catgtcagcg attgtgagtc cttggtcggc taaaaatgga catgtattga aggacattga
     7081 cagattgaag gatgcgtacg agaacacgac attcgccgtg tactccagac tatgtacgcg
     7141 tgtttctgac caacaggtgt cgctatgtga cgttaattgc acaatttctc ctcaaggagt
     7201 catacccgag cctacgttgc aggtgcggta ttaaacagcc atccacgcca tggcaactct
     7261 acaacccgct cacaccttcg aaaccgcttt tccccttgct tcatcatccc cccacgtcaa
     7321 cttttttttc tgcacgcaca agaccatgcg tggctccgcc ttccttctaa tccctgctct
     7381 cctcttcctc tccaacggtg cccttgcaga cgagcttgtt gctgcaaagt cgctcaagaa
     7441 aggcacccca cttaccctat cacgtcgtca ggcaacaaac ggtgacgaca acgacggctg
     7501 ccccagcggc tgggcggagt gctctcttac gacgtgctac ccgctcgatg gctcccagtg
     7561 ctgcttaggt gtgttcgcct tactgtcaac tctctaccta cgatgggctg acatgtgctt
     7621 tggccctcta gacggcaact actgtgacgc tgggtaggtc gccactggtt ttctgattga
     7681 atccgagtat ggcggcactc tcgctcacat gctgttctgg gatgctagat atgtatgcgt
     7741 atttgacctc actggcgaga tcaaatgccg ccaaaggctg agcggtgccg gtctaacagc
     7801 aggccccgca ggaggtgccg cgctcgctgg actcctgggt gtcgcgatgg catacatggg
     7861 ttagtcctca tggagccatc tcaactgtgg tgaccatgat aggatacggt ttttccgctc
     7921 ttgttattaa caaggacaag tctgtggctg ggtgacatga tgtccaacgg gcagacctcc
     7981 taccgaattt actgtgtgag ctttctttag tcccatggga tgtcccgtcc tccgagtcga
     8041 gcaggctctg gcagccctct tcttggaaag actgcaacgt gcgagacctt gaggtgaaag
     8101 ttgccagtac gactactcct tcacatatcc tgtggtcaac cgatctgccg tccctccatg
     8161 cgttttccac gcatccgtga accacggaag gtgtgccaat tctcctagac tcggacgatt
     8221 gaagggcaat atgatcacat ggcaggcgag cgttcagcaa catgtacttc atgcactcct
     8281 ccggggcgcc ggcttacgga tctgccataa tagtgatgcg ccagtccagt tcgctgattg
     8341 tggtttgaaa gaactctatc agcgagagtg acgttagatg gttgtgcgtc gattcatagc
     8401 gcccgcctag tacccttatc cgtccttgac tacgaaccac tacatctcct ctcgtgtgca
     8461 aggtacctaa cttgcagcca ctcggcgcgg tctctctatg taagttgagt cagcagacca
     8521 gggcacaagg agctcatgct gacgcttgta cataccccgg aaaacgcgga ggatcgctaa
     8581 agcattggct tggcaattaa tttgaggtgg attaatgaac tcgagcgcac ccgaatgacc
     8641 agcgcgcttg ggtcaagttc taagtaatgc cctccatccg gtcgttgacg tggaggcgca
     8701 tcagtgttat tgaacaaacg gcttccattg acttcgattg tccccagtgt tcatcgcgcc
     8761 aagcccctca taggctcgcg atccaaaacc agtgctagcc tctgcccttt ttgtatatat
     8821 gtcagagaac aagaccggct cgtgagtgac tgcctacaag tgcgatctgc tatcgatgac
     8881 aatccaataa cgcagataca ttggggtttg cacagccgtg cctcataatt cgagtcatcc
     8941 tcaaactcgc gtccgactcc cgagacctgc caggctgcaa tgcgcgttgc cgatcttatt
     9001 tgcaacgacg actggacggc gtgctgtcaa ctgtcaggtg tggcgagcct cgtgtgggtc
     9061 tacgtgacag ctcgttgcag ggcgcatctg caatctatac agcccatccg cattacagtg
     9121 aacgttcgaa gcttggaatc caaacaaaag gtcttgggga aacgtttcga ggctttccgc
     9181 gaggtataaa acactcgtct tgctcgctct catttacccc ctctagaggt cgtaccttcg
     9241 cgcacccgtc tgaccattcc gcccttttcc cctttgtatc ctcggatccg tttctgtgcc
     9301 atctccacga tgttcaaccc gtccatctac gccgcctttg tcgccttctt cctcggctct
     9361 gccgctctcc tctcggccga ggcagcatca ccacccagcg acatcctcga tgcggcacaa
     9421 ctgtatctca agccaggcaa ctcgggctgg gatgacgtcc ctatcctgaa caacacctac
     9481 gaccgttctc gcaccggcac cgaggacggc tgccctgtcg gctggggaga gtgttcgtac
     9541 tacacttgct accctctcga cggatcaaag tgctgctcag gtatgccctt ggagccaacc
     9601 catcgtcctg ccgtcaggac catctgactg actcgcaatc cgcactgtgc actgtccaga
     9661 tgggaagttc tgccgtcccg gctactattg cgacgccgaa gcgtgctgtc gggagggaag
     9721 gatctgcgga ggtgtcgcgc ccccgccatc caccattcgc tacaccacga cgaccacgca
     9781 gaggttcacc acggcgtcca ccgccactga gacgacgagc gtcggtttct cgctccctac
     9841 tcagtcgacc gagttcggga cggtgacgat cccgactgtg gggaacccca cgggcactgc
     9901 ccggagccct actagcacgc tcgtggagaa cgacagcacg ggggtggaac ccacctcgga
     9961 accgcttggg agcaacactg aaggcgattt gaacggtgct gtccctgctg ctgcccgaaa
    10021 tgtcgtgacg agcgtgttcg tggcagtggc tgttgctttg gcgatgtcga tgggtgcgtg
    10081 cggctccagc agtccagctt gttggtctta cagcgtactg actatgttct gtagcgtgat
    10141 cttagtgatc ttaacgatag gaagggtacc tcctcgcgat accctctaac ggtatgtcga
    10201 taatccttgc acgttggggg ggcatcgcgc tcaccgcccg caccattctt agaaccactc
    10261 tctatgccga acgtcatccg ggcgcatact ccaatacctc tatctaatca cgatatcctc
    10321 acgaatatat tctctcttga cgcgttcttc tgtctatctt actgattgta atgaactata
    10381 tttgcgcgac ttcagtttaa cggctgcccc tggaacagag gctgctcgta tgtacacctt
    10441 atacacatcg agaatcgact cggacgctcc aattgaacgg cgtatacgta gaccagacct
    10501 ttgccacgcc cagccgccca cccagaacga ccccccaacg aatccaactg gcaagtgcct
    10561 tatgccaagg gcgagatgct cagtaggcag ggaccaatct ttcgagtacg ttcagcggaa
    10621 acgccgcgga ctccggaggt tgaaaatgtg tcagattggg tgcacggcga ccttacgtac
    10681 ctcccatggt ccagcccctc gcagatgagt gcagatgggt gagacgaagc tacaaagtta
    10741 cctccaggct ccgagccggg ccctcgtggg tgatgcgagc agcggaagac gggcaggaca
    10801 ccgtatccag gtagagtgca gtccagccat catcggaagg gcgacggagt tgtaggaact
    10861 tgaagtcaaa cctgtagtag gcaccgaact tggcgcaccc cgcatactcc tgccagtggc
    10921 ctgcacctcg gttgttgtcg tgaactgaac tggcgggatg tggtccccgc tgcgacctgt
    10981 ccgcaaccgt gggatgggtg tcctaggggt cacctttgac gtgcgcccca ttgcagatct
    11041 agaggtgtct gacggccgtg agcgtgtgac tgtcgtctga gacggccgcc gcaatcatgc
    11101 gttccttgta gaagtaattg aggaactacg ccaactgctc tgcatagcac ccgagcttaa
    11161 agtgtacgtg atgcaggtgg aggcttgcga ggcgagaagt ctcaggactc gattgcgtct
    11221 agacaacagg gagagagaga gagcagccgg tcccattacg ttgatgcaag cgatatgtct
    11281 tcgaggaatt cagcaagatg tcgcatggtt tctgcattga gttatgttgg tgctgcggtg
    11341 aacgtgacgt caattgacaa gaacagaaat actcacggag aggatctgcc accactacta
    11401 cacctcaagc ttcagctgca ataccgacat cgtggctaca tttataacac atggaattga
    11461 gcgcataatc ttacagttag acatacatag gtacgtacaa tgtgaggaac caggtagggg
    11521 tacactgatt ccgtccaact aagtacggca actagagcta cactagatat tcaacatatc
    11581 accgtcctat ccaagtaaca atatagtaca gataccaagg agcggaagct gctctcagcg
    11641 aacaccatga ttagggtgct ccgcgagcca tcctcgcaac tcccggataa gcttcttcgc
    11701 cgacacctcc agcgtctcgt ctcttgtccg cgcgacctcc acgatcttct tcttcgactg
    11761 gcgtgtggtc agcaccagcc cgaccgtcct cggggagaac gatacagata gggcag
//
