# Supplementary material for: Uncovering the transcriptional landscape of Fomes fomentarius during fungal-based material production through gene co-expression network analysis
Source: Fungal Biol Biotechnol. 2025 Feb 13;12:1. doi: 10.1186/s40694-024-00192-3 (PMC11827164; doi:10.1186/s40694-024-00192-3)
Supplement: Supplementary file 1 — Supplementary Material 1 [file 40694_2024_192_MOESM1_ESM.zip › scaffold_16.region002.gbk]

LOCUS       scaffold_16            44388 bp    DNA     linear   UNK 01-JAN-1980
DEFINITION  scaffold_16.
ACCESSION   scaffold_16
VERSION     scaffold_16
KEYWORDS    .
SOURCE      
  ORGANISM  
            .
COMMENT     ##antiSMASH-Data-START##
            Version      :: 7.1.0
            Run date     :: 2024-09-10 12:01:23
            NOTE: This is a single region extracted from a larger record!
            Orig. start  :: 34799
            Orig. end    :: 79187
            ##antiSMASH-Data-END##
FEATURES             Location/Qualifiers
     protocluster    1..44388
                     /aStool="rule-based-clusters"
                     /category="terpene"
                     /contig_edge="False"
                     /core_location="[10000:34388]"
                     /cutoff="20000"
                     /detection_rule="(Terpene_synth or Terpene_synth_C or
                     phytoene_synt or Lycopene_cycl or terpene_cyclase or NapT7
                     or fung_ggpps or fung_ggpps2 or trichodiene_synth or TRI5)"
                     /neighbourhood="10000"
                     /product="terpene"
                     /protocluster_number="1"
                     /tool="antismash"
     proto_core      10001..34388
                     /aStool="rule-based-clusters"
                     /tool="antismash"
                     /cutoff="20000"
                     /detection_rule="(Terpene_synth or Terpene_synth_C or
                     phytoene_synt or Lycopene_cycl or terpene_cyclase or NapT7
                     or fung_ggpps or fung_ggpps2 or trichodiene_synth or TRI5)"
                     /neighbourhood="10000"
                     /product="terpene"
                     /protocluster_number="1"
     cand_cluster    1..44388
                     /candidate_cluster_number="1"
                     /contig_edge="False"
                     /detection_rules="(Terpene_synth or Terpene_synth_C or
                     phytoene_synt or Lycopene_cycl or terpene_cyclase or NapT7
                     or fung_ggpps or fung_ggpps2 or trichodiene_synth or TRI5)"
                     /kind="single"
                     /product="terpene"
                     /protoclusters="1"
                     /tool="antismash"
     region          1..44388
                     /candidate_cluster_numbers="1"
                     /contig_edge="False"
                     /product="terpene"
                     /region_number="2"
                     /rules="(Terpene_synth or Terpene_synth_C or phytoene_synt
                     or Lycopene_cycl or terpene_cyclase or NapT7 or fung_ggpps
                     or fung_ggpps2 or trichodiene_synth or TRI5)"
                     /tool="antismash"
     exon            37..93
                     /ID="exon_14123_9"
                     /Parent="mRNA_14123"
                     /gene="jgi.p|Fomfom1|1373808"
                     /source="prediction"
     exon            153..167
                     /ID="exon_14123_10"
                     /Parent="mRNA_14123"
                     /gene="jgi.p|Fomfom1|1373808"
                     /source="prediction"
     five_prime_UTR  3772..3883
                     /ID="UTR5_14124"
                     /Parent="mRNA_14124"
                     /gene="jgi.p|Fomfom1|346736"
                     /source="prediction"
     exon            3772..3886
                     /ID="exon_14124_1"
                     /Parent="mRNA_14124"
                     /gene="jgi.p|Fomfom1|346736"
                     /source="prediction"
     gene            3772..4906
                     /ID="gene_14124"
                     /Name="jgi.p|Fomfom1|346736"
                     /gene="gene38570_39705"
                     /portal_id="Fomfom1"
                     /proteinId="346736"
                     /score="0"
                     /source="prediction"
                     /transcriptId="346736"
     mRNA            3772..4906
                     /ID="mRNA_14124"
                     /Name="jgi.p|Fomfom1|346736"
                     /Parent="gene_14124"
                     /gene="jgi.p|Fomfom1|346736"
                     /proteinId="346736"
                     /source="prediction"
                     /track="FilteredModels1"
                     /transcriptId="346736"
     CDS             join(3884..3886,3954..4037,4134..4556)
                     /ID="CDS_14124"
                     /gene="jgi.p_Fomfom1_346736"
                     /phase="0"
                     /source="prediction"
                     /transl_table=1
                     /translation="MPAHEDHHRTHDEAHVLSLRLALGSILSPKRPQMTRSSTNSGTAS
                     PAVHSPHSSIPLSPAHSNSSSHPAPHAHVPTSHSAPPHGHHPHHLHYPHGHGHSHLHAS
                     HQPMMPGGEGTHGFDDSHPHIPDAVAAPGPTTPVSGAVTPNGRAHFVETLQSKKWGDAL
                     VHGSWV"
     exon            3954..4037
                     /ID="exon_14124_2"
                     /Parent="mRNA_14124"
                     /gene="jgi.p|Fomfom1|346736"
                     /source="prediction"
     exon            4134..4906
                     /ID="exon_14124_3"
                     /Parent="mRNA_14124"
                     /gene="jgi.p|Fomfom1|346736"
                     /source="prediction"
     three_prime_UTR 4557..4906
                     /ID="UTR3_14124"
                     /Parent="mRNA_14124"
                     /gene="jgi.p|Fomfom1|346736"
                     /source="prediction"
     exon            complement(5424..5478)
                     /ID="exon_14125_15"
                     /Parent="mRNA_14125"
                     /gene="jgi.p|Fomfom1|1452583"
                     /source="prediction"
     CDS             complement(join(5424..5478,5527..5539,5596..5662,
                     5708..5838,5895..5917,6887..6964,7035..7046,7092..7102,
                     7161..7221,7267..7277,7338..7407,7464..7627,8651..8657,
                     8708..8718,8776..9093))
                     /ID="CDS_14125"
                     /gene="jgi.p_Fomfom1_1452583"
                     /source="prediction"
                     /transl_table=1
                     /translation="MLAQNSSTGQRNGHARLQEGTRGPEHLGQGLASPHEDRVQRRTPI
                     LRVYKTHQELTSLLTALVLLQPSPRPRALPDLELSPPPTLDPQPSRVKMLRQLPLLFDS
                     STAEERPSRGYSSAMKSNPIPSLFSPLHHLPNLDLDFDPSPTSSLNPTLFLQDVPRRVP
                     IHGWYWCGLWLQVIVSGISKGSGGVSTVEERSRSWSSLDWVGYGVWALSVTVEERSGRR
                     DFGPGAYLSVVLGTSTRLRAISHPTCGCLSTSARDMAVGYHRRHQQGQRRGLNGTSSSL
                     LSIIEQHTNAYDFRGRGKIREGSWRLVGLGWVWGMGSLRDEVEERFGRQGVKVSRRQDF
                     KER"
     gene            complement(5424..9172)
                     /ID="gene_14125"
                     /Name="jgi.p|Fomfom1|1452583"
                     /gene="gene40222_43971"
                     /portal_id="Fomfom1"
                     /proteinId="1452583"
                     /score="0"
                     /source="prediction"
                     /transcriptId="1452774"
     mRNA            complement(5424..9172)
                     /ID="mRNA_14125"
                     /Name="jgi.p|Fomfom1|1452583"
                     /Parent="gene_14125"
                     /gene="jgi.p|Fomfom1|1452583"
                     /proteinId="1452583"
                     /source="prediction"
                     /track="FilteredModels1"
                     /transcriptId="1452774"
     exon            complement(5527..5539)
                     /ID="exon_14125_14"
                     /Parent="mRNA_14125"
                     /gene="jgi.p|Fomfom1|1452583"
                     /source="prediction"
     exon            complement(5596..5662)
                     /ID="exon_14125_13"
                     /Parent="mRNA_14125"
                     /gene="jgi.p|Fomfom1|1452583"
                     /source="prediction"
     exon            complement(5708..5838)
                     /ID="exon_14125_12"
                     /Parent="mRNA_14125"
                     /gene="jgi.p|Fomfom1|1452583"
                     /source="prediction"
     exon            complement(5895..5917)
                     /ID="exon_14125_11"
                     /Parent="mRNA_14125"
                     /gene="jgi.p|Fomfom1|1452583"
                     /source="prediction"
     exon            complement(6887..6964)
                     /ID="exon_14125_10"
                     /Parent="mRNA_14125"
                     /gene="jgi.p|Fomfom1|1452583"
                     /source="prediction"
     exon            complement(7035..7046)
                     /ID="exon_14125_9"
                     /Parent="mRNA_14125"
                     /gene="jgi.p|Fomfom1|1452583"
                     /source="prediction"
     exon            complement(7092..7102)
                     /ID="exon_14125_8"
                     /Parent="mRNA_14125"
                     /gene="jgi.p|Fomfom1|1452583"
                     /source="prediction"
     exon            complement(7161..7221)
                     /ID="exon_14125_7"
                     /Parent="mRNA_14125"
                     /gene="jgi.p|Fomfom1|1452583"
                     /source="prediction"
     exon            complement(7267..7277)
                     /ID="exon_14125_6"
                     /Parent="mRNA_14125"
                     /gene="jgi.p|Fomfom1|1452583"
                     /source="prediction"
     exon            complement(7338..7407)
                     /ID="exon_14125_5"
                     /Parent="mRNA_14125"
                     /gene="jgi.p|Fomfom1|1452583"
                     /source="prediction"
     exon            complement(7464..7627)
                     /ID="exon_14125_4"
                     /Parent="mRNA_14125"
                     /gene="jgi.p|Fomfom1|1452583"
                     /source="prediction"
     exon            complement(8651..8657)
                     /ID="exon_14125_3"
                     /Parent="mRNA_14125"
                     /gene="jgi.p|Fomfom1|1452583"
                     /source="prediction"
     exon            complement(8708..8718)
                     /ID="exon_14125_2"
                     /Parent="mRNA_14125"
                     /gene="jgi.p|Fomfom1|1452583"
                     /source="prediction"
     exon            complement(8776..9172)
                     /ID="exon_14125_1"
                     /Parent="mRNA_14125"
                     /gene="jgi.p|Fomfom1|1452583"
                     /source="prediction"
     five_prime_UTR  complement(9094..9172)
                     /ID="UTR5_14125"
                     /Parent="mRNA_14125"
                     /gene="jgi.p|Fomfom1|1452583"
                     /source="prediction"
     three_prime_UTR complement(9927..10000)
                     /ID="UTR3_14126"
                     /Parent="mRNA_14126"
                     /gene="jgi.p|Fomfom1|1393381"
                     /source="prediction"
     exon            complement(9927..10363)
                     /ID="exon_14126_5"
                     /Parent="mRNA_14126"
                     /gene="jgi.p|Fomfom1|1393381"
                     /source="prediction"
     gene            complement(9927..11254)
                     /ID="gene_14126"
                     /Name="jgi.p|Fomfom1|1393381"
                     /gene="gene44725_46053"
                     /portal_id="Fomfom1"
                     /proteinId="1393381"
                     /score="0"
                     /source="prediction"
                     /transcriptId="1393572"
     mRNA            complement(9927..11254)
                     /ID="mRNA_14126"
                     /Name="jgi.p|Fomfom1|1393381"
                     /Parent="gene_14126"
                     /gene="jgi.p|Fomfom1|1393381"
                     /proteinId="1393381"
                     /source="prediction"
                     /track="FilteredModels1"
                     /transcriptId="1393572"
     CDS             complement(join(10001..10363,10424..10706,10757..10931,
                     10986..11024,11083..11254))
                     /ID="CDS_14126"
                     /gene="jgi.p_Fomfom1_1393381"
                     /gene_functions="biosynthetic (rule-based-clusters)
                     terpene: Terpene_synth_C"
                     /gene_functions="biosynthetic-additional (smcogs)
                     SMCOG1052:Terpene synthase/cyclase metal-binding domain
                     protein (Score: 189.2; E-value: 2e-57)"
                     /gene_kind="biosynthetic"
                     /sec_met_domain="Terpene_synth_C (E-value: 3e-19, bitscore:
                     63.3, seeds: 87, tool: rule-based-clusters)"
                     /source="prediction"
                     /transl_table=1
                     /translation="MGWHVRVIRLPRTMDNWPIPPRISPLYEEVAEESAEWFRSFHALS
                     PSAQKVFDRCNFGLLVGRAYPTADKEHFRAACNLMNLISFFDDYTDDLNAAQARAMADI
                     CMDVLRNPSKEWPKEEAILGEITRQFWTHFIQNATLISCQRFIGAWDLFTTAVVEQARD
                     RDEGRLRTVEEYMVVRRFTSGADPCYAAAEMGLELPAEVFEHPLLHALRADVTDIIIFD
                     NDIASYKKEQAAGDDPHNVLIVAMHEYKLDIDGALEWVAKQHKVRLEHAISIWPQVLAL
                     SFSPQIDVDLAFYVDHLMNWPRANDSWNFESGRYFGTDGLRVQKERTVQLSPKKGDVRR
                     SKL"
     exon            complement(10424..10706)
                     /ID="exon_14126_4"
                     /Parent="mRNA_14126"
                     /gene="jgi.p|Fomfom1|1393381"
                     /source="prediction"
     exon            complement(10757..10931)
                     /ID="exon_14126_3"
                     /Parent="mRNA_14126"
                     /gene="jgi.p|Fomfom1|1393381"
                     /source="prediction"
     exon            complement(10986..11024)
                     /ID="exon_14126_2"
                     /Parent="mRNA_14126"
                     /gene="jgi.p|Fomfom1|1393381"
                     /source="prediction"
     exon            complement(11083..11254)
                     /ID="exon_14126_1"
                     /Parent="mRNA_14126"
                     /gene="jgi.p|Fomfom1|1393381"
                     /source="prediction"
     exon            complement(14219..14241)
                     /ID="exon_14127_13"
                     /Parent="mRNA_14127"
                     /gene="jgi.p|Fomfom1|1320269"
                     /source="prediction"
     gene            complement(14219..15872)
                     /ID="gene_14127"
                     /Name="jgi.p|Fomfom1|1320269"
                     /gene="gene49017_50671"
                     /portal_id="Fomfom1"
                     /proteinId="1320269"
                     /score="0"
                     /source="prediction"
                     /transcriptId="1320460"
     mRNA            complement(14219..15872)
                     /ID="mRNA_14127"
                     /Name="jgi.p|Fomfom1|1320269"
                     /Parent="gene_14127"
                     /gene="jgi.p|Fomfom1|1320269"
                     /proteinId="1320269"
                     /source="prediction"
                     /track="FilteredModels1"
                     /transcriptId="1320460"
     CDS             complement(join(14219..14241,14327..14460,14529..14609,
                     14672..14748,14820..14889,14939..14972,15029..15105,
                     15163..15306,15368..15436,15498..15580,15647..15651,
                     15709..15783,15848..15872))
                     /ID="CDS_14127"
                     /gene="jgi.p_Fomfom1_1320269"
                     /source="prediction"
                     /transl_table=1
                     /translation="MSEAIQRKPLPFVANFAAGAIAGISEILTFYPLDVVKTRMQLETG
                     RSKQGVLGSFQTIIKEEGFGRLYRGLLPPLLMEAPKRATKFAANDFWGKRFLTLTGEKK
                     MTQNLATATGCAAGATESFVVVPFELVKIKLQDKSSTFAGPMDVVRKVVQKEGLLGLYA
                     GMEATMWRHFWWNGGYFGCIFQVRSLLPKAETNKARLVNDLIAGTVGGLVGTAINTPFD
                     VVKSRIQGGSKVPGVVPKYNWTYPALVTIAREEGPAALYKGFVPKVLRLAPGGGVLLLV
                     VEFTLNVFRQTLGPPYI"
     exon            complement(14327..14460)
                     /ID="exon_14127_12"
                     /Parent="mRNA_14127"
                     /gene="jgi.p|Fomfom1|1320269"
                     /source="prediction"
     exon            complement(14529..14609)
                     /ID="exon_14127_11"
                     /Parent="mRNA_14127"
                     /gene="jgi.p|Fomfom1|1320269"
                     /source="prediction"
     exon            complement(14672..14748)
                     /ID="exon_14127_10"
                     /Parent="mRNA_14127"
                     /gene="jgi.p|Fomfom1|1320269"
                     /source="prediction"
     exon            complement(14820..14889)
                     /ID="exon_14127_9"
                     /Parent="mRNA_14127"
                     /gene="jgi.p|Fomfom1|1320269"
                     /source="prediction"
     exon            complement(14939..14972)
                     /ID="exon_14127_8"
                     /Parent="mRNA_14127"
                     /gene="jgi.p|Fomfom1|1320269"
                     /source="prediction"
     exon            complement(15029..15105)
                     /ID="exon_14127_7"
                     /Parent="mRNA_14127"
                     /gene="jgi.p|Fomfom1|1320269"
                     /source="prediction"
     exon            complement(15163..15306)
                     /ID="exon_14127_6"
                     /Parent="mRNA_14127"
                     /gene="jgi.p|Fomfom1|1320269"
                     /source="prediction"
     exon            complement(15368..15436)
                     /ID="exon_14127_5"
                     /Parent="mRNA_14127"
                     /gene="jgi.p|Fomfom1|1320269"
                     /source="prediction"
     exon            complement(15498..15580)
                     /ID="exon_14127_4"
                     /Parent="mRNA_14127"
                     /gene="jgi.p|Fomfom1|1320269"
                     /source="prediction"
     exon            complement(15647..15651)
                     /ID="exon_14127_3"
                     /Parent="mRNA_14127"
                     /gene="jgi.p|Fomfom1|1320269"
                     /source="prediction"
     exon            complement(15709..15783)
                     /ID="exon_14127_2"
                     /Parent="mRNA_14127"
                     /gene="jgi.p|Fomfom1|1320269"
                     /source="prediction"
     exon            complement(15848..15872)
                     /ID="exon_14127_1"
                     /Parent="mRNA_14127"
                     /gene="jgi.p|Fomfom1|1320269"
                     /source="prediction"
     exon            16103..16174
                     /ID="exon_14128_1"
                     /Parent="mRNA_14128"
                     /gene="jgi.p|Fomfom1|1177620"
                     /source="prediction"
     gene            16103..16509
                     /ID="gene_14128"
                     /Name="jgi.p|Fomfom1|1177620"
                     /gene="gene50901_51308"
                     /portal_id="Fomfom1"
                     /proteinId="1177620"
                     /score="0"
                     /source="prediction"
                     /transcriptId="1177811"
     mRNA            16103..16509
                     /ID="mRNA_14128"
                     /Name="jgi.p|Fomfom1|1177620"
                     /Parent="gene_14128"
                     /gene="jgi.p|Fomfom1|1177620"
                     /proteinId="1177620"
                     /source="prediction"
                     /track="FilteredModels1"
                     /transcriptId="1177811"
     CDS             join(16103..16174,16233..16310,16372..16509)
                     /ID="CDS_14128"
                     /gene="jgi.p_Fomfom1_1177620"
                     /phase="0"
                     /source="prediction"
                     /transl_table=1
                     /translation="MVYISSWQEYQEAAEALYEKSPNTTRYCVKWKQSADGAGKLVLKI
                     TDNTTCLKFKTHSSVFLNRFDALNLSLMQKMQNRRPTQASTAPTTSQTSQP"
     exon            16233..16310
                     /ID="exon_14128_2"
                     /Parent="mRNA_14128"
                     /gene="jgi.p|Fomfom1|1177620"
                     /source="prediction"
     exon            16372..16509
                     /ID="exon_14128_3"
                     /Parent="mRNA_14128"
                     /gene="jgi.p|Fomfom1|1177620"
                     /source="prediction"
     three_prime_UTR complement(17184..17446)
                     /ID="UTR3_14129"
                     /Parent="mRNA_14129"
                     /gene="jgi.p|Fomfom1|1307948"
                     /source="prediction"
     exon            complement(17184..18415)
                     /ID="exon_14129_3"
                     /Parent="mRNA_14129"
                     /gene="jgi.p|Fomfom1|1307948"
                     /source="prediction"
     gene            complement(17184..19545)
                     /ID="gene_14129"
                     /Name="jgi.p|Fomfom1|1307948"
                     /gene="gene51982_54344"
                     /portal_id="Fomfom1"
                     /proteinId="1307948"
                     /score="0"
                     /source="prediction"
                     /transcriptId="1308139"
     mRNA            complement(17184..19545)
                     /ID="mRNA_14129"
                     /Name="jgi.p|Fomfom1|1307948"
                     /Parent="gene_14129"
                     /gene="jgi.p|Fomfom1|1307948"
                     /proteinId="1307948"
                     /source="prediction"
                     /track="FilteredModels1"
                     /transcriptId="1308139"
     CDS             complement(join(17447..18415,18467..19426))
                     /ID="CDS_14129"
                     /gene="jgi.p_Fomfom1_1307948"
                     /phase="0"
                     /source="prediction"
                     /transl_table=1
                     /translation="MWLLSAHRAELKYFVSPEVVPAPGYAILSHVWGNNEQTLQDIQDL
                     RARCAITGENPRDLASEKIRESCQLAEKHGYAWLWVDTCCIDKTSSAELSEAINSMFHY
                     YSAAGICYAYLRDVPSPIHSADSQSSSTTDADMFTAFRWSTWHTRGWTLQELVAPEVVL
                     FVSQDWRILFSKADCAELLETVTQIPASVLRLEAPLSDISVAKRMSWAARRRTTRVEDE
                     AYCLLGIFDINMPTLYGEGRRAFQRLQEEILTQTPDTTLFAWGSCCECSELSDDPDVVG
                     ESTIVPGKGNSCLFAPSPAAFAVCSDIEFMPQRQGERTEARSTATAEGRTTFSVTPHGV
                     LARVPIIEMNGRTFCDLFWSKNGRRLFLVLTPFPPDADSVRLLDYYIGSMCMVAAQNTY
                     MTSFARSVLGPLALTKTDLRSDSGIGDGIIRQPKAVWREIYLAHNSTPHAMTSSVPALS
                     IPFNLSFHSPFHFSRASVKEMLRVGGYRLSIASTSFPPLPWSGTPPATLTLKLRTLHSA
                     DDHTFVLSLGTCTRVESSPPELGSGMSIVHWANIRKTTSEQGRDNESPSGFHAVAPPNS
                     NHEHEHECPADHILQWPDLAQTFGFALPDVEGMRSMRFELTLSFTPHVVNPVHTLALQV
                     TTDLALV"
     exon            complement(18467..19456)
                     /ID="exon_14129_2"
                     /Parent="mRNA_14129"
                     /gene="jgi.p|Fomfom1|1307948"
                     /source="prediction"
     five_prime_UTR  complement(19427..19456)
                     /ID="UTR5_14129"
                     /Parent="mRNA_14129"
                     /gene="jgi.p|Fomfom1|1307948"
                     /source="prediction"
     exon            complement(19512..19545)
                     /ID="exon_14129_1"
                     /Parent="mRNA_14129"
                     /gene="jgi.p|Fomfom1|1307948"
                     /source="prediction"
     five_prime_UTR  complement(19512..19545)
                     /ID="UTR5_14129"
                     /Parent="mRNA_14129"
                     /gene="jgi.p|Fomfom1|1307948"
                     /source="prediction"
     exon            19845..19881
                     /ID="exon_14130_1"
                     /Parent="mRNA_14130"
                     /gene="jgi.p|Fomfom1|1307949"
                     /source="prediction"
     five_prime_UTR  19845..19881
                     /ID="UTR5_14130"
                     /Parent="mRNA_14130"
                     /gene="jgi.p|Fomfom1|1307949"
                     /source="prediction"
     gene            19845..23044
                     /ID="gene_14130"
                     /Name="jgi.p|Fomfom1|1307949"
                     /gene="gene54643_57843"
                     /portal_id="Fomfom1"
                     /proteinId="1307949"
                     /score="0"
                     /source="prediction"
                     /transcriptId="1308140"
     mRNA            19845..23044
                     /ID="mRNA_14130"
                     /Name="jgi.p|Fomfom1|1307949"
                     /Parent="gene_14130"
                     /gene="jgi.p|Fomfom1|1307949"
                     /proteinId="1307949"
                     /source="prediction"
                     /track="FilteredModels1"
                     /transcriptId="1308140"
     five_prime_UTR  19939..20301
                     /ID="UTR5_14130"
                     /Parent="mRNA_14130"
                     /gene="jgi.p|Fomfom1|1307949"
                     /source="prediction"
     exon            19939..20532
                     /ID="exon_14130_2"
                     /Parent="mRNA_14130"
                     /gene="jgi.p|Fomfom1|1307949"
                     /source="prediction"
     CDS             join(20302..20532,20582..20956,21008..21159,21211..21595,
                     21651..21968,22031..22167,22232..22622)
                     /ID="CDS_14130"
                     /gene="jgi.p_Fomfom1_1307949"
                     /source="prediction"
                     /transl_table=1
                     /translation="MAALWLLSLLCALTCVGASAPAGPWDTFNYAPNSRTVRPTAIKEV
                     SGSIKNPQHLTSNGRATLVGNGAWVALDFGIEVGGLISLNFDKVSNASSIALSFTESPI
                     FISPITSDDSSYPSANQSYDGVLKVPPPLSTGFWTQPAATLRGGFRYLTIVSTSNDPVT
                     ISNVTCAISFAPHISDLRDYSGYFYASDPVFHDRNFLTKLWYAGAYTVQTNVVPLDTGR
                     AVPFVKSPGWANNATLGVAGPIIVDGAKRDRAVWPGDMGIAVPTQFVSTNDLLPTRNAL
                     STMFAAINPRTGALPESGPPLSQLDSDTYHAWTLIGTHNYYLYSGDIDWLQTVWANYTK
                     AVGFLEGKVGPSGLMNVTGLRDWARLGGGGINAEGNVLLYRVLVTAADLASHVKDPMLA
                     SAWAANGTALKAKYNEVFWLPSAGMYRDNDTTTLCPQDANSMAVLYNLTTSHEQAASIS
                     KGLTKNWNDLGPVAPELPDTISPFISGLELQAHFEAGNDDVAMDLLRREWGYMLYTNLS
                     VQSTLLEGFTANGSLSYRSYRGYNYDPAYTSHAHGWSSGPTSALTYYVLGLTVTSPQGQ
                     TWQVAPHLSGLSAAEGGFTTPLGWFGVKWEKTRKQFKLEIDVPKGTVGEVKMPVEGWVS
                     VDGRVTRAVKGQSVRLVGGKHIVFAAL"
     exon            20582..20956
                     /ID="exon_14130_3"
                     /Parent="mRNA_14130"
                     /gene="jgi.p|Fomfom1|1307949"
                     /source="prediction"
     exon            21008..21159
                     /ID="exon_14130_4"
                     /Parent="mRNA_14130"
                     /gene="jgi.p|Fomfom1|1307949"
                     /source="prediction"
     exon            21211..21595
                     /ID="exon_14130_5"
                     /Parent="mRNA_14130"
                     /gene="jgi.p|Fomfom1|1307949"
                     /source="prediction"
     exon            21651..21968
                     /ID="exon_14130_6"
                     /Parent="mRNA_14130"
                     /gene="jgi.p|Fomfom1|1307949"
                     /source="prediction"
     exon            22031..22167
                     /ID="exon_14130_7"
                     /Parent="mRNA_14130"
                     /gene="jgi.p|Fomfom1|1307949"
                     /source="prediction"
     exon            22232..23044
                     /ID="exon_14130_8"
                     /Parent="mRNA_14130"
                     /gene="jgi.p|Fomfom1|1307949"
                     /source="prediction"
     three_prime_UTR 22623..23044
                     /ID="UTR3_14130"
                     /Parent="mRNA_14130"
                     /gene="jgi.p|Fomfom1|1307949"
                     /source="prediction"
     exon            complement(23363..23728)
                     /ID="exon_14131_5"
                     /Parent="mRNA_14131"
                     /gene="jgi.p|Fomfom1|1452589"
                     /source="prediction"
     CDS             complement(join(23363..23728,23787..24069,24125..24299,
                     24350..24388,24446..24611))
                     /ID="CDS_14131"
                     /gene="jgi.p_Fomfom1_1452589"
                     /gene_functions="biosynthetic (rule-based-clusters)
                     terpene: Terpene_synth_C"
                     /gene_functions="biosynthetic-additional (smcogs)
                     SMCOG1052:Terpene synthase/cyclase metal-binding domain
                     protein (Score: 184.2; E-value: 6.9e-56)"
                     /gene_kind="biosynthetic"
                     /sec_met_domain="Terpene_synth_C (E-value: 2.6e-18,
                     bitscore: 60.2, seeds: 87, tool: rule-based-clusters)"
                     /source="prediction"
                     /transl_table=1
                     /translation="MGHIIHLPRTMARWPIPRRTVSPFYEEVAEESAEWFRSFNALSPS
                     AQKAFDHGKFGLLVCLICATDNKEHFRAACNLMILFFAFDDYTDELNEAQARAIADICM
                     DVLQNPSKERPREEAILGEIMRRFWTHFAQNATSISRTRFISTWDHYTTAVAEQARDRD
                     GGRLRTVEQYMVLRRLTIGHEPFCAAAAMGLELPEEVYEHPLLHALRADVVDIVILDND
                     MVSYNKERATGDDLHNVLNIAMHEYDLDIDGALEWLAQQHRDRVDHAISIWPQVLALSF
                     SPQIDLDLAFYVDHLMNWPRGQDSWNFESGRYFGRDGLRVQKERTVQLSPKIGDVKSSI
                     VL"
     gene            complement(23363..25052)
                     /ID="gene_14131"
                     /Name="jgi.p|Fomfom1|1452589"
                     /gene="gene58161_59851"
                     /portal_id="Fomfom1"
                     /proteinId="1452589"
                     /score="0"
                     /source="prediction"
                     /transcriptId="1452780"
     mRNA            complement(23363..25052)
                     /ID="mRNA_14131"
                     /Name="jgi.p|Fomfom1|1452589"
                     /Parent="gene_14131"
                     /gene="jgi.p|Fomfom1|1452589"
                     /proteinId="1452589"
                     /source="prediction"
                     /track="FilteredModels1"
                     /transcriptId="1452780"
     exon            complement(23787..24069)
                     /ID="exon_14131_4"
                     /Parent="mRNA_14131"
                     /gene="jgi.p|Fomfom1|1452589"
                     /source="prediction"
     exon            complement(24125..24299)
                     /ID="exon_14131_3"
                     /Parent="mRNA_14131"
                     /gene="jgi.p|Fomfom1|1452589"
                     /source="prediction"
     exon            complement(24350..24388)
                     /ID="exon_14131_2"
                     /Parent="mRNA_14131"
                     /gene="jgi.p|Fomfom1|1452589"
                     /source="prediction"
     exon            complement(24446..25052)
                     /ID="exon_14131_1"
                     /Parent="mRNA_14131"
                     /gene="jgi.p|Fomfom1|1452589"
                     /source="prediction"
     five_prime_UTR  complement(24612..25052)
                     /ID="UTR5_14131"
                     /Parent="mRNA_14131"
                     /gene="jgi.p|Fomfom1|1452589"
                     /source="prediction"
     exon            26850..27015
                     /ID="exon_14132_1"
                     /Parent="mRNA_14132"
                     /gene="jgi.p|Fomfom1|1307971"
                     /source="prediction"
     five_prime_UTR  26850..27015
                     /ID="UTR5_14132"
                     /Parent="mRNA_14132"
                     /gene="jgi.p|Fomfom1|1307971"
                     /source="prediction"
     gene            26850..29101
                     /ID="gene_14132"
                     /Name="jgi.p|Fomfom1|1307971"
                     /gene="gene61648_63900"
                     /portal_id="Fomfom1"
                     /proteinId="1307971"
                     /score="0"
                     /source="prediction"
                     /transcriptId="1308162"
     mRNA            26850..29101
                     /ID="mRNA_14132"
                     /Name="jgi.p|Fomfom1|1307971"
                     /Parent="gene_14132"
                     /gene="jgi.p|Fomfom1|1307971"
                     /proteinId="1307971"
                     /source="prediction"
                     /track="FilteredModels1"
                     /transcriptId="1308162"
     exon            27106..27149
                     /ID="exon_14132_2"
                     /Parent="mRNA_14132"
                     /gene="jgi.p|Fomfom1|1307971"
                     /source="prediction"
     five_prime_UTR  27106..27149
                     /ID="UTR5_14132"
                     /Parent="mRNA_14132"
                     /gene="jgi.p|Fomfom1|1307971"
                     /source="prediction"
     exon            27189..27191
                     /ID="exon_14132_3"
                     /Parent="mRNA_14132"
                     /gene="jgi.p|Fomfom1|1307971"
                     /source="prediction"
     five_prime_UTR  27189..27191
                     /ID="UTR5_14132"
                     /Parent="mRNA_14132"
                     /gene="jgi.p|Fomfom1|1307971"
                     /source="prediction"
     exon            27212..27245
                     /ID="exon_14132_4"
                     /Parent="mRNA_14132"
                     /gene="jgi.p|Fomfom1|1307971"
                     /source="prediction"
     five_prime_UTR  27212..27245
                     /ID="UTR5_14132"
                     /Parent="mRNA_14132"
                     /gene="jgi.p|Fomfom1|1307971"
                     /source="prediction"
     five_prime_UTR  27314..27333
                     /ID="UTR5_14132"
                     /Parent="mRNA_14132"
                     /gene="jgi.p|Fomfom1|1307971"
                     /source="prediction"
     exon            27314..27480
                     /ID="exon_14132_5"
                     /Parent="mRNA_14132"
                     /gene="jgi.p|Fomfom1|1307971"
                     /source="prediction"
     CDS             join(27334..27480,27571..27673,27722..27819,27887..27987,
                     28075..28241,28397..28426,28457..28517,28646..28721)
                     /ID="CDS_14132"
                     /gene="jgi.p_Fomfom1_1307971"
                     /source="prediction"
                     /transl_table=1
                     /translation="MISAQQEYQVIWKRKFSVPMALFVVNRCSLVLHGILYLFWYLMWW
                     ESDLSPPRFALHSHKLDSCEVIGRASCIVAILLDAVNGIFTAVRIHAINHRNWYWTTVV
                     LVLGICAIPKNIAFVTTAHFQTNYPLFPGCNRDEGILKPDQDTWLKESDLLGAVTLSTR
                     ILHRIVQNVLVLGITWYRTYEIVIDAWKASCRTSVVSVMLRDAGVVTLGMAVIILIDMP
                     KQQGSHNLNVPIYAHRIYLGAAIPFHIHPLSFRCQGST"
     exon            27571..27673
                     /ID="exon_14132_6"
                     /Parent="mRNA_14132"
                     /gene="jgi.p|Fomfom1|1307971"
                     /source="prediction"
     exon            27722..27819
                     /ID="exon_14132_7"
                     /Parent="mRNA_14132"
                     /gene="jgi.p|Fomfom1|1307971"
                     /source="prediction"
     exon            27887..27987
                     /ID="exon_14132_8"
                     /Parent="mRNA_14132"
                     /gene="jgi.p|Fomfom1|1307971"
                     /source="prediction"
     exon            28075..28241
                     /ID="exon_14132_9"
                     /Parent="mRNA_14132"
                     /gene="jgi.p|Fomfom1|1307971"
                     /source="prediction"
     exon            28397..28426
                     /ID="exon_14132_10"
                     /Parent="mRNA_14132"
                     /gene="jgi.p|Fomfom1|1307971"
                     /source="prediction"
     exon            28457..28517
                     /ID="exon_14132_11"
                     /Parent="mRNA_14132"
                     /gene="jgi.p|Fomfom1|1307971"
                     /source="prediction"
     exon            28646..29101
                     /ID="exon_14132_12"
                     /Parent="mRNA_14132"
                     /gene="jgi.p|Fomfom1|1307971"
                     /source="prediction"
     three_prime_UTR 28722..29101
                     /ID="UTR3_14132"
                     /Parent="mRNA_14132"
                     /gene="jgi.p|Fomfom1|1307971"
                     /source="prediction"
     three_prime_UTR complement(29625..29651)
                     /ID="UTR3_14133"
                     /Parent="mRNA_14133"
                     /gene="jgi.p|Fomfom1|347225"
                     /source="prediction"
     exon            complement(29625..29861)
                     /ID="exon_14133_4"
                     /Parent="mRNA_14133"
                     /gene="jgi.p|Fomfom1|347225"
                     /source="prediction"
     gene            complement(29625..31495)
                     /ID="gene_14133"
                     /Name="jgi.p|Fomfom1|347225"
                     /gene="gene64423_66294"
                     /portal_id="Fomfom1"
                     /proteinId="347225"
                     /score="0"
                     /source="prediction"
                     /transcriptId="347225"
     mRNA            complement(29625..31495)
                     /ID="mRNA_14133"
                     /Name="jgi.p|Fomfom1|347225"
                     /Parent="gene_14133"
                     /gene="jgi.p|Fomfom1|347225"
                     /proteinId="347225"
                     /source="prediction"
                     /track="FilteredModels1"
                     /transcriptId="347225"
     CDS             complement(join(29652..29861,29916..30012,30063..31104,
                     31169..31241))
                     /ID="CDS_14133"
                     /gene="jgi.p_Fomfom1_347225"
                     /source="prediction"
                     /transl_table=1
                     /translation="MSDIKEDLKVADVELENPDGKVVKPKWYRSTIYNALILGLCNLLA
                     PGIWGAMNSLGAGGAQKPYLVNAANALTFCLMVLTCIFSSVVVRAIGIKWTLITGTLGY
                     APYAAGLYTNNRFGTEWFVLLGAALCGLSAGIFWMSEAAIALAYPEPYNQGRFLGLWLS
                     FRLGGQILGGAVNLGINANRDQAGAVSYVVYLVFIGLQALGPFAGLLLNEPSQVQRTDG
                     VPVKLEITEGSLAELKATAKLFFSKNFLLIVPLISQAVYSEAVVFTYQSLWFTVRARAL
                     GSFLSGVVAVTAGNLLGAFLDHTGLTLRTRARWAFVAILTLQGGWWIWATVLVTEFHNT
                     QPTYDWVDAGFGRGFALFLFMIIGFQIQYMYLYFVVGNLAESEAEVVRIAGLLRATESA
                     AQAVSYGLNSVPIMAEIGGIYLNFGLWAISLYPGWLVVRQIGQGLGDRKVDRETNHGIQ
                     QPTKEPQDTPEAESN"
     exon            complement(29916..30012)
                     /ID="exon_14133_3"
                     /Parent="mRNA_14133"
                     /gene="jgi.p|Fomfom1|347225"
                     /source="prediction"
     exon            complement(30063..31104)
                     /ID="exon_14133_2"
                     /Parent="mRNA_14133"
                     /gene="jgi.p|Fomfom1|347225"
                     /source="prediction"
     exon            complement(31169..31495)
                     /ID="exon_14133_1"
                     /Parent="mRNA_14133"
                     /gene="jgi.p|Fomfom1|347225"
                     /source="prediction"
     five_prime_UTR  complement(31242..31495)
                     /ID="UTR5_14133"
                     /Parent="mRNA_14133"
                     /gene="jgi.p|Fomfom1|347225"
                     /source="prediction"
     five_prime_UTR  33155..33161
                     /ID="UTR5_14134"
                     /Parent="mRNA_14134"
                     /gene="jgi.p|Fomfom1|1308000"
                     /source="prediction"
     exon            33155..33324
                     /ID="exon_14134_1"
                     /Parent="mRNA_14134"
                     /gene="jgi.p|Fomfom1|1308000"
                     /source="prediction"
     gene            33155..34525
                     /ID="gene_14134"
                     /Name="jgi.p|Fomfom1|1308000"
                     /gene="gene67953_69324"
                     /portal_id="Fomfom1"
                     /proteinId="1308000"
                     /score="0"
                     /source="prediction"
                     /transcriptId="1308191"
     mRNA            33155..34525
                     /ID="mRNA_14134"
                     /Name="jgi.p|Fomfom1|1308000"
                     /Parent="gene_14134"
                     /gene="jgi.p|Fomfom1|1308000"
                     /proteinId="1308000"
                     /source="prediction"
                     /track="FilteredModels1"
                     /transcriptId="1308191"
     CDS             join(33162..33324,33380..33418,33470..33644,33695..33977,
                     34035..34388)
                     /ID="CDS_14134"
                     /gene="jgi.p_Fomfom1_1308000"
                     /gene_functions="biosynthetic (rule-based-clusters)
                     terpene: Terpene_synth_C"
                     /gene_functions="biosynthetic-additional (smcogs)
                     SMCOG1052:Terpene synthase/cyclase metal-binding domain
                     protein (Score: 192.8; E-value: 1.6e-58)"
                     /gene_kind="biosynthetic"
                     /sec_met_domain="Terpene_synth_C (E-value: 1.7e-17,
                     bitscore: 57.5, seeds: 87, tool: rule-based-clusters)"
                     /source="prediction"
                     /transl_table=1
                     /translation="MGHVIRLPRTMERWPTPPRISPFYQEVAEESAQWFRSFHALSPSA
                     QEAFDRYNFGLLVGRAYPTADKEHFRAACNLMNLMSFFDDHTDELNETQTRTMADICKD
                     VLQNPSKERPKGETILGEITRQFWTHFIQNATPVCSRRFVGTWDLYTTAVIEQARDRDV
                     ERLRTVEEYMVVRRFTVGAEPCYVTAEMELELPEEVFEHPLLHALRADVTDIIIFDNDL
                     ASYNKEQAAGDDLHNVLIIAMHEYKLDIDGALEWVAQQHRERLEHAIAIWPQVLALSFS
                     PKIDLDIAFYVDHLMNWPRANDSWNFESGRYFGGDGLRVQKERTVQLSPRKAVRCS"
     exon            33380..33418
                     /ID="exon_14134_2"
                     /Parent="mRNA_14134"
                     /gene="jgi.p|Fomfom1|1308000"
                     /source="prediction"
     exon            33470..33644
                     /ID="exon_14134_3"
                     /Parent="mRNA_14134"
                     /gene="jgi.p|Fomfom1|1308000"
                     /source="prediction"
     exon            33695..33977
                     /ID="exon_14134_4"
                     /Parent="mRNA_14134"
                     /gene="jgi.p|Fomfom1|1308000"
                     /source="prediction"
     exon            34035..34525
                     /ID="exon_14134_5"
                     /Parent="mRNA_14134"
                     /gene="jgi.p|Fomfom1|1308000"
                     /source="prediction"
     three_prime_UTR 34389..34525
                     /ID="UTR3_14134"
                     /Parent="mRNA_14134"
                     /gene="jgi.p|Fomfom1|1308000"
                     /source="prediction"
     three_prime_UTR complement(37754..37967)
                     /ID="UTR3_14135"
                     /Parent="mRNA_14135"
                     /gene="jgi.p|Fomfom1|347434"
                     /source="prediction"
     exon            complement(37754..38108)
                     /ID="exon_14135_4"
                     /Parent="mRNA_14135"
                     /gene="jgi.p|Fomfom1|347434"
                     /source="prediction"
     gene            complement(37754..38574)
                     /ID="gene_14135"
                     /Name="jgi.p|Fomfom1|347434"
                     /gene="gene72552_73373"
                     /portal_id="Fomfom1"
                     /proteinId="347434"
                     /score="0"
                     /source="prediction"
                     /transcriptId="347434"
     mRNA            complement(37754..38574)
                     /ID="mRNA_14135"
                     /Name="jgi.p|Fomfom1|347434"
                     /Parent="gene_14135"
                     /gene="jgi.p|Fomfom1|347434"
                     /proteinId="347434"
                     /source="prediction"
                     /track="FilteredModels1"
                     /transcriptId="347434"
     CDS             complement(join(37968..38108,38156..38298,38368..38415,
                     38468..38498))
                     /ID="CDS_14135"
                     /gene="jgi.p_Fomfom1_347434"
                     /source="prediction"
                     /transl_table=1
                     /translation="MATAASHTYLHSLSCHFGNLVVLVGESRMEELRLESGPRTRPGLA
                     TPSQTPNSLLCFAELEWAASHVDKTTAIHSPSGDVCGRSLSVLLAHSVRPQAPHGRPPS
                     RIRQLAAGHVHRRAES"
     exon            complement(38156..38298)
                     /ID="exon_14135_3"
                     /Parent="mRNA_14135"
                     /gene="jgi.p|Fomfom1|347434"
                     /source="prediction"
     exon            complement(38368..38415)
                     /ID="exon_14135_2"
                     /Parent="mRNA_14135"
                     /gene="jgi.p|Fomfom1|347434"
                     /source="prediction"
     exon            complement(38468..38574)
                     /ID="exon_14135_1"
                     /Parent="mRNA_14135"
                     /gene="jgi.p|Fomfom1|347434"
                     /source="prediction"
     five_prime_UTR  complement(38499..38574)
                     /ID="UTR5_14135"
                     /Parent="mRNA_14135"
                     /gene="jgi.p|Fomfom1|347434"
                     /source="prediction"
     five_prime_UTR  38653..39048
                     /ID="UTR5_14136"
                     /Parent="mRNA_14136"
                     /gene="jgi.p|Fomfom1|347805"
                     /source="prediction"
     exon            38653..39103
                     /ID="exon_14136_1"
                     /Parent="mRNA_14136"
                     /gene="jgi.p|Fomfom1|347805"
                     /source="prediction"
     gene            38653..39949
                     /ID="gene_14136"
                     /Name="jgi.p|Fomfom1|347805"
                     /gene="gene73451_74748"
                     /portal_id="Fomfom1"
                     /proteinId="347805"
                     /score="0"
                     /source="prediction"
                     /transcriptId="347805"
     mRNA            38653..39949
                     /ID="mRNA_14136"
                     /Name="jgi.p|Fomfom1|347805"
                     /Parent="gene_14136"
                     /gene="jgi.p|Fomfom1|347805"
                     /proteinId="347805"
                     /source="prediction"
                     /track="FilteredModels1"
                     /transcriptId="347805"
     CDS             join(39049..39103,39173..39302,39372..39657)
                     /ID="CDS_14136"
                     /gene="jgi.p_Fomfom1_347805"
                     /source="prediction"
                     /transl_table=1
                     /translation="MAKGRVAGHDLTVHQWSRAHFEAGNDDIAMDLLRREWGYMLYTNL
                     SLQSTLLEGFTANGSPSYRSYRGYNYDLSYTSHAHGWSSGPTSALTYYVLGLIVTSPQG
                     QTWQVALHLSGLTAAKGGFTTPLGWFGVKWEKTKTTFRMEIDVPCPMVRSER"
     exon            39173..39302
                     /ID="exon_14136_2"
                     /Parent="mRNA_14136"
                     /gene="jgi.p|Fomfom1|347805"
                     /source="prediction"
     exon            39372..39949
                     /ID="exon_14136_3"
                     /Parent="mRNA_14136"
                     /gene="jgi.p|Fomfom1|347805"
                     /source="prediction"
     three_prime_UTR 39658..39949
                     /ID="UTR3_14136"
                     /Parent="mRNA_14136"
                     /gene="jgi.p|Fomfom1|347805"
                     /source="prediction"
     exon            40990..40996
                     /ID="exon_14137_1"
                     /Parent="mRNA_14137"
                     /gene="jgi.p|Fomfom1|1308021"
                     /source="prediction"
     CDS             join(40990..40996,41242..41307,41365..41389,41452..41489,
                     41564..41730,41798..41799,41860..41921,41978..42075,
                     42227..42230,42360..42507,42582..42669,42728..42763)
                     /ID="CDS_14137"
                     /gene="jgi.p_Fomfom1_1308021"
                     /source="prediction"
                     /transl_table=1
                     /translation="MVSSAPAGLTSTHLYALYKVLVTPEIVVFFKLRVTQDYYMCLSST
                     LLIIYEHILTAEQEYRMIWKRNFSVPCVLFLVNRYTLLLVSILNILSYWIWWQDDISCA
                     ILIRMLSILMVLLDFVNVIFMMLRMHVINNRNWYWTVSLFVIGCLAIPVNLVPSIVAYA
                     RSIVLDIMVIAITWYRTFVIVKSARKANMNTSVASVLLRDGVYSFIKSVHASQLYYRAT
                     LGMNIANIVIVIVNLDTINSLSYT"
     gene            40990..43256
                     /ID="gene_14137"
                     /Name="jgi.p|Fomfom1|1308021"
                     /gene="gene75788_78055"
                     /portal_id="Fomfom1"
                     /proteinId="1308021"
                     /score="0"
                     /source="prediction"
                     /transcriptId="1308212"
     mRNA            40990..43256
                     /ID="mRNA_14137"
                     /Name="jgi.p|Fomfom1|1308021"
                     /Parent="gene_14137"
                     /gene="jgi.p|Fomfom1|1308021"
                     /proteinId="1308021"
                     /source="prediction"
                     /track="FilteredModels1"
                     /transcriptId="1308212"
     exon            41242..41307
                     /ID="exon_14137_2"
                     /Parent="mRNA_14137"
                     /gene="jgi.p|Fomfom1|1308021"
                     /source="prediction"
     exon            41365..41389
                     /ID="exon_14137_3"
                     /Parent="mRNA_14137"
                     /gene="jgi.p|Fomfom1|1308021"
                     /source="prediction"
     exon            41452..41489
                     /ID="exon_14137_4"
                     /Parent="mRNA_14137"
                     /gene="jgi.p|Fomfom1|1308021"
                     /source="prediction"
     exon            41564..41730
                     /ID="exon_14137_5"
                     /Parent="mRNA_14137"
                     /gene="jgi.p|Fomfom1|1308021"
                     /source="prediction"
     exon            41798..41799
                     /ID="exon_14137_6"
                     /Parent="mRNA_14137"
                     /gene="jgi.p|Fomfom1|1308021"
                     /source="prediction"
     exon            41860..41921
                     /ID="exon_14137_7"
                     /Parent="mRNA_14137"
                     /gene="jgi.p|Fomfom1|1308021"
                     /source="prediction"
     exon            41978..42075
                     /ID="exon_14137_8"
                     /Parent="mRNA_14137"
                     /gene="jgi.p|Fomfom1|1308021"
                     /source="prediction"
     exon            42227..42230
                     /ID="exon_14137_9"
                     /Parent="mRNA_14137"
                     /gene="jgi.p|Fomfom1|1308021"
                     /source="prediction"
     exon            42360..42507
                     /ID="exon_14137_10"
                     /Parent="mRNA_14137"
                     /gene="jgi.p|Fomfom1|1308021"
                     /source="prediction"
     exon            42582..42669
                     /ID="exon_14137_11"
                     /Parent="mRNA_14137"
                     /gene="jgi.p|Fomfom1|1308021"
                     /source="prediction"
     exon            42728..43256
                     /ID="exon_14137_12"
                     /Parent="mRNA_14137"
                     /gene="jgi.p|Fomfom1|1308021"
                     /source="prediction"
     three_prime_UTR 42764..43256
                     /ID="UTR3_14137"
                     /Parent="mRNA_14137"
                     /gene="jgi.p|Fomfom1|1308021"
                     /source="prediction"
ORIGIN
        1 cggctctaag tctagcatgc tcatagtccg aggtagggga cgggtcaggt tatcatcgcc
       61 ggcattcgta agggcagcgg cggggtttgg acggtacgtc ttcccctatt ttcagcattt
      121 caagcaggat actaacgcat acgatttttg aggtcgagga aaggtaggtc gtttactctt
      181 ctcatggggt gatggctgac cgttgcagat ccggccgtcg gtgcatcaag gagtcaaggt
      241 ttcaaggcgt caagacttca aggaaaggta gggcccaaaa ggtaggtctt tccttcccga
      301 ggaagggact tcggtcctgg cgcatacctc tccgtggtcc tcgggacgag tacccgcctg
      361 cacgccatcc tcgcatccga ggtggtgcgc gggcggggaa accaaaatgc gttttttgtt
      421 tttcacattc tattgtgatg cactggcatc aaatgtgtag cacatttacg ttaccctcat
      481 atacttcaac ttaagcctta tgctccagtc gtcctcaacg gtcacaccgt ctcagaatct
      541 ccgagtcgcc gaaattttgc gtgacagcat cctctcttcg taccggagtg ttcacacagc
      601 gaatagacca tccaaagtgc aaaaaaccag tgagaagagt tattggcaag cgagcgcgag
      661 catcatgacg tagcggttca agctcaagac caagtccgat tccggacgac agtatcacca
      721 cgcgacgtgt gtattcgtat cctcacgtcc gacagcgcga atgcccagca cacgcttacg
      781 cacaagtcat ctactcccgg tccaacaaga cggcccagtc gcaagcgggc gggagcctaa
      841 cacatctcgt atgcggactg caagtcgaag ttgccagcct ccataacgat cgagtccact
      901 ggaggctgac acccattcgg agggtatata acacgcacca ggagctgacc tccctcctca
      961 ctgatcttgt cccccttcca ccatctcccc gacctcgagc tctccccacc tccgaccatc
     1021 gaccctcgac gtcaagatgt tccgacaagc tgcctcttct cctcgacagc tcgacggtac
     1081 gtccctctcc cgacagatcc tggaccagca tactaacaca cgtgcttccc gaggccaagg
     1141 aaaggtaagt cgtttactct tctcgtgggg tgattgctga ccttcgcaga tccgggagtc
     1201 ggagtcggag ttgggttggg ttgggtatgg ggcatgggct ctctccgtga cggtatgtat
     1261 tcgtcctatg atctctcggg attagcatac tgatacgcat gatttcagag gtcgaggaaa
     1321 ggtaggtcgg ttactcttct catggggtga tggctgaccg ttacagattc gtcaaggtgt
     1381 caaggtttca aggcgtcaag acttcgagaa aaggtagggc cccaaaggta ggcgtttcct
     1441 ttcccgaggg aaggacttcg gtcctggcgc atacctctcc gtggtcctcg ggacgagtac
     1501 ccgcttgcgc accatctcgc atccgaggtg ttgcgcgagc ggcgaaacta aaatgcgttt
     1561 tctttcttat ctttgctaaa gttcctgggc tgagatgtgt cgtaaatttc aagttttgtt
     1621 cgtcctgcat aaatgtagcc gactagtagt actgaataca tacgcggtcg aagagaattc
     1681 aacggtccgc tttcagtgag gagagtgcgc acaggctgta atagtccctc cctcgctcaa
     1741 gtcccaggta gagtatgccc ggtaatgcgt ggaagcgctc gcgtccgccg ggctaaaggt
     1801 cagtattcac aacttcccgt gtccgtacaa ggagacgtga caccatcgtg cgttggctgg
     1861 caagtcagtg ttgcctatga attgcgctct agggtcctga gattagttcg tgcatagagc
     1921 gaagcttaca gcctattaca gagctccgca ggaccaaaaa ggcagacagg gctcgtgggt
     1981 cgagcatcag ggtacaatct gtgatgagca cttgttactc gggtaggcgg tcgtcgcagt
     2041 cgtcgcagtc gacgtgcaag tctcacttct gtgggcggct attgcggtca cgtccttccg
     2101 caagcgcgcg ctctcctgac caagtcttgc cctccaaagc cgcgcggacg ttcagcacgg
     2161 cctcgctagg gtagcagcaa aaaagcaatt caatggtgaa tgcatagaag gaccactcag
     2221 agcgctgctc gacgaggata cgaggggccc ggactcggca ctctcgactg ggccgtatgg
     2281 acatcggcga gctgtgccat tacgcaccat tcaaaacact cggtcgccga ctaggcagtc
     2341 ctgcgactat gacgcgcgaa gttctcagtg ccagcctcca tggaaatcga gcccgggagg
     2401 ctgacctcca ccagaggggt atatagcagg gcgatgaaat cgattcccat cccatcgttc
     2461 ttctcccctc caccatctct acgacctcga cccttcctcc tcgaccttgg tccttcaaga
     2521 cgttcccaca gtgggtgcat ctccacgggt gccagtacgt cccttaccta ccagctccaa
     2581 gtctagcatg ctcatacggc gctgtcggag gggtgcgggt taccgctgca gattgacgtc
     2641 gccggcatca gcaagggcag cggcggggtc tcaacggtac gtcttctcct ctccgtagca
     2701 tcctcaagca ggatactaac gcatacgatt tccgaggttg acaaaggtag gtcctttact
     2761 tttctcgtgg ggtgattgct gacctttgca gattcgggag ggagttggag tgggttgggt
     2821 tgggttgggt tgggttgggt atggggtatg ggctctctgc gagacggtat atatttctcc
     2881 aaccatctct cggggttagc atactgatac gcatgctttc agaggtcgag gaaaggtagg
     2941 tcgtttactc ttctcatggg gtgatggctg acagttgcag actcggattc ggcggtcggt
     3001 gcgtcaagga gtcaaggctt caagacgtca aggttgcaag actgcgagac aaggtagggt
     3061 cccaaaggta ggcgtttcct ttcccgaggg agggacttcg gtcctggcgc atacctctcc
     3121 gtggtcctcg ggacgagtac ccgcctgcgc gctctctcgt atacgagttg gtgcggaggc
     3181 ggggaaacca aaatgcgctt tctctgttat gactgctatg cttccgcgac ggagacaatt
     3241 catggatttg aaaccttgtc agtactgcat ggatgtgacc tagtgaatac tgaatacata
     3301 cgcggtcgaa gagaatcttc ccctgatcgt cgcatctcgt gccggagacg actgttatct
     3361 gagaggtggg tttccgagta aacgccatca ggtgctgtga tgagccattt gagattgaag
     3421 tcaagttcca gtccgatctc ttcgggcagc gtcgatcgac actaactaat ctgaggggaa
     3481 aagacaaagc gccggcgtgc gattggctgc cccacatttc cccgcagaat tcaagaggga
     3541 aaggcgattg ccgagaaagg gctggcggag agaggcgggc tgaagttgga gcacaggacc
     3601 tcacaggacc tcccgggatg ctcctgtcca gctgcgcccc ctgggcccac ctgatataaa
     3661 ccagctcgtc gctccatcca cgcccctctt cctcgttctc actcgtctct cagcctcgtc
     3721 gtccccctca acgatctcga cctttccgtc tccctcggcc tgcgcacttc gcggctgctc
     3781 tatctattct tcaagacaaa cactagattc acttctgcct tgcaaggcgt agtctatcta
     3841 taacatctct aacaactaga cggagacaag actgacgacg atcatggtac gtctcgatct
     3901 gtcgtttttc atccattgct cactcgtctt cgcacttcac cttgcatgtg tagccggctc
     3961 atgaagatca ccatcgcacc cacgacgagg cccatgttct gagcttgcgc ctagccctgg
     4021 gttccatcct ctcacccgta agtccgcccc tctacacccg ctcctccgat ccgccgctcc
     4081 tccgcgcccc cggtgcgtgc catgacgaag gacgcgcttg accatccacg cagaaacgcc
     4141 cccagatgac gcgctcgtcc acaaactctg gaactgccag tcccgcagtg cattccccgc
     4201 actcctccat cccgctctcc ccggcccact ccaactcgtc ctcgcacccc gccccacacg
     4261 cccacgtccc gacctcgcat tctgcgccgc cgcatggcca ccatccgcac cacctgcact
     4321 acccgcatgg gcatggccat tctcacctgc acgccagcca ccagccaatg atgcccggcg
     4381 gggagggcac acatggattc gacgattcgc atccgcacat acccgacgct gtcgcagctc
     4441 cgggccctac tacacctgtg tcgggcgctg tgactccaaa tggacgcgca cactttgtcg
     4501 agacgctgca gtcgaagaag tggggagatg cactggtaca cggctcgtgg gtgtgagcat
     4561 gtgcggggta ggttcccatg gacttggggc tccgggcgcg cttccgttcc ccgctctcac
     4621 ctcatgcctc tttatttctg tatcttgttt tactagatcg tctgggtttt gtgatagagt
     4681 ccgagctgga gacgcacggt ctcgggttat gctatcgcgt tcaagatctc tcctcatacg
     4741 tatgtattac ttatcactga tcagtaatct cctcggccta ggctgtagga ccgctacaat
     4801 ccagaccgta acacgttatc tccttacgtt ttgacgactc gtggcgctgt tcgatttccg
     4861 cgttcagagt tctactagac gggcgcccgc gcgcctttct catgtgctgc gtgctccatc
     4921 cagtactccg catccgagac gttcggaacc gggcttcaac catcgtcata acgctcgcgc
     4981 tcgcttgaca atctatctca ctgggtcttt gcacttgccg tcatgctgtt gcaaaactcg
     5041 ggtatgaaga gagacatgtc acgcagtaga tcggtgactc ggagtgatgg tgagtagtga
     5101 acaagggacg atcggatcat gcatgtaagg atctgaaggt aacgtacacg ttctacatgt
     5161 tctatgccac tacgtcatca catccaacac ccacagacag tcatcggctc tcaacgtggc
     5221 ccaacaagca ggtaactaga tacaagactc agagtcaaga gaatgtgaaa cataaagcag
     5281 aaagcgcatt tcggtttccc cgcctctgca tcacctcgta tacgagatgg cgcgcaggcg
     5341 ggtactcgtc ccgaggacca cggagaggta tgcgccagga ccgaagtccc tccctcggga
     5401 aaggaaagac ctacctttgg gccctacctt tccttgaagt cttgacgcct tgaaaccttg
     5461 acgccttgac ggccgaatct gcaaacgtca gccatcatca ccccatgaga agagtaaacg
     5521 acctaccttt cctcgacctc tgaaatcatg cgtgttagca tgctaatccg gagagatcgt
     5581 aggagggata cataccgtct cggagagagc ccatacccca tacccaaccc aacccaacta
     5641 acctccaact cccctcccga atctgcgaac gtcagccatc accccacgag aagagtaaac
     5701 gacttacctt tcctcgacct cggaaatcgt atgcgttagt atgctgctcg atgatgctga
     5761 ggagagagga agacgtaccg ttgagacccc gccgctgccc ttgctgatgc cggcgatgat
     5821 aacctacagc catatcccct acctcggagg cctatgagca tgctagactt ggagctggta
     5881 ggtgagggac gtactggcac tcgtggagag gcacccgctg tgggaacatc aaggtcgagg
     5941 aggaagggtc gaggtcgggg aggtggaggg gagaggggag agaagagctc ggatgggatg
     6001 ggattcaatt tcatcgctct gctatatacc ccgcagctct ggtggacgtc agcctcccgg
     6061 gctcgatcta catggaggct ggcactgact accttgcacg tcatagtcgc aggactgcct
     6121 agtcagtgaa aaggtgcgta ctaatggcac tggtccgaga tgtccaaatg gtcgagtgtt
     6181 ccgagtctgg ggcccccctt cgctcgctat cctttcaaag tgcgctataa gtgctccctt
     6241 tatgtgtcct aaccagtaaa ctgctttgtt gccagcttat cgaggtcgtg ctgaacgtcc
     6301 gcacggcttt ggaggatagg actcggtaag gagagcgagc gcttgcggaa ggacgtgacc
     6361 gcgatagccg cccagagaag tgagacacga agttgcacgt cgactgcgac gaccgcctcc
     6421 ccgagtaaca ggtactcatc acagatttta ctttgatgct taacacacga gctccctctc
     6481 tgcctctttg gtcttgcgga gctctgtaat tgcctgtatg cttcgctcta tgcacgaact
     6541 cacctcaggc ccctagagca cattcataag caatactgac ttgccagcca acgcactcct
     6601 tttcaacaca acggaaacgg gaggaaggtg tgaatactgc ccttgagccc ggcggacgcg
     6661 agcgcttccg cgcattaccc gggacttgag cgagggaggg accatgacag cctgtgccca
     6721 ctctcctcac taaaagctta ccattgaaat atcttcgacc gcgtacgtat tcagtattac
     6781 taggttacat ttgtatttat tgagtactga cacggcttca cattcacgaa acgtcgcata
     6841 gcaaagataa aagagaaagc gcattttggt ttcgccgccc gcgcaccacg tcggatgcga
     6901 gatggcgcgc aggcgggtac tcgtcccgag gaccacggag aggtatgcgc caggaccgaa
     6961 gtcccttcct cgggaaagga aagacctacc tttggggccc taccttgtct cgcagtcttg
     7021 aaaccttgac gcaccgacgg ccggatctgc aacggtcagc catcacccca tgagaagagt
     7081 aaacgaccta cctttcctcg acctcggaaa tcatgcgtgt tagtatgctg atcccgagag
     7141 acggtaggag gaatacatac cgtcacggag agagcccata ccccataccc aacccaatcc
     7201 aacgaactcc aactccggga tctgcaaagg tcagcaatca ccccatgaga agagtaaacg
     7261 acctaccttt cctcgacctc ggaaatcgta tgtgttagta tgctgctcga tgatgctgag
     7321 gagagaggaa gacgtaccgt cgagactccg ccgctgccct tgctgatccc ggagacgata
     7381 acctgcagcc ataacccgca ccagtacctt ggacagtgcc gtatgagcat gctagaccta
     7441 gagctggtag gtgagggacg taccatccat ggataggcac acgccgtggg acgtcttgaa
     7501 ggaacaaggt cgggttgagg cttgaagtgg gcgaggggtc gaagtcaagg tcgaggttgg
     7561 ggagatggtg gaggggagag aagagtgatg ggatgggatt cgatttcatg gcgctgctat
     7621 atcccctctg gtggacgtca gcctcccggg atcggtttac atggaggctg gcactgacca
     7681 ctttgcgcgt catagtcgca ggactgccta gtcggcgact gagtcttcgc aagggcaggg
     7741 cgatgcccat acggtccgag agtgttccga gtccgggccc ctcgcccact cgattttctt
     7801 tctcattgtg cttggggtgc accctttttc attgaaccag tgagttgctt tggtgccagc
     7861 ctagcgaggt cgtgctgaat attcgcgtgg ctttggaggg caggattcgt taccgggtaa
     7921 ggagagcgct tgcggaagga ctcgtgaaac gtgaccgcga ttgcccggga cagcggcccg
     7981 gacagtcaca actcgacggc gacaactaac aagtactctc tgcggattgt gccctgacat
     8041 tcaccctaca aattcctctc tggctgtttg gtctgtcaga gctctgtcac tcaggctggc
     8101 tgtatgcgcc ttcgctctat gcacgaactt acctctagag cacattctta ggcaacattg
     8161 acttgctggc caacgcacca tgtcacgtct cttctcaaca caacggagac tggagggaat
     8221 tgtgaatgtt gaccttcagc ccggacgcga gcacctccgc gcattaccgt cggacgggca
     8281 tactttacct gggaccggga gggaccatca caggaagcct gtgttgactc tctcctaact
     8341 aaaaggtggc tattggaatc tctttgaccg cgtatgtatt cagtaccact agtaggctac
     8401 atccatgcat cactgtcaaa acgtcaaatt cacgaattgt ctcggaccag acatagaaga
     8461 gatacaaaga gaaaacgcat tttggtttcc ccgcccgcgc accacgtcgg atgcgagatg
     8521 gtgcgcaagc gggtactcgt cccgaggacc acggagaggt atgcgtcagg accggagtcc
     8581 ctccctcggg aaaggaaaga cctacctttc gggccctacc ttgtctcgca gtctcgaagc
     8641 cttgacgcac cgacggcctg atctgcaacg gtcagccatc accccacgag aagagtaaac
     8701 gacctacctt tcctcggcct cggggagcac gtgtgttagt atgctgctcc aagatctgtc
     8761 gggagaggga cgtaccgtcg agctgtcgaa gagaagaggc agctgtcgca acatcttgac
     8821 tcttgagggt tgagggtcga gggtgggagg tggggagagc tcgaggtcgg ggagagctcg
     8881 aggtcgggga gatggttgaa ggaggacaag agcagtgagg agggaggtca gctcctggtg
     8941 cgttttatat accctcagaa tgggtgtccg cctctggact cgatcttcat gagggctggc
     9001 aagtccctgt ccgagatgct ctgggcccct agtgccctct tgcagccgag cgtgaccgtt
     9061 cctttggccg gtcgatgagt tctgtgcgag cataacgggg acgcgttcga catctgcgct
     9121 ctcaggcgaa gagagcgcat gcggaggacc gtgaccgcga ttctgacact tgcagtcgct
     9181 ccgagatatt gagaatgact cggacgtgga ccgcgactcg actcgtaacg ctctcaagtt
     9241 ttctagacgc aacacctctt ggcaccggat ctctatgtca tcttgaatcg cttagttgca
     9301 tgaaccctct attgcgtcat catcatcggt gcatgggtca aggaacaagg cacgcaagaa
     9361 caccgaggag agacggtagg acacatgtgg cattgaccca agtgaaactg aaagctttcg
     9421 catttggccc agatttccgg aggggcgtga taggggaggc ggatacacca ctcagactcg
     9481 tgagcgatga gtgagcgttc agtgaaagac cgagactttc tggaacgcca cgacgcttcc
     9541 gtgacgaacc atacagggag tgcagcttac atgaaggcaa cggcggccgt tacgcgtgtg
     9601 gatgttcccg aaaccaagtt aagacatgca aaggtcagat aaatccagct cggcgataga
     9661 agctgccatg cttcgctttc catgctactt tctgcagata cgcaccacga ggttcaagac
     9721 ccccttgact gagaagattg accggaggaa gagggaagcc gctcggcaga cgcgaacgat
     9781 gttatcgaca ttcaaatcaa gagccggcat actccacggt ggagggccct ttggtaggcc
     9841 aggcatgacg tagacactga gacagcatac ccttcccctc tcctcgacca attgactttg
     9901 attctgattt ggccgaaccg caaagctacg ttcatttgcg agtgctgagc gctgagcacc
     9961 gagtactagt actaccacat ctgaccaccg gaccaaggag ctacaatttg gaacgcctga
    10021 catctccctt cttcggcgac aattgtaccg ttctttcctt ctgcactcgc aatccatctg
    10081 tgccaaaata ccgaccactt tcgaagttcc aactgtcgtt cgcccgaggc cagttcatga
    10141 gatggtcgac gtagaatgcg aggtccacgt caatctgggg tgagaacgat aacgcaagta
    10201 cttgcggcca aattgaaatg gcgtgctcga gtcgcacctt gtgttgtttg gctacccatt
    10261 cgagggcacc gtcgatatcg agtttgtact cgtgcattgc gacgatgagg acattgtggg
    10321 ggtcgtctcc ggccgcctgt tctttcttgt atgatgcgat atccttcatc cagccatgtc
    10381 agtacgcttg attttctcta ccgcgactct ctctcgccct tacgttgtca aagatgatga
    10441 tgtcggtgac gtccgcacgc agagcatgca gcaaagggtg ctcaaacacc tccgcaggaa
    10501 gttcaagccc catctctgcc gccgcatagc aaggatctgc gccggaggtg aatctccgga
    10561 cgaccatata ctcctcgaca gtgcgtagcc tcccctcatc tctgtctctc gcttgctcta
    10621 cgacggccgt cgtgaagagg tcccaggcgc ctatgaaccg ttgacaggaa ataagtgtgg
    10681 cattctgaat gaagtgcgtc caaaacctga atgacgtatg agtgaccaaa catcatgtcc
    10741 cagtaatcgc actcactgtc tcgtgatctc tccaaggata gcctcctcct tcggccattc
    10801 cttggaagga ttccggagga catccatgca tatatcggcc atggcgcgag cttgagccgc
    10861 gttcaagtcg tccgtataat catcgaagaa agatatcaga ttcatgaggt tgcatgctgc
    10921 acgaaaatgc tctgtgacgg tatcagaaat ttgccgctgc aacttgccta cgaccaagtt
    10981 cttacccttg tcggcggttg ggtaggcgcg acctacgagt aagcctatgc cggaaagcaa
    11041 cctcagcacg actctcccga aacgacgtga ctgtgcactt accgaagttg cagcggtcga
    11101 acaccttttg tgcactcgga ctgagcgcat ggaaggatct gaaccactct gccgactcct
    11161 cagcaacttc ttcatacaat ggagatatac gagggggaat aggccaattg tccatggtcc
    11221 ggggcagacg gatgactcga acgtgccacc ccatgctgcg aggtcttcct agggcctgag
    11281 ataacagagc aatggtccgg attctactgg cccttcttat acggggtttg catgcttagt
    11341 accatgccgc tgttcggggg tattgccacc ggccaggggt ttggagccgt ctactcaacg
    11401 cggacacgcc caaatgagcg cggtcttgtg gacttcctgt aggttcgacg caaacccctc
    11461 acacggtaaa cttgcgcttt ctcggtgcta tcgcctcccc atactcggca tagtatcttc
    11521 tgacgattac ttaatctgta gcaagtttct gtagtatatc aacatctata tatcaatcca
    11581 tggccactgg aaccatgacg acattgcttc tccatcgaac ttgtgcgggg tggaaaacat
    11641 agagtctttc cccagtccac taccagtgca gagacacgga tatcatattt aagtacacgc
    11701 cggtctttcc aaactttgta aagcatgcag gtttaaccaa aactggtgct ccttctcctc
    11761 ctcctagcgc tcaagttgta gacggtcttc gagtttgaat cccaagcatg tggtattttc
    11821 tcaatcttcc cttgtgccga agctcgcttt tttgggaaat gaaacgctca cgctgatacc
    11881 tctccaggcg cagcccatat ctggatttca gttacgacag tgtgattgct ccagtcgacc
    11941 agtaatctgg gggatcataa cccagatacg tcctcaacgc cctcgactca agatgtggcc
    12001 aggctggtca tagcacttgt tgggctgtgc tctccccaat caaggaccgc ctgccagaat
    12061 tggttttcgg ccttaaatgc atgcatatca cctgtttatg gccaggttga tagaaatatg
    12121 ccgctactct cagatctcag cccagctcac agtattacca ggccctgcag cgtcagcggt
    12181 cctccttccc atgcccattt taaacacgaa gccaccctaa tgcactttcg cactcctaaa
    12241 tgtcgcgaca tgattacttc cagtgagaac tagaacttcg cactcgactc ggcgctcctc
    12301 gaatccgact cctcgaatca tattgccatc ggatacttga ttgactgatg ttcccaacat
    12361 tctcttaggt tcggagcagt ctacatatat aagtaatcag tacatcagct cggaacatac
    12421 cttgaaagct cgcgctgatg gtgtctgcgc ctgtcttctt gaacttccac aaccgcactg
    12481 gcggccgcgt ccgtgtgtcg cttccttcac ggccgccgtc acatagagtg acatactagt
    12541 gacttccctc aacgttcgcg ccccggccac tgactaagga tcgcccccgt tttcacgagc
    12601 aggtccacga catcttcgta tccttgtcat gcagcgcaat acagcggcat atgtcgccgt
    12661 ttacgcacat ggacgagcac cccggcctca aggagcatgt tcgcaactcg tgccagctgc
    12721 cagccagctc gttttagtac ataccggtta tgattgcgcc ttcgacttcc ccgtctcgta
    12781 tcgcgttcct cgcctctatc gctgacccgt tcgccgtgta cattcaagtt atctataagg
    12841 tgcgtcgctt atcggtcaat cagtccggcg atgccttaca ctccatgcat acatgggaac
    12901 caccggttct tcacggtcac aggaactatg aacttaggcg cacttcccga gctggtatgc
    12961 caggcgtgtt cggaccacta caccgatatg cctctcgggg tctggctcgg gctcggtgta
    13021 gccacgcgtg ctcacttcaa cctcgaggtg gacgcaggtg cagacggaga tatgctggcc
    13081 agggctccga ccgactaggc tatcccgttg ggcggagagt cgatgacttc aagtgcgcaa
    13141 gcgtgtgcta gacattcgcg cttttggacg tgagcctgag gcgagtacat atatcgcgcg
    13201 tgcttacaac aactcctccg atatgattag gagttgttgt gggtgagatc atgttctttg
    13261 gcctctgcgg cggcgtcaag gcacgactgg tacccaggcc attttcctcg cactacttga
    13321 tgacatccgg atcacgtcaa ggtagtatag tgttccacac tatgcaccat agagttcaca
    13381 cgttcaacga ggagtagcgg acaggttgaa gagctcgacc gccgcgttac tagtattgtc
    13441 ctatgaagct gagactacta ccccgtcaca tctcagacct actaactcac agtcgacatg
    13501 gaacgtcctg ttccccggcc tcgcgagctt cggcacgact gctcaacaac cgagcgtctg
    13561 cccattgttt cgcattgact gagtgaggtg aagggaaata cagtgctggg cgaggtagag
    13621 tcgggagtat aggcgatgac tagctttctg cagttacact cactgtggac acgtatcgat
    13681 gctttgatgt ttcagtcagc ctgcggacca gcgagcgata cggttgcgcc agtctcgcag
    13741 gaaaggctcc atgcgatatg ggttctcatc ccagaagatg cgcccccaaa tccagatgcg
    13801 cggagagtaa ctggcgagtg cggtcagctg gctcgtcgca tggcacttgg ggctttgttt
    13861 ttgcagtggt acaacgcacc aagtgcatgt tgaagtcaga ccgaccctgg agcggcaagt
    13921 agagcagcaa ctcacggaca ttaacgtcaa tcatatccat ctaataatct acaacacgac
    13981 agaaatgtag accccgacaa cgagaacgac gaagtggtca tccagcccac cccgaagctc
    14041 tcctcccctt tacgcgtgag agagtgtgtg ggtctacatt taactaacgc gtgagctgca
    14101 agcgtccaag cgtcctcagc acgcacgctg tcctgaatcc tgagtcctta atcctgacac
    14161 cccgcccgag tccgtcatat cacctttcgc gagtataata tctggctcgc tgaggcgcct
    14221 agatgtacgg cgggccgagg gctacaacga ataccgtcag tgcacgggac gtacaacgat
    14281 accctcccat gacgagatag agagaagaca aggggagaag acgcactttg gcggaagacg
    14341 ttcagcgtga actcaacgac gagcaggagc acaccgccgc cgggcgcaag tcggagcacc
    14401 ttcggcacga atcccttgta caatgccgcg gggccctcct cccgggcgat cgtgaccagt
    14461 ctgcatggac gcaaacgcag acatgagtcc actaaccaga gcaagcgtcg gatgcagcca
    14521 cgacttacgc agggtatgtc cagttgtact tgggtacgac accaggaacc ttgctccctc
    14581 cctgtatacg tgacttgaca acatcgaagc tggatgaaca tgcatatgtt agcgctcacg
    14641 cctgacaaca ttctctcgca aagtgaatca cggtgtgttg atggcggtac cgacgaggcc
    14701 tccgaccgtt cctgcgatga ggtcattcac cagccgcgcc ttgttcgtct ttaagagaag
    14761 gtggtggtgg tgatgtgagt ttttgtgttc tgcacaagaa tgatctgact atgacgtacc
    14821 tcggccttcg ggagcaatga ccgcacttgg aaaatgcagc caaagtatcc tccgttccac
    14881 cagaaatgcc tatgacagtg taagtgtgta tggcagcaaa ataaggcgga atgcatacct
    14941 ccacatggtt gcttccatgc cggcgtagag acctgaaccg cgcctgtgaa ttcaaatgca
    15001 cgcatttgag tagagccatg atactgaccc agtagaccct ccttctgcac gaccttccgc
    15061 acgacgtcca tcggtcccgc gaatgtgcta gacttgtctt gcagcctgca ttcgtgctta
    15121 ggcacgacct tccaaggatc aaggaaaggg ttgagtacgt acttgatttt gaccagctca
    15181 aacggcacca ccacaaaact ctccgtagct ccggcggcgc acccggtcgc ggtcgcgagg
    15241 ttctgagtca tcttcttctc tcctgtgaga gtaagaaagc gcttgcccca gaagtcgttc
    15301 gccgcactgc gtgtcgactg agcggaagaa cacggatgat gtcaccggca gcgaagaagg
    15361 tacgtacaac ttggtagcac gcttcggtgc ttccatgagc agtggcggaa gaaggccgcg
    15421 gtacagccga ccgaagctgc gcgtgtcaga gggaaatgaa tggtaggggg gatggcacaa
    15481 gcacaagaca gacgtacccc tcctccttga tgatagtctg gaagctccct agcacgccct
    15541 gcttgctcct cccagtctcc aactgcatac gcgtcttgac ctggtgcgct caaccgccga
    15601 gacgcgtgaa gatccgtccg gccgacgcga caagcagagt actcacgaca tctgcacgtc
    15661 agtcgttcaa tgcactgtct atgcgcctta tgtgcatacg ctactcaccg agaggataaa
    15721 atgtcaagat ttctgagatt ccagcgattg ccccggccgc aaagttcgcg acgaacggga
    15781 gggctgcgag cgtgcccgag tcagtccgac cacgcatacg atgagctgta tagcggtcat
    15841 gactcacgct ttcgttgaat tgcttcagac atgttgccag cggaggaata cgaggaagac
    15901 ggagaggtcg tgtgcggagg ttcgatgacg gtagtccgaa tggagcaaaa aatacgtgct
    15961 cataatgatc tcagcacggc ctcggccttc gcaccggtgt ccgacccccg cgttatctac
    16021 gcggcgtcac acccctgtca cacatggtca cgagaggctt gtagcgcaaa aggcgcccag
    16081 aagttgcttc cgcctcgccg cgatggtcta catctcgtcg tggcaggagt accaggaggc
    16141 ggcggaggct ctgtatgaaa agtcgccaaa cactgtgagt gtggttcttg tgtctgcact
    16201 acgctggcga tgactgggat cgcgcgcatc agacaagata ctgcgtgaag tggaagcagt
    16261 cggcggatgg agcggggaag cttgtgctga aaatcacgga caacaccacg gtgcgtcgca
    16321 gagtcatcct acaagtggct tatactgaga agataattgt gcgatgtgca gtgtctgaag
    16381 ttcaagaccc actcatcggt gttcttgaac cggttcgacg ccctgaacct ctccctgatg
    16441 caaaagatgc agaacagacg accgacgcag gcgtcgaccg cccccaccac ttcccaaaca
    16501 tcccaaccgg ctgcgccaga tgccggcgcg tccgcctcag taccaacgcc atcaggtcca
    16561 tcgggaggtg gggtgaagaa gaagaaaccg aagaagaaaa agtagtcgag ggtagtgtgg
    16621 ggaggagaag gggtctcgga acgcagaatg cccaggtcag gactatctgc atgctcgata
    16681 tcgtcacatc gtcgtgttgt accattcata tcatccaagg accggctttg accaccggtt
    16741 ttgcgtcgga tcgttgatcc aagtgttggt gaggtcctgc cttatgcctc cctttcgata
    16801 tcctcgagga tcccgtttcc tgagtatctc gagcttcaaa ctacatcgct atgatatcac
    16861 cacccccatc gtcgcagatg gtgaccctcc atgttcgctc tgtttgttta caacatacga
    16921 cactactaac agataatctt cggtacgtct actctctgtc atgagtcttg tgacgcgttg
    16981 acaatggcga acgcgcttct cagtccgccc tagtgcacac acactccgtt gatctgctct
    17041 tgtgtttcgt cagataatga cgccgccata gtaccattcg aagtttgacg cctgaggacg
    17101 taaggatgca agggtcctgc ggtgctgatc agccagagag tggtcatgac ccggggcgag
    17161 ggtactgaga cgtgtatata ggggtgcgcg gtctcggtcg tcgatgtact gtcatctacg
    17221 actcattttg aggaggcaac gtgatcctac tacactggaa tactatatgc tatttgtgta
    17281 ctgctgcgcc agaaccagaa ccataattcg acttgtgatg tacaaaggaa tgattgcagc
    17341 tcgttgggac cggtcgaggc cgacgaacgg acacagggtg gcagtctgaa gtctgaagat
    17401 gctacagtta tataacgttg agagcgtggc agcacagtca tacccatcac accaaagcca
    17461 gatcagtagt gacctggaga gcaagcgtgt ggactggatt caccacatgc ggggtaaagg
    17521 acaaggtgag ctcgaatcgc atcgagcgca tgccctctac atctggcagt gcgaaaccga
    17581 acgtctgggc taggtctggc cattggagga tatggtccgc ggggcactcg tgctcatgct
    17641 catgattgga attgggaggc gcaacggcat gaaagcctga gggactctca ttgtcccggc
    17701 cctgctcgga cgtggtcttt cgaatgttcg cccagtggac tatggacatc ccagagccca
    17761 actccggtgg agagctctcg actcgtgtgc aagtgccaag gctgaggacg aaggtatgat
    17821 cgtctgcaga gtggagggtc ctcagcttta gtgtcagagt cgccgggggc gtgcctgacc
    17881 agggaagggg cgggaaactc gtggacgcga tggagagcct gtatcctccg acgcgcaaca
    17941 tctccttgac gcttgcgcgc gagaaatgga agggagaatg gaagctcagg ttaaagggga
    18001 tggagagagc tggtacgctg ctggtcatcg cgtgtggcgt agaattgtgg gctaggtaga
    18061 tctctctcca cacggccttg ggctgtcgta taataccgtc gccgatgccg ctatcactgc
    18121 gcaagtcagt cttcgtgagc gccaacgggc ccagcaccga gcgcgcgaag cttgtcatgt
    18181 aggtgttttg tgcggcgacc atgcacatgc tcccgatgta ataatcgagg agtcgcacgg
    18241 aatccgcgtc gggtgggaaa ggagtcagga cgaggaagag acgccgcccg ttctttgacc
    18301 aaaaaagatc gcagaacgtg cgcccattca tttcaatgat ggggaccctc gctaggacgc
    18361 catgcggcgt gacagaaaat gttgtcctgc cttcagccgt tgccgtggat cgcgcctgta
    18421 cgataactta gcagaggagg ccgcggtttg gtttactacg acttacttcg gtacgttcac
    18481 cttgccgctg gggcatgaac tcgatgtccg aacataccgc gaaggccgcg ggtgaaggag
    18541 caaagaggca cgagttcccc ttcccaggca cgatggtcga ctccccaacg acatccgggt
    18601 cgtcggacaa ctccgagcac tcgcaacaag aaccccaggc aaagagcgtg gtatctgggg
    18661 tttgtgtcag aatctcctcc tggagacgct ggaacgccct cctgccctcg ccgtacaatg
    18721 tgggcatgtt gatgtcgaag atccccagca agcaatacgc ctcgtcctcc acacgcgtcg
    18781 tgcggcgccg cgcagcccac gacatgcgct tcgcaacgct gatgtccgag agaggcgctt
    18841 cgaggcgtag aacggacgcc gggatctgtg tgaccgtctc gagtagctct gcgcagtcgg
    18901 ccttggagaa taagatgcgc cagtcctgcg agacgaagag gacgacttcg ggcgcgacaa
    18961 gttcttgcag agtccaccct cgggtatgcc acgtactcca tctgaatgct gtgaacatgt
    19021 ctgcgtctgt agtagagcta gactgggagt ccgctgagtg aatgggactc ggaacatcgc
    19081 ggaggtatgc gtagcatatg ccggcggcgg agtagtagtg gaacatcgag ttgatcgctt
    19141 cggagagctc ggcgctgcta gtcttgtcga tgcagcaggt gtcgacccag agccatgcgt
    19201 agccgtgctt ctctgcgagt tggcaggact cgcggatctt ctccgatgca aggtcgcgag
    19261 ggttctcgcc ggtgatagcg cacctggcgc ggagatcctg gatatcctgt aaggtctgct
    19321 cgttgttgcc ccacacgtgc gagagaatag cgtatccggg tgcagggacg acttccggag
    19381 agacgaagta tttgagttcg gcacggtggg cactcaggag ccacatgtta aggctacccc
    19441 ttcaatcgtg gtatatctaa gtgccagtga gaggtgaaat tctgtgatcc atgaaagcat
    19501 tctggacgta cccttgtacc tagctggcac tgaatgttgg gggggggggg gggggggggg
    19561 aaacaggtag tgacctgatg gtcctgagta cttgaggcgg ctctgagtca gaagtgtagg
    19621 agtcgccgaa tcaatcagat atgtgtcgtg atggacacgc ctgtcagcgt gttattacag
    19681 accatctcgt ggtcaacgcg ctatgcatcg catctgaata actgtggtta ggtatcagag
    19741 agaagggaaa gattcaaccg atgagatggt gccgcgtcgg ctgcgtgcat ctggaatttg
    19801 aaattttaaa gtgtacgctg atcggcgcta acaagccact gtactcaaca ttgatgatcc
    19861 atgaccatcg catgacctga tgtacctctc gctttccatt acttcatcag acttccactc
    19921 acacgtgcat aattacaggt caaagactca gagcaccggc aaatcatcat gaatgttgaa
    19981 cgttgcacaa ccgagggtag caggtgaccg cgtgcgctgg gaccgcggcc ccgaagtctc
    20041 tagcaaccat ctcttctgaa ctccgtctgc gaggctggcc gagcgcccct aaggtctaaa
    20101 aattgggccc gatgctcccg acatacggag ttgctagtcg cgccggaagg tcacgtcgtc
    20161 atccgaattg aagcacggcc cgttcgccca cctcgtgatg ccgacatgcg acttcgacga
    20221 aggcaatgag ggacaacggc gcggagtgat gaccgcaaca tataagccag tgagtgcgag
    20281 cttcaggacg gaccgagaga catggccgcc ctctggcttc tctcactcct atgtgcgctc
    20341 acctgtgtgg gtgcatctgc ccccgccggt ccctgggata cattcaacta cgcgccgaac
    20401 agtcgaacag tgcgtccgac tgcaatcaag gaagtctcag gaagcattaa aaaccctcaa
    20461 catctcacct cgaacgggag ggcgacgcta gttgggaatg gcgcctgggt tgcactggac
    20521 ttcgggatcg aagtgggtac tcgcatcatc tcacgtatct ctcatggtct cacctgccta
    20581 ggtcggaggc ctcatctcgt tgaacttcga caaagtttcg aacgcgtcct caattgctct
    20641 gtcgttcact gaatccccca tcttcataag ccctatcacg tctgacgact cttcgtatcc
    20701 gtcagcaaat cagtcttacg acggagttct gaaagtccct cctcctctat ccactggttt
    20761 ttggacccag ccggctgcga ctctgcgagg cggtttccgc tacttgacga ttgtgtcgac
    20821 ttccaacgat ccggtcacga tctccaacgt cacttgcgcc atctctttcg ctccccacat
    20881 ctccgatctt cgcgactaca gtggctattt ctacgcgtct gaccctgtct tccacgatag
    20941 aaatttcttg acaaaggtgg atatagccat gccatgccac cgctgtgtta ttttgacgaa
    21001 tatatagctg tggtatgctg gtgcatatac agtgcaaacc aacgttgtgc cgctggacac
    21061 cgggagagca gtcccgttcg tgaagtcccc agggtgggca aataacgcga ctttgggcgt
    21121 tgccggtcct atcattgtag acggtgccaa acgcgaccgg ttggttttgt gttacagcat
    21181 ctcttgcatt gtcctgacct tttgtctcag agctgtctgg ccgggcgaca tgggcatagc
    21241 cgtcccgact caattcgtat ccaccaacga cctactcccc acgcgtaacg ccctctctac
    21301 tatgttcgca gcgatcaatc cgaggacggg tgccctgcca gagtctggcc cacctctcag
    21361 ccagctggat agcgatacgt accatgcgtg gacactgatc ggcacccaca attactatct
    21421 ttactcgggc gatattgact ggttgcagac ggtgtgggcg aactacacaa aggccgtcgg
    21481 gttcctcgag ggcaaagtcg gtccttcggg gctgatgaac gtgacagggt tgagggattg
    21541 ggcgcgactg ggtggaggag ggattaacgc cgaaggcaac gtactccttt accgggtaag
    21601 cttcccgtcg gtttcctcat cgttgtccga ggttgacctg ctacctgcag gtactagtaa
    21661 ctgctgcaga cctcgcttct cacgtgaagg atcccatgct cgcctcggcg tgggcagcaa
    21721 acgggacagc gctaaaagcg aagtataacg aagtgttctg gctcccgagc gccgggatgt
    21781 acagagacaa cgatacgacg acgctctgcc cgcaggatgc caactcgatg gcagttctct
    21841 acaaccttac aacgtcacat gaacaggctg cgtccatcag caagggtctg acgaagaact
    21901 ggaacgacct cgggccggtc gcgcctgagt tgccggacac aatctcaccg ttcatcagtg
    21961 gtctcgaggt gcgtcatgcc gcgcgcaccc tgttcatggg catctttgct gaacaggtgg
    22021 attgaaacag cttcaagcgc acttcgaggc gggcaacgat gatgtcgcga tggatctcct
    22081 ccggcgcgag tggggctaca tgctctacac caacctcagc gtgcagtcta ccctcctcga
    22141 agggttcacc gcgaacggtt cactatcgca cgtcgctctc cctacgcccg tatatgcacc
    22201 ttctcttgct gacgccagac gtgctcaaca ggtaccgcag ctaccgagga tacaactatg
    22261 acccggccta cacaagtcac gcacacggct ggagctccgg acccacgtcc gcgctcacgt
    22321 actatgtcct cgggctcacc gtcacgtcgc cccagggcca gacctggcag gtcgccccac
    22381 acttgtctgg gctctctgct gccgagggag gcttcacgac cccgctcggg tggttcggcg
    22441 tcaagtggga gaagaccaga aaacagttca agttggagat cgatgtgccc aagggtacgg
    22501 tcggagaggt gaagatgccg gttgagggct gggtgagtgt ggatgggcga gtgacgaggg
    22561 ctgtgaaggg acagtccgtg cgacttgtgg gagggaagca tatcgtgttt gcagcgctgt
    22621 gaatgagatg agatacaaag gcggtgtcgt tgttgcttct catttccatc cttcggagct
    22681 catgtggcag gttctgcggt gacagtccat cgtgttatcg aagtgtggag cctgcaagaa
    22741 ggatacgagt gttgcaattc ggaattcaat gttcgggtgt ccaatcctgc tccattctcg
    22801 agtgtttccc taggttcgac gcatgcgcaa ccctttcaca cgttatcgtg aaggtcttgt
    22861 ttggtatgga ctgattatgt tccatgcttc ccccacccga gtccatatgg agatcaaccc
    22921 gtcggagggc atggtgggag gaccctgaag gtggcgatgg aggagcgaat atgagggcaa
    22981 ggcgagtgtc gacaggagcg ttgtgagggt tctgaaaggg gagactctga ctcttcgatt
    23041 caaggtacaa atattaccag gatgcacact tgacattggc tttcgtcgct gatgagcata
    23101 ctctccagca ccagttcatc ttcttctgag gctgaggttt ttcagtcccg gaacgttcgt
    23161 tttcgatgaa tggaggattt gtggggctat tatgagctcc cgttcttggg tgagatcaca
    23221 ggggagcata caaagggcac cgtaagtcag tggcgtgagc gctcatacgc gtagtcggca
    23281 taccccgtgg cggagttcag accgggctgg gagacttctc gtggagtgta acaatctctc
    23341 tctttgtcca attgactctg aatcacagga ctatcgaaga cttgacatcc cctatctttg
    23401 gcgacagttg taccgttctt tccttctgca ctcgcaatcc atccctaccg aaataccgac
    23461 cactttcgaa gttccaactg tcctgccccc gaggccagtt catgagatgg tcgacgtaga
    23521 atgcgaggtc caagtcaatc tggggtgaga acgataacgc aagtacttgt ggccaaattg
    23581 agatggcgtg gtcgactcgg tccctgtgct gttgtgcaag ccattcgagt gcaccgtcta
    23641 tgtcgaggtc gtactcgtgc attgcaatgt tgagaacgtt gtggaggtcg tctcccgtcg
    23701 cccgttcttt gttgtatgac accatatcct gcgtccaggc ctgtcagtgc gctggatgtt
    23761 ttactatgag tctctcccac acttacgttg tcaaggatga caatgtcgac gacgtccgca
    23821 cgcagagcat gcagtaaagg gtgctcatac acctcttcag gaagttccag ccccattgct
    23881 gccgctgcac aaaaaggttc atggccgata gtcaacctcc gcaagaccat atactgctcg
    23941 acggtgcgta gtctccctcc atctctgtct cttgcttgtt ctgcaacagc ggtcgtgtag
    24001 tgatcccatg tgcttatgaa ccgtgtacgg gaaatagacg tggcattctg agcgaagtgg
    24061 gtccaaaacc tgaacaacgt atgatcgacc aaggttcatg tcctcagtaa ttgctcgcac
    24121 tcaccgtctc atgatctctc cgaggatagc ctcttccctt ggtcgttcct tggaaggatt
    24181 ctggaggaca tccatgcata tatcggcgat agcccgagct tgagcctcgt tcaactcgtc
    24241 cgtataatca tcgaaggcaa agaacaggat catgaggttg catgctgcac gaaaatgctc
    24301 tgtgacagta tgagagagtg ccgctgcaag ttgcccacga ccttctgacc tttgttgtcg
    24361 gtcgcgcaga tgagacatac gagtaagcct atgccggaac gcaactcagc atcactctct
    24421 cccgaaatga cgactgtgca cttaccgaat ttgccatggt cgaacgcctt ttgtgcgctc
    24481 ggactcagcg cattaaagga tctgaaccac tccgccgact cctcagcaac ctcctcatag
    24541 aatggagata cagtgcgacg ggggataggc catctcgcca tggtcctggg gagatgaatg
    24601 atatgtccca tgctggcgag gtcttccgaa tgcacagata gcggtcatgg tccaaaccct
    24661 catagctctt gttataaggg gtttgcatgc ttagtcccat gccgctgtgt ggggcccatg
    24721 tccactgtgt aagccgtctc aatgatgtca gtgcgccagg cctaccctcc gtggtacatc
    24781 taatcggttg cttgcttgac atcgccgaga atcattcaaa cacttaccca ccaactgcct
    24841 ccatgcggtg gaagatttca cgaagacgaa acgctacaat tccgcgtgag ccagcctgtg
    24901 gcttcgcatt tcgaaaggtg tcatgatgca atcgattacc ggaaacaatc gttggagtcg
    24961 ggcggtgagc cttccttcct ttcgtcatcg atgaaccatg cccacgtcag aataagctcc
    25021 cacctacgga gagcccccac gcgtggacgc acactcgtgc atagttacta tgtatgacac
    25081 catgcatcac ggaagttaga acaagtccta cctccacagc caatttgcgt gtaggtttgc
    25141 ggtgcggcgg taccatcttg aagaccactg taatctccat gccgccaata tgatacacct
    25201 ctggcgccgc tactagaaga tggtcgatga ctgtccctgg ggttgtatgc gaagtgctgc
    25261 actggtcgat aacctgaaga acaatacgga gatcgacgat tccaggcggc cccagggtga
    25321 tgtgtggagc catatgttcg gtccactcat gtcaaatggg tgcagcaaat gagggcgtgg
    25381 ggtcacaccg gcttcattta tagtcaggtg tatctagtaa agcatgatca actcatactg
    25441 aacgtcacaa gaccatggtt aatgatgttt tcgctgacag cgctttgagg cttcatacgc
    25501 tgacaaattc ctgtcgttca ctgccgtcac gtagagccgg atagagtgca cgctactgat
    25561 tcaaggtcgg taagcgctta ctggatatcg cattggatgg gacctgggac gtgagcgcaa
    25621 cacctgaaca ccacgatgga cagttgacag gtctacgcga accgctgcca ccagtactta
    25681 tgcgctgagt cagcgatagt tagcactggc caatcacatc cttgccattc cggtgggaaa
    25741 gtgggctact cggcactcgg agcaccggtc cgacaatgtg tcaccagacc cgactaactt
    25801 ctcagttctc cgattggctc ctttgacgac gaatgagccc gttttcacaa agccaccttc
    25861 tcaactcttt gctgatccgt taatggcacc cttatatagt gtataactac ccatcagttc
    25921 acgacagcac acaaggtcta gtggcagagg tcccatacaa gcgtgtgcat gactcctaac
    25981 tgggtcgatt ctcctagatc atcctcacgg cacctctagt atgctcaatg ctagagaagg
    26041 acctatcgta cgtaaacagc ttcatatatg tacatgtact gaaatccggt aaagtagaat
    26101 cttcaacctg cctccgtatt tcgtagattt cgacacatgg cacgtgcaac agcagggctg
    26161 cctaaagttc tccgatggag agtacattgg catcgacctg gctctactag tcaacggaac
    26221 gagcatacta ctcgctggat aaacgcgatg ctcgatgcca acgcgatcct ccaagagctg
    26281 ccggacgcgt gacgaattct agggctggga gaggctttct catggcggcc tcaccaggct
    26341 tgctcatctc gctcacggcg atctcggcca agagtctatc tgtacatcct agaagttgct
    26401 cgaaaccccg acgagagaca cgtcggtcgc gttcgaggtc ataggacgaa ccagggcatt
    26461 gaggtcgcac aatcgactgt gatcatgaag tacacaggcc cttctccgca aggacaggat
    26521 gctttagatc cgtctgtgga gagattcatt gtccacgtac attgactctg acattgaccg
    26581 ttcttatcgg agagcggcac gttcattact gatttccgat aactgacata gggacttgtt
    26641 gttacaacag acatgaagaa tggaggtaaa tgaaatgaga ttcgcttgcc atggacctcg
    26701 cgaaactccg atgcctgtga caaattgtat gacactgcgc tcgattcttg atcaagattc
    26761 ccagtgatga ttagagtgtg cttggaatgg aagatctggg ttcgccggcg caggttgtag
    26821 tcgttcatca gtttgcgggg attaacccgc aataggctgc aaactcacgc aagaatggac
    26881 gctcaggact aggaagaagg gaagtttgga gaatcggaac gcacacttat cacttctttc
    26941 cttagtcttg tatgtttttg ttgtactctc gcttcggtgc agagcctttc ggatctgttc
    27001 aaggcggggc ctctgacgca caccttgtag cggcgtacaa tataagctga gtaccttttt
    27061 gcgttgtttc cgtcacccaa acctctctgc tgagaatgcc gcctagctac accccagaaa
    27121 gcatcgtagc gttctatcaa gcatcgtggt aggctccctc acagcgcagc ccgtgtcttg
    27181 tccagttcat tgatccagaa aacccaggct ccctcagtat cactacttcg ccataggctc
    27241 tgctggttga gtggcttcct cccgtgcctc atttactcta ccgactgcgt tgcgtacacc
    27301 catgatccaa cagcactcat tgcatacgag catatgatct cggcgcagca agagtatcag
    27361 gttatatgga aacgcaaatt ctccgtgcct atggcgttat tcgtggtcaa tcggtgttca
    27421 ctggtgcttc acggaatttt gtatcttttc tggtacctga tgtggtggga aagcgatctt
    27481 gtgagtgatt tgactatacc ccatgttatc gtacaggaac aattctgacg ctccttctgc
    27541 accggtctaa tgagaggtac gccgcctgag agcccaccgc gcttcgcact gcattctcac
    27601 aaacttgata gctgcgaagt catcggaaga gcgtcgtgta ttgtagcaat cctgcttgat
    27661 gctgtcaacg gcagtaagtg tgcccatgag tatcccaatt tgtgcactga atatctatca
    27721 gttttcacgg ctgttcgtat acatgctatc aaccatcgca actggtactg gacaaccgtt
    27781 gtcttagtgc ttggaatatg cgcaatccca aagaatattg tgagtgccac tcaatttgga
    27841 tatcatgtgt atggcttacg atatgcttat ccctttcctg tgacaggcat ttgttacgac
    27901 agcacatttc cagacgaact accctctatt cccgggctgt aaccgtgatg agggtatcct
    27961 aaaacccgat caggatactt ggttgaagtt cgtactggga cccttgacgt tatgatttcg
    28021 gactgaccgc tgcatgcaga tgtgagcgat ccgtcgtcct tcttgctacc ggagggagag
    28081 tgacctcctc ggtgcagtaa cattgtcgac ccgcatactc catcgtatag ttcagaacgt
    28141 cctggtttta gggatcactt ggtaccgcac ttacgaaata gtcatcgatg catggaaggc
    28201 gagctgcagg acgtctgtag tatctgtcat gctcagagac ggtgcgcaat catctcgtat
    28261 ggcatttgca tttgcattga cgctgaatat tgtatcatac agggacgatg tacttcttgt
    28321 cggagccctt catctcgtgt cacactgtga tcactactga catggattta cagaatcacg
    28381 ttgatacccc acatagcagg agtcgtgacc ttgggaatgg cagtgagtat taacgatgtc
    28441 actatgcgat tgaaagtcat tctcatcgat atgcccaaac aacagggatc ccacaatctc
    28501 aacgtgccaa tctatgcgtg agtatcaaag ggcagtctga ttgaatcacc acaacctgat
    28561 ttcatggcta tacccagtgt ggacggagtc gtcatggcgc ggttcatcct caacctccgt
    28621 gtggcgacgt cacgcaattg tgtaggcaca gaatctacct cggtgctgcc atcccattcc
    28681 acatacatcc gctttcgttc aggtgtcaag ggagcacttg aagacatggg cgcacctgta
    28741 cgctttgctg gagatgatga atgtgacgac gaagaagacg agttgtgaat atgaggatct
    28801 aggttagatg tacatcccat tgttttgtgc cgcatttacg aaagtgtctg aatagtggta
    28861 gactgtatct tcaaccagtc ggcattgcga gaagtcgttg tagtcgttca gtgcacactc
    28921 ccgcgtcccc ggggagacca aagtctggca gtagtacatc acactcacca agtacatcta
    28981 cctcatcgac tgcccaggca tcgtccccac ctcggccgcc aagaatttgc aaacggatac
    29041 tgctggagta gtcgtagctg gggagatgtc tgagtaaagc tatcgtgatg accctcatcg
    29101 ccatccaccg tacatgctgt acgcctctcg ctgactaagc gaaccctaac ctcagatctc
    29161 atctcctcgc atctctcctc gcctcctctg ctagtgccct ccatatccta ctccaccgtt
    29221 ctcaagggcg tcgtcctcct ccgcctcgag gcgcttgcga ccccatctga acccatacct
    29281 gcgctcatgg cacgcgtcaa gccgatcaac cgctcgcgga cataaggtat ccactgcctc
    29341 atccctcagt tgaacccctc tgagggctag gacccagagt cgttactcga taagatggcg
    29401 agaaaaatga agggccggct gctcaagggc ggcgagccgg accacgaggc tgtcgtgaag
    29461 atcttgctca gtgactggac gcggggtcgt ataccgttct tcgtctcgcc ccctgagtgg
    29521 tcggaggagc tgaacaaggc actacgtgag tcgtgcgata tcgatatcac gcatgttgtg
    29581 gttctatatg tatactgaaa cactatgcct gcttcaagtc tcaacgtcaa ccaacaccga
    29641 ccgatccatc cttagttact ctccgcctcc ggtgtgtcct gtggctcctt ggttggctgt
    29701 tgtataccgt ggtttgtctc gcggtccacc ttcctatcgc caagaccttg cccgatctgt
    29761 cgcaccacta gccatcccgg atagagcgag atagcccaca ggccaaagtt gagatatatc
    29821 cctccaattt cggccatgat tggtacgctg ttcaatccgt actgatcaaa atagtcagtc
    29881 ttcgttccag acgctcatcg ggtaccagaa cttacgctga cggcctgagc cgctgattcc
    29941 gtcgcccgaa gcaagccagc aatccgcact acttccgctt cactttcggc cagattgccg
    30001 actacgaaat atctgtctca atccgttagc ttgtgccatc gtcactgaac tgattcactt
    30061 acaggtacat gtactggatc tggaagccga tgatcatgaa caagaagagc gcgaagcccc
    30121 ggccgaaccc cgcatcgacc caatcgtacg tcggctgcgt attgtggaac tctgtcacaa
    30181 gcaccgtggc ccagatccac caccctcctt gtagggtgag aatcgcgaca aacgcccacc
    30241 gcgcccgggt gcgcagcgtc agcccggtgt ggtcgaggaa cgctcccaac aggttacccg
    30301 cggtcacggc cacaactcca gaaaggaaag agcccagcgc tctcgcccgc actgtgaacc
    30361 acagagactg gtacgtgaag acgaccgcct ccgagtagac cgcctgcgat atcaacggca
    30421 cgatgagcag gaagttcttg ctgaagaaca gctttgcggt cgccttcaac tccgccaagc
    30481 tcccctctgt gatctccagc ttcaccggca ctccgtctgt gcgctgtacc tgcgacggct
    30541 cgttcaggag cagccccgcg aacggtccga gcgcctgcag ccctatgaac accaagtata
    30601 cgacatacga caccgcaccg gcttggtctc tgttggcgtt gataccgaga ttgacggcgc
    30661 cgccgaggat ctgccctcca agccgaaaac tgagccatag tcccaaaaag cggccttggt
    30721 tgtacggctc gggatacgcc aacgcgattg ctgcctcgga catccagaag atacccgcgg
    30781 acagaccgca gagtgccgcg ccaagcagaa cgaaccactc ggtcccaaaa cggttgttgg
    30841 tatagaggcc ggcggcatac ggcgcgtatc ctaaggtacc ggtgatgagc gtccacttga
    30901 ttccgattgc gcgcaccacg acacttgaga agatgcaggt gaggaccatg aggcagaagg
    30961 tgagtgcatt tgctgcgtta accaggtatg gcttttgcgc ccctcccgcc ccgagagagt
    31021 tcatggcgcc ccatataccc ggggccaaca agttgcagag cccaaggatc agggcgttgt
    31081 agatcgtgga ccgataccat ttggctgtca cgctttcatg agcatttcat tggtatcaca
    31141 cctgagatgt ccgagtcgct ggacttacgc ttcactactt tgccatcagg attctccagc
    31201 tccacgtccg ctaccttgag atcttccttg atatctgaca tgacgaatgg ccgctggatc
    31261 gaatgcagtg gaccccggct ctgtcagtgc gaatgagtcg agtaggagga cagtgaagac
    31321 cgtgtcgacg tccccacccc gacctttgtg acgctcttat cttcgcttcg ccctctggca
    31381 tttcaaaagg ttcatccgta gcaaattgaa tgtctttcta ggcattgttc gtacgcacgt
    31441 gttggcgtgc tcgcacgaca tctggagcgc ttctcgcgca acgggcggac acctgtcgta
    31501 aagggactcg tggtcaacgg tttaggcgca aaggtaggcg agacagcgtc tatcggtctc
    31561 gtccatccta ataacgccgc aacttcttcg acattgtcca tagcacattt ataagcaggg
    31621 gccgcagcag tccagcggcc cttctgtaag agaaatgcac ttactgccag aacgcgacac
    31681 agcagttatg tagaatgccg agaagactag ctcggcatgc attacttcaa cactgctgag
    31741 gctttagcgt tacaacagga cttgaacata tgatcttgtt tcaagttcac gctcgggcgc
    31801 gagcgtgttg gcgaggcgat gagagggcga tcgtcggtgt ggccaccggt ccttcagcct
    31861 ggtttcccga caatactgct cgacctttag ggcgactcgg acctggtcta ccagtggcag
    31921 gacagaaaca gtgagacgac tcccaatgac agtgacgcca tctgcaccgg cgtccacctc
    31981 aaggttgaag ttcgcagggg tcggcaccga gcccgaccgc gagaggcaca tcggtcttgt
    32041 aatccgaaca cgcgcaatcg aatcgggaag tgcgccgaag atcacagttc ctgtgaccga
    32101 gaagaaccgg cggtggttcc caactataca tgtatagagt gcaaggtatt ttgacgcacc
    32161 atagatacaa tgtacacggc gaacgtgtca gcggtagagg cgtggaactc gatgcgagac
    32221 agggaagtcg aaccgggcgc aatcataacc ggtatagtaa gacaagctgg ccagctgaca
    32281 tgagttgcga acctctttga ggccggtctc ccttctcagg gtgagtatat caacgctttc
    32341 cagtggtgcg tacgtcagtg gcgcgtgtgc agtttacatg agcgactggg ctgaatctat
    32401 cagcagcatt gcccgctcag agcatgccgc tctctaggtc tcatggcttt gggtataact
    32461 tgatcatgct gcctcactac atgtgctccc aatggtacaa agccgatatc taccggcaac
    32521 catttgttcc atctatctgg cccaagttaa aggatatgtg cgcactgccc tgaggacact
    32581 gacagaagag ggtaagagac cactggattt cattgttccc catgttgttc gctagatggt
    32641 atacaagtgt gccacttggc atacggccct aaggaccgcc atcgaccatc tcgtaacagg
    32701 caaggacagg tatagtatgg aggtcacaac ttccgtactg tcgtttggca caccgtgact
    32761 gtagcaccgc cgaaccgccg caccgcacac ctacatacgt cactgcgctc atttcgacat
    32821 gtgtttagtc catcagttac aaagaaagga agggaagttg accagtcaat gtttcaacac
    32881 tccctgtata atggccatcg tttccggaat aggaatgaat cgtcacgatg cacgatgtgt
    32941 tcaaaacgct cctaaactgc gaaatggcac gcaggttggt aagtgccatc tgataaatca
    33001 ttcaagcgat caagattcgg ataagcctgt acgtccgcgt tgatacggct tacccccgga
    33061 cagcgggcat tacagcggga tgggactcat catgaaatcc ccttataaga agaacttagg
    33121 ccgtagctgt gctctctgtg cgctcgaaag acctcgccag catgggacac gtcattcgtc
    33181 tgcccaggac catggagaga tggcctactc cccctcgtat atctccgttc tatcaagaag
    33241 ttgctgagga gtcggcacag tggttcagat ccttccatgc gctcagtccg agtgcacaag
    33301 aggcgttcga ccgctacaat tttggtaagt gcacaatcgt tgtttcaaaa tagtcgtgct
    33361 gagttgctgt ccgggatagg cttactcgta ggtcgcgcct acccaaccgc cgacaagggt
    33421 aagaagggtc gtaggcaagt tgcagcggca ctttctgata tcatcacaga gcattttcgt
    33481 gcagcatgca acctcatgaa tctgatgtct ttcttcgatg atcatacgga cgaattgaac
    33541 gagactcaaa ctcggaccat ggccgatata tgcaaggatg tcctccagaa tccttccaag
    33601 gaacgaccga agggagagac aattcttggg gagatcacaa ggcagtgagt acagtggctg
    33661 agcatgtggt ccttggtcat catactttgt ttaggttttg gacccatttc atccaaaatg
    33721 cgacgcccgt ttgctctcga cggtttgtag gcacctggga tctctacacg accgccgtta
    33781 tagagcaagc aagagacaga gatgtggagc gactacgcac tgtcgaggag tatatggtcg
    33841 tgcggagatt caccgtcggc gcagaacctt gctatgtgac cgcagagatg gagcttgaac
    33901 ttcctgaaga ggtgtttgag caccctctgc tgcatgctct gcgtgcagac gtcaccgaca
    33961 tcatcatttt tgacaacgtg agtgcgagag agactcgcag tagaaattga acccactgac
    34021 acggctagat gaaggatctg gcatcataca acaaagaaca ggcggcggga gatgatctcc
    34081 acaatgtcct catcatcgca atgcatgagt acaaactcga tattgatggt gctctcgaat
    34141 gggtagccca gcagcacagg gagcgactgg agcacgcgat tgcaatctgg ccacaagtac
    34201 ttgcgttatc gttctcgccc aagatcgact tggacatcgc attctacgtc gaccatctca
    34261 tgaattggcc tcgggcgaac gacagttgga acttcgaaag tggtcggtac tttggcggag
    34321 atggattgcg agtgcagaag gaaagaacgg tacaactgtc gccaaggaaa gctgtcaggt
    34381 gttcgtagct cgtttgtctg tcctgtgatc aagatgtggg tagtcagtgc tcagcgcgca
    34441 ggtcttgtat ataacaattg cggccgtaag ggccattacg ccgatagctg caaggcgccc
    34501 gcgaaggcag ccgaaccttc cggatcaggc aatgccgtca ttgccgaccc cgctccacaa
    34561 ggacccccga catatcacca aaatccctga gccgatttcc ggacactttt gaccggccgg
    34621 accccctatg cctagtgaat gtccggacat ttggccaaga ttttcggcca agcccccatc
    34681 tcataatccg gacacggtca gcacctgact aggaaggcct gatcctgccc gaccacccac
    34741 cggtactccc tccggttgcc ggcccgcatt gtactgtgag gacatgagga cggtcgcctg
    34801 ccaggcgcga ctatgggtgg gcgttaccgt gtgacatgca tgtgacatac atgtccgaac
    34861 atactcgacg aagggcgaag tgccaggaac tagtactcaa cgtgtattct atagcttcca
    34921 gtatttttca tttgcacact ctgcatacac ttgtaaagtt gttgctcgag aggtttaaag
    34981 gttcccaaaa ttggagtcag tgccagtgac agccgccact ggcaccgggt gaattcaatc
    35041 tgacacaaag gagtgtgata aattatccca gtgccctcaa aaacaattta ttcctatagc
    35101 ctctcgcgaa ggcacgcagg aacacgaagg atgcggagaa ggacttgtag tgtacggggt
    35161 gtgtgtttta tgtatctaac agtgtgtagt tgggcttgag agctcttgag agtgttttgt
    35221 gagctcgccc ggacaattta cgcgttttgt gacgcctgat ctcgcccatc cggacgtagt
    35281 tgacccccta agaggcctct tgccaccatc cggacactat ccccgccgaa ggcgggcggc
    35341 ctgaggcaat ccggacgtct ggaggccaaa attgggacat tttttccgga cattcggggc
    35401 caaattttgg cggccaggct cagggatttt ggtgatatgt cgggggtcct gctccacagt
    35461 acgagcccgc tgttcaaggc gcgtggtgaa cgtgcaccat tgagggggtg cactgaatgg
    35521 acaataaatt tccgtatgtt tcttactctg ttttttccga gtacgaccga tgacgcatcc
    35581 ggcccggacg ataccctatc gtcgtacgat aagcccctgt atgttaccgc ttacgaactt
    35641 actggtacct tagttatgtc ctgatttggt catttacatt cctctaagtt acttataagg
    35701 ctcgcgcatc atcctgtatt cctcacgcgt ttgcttggta caaacgcgaa ttcatccttt
    35761 tgttgctcgc ttccctgctc tctcgcgcgc tcgctccgct tgcttcaata taaacgtagc
    35821 tttgcggttc ggccaaatca gaatcagagt caattggacg aagatagacg cagagaatgc
    35881 tactctgtgt ctacgtcacg cctggtctac caaactccgc catggagtat gccggctttt
    35941 gagttgaatg tcgataacac cgtatgcgtc tgccgagcgg cttccctctt cgtccgttca
    36001 agcttctcag tcaaggggtt cttgagcctc gtggtgcgta tctgtagaaa gtagcatgaa
    36061 aggcgaagca tggcagcttc tatcgccgag ctccaactcg gagtccgttc tcgcccagcc
    36121 tatcgggacc catccacacg cgttacggcc gccgttgtct tcatctaagc tgcactcatc
    36181 tctccttggt gtccttgcgt gccttgttcc ttggctcgga tccatgcacc gatgacgcaa
    36241 tcgagggttc atgcaactcg gcgattcaag atgagaggtc ccagaatgga tcatcgggag
    36301 acaggtctgc gtggcctcca gagagccaat cgcgcagcaa gactgacaag ttcatggacg
    36361 ggctcagagc cagatggagg tcgagttgga gcactggcag ggtagcgacg agcaaaagca
    36421 caccgcttca gagagacacc tagcgtcagt acactatttg ttggagcata gacacaatca
    36481 ctgacagcat gattagcgaa cttgagacca aggtcgttgg atgtgcactc gagaagtaga
    36541 gtcaggagtc gggatactgt ggtgttgagt aagtcattgt cattttatgg cacgatcgac
    36601 tgcaatctga tcagcgaaac aatgcacgat gactagtata cgttaagacg atactacttc
    36661 aagacgattg caggactttc cttctctccc atcgctgtca gttcccttca tacccatgtt
    36721 gccgcactaa atcttcaatt caccttgcta agaacttcca agttctattt ctatgcttgt
    36781 acttagagac ggcgattgca ccaaatatga ctgtaacaat catgctaatc aggctcttct
    36841 ccagcgcagg ccaatacagc tgtgtgacta tccatcgttt gcgccgtcgg acgtgattga
    36901 gagtgtcgga tggagtcagc aggtgatgag taacgggcgg gccttcttgc ctcgtcaggt
    36961 tgagagacgg cgagtgcgct gcccaatgca ccgcacgcag aatcgataca cggcagaacc
    37021 cctccaaagc atgactaatc gcagagccat gacccacaga tcgcacttcg tatgcggaat
    37081 ccaggtccgg cgtgttcacg ggtgaccgtc gagtccgacg ttctgcagac ccaccaacgt
    37141 cgagacctga cactccatgc cgtggttccg ccggccagaa catccaccgt gtgtatctag
    37201 agtcgctgaa catcatgagt gctctcggta tgtggcgcgt ggcaagttcg ggcttgtaaa
    37261 ggacgtgctg gaaggccgcc gcatcgacgt ccggatcttt cacgttgagg gatttcatcg
    37321 ggagctctcg tcgagctctg catacgggca ggccaaagct gagtgataga gaaccagtga
    37381 tttatacata cgtgagctat cctccagggc gtccccactg tacacggagt gttgaggacg
    37441 gaacggagac gatggtatgc tcttgtagcg tgggcggcgc cccacccggc cgtgtattgc
    37501 aagtgcgacg tatgcaagtg gagccgagaa tcagagcctg gatgcgtact caccattctc
    37561 cgcatcctga gatcatcctg caggatccac gataggagcg ccgtgaggaa catcggtcgg
    37621 aacttacccc tgaacgaaac gggaacaact ggctaacggc tcgccgtgtc aagatcacag
    37681 ctgagtactc acctgtgtga atgtcctgca acaagcctgc agcgcagcct gacgtcgtcc
    37741 gtctcgcgat gcatcccagc cgttgaccca cctagcaaat tgtgcggccg ttgcttcgaa
    37801 atgattgctt gggcttgtag ataagttcat gaggtgcccg tgcgaagcgg tcagtcaccg
    37861 atcaccttag gtacgctgcg ctcgtatagg tcgagagccc atgttcatcc acctctggtt
    37921 cttccgggag ccgattcgtg ttctcttgca cgaggctcag gtggtgacta actctcagcc
    37981 cgtcgatgga catggcccgc cgcgagctga cggatgcgtg acggaggccg gccgtgaggg
    38041 gcctgaggtc tgacggagtg agcgagtagg actgataaac tccgcccaca gacgtcgcct
    38101 gatggactct tcttcgttaa cacgcaagat ctcatagagt attgtacatg ctcacatgta
    38161 ttgcagtggt cttgtcgacg tgggatgcag cccactcgag ctcagcaaag caaagaagcg
    38221 agttgggcgt ctgtgatggg gttgcgaggc caggtcttgt tctggggcct gattccagtc
    38281 tcaattcttc cattctgcct ctgtcaagac acggtcaagg ccgatcatcc ccgcacggca
    38341 tctcgcggca agtgcgcgat gatggacttt ctcccaccag cacgactaag ttgccaaagt
    38401 ggcatgagag agagtctaga ggttgcgaat tagaatctca actaaagtga caggctcgag
    38461 tacatacgga gataagtgtg agaagcagct gtcgccatgc ttgttttaca atagtggact
    38521 tcttgggtat ccgttataag ttcataagtt caaagtctcg tcgtagtcac ggtgacggga
    38581 ctgcataagt gactacatgt cacactgtga cttattgcta tacgtgacca agtggttgct
    38641 tcctagcgcg cgtgcttgcc tatgtacgcc atcgccgcgc aacttttcca gcacccgaca
    38701 tcctcgctct tcccaatctt aggatcctag catatttcaa cttgccaaag attaccacga
    38761 aaactcagcg atcagctcgg tctaccagac aggcggttga cgaggacact aagccagacg
    38821 tagagcaact cgccgccctg ggctttcaat ctttctcccg caaccatcga gcgcaactca
    38881 gtgagcttct tggtcaacac aagctgaggc cgactacctc tttctgcacg aactgggctg
    38941 ctgagcgcaa cgtgaaccct gtgctcgtcg acgactggtt acagcgacgg acggctggcg
    39001 gtcgacgcaa ggagaatact acgcctggtg gtgaacggag ggagcgacat ggcaaaagga
    39061 cgagttgccg gacacgatct caccgttcat cagtggtctc gaggtgcgtt atgctgcgcg
    39121 catcctgaac acatgcatct ctgctgaaca ggagggttga aacagctata agcgcacttc
    39181 gaggcgggca atgacgatat cgcgatggat ctcctccggc gcgagtgggg ctacatgctc
    39241 tacaccaacc tcagcttgca atccaccctt ctcgaaggat tcaccgcaaa cggctcgccc
    39301 tcgtgagcat ctctctctcc ctacggccgc acccgtatca ttccatttct gacgccagac
    39361 gtgctcaaca ggtaccgcag ctaccgggga tacaactatg acctgtccta cacaagtcac
    39421 gcacacggct ggagctccgg acccacgtcc gcgctcacgt actacgtcct cgggctcatc
    39481 gtcacgtctc cccagggcca gacctggcag gtcgccctgc acttgtctgg gctcactgcc
    39541 gccaagggag gcttcacgac tccgctcggg tggttcggcg tcaagtggga gaagactaaa
    39601 acaacgttca ggatggagat cgatgtgccg tgcccaatgg tacggtcgga gaggtgaaga
    39661 tgccggttga gggcagggtg agtgtggacg ggcgattgac gagggctgtg aagggccagg
    39721 ccatgcgact tgagggaggg aagcatatag agtttccagc gctgtgagcg gtattgatat
    39781 gagatgcaaa ggcggtgtcg tcattgcttc tcatttccat ccttcggagc tcatgaggat
    39841 gaggaaggcg gtgtggtgac cggtgaccga ccggctttct cgaagtgttg agcctgcaag
    39901 aacgatacga gtgttgagat tcagaggtca aggttcgggc gtccatgatt cgagtgggcg
    39961 aagaatggac ttagaatgga gcaggaatgg agagaacccc gtctgaggga atggtggggg
    40021 acctgaagtt cgcggtgaat acgagggcaa ggcacgcagt actgatgcaa actgtcagta
    40081 ctgcgtgcct tgctgccgcg tgaagcttac gaacagagaa tgttcactga cgcaatcacc
    40141 aggcttaccc tgggattcca tatagcgggt gtcgtggtct tgttgatgcc tgtgagtaca
    40201 aaatgtattg cgattgaccg tactcatcaa cattgactcc cacaatctca acataccgat
    40261 ctatacgtga atctcgattt aaatccattt ccgttatcgc gatgtgtgtc aatgtgagat
    40321 aatagattgg atggagtcgt aatttcgcgg ttcatcctca accttcgtgt tgcctcgcgc
    40381 agtcatggag ccaccacaaa cacgccgatg ctgccatcac aatccctgga catccgcttt
    40441 tgttcgtgag agcttggagt gctcgaggac ataggcgcgc ctgttggctt cgctggagat
    40501 gaaggacttg aggaagatga agaagagtta cgcatcgagg gcccgagttg aaagcacccg
    40561 gaagttttct gcgcggttca acttcataca aatattttag tgaccgtggc acattgaatt
    40621 tcgtcgctaa agtcgaatca tgattcatcc gagcttgtat gtggatgcac gactgcactc
    40681 ggcgggtggt tcggcggcga gttaaagata cccgccggca gggtaggtgt cgatggcata
    40741 gtggcggttg tgaatgccac tgaaggggct gcgacttgag ggtgggaagc actatttttg
    40801 cagcgctgtg agtgcacgcc gggtcattgc tatcaatatt caacttgatt ctcattccat
    40861 tcatcttcac tacgaactta gctctatgtc aaacgatgtt cagcatggtt tagcgcggac
    40921 aggataaagc tctgctatcg gagtgatctg gcggacccga gtccggtgtg cttactcatt
    40981 taagcgctca tggtgagtct cacgatcttc ttaaactttc aggagatagg cgatgttctg
    41041 ttcttcgtgt tctcccatac tgctactagt tcttggagcc aggagatcat ccataagcat
    41101 aaccttcaag ccatccgtcg cagcgattaa agccaggtat agtatggaat ggtggggcat
    41161 cgcatgggca tagtgagtgt cgaggcagtg actgtatccg gccccgggaa cctatgcgct
    41221 gtattgcttt cacagtgcca ggctctgcac cggccggcct gactagcact cacttgtacg
    41281 ccttatataa agtcctcgtg actcctggta agccgtcgac aacacccacc acaaacactt
    41341 tgatgtacag tccaaccccc gaagagattg tcgtgttctt caagttgcgg ttcgtctccc
    41401 tgttcacaat aatcggtgca ggctaaataa tttctgatac aaatcctata gggtcactca
    41461 agattactac atgtgcctaa gctctacccg taaaaatact ccttccaggt acactcagct
    41521 agatccgtgc gctaatactg ggttttcgcc acttatgctg cagttctgat catctacgag
    41581 catatcctca cggcagagca agagtaccgc atgatctgga aacggaactt ctccgtcccc
    41641 tgcgtattat tcctggttaa tcggtataca cttttgcttg tttctatctt gaatattctc
    41701 tcctattgga tttggtggca agacgatatc gtgagtttaa tctattagct tttgaactgc
    41761 gtacgtgact aggtactgac aagtattgtg caccaagagg tgcgtcccaa ggtgctctcc
    41821 agtctatgtc ttgacaggaa accgaatttg aacccacagc tgcgctattc tgatcagaat
    41881 gctatcaatc ctcatggtcc tacttgactt cgtcaacgtc agtgcgtatg cgcatcccaa
    41941 tatcccctgc catgatgatt actatactct gttccagtct tcatgatgct ccgcatgcac
    42001 gtgatcaaca acagaaactg gtactggacc gtatcactct ttgtgattgg gtgcctagct
    42061 atcccggtga acctcgtgag ccattctcat tatataagca actactgcac acagttctca
    42121 aattcattct tcaggcattg gtcgtcatgg acatctttgc gacaaactac gatattacta
    42181 caggctgtca tgcggcagtt gctatcaccg ccgatgcctg gtacaggtcc gtcatgggtc
    42241 caacatgcat ataccagtca tggttgatat ggagctattc atcgttttgc agtggtgagc
    42301 aatgacacag ctgagctcgc tgtcaaacat cgtcatctga actcacacat ctgtctaagc
    42361 atccattgtg gcctatgcac gaagcatagt cttggatatc atggtcatag ccataacgtg
    42421 gtaccgcacc ttcgtcattg tcaagagtgc tcgcaaggca aacatgaaca catctgtggc
    42481 atccgtgtta cttagagatg gtgtgtagtg tgtcttattg agttctaccc aattgcagac
    42541 gatagatgtt tggtaggaac aatatacttc ctgtaggaga gttcgttcat aaaatccgtg
    42601 catgcttcac aactctacta cagggctaca ctaggcatga atatagccaa tattgtgatt
    42661 gttatagtcg tgagtgcttt gatggtcttt gcacacttgc ctgttctaat tcgcatccac
    42721 tattcagaac ttggacacca taaactcctt gagctatacg tgagtgtaac gtctagaatg
    42781 cacatttgac ggacctatca attcgacctt tcatgtggac cacagactga actcggtgat
    42841 gatgtctcga ttcattctca atctccgcga caccacatcg agtagcgggg agctgggcat
    42901 gacctcaaca ccgccttcag tttttacaga catcgacttc agcacgagcg accgtggcat
    42961 tctcgggaac ataggggcat ctatcatgtt cactggagat gacgaaggcg atgaagatga
    43021 tgtgtagtga gccgcagtag taaggtttta gggtgttgat atggggtcca ggtctaaggt
    43081 ggttgaagat tgacatcggt gccaatgaca agacacttga actatggaca tggttgtttt
    43141 ttgtagaacg tcactgtcgg aaacttgtgc ggctttcagt tgagtctcga atttgaattt
    43201 ccttgcataa taacacattt gtttatcatc gcacgccttg tttttgtatc tcgccgagtt
    43261 tctgtcagtt gttcgttctc aatgtcgtcg ccggtggtgt ctgtcacggt gaagaacggt
    43321 gcatgttggt ggcgggttaa gtcaatgagg ccgaaatcct aattttgcgg tatcagtcac
    43381 aaatacactc aggggcacac tcatacttta tgttcactga tacaagcccc aagccattgc
    43441 tctatactcc aacatacccg gctattcgca gctagttgtc attgatcgag cgagcgcttg
    43501 ccttgctcgc cggccatttc cgagtaggcg cgtcgtagta cgattttgtc cgtccgtttg
    43561 cccttgtact acgaccaccg tacccgcacc gtactggcac cgtacttaca ggaaagccgg
    43621 aatatcctcg tctttggctt ggctctggtg acggctttcg attgctccaa cagatagact
    43681 ctctttttcg gcagtgggcc gagtctcctt agttatttca cgcgcatcca ccattccacg
    43741 ccagcggctc ggcgtcaagt gggagaagag tggaaaaaag ctcgagttgg agatcgacgt
    43801 gcctcccggc acagctggag aggtggaggt gacggtcaag ggcagggtga gcgtcaacag
    43861 gagagtggtg agagttgcga aagggtaggt tgtaatcgaa agatccgttc tttcccttct
    43921 ccgcagttta ctacggcgtg caatagatgc gggtaggggt tgccgtccct gaaaaatgaa
    43981 gctttgaaat cgcaggacaa aggtttcata ccaacaccga caaagacgcg atgtaggact
    44041 tggagaaact gatagtccac gtacattgac tttgaaactt gaccgttatc ggtgaggcgc
    44101 gcaaggttga ttatgtactg atatctggta agttgaaccg gcataggggc ctatcacaac
    44161 tgacatgaag attggaggtg gtactcgctt gcggatgtgc ttcgaacgaa atacttggtt
    44221 ttgccggccc aggccgcagt tgttcatcga ttgaccgtca caataggctg cgaactgaca
    44281 caagaatgga cgctcaggac taggaagaag ggaaggtcgg agaatagctt acactaatca
    44341 cttctctcat ctgtttctgt tgtacactcg ttccagtgca gagccttt
//
