# Supplementary material for: Uncovering the transcriptional landscape of Fomes fomentarius during fungal-based material production through gene co-expression network analysis
Source: Fungal Biol Biotechnol. 2025 Feb 13;12:1. doi: 10.1186/s40694-024-00192-3 (PMC11827164; doi:10.1186/s40694-024-00192-3)
Supplement: Supplementary file 1 — Supplementary Material 1 [file 40694_2024_192_MOESM1_ESM.zip › scaffold_19.region001.gbk]

LOCUS       scaffold_19            21256 bp    DNA     linear   UNK 01-JAN-1980
DEFINITION  scaffold_19.
ACCESSION   scaffold_19
VERSION     scaffold_19
KEYWORDS    .
SOURCE      
  ORGANISM  
            .
COMMENT     ##antiSMASH-Data-START##
            Version      :: 7.1.0
            Run date     :: 2024-09-10 12:01:23
            NOTE: This is a single region extracted from a larger record!
            Orig. start  :: 126381
            Orig. end    :: 147637
            ##antiSMASH-Data-END##
FEATURES             Location/Qualifiers
     protocluster    1..21256
                     /aStool="rule-based-clusters"
                     /category="terpene"
                     /contig_edge="False"
                     /core_location="[10000:11256]"
                     /cutoff="20000"
                     /detection_rule="(Terpene_synth or Terpene_synth_C or
                     phytoene_synt or Lycopene_cycl or terpene_cyclase or NapT7
                     or fung_ggpps or fung_ggpps2 or trichodiene_synth or TRI5)"
                     /neighbourhood="10000"
                     /product="terpene"
                     /protocluster_number="1"
                     /tool="antismash"
     proto_core      10001..11256
                     /aStool="rule-based-clusters"
                     /tool="antismash"
                     /cutoff="20000"
                     /detection_rule="(Terpene_synth or Terpene_synth_C or
                     phytoene_synt or Lycopene_cycl or terpene_cyclase or NapT7
                     or fung_ggpps or fung_ggpps2 or trichodiene_synth or TRI5)"
                     /neighbourhood="10000"
                     /product="terpene"
                     /protocluster_number="1"
     cand_cluster    1..21256
                     /candidate_cluster_number="1"
                     /contig_edge="False"
                     /detection_rules="(Terpene_synth or Terpene_synth_C or
                     phytoene_synt or Lycopene_cycl or terpene_cyclase or NapT7
                     or fung_ggpps or fung_ggpps2 or trichodiene_synth or TRI5)"
                     /kind="single"
                     /product="terpene"
                     /protoclusters="1"
                     /tool="antismash"
     region          1..21256
                     /candidate_cluster_numbers="1"
                     /contig_edge="False"
                     /product="terpene"
                     /region_number="1"
                     /rules="(Terpene_synth or Terpene_synth_C or phytoene_synt
                     or Lycopene_cycl or terpene_cyclase or NapT7 or fung_ggpps
                     or fung_ggpps2 or trichodiene_synth or TRI5)"
                     /tool="antismash"
     exon            complement(417..506)
                     /ID="exon_14677_4"
                     /Parent="mRNA_14677"
                     /gene="jgi.p|Fomfom1|1452887"
                     /source="prediction"
     CDS             complement(join(417..506,566..871,1056..1151))
                     /ID="CDS_14677"
                     /gene="jgi.p_Fomfom1_1452887"
                     /phase="0"
                     /source="prediction"
                     /transl_table=1
                     /translation="MSGPPSALNNIICTLDIHLSTQLSTTSSSTSLRPSSILWKLGVDT
                     IYSFNHTKSSAQALVDAFPDVNFKVVDELAVWPDGGVAPTVVISTVPASATSLAANGTV
                     FLRSSILAAPTGGVVIDMTYKLAKTSLLVLGYHQFELWTGRQCPKTIVERVWKLYSLSA
                     "
     gene            complement(417..1614)
                     /ID="gene_14677"
                     /Name="jgi.p|Fomfom1|1452887"
                     /gene="gene126797_127995"
                     /portal_id="Fomfom1"
                     /proteinId="1452887"
                     /score="0"
                     /source="prediction"
                     /transcriptId="1453078"
     mRNA            complement(417..1614)
                     /ID="mRNA_14677"
                     /Name="jgi.p|Fomfom1|1452887"
                     /Parent="gene_14677"
                     /gene="jgi.p|Fomfom1|1452887"
                     /proteinId="1452887"
                     /source="prediction"
                     /track="FilteredModels1"
                     /transcriptId="1453078"
     exon            complement(566..871)
                     /ID="exon_14677_3"
                     /Parent="mRNA_14677"
                     /gene="jgi.p|Fomfom1|1452887"
                     /source="prediction"
     exon            complement(1056..1315)
                     /ID="exon_14677_2"
                     /Parent="mRNA_14677"
                     /gene="jgi.p|Fomfom1|1452887"
                     /source="prediction"
     five_prime_UTR  complement(1152..1315)
                     /ID="UTR5_14677"
                     /Parent="mRNA_14677"
                     /gene="jgi.p|Fomfom1|1452887"
                     /source="prediction"
     exon            complement(1377..1614)
                     /ID="exon_14677_1"
                     /Parent="mRNA_14677"
                     /gene="jgi.p|Fomfom1|1452887"
                     /source="prediction"
     five_prime_UTR  complement(1377..1614)
                     /ID="UTR5_14677"
                     /Parent="mRNA_14677"
                     /gene="jgi.p|Fomfom1|1452887"
                     /source="prediction"
     three_prime_UTR complement(3709..3826)
                     /ID="UTR3_14678"
                     /Parent="mRNA_14678"
                     /gene="jgi.p|Fomfom1|377229"
                     /source="prediction"
     exon            complement(3709..6118)
                     /ID="exon_14678_5"
                     /Parent="mRNA_14678"
                     /gene="jgi.p|Fomfom1|377229"
                     /source="prediction"
     gene            complement(3709..9370)
                     /ID="gene_14678"
                     /Name="jgi.p|Fomfom1|377229"
                     /gene="gene130089_135751"
                     /portal_id="Fomfom1"
                     /proteinId="377229"
                     /score="0"
                     /source="prediction"
                     /transcriptId="377229"
     mRNA            complement(3709..9370)
                     /ID="mRNA_14678"
                     /Name="jgi.p|Fomfom1|377229"
                     /Parent="gene_14678"
                     /gene="jgi.p|Fomfom1|377229"
                     /proteinId="377229"
                     /source="prediction"
                     /track="FilteredModels1"
                     /transcriptId="377229"
     CDS             complement(join(3827..6118,6175..6395,6453..8214,
                     8451..8664,8718..9085))
                     /ID="CDS_14678"
                     /gene="jgi.p_Fomfom1_377229"
                     /gene_functions="biosynthetic-additional
                     (rule-based-clusters) DHQ_synthase"
                     /gene_kind="biosynthetic-additional"
                     /sec_met_domain="DHQ_synthase (E-value: 6.4e-98, bitscore:
                     320.0, seeds: 76, tool: rule-based-clusters)"
                     /source="prediction"
                     /transl_table=1
                     /translation="MPSVDVRKVSILGKEAIHCGFHLVPYIVKTVIETLHSSTYVLVTD
                     THVGNLYLAAFQAEFDKVSTNARFLTYVIAPGETSKSREGKAEIEDFLLLNQCTRDTVI
                     LALGGGVIGDLVGFVAATFMRGVRFVQIPTTLLAMVDSSVGGKTAIDTPHGKNLLGAFW
                     QPEYIFIDAAFLETLPAREFSNGMAEVIKVGTAAIWNETEFSALESRAAEIFAAIQTPS
                     TNFAGRSEATRSPAQELLLSVIAGSIGVKAHIVTVDERETGLRNLVNFGHTIGHAIEAV
                     LTPAVLHGECVSIGMILEAEVARQLGVLSQVAVGRLTRALKAYNLPVSLSDPRITSLPA
                     ARSLSVSKLLDIMRIDKKNSGPQKKIVILSRIGKTYEEKATAVADAVIAKALSESVKLV
                     PAFPSKSPVRMATPGSKSISNRALLLAALGTGTCRLKNLLHSDDTQVMMNALVELKGAR
                     FAWEDGGETLVVNGGAGSLSVPHDNKEIYLGNAGTAARFLTTVCTLVSVAGAEQRTVIT
                     GNARMKQRPIGPLVDALRANGSSIDYLESQGCLPLSIAPAGLKGARIRLAASVSSQYVS
                     SILLCAPYAAEPVILELTGGQVISQPYIDMTIAMMKTFGIVVERVKDADTGKLLDVYRI
                     PKGVYQNPAEYNIESDASSATYPLAIAAITGATCTITNIGSASLQGDARFAKEVLEPMG
                     CEVVQTETETTVTGPPIGQLKAIGLVDMEPMTDAFLTASVLAAVASLPPTEERTLRDGS
                     RPTTTRIIGIANQRVKECNRIKAMIDELAKFGIETLELDDGLEVYGKPLSELKEGVNVH
                     CYDDHRVAMAFSVLGSVVKDTVIEEKRCVEKTWPNWWDDLENKIGLEVEGVELPSVHGL
                     ASASGPTAEDSQASVILIGMRGTGKTFVGELAASSLDWQFVDADATFEQKHAIGVREFV
                     QKNGWSAFRAAETEVLQDLLAQNAQGHVISLGGGIVETPAARDLLKEYAKKGPVVHIVR
                     EIDEVVTYLGEETARPAYGEPIIEVFKRRAPWFAECCSYEFINYTGSLNSSDALAEDDS
                     KVSPSTLSVREEVSRFFHHITGQRPNYAANLKKGRRSYFLCLTYPDITPALPHIEEMTA
                     GVDAIELRVDLLRSPKDFDKLGPYIPSSAYVSNQIAALRHKTTLPIIFTVRTVSQGGQF
                     PDHAEKEAFELLLTAVRLGVEYIDLEISWSEKSILDLIARKGHSKIIASWHDWSGDMHW
                     DGKPVEAKYRLAHEYGDIIKIVGKANGLEDNFALHRFVSKMQAASDAKPIIAINMGVEG
                     QMSRILNSTFSPVTHALLPTKAAPGQLSFAQIQTALHLLGQLPTQRFFLFGTPIAHSMS
                     PTLHNTAFETLGLPHKYELFETQTVGDEIKTAITLPNFGGASVTIPFKRDIIPLLDALS
                     PDAEAIGAVNTVIPITKDDGSTVLYGENTDWRGIIQSIRKSLPSTILKPETALIIGAGG
                     TSRAAIYALWKLGVDTIYLFNRTKSSAQALVDAFPDVKIQVVDALGVWPDGGAAPTVII
                     STVPAYATSLELSANGTVFLRSSILAAQTGGVVIDMAYKPAETPLLVLAKNVGTQWQTV
                     KGVEVLLEQGYHQFELWTGRQCPKTIVAERVWKLYSLSA"
     exon            complement(6175..6395)
                     /ID="exon_14678_4"
                     /Parent="mRNA_14678"
                     /gene="jgi.p|Fomfom1|377229"
                     /source="prediction"
     exon            complement(6453..8214)
                     /ID="exon_14678_3"
                     /Parent="mRNA_14678"
                     /gene="jgi.p|Fomfom1|377229"
                     /source="prediction"
     exon            complement(8451..8664)
                     /ID="exon_14678_2"
                     /Parent="mRNA_14678"
                     /gene="jgi.p|Fomfom1|377229"
                     /source="prediction"
     exon            complement(8718..9370)
                     /ID="exon_14678_1"
                     /Parent="mRNA_14678"
                     /gene="jgi.p|Fomfom1|377229"
                     /source="prediction"
     five_prime_UTR  complement(9086..9370)
                     /ID="UTR5_14678"
                     /Parent="mRNA_14678"
                     /gene="jgi.p|Fomfom1|377229"
                     /source="prediction"
     three_prime_UTR complement(9836..10000)
                     /ID="UTR3_14679"
                     /Parent="mRNA_14679"
                     /gene="jgi.p|Fomfom1|1459984"
                     /source="prediction"
     exon            complement(9836..10060)
                     /ID="exon_14679_7"
                     /Parent="mRNA_14679"
                     /gene="jgi.p|Fomfom1|1459984"
                     /source="prediction"
     gene            complement(9836..11256)
                     /ID="gene_14679"
                     /Name="jgi.p|Fomfom1|1459984"
                     /gene="gene136216_137637"
                     /portal_id="Fomfom1"
                     /proteinId="1459984"
                     /score="0"
                     /source="prediction"
                     /transcriptId="1460175"
     mRNA            complement(9836..11256)
                     /ID="mRNA_14679"
                     /Name="jgi.p|Fomfom1|1459984"
                     /Parent="gene_14679"
                     /gene="jgi.p|Fomfom1|1459984"
                     /proteinId="1459984"
                     /source="prediction"
                     /track="FilteredModels1"
                     /transcriptId="1460175"
     CDS             complement(join(10001..10060,10119..10311,10368..10373,
                     10439..10468,10528..10934,10988..11152,11206..11256))
                     /ID="CDS_14679"
                     /gene="jgi.p_Fomfom1_1459984"
                     /gene_functions="biosynthetic (rule-based-clusters)
                     terpene: TRI5"
                     /gene_kind="biosynthetic"
                     /sec_met_domain="TRI5 (E-value: 1.2e-14, bitscore: 46.9,
                     seeds: 3, tool: rule-based-clusters)"
                     /source="prediction"
                     /transl_table=1
                     /translation="MRKHASEISAIPHPSTNVIEELSLTAIKCIVQEFLKSLPYRPQET
                     PQNSEIRGAVNAEIVSWDAGLSWSYINPEHQRLIALYTACMYYADDVGVGQHGNVEALG
                     QFVQRFTQKAPQLHQVFDRMTTLLGTVYSFYPQISGNGIINNTLESLTSMYIELTTQGE
                     VNAPAAARYPYYLRVRAGIASTFVHFNFTRDWVAGAGTFYLQMLPDFELIIVGINDILS
                     FYKETLAGEKDNYVHMRARVERKPPIEVLRQLADEVLDSVRRLEELGATQTGLDHIFDS
                     FLMGYIEFHFKARRYRMEDLDL"
     exon            complement(10119..10311)
                     /ID="exon_14679_6"
                     /Parent="mRNA_14679"
                     /gene="jgi.p|Fomfom1|1459984"
                     /source="prediction"
     exon            complement(10368..10373)
                     /ID="exon_14679_5"
                     /Parent="mRNA_14679"
                     /gene="jgi.p|Fomfom1|1459984"
                     /source="prediction"
     exon            complement(10439..10468)
                     /ID="exon_14679_4"
                     /Parent="mRNA_14679"
                     /gene="jgi.p|Fomfom1|1459984"
                     /source="prediction"
     exon            complement(10528..10934)
                     /ID="exon_14679_3"
                     /Parent="mRNA_14679"
                     /gene="jgi.p|Fomfom1|1459984"
                     /source="prediction"
     exon            complement(10988..11152)
                     /ID="exon_14679_2"
                     /Parent="mRNA_14679"
                     /gene="jgi.p|Fomfom1|1459984"
                     /source="prediction"
     exon            complement(11206..11256)
                     /ID="exon_14679_1"
                     /Parent="mRNA_14679"
                     /gene="jgi.p|Fomfom1|1459984"
                     /source="prediction"
     exon            complement(15245..15363)
                     /ID="exon_14680_8"
                     /Parent="mRNA_14680"
                     /gene="jgi.p|Fomfom1|1212455"
                     /source="prediction"
     gene            complement(15245..17585)
                     /ID="gene_14680"
                     /Name="jgi.p|Fomfom1|1212455"
                     /gene="gene141625_143966"
                     /portal_id="Fomfom1"
                     /proteinId="1212455"
                     /score="0"
                     /source="prediction"
                     /transcriptId="1212646"
     mRNA            complement(15245..17585)
                     /ID="mRNA_14680"
                     /Name="jgi.p|Fomfom1|1212455"
                     /Parent="gene_14680"
                     /gene="jgi.p|Fomfom1|1212455"
                     /proteinId="1212455"
                     /source="prediction"
                     /track="FilteredModels1"
                     /transcriptId="1212646"
     CDS             complement(join(15245..15363,15435..15725,15791..16476,
                     16544..16704,16756..16830,16884..16909,16967..17086,
                     17144..17585))
                     /ID="CDS_14680"
                     /gene="jgi.p_Fomfom1_1212455"
                     /source="prediction"
                     /transl_table=1
                     /translation="MSFDELRFKASSLVARAEGDGAVSPYAELDEIIRARRTNQYPQQL
                     WWLIASFIGLIAIVQFLSWTISKLSSRTPSQKKPADAEVGGSTSTPTRQSSWRRLPTAL
                     INLYRVVAFRWSLNVGSSYTLTFAELFVTAAYIVALLTWEFVNTTNLEGQKFDAYYFTN
                     RAGVLAVSQFPLITALGTKNNVVAYITGISYDKLNYIHRMTARVSFLLIWVHVGGKASL
                     PFLVQYAMIWQVWYIHVGLTALVAATLLLIVSLRPIRARAYEVFYFAHFLLVLVLLLGA
                     YFHANNFHHGQYVWPSFLIWGLDRFIRLARVVYFNHLYFGFGKKADRLDASVELLSPHL
                     VRLHFHRPPHFNWTPGQTAFLILPTVSGFPLEAHPFTIASVDSHYQLADEKAPTTADME
                     KKKTDSGVVDVTPFWKELTFLINVREGFTKRLAARAEKGEKVKVLVDGPYGFSPVLDND
                     DTVVLVAGGSGVTFTLSTFLGVLSHVQNRKSKTSKIVFIWAIREASHVDWVSKALTKAL
                     ELAPTGLEIAIRIYITSQTSDQPEDKAWKEDDSVHSADGTLVRRSRPSSLFDFPAVQVV
                     QGRPDIGALLQDEIDSGAGRLSVTVCGSQGIARACRKALRISPATALKGGPSVVLHVES
                     FGYA"
     exon            complement(15435..15725)
                     /ID="exon_14680_7"
                     /Parent="mRNA_14680"
                     /gene="jgi.p|Fomfom1|1212455"
                     /source="prediction"
     exon            complement(15791..16476)
                     /ID="exon_14680_6"
                     /Parent="mRNA_14680"
                     /gene="jgi.p|Fomfom1|1212455"
                     /source="prediction"
     exon            complement(16544..16704)
                     /ID="exon_14680_5"
                     /Parent="mRNA_14680"
                     /gene="jgi.p|Fomfom1|1212455"
                     /source="prediction"
     exon            complement(16756..16830)
                     /ID="exon_14680_4"
                     /Parent="mRNA_14680"
                     /gene="jgi.p|Fomfom1|1212455"
                     /source="prediction"
     exon            complement(16884..16909)
                     /ID="exon_14680_3"
                     /Parent="mRNA_14680"
                     /gene="jgi.p|Fomfom1|1212455"
                     /source="prediction"
     exon            complement(16967..17086)
                     /ID="exon_14680_2"
                     /Parent="mRNA_14680"
                     /gene="jgi.p|Fomfom1|1212455"
                     /source="prediction"
     exon            complement(17144..17585)
                     /ID="exon_14680_1"
                     /Parent="mRNA_14680"
                     /gene="jgi.p|Fomfom1|1212455"
                     /source="prediction"
     exon            complement(18051..18248)
                     /ID="exon_14681_15"
                     /Parent="mRNA_14681"
                     /gene="jgi.p|Fomfom1|1442451"
                     /source="prediction"
     exon            complement(18310..18492)
                     /ID="exon_14681_14"
                     /Parent="mRNA_14681"
                     /gene="jgi.p|Fomfom1|1442451"
                     /source="prediction"
     exon            complement(18513..18555)
                     /ID="exon_14681_13"
                     /Parent="mRNA_14681"
                     /gene="jgi.p|Fomfom1|1442451"
                     /source="prediction"
     exon            complement(18615..18866)
                     /ID="exon_14681_12"
                     /Parent="mRNA_14681"
                     /gene="jgi.p|Fomfom1|1442451"
                     /source="prediction"
     exon            complement(19429..19536)
                     /ID="exon_14681_11"
                     /Parent="mRNA_14681"
                     /gene="jgi.p|Fomfom1|1442451"
                     /source="prediction"
     exon            complement(19595..19741)
                     /ID="exon_14681_10"
                     /Parent="mRNA_14681"
                     /gene="jgi.p|Fomfom1|1442451"
                     /source="prediction"
     exon            complement(19811..19877)
                     /ID="exon_14681_9"
                     /Parent="mRNA_14681"
                     /gene="jgi.p|Fomfom1|1442451"
                     /source="prediction"
     exon            complement(19898..19973)
                     /ID="exon_14681_8"
                     /Parent="mRNA_14681"
                     /gene="jgi.p|Fomfom1|1442451"
                     /source="prediction"
     exon            complement(20027..20414)
                     /ID="exon_14681_7"
                     /Parent="mRNA_14681"
                     /gene="jgi.p|Fomfom1|1442451"
                     /source="prediction"
     exon            complement(20434..20618)
                     /ID="exon_14681_6"
                     /Parent="mRNA_14681"
                     /gene="jgi.p|Fomfom1|1442451"
                     /source="prediction"
     exon            complement(20986..21072)
                     /ID="exon_14681_5"
                     /Parent="mRNA_14681"
                     /gene="jgi.p|Fomfom1|1442451"
                     /source="prediction"
     exon            complement(21117..21239)
                     /ID="exon_14681_4"
                     /Parent="mRNA_14681"
                     /gene="jgi.p|Fomfom1|1442451"
                     /source="prediction"
ORIGIN
        1 ctgtcaggtg gaggtgggaa taacagctcc agcgtacgca acgccatacg ttgtcagtgg
       61 cccggaacac atactgccac gatgcctggc aagccacaac atgcagtcca tcacgttcat
      121 gtccaggggt acaaagagat cgcttggggc gcgcatttgg acctcgctga attactcaag
      181 tcccatcatg cccagtggtc tggggcagga cttgatcatg tgtcattgca ccccgtttcg
      241 ttgtggatgt gctaggatga cacgagtgga ctggcaaact tccagcatga gcagatatgc
      301 agtgatcact gattcaaaga ctcagaggtt ctattacatc gcttctatat cacttcagca
      361 tacaccacga tcgaccagct agcgttagct ttcaagggtt acacagtagg cggcatctag
      421 gcagacagtg aatacaactt ccacacccgc tccacgatgg tctttgggca ctgccgcccg
      481 gtccacagct cgaattgatg atagccctgc tccagcaaca cctcaacgcc tttaacggtc
      541 tgccactgct tccgacattc ttcacgagta cgagcaggga tgtcttcgca agcttgtatg
      601 tcatatcgat gacgacacct cctgtcggcg cggcgagtat cgagctgcgc aggaacaccg
      661 tgccgttggc agcgagcgag gtcgcggaag caggcacggt cgagatgacg accgtcggcg
      721 ccacccctcc gtcaggccac accgcaagct catcgacgac tttgaagttg acgtcaggga
      781 atgcgtcgac gagggcctgc gcgctgctct tcgtgtggtt gaacgagtag atcgtgtcga
      841 ctcctagctt ccacaagata gaagatggcc tctgcgtccg atgagagcgc gtccagggat
      901 gatgtccatt tgccaaaagc tcgctatgat acaccgccgg agtttggtaa cttgatagct
      961 gagtcttgat ctcaccgcgt ctcaaaagag gccgagagtc tcgaatgcgg tgttgttcat
     1021 tgtgaaagga ctaataagga tccaaggcat gtcaccagcg acgtggagga cgatgttgta
     1081 gatagctggg tagacaagtg aatgtcgagc gtacagataa tgttgttgag cgcagatggt
     1141 gggcccgaca tggagttgag ttgtatcctt atgaatggac gggtgtcacc gactttgcgt
     1201 tcgggctcga ctggtcctgt aacaatgcac tggtgtggaa cgacaggtgt gaacaatgaa
     1261 tgcgactaca gcatcggtgg tcttcccatt gcgtcctctg tgtaggggcc cttttctgtg
     1321 tattccatgc ggaatcaaaa gacatgctgc cacgcggtgt atactagatg actcaccaac
     1381 ctgggcagac gcgtccgtca cgccggagtc ctcgacacaa gttgacggcc tgccacattg
     1441 catccatggt atataagtac ctcatatgac cggaaaagcc agcttccgtt gatagtaaaa
     1501 actctctaag aagtttcatc agcaacatgc atggtggaac tcgtcgaacg gtcaagtgtg
     1561 taacatgttg aagttccagt tggaggctgg tcagtggttg gagctggttc aacgttggag
     1621 gcgcgcggct ggtgtgtcac gtgagcgcgt actaggcggt aactggggcc ttcaggaagt
     1681 tgaagttgaa ctaaccacga cagcttggag cttcaagtgt ttctcgggaa cggtgaggtg
     1741 cgtaacatgt cttgtcggcc aagccgcgca tcttgagcaa gtgcatataa tctcgtttgt
     1801 cattcaacac aggttcaacg tgactgagca aaaagcctcg tcaagaagct tgctaagagc
     1861 tacgacgtct tcttccctgt gaggcattga tcaagcagat tccgcgttcc cttgtgcacg
     1921 ctctctcaaa gggtatgact tttcttgctt gtccttcaaa cttcacgatc tcaatgcact
     1981 agtagaatat tggtaccagc ggctcgaagt cgaacactct tgtctttcga cgactcacac
     2041 catctgaggc catgtctcaa tctactcgtt atccgaggcc ggtctgtctt cgtaacatgt
     2101 tcttggtgct gttgtactta tgcacatgca cggtttcagg ggcactgggc cgactggcgt
     2161 ccaccatttg aattcctgcc ctcgtgctac gtacccaacc acgacgatga cgatgacacc
     2221 tattcacgcc gcatgcctcg cctctcgtat ggcattggct tcaaccgcag tgatgcggtc
     2281 gagtttgtgc gcgagcacaa tcttctcaca aagtatcaac aagaaatgga cgcaaagggc
     2341 ccgggcgaat actacgactc tgtcatggcc actgtcgatc acatcatcag ccaggccaag
     2401 cttcctggcg caaagctcgc ctgcccccta tcatacgact acgagttcat cttgcagttc
     2461 tggacgaacc acaacatgcg tggggttcgc cgttcgtaca gggatctgaa ggcgcaagtg
     2521 aagaagacgt ctgaactgtt tggtggcagg ccagtccttt ggtggtggtt aggggggcaa
     2581 ggccgtggtc ctcgcacgtg agtcatgttg ttctcatcct gtatgtctaa gttcacatgt
     2641 ggcgcgcaga ggtgaagaat ggccgagctc ttggatgtac gccaaacttg ttgcgccaga
     2701 gtatcgagca cggcttggac cgaaaatctg ggctaaatgg gagaaacatt gtgggcacta
     2761 caatgacata cgaggtctgg atgttgacga tcccgagttg gatgaggaat acgaggatga
     2821 ggatgaggaa gaggaagagg aagacatgct ggagtacgag gatgacgagg acgacgagga
     2881 cgacgacgat gacgagggcg acaatggcga agcagttgag ggcgataagg tgagggctgg
     2941 gaaccaccgg taggcttcgg ccggcctggg gtgatggcaa gacgagaaaa tcgacgtaag
     3001 tgacctgttc gtgtcagtca ctctggcagt tgctgatggc gtcctgcagt gaccgtgttt
     3061 gtgtcgtttg atctcatgta catgtcctgt ctcaaatcaa ggatttcgca ttgttctcga
     3121 acctccgagt gcagcaagga cttatgaact cgctcgagtc atctctctcc gcgtaacagt
     3181 cacgtccccg tggcacgttc aaaagggcgt ttagatcccg catcctcctt ggccccaggg
     3241 gcccagtgcc tttcgttcat cctcgcttca aaatctctgc gcatgtacgt gggagcggga
     3301 acattgctca ccccgaggat ctcgcgaaca agctgaacgc ggtatgctct actatcaagt
     3361 gtaagctgag ggaggttccc tgcttgggta tcaccgtcga ttgcgggaca ccagggctcg
     3421 gcaacatgtt atgctaagta catttcccca tccttctgtg tgacgtgatg aattaacttg
     3481 agggacatcc ccgcactcgc aatagaaaag gccaatttct tgcagtacat gaggacaaga
     3541 gaagtgcggg actgcacaag atgcagccca taacgttcac ccactgccat ggagggatga
     3601 atagggctaa tggacaatcg ataacctagc tagtccgtca aacgatgcat agtaggtggt
     3661 cgcggactac ttgtcaggat gtcacgaatg gactgacatt ccagcatgaa cgaaatgata
     3721 gtgatcaccg gtcagattct attacattgc ttcaatatca ctgcaatata caccaacgtc
     3781 gacgagctag cgttagcttc caggcgcgat acacagcagg ccaagtctaa gcagacagtg
     3841 aatacaactt ccacacccgc tccgccacga tggtcttcgg gcactgccgt ccagtccaca
     3901 actcgaattg atgatagccc tgctctagca acacctcaac gcccttaacg gtctgccact
     3961 gcgtcccgac attcttcgcg agcacgagca ggggcgtctc cgcaggcttg tatgccatat
     4021 cgatgacgac acctcctgtc tgcgcggcga gtatcgagct gcgcaggaac accgtgccgt
     4081 tggcagacag ctcgagcgag gtcgcgtaag caggcacggt cgagatgatg acggtcggcg
     4141 ccgcccctcc gtcaggccac actccaagtg catcgacgac ttggatcttg acgtcaggga
     4201 acgcgtcgac gagggcttgg gcgctgctct tcgtgcggtt gaacaagtag atcgtgtcga
     4261 ctcccagctt ccacaaggca tagatcgccg cccgagacgt gccgccagcg ccgatgatca
     4321 gcgcggtctc gggcttgagg atggtcgacg ggagcgactt gcgaatactt tggatgatgc
     4381 cgcgccagtc cgtgttctcc ccgtacagca ccgtcgatcc gtcgtctttc gtgataggga
     4441 taacagtgtt gacagcgcca atggcctctg catccgggga gagggcgtcc aggaggggaa
     4501 tgatgtccct tttgaacgga atggtgaccg atgcgccgcc gaagttcggt aacgtgatag
     4561 cggtcttgat ctcatcgccc acagtctgcg tctcgaaaag ctcgtacttg tgcgggaggc
     4621 cgagagtctc gaacgcagtg ttgtgcagag tgggagacat cgagtgtgcg atgggggtgc
     4681 cgaagaggaa gaaccgctgg gtaggcaact ggccaaggag atgaagcgcg gtctgaatct
     4741 gcgcgaacga gagttgtcct ggtgcggctt tcgtgggtag cagcgcgtga gtgacgggac
     4801 tgaaggtcga gttcaggatg cgcgacatct gtccctccac acccatgttg atggcaatga
     4861 tgggcttcgc gtccgacgcc gcctgcatct ttgacacgaa ccggtgcagc gcgaagttat
     4921 cctcgagccc gttcgccttt ccaacaatct tgatgatgtc gccatactca tgtgcgaggc
     4981 gatactttgc ctccacaggc ttgccgtccc agtgcatgtc tccactccag tcgtgccaag
     5041 acgcgatgat cttcgagtgg cccttacgag cgatgagatc gagaatgctc ttttccgacc
     5101 aggagatctc caagtcgata tactcaacac caaggcgaac cgccgtcaag aggagctcga
     5161 atgcttcctt ttccgcatgg tcagggaatt ggccaccctg cgagacggtg cgcacggtga
     5221 agatgatagg cagcgttgtc ttgtgcctca gcgcggcgat ctggttggac acgtaagcgg
     5281 acgaagggat gtacggtcct agcttgtcga agtccttcgg cgaacgaaga agatcgacgc
     5341 gtagttcgat tgcgtcgaca ccagctgtca tttcctcgat atgcggcagg gcgggagtga
     5401 tatccggata ggtgaggcag aggaagtagg acctccgacc tttcttgagg ttcgccgcat
     5461 aatttggacg ctgaccagtg atatgatgga agaaccggga gacctcctcg cgcacgctaa
     5521 gagtcgaagg ggagaccttc gagtcatcct cagccagagc gtccgacgag ttcaaggagc
     5581 cagtgtagtt gatgaattcg tagctgcagc attcggcgaa ccacggtgcg cgacgcttga
     5641 agacttcaat gatgggctct ccgtaagcag gtcgagccgt ctcttcgccg aggtaggtga
     5701 cgacctcgtc tatctccctg acaatgtgca ccacgggacc cttcttcgcg tactccttca
     5761 gaaggtctcg agcagcggga gtttcgacga tgccccctcc gagactgatg acgtgaccct
     5821 gagcattttg ggcgagaagg tcctgtagga cctccgtctc cgcggcacgg aacgcggacc
     5881 atccgttctt ctggacgaac tcgcgcacgc cgatggcatg cttctgctcg aaggtggcgt
     5941 ccgcgtcgac gaattgccag tccagtgagc tcgcggcgag ttcgccaacg aacgtctttc
     6001 ctgtgccacg catcccgatg aggataacag atgcctgcga atcctcggca gtaggaccgc
     6061 tggcggaggc gaggccatgc acggaaggga gttcgacacc ttcgacttcc aggccaatct
     6121 aaaagaagag gatgtgagtg gcagcagcta tgttcggcgg gagatagcgc gcaccttgtt
     6181 ctcgaggtca tcccaccaat tcggccaagt cttctccacg caacgcttct cctcgatgac
     6241 ggtgtccttc accacacttc caagtacgct gaacgccatc gcgacacgat ggtcgtcgta
     6301 gcagtgcaca ttcacaccct ccttcaactc ggagagcggc ttgccataca cctcgagacc
     6361 gtcgtccaac tcgagggtct caataccaaa tttagctgtt gggcggaatc agtacatcgt
     6421 tacgtctaac tgatgcagca gcagagaccc accaagctca tcgatcatag ccttgatcct
     6481 gttacactcc ttcacccgct gattcgcgat gccgatgata cgagtggtgg ttggcctact
     6541 tccatcgcga agcgtcctct cctccgtagg aggaagactc gccacagcag ctagcacaga
     6601 agcagtcaag aaagcatccg tcattggctc catatcaacc agtccgatgg ccttcagctg
     6661 gccgatgggt ggtccagtca ccgtcgtctc cgtctccgtc tgcacgacct cacagcccat
     6721 cggctcgagc acctcctttg cgaaccgggc gtctccctgc agagaggcgg agccgatgtt
     6781 ggtaatggta caagtagcac cagtgatcgc ggcgatcgcg agcgggtacg tcgcgctgct
     6841 cgcgtcgctc tcgatgttgt actcggccgg gttctggtac acgcccttcg ggatgcggta
     6901 cacgtccagc aacttgccag tgtccgcgtc cttcacacgc tcgacgacaa ttccaaacgt
     6961 cttcatcatc gcgatggtca tgtcgatgta cggctgcgag atcacctgtc cgcctgtcag
     7021 ctccagtatg acgggctcgg cagcgtacgg cgcgcagagg aggatggacg agacatattg
     7081 gctcgacacg cttgcggcga gacggatgcg tgcgcccttc agccctgcgg gcgcgatcga
     7141 gagggggagg cagccctgcg actccaagta gtcgatgcta cttccattgg cacggagggc
     7201 gtccaccagt gggccaatag gacgctgctt catgcgcgcg ttcccggtga tgactgtgcg
     7261 ttgctccgct ccagctacgc tgaccagggt acaaaccgta gtcagaaagc gcgccgctgt
     7321 acccgcgttc ccaagataga tttccttatt gtcgtgggga acggagagag aacctgcgcc
     7381 accattcacg accaacgtct ccccgccgtc ttcccaggca aacctcgcgc ccttgagctc
     7441 cacgagagcg ttcatcatga cctgcgtgtc gtcagagtga aggagattct tcagccggca
     7501 ggtgcctgtc ccgagcgcag cgaggagcag cgcgcggttc gaaatactct tgctgccagg
     7561 cgtcgccata cgaacagggc tcttgctcgg gaaagcgggc acgagcttga ctgattccga
     7621 gagcgccttc gcgatgaccg catctgcaac agcggtcgcc ttctcttcgt atgtcttgcc
     7681 gatgcgggac aggatgacga tcttcttctg cggaccgctg ttcttcttat caatccgcat
     7741 gatgtccaac agcttgctga cagaaagcga gcgtgccgct ggcagactgg tgatacgcgg
     7801 gtcggaaaga gacacaggga ggttgtacgc cttcagtgcg cgggtaagcc tgcccacagc
     7861 gacctgactg agcacaccga gctggcgagc gacttctgct tcaaggatca tcccaattga
     7921 gacgcactcc ccgtggagca cagcaggggt gaggaccgct tcgatggcat gcccgatggt
     7981 gtgtccaaag ttgacgagat tacgtagacc ggtctcgcgc tcgtcgacgg tgacaatgtg
     8041 cgccttgacc ccgatggaac cggcgatgac ggagaggaga agctcctgcg cgggcgagcg
     8101 cgtcgcttca ctacggcctg caaagttggt ggatggcgtc tggatggcag cgaagatctc
     8161 tgcggcgcgc gactcgagcg ctgagaattc tgtctcgttc cagatagcag ctgtctggag
     8221 aaaggagtcg tcagtgaaac gaacgtgcaa agtacacgtc agtgaccaag gccgagagac
     8281 taagcaactg cgctatggaa tccgccccac cacgaacggt gctagatcgc ggtcatcccc
     8341 ttccttgttc atcgcacagc gtttgggttt tacagctaac cccggatgtc ctccgagaag
     8401 aagggaagaa tggatccggc actgatgccc ccgaatagct gaataatgac accaaccttg
     8461 atgacctctg ccattccatt agagaactcg cgcgcaggaa gggtttcgag gaatgctgcg
     8521 tcaatgaaga tatactccgg ctgccaaaat gcgccgagga ggttcttccc atggggcgtg
     8581 tcgatggcgg tcttgccccc cacgctcgag tcgaccatcg cgagcagcgt cgtagggatt
     8641 tgtacgaagc ggactcctcg catgctgatg cgaagtcaag agacgggagt gaataggcac
     8701 gagggacgag tactcacaag gtcgctgcaa cgaatccgac taagtctccg atgactcctc
     8761 ccccgagagc cagtatgacc gtatcgcgag tgcactggtt gagtagcagg aagtcctcga
     8821 tctccgcctt gccctccctg ctcttgctcg tctctccggg tgcgatcacg tacgtgagga
     8881 atctagcgtt agtcgagacc ttgtcgaact ctgcctggaa ggccgcgagg tacaggtttc
     8941 cgacgtgggt gtccgtgacg aggacatagg tcgatgagtg tagtgtttct atcacagtct
     9001 tgacgatgta cggcacgaga tgaaagccgc aatgtatggc ctccttcccg agaatggaga
     9061 ccttgcggac gtcgacagag ggcatttttg cggggaaaga tgtgcttgtg gtccacctct
     9121 tcctatcgtc cttatatcag tacttcagtc cggtaaatgt cggatcgagc tcacggcgcg
     9181 ggtgttacag cggctcgttc gttgctcaac ccggtactgt ctatgccctg cgcctgattt
     9241 agatccgtgc agaagtacct tagctgacca gtgtcttgcc cgtccttaac gaggtagaat
     9301 ctagtcgtag tcgctgatgt cgactaggag agtgtcgtcg acgtcgaagt caaggtcaga
     9361 ttgaactcgg agtcagatta gatttaattc gagcccgaga agctcggaga tgatacgcgt
     9421 cccatcatca cgtgacaatt ttgtggccca gcccgtgggc cgggcctgaa tgatacgagt
     9481 actgagtggg ctcaactttt gtgacactga ttcacacttc tcgcgcgata tcgctattga
     9541 gcgacggttt ttcaaatctt gtataatgcg cacactatat tcgcaacgtt cgttgcgatt
     9601 gcgagcgcgg tgatgagagt tattttgtta ctttctagag tactccgagt tgtttcaact
     9661 tgtgccactc cattactcaa gtaggtctga agctacaata atatccgagt cgtcaaaaga
     9721 agttttctgt gtcaaatgcc ccagtcccgc gcacagtcgg agcttggcca tctgcccctc
     9781 gagtcggaca cacgcgactg atgcgaccac tgtgcttttg aacttaatca gacaccgtca
     9841 tcgtacaact tcctttgatt cctcagcgca gcttgtacgc acggagtcgc ttcctacttt
     9901 gttgacacat tccaccgaaa cttcgtgtgg caggagtagt aaccagggac acacatacat
     9961 acatcaaaac ggtacatctt tccgaaacag agcagcagta tcataagtct agatcctcca
    10021 tacggtatct acgcgcctta aagtggaact ctatgtagcc ctgtattgac accctcatca
    10081 gcggtcaagt ttaggcgaaa gggaagataa gacttcacca tcaagaagct atcaaagata
    10141 tggtccaacc cagtctgcgt tgctccaagc tcctcaagtc tgcgcacact gtcgagaact
    10201 tcatcggcca gctgccgcag aacctcgatg ggcggcttcc tttccacccg cgcgcgcata
    10261 tgaacgtaat tgtccttttc tcctgccaac gtttccttgt agaatgagag gctagaccgc
    10321 tggtcaacac taaggctatg cgcagcagga gaacggaatg tcaatacata tcgctgtgca
    10381 aacatggacg gagttagtat gcggtcgagg tagcccaaag gcccattggt acgcttactt
    10441 gataccgacg atgatcagtt cgaagtccct agagtctcaa gaagatcagc caccacgagt
    10501 catgtgaaga cggcgagaga gacaaacggt agcatctgca gatagaacgt tcctgcgccc
    10561 gcgacccagt ctcgtgtgaa gttgaagtga acaaatgtcg atgcgatacc ggccctcacg
    10621 cgcaagtagt aggggtagcg cgcagcagca ggtgcattga cctcgccctg cgtcgtgagc
    10681 tcgatataca tgctggtgag tgattcgagc gtgttgttga tgataccgtt gccgctgatt
    10741 tgcgggtaga agctatatac ggttcccagt agcgttgtca tccggtcgaa cacctgatgg
    10801 agctgaggcg ccttttgagt gaatcgttgg acaaattgtc cgagagcctc gacattgcca
    10861 tgctggccaa caccaacatc gtcggcatag tacatgcagg ccgtgtacaa ggcaatgaga
    10921 cgttggtgct cgggctggtg tgcgagtaac aacactcggc gatggtgctg gccgcgtcag
    10981 tgatcacatt gatgtaactc cagctgaggc ccgcatccca tgagacaatt tcagcgttca
    11041 ccgcccctcg tatctctgag ttctggggcg tctcttgggg ccggtacggt aggctcttga
    11101 gaaactcctg cacgatgcac ttgatggcgg ttagagatag ttcttctatg acctattcga
    11161 atagtgtcaa agtgtgtgcc ataatatatc tatgtcaacg ctcacgttag tagatgggtg
    11221 cgggatcgca gatatttctg aagcgtgttt acgcatcgat acggcgtctg tctacggagt
    11281 gctcagagta tgagagcagt atttcgctat gaggcatgag gtcttgggct tacggaagac
    11341 tcggagacga cacctccgac gtactgctgg ttagcattgg acaatctgga acgagcatcg
    11401 agttagtatc gtgacatgct tcccgatgag caacattacc cagactgcag caaagctgtt
    11461 gcctcagggg tagagggaca aggatgcatc ccgtgagtgt cgatgtgggt ggggttggta
    11521 cggtggattt tggtaagggt ggtatgctgc ctatatactc atccatacct gtgtatggca
    11581 gtcgcagtcg tcaaaatgag agcaacgagc caggaacccg ggtcattctc gggcggcctg
    11641 atatatttct gcgtgtcaga tgctgtcaaa ttgagagaaa ggaagggtgg atcccatcca
    11701 gatggatttg ttcagctttc gaaactcggc tgtggcctaa aagctgtcac ctgcccctca
    11761 accgacgctt cgtatttgtt catcctcacc gccgctgggg cgtactcgga gtcggatgct
    11821 tcaatggtac atacccattg aatgcattcg agtcgtgcgg tgtgcaccca atgaaagcga
    11881 cacattcgat tggaaggagt gtgttgaagc aatcgaacga cgtcgtcaga gtggatgtgc
    11941 agagtgatat tccggttgtc ctgtccagta tcgttgtggt acagaggata atagtaagga
    12001 tgaggagcta cgaccgtgga cggtcgatat gctgctactt cagaaactgc tggggagcca
    12061 gggctcgcgc gctcaaacca gcgtaaattg gttcaactag gatttctccg ttctccgttc
    12121 gaacagagtg tgtgcgaatg gcggcggcgt ggacgctcca aaagtaatgc tgcgtagttg
    12181 tatccaatga acgtaattcg cacggcggcg gcgtggaagt ccaccaagta gccccaagtc
    12241 agcacgactc ggcagggctg aggcctgaaa gctggggaac tacgttttgt cgttccagaa
    12301 gttgagtcgc tatctgcatc cttgcctacc ctatccggca ggtgaccgtg ttcagatgag
    12361 aaacaaatta ggggtcgaag aatttgacga acttggaact cccgactccg actcggggcc
    12421 cctttgcatc gatacagtta cgaccatcca aggttatgtg cggttgctag gcttttctga
    12481 cgattgtgaa gtcgattatc gagggtttcg agacgagtga ggagacttga gaaggaacaa
    12541 cttccgcaag gaggagagcg aaaagcccat ggccagcctg acattctatg gtgtcttatc
    12601 catagctagg acaatgcgcg agagcgttga gcctgagaaa attgaaagaa agatatgcaa
    12661 acaaggaggg caactgtcac ctggatgggc aagttccacg tcgacactgc agggagccag
    12721 tctgagcgtc tgagcaagag aaagaggatt gtacgctcac gcggtcagcc cccctacaat
    12781 aactcttcgt cacctggctt gacaatcgag tatcatttag gtgagtagac atcgcaggat
    12841 taattgtaca tgtgcaacgg ctggacgatg tcttccacta gtagagaatt gtggacgcga
    12901 aacgagaaat gagagatgac gattaccggt cgatttcaga tctaaagtgg gctcgtaacg
    12961 tctcgtcgag gtgcagcaca gaaatgtcct gcgccagatg tcctagaccg gcggacagcc
    13021 actcctgcca caccctatca gccgtccaat tgcaagtggt gtccctgccc aaagacaccc
    13081 tccaactggc actgggatcg tttggatcat agatgcgaat gaccaaactc ctcaagggcg
    13141 ttggtcccag tcgcgcccac ttgtcgaggg tcggagcgag cttcgcgcac agtgcctcgc
    13201 aatgaggcct atcgtatgca gacctttgat gaccatacgt tcatgacatt cggagcttgc
    13261 atagatccga gtccctgtgt ccgatgacat ccgcccgttc cacagaaact caaggtgttg
    13321 aacggacgag aaataggggg cgaagtggtg aacgagggat gtgacttccc tgtggtcgtg
    13381 aatgaattcg agatggtggt cgatcctgat gtgcactctg cgcccgtcgc cgacatatgt
    13441 agccacacac cagcacggtt tgcactcgtt gcggtgatcc atgatgtgca cacgctctcc
    13501 tgaggcgaag gcggagaata atgtgtcgaa gttctttggt atggcaacga caaagctctc
    13561 ccaaggagag cgcaggtgat cgagactact gaagagtctg aagtcgagta cggaggcgtt
    13621 ggggaggtcg agatgtgtga ggagggggga aatccggtca ggaaggtcgg ccatgattag
    13681 cttgtgcaac aaggggagcg agacaagacg gttcggaggg acatcttccc aggtgcgact
    13741 ctccatcact gccccgttag tgtgcagtat ctccaatcgt ataaacaccg tccgagagca
    13801 tcgagaaagg cgcacattcg catggtgttt ggcttttttg cagcgtgcgc acgagcagcc
    13861 atgcaatatc agatgccgta gggacaggaa aggctcgtcg atcctgaggt gaaggggcgc
    13921 gatgtgaggc gtatgcagga gcgagaagga tcggctgcgc aggcacagtc caatggaaat
    13981 tgtgtctcgt atgaattgct caagtcccca ggcgccgtcc cagttgacat cccatccgat
    14041 agaaaggtgc tccaagcgag gcattccagg caaaatcata gcattgaacg tctcccaatc
    14101 ggccatcgtc atgatctgga cgtagaggta tgagagctgg gtggcgtgag ggagtagagc
    14161 ctccgccacc ttggatagat atacgcgaag ggtgaacacc caaatgcgct atcgcacaac
    14221 acatcgtcgc agacccacgc aagtcatagt aatggggggt gcaacctcca agagccacgg
    14281 gtcttatggg catcttcaat gaggtttgcc cagaatgatg gagttcgtag caggacttgg
    14341 ttccaacgat ggcataccct taagatagag aatgcgtctg cacgtgtcgc tgcggctaga
    14401 tgcgcaaagg tcaacatgag gtgccgaaag ggagcgggca ggtcgccttc ggagagccga
    14461 ggatccccga gaatctcagg ctgcgtggag tgattgcaag tccatctcta agtttgtcag
    14521 gtaaatgaac tgtgacgtga ggaagtagag cgtatgaatc gtgcgcccgt agtcgattat
    14581 gcgcagttct cttttcgggt gcagtccagc taggagtccg tgtgacaggg gcccgtgggt
    14641 tgtcctccgt gttcgaccct accacacctg gttaggtaaa cattctcgac tcaggtagaa
    14701 ggggtaggta ctcaccgtgg ctgcgtataa ggatttccgc tttagaaaca ggaacctggt
    14761 cgacggggca aggcgaggga aagtcggact aaaaggaggc tgaggacaaa ttgaaactgg
    14821 tccctggtcc ctggtcccgt gacgccaggt ctcgcaggta ggcgccagat cgagatagca
    14881 acttcctgac atccacaacc acttatggag cagttggccc ccagtccgcc accttggaac
    14941 agcgggcatc gctcacgctg gtacacgagc agtcaagagc aattcaactg tcacgacggc
    15001 tatcgaaata ccttatatgg cgccgcagct ctggcagagc catatttttt tcgtcttcat
    15061 cctacactgg cagcgatgac tactacggag tgacgggggt acaacaactg ggttatcgga
    15121 ataaaggtag ctactgatac aacgtctaac atgagaggca tgtctaaggc agtcagtcat
    15181 caagaaaatc tgtcgtgggg tatcctgagc cggcgtcgcg ctaggccgca cggcaaaaac
    15241 taaactaagc atatccaaac gactcaacgt ggagcacaac gctcgggccg cccttgagag
    15301 cagtagcggg ggagatacgc agcgctttcc ggcacgcacg cgcaataccc tgcgagccgc
    15361 acactaacgt gcgtcgtgaa aaggtccacc agtcagccca cgggcacggt acgagaggat
    15421 gtgtgtgtgc gtaccagtca cagacaggcg gccagcgccg ctatctatct catcctgcag
    15481 taacgcgcca atatccgggc ggccctgcac aacctggacg gcagggaagt cgaagaggga
    15541 cgacggccgg ctcctgcgca cgagggtgcc gtccgcagag tggaccgaat cgtcctcctt
    15601 ccacgccttg tcctcaggct ggtcggatgt ctggctggtg atgtagatcc ggatcgcgat
    15661 ctcgagacct gtcggcgcga gttccagcgc cttggtcagc gctttcgaca cccagtcaac
    15721 gtggcctgcg acacaggacg aagcgtgtca gccgtcagcg atcaagtagg ccccgacaag
    15781 tactactcac tggcttcccg gatggcccag atgaagacga tcttgctcgt cttactcttc
    15841 ctattctgca catggctcaa caccccgagg aacgtcgaga gcgtgaacgt gacgcccgac
    15901 ccgcccgcaa cgagcacaac ggtatcgtcg ttgtccaaga ccggcgaaaa tccgtacggg
    15961 ccgtcgacga gcaccttgac cttctcgccc ttctcagcgc gcgcagccag gcgcttagtg
    16021 aatccctccc ggacgttgat gaggaacgtg agctctttcc agaacggcgt gacgtcaacc
    16081 acaccggagt ccgtcttctt cttctccatg tccgctgtcg tcggagcctt ctcgtccgct
    16141 agctggtagt gcgagtcgac ggacgcgatc gtgaacgggt gcgcctcgag cgggaagccg
    16201 gagacggtcg ggaggatgag gaatgcagtc tggccaggcg tccagttgaa gtgcggcggg
    16261 cggtggaagt gaaggcggac gaggtgcggg gagagcagct ccaccgacgc gtcgagtctg
    16321 tccgccttct tgccgaagcc gaagtagagg tggttgaagt acacgacgcg cgccaggcgg
    16381 atgaagcggt cgaggcccca gatgaggaag gagggccaga cgtactggcc gtggtggaag
    16441 ttgttcgcgt ggaagtacgc gccgagaagc agaaccctgg cgcgagattc tggtcaacac
    16501 gccggacaat atagcgatgc gaacgagagt tttttttacg cacaggacca gcaagaagtg
    16561 cgcgaagtag aatacttcgt acgcacgggc acggatgggg cggagagaga cgatgagtag
    16621 gagagtggcg gcaactaatg ccgtgagccc aacatggatg taccacactt gccaaatcat
    16681 cgcgtattga accaagaatg gaagctacaa cgaagggaag gtcggttgag ctacacggag
    16741 caaaacaata gtgacactcg cctttccacc gacgtgcacc cagatgagga ggaacgagac
    16801 acgagccgtc atacggtgaa tgtagttcaa ctgcgcagca ttgttcagta gttagcgcta
    16861 ctgcgatcgc gtgcatcgca taccttatca tagctgatcc ccgtgatgtc tgtcgatgac
    16921 gtcgacgatc agcggagttg accgtagaga agagacggag acgtacaggc gacgacattg
    16981 ttcttggtgc caagcgcggt gataagaggg aactggctga ctgcgaggac gccagccctg
    17041 ttcgtgaagt agtatgcatc aaatttctgc ccctccaggt tagtcgctgt gagacacagt
    17101 tagcgcgcgg gttgaaggat caacgttaac aggaggaact gactgttgac aaactcccag
    17161 gtcaggagcg ctacgatgta cgcggcggtg acgaacagct ccgcaaaggt gagcgtgtac
    17221 gagctaccga cgttgagcga ccaccggaag gcgacgacgc ggtagaggtt gatgagagcc
    17281 gtagggagcc tgcgccaaga ggattggcgc gtaggagtag aggtagaccc gcccacctcg
    17341 gcatcggcgg gcttcttctg cgaaggagta cgggaggaga gcttggagat cgtccatgag
    17401 aggaactgga cgatagcaat caacccgatg aagctcgcaa tgagccacca gagctgctgc
    17461 gggtattggt tggtgcgccg ggctcggatg atctcgtcca actcggcata cggagaaact
    17521 gcaccatccc cctcggcgcg agcgaccagc gaggaggctt tgaagcgaag ctcatcgaag
    17581 ctcatcctga agaacgagaa taagcggagg aggctggagc gcgaggcggg caggggggtc
    17641 gtgtcgggag ggattcctgg ggttcttccg ctgcttcgtg tccgattata agtactatat
    17701 catctacacc accacagcat acacgcgaca ggttgagggt gtacgaggga tgggaacccg
    17761 agtaccgaga cgggtactga cggagtctac gagattgcga tctctcaccg cgcagctaca
    17821 gaagaagcga cggaccaccg tggtggaatc caacgagacc acatggattc gttgtgcaga
    17881 gaggctgaca tcctgatgga caaacaccgg cggctggata ctcgatctca ccgatgcgga
    17941 tctgggtcct cgagtgtaag ttgaccaatt tagtcgaagg aatgggtgct tacggactgt
    18001 gcggtgggac gattgcgttt tcaaatgctc cgccgcgacc gcagctctgc tcagatagtc
    18061 tcgtccgcag tgcctgagag gagcacactc cattcatcca cccggcgata cgtcacctgc
    18121 ttgcagcttg tcggattccg cgagggggcg gtatattcga cgacggcggt agacggtggt
    18181 cgaggaacgt tatttcgagg tcgtttgacc tctttgcatt tgccgcttgg aaaatcttcg
    18241 agagggatct gcaccacgag gtgttgatgg agcgcaacat agcgcaatac gggcttccga
    18301 ggatagaacg gagttttcgc tgttgaatgc gctggtagtc catgtgagcg cctgggtgat
    18361 ggcgcggtaa ggaccagcaa ccgacgaagg cgcgatgatg tgcacaattg cgcgaacaag
    18421 aagtatgtag tgcttcaacg cccccgtcgc atggtctgca gtctcggtgc tcgtcgcaac
    18481 agcatggaaa atctaagcga gagacagatc acccgagggc gctgcagggt cttatcgacg
    18541 ggcgctcttc gacgcctata gggcggaacg gagaactgca atggcgtatc agatttttgg
    18601 agcaagaagc ttacaagcca gcttccactg gtagaagtgc gagatggaag gaacgatacc
    18661 aattgtgaaa gcatgctggt atcgcacgct ggggtgagat gacaccgggg actccgaaat
    18721 acgagaatga gaagcactgg atattcaagt tgggtaagaa caggaattgc cgacgctcac
    18781 ctattggctg atggaagcac gcgaacccgg aaggatctgc agcgtcgtgg tccgcaggag
    18841 tccagagcgg taatcggatg aaacgcctgg ttcaatcatc ttggtgtaac aaccgcaaca
    18901 ggaatgaatg tgcttctatg gatgttattt ttgtgtagtg gcgtcgatgg tgattacaac
    18961 tttgtccatg ttcaactgtt gaacgtagtg cgggaagttc gagaggattg gcagaggccg
    19021 atgccttgca cactgtgacg tgtcaatgat tataagtttg ttcaggatct ccagaccata
    19081 aagcgcaatg acaggcaagg cagccgagag tagtacgccg tatgtgggac aaattttgaa
    19141 caacaggacg acgaagaagg tgatcccgcc tcgagtcggt gatgatcaag ccgtgggaat
    19201 ctcataaata gggcggtgct ccgtcgctgg ctcgctctag atttgcgacc gttcactgtt
    19261 gcgacaagcc caactctgct caggcctttc caacataaaa ttggctcctc gtaaaactgg
    19321 tgtcaggtgt ccttgtcgct tggaatgctg tcgctctgga gccatgcgca atgcgcatgt
    19381 gcgcgctagc taaaatagcc actctcacac cctgcggggt gcctctacgt tccgcgcacg
    19441 ggtctcgatc cctgttttct atgtttctgg tagtcgacca ggaggtccgc tgtcgcctca
    19501 cgagacgtat cattcgtgtt ctcctccttc ggaaccctac agaagagacg atcgaaaccc
    19561 tggttagtat cttctgcgca gtcgcgtctc ccacattccg caaggttgtg gctgaggctc
    19621 catgtgggcg cggccatccg ctcggataag tgatgcatcc gggtgcgtaa ttatcagatt
    19681 aggagagagc tgcactacta agctctccag agtctcagtc atcgccgtta ccatacggca
    19741 tctgtgacga gttgaacgtg cgttcaccga gcgttcactt caaagttcgc ctcctaatcc
    19801 ccccttttac ctagtgctga ctgaacatat gtcaccaccc ttccacaggg tagcgaactg
    19861 cacactcgct gcggacccta cgatcgtcca ttgttaccca cgtctcctga acattcgccg
    19921 ctctctgcgt gtccgctagc tccaccgcag ttttccttcc gtctatgagg cttctgtaca
    19981 gttacagtat tgctaatccg acagcaaccc cagcttggtc agtcacccaa tccgcagcat
    20041 cccccaacgt atgttgcact tcatcgtgga accttcttgc ccatttctgc gctaggagaa
    20101 cgttattgcg accctgccct acatccgtga ggatcgcagc gctcgcgaac aacggaccca
    20161 aagtacgtcc cggtacccat ggtcgatgaa tgatccataa cgcagtccat atgtagtgcc
    20221 acacggtgcc tttccataat ccatctagcc cgtatctcct aatggaaaat gccaccaatg
    20281 agggcgataa cacgtctgta gcgtgatttt cgggcaagaa gcccttgggc gccgcgccga
    20341 agatcgcact ccgtcgtcct gtatgctctg tatctatgta tgtccatacc atgttgcttt
    20401 tccgctgaag cactctgata cctagttaca gacctgtgca gcgagaagat ttcctgtgtc
    20461 aacgccagaa ggcgtaattt tgaccaagca tgaagtctct ggaagatccc gggcgagaag
    20521 gcagcagcga gacaagtgag cagcacgcgt atcatgcacc ccgatgcgcc aatcccgcga
    20581 cgatcgggtt ggtggttgga tacccccagc ttgaagtact tttacatatg gtatgcaacg
    20641 tcttcgccat gtgcatggac atcgcattcg cgccaggaag tatgtcaatg gtcttatctg
    20701 gcgtcagacg gctgatcaac taatagcacg tcgctttcct tcagtttggg ctactcttgt
    20761 gcttgatcgg agtctagtgc tggtggtaac caacgacatt accaaggttg catgcatttc
    20821 ggtaaaggta agattcgcat caaggaatca tcatacccct ctcgtcatcc ctctacaggc
    20881 tatcgtcacc acctggccac caccggaggg atccgacaga gctgcagcga cagcatcctc
    20941 gctcagtccc acacagctcc cacacctggg cctcactggc ctcaccagcc acccctgagc
    21001 cacccgctct ctatcgcttg ctttactcca tcgactgccc tccaacctcc ccaagccttc
    21061 ttcctcgctc gcctaccctt ggcatagagc tcatacggca aatgtgagca gcacacacaa
    21121 tcttccatct tgcacagcac cgcgaaccac tccagcctct ccgagtcctc cacatcgctc
    21181 gggcccattc ctatgcccac ctcacatctc ctgtgcgttc gatcctgtct gcaaaacacc
    21241 tgcgccaccg cgatct
//
