# Supplementary material for: Uncovering the transcriptional landscape of Fomes fomentarius during fungal-based material production through gene co-expression network analysis
Source: Fungal Biol Biotechnol. 2025 Feb 13;12:1. doi: 10.1186/s40694-024-00192-3 (PMC11827164; doi:10.1186/s40694-024-00192-3)
Supplement: Supplementary file 1 — Supplementary Material 1 [file 40694_2024_192_MOESM1_ESM.zip › Fomfom1_AssemblyScaffolds.gbk]

LOCUS       scaffold_1           4918470 bp    DNA              UNK 01-JAN-1980
DEFINITION  scaffold_1.
ACCESSION   scaffold_1
VERSION     scaffold_1
KEYWORDS    .
SOURCE      .
  ORGANISM  .
            .
COMMENT     ##antiSMASH-Data-START##
            Version      :: 7.1.0
            Run date     :: 2024-09-10 12:01:23
            ##antiSMASH-Data-END##
FEATURES             Location/Qualifiers
     three_prime_UTR complement(23..82)
                     /ID="UTR3_1"
                     /Parent="mRNA_1"
                     /gene="jgi.p|Fomfom1|1222989"
                     /source="prediction"
     exon            complement(23..736)
                     /ID="exon_1_4"
                     /Parent="mRNA_1"
                     /gene="jgi.p|Fomfom1|1222989"
                     /source="prediction"
     gene            complement(23..1461)
                     /ID="gene_1"
                     /Name="jgi.p|Fomfom1|1222989"
                     /gene="gene22_1461"
                     /portal_id="Fomfom1"
                     /proteinId="1222989"
                     /score="0"
                     /source="prediction"
                     /transcriptId="1223180"
     mRNA            complement(23..1461)
                     /ID="mRNA_1"
                     /Name="jgi.p|Fomfom1|1222989"
                     /Parent="gene_1"
                     /gene="jgi.p|Fomfom1|1222989"
                     /proteinId="1222989"
                     /source="prediction"
                     /track="FilteredModels1"
                     /transcriptId="1223180"
     CDS             complement(join(83..736,915..1151,1213..1345,1398..1411))
                     /ID="CDS_1"
                     /gene="jgi.p_Fomfom1_1222989"
                     /source="prediction"
                     /transl_table=1
                     /translation="MLRTVKPKNARSKRVLQAREPKEVEDPRTAIFVKGTHAGERVNAV
                     MKELMALKRPNAISFSKKNAVRPFEDASSLEFWAQKNDASLFVVGQSTKKRPHGLTFVR
                     MFDHRVLDMCEVGVEGWKSMADFKTPKATPGHKPLLHFASDLFDTHPRFIQLKSMLMDL
                     FNGEVIDGIHLSGIEHVISISLGPTPATLNAATSTLQASGTPSEDVSSLPKIHIRSYTI
                     RLLASGTRIPRVELTPMGPSLDVTLRRHTEADGEAWKQAMKRPKLKKQDVEKGVGKKKK
                     NLEVDEMGDLRGRIHVGKQDLGKLQTRKMKGLKKGLESDEMGEDEMDVDEEEEGGRTAK
                     RRRGA"
     exon            complement(915..1151)
                     /ID="exon_1_3"
                     /Parent="mRNA_1"
                     /gene="jgi.p|Fomfom1|1222989"
                     /source="prediction"
     exon            complement(1213..1345)
                     /ID="exon_1_2"
                     /Parent="mRNA_1"
                     /gene="jgi.p|Fomfom1|1222989"
                     /source="prediction"
     exon            complement(1398..1461)
                     /ID="exon_1_1"
                     /Parent="mRNA_1"
                     /gene="jgi.p|Fomfom1|1222989"
                     /source="prediction"
     five_prime_UTR  complement(1412..1461)
                     /ID="UTR5_1"
                     /Parent="mRNA_1"
                     /gene="jgi.p|Fomfom1|1222989"
                     /source="prediction"
     five_prime_UTR  1525..1593
                     /ID="UTR5_2"
                     /Parent="mRNA_2"
                     /gene="jgi.p|Fomfom1|31"
                     /source="prediction"
     exon            1525..1599
                     /ID="exon_2_1"
                     /Parent="mRNA_2"
                     /gene="jgi.p|Fomfom1|31"
                     /source="prediction"
     gene            1525..3975
                     /ID="gene_2"
                     /Name="jgi.p|Fomfom1|31"
                     /gene="gene1524_3975"
                     /portal_id="Fomfom1"
                     /proteinId="31"
                     /score="0"
                     /source="prediction"
                     /transcriptId="31"
     mRNA            1525..3975
                     /ID="mRNA_2"
                     /Name="jgi.p|Fomfom1|31"
                     /Parent="gene_2"
                     /gene="jgi.p|Fomfom1|31"
                     /proteinId="31"
                     /source="prediction"
                     /track="FilteredModels1"
                     /transcriptId="31"
     CDS             join(1594..1599,1658..1848,1941..2024,2080..2201,
                     2274..2359,2419..2991,3050..3365,3658..3773)
                     /ID="CDS_2"
                     /gene="jgi.p_Fomfom1_31"
                     /source="prediction"
                     /transl_table=1
                     /translation="MKIAIEGCCHGELDAIYTHIASLEQQYGYDVDLLLICGDFQAIRN
                     LRDLQCMAVPDKYKRLGGFAKYYTGEVQAPILTIVIGGNHEASNYFWELYHGGWLAPNI
                     YFLGHAGCVQVNGIRIAGASGIFKGQDFHSGYWERLPYNHGAMRSLYHIREYNILRLSL
                     LSSPTIFLSHDWPQNIVHHGDLRGLLRRKPYFRDDINKGALGSPPMMGLLCNLKPDWWF
                     SAHLHCRFQAVVVHQPQGGEQAAAASPRGDQQRMSAEKTNPDEISIDDDDEEEGEGAGG
                     RGEVAAQSGRSVSGSGSGSQAGVRHDTVPRNPDEITLDEEEDEVEAPPPPPPPPRETRF
                     LALDKCLPKRQFLEVVDVEPPPSHPLSASSPPVLTFDPEWLAITRAFNQYMSLSRTPLA
                     YPDEAAAREAVGRELEWVNTHVLADQKDGVVRVEDVQQFVVTAPGPGNDGEQDKIQEKI
                     QPPHYPNPQTAAFCAMLQIENKVDLVSPGASTSGSGSAP"
     exon            1658..1848
                     /ID="exon_2_2"
                     /Parent="mRNA_2"
                     /gene="jgi.p|Fomfom1|31"
                     /source="prediction"
     exon            1941..2024
                     /ID="exon_2_3"
                     /Parent="mRNA_2"
                     /gene="jgi.p|Fomfom1|31"
                     /source="prediction"
     exon            2080..2201
                     /ID="exon_2_4"
                     /Parent="mRNA_2"
                     /gene="jgi.p|Fomfom1|31"
                     /source="prediction"
     exon            2274..2359
                     /ID="exon_2_5"
                     /Parent="mRNA_2"
                     /gene="jgi.p|Fomfom1|31"
                     /source="prediction"
     exon            2419..2991
                     /ID="exon_2_6"
                     /Parent="mRNA_2"
                     /gene="jgi.p|Fomfom1|31"
                     /source="prediction"
     exon            3050..3365
                     /ID="exon_2_7"
                     /Parent="mRNA_2"
                     /gene="jgi.p|Fomfom1|31"
                     /source="prediction"
     exon            3658..3975
                     /ID="exon_2_8"
                     /Parent="mRNA_2"
                     /gene="jgi.p|Fomfom1|31"
                     /source="prediction"
     three_prime_UTR 3774..3975
                     /ID="UTR3_2"
                     /Parent="mRNA_2"
                     /gene="jgi.p|Fomfom1|31"
                     /source="prediction"
     five_prime_UTR  4720..4831
                     /ID="UTR5_3"
                     /Parent="mRNA_3"
                     /gene="jgi.p|Fomfom1|251"
                     /source="prediction"
     exon            4720..5061
                     /ID="exon_3_1"
                     /Parent="mRNA_3"
                     /gene="jgi.p|Fomfom1|251"
                     /source="prediction"
     gene            4720..5424
                     /ID="gene_3"
                     /Name="jgi.p|Fomfom1|251"
                     /gene="gene4719_5424"
                     /portal_id="Fomfom1"
                     /proteinId="251"
                     /score="0"
                     /source="prediction"
                     /transcriptId="251"
     mRNA            4720..5424
                     /ID="mRNA_3"
                     /Name="jgi.p|Fomfom1|251"
                     /Parent="gene_3"
                     /gene="jgi.p|Fomfom1|251"
                     /proteinId="251"
                     /source="prediction"
                     /track="FilteredModels1"
                     /transcriptId="251"
     CDS             join(4832..5061,5190..5232)
                     /ID="CDS_3"
                     /gene="jgi.p_Fomfom1_251"
                     /source="prediction"
                     /transl_table=1
                     /translation="MRLDLFPTVSAGKEGALCHICVCACVCMRRRELCAQHWPGAMPVL
                     VHAHVVLPIPALYLPYSSPDWGHEYVSTRVLRAEMCQNRPHGSAK"
     exon            5190..5264
                     /ID="exon_3_2"
                     /Parent="mRNA_3"
                     /gene="jgi.p|Fomfom1|251"
                     /source="prediction"
     three_prime_UTR 5233..5264
                     /ID="UTR3_3"
                     /Parent="mRNA_3"
                     /gene="jgi.p|Fomfom1|251"
                     /source="prediction"
     exon            5321..5424
                     /ID="exon_3_3"
                     /Parent="mRNA_3"
                     /gene="jgi.p|Fomfom1|251"
                     /source="prediction"
     three_prime_UTR 5321..5424
                     /ID="UTR3_3"
                     /Parent="mRNA_3"
                     /gene="jgi.p|Fomfom1|251"
                     /source="prediction"
     exon            5394..5432
                     /ID="exon_4_1"
                     /Parent="mRNA_4"
                     /gene="jgi.p|Fomfom1|309"
                     /source="prediction"
     five_prime_UTR  5394..5432
                     /ID="UTR5_4"
                     /Parent="mRNA_4"
                     /gene="jgi.p|Fomfom1|309"
                     /source="prediction"
     gene            5394..6462
                     /ID="gene_4"
                     /Name="jgi.p|Fomfom1|309"
                     /gene="gene5393_6462"
                     /portal_id="Fomfom1"
                     /proteinId="309"
                     /score="0"
                     /source="prediction"
                     /transcriptId="309"
     mRNA            5394..6462
                     /ID="mRNA_4"
                     /Name="jgi.p|Fomfom1|309"
                     /Parent="gene_4"
                     /gene="jgi.p|Fomfom1|309"
                     /proteinId="309"
                     /source="prediction"
                     /track="FilteredModels1"
                     /transcriptId="309"
     five_prime_UTR  5496..5623
                     /ID="UTR5_4"
                     /Parent="mRNA_4"
                     /gene="jgi.p|Fomfom1|309"
                     /source="prediction"
     exon            5496..5644
                     /ID="exon_4_2"
                     /Parent="mRNA_4"
                     /gene="jgi.p|Fomfom1|309"
                     /source="prediction"
     CDS             join(5624..5644,5700..5964,6022..6302)
                     /ID="CDS_4"
                     /gene="jgi.p_Fomfom1_309"
                     /source="prediction"
                     /transl_table=1
                     /translation="MSARSAQGCELIARTSPVHSRITALRSANIELSAITISASRTFCP
                     TAIMTKMRSVMFCHLLDRRYPQRGYSPVTLRPSSSLGTLYVTREPIRLDKGSPPAEKSM
                     DFVCGTTPSITPKNVASGRSCVHTQFGVPATDQAHRMTARSGLQTSDARSELGDDRMVR
                     TRTHSPSFKHHTVRTENVGSVRTRI"
     exon            5700..5964
                     /ID="exon_4_3"
                     /Parent="mRNA_4"
                     /gene="jgi.p|Fomfom1|309"
                     /source="prediction"
     exon            6022..6462
                     /ID="exon_4_4"
                     /Parent="mRNA_4"
                     /gene="jgi.p|Fomfom1|309"
                     /source="prediction"
     three_prime_UTR 6303..6462
                     /ID="UTR3_4"
                     /Parent="mRNA_4"
                     /gene="jgi.p|Fomfom1|309"
                     /source="prediction"
     three_prime_UTR complement(10326..10367)
                     /ID="UTR3_6"
                     /Parent="mRNA_6"
                     /gene="jgi.p|Fomfom1|388"
                     /source="prediction"
     exon            complement(10326..10721)
                     /ID="exon_6_2"
                     /Parent="mRNA_6"
                     /gene="jgi.p|Fomfom1|388"
                     /source="prediction"
     gene            complement(10326..11463)
                     /ID="gene_6"
                     /Name="jgi.p|Fomfom1|388"
                     /gene="gene10325_11463"
                     /portal_id="Fomfom1"
                     /proteinId="388"
                     /score="0"
                     /source="prediction"
                     /transcriptId="388"
     mRNA            complement(10326..11463)
                     /ID="mRNA_6"
                     /Name="jgi.p|Fomfom1|388"
                     /Parent="gene_6"
                     /gene="jgi.p|Fomfom1|388"
                     /proteinId="388"
                     /source="prediction"
                     /track="FilteredModels1"
                     /transcriptId="388"
     CDS             complement(join(10368..10721,10929..11180))
                     /ID="CDS_6"
                     /gene="jgi.p_Fomfom1_388"
                     /phase="0"
                     /source="prediction"
                     /transl_table=1
                     /translation="MIHSRASHLPSHPRPRSRPVLIVNATTCRRHPREIVPTSSRNGSR
                     TISIESSIHGHGAGGGSMASTPSVSLTVSAVGCEFEWVEVDHVATGRARKQPSSHSSTP
                     SILPFNSQSQVCSVNLELHANRQVELQTRSRRLTPFRTLLRLEACVPAVHGHMHRPIQR
                     IVEDRWPVPPPTSTPSYHTSASFACPDPAFRRESLSLR"
     exon            complement(10929..11463)
                     /ID="exon_6_1"
                     /Parent="mRNA_6"
                     /gene="jgi.p|Fomfom1|388"
                     /source="prediction"
     five_prime_UTR  complement(11181..11463)
                     /ID="UTR5_6"
                     /Parent="mRNA_6"
                     /gene="jgi.p|Fomfom1|388"
                     /source="prediction"
     three_prime_UTR complement(11464..11504)
                     /ID="UTR3_7"
                     /Parent="mRNA_7"
                     /gene="jgi.p|Fomfom1|387"
                     /source="prediction"
     gene            complement(11464..12421)
                     /ID="gene_7"
                     /Name="jgi.p|Fomfom1|387"
                     /gene="gene11463_12421"
                     /portal_id="Fomfom1"
                     /proteinId="387"
                     /score="0"
                     /source="prediction"
                     /transcriptId="387"
     mRNA            complement(11464..12421)
                     /ID="mRNA_7"
                     /Name="jgi.p|Fomfom1|387"
                     /Parent="gene_7"
                     /gene="jgi.p|Fomfom1|387"
                     /proteinId="387"
                     /source="prediction"
                     /track="FilteredModels1"
                     /transcriptId="387"
     exon            complement(11464..12421)
                     /ID="exon_7_1"
                     /Parent="mRNA_7"
                     /gene="jgi.p|Fomfom1|387"
                     /source="prediction"
     CDS             complement(11505..12248)
                     /ID="CDS_7"
                     /gene="jgi.p_Fomfom1_387"
                     /phase="0"
                     /source="prediction"
                     /transl_table=1
                     /translation="MYCVRPRALGLLATHPANRLALHLRLRNYHFYHLFSMPLDGALHG
                     HARVWGTVTLPRSIYIPLIHAGLRRVNPSFARCPSYLASARRLLQWHTGIRTRIRRYSP
                     ASSLADAFSTTPERASAYPSSFIMQCRSASPDLVTTFLPSALRLKYNTHPAAVSHTCVL
                     SQCRGHDAPSRPWLHPVSFLGRQISIRAASTSRSAQCETSIAILGLLTHAANSGFPAPA
                     AAIFVLVLVFRRDHVSYVPLFSAPS"
     five_prime_UTR  complement(12249..12421)
                     /ID="UTR5_7"
                     /Parent="mRNA_7"
                     /gene="jgi.p|Fomfom1|387"
                     /source="prediction"
     three_prime_UTR complement(13696..13825)
                     /ID="UTR3_8"
                     /Parent="mRNA_8"
                     /gene="jgi.p|Fomfom1|630"
                     /source="prediction"
     gene            complement(13696..14829)
                     /ID="gene_8"
                     /Name="jgi.p|Fomfom1|630"
                     /gene="gene13695_14829"
                     /portal_id="Fomfom1"
                     /proteinId="630"
                     /score="0"
                     /source="prediction"
                     /transcriptId="630"
     mRNA            complement(13696..14829)
                     /ID="mRNA_8"
                     /Name="jgi.p|Fomfom1|630"
                     /Parent="gene_8"
                     /gene="jgi.p|Fomfom1|630"
                     /proteinId="630"
                     /source="prediction"
                     /track="FilteredModels1"
                     /transcriptId="630"
     exon            complement(13696..14829)
                     /ID="exon_8_1"
                     /Parent="mRNA_8"
                     /gene="jgi.p|Fomfom1|630"
                     /source="prediction"
     CDS             complement(13826..14578)
                     /ID="CDS_8"
                     /gene="jgi.p_Fomfom1_630"
                     /phase="0"
                     /source="prediction"
                     /transl_table=1
                     /translation="MRGLLAVHWPLEAALAQPKRCLSPQISIKAHPGGVPIPPPLPWAR
                     HFFAGPESRRSLSFHLKHIRTYTFACLPPAPQPLPHPPPTRRHTPLPASAADERTAHHS
                     GNHRTISTCSSRSSQSFPQSPPTWPCERACPIPPFASLHSPISSSSRTISPNNTLLSSP
                     APPSPGPNLELEIAHSSVDCVRPMHECTSSHLTTILRHPRLASMIAVRMHIMSATALSA
                     PHVRRNRTLRAALRSQQNASRPACFKFA"
     five_prime_UTR  complement(14579..14829)
                     /ID="UTR5_8"
                     /Parent="mRNA_8"
                     /gene="jgi.p|Fomfom1|630"
                     /source="prediction"
     exon            14621..14808
                     /ID="exon_9_1"
                     /Parent="mRNA_9"
                     /gene="jgi.p|Fomfom1|1179815"
                     /source="prediction"
     gene            14621..15427
                     /ID="gene_9"
                     /Name="jgi.p|Fomfom1|1179815"
                     /gene="gene14620_15427"
                     /portal_id="Fomfom1"
                     /proteinId="1179815"
                     /score="0"
                     /source="prediction"
                     /transcriptId="1180006"
     mRNA            14621..15427
                     /ID="mRNA_9"
                     /Name="jgi.p|Fomfom1|1179815"
                     /Parent="gene_9"
                     /gene="jgi.p|Fomfom1|1179815"
                     /proteinId="1179815"
                     /source="prediction"
                     /track="FilteredModels1"
                     /transcriptId="1180006"
     CDS             join(14621..14808,14941..15427)
                     /ID="CDS_9"
                     /gene="jgi.p_Fomfom1_1179815"
                     /source="prediction"
                     /transl_table=1
                     /translation="MAAVVAQPPFNTDHNDPRLAPPATSAAGKSRYRPAPAKTFQCRGY
                     GECRMVFSRSEHLARHIRKHTGERPFTCHCSKQFSRLDNLRQHAQTVHADKQDQNERMM
                     QELTSLHANMTAASKGSVSRAKRANAASISSPVGLSSTDPASLNGSIPNMAVKQEDSSH
                     ALLPISQRPGTSTGYEGAGNALFHPPANSPWHVHNPDNDRSATRPTNNNHSFRDPGQSF
                     RAP"
     exon            14941..15427
                     /ID="exon_9_2"
                     /Parent="mRNA_9"
                     /gene="jgi.p|Fomfom1|1179815"
                     /source="prediction"
     exon            20142..20336
                     /ID="exon_10_1"
                     /Parent="mRNA_10"
                     /gene="jgi.p|Fomfom1|1362211"
                     /source="prediction"
     gene            20142..22427
                     /ID="gene_10"
                     /Name="jgi.p|Fomfom1|1362211"
                     /gene="gene20141_22427"
                     /portal_id="Fomfom1"
                     /proteinId="1362211"
                     /score="0"
                     /source="prediction"
                     /transcriptId="1362402"
     mRNA            20142..22427
                     /ID="mRNA_10"
                     /Name="jgi.p|Fomfom1|1362211"
                     /Parent="gene_10"
                     /gene="jgi.p|Fomfom1|1362211"
                     /proteinId="1362211"
                     /source="prediction"
                     /track="FilteredModels1"
                     /transcriptId="1362402"
     CDS             join(20142..20336,20527..20741,21695..21724,21815..22427)
                     /ID="CDS_10"
                     /gene="jgi.p_Fomfom1_1362211"
                     /source="prediction"
                     /transl_table=1
                     /translation="MNFTVDDADPTFAYSTGWAVQSDADKDKDEFFQSTYHVATTDGAA
                     MSFQFQGSAFTLYGSKGPGHAKYQVQFDGTAVTLDASTSSSTTSFRQELFSHTFSANGT
                     SALHLVKLTAILSGDGLKGKWLDVDYISFTAGTTSSGLDPLTSPSGLTSPSSTSPSKLP
                     TILAIVFGVFIALALVALAIYLVLRRIHDRRRARERAFRYGQSSVNPTTSTGYYSASAA
                     SASVKSGGVGSAFTSHQHHATSHHAASPAAYTHVPSLSSNVLELRSMSMSMDREGAATP
                     STARVLTPMREREREREREREREREREGAGTPTTTRALMSSTSPIAWTNVTGKKHRGDA
                     DSLRTDFLQV"
     exon            20527..20741
                     /ID="exon_10_2"
                     /Parent="mRNA_10"
                     /gene="jgi.p|Fomfom1|1362211"
                     /source="prediction"
     exon            21695..21724
                     /ID="exon_10_3"
                     /Parent="mRNA_10"
                     /gene="jgi.p|Fomfom1|1362211"
                     /source="prediction"
     exon            21815..22427
                     /ID="exon_10_4"
                     /Parent="mRNA_10"
                     /gene="jgi.p|Fomfom1|1362211"
                     /source="prediction"
     five_prime_UTR  22216..22611
                     /ID="UTR5_11"
                     /Parent="mRNA_11"
                     /gene="jgi.p|Fomfom1|1223051"
                     /source="prediction"
     exon            22216..22992
                     /ID="exon_11_1"
                     /Parent="mRNA_11"
                     /gene="jgi.p|Fomfom1|1223051"
                     /source="prediction"
     gene            22216..23258
                     /ID="gene_11"
                     /Name="jgi.p|Fomfom1|1223051"
                     /gene="gene22215_23258"
                     /portal_id="Fomfom1"
                     /proteinId="1223051"
                     /score="0"
                     /source="prediction"
                     /transcriptId="1223242"
     mRNA            22216..23258
                     /ID="mRNA_11"
                     /Name="jgi.p|Fomfom1|1223051"
                     /Parent="gene_11"
                     /gene="jgi.p|Fomfom1|1223051"
                     /proteinId="1223051"
                     /source="prediction"
                     /track="FilteredModels1"
                     /transcriptId="1223242"
     CDS             join(22612..22992,23088..23135)
                     /ID="CDS_11"
                     /gene="jgi.p_Fomfom1_1223051"
                     /phase="0"
                     /source="prediction"
                     /transl_table=1
                     /translation="MLCSVRSRFVFLLRTSRLVLGRVCIMHHSSCTCHRFRPPMKLKST
                     ELRTKCTLTLTTGRRRRVEWWPVLEVHMLIHWGLRRESACLQTEHDAVARWERVAFQAG
                     LDAVRIGMTEPSERGESDISTMIGCPGVPPCGVPRARR"
     exon            23088..23258
                     /ID="exon_11_2"
                     /Parent="mRNA_11"
                     /gene="jgi.p|Fomfom1|1223051"
                     /source="prediction"
     three_prime_UTR 23136..23258
                     /ID="UTR3_11"
                     /Parent="mRNA_11"
                     /gene="jgi.p|Fomfom1|1223051"
                     /source="prediction"
     three_prime_UTR complement(23325..23357)
                     /ID="UTR3_12"
                     /Parent="mRNA_12"
                     /gene="jgi.p|Fomfom1|1223054"
                     /source="prediction"
     exon            complement(23325..23490)
                     /ID="exon_12_2"
                     /Parent="mRNA_12"
                     /gene="jgi.p|Fomfom1|1223054"
                     /source="prediction"
     gene            complement(23325..23815)
                     /ID="gene_12"
                     /Name="jgi.p|Fomfom1|1223054"
                     /gene="gene23324_23815"
                     /portal_id="Fomfom1"
                     /proteinId="1223054"
                     /score="0"
                     /source="prediction"
                     /transcriptId="1223245"
     mRNA            complement(23325..23815)
                     /ID="mRNA_12"
                     /Name="jgi.p|Fomfom1|1223054"
                     /Parent="gene_12"
                     /gene="jgi.p|Fomfom1|1223054"
                     /proteinId="1223054"
                     /source="prediction"
                     /track="FilteredModels1"
                     /transcriptId="1223245"
     CDS             complement(join(23358..23490,23548..23693))
                     /ID="CDS_12"
                     /gene="jgi.p_Fomfom1_1223054"
                     /source="prediction"
                     /transl_table=1
                     /translation="MAVRVWLQLATLPIPKYYGLFKYRGYAVTMLSHEGQDLDNECSAP
                     DNISTLMEDAVFKLRQVGIEPTDVSPRNALWNGERVTIIDFVDPICR"
     exon            complement(23548..23815)
                     /ID="exon_12_1"
                     /Parent="mRNA_12"
                     /gene="jgi.p|Fomfom1|1223054"
                     /source="prediction"
     five_prime_UTR  complement(23694..23815)
                     /ID="UTR5_12"
                     /Parent="mRNA_12"
                     /gene="jgi.p|Fomfom1|1223054"
                     /source="prediction"
     exon            23822..24082
                     /ID="exon_13_1"
                     /Parent="mRNA_13"
                     /gene="jgi.p|Fomfom1|1223055"
                     /source="prediction"
     five_prime_UTR  23822..24082
                     /ID="UTR5_13"
                     /Parent="mRNA_13"
                     /gene="jgi.p|Fomfom1|1223055"
                     /source="prediction"
     gene            23822..25153
                     /ID="gene_13"
                     /Name="jgi.p|Fomfom1|1223055"
                     /gene="gene23821_25153"
                     /portal_id="Fomfom1"
                     /proteinId="1223055"
                     /score="0"
                     /source="prediction"
                     /transcriptId="1223246"
     mRNA            23822..25153
                     /ID="mRNA_13"
                     /Name="jgi.p|Fomfom1|1223055"
                     /Parent="gene_13"
                     /gene="jgi.p|Fomfom1|1223055"
                     /proteinId="1223055"
                     /source="prediction"
                     /track="FilteredModels1"
                     /transcriptId="1223246"
     five_prime_UTR  24146..24276
                     /ID="UTR5_13"
                     /Parent="mRNA_13"
                     /gene="jgi.p|Fomfom1|1223055"
                     /source="prediction"
     exon            24146..24424
                     /ID="exon_13_2"
                     /Parent="mRNA_13"
                     /gene="jgi.p|Fomfom1|1223055"
                     /source="prediction"
     CDS             join(24277..24424,24481..25073)
                     /ID="CDS_13"
                     /gene="jgi.p_Fomfom1_1223055"
                     /source="prediction"
                     /transl_table=1
                     /translation="MIRSEVTCIGQPEWASDREFTVARALDETDTSAASKCRQIALVPE
                     HLIPDLNKVVARSVAILKVSSIVECLGADYVLHPRNRQQPLEFAFQLYEQAVDNVNVLH
                     GSYIFSASKPHGDICASEPALGHCVGNGAKPPLCLLSGSCRMGLIKRVQTGRTISPTCC
                     FVRQTLQRPTGREEPTERVTNIHPRVHDIVLLGDRIPVLLVRDVHLHLTRFPLSQSGLR
                     LVQGHDRQLVNMFDLLEGQLEIVV"
     exon            24481..25153
                     /ID="exon_13_3"
                     /Parent="mRNA_13"
                     /gene="jgi.p|Fomfom1|1223055"
                     /source="prediction"
     three_prime_UTR 25074..25153
                     /ID="UTR3_13"
                     /Parent="mRNA_13"
                     /gene="jgi.p|Fomfom1|1223055"
                     /source="prediction"
     five_prime_UTR  26045..26050
                     /ID="UTR5_14"
                     /Parent="mRNA_14"
                     /gene="jgi.p|Fomfom1|1223058"
                     /source="prediction"
     exon            26045..26543
                     /ID="exon_14_1"
                     /Parent="mRNA_14"
                     /gene="jgi.p|Fomfom1|1223058"
                     /source="prediction"
     gene            26045..27730
                     /ID="gene_14"
                     /Name="jgi.p|Fomfom1|1223058"
                     /gene="gene26044_27730"
                     /portal_id="Fomfom1"
                     /proteinId="1223058"
                     /score="0"
                     /source="prediction"
                     /transcriptId="1223249"
     mRNA            26045..27730
                     /ID="mRNA_14"
                     /Name="jgi.p|Fomfom1|1223058"
                     /Parent="gene_14"
                     /gene="jgi.p|Fomfom1|1223058"
                     /proteinId="1223058"
                     /source="prediction"
                     /track="FilteredModels1"
                     /transcriptId="1223249"
     CDS             join(26051..26543,26607..27080,27140..27175,27229..27354,
                     27408..27628)
                     /ID="CDS_14"
                     /gene="jgi.p_Fomfom1_1223058"
                     /source="prediction"
                     /transl_table=1
                     /translation="MDFSEPPPAPSVEAFQPVRKASILHPGNNRLLFSFPALDKSPTQP
                     GLLAVNHRLVQDACRIISNNSDGFLATDREGTRVILNDVLLLEPQNYYFHLTSSPGITN
                     YDIVANFASWTFPESLPTHWCRDIAPGELIEASLWPRGSLQMSDGVKALDQRCIITKYA
                     RSCENAHLVPSAQKDWFYSNDMEQHSLSELAGISDVGNGVSLRSDVRACLDRCGFVFYP
                     VGGRYVAYFVSHEELEYAALFHRQFVSMHARVAAQFIYARFALNIFGRLPPRWSSRSTP
                     GKNPKAGKGKTKNATKAVAKGTGTSALHIVHEVQEDDDDGEASDEDAGDASGTSMDRSG
                     SPRHTELESMSALGADTAYEKRWTENLIKRFPLVQQLPDVVDPPDVSGTGCHMDTLRMR
                     RLKIAYFVENPQVRQVCGPTTVLDSEDWDSSSDDDALEQLDEDVGQSACE"
     exon            26607..27080
                     /ID="exon_14_2"
                     /Parent="mRNA_14"
                     /gene="jgi.p|Fomfom1|1223058"
                     /source="prediction"
     exon            27140..27175
                     /ID="exon_14_3"
                     /Parent="mRNA_14"
                     /gene="jgi.p|Fomfom1|1223058"
                     /source="prediction"
     exon            27229..27354
                     /ID="exon_14_4"
                     /Parent="mRNA_14"
                     /gene="jgi.p|Fomfom1|1223058"
                     /source="prediction"
     exon            27408..27730
                     /ID="exon_14_5"
                     /Parent="mRNA_14"
                     /gene="jgi.p|Fomfom1|1223058"
                     /source="prediction"
     three_prime_UTR 27629..27730
                     /ID="UTR3_14"
                     /Parent="mRNA_14"
                     /gene="jgi.p|Fomfom1|1223058"
                     /source="prediction"
     five_prime_UTR  27836..27908
                     /ID="UTR5_15"
                     /Parent="mRNA_15"
                     /gene="jgi.p|Fomfom1|662"
                     /source="prediction"
     exon            27836..27911
                     /ID="exon_15_1"
                     /Parent="mRNA_15"
                     /gene="jgi.p|Fomfom1|662"
                     /source="prediction"
     gene            27836..28583
                     /ID="gene_15"
                     /Name="jgi.p|Fomfom1|662"
                     /gene="gene27835_28583"
                     /portal_id="Fomfom1"
                     /proteinId="662"
                     /score="0"
                     /source="prediction"
                     /transcriptId="662"
     mRNA            27836..28583
                     /ID="mRNA_15"
                     /Name="jgi.p|Fomfom1|662"
                     /Parent="gene_15"
                     /gene="jgi.p|Fomfom1|662"
                     /proteinId="662"
                     /source="prediction"
                     /track="FilteredModels1"
                     /transcriptId="662"
     CDS             join(27909..27911,27975..28138,28274..28303,28378..28543)
                     /ID="CDS_15"
                     /gene="jgi.p_Fomfom1_662"
                     /source="prediction"
                     /transl_table=1
                     /translation="MRASKSNAVIFALNPAVSSSLPFLTQTQWRTRARTTSATGCCLLE
                     IPRSAIAGIGMSSSAGSGLTSSSRLTSSPTSPSKLLTILAIVVGVFIALAVYLALRRIH
                     GRRRALERVAVWPVLC"
     exon            27975..28138
                     /ID="exon_15_2"
                     /Parent="mRNA_15"
                     /gene="jgi.p|Fomfom1|662"
                     /source="prediction"
     exon            28274..28303
                     /ID="exon_15_3"
                     /Parent="mRNA_15"
                     /gene="jgi.p|Fomfom1|662"
                     /source="prediction"
     exon            28378..28583
                     /ID="exon_15_4"
                     /Parent="mRNA_15"
                     /gene="jgi.p|Fomfom1|662"
                     /source="prediction"
     three_prime_UTR 28544..28583
                     /ID="UTR3_15"
                     /Parent="mRNA_15"
                     /gene="jgi.p|Fomfom1|662"
                     /source="prediction"
     three_prime_UTR complement(29355..29567)
                     /ID="UTR3_16"
                     /Parent="mRNA_16"
                     /gene="jgi.p|Fomfom1|1223060"
                     /source="prediction"
     exon            complement(29355..30953)
                     /ID="exon_16_2"
                     /Parent="mRNA_16"
                     /gene="jgi.p|Fomfom1|1223060"
                     /source="prediction"
     gene            complement(29355..31459)
                     /ID="gene_16"
                     /Name="jgi.p|Fomfom1|1223060"
                     /gene="gene29354_31459"
                     /portal_id="Fomfom1"
                     /proteinId="1223060"
                     /score="0"
                     /source="prediction"
                     /transcriptId="1223251"
     mRNA            complement(29355..31459)
                     /ID="mRNA_16"
                     /Name="jgi.p|Fomfom1|1223060"
                     /Parent="gene_16"
                     /gene="jgi.p|Fomfom1|1223060"
                     /proteinId="1223060"
                     /source="prediction"
                     /track="FilteredModels1"
                     /transcriptId="1223251"
     CDS             complement(join(29568..30953,31009..31314))
                     /ID="CDS_16"
                     /gene="jgi.p_Fomfom1_1223060"
                     /phase="0"
                     /source="prediction"
                     /transl_table=1
                     /translation="MPPPWNDDIIREILQHLSRSLVPARPADLFGKTVTRLRHPKDDEL
                     EGLHRRTLASAALTCKAFSEPASQELWAVLPNGLLPLMHTFSNLRTTYKTASSPPNYTL
                     EGAIQYTEIQRFKHLAARVKYFAFGRTTREISPSALDVILEQFEIKNSPLFPKLRALEW
                     YESSGDPHLSRLLGSLVRTSSLSAFIYVPNIDSTADMSLFAALRPQLRHLRVLYVPSEM
                     YGICAPLIPLRSLVSIRVFHVDPSFFRHLATLVHLEDVETSLARKAFGQREPPLALPDS
                     KTVLPGFKSLRRFATAGLDQVCVEDLVWMLSTIATSTRLSTLDMKVDAYGVQGVFPALQ
                     KIRDMPALRNLRTLVLGIYLDTYATLGIRIQLPFSDIASPFYTISSLEHISFSTNRILV
                     LSVEDLTRIQEAWPRLKELSAFRVDSGMDYDSEADQVEQPGEPSLASVVAFTMKMKNLE
                     VLDIDVANVSAEDVDQLCALAEDSEVGHEPPPQSQLQHLTFAMACWRVKFASEIDERDV
                     DRLACALRRIFPRMRGVSSEWRRHEWWSEEDVRSGFYRLLTGLDQR"
     exon            complement(31009..31459)
                     /ID="exon_16_1"
                     /Parent="mRNA_16"
                     /gene="jgi.p|Fomfom1|1223060"
                     /source="prediction"
     five_prime_UTR  complement(31315..31459)
                     /ID="UTR5_16"
                     /Parent="mRNA_16"
                     /gene="jgi.p|Fomfom1|1223060"
                     /source="prediction"
     five_prime_UTR  32414..32698
                     /ID="UTR5_17"
                     /Parent="mRNA_17"
                     /gene="jgi.p|Fomfom1|974"
                     /source="prediction"
     exon            32414..32701
                     /ID="exon_17_1"
                     /Parent="mRNA_17"
                     /gene="jgi.p|Fomfom1|974"
                     /source="prediction"
     gene            32414..35020
                     /ID="gene_17"
                     /Name="jgi.p|Fomfom1|974"
                     /gene="gene32413_35020"
                     /portal_id="Fomfom1"
                     /proteinId="974"
                     /score="0"
                     /source="prediction"
                     /transcriptId="974"
     mRNA            32414..35020
                     /ID="mRNA_17"
                     /Name="jgi.p|Fomfom1|974"
                     /Parent="gene_17"
                     /gene="jgi.p|Fomfom1|974"
                     /proteinId="974"
                     /source="prediction"
                     /track="FilteredModels1"
                     /transcriptId="974"
     CDS             join(32699..32701,32762..32887,32962..33082,33142..33224,
                     33294..33553,33627..33696,33765..33821,33884..34014,
                     34078..34207,34271..34723)
                     /ID="CDS_17"
                     /gene="jgi.p_Fomfom1_974"
                     /source="prediction"
                     /transl_table=1
                     /translation="MPEHIQVEFVIVGGSICGLSTAIALARVGHKVTLFDITNPFEPTP
                     LDHGCRLPPNSTKMYYRWGLEERLRKCAIKSRGTMFASFDSGSVVASQDWEEDVMEEIG
                     GDFLLVHYTHLRETLAEFAEELGAIIRHGPDAEVVSVHADPQRPSITLKTGEIVYADVV
                     VGADGYYSSACTRKELMDALEQEDEHDPTGIAVYNSIIPDHDLDKVEDKAFLEKIRGSG
                     KVFTWFGTSEHGAQIYPIMQLDGEPLLMLCVYTSHKFDNDEDKEKGATVEMLLDELKDA
                     EEELRQLASHATRISWVPIFERPALEDWVHPDGRVICIGEAAHPTPVGSTYTFGMSTGD
                     AAVLGRLFTHIHRKEQIDSFLNAVQEIRESRVENVIKASTSNVFAVSLPPGLAETHDRQ
                     MRERAMKGAASLSRGRRQSSEEMMQVIETIFGYDPEDEADDWWVQWGVMQERAAHWTIM
                     DELVIEEALEEQVTVAVAA"
     exon            32762..32887
                     /ID="exon_17_2"
                     /Parent="mRNA_17"
                     /gene="jgi.p|Fomfom1|974"
                     /source="prediction"
     exon            32962..33082
                     /ID="exon_17_3"
                     /Parent="mRNA_17"
                     /gene="jgi.p|Fomfom1|974"
                     /source="prediction"
     exon            33142..33224
                     /ID="exon_17_4"
                     /Parent="mRNA_17"
                     /gene="jgi.p|Fomfom1|974"
                     /source="prediction"
     exon            33294..33553
                     /ID="exon_17_5"
                     /Parent="mRNA_17"
                     /gene="jgi.p|Fomfom1|974"
                     /source="prediction"
     exon            33627..33696
                     /ID="exon_17_6"
                     /Parent="mRNA_17"
                     /gene="jgi.p|Fomfom1|974"
                     /source="prediction"
     exon            33765..33821
                     /ID="exon_17_7"
                     /Parent="mRNA_17"
                     /gene="jgi.p|Fomfom1|974"
                     /source="prediction"
     exon            33884..34014
                     /ID="exon_17_8"
                     /Parent="mRNA_17"
                     /gene="jgi.p|Fomfom1|974"
                     /source="prediction"
     exon            34078..34207
                     /ID="exon_17_9"
                     /Parent="mRNA_17"
                     /gene="jgi.p|Fomfom1|974"
                     /source="prediction"
     exon            34271..35020
                     /ID="exon_17_10"
                     /Parent="mRNA_17"
                     /gene="jgi.p|Fomfom1|974"
                     /source="prediction"
     three_prime_UTR 34724..35020
                     /ID="UTR3_17"
                     /Parent="mRNA_17"
                     /gene="jgi.p|Fomfom1|974"
                     /source="prediction"
     three_prime_UTR complement(36817..36926)
                     /ID="UTR3_18"
                     /Parent="mRNA_18"
                     /gene="jgi.p|Fomfom1|999"
                     /source="prediction"
     exon            complement(36817..37100)
                     /ID="exon_18_2"
                     /Parent="mRNA_18"
                     /gene="jgi.p|Fomfom1|999"
                     /source="prediction"
     gene            complement(36817..37593)
                     /ID="gene_18"
                     /Name="jgi.p|Fomfom1|999"
                     /gene="gene36816_37593"
                     /portal_id="Fomfom1"
                     /proteinId="999"
                     /score="0"
                     /source="prediction"
                     /transcriptId="999"
     mRNA            complement(36817..37593)
                     /ID="mRNA_18"
                     /Name="jgi.p|Fomfom1|999"
                     /Parent="gene_18"
                     /gene="jgi.p|Fomfom1|999"
                     /proteinId="999"
                     /source="prediction"
                     /track="FilteredModels1"
                     /transcriptId="999"
     CDS             complement(join(36927..37100,37302..37433))
                     /ID="CDS_18"
                     /gene="jgi.p_Fomfom1_999"
                     /phase="0"
                     /source="prediction"
                     /transl_table=1
                     /translation="MVALIPVFTMECRATGSLSESLGSDAVRVTLRQDDEFCCRDIFRY
                     LFRPCNYDGECEMQIYFHQSLSMKTALPPRSTRPHRPQQPHPSLYSILSSLRSHLH"
     exon            complement(37302..37593)
                     /ID="exon_18_1"
                     /Parent="mRNA_18"
                     /gene="jgi.p|Fomfom1|999"
                     /source="prediction"
     five_prime_UTR  complement(37434..37593)
                     /ID="UTR5_18"
                     /Parent="mRNA_18"
                     /gene="jgi.p|Fomfom1|999"
                     /source="prediction"
     exon            complement(37516..37709)
                     /ID="exon_19_5"
                     /Parent="mRNA_19"
                     /gene="jgi.p|Fomfom1|1264"
                     /source="prediction"
     three_prime_UTR complement(37516..37709)
                     /ID="UTR3_19"
                     /Parent="mRNA_19"
                     /gene="jgi.p|Fomfom1|1264"
                     /source="prediction"
     gene            complement(37516..39109)
                     /ID="gene_19"
                     /Name="jgi.p|Fomfom1|1264"
                     /gene="gene37515_39109"
                     /portal_id="Fomfom1"
                     /proteinId="1264"
                     /score="0"
                     /source="prediction"
                     /transcriptId="1264"
     mRNA            complement(37516..39109)
                     /ID="mRNA_19"
                     /Name="jgi.p|Fomfom1|1264"
                     /Parent="gene_19"
                     /gene="jgi.p|Fomfom1|1264"
                     /proteinId="1264"
                     /source="prediction"
                     /track="FilteredModels1"
                     /transcriptId="1264"
     three_prime_UTR complement(37764..37808)
                     /ID="UTR3_19"
                     /Parent="mRNA_19"
                     /gene="jgi.p|Fomfom1|1264"
                     /source="prediction"
     exon            complement(37764..38310)
                     /ID="exon_19_4"
                     /Parent="mRNA_19"
                     /gene="jgi.p|Fomfom1|1264"
                     /source="prediction"
     CDS             complement(join(37809..38310,38547..38740,38794..38907))
                     /ID="CDS_19"
                     /gene="jgi.p_Fomfom1_1264"
                     /source="prediction"
                     /transl_table=1
                     /translation="MEPRTNSPSSSESDTILIPSPTSPRRDDEFYCRDIIFQVEEVLFK
                     VARRPFEQESTIFNDTFQLPSAEGVIGEREGETDDNPIRLDGVTEKEFRALLWVMFRPA
                     YGVTSTRSLSKDQWTHVLKLSTMWFFEAIRDKAIGELTRLVRDPVTRIVLARKYLISGW
                     TEPALLTLAQQDALAVPELEALGWDTVAKLIQVRESIAFTSCSCGCMYCSNAHGPIVGA
                     GANQQIHTVSMHAARGPPRLASISAAAMRKSYDFTAKIREVFGAELQ"
     exon            complement(38547..38740)
                     /ID="exon_19_3"
                     /Parent="mRNA_19"
                     /gene="jgi.p|Fomfom1|1264"
                     /source="prediction"
     exon            complement(38794..38909)
                     /ID="exon_19_2"
                     /Parent="mRNA_19"
                     /gene="jgi.p|Fomfom1|1264"
                     /source="prediction"
     five_prime_UTR  complement(38908..38909)
                     /ID="UTR5_19"
                     /Parent="mRNA_19"
                     /gene="jgi.p|Fomfom1|1264"
                     /source="prediction"
     exon            complement(38971..39109)
                     /ID="exon_19_1"
                     /Parent="mRNA_19"
                     /gene="jgi.p|Fomfom1|1264"
                     /source="prediction"
     five_prime_UTR  complement(38971..39109)
                     /ID="UTR5_19"
                     /Parent="mRNA_19"
                     /gene="jgi.p|Fomfom1|1264"
                     /source="prediction"
     exon            39751..39778
                     /ID="exon_20_1"
                     /Parent="mRNA_20"
                     /gene="jgi.p|Fomfom1|1212783"
                     /source="prediction"
     gene            39751..40848
                     /ID="gene_20"
                     /Name="jgi.p|Fomfom1|1212783"
                     /gene="gene39750_40848"
                     /portal_id="Fomfom1"
                     /proteinId="1212783"
                     /score="0"
                     /source="prediction"
                     /transcriptId="1212974"
     mRNA            39751..40848
                     /ID="mRNA_20"
                     /Name="jgi.p|Fomfom1|1212783"
                     /Parent="gene_20"
                     /gene="jgi.p|Fomfom1|1212783"
                     /proteinId="1212783"
                     /source="prediction"
                     /track="FilteredModels1"
                     /transcriptId="1212974"
     CDS             join(39751..39778,39817..39980,40131..40300,40377..40848)
                     /ID="CDS_20"
                     /gene="jgi.p_Fomfom1_1212783"
                     /source="prediction"
                     /transl_table=1
                     /translation="MATPLPHLAIFLDRAMLSAAASDLGHPSSLALYPPSRAPADGRPH
                     PSLYHGASGDRSYVFSAIWVPRHPFEHHSEAFGATFGLPPVDHPKGCEGTTEEHPIHLL
                     GVTEAEFRSLLRVMLRPVYTSDRALTKDEWVHVLKLSTMWLFDNIRDKAINELSQLVPE
                     PVSRILLSRSFNIPGWTESALLSLAQQDSLAAAELQPLGWDTIAKLIKVRESVVFSGCS
                     CDCIYCIHAHGPIIVDGNPNAHPAVSRSAAVSTAALRRSFDFCEKIEEVFGTDLH"
     exon            39817..39980
                     /ID="exon_20_2"
                     /Parent="mRNA_20"
                     /gene="jgi.p|Fomfom1|1212783"
                     /source="prediction"
     exon            40131..40300
                     /ID="exon_20_3"
                     /Parent="mRNA_20"
                     /gene="jgi.p|Fomfom1|1212783"
                     /source="prediction"
     exon            40377..40848
                     /ID="exon_20_4"
                     /Parent="mRNA_20"
                     /gene="jgi.p|Fomfom1|1212783"
                     /source="prediction"
     three_prime_UTR complement(42094..42350)
                     /ID="UTR3_21"
                     /Parent="mRNA_21"
                     /gene="jgi.p|Fomfom1|1381"
                     /source="prediction"
     exon            complement(42094..42486)
                     /ID="exon_21_4"
                     /Parent="mRNA_21"
                     /gene="jgi.p|Fomfom1|1381"
                     /source="prediction"
     gene            complement(42094..44016)
                     /ID="gene_21"
                     /Name="jgi.p|Fomfom1|1381"
                     /gene="gene42093_44016"
                     /portal_id="Fomfom1"
                     /proteinId="1381"
                     /score="0"
                     /source="prediction"
                     /transcriptId="1381"
     mRNA            complement(42094..44016)
                     /ID="mRNA_21"
                     /Name="jgi.p|Fomfom1|1381"
                     /Parent="gene_21"
                     /gene="jgi.p|Fomfom1|1381"
                     /proteinId="1381"
                     /source="prediction"
                     /track="FilteredModels1"
                     /transcriptId="1381"
     CDS             complement(join(42351..42486,42596..43287,43343..43695,
                     43757..43763))
                     /ID="CDS_21"
                     /gene="jgi.p_Fomfom1_1381"
                     /source="prediction"
                     /transl_table=1
                     /translation="MIVVSSKKLQESHKEPTTRLGASIATWNDDIIREILQYLSLVPGR
                     PKDFSGELKLRPPNDDDELEGLHRRTLASAALICKAFSEPASQALWAVLPNGLLPLMHT
                     FSSLRMYRTASSPANYTLEGAIQYTEIQRFQHLAARVKYFAFGRTTRQISPSALDVILE
                     QFEIENSPLFPNLRALEWHESCGDPHLSRLLGSLVRTSSLSAFIYAPDIDSTADMSLFA
                     ALRPQLRHLRVWDLPSNLCGTSAPLIPLRSLVSIHIRNIDPPFFCHLATLAHLEDISIS
                     LGRKLGGSGQLEPPLPDSKTVLPGFKSLRRFATVGVVHVEDLVWMLSAIATSTRLSTLD
                     IGVHPYRVQEACHSPISHHRSTPYLLSKTSLSVSHIDSSRSLMGISPGFRKRGRG"
     exon            complement(42596..43287)
                     /ID="exon_21_3"
                     /Parent="mRNA_21"
                     /gene="jgi.p|Fomfom1|1381"
                     /source="prediction"
     exon            complement(43343..43695)
                     /ID="exon_21_2"
                     /Parent="mRNA_21"
                     /gene="jgi.p|Fomfom1|1381"
                     /source="prediction"
     exon            complement(43757..44016)
                     /ID="exon_21_1"
                     /Parent="mRNA_21"
                     /gene="jgi.p|Fomfom1|1381"
                     /source="prediction"
     five_prime_UTR  complement(43764..44016)
                     /ID="UTR5_21"
                     /Parent="mRNA_21"
                     /gene="jgi.p|Fomfom1|1381"
                     /source="prediction"
     five_prime_UTR  43771..44037
                     /ID="UTR5_22"
                     /Parent="mRNA_22"
                     /gene="jgi.p|Fomfom1|1562"
                     /source="prediction"
     exon            43771..44209
                     /ID="exon_22_1"
                     /Parent="mRNA_22"
                     /gene="jgi.p|Fomfom1|1562"
                     /source="prediction"
     gene            43771..44766
                     /ID="gene_22"
                     /Name="jgi.p|Fomfom1|1562"
                     /gene="gene43770_44766"
                     /portal_id="Fomfom1"
                     /proteinId="1562"
                     /score="0"
                     /source="prediction"
                     /transcriptId="1562"
     mRNA            43771..44766
                     /ID="mRNA_22"
                     /Name="jgi.p|Fomfom1|1562"
                     /Parent="gene_22"
                     /gene="jgi.p|Fomfom1|1562"
                     /proteinId="1562"
                     /source="prediction"
                     /track="FilteredModels1"
                     /transcriptId="1562"
     CDS             join(44038..44209,44263..44386,44459..44576)
                     /ID="CDS_22"
                     /gene="jgi.p_Fomfom1_1562"
                     /source="prediction"
                     /transl_table=1
                     /translation="MYVFLFICFLALHICAHLSYRCQSPFSNSSQSICVRMADTRIPAY
                     TCVTLYHEVMLVSQLLRSTYRPSSVSPLTSSCSSIPWAALSAQSSSFALIALETSTAMT
                     SSPGPSHCRVDDILQAKNYHPLNHHVETFSSLS"
     exon            44263..44386
                     /ID="exon_22_2"
                     /Parent="mRNA_22"
                     /gene="jgi.p|Fomfom1|1562"
                     /source="prediction"
     exon            44459..44605
                     /ID="exon_22_3"
                     /Parent="mRNA_22"
                     /gene="jgi.p|Fomfom1|1562"
                     /source="prediction"
     three_prime_UTR 44577..44605
                     /ID="UTR3_22"
                     /Parent="mRNA_22"
                     /gene="jgi.p|Fomfom1|1562"
                     /source="prediction"
     exon            44661..44766
                     /ID="exon_22_4"
                     /Parent="mRNA_22"
                     /gene="jgi.p|Fomfom1|1562"
                     /source="prediction"
     three_prime_UTR 44661..44766
                     /ID="UTR3_22"
                     /Parent="mRNA_22"
                     /gene="jgi.p|Fomfom1|1562"
                     /source="prediction"
     exon            45609..45727
                     /ID="exon_23_1"
                     /Parent="mRNA_23"
                     /gene="jgi.p|Fomfom1|1165175"
                     /source="prediction"
     gene            45609..46677
                     /ID="gene_23"
                     /Name="jgi.p|Fomfom1|1165175"
                     /gene="gene45608_46677"
                     /portal_id="Fomfom1"
                     /proteinId="1165175"
                     /score="0"
                     /source="prediction"
                     /transcriptId="1165366"
     mRNA            45609..46677
                     /ID="mRNA_23"
                     /Name="jgi.p|Fomfom1|1165175"
                     /Parent="gene_23"
                     /gene="jgi.p|Fomfom1|1165175"
                     /proteinId="1165175"
                     /source="prediction"
                     /track="FilteredModels1"
                     /transcriptId="1165366"
     CDS             join(45609..45727,45786..46045,46106..46677)
                     /ID="CDS_23"
                     /gene="jgi.p_Fomfom1_1165175"
                     /source="prediction"
                     /transl_table=1
                     /translation="MQVHRLRSTLREQLPYCCGTVDAPAQSCVLFYGKENTGASRIDLS
                     AASQTALYELEQACDQATFGVDERDVLDVAYRKAMKLDRAHFAVDLDVVQLGLLEAVRT
                     GLFSGKYESKNMYADLYKLNVYGKDSFFKGHKDTPRGSTMFGSLVIVFPTPHEGGSLVL
                     RYDDHEWTFDAAHVLSSGTEDITRIAYVAFFSDVEHEVKPVLSGHRVTLTYNLHFNDQA
                     GHAQPLSGINVIQPRSANKPQVKGALRTLLNDATFLPAGGILGFGLRHLYPLPTSFDPY
                     EDHTLEQLKDRLKGADAALFRACMESCLAPSLYTVF"
     exon            45786..46045
                     /ID="exon_23_2"
                     /Parent="mRNA_23"
                     /gene="jgi.p|Fomfom1|1165175"
                     /source="prediction"
     exon            46106..46677
                     /ID="exon_23_3"
                     /Parent="mRNA_23"
                     /gene="jgi.p|Fomfom1|1165175"
                     /source="prediction"
     three_prime_UTR complement(47163..47236)
                     /ID="UTR3_24"
                     /Parent="mRNA_24"
                     /gene="jgi.p|Fomfom1|1374544"
                     /source="prediction"
     exon            complement(47163..47388)
                     /ID="exon_24_12"
                     /Parent="mRNA_24"
                     /gene="jgi.p|Fomfom1|1374544"
                     /source="prediction"
     gene            complement(47163..49815)
                     /ID="gene_24"
                     /Name="jgi.p|Fomfom1|1374544"
                     /gene="gene47162_49815"
                     /portal_id="Fomfom1"
                     /proteinId="1374544"
                     /score="0"
                     /source="prediction"
                     /transcriptId="1374735"
     mRNA            complement(47163..49815)
                     /ID="mRNA_24"
                     /Name="jgi.p|Fomfom1|1374544"
                     /Parent="gene_24"
                     /gene="jgi.p|Fomfom1|1374544"
                     /proteinId="1374544"
                     /source="prediction"
                     /track="FilteredModels1"
                     /transcriptId="1374735"
     CDS             complement(join(47237..47388,47455..47483,47543..47575,
                     47631..47921,48004..48207,48271..48361,48393..48627,
                     48701..48877,48946..49081,49154..49245,49308..49405,
                     49454..49583))
                     /ID="CDS_24"
                     /gene="jgi.p_Fomfom1_1374544"
                     /source="prediction"
                     /transl_table=1
                     /translation="MTLSIPLLFLALALVALVQWLVRRVYFSPFWYIPGPASTSFLKGN
                     IHQLVDRHSSDWTRNFVETYGPVSKLYGPFGREWLHLADPKALHSVAVKDQDIWLKTAA
                     RPNNSLLGPGLLTTEGAQHRKQRKMLTPVFSIAYLRNITSLFYETSYKLRDALLAEVGA
                     QTKETDILNWAGRAALELVGQGALGYSFDPLTEDVSDDFAESVKSFLYLAVLRAILGPL
                     VFLGPSWLRRMVVSLIPAERVQRMKKIVDTMYSKSVQIIDEKKAAMKKGDTELLRQVGE
                     GKDVMSILRGLIVPRIVKANMAASEKERLSDEELVAQISTFILAGMDTTSNATSRLLHI
                     LACNPDVQTKLRNEILDAQAEQEVSYDRLMGLPYLDAVCRETLRLCVIIFTIRAMEQLP
                     KTFSLLCSATQDTILPLHEPIRGTNGSLISEISVPKGTVAILNLLACNTNKALWGEDAL
                     EWKPERWLAPLPRAVDEARIPGVYSNLMSFHGGGRSCIGFKYAQLELKVMLSVLLANFK
                     FELTDKPIVWNNAGVAYPTIGKESKKPEMPLKLTAIKH"
     exon            complement(47455..47483)
                     /ID="exon_24_11"
                     /Parent="mRNA_24"
                     /gene="jgi.p|Fomfom1|1374544"
                     /source="prediction"
     exon            complement(47543..47575)
                     /ID="exon_24_10"
                     /Parent="mRNA_24"
                     /gene="jgi.p|Fomfom1|1374544"
                     /source="prediction"
     exon            complement(47631..47921)
                     /ID="exon_24_9"
                     /Parent="mRNA_24"
                     /gene="jgi.p|Fomfom1|1374544"
                     /source="prediction"
     exon            complement(48004..48207)
                     /ID="exon_24_8"
                     /Parent="mRNA_24"
                     /gene="jgi.p|Fomfom1|1374544"
                     /source="prediction"
     exon            complement(48271..48361)
                     /ID="exon_24_7"
                     /Parent="mRNA_24"
                     /gene="jgi.p|Fomfom1|1374544"
                     /source="prediction"
     exon            complement(48393..48627)
                     /ID="exon_24_6"
                     /Parent="mRNA_24"
                     /gene="jgi.p|Fomfom1|1374544"
                     /source="prediction"
     exon            complement(48701..48877)
                     /ID="exon_24_5"
                     /Parent="mRNA_24"
                     /gene="jgi.p|Fomfom1|1374544"
                     /source="prediction"
     exon            complement(48946..49081)
                     /ID="exon_24_4"
                     /Parent="mRNA_24"
                     /gene="jgi.p|Fomfom1|1374544"
                     /source="prediction"
     exon            complement(49154..49245)
                     /ID="exon_24_3"
                     /Parent="mRNA_24"
                     /gene="jgi.p|Fomfom1|1374544"
                     /source="prediction"
     exon            complement(49308..49405)
                     /ID="exon_24_2"
                     /Parent="mRNA_24"
                     /gene="jgi.p|Fomfom1|1374544"
                     /source="prediction"
     exon            complement(49454..49815)
                     /ID="exon_24_1"
                     /Parent="mRNA_24"
                     /gene="jgi.p|Fomfom1|1374544"
                     /source="prediction"
     five_prime_UTR  complement(49584..49815)
                     /ID="UTR5_24"
                     /Parent="mRNA_24"
                     /gene="jgi.p|Fomfom1|1374544"
                     /source="prediction"
     exon            complement(50440..50691)
                     /ID="exon_25_2"
                     /Parent="mRNA_25"
                     /gene="jgi.p|Fomfom1|1362221"
                     /source="prediction"
     gene            complement(50440..51839)
                     /ID="gene_25"
                     /Name="jgi.p|Fomfom1|1362221"
                     /gene="gene50439_51839"
                     /portal_id="Fomfom1"
                     /proteinId="1362221"
                     /score="0"
                     /source="prediction"
                     /transcriptId="1362412"
     mRNA            complement(50440..51839)
                     /ID="mRNA_25"
                     /Name="jgi.p|Fomfom1|1362221"
                     /Parent="gene_25"
                     /gene="jgi.p|Fomfom1|1362221"
                     /proteinId="1362221"
                     /source="prediction"
                     /track="FilteredModels1"
                     /transcriptId="1362412"
     CDS             complement(join(50440..50691,50745..51839))
                     /ID="CDS_25"
                     /gene="jgi.p_Fomfom1_1362221"
                     /phase="0"
                     /source="prediction"
                     /transl_table=1
                     /translation="MAPPSSIVLEISELLHIIGLSAERADLASLALANKTLNEGVTVLL
                     YRVIKLDRCGPALRCMITLSTAPKRLAFGRDLASLVRVVDLSHPIILEHSMEIAEGLAQ
                     AFPRMVNLRRFSSTMRLPRYMHILRTLASTPFKSLESFKLSPYPDHDAGIAKKLQPFLP
                     VLHTFQVDYRSVNTRIVVPVPEAILCSSAHCLRSLTLLGVPHDLLSLLPAFPTLETLEV
                     QESQLDFPCFKHAKSVKSLILHHGYRVPKFTDDCFPNLEEIACLARAIRAFFPPTSGHR
                     RPIRTVRLNNATFGDMSYISSHSEDSPRDISQAIAHFQFSASAVTTLGFCTDDLESALA
                     VLTPLIQHLESIENLLLVLEDTPGDDTARELGLQLLALLPNLRTFLLSTPLPRAWGVNN
                     VSDLRDLDRQSNVLAEFVKFRPTLKRVAFTKEVEWELKNGMWCHSPTDL"
     exon            complement(50745..51839)
                     /ID="exon_25_1"
                     /Parent="mRNA_25"
                     /gene="jgi.p|Fomfom1|1362221"
                     /source="prediction"
     five_prime_UTR  52772..53178
                     /ID="UTR5_26"
                     /Parent="mRNA_26"
                     /gene="jgi.p|Fomfom1|1223153"
                     /source="prediction"
     exon            52772..53303
                     /ID="exon_26_1"
                     /Parent="mRNA_26"
                     /gene="jgi.p|Fomfom1|1223153"
                     /source="prediction"
     gene            52772..54973
                     /ID="gene_26"
                     /Name="jgi.p|Fomfom1|1223153"
                     /gene="gene52771_54973"
                     /portal_id="Fomfom1"
                     /proteinId="1223153"
                     /score="0"
                     /source="prediction"
                     /transcriptId="1223344"
     mRNA            52772..54973
                     /ID="mRNA_26"
                     /Name="jgi.p|Fomfom1|1223153"
                     /Parent="gene_26"
                     /gene="jgi.p|Fomfom1|1223153"
                     /proteinId="1223153"
                     /source="prediction"
                     /track="FilteredModels1"
                     /transcriptId="1223344"
     CDS             join(53179..53303,53373..53638,53702..54500,54559..54592)
                     /ID="CDS_26"
                     /gene="jgi.p_Fomfom1_1223153"
                     /source="prediction"
                     /transl_table=1
                     /translation="MTTIPALDRLRSTLDEGLPYCSGTYELPVDIFDLYYGRDHPKFVN
                     LSKMLAKPEALAELQATCEPAMFGRNDKTILDETYRKAGKMDTSQFALHFNAQCDGLLD
                     VVRSSLLLGEQSRRSITAQLYKLNVYGEGAFFKPHQDTPLSDKMFGSLVVVFPTEHSGG
                     ALVLRHHGKEWTFDSGEILANAPNSIGYAAFFSDVEHEVTPVLSGHRVTITYNLFWADT
                     DVAPVSTIPRAVNVLQPQNASTTSIESALKAVLSDQAFLPAGGTLGFGLRHTYPFPRTW
                     DWRASEKYSESDKKTKDILEVVTGCLKGTDAALFAAFEALGLQPKLRFVSDPCDDDTDP
                     KILLDHLADLGSEEVGGVMSRLIKRERGIAIDNVDADSPDAAKMGETRYGSETVLPVGT
                     RPRSLTST"
     exon            53373..53638
                     /ID="exon_26_2"
                     /Parent="mRNA_26"
                     /gene="jgi.p|Fomfom1|1223153"
                     /source="prediction"
     exon            53702..54500
                     /ID="exon_26_3"
                     /Parent="mRNA_26"
                     /gene="jgi.p|Fomfom1|1223153"
                     /source="prediction"
     exon            54559..54637
                     /ID="exon_26_4"
                     /Parent="mRNA_26"
                     /gene="jgi.p|Fomfom1|1223153"
                     /source="prediction"
     three_prime_UTR 54593..54637
                     /ID="UTR3_26"
                     /Parent="mRNA_26"
                     /gene="jgi.p|Fomfom1|1223153"
                     /source="prediction"
     exon            54695..54973
                     /ID="exon_26_5"
                     /Parent="mRNA_26"
                     /gene="jgi.p|Fomfom1|1223153"
                     /source="prediction"
     three_prime_UTR 54695..54973
                     /ID="UTR3_26"
                     /Parent="mRNA_26"
                     /gene="jgi.p|Fomfom1|1223153"
                     /source="prediction"
     exon            complement(55404..55484)
                     /ID="exon_27_12"
                     /Parent="mRNA_27"
                     /gene="jgi.p|Fomfom1|1212789"
                     /source="prediction"
     gene            complement(55404..57234)
                     /ID="gene_27"
                     /Name="jgi.p|Fomfom1|1212789"
                     /gene="gene55403_57234"
                     /portal_id="Fomfom1"
                     /proteinId="1212789"
                     /score="0"
                     /source="prediction"
                     /transcriptId="1212980"
     mRNA            complement(55404..57234)
                     /ID="mRNA_27"
                     /Name="jgi.p|Fomfom1|1212789"
                     /Parent="gene_27"
                     /gene="jgi.p|Fomfom1|1212789"
                     /proteinId="1212789"
                     /source="prediction"
                     /track="FilteredModels1"
                     /transcriptId="1212980"
     CDS             complement(join(55404..55484,55567..55799,55883..55902,
                     55979..56148,56214..56240,56315..56449,56517..56599,
                     56671..56817,56892..56942,56996..57050,57113..57125,
                     57185..57234))
                     /ID="CDS_27"
                     /gene="jgi.p_Fomfom1_1212789"
                     /source="prediction"
                     /transl_table=1
                     /translation="MAPLPNEPDVPKETLLIVGPILFGALASWLLFGISIVQLYLYYIF
                     FPNDKIGIKALVYWVFTLDILLTVIAAGMGWHILVAGWGRQSNLIEPGWTFAAIAAGDG
                     IIAMTVQLFYAWRIWILKRWRVIPGLIVLIALAQSACAISIAAGIPSLHDVRLFNGIFY
                     PRTSVWLAGGAVVDILIAASMFYVLSTAKKATSMLNRGDRAINRLIALSVETGSLSAAT
                     AILELIFFLAPSTKNTDLHILFSLILGKIYSSAMMTSLNSRIVDFGSAASGPGALKPNS
                     GSVQTGATIEFHRKSGSTATTGGARPPVVRITQHTEVYGDDDRFGKNPSLAEEMEFREG
                     KPRQAESMHSFSPI"
     exon            complement(55567..55799)
                     /ID="exon_27_11"
                     /Parent="mRNA_27"
                     /gene="jgi.p|Fomfom1|1212789"
                     /source="prediction"
     exon            complement(55883..55902)
                     /ID="exon_27_10"
                     /Parent="mRNA_27"
                     /gene="jgi.p|Fomfom1|1212789"
                     /source="prediction"
     exon            complement(55979..56148)
                     /ID="exon_27_9"
                     /Parent="mRNA_27"
                     /gene="jgi.p|Fomfom1|1212789"
                     /source="prediction"
     exon            complement(56214..56240)
                     /ID="exon_27_8"
                     /Parent="mRNA_27"
                     /gene="jgi.p|Fomfom1|1212789"
                     /source="prediction"
     exon            complement(56315..56449)
                     /ID="exon_27_7"
                     /Parent="mRNA_27"
                     /gene="jgi.p|Fomfom1|1212789"
                     /source="prediction"
     exon            complement(56517..56599)
                     /ID="exon_27_6"
                     /Parent="mRNA_27"
                     /gene="jgi.p|Fomfom1|1212789"
                     /source="prediction"
     exon            complement(56671..56817)
                     /ID="exon_27_5"
                     /Parent="mRNA_27"
                     /gene="jgi.p|Fomfom1|1212789"
                     /source="prediction"
     exon            complement(56892..56942)
                     /ID="exon_27_4"
                     /Parent="mRNA_27"
                     /gene="jgi.p|Fomfom1|1212789"
                     /source="prediction"
     exon            complement(56996..57050)
                     /ID="exon_27_3"
                     /Parent="mRNA_27"
                     /gene="jgi.p|Fomfom1|1212789"
                     /source="prediction"
     exon            complement(57113..57125)
                     /ID="exon_27_2"
                     /Parent="mRNA_27"
                     /gene="jgi.p|Fomfom1|1212789"
                     /source="prediction"
     exon            complement(57185..57234)
                     /ID="exon_27_1"
                     /Parent="mRNA_27"
                     /gene="jgi.p|Fomfom1|1212789"
                     /source="prediction"
     exon            60059..60204
                     /ID="exon_28_1"
                     /Parent="mRNA_28"
                     /gene="jgi.p|Fomfom1|1223189"
                     /source="prediction"
     five_prime_UTR  60059..60204
                     /ID="UTR5_28"
                     /Parent="mRNA_28"
                     /gene="jgi.p|Fomfom1|1223189"
                     /source="prediction"
     gene            60059..64757
                     /ID="gene_28"
                     /Name="jgi.p|Fomfom1|1223189"
                     /gene="gene60058_64757"
                     /portal_id="Fomfom1"
                     /proteinId="1223189"
                     /score="0"
                     /source="prediction"
                     /transcriptId="1223380"
     mRNA            60059..64757
                     /ID="mRNA_28"
                     /Name="jgi.p|Fomfom1|1223189"
                     /Parent="gene_28"
                     /gene="jgi.p|Fomfom1|1223189"
                     /proteinId="1223189"
                     /source="prediction"
                     /track="FilteredModels1"
                     /transcriptId="1223380"
     five_prime_UTR  60257..60314
                     /ID="UTR5_28"
                     /Parent="mRNA_28"
                     /gene="jgi.p|Fomfom1|1223189"
                     /source="prediction"
     exon            60257..60511
                     /ID="exon_28_2"
                     /Parent="mRNA_28"
                     /gene="jgi.p|Fomfom1|1223189"
                     /source="prediction"
     CDS             join(60315..60511,62299..62687,62762..63439,63503..63621,
                     63715..63880,64014..64546)
                     /ID="CDS_28"
                     /gene="jgi.p_Fomfom1_1223189"
                     /source="prediction"
                     /transl_table=1
                     /translation="MSHAGSYDSSHSHSVMTEDEEDWEDYVKGGYHPVHIGDTFSDGRY
                     LVVRKLGWGHFSTVWLAKDTKLNRHVALKVVKSAPRYTETALDEIKLLQRLITSSTPPV
                     QPTPENPNPAPSPSQTHSGRSHVISFLDHFRHKGPNGTHVCMVFEVLGENLLGLIKRHQ
                     NKGVPMHLVKQIAKQILLGLDYMHRCCGVIHTDLKPENVLISIDDVESVIQAELTAQSA
                     SQTPPPTRLIGVPPSRGRGGNQTPRSESVFITGSQPLPSPSSSFGSTSHLDRWGFGMSK
                     IDDNGDASGPASVSSSTKVKSRSEDASENRGKGADQRADSAEAAAERISNVTLDSSPFG
                     EKTRPEAGKGKQAGPSLLSQQAPAGGSQSRAGAAPPPYSSSTDDPMSAAETPLSSSAMS
                     VDGIPVYEGPEKITVKIADLGNATWVEHHFTDDIQTRQYRCPEVILGAKWGPSADIWSI
                     ACIIFELITGGDYLFDPASGSRYSKDDDHIAQIIELMGEFPKSLAFSGKYSSDFFNRRG
                     ELRHIQKLRFWPLDSVLHDKYLLPKEEADMIASFLNPMLRLNPDKRAKASELTHHAWLD
                     GIVVQGEIDIIRRAEEEEARRKRQAQEASSAQQGHAQDGKENARGEQRLAVKDSDVDAM
                     KPVDDVIVGLEDAENATTVPTLSSPVPGVKPGHAHSSSKGEVPTLTPVPVPPHGKGRA"
     exon            62299..62687
                     /ID="exon_28_3"
                     /Parent="mRNA_28"
                     /gene="jgi.p|Fomfom1|1223189"
                     /source="prediction"
     exon            62762..63439
                     /ID="exon_28_4"
                     /Parent="mRNA_28"
                     /gene="jgi.p|Fomfom1|1223189"
                     /source="prediction"
     exon            63503..63621
                     /ID="exon_28_5"
                     /Parent="mRNA_28"
                     /gene="jgi.p|Fomfom1|1223189"
                     /source="prediction"
     exon            63715..63880
                     /ID="exon_28_6"
                     /Parent="mRNA_28"
                     /gene="jgi.p|Fomfom1|1223189"
                     /source="prediction"
     exon            64014..64757
                     /ID="exon_28_7"
                     /Parent="mRNA_28"
                     /gene="jgi.p|Fomfom1|1223189"
                     /source="prediction"
     three_prime_UTR 64547..64757
                     /ID="UTR3_28"
                     /Parent="mRNA_28"
                     /gene="jgi.p|Fomfom1|1223189"
                     /source="prediction"
     exon            65131..65237
                     /ID="exon_29_1"
                     /Parent="mRNA_29"
                     /gene="jgi.p|Fomfom1|1362225"
                     /source="prediction"
     gene            65131..66370
                     /ID="gene_29"
                     /Name="jgi.p|Fomfom1|1362225"
                     /gene="gene65130_66370"
                     /portal_id="Fomfom1"
                     /proteinId="1362225"
                     /score="0"
                     /source="prediction"
                     /transcriptId="1362416"
     mRNA            65131..66370
                     /ID="mRNA_29"
                     /Name="jgi.p|Fomfom1|1362225"
                     /Parent="gene_29"
                     /gene="jgi.p|Fomfom1|1362225"
                     /proteinId="1362225"
                     /source="prediction"
                     /track="FilteredModels1"
                     /transcriptId="1362416"
     CDS             join(65131..65237,65647..65756,65837..66032,66082..66172,
                     66227..66287,66348..66370)
                     /ID="CDS_29"
                     /gene="jgi.p_Fomfom1_1362225"
                     /source="prediction"
                     /transl_table=1
                     /translation="MPEMTTDDVPTSDATSMSSSGLDSPGYAPTPTAQKVDVDSAALDV
                     PAYALNVDPQSAWKFGRPHIIATDIVPESFWSLVHVHKLFEYAPTQETFPVPFVSGDIF
                     KPALLEPTLPSTLRHFGPKPSKLSDVVTLTELPGQKTNSSNSHAPSQASSRISLEWPRR
                     HVQGGQQEAGTVNSRDRKDFAAYAYDTALPSS"
     exon            65647..65756
                     /ID="exon_29_2"
                     /Parent="mRNA_29"
                     /gene="jgi.p|Fomfom1|1362225"
                     /source="prediction"
     exon            65837..66032
                     /ID="exon_29_3"
                     /Parent="mRNA_29"
                     /gene="jgi.p|Fomfom1|1362225"
                     /source="prediction"
     exon            66082..66172
                     /ID="exon_29_4"
                     /Parent="mRNA_29"
                     /gene="jgi.p|Fomfom1|1362225"
                     /source="prediction"
     exon            66227..66287
                     /ID="exon_29_5"
                     /Parent="mRNA_29"
                     /gene="jgi.p|Fomfom1|1362225"
                     /source="prediction"
     exon            66348..66370
                     /ID="exon_29_6"
                     /Parent="mRNA_29"
                     /gene="jgi.p|Fomfom1|1362225"
                     /source="prediction"
     three_prime_UTR complement(66524..66605)
                     /ID="UTR3_30"
                     /Parent="mRNA_30"
                     /gene="jgi.p|Fomfom1|1223203"
                     /source="prediction"
     exon            complement(66524..67570)
                     /ID="exon_30_7"
                     /Parent="mRNA_30"
                     /gene="jgi.p|Fomfom1|1223203"
                     /source="prediction"
     gene            complement(66524..68577)
                     /ID="gene_30"
                     /Name="jgi.p|Fomfom1|1223203"
                     /gene="gene66523_68577"
                     /portal_id="Fomfom1"
                     /proteinId="1223203"
                     /score="0"
                     /source="prediction"
                     /transcriptId="1223394"
     mRNA            complement(66524..68577)
                     /ID="mRNA_30"
                     /Name="jgi.p|Fomfom1|1223203"
                     /Parent="gene_30"
                     /gene="jgi.p|Fomfom1|1223203"
                     /proteinId="1223203"
                     /source="prediction"
                     /track="FilteredModels1"
                     /transcriptId="1223394"
     CDS             complement(join(66606..67570,67634..67899,67969..68093))
                     /ID="CDS_30"
                     /gene="jgi.p_Fomfom1_1223203"
                     /source="prediction"
                     /transl_table=1
                     /translation="MTAIPALDRLRSTLDEGLPYCSGTYELPVDIFDLYYGRDHPKFVN
                     LSKTLAKPEALAELQATCEPAMFGRNDKTIIDETYRKAGKMDTSEFVLRFDAQHDGLLD
                     VVRSSLLLGEQSRRSITAQLYKLNVYGEGAFFKPHQDTPISDKMFGSLVVVFPTEHSGG
                     ALVLRHHGKEWTFDSGEILANAPNSIGYAAFFSDVEHEVTPIISGHRVTITYNLFWADT
                     DVAPVSAIPRAVNVLQPQNASTTSIESALKAVLSDGAFLPAGGTLGFGLRHTYPFPRTS
                     FYGHVEWFRRKDQQTKDILEVVTGCLKGSDAALFAAFEALGLQPKLRFVTDTRDDSDPK
                     ILLDHLADLGDEVEGVFNRLIEDERGVAIDNVDADSLDAAKLQMGKTEYGYEMLQLPVH
                     WVTEMKTLNTVQSGYAAYGNDAGLSYFYLEACLVVVVGPVEDRKAVSKELKV"
     exon            complement(67634..67899)
                     /ID="exon_30_6"
                     /Parent="mRNA_30"
                     /gene="jgi.p|Fomfom1|1223203"
                     /source="prediction"
     exon            complement(67969..68127)
                     /ID="exon_30_5"
                     /Parent="mRNA_30"
                     /gene="jgi.p|Fomfom1|1223203"
                     /source="prediction"
     five_prime_UTR  complement(68094..68127)
                     /ID="UTR5_30"
                     /Parent="mRNA_30"
                     /gene="jgi.p|Fomfom1|1223203"
                     /source="prediction"
     exon            complement(68188..68300)
                     /ID="exon_30_4"
                     /Parent="mRNA_30"
                     /gene="jgi.p|Fomfom1|1223203"
                     /source="prediction"
     five_prime_UTR  complement(68188..68300)
                     /ID="UTR5_30"
                     /Parent="mRNA_30"
                     /gene="jgi.p|Fomfom1|1223203"
                     /source="prediction"
     exon            complement(68355..68386)
                     /ID="exon_30_3"
                     /Parent="mRNA_30"
                     /gene="jgi.p|Fomfom1|1223203"
                     /source="prediction"
     five_prime_UTR  complement(68355..68386)
                     /ID="UTR5_30"
                     /Parent="mRNA_30"
                     /gene="jgi.p|Fomfom1|1223203"
                     /source="prediction"
     exon            complement(68419..68488)
                     /ID="exon_30_2"
                     /Parent="mRNA_30"
                     /gene="jgi.p|Fomfom1|1223203"
                     /source="prediction"
     five_prime_UTR  complement(68419..68488)
                     /ID="UTR5_30"
                     /Parent="mRNA_30"
                     /gene="jgi.p|Fomfom1|1223203"
                     /source="prediction"
     exon            complement(68530..68577)
                     /ID="exon_30_1"
                     /Parent="mRNA_30"
                     /gene="jgi.p|Fomfom1|1223203"
                     /source="prediction"
     five_prime_UTR  complement(68530..68577)
                     /ID="UTR5_30"
                     /Parent="mRNA_30"
                     /gene="jgi.p|Fomfom1|1223203"
                     /source="prediction"
     five_prime_UTR  68849..68886
                     /ID="UTR5_31"
                     /Parent="mRNA_31"
                     /gene="jgi.p|Fomfom1|1223214"
                     /source="prediction"
     gene            68849..69929
                     /ID="gene_31"
                     /Name="jgi.p|Fomfom1|1223214"
                     /gene="gene68848_69929"
                     /portal_id="Fomfom1"
                     /proteinId="1223214"
                     /score="0"
                     /source="prediction"
                     /transcriptId="1223405"
     mRNA            68849..69929
                     /ID="mRNA_31"
                     /Name="jgi.p|Fomfom1|1223214"
                     /Parent="gene_31"
                     /gene="jgi.p|Fomfom1|1223214"
                     /proteinId="1223214"
                     /source="prediction"
                     /track="FilteredModels1"
                     /transcriptId="1223405"
     exon            68849..69929
                     /ID="exon_31_1"
                     /Parent="mRNA_31"
                     /gene="jgi.p|Fomfom1|1223214"
                     /source="prediction"
     CDS             68887..69543
                     /ID="CDS_31"
                     /gene="jgi.p_Fomfom1_1223214"
                     /phase="0"
                     /source="prediction"
                     /transl_table=1
                     /translation="MYQASQSIVADASLDYLYMSVCLVVCPTGSRFVQGQQKGMTEDSH
                     CNIERWIATHKICVMQVTCTEEMTMNQTHKISWYRKGKLCLTSPISQCRDFCAEKNGPS
                     CCVEHLICISEHVDIRPARRSPQTYAQYMHSIHSAENIWMDEPCDYPYVAWERVCWQVC
                     LGNEGTNLMTECLRTWRKYSSITKRIIHHISVILLQLLYLHCTTTTSISGNRGGK"
     three_prime_UTR 69544..69929
                     /ID="UTR3_31"
                     /Parent="mRNA_31"
                     /gene="jgi.p|Fomfom1|1223214"
                     /source="prediction"
     three_prime_UTR complement(73494..73758)
                     /ID="UTR3_32"
                     /Parent="mRNA_32"
                     /gene="jgi.p|Fomfom1|1223224"
                     /source="prediction"
     exon            complement(73494..74375)
                     /ID="exon_32_2"
                     /Parent="mRNA_32"
                     /gene="jgi.p|Fomfom1|1223224"
                     /source="prediction"
     gene            complement(73494..74622)
                     /ID="gene_32"
                     /Name="jgi.p|Fomfom1|1223224"
                     /gene="gene73493_74622"
                     /portal_id="Fomfom1"
                     /proteinId="1223224"
                     /score="0"
                     /source="prediction"
                     /transcriptId="1223415"
     mRNA            complement(73494..74622)
                     /ID="mRNA_32"
                     /Name="jgi.p|Fomfom1|1223224"
                     /Parent="gene_32"
                     /gene="jgi.p|Fomfom1|1223224"
                     /proteinId="1223224"
                     /source="prediction"
                     /track="FilteredModels1"
                     /transcriptId="1223415"
     CDS             complement(join(73759..74375,74470..74551))
                     /ID="CDS_32"
                     /gene="jgi.p_Fomfom1_1223224"
                     /source="prediction"
                     /transl_table=1
                     /translation="MTDQKTGCTCGHCYEGWLSPRMKERLEYSAELRYELSKSLLDTQD
                     GVPEDITSVLPIDYAHIDTAVHYLPAAVRAKIGPSAPSEDAPAGDTVYRGYVAVFEAIK
                     DTVQTEDAGHKDFPSVATISNQLSKLRDASDASSKLVAAYLDNGGKAEYALDCIVDRAR
                     EELSPLGRLYDAEKQYIDAVLDGEEKHAVCQNDLNFALVREKLGLPSETLGVIQEDEED
                     SQDPPSDDEQ"
     exon            complement(74470..74622)
                     /ID="exon_32_1"
                     /Parent="mRNA_32"
                     /gene="jgi.p|Fomfom1|1223224"
                     /source="prediction"
     exon            complement(74548..75161)
                     /ID="exon_33_12"
                     /Parent="mRNA_33"
                     /gene="jgi.p|Fomfom1|1190066"
                     /source="prediction"
     gene            complement(74548..77614)
                     /ID="gene_33"
                     /Name="jgi.p|Fomfom1|1190066"
                     /gene="gene74547_77614"
                     /portal_id="Fomfom1"
                     /proteinId="1190066"
                     /score="0"
                     /source="prediction"
                     /transcriptId="1190257"
     mRNA            complement(74548..77614)
                     /ID="mRNA_33"
                     /Name="jgi.p|Fomfom1|1190066"
                     /Parent="gene_33"
                     /gene="jgi.p|Fomfom1|1190066"
                     /proteinId="1190066"
                     /source="prediction"
                     /track="FilteredModels1"
                     /transcriptId="1190257"
     CDS             complement(join(74548..75161,75260..75327,75398..75631,
                     75705..75734,76008..76208,76273..76339,76409..76659,
                     76720..76892,76953..77094,77172..77263,77317..77414,
                     77476..77614))
                     /ID="CDS_33"
                     /gene="jgi.p_Fomfom1_1190066"
                     /source="prediction"
                     /transl_table=1
                     /translation="MLDSQHATLFTLVTGAVSVYFVRRLLRKSYSPLDNISGPPSGSIW
                     AGNIMQLFSQEHWDFVRHIADTYGPVAKLHGFFGAKTLHIYDLKAMHSISIKDQESYYR
                     GGEFIGTMLLLIGPGLLSTHGDSHKKQRKMLNPVFSVAHIRNITPLFYNVTEKFVAAIN
                     SQVEGGPQELDMMHWIGRIALELIGQGGMGHSFDPLVDGSQDTLTEVVKAFVPSFEKIQ
                     WARFLFPYLPYLGPSWFRRAILDLIPSKTIQKAKEVTDVVNKPSEELVNAKKAALGKGE
                     EDVTHRVGEGKDVLSILLKGNTTAAEEDKLPDEELYAHILTFILAGTDTTSNTLARILH
                     QLADHQDVQEKLRKEIHEAQERWGQAIPYDELCALPYMDAVCRETLRIFTPLNVIAREV
                     LHDTILPLSSPVRGIDGTKISEIPVQKGTSIFCHLGEANADKALWGQDAREWKPERWLK
                     PLPREVEEARVPGVYAHMMTFIGGPYACMYVSIRFAQVFIQVVLALLLSSLKFERSKTP
                     ISWKFGGVAYPTSGEAGHKAEMHLVVSRVCPLSMKDMIAWMCRLRETNRTYRSTWTSAV
                     CTLGAIVTAYSRDIYAELGIQVKCATKHNSHGSAYWYLYTSASFTTTAFASPFHKTIGS
                     VAMTLWIAPGDQLSSKVTATGLCHCEALLVRDRMGANLICYKNRRSSPFLSFNFLPLHR
                     YAATPRIT"
     five_prime_UTR  complement(74552..74622)
                     /ID="UTR5_32"
                     /Parent="mRNA_32"
                     /gene="jgi.p|Fomfom1|1223224"
                     /source="prediction"
     exon            complement(75260..75327)
                     /ID="exon_33_11"
                     /Parent="mRNA_33"
                     /gene="jgi.p|Fomfom1|1190066"
                     /source="prediction"
     exon            complement(75398..75631)
                     /ID="exon_33_10"
                     /Parent="mRNA_33"
                     /gene="jgi.p|Fomfom1|1190066"
                     /source="prediction"
     exon            complement(75705..75734)
                     /ID="exon_33_9"
                     /Parent="mRNA_33"
                     /gene="jgi.p|Fomfom1|1190066"
                     /source="prediction"
     exon            complement(76008..76208)
                     /ID="exon_33_8"
                     /Parent="mRNA_33"
                     /gene="jgi.p|Fomfom1|1190066"
                     /source="prediction"
     exon            complement(76273..76339)
                     /ID="exon_33_7"
                     /Parent="mRNA_33"
                     /gene="jgi.p|Fomfom1|1190066"
                     /source="prediction"
     exon            complement(76409..76659)
                     /ID="exon_33_6"
                     /Parent="mRNA_33"
                     /gene="jgi.p|Fomfom1|1190066"
                     /source="prediction"
     exon            complement(76720..76892)
                     /ID="exon_33_5"
                     /Parent="mRNA_33"
                     /gene="jgi.p|Fomfom1|1190066"
                     /source="prediction"
     exon            complement(76953..77094)
                     /ID="exon_33_4"
                     /Parent="mRNA_33"
                     /gene="jgi.p|Fomfom1|1190066"
                     /source="prediction"
     exon            complement(77172..77263)
                     /ID="exon_33_3"
                     /Parent="mRNA_33"
                     /gene="jgi.p|Fomfom1|1190066"
                     /source="prediction"
     exon            complement(77317..77414)
                     /ID="exon_33_2"
                     /Parent="mRNA_33"
                     /gene="jgi.p|Fomfom1|1190066"
                     /source="prediction"
     exon            complement(77476..77614)
                     /ID="exon_33_1"
                     /Parent="mRNA_33"
                     /gene="jgi.p|Fomfom1|1190066"
                     /source="prediction"
     exon            78208..78248
                     /ID="exon_34_1"
                     /Parent="mRNA_34"
                     /gene="jgi.p|Fomfom1|1212793"
                     /source="prediction"
     gene            78208..79443
                     /ID="gene_34"
                     /Name="jgi.p|Fomfom1|1212793"
                     /gene="gene78207_79443"
                     /portal_id="Fomfom1"
                     /proteinId="1212793"
                     /score="0"
                     /source="prediction"
                     /transcriptId="1212984"
     mRNA            78208..79443
                     /ID="mRNA_34"
                     /Name="jgi.p|Fomfom1|1212793"
                     /Parent="gene_34"
                     /gene="jgi.p|Fomfom1|1212793"
                     /proteinId="1212793"
                     /source="prediction"
                     /track="FilteredModels1"
                     /transcriptId="1212984"
     CDS             join(78208..78248,78338..78441,78487..78615,78692..79093,
                     79173..79264,79288..79443)
                     /ID="CDS_34"
                     /gene="jgi.p_Fomfom1_1212793"
                     /source="prediction"
                     /transl_table=1
                     /translation="MGSYDVTLKAIHKSKAVTREKVKRISQGRRNAMKPQELPLPKVED
                     ALEDTTATITMSSTALSVESTSGRRRGAASEAYTGRLSHDAYKVLRAFFRDVTSNPTLA
                     QCNELSYKIQQLSGCEACTCEKIRQYFANRKRNLARRTSTVLGVDTIPLGVEEDSKEGI
                     LTPKEVFQVSAHAPAASGIAHENSTAQKTEALVQATNSLSADVQRGPSGTHVPQYPSQA
                     CTAVTHAAEFHVWYIGYPSSPAPSTDLYAQSDLRKREAAADDLSLVCHATCLVPAPKVG
                     LLYGSWRPDRDEDFDPQWYMHSMIGL"
     exon            78338..78441
                     /ID="exon_34_2"
                     /Parent="mRNA_34"
                     /gene="jgi.p|Fomfom1|1212793"
                     /source="prediction"
     exon            78487..78615
                     /ID="exon_34_3"
                     /Parent="mRNA_34"
                     /gene="jgi.p|Fomfom1|1212793"
                     /source="prediction"
     exon            78692..79093
                     /ID="exon_34_4"
                     /Parent="mRNA_34"
                     /gene="jgi.p|Fomfom1|1212793"
                     /source="prediction"
     exon            79173..79264
                     /ID="exon_34_5"
                     /Parent="mRNA_34"
                     /gene="jgi.p|Fomfom1|1212793"
                     /source="prediction"
     exon            79288..79443
                     /ID="exon_34_6"
                     /Parent="mRNA_34"
                     /gene="jgi.p|Fomfom1|1212793"
                     /source="prediction"
     exon            complement(81154..82079)
                     /ID="exon_35_3"
                     /Parent="mRNA_35"
                     /gene="jgi.p|Fomfom1|1188007"
                     /source="prediction"
     gene            complement(81154..82600)
                     /ID="gene_35"
                     /Name="jgi.p|Fomfom1|1188007"
                     /gene="gene81153_82600"
                     /portal_id="Fomfom1"
                     /proteinId="1188007"
                     /score="0"
                     /source="prediction"
                     /transcriptId="1188198"
     mRNA            complement(81154..82600)
                     /ID="mRNA_35"
                     /Name="jgi.p|Fomfom1|1188007"
                     /Parent="gene_35"
                     /gene="jgi.p|Fomfom1|1188007"
                     /proteinId="1188007"
                     /source="prediction"
                     /track="FilteredModels1"
                     /transcriptId="1188198"
     CDS             complement(join(81154..82079,82139..82407,82470..82600))
                     /ID="CDS_35"
                     /gene="jgi.p_Fomfom1_1188007"
                     /source="prediction"
                     /transl_table=1
                     /translation="MTEFKFPLLGALRATLAERPPFCSGTLELPEDNFELYYGQASARY
                     VNLCDTSPERLHALKALADASEAAWFGRNTETVLDETYRKAGKMDAENFMLRFDVERSG
                     LLNIVHTGLLSGKKEGGDTRAELYKLNVYGESAFFKPHRDTPKSDTMFGSLVVIFPTPH
                     QGGTIVLRHQGQEWTIDAAELLFNQGPPNKIVYVAFFSDVEHEILPVTSGHRVTVTYNL
                     YWSRPDPAVLPKGLTMLHPTHSSTRRVRDVLAALLDDSQFLPGGGTLGFELRHRYPFPK
                     SWQGSDPDPLDQLHNGWLKGGDWALYNACKELGLKPLLRLVYDGVVGCIILDEMLDCEG
                     RHMVGNDEDLLAEGGRVVIEGGFASSSDKIESQLDEARNLYGDDVATSVVHWVTSRAIT
                     QRWYIQSGVYMTYGNEASVEYLYAPCLVVEVGPLGKKFEKEA"
     exon            complement(82139..82407)
                     /ID="exon_35_2"
                     /Parent="mRNA_35"
                     /gene="jgi.p|Fomfom1|1188007"
                     /source="prediction"
     exon            complement(82470..82600)
                     /ID="exon_35_1"
                     /Parent="mRNA_35"
                     /gene="jgi.p|Fomfom1|1188007"
                     /source="prediction"
     exon            83362..83448
                     /ID="exon_36_1"
                     /Parent="mRNA_36"
                     /gene="jgi.p|Fomfom1|1312743"
                     /source="prediction"
     gene            83362..85745
                     /ID="gene_36"
                     /Name="jgi.p|Fomfom1|1312743"
                     /gene="gene83361_85745"
                     /portal_id="Fomfom1"
                     /proteinId="1312743"
                     /score="0"
                     /source="prediction"
                     /transcriptId="1312934"
     mRNA            83362..85745
                     /ID="mRNA_36"
                     /Name="jgi.p|Fomfom1|1312743"
                     /Parent="gene_36"
                     /gene="jgi.p|Fomfom1|1312743"
                     /proteinId="1312743"
                     /source="prediction"
                     /track="FilteredModels1"
                     /transcriptId="1312934"
     CDS             join(83362..83448,83513..83693,83755..83881,83937..84271,
                     84328..84338,84396..84464,84522..84732,84789..84868,
                     84937..85139,85214..85310,85364..85453,85508..85576,
                     85641..85745)
                     /ID="CDS_36"
                     /gene="jgi.p_Fomfom1_1312743"
                     /source="prediction"
                     /transl_table=1
                     /translation="MLFSLTAWPFFTPLLTIPLSVTHALAAYPREPKLEWVLCDASVVT
                     DPHLDCAFLTVPLDFHDPEVGNARIAVAKVNATGKRRGTVFYNPGGPAIPGVTVLNDSG
                     ARNSLLSATGGVYDIVSWDPRGVGTLTVPGSVFCFDSVREYNEFFNGTIELTGIEETGN
                     FTDPADTKALLSQAPIMQEKYRQVEQKCLNGPSGKYLGYMGTAAAVRDMVSMANILDGP
                     DAPINYIGVSYGTIIGAWFVNMFPERVGRVIIDGIVNPETFATQETSTVWDSQQYESAD
                     TTYKGLITGCALAGPQGCPAASEGDGPLDIDSKFQALINAAHDATQKNTSVPLTSGHIR
                     LDLLGAMYNPANWSTFMNDYYPWAVSVVCVIRDRRVQATLTPLYSQIRRQNQMKETRSY
                     SDVAIFCRDSVDVDPHVNMTDVFKAAIKGTQTISHILTCSFWPVRVVERYQGPFNKTLA
                     NRILITSHTYDPVTPLSGAQALAGFLGDSARLVRLNGLGHTPDASPSACMYNILVAYMV
                     NGTLPANGTVCEVDADYEVFPGVTTADILANLPTSDI"
     exon            83513..83693
                     /ID="exon_36_2"
                     /Parent="mRNA_36"
                     /gene="jgi.p|Fomfom1|1312743"
                     /source="prediction"
     exon            83755..83881
                     /ID="exon_36_3"
                     /Parent="mRNA_36"
                     /gene="jgi.p|Fomfom1|1312743"
                     /source="prediction"
     exon            83937..84271
                     /ID="exon_36_4"
                     /Parent="mRNA_36"
                     /gene="jgi.p|Fomfom1|1312743"
                     /source="prediction"
     exon            84328..84338
                     /ID="exon_36_5"
                     /Parent="mRNA_36"
                     /gene="jgi.p|Fomfom1|1312743"
                     /source="prediction"
     exon            84396..84464
                     /ID="exon_36_6"
                     /Parent="mRNA_36"
                     /gene="jgi.p|Fomfom1|1312743"
                     /source="prediction"
     exon            84522..84732
                     /ID="exon_36_7"
                     /Parent="mRNA_36"
                     /gene="jgi.p|Fomfom1|1312743"
                     /source="prediction"
     exon            84789..84868
                     /ID="exon_36_8"
                     /Parent="mRNA_36"
                     /gene="jgi.p|Fomfom1|1312743"
                     /source="prediction"
     exon            84937..85139
                     /ID="exon_36_9"
                     /Parent="mRNA_36"
                     /gene="jgi.p|Fomfom1|1312743"
                     /source="prediction"
     exon            85214..85310
                     /ID="exon_36_10"
                     /Parent="mRNA_36"
                     /gene="jgi.p|Fomfom1|1312743"
                     /source="prediction"
     exon            85364..85453
                     /ID="exon_36_11"
                     /Parent="mRNA_36"
                     /gene="jgi.p|Fomfom1|1312743"
                     /source="prediction"
     exon            85508..85576
                     /ID="exon_36_12"
                     /Parent="mRNA_36"
                     /gene="jgi.p|Fomfom1|1312743"
                     /source="prediction"
     exon            85641..85745
                     /ID="exon_36_13"
                     /Parent="mRNA_36"
                     /gene="jgi.p|Fomfom1|1312743"
                     /source="prediction"
     exon            complement(89336..89862)
                     /ID="exon_37_5"
                     /Parent="mRNA_37"
                     /gene="jgi.p|Fomfom1|1187581"
                     /source="prediction"
     gene            complement(89336..90490)
                     /ID="gene_37"
                     /Name="jgi.p|Fomfom1|1187581"
                     /gene="gene89335_90490"
                     /portal_id="Fomfom1"
                     /proteinId="1187581"
                     /score="0"
                     /source="prediction"
                     /transcriptId="1187772"
     mRNA            complement(89336..90490)
                     /ID="mRNA_37"
                     /Name="jgi.p|Fomfom1|1187581"
                     /Parent="gene_37"
                     /gene="jgi.p|Fomfom1|1187581"
                     /proteinId="1187581"
                     /source="prediction"
                     /track="FilteredModels1"
                     /transcriptId="1187772"
     CDS             complement(join(89336..89862,89919..89993,90050..90141,
                     90203..90243,90317..90490))
                     /ID="CDS_37"
                     /gene="jgi.p_Fomfom1_1187581"
                     /source="prediction"
                     /transl_table=1
                     /translation="MSEVRPVANLRSILALEETEKLLQLDMDQLKFFRATTDIQDESVL
                     RAHIVAIQREAYTVQPYPSIVNFNFVQLELSHTYGYPGLIELGRARENPILLDVGCCFG
                     VDLRKAILDGYPRESVIATDIVPEFWDIGQKLFNSTPDTFPVPFLSGDIFDPAFLKSDT
                     PIYTPLPSSPPSLPSVKTLTELRGHVSAITISHVFHVFSTEAEQLQLARALASLLSPEP
                     GSMIIGLQSGLREKGVRKGFSLDMFSHSPESWTALWDGQVFEKGTVRVDVRLVERARRY
                     IHNGEVANTPRSYLEWTVTRL"
     exon            complement(89919..89993)
                     /ID="exon_37_4"
                     /Parent="mRNA_37"
                     /gene="jgi.p|Fomfom1|1187581"
                     /source="prediction"
     exon            complement(90050..90141)
                     /ID="exon_37_3"
                     /Parent="mRNA_37"
                     /gene="jgi.p|Fomfom1|1187581"
                     /source="prediction"
     exon            complement(90203..90243)
                     /ID="exon_37_2"
                     /Parent="mRNA_37"
                     /gene="jgi.p|Fomfom1|1187581"
                     /source="prediction"
     exon            complement(90317..90490)
                     /ID="exon_37_1"
                     /Parent="mRNA_37"
                     /gene="jgi.p|Fomfom1|1187581"
                     /source="prediction"
     five_prime_UTR  91544..91694
                     /ID="UTR5_38"
                     /Parent="mRNA_38"
                     /gene="jgi.p|Fomfom1|2855"
                     /source="prediction"
     exon            91544..91708
                     /ID="exon_38_1"
                     /Parent="mRNA_38"
                     /gene="jgi.p|Fomfom1|2855"
                     /source="prediction"
     gene            91544..92449
                     /ID="gene_38"
                     /Name="jgi.p|Fomfom1|2855"
                     /gene="gene91543_92449"
                     /portal_id="Fomfom1"
                     /proteinId="2855"
                     /score="0"
                     /source="prediction"
                     /transcriptId="2855"
     mRNA            91544..92449
                     /ID="mRNA_38"
                     /Name="jgi.p|Fomfom1|2855"
                     /Parent="gene_38"
                     /gene="jgi.p|Fomfom1|2855"
                     /proteinId="2855"
                     /source="prediction"
                     /track="FilteredModels1"
                     /transcriptId="2855"
     CDS             join(91695..91708,91767..92349)
                     /ID="CDS_38"
                     /gene="jgi.p_Fomfom1_2855"
                     /source="prediction"
                     /transl_table=1
                     /translation="MLVQSSLPSSPVPVHDHVFRTSSTSSSESRSTISSKVIAILRPDQ
                     FQQWRQPERLARLKQRPVSACRLSSGWSSPFHHFFERVDRCCNPAGVTLGFGLRHAYPF
                     PRTWDYRSSHKYSSRKKDPLEVVTGCLKGTDAALFAAFEALELQPRLRFVTDPLDGRGT
                     RAALLAASKAWLGVWLQLYRDDSDSNILLDHCEPR"
     exon            91767..92449
                     /ID="exon_38_2"
                     /Parent="mRNA_38"
                     /gene="jgi.p|Fomfom1|2855"
                     /source="prediction"
     three_prime_UTR 92350..92449
                     /ID="UTR3_38"
                     /Parent="mRNA_38"
                     /gene="jgi.p|Fomfom1|2855"
                     /source="prediction"
     three_prime_UTR complement(93268..93412)
                     /ID="UTR3_39"
                     /Parent="mRNA_39"
                     /gene="jgi.p|Fomfom1|2870"
                     /source="prediction"
     exon            complement(93268..93558)
                     /ID="exon_39_12"
                     /Parent="mRNA_39"
                     /gene="jgi.p|Fomfom1|2870"
                     /source="prediction"
     gene            complement(93268..96130)
                     /ID="gene_39"
                     /Name="jgi.p|Fomfom1|2870"
                     /gene="gene93267_96130"
                     /portal_id="Fomfom1"
                     /proteinId="2870"
                     /score="0"
                     /source="prediction"
                     /transcriptId="2870"
     mRNA            complement(93268..96130)
                     /ID="mRNA_39"
                     /Name="jgi.p|Fomfom1|2870"
                     /Parent="gene_39"
                     /gene="jgi.p|Fomfom1|2870"
                     /proteinId="2870"
                     /source="prediction"
                     /track="FilteredModels1"
                     /transcriptId="2870"
     CDS             complement(join(93413..93558,93621..93649,93716..93748,
                     93819..94052,94106..94336,94399..94465,94525..94775,
                     94834..95012,95065..95206,95277..95368,95422..95519,
                     95585..95714))
                     /ID="CDS_39"
                     /gene="jgi.p_Fomfom1_2870"
                     /source="prediction"
                     /transl_table=1
                     /translation="MGGIALPLVALAALYALWRIFHRYLTTYDLDNLPGPPPSSFLFGN
                     MNEFGKRQSWKEFAAIADTYGPVSVLRSVLGRRLILIHDPMALHTMLVKDQEFLQKGLA
                     PSNVFTLLLGPGVLSTRGTQHRRQRKLLNPVFSASHLRDMTHIFYGIAHKLQAAIKSRL
                     PSDGSPEVLDMNGWNGRTTLEMLGQAGLGYSFDNFEEDSSDAYGESLKLFFPVLNRVRL
                     LGLWVDNLSYVFSDRILRRIFRLAPHQPLQRLLDISDTMLRRSQEIIDERKAALQKGDA
                     ALMAQVGEGKDIMSICLKANMAATPKEQMTDEEILAQTSTFILAGMDTTSNALSRILHL
                     LSQHPDAQQKLRAELIEATNGGTTDLGYDDLMKLPYLDAVCRETLRVFAPVLLSGRAAT
                     KELVLPFSEPVRGRDGRLMSEVVVPRDTFVLAHFQASNSNKALWGDDAHEWKPERWLAS
                     LPGLLEDAHLPGVYANLMTFSGGIRSCIGFKFSQLEMKVVLAIMLTNFSFELTDQPIAW
                     NSSAVIYPTMGEKSTKPEMLLKVRAL"
     exon            complement(93621..93649)
                     /ID="exon_39_11"
                     /Parent="mRNA_39"
                     /gene="jgi.p|Fomfom1|2870"
                     /source="prediction"
     exon            complement(93716..93748)
                     /ID="exon_39_10"
                     /Parent="mRNA_39"
                     /gene="jgi.p|Fomfom1|2870"
                     /source="prediction"
     exon            complement(93819..94052)
                     /ID="exon_39_9"
                     /Parent="mRNA_39"
                     /gene="jgi.p|Fomfom1|2870"
                     /source="prediction"
     exon            complement(94106..94336)
                     /ID="exon_39_8"
                     /Parent="mRNA_39"
                     /gene="jgi.p|Fomfom1|2870"
                     /source="prediction"
     exon            complement(94399..94465)
                     /ID="exon_39_7"
                     /Parent="mRNA_39"
                     /gene="jgi.p|Fomfom1|2870"
                     /source="prediction"
     exon            complement(94525..94775)
                     /ID="exon_39_6"
                     /Parent="mRNA_39"
                     /gene="jgi.p|Fomfom1|2870"
                     /source="prediction"
     exon            complement(94834..95012)
                     /ID="exon_39_5"
                     /Parent="mRNA_39"
                     /gene="jgi.p|Fomfom1|2870"
                     /source="prediction"
     exon            complement(95065..95206)
                     /ID="exon_39_4"
                     /Parent="mRNA_39"
                     /gene="jgi.p|Fomfom1|2870"
                     /source="prediction"
     exon            complement(95277..95368)
                     /ID="exon_39_3"
                     /Parent="mRNA_39"
                     /gene="jgi.p|Fomfom1|2870"
                     /source="prediction"
     exon            complement(95422..95519)
                     /ID="exon_39_2"
                     /Parent="mRNA_39"
                     /gene="jgi.p|Fomfom1|2870"
                     /source="prediction"
     exon            complement(95585..96130)
                     /ID="exon_39_1"
                     /Parent="mRNA_39"
                     /gene="jgi.p|Fomfom1|2870"
                     /source="prediction"
     five_prime_UTR  complement(95715..96130)
                     /ID="UTR5_39"
                     /Parent="mRNA_39"
                     /gene="jgi.p|Fomfom1|2870"
                     /source="prediction"
     three_prime_UTR complement(96200..96396)
                     /ID="UTR3_40"
                     /Parent="mRNA_40"
                     /gene="jgi.p|Fomfom1|1442638"
                     /source="prediction"
     exon            complement(96200..96542)
                     /ID="exon_40_13"
                     /Parent="mRNA_40"
                     /gene="jgi.p|Fomfom1|1442638"
                     /source="prediction"
     gene            complement(96200..98756)
                     /ID="gene_40"
                     /Name="jgi.p|Fomfom1|1442638"
                     /gene="gene96199_98756"
                     /portal_id="Fomfom1"
                     /proteinId="1442638"
                     /score="0"
                     /source="prediction"
                     /transcriptId="1442829"
     mRNA            complement(96200..98756)
                     /ID="mRNA_40"
                     /Name="jgi.p|Fomfom1|1442638"
                     /Parent="gene_40"
                     /gene="jgi.p|Fomfom1|1442638"
                     /proteinId="1442638"
                     /source="prediction"
                     /track="FilteredModels1"
                     /transcriptId="1442829"
     CDS             complement(join(96397..96542,96619..96647,96699..96731,
                     96790..97023,97076..97306,97366..97432,97486..97736,
                     97792..97961,98018..98095,98153..98162,98214..98305,
                     98365..98462,98515..98644))
                     /ID="CDS_40"
                     /gene="jgi.p_Fomfom1_1442638"
                     /source="prediction"
                     /transl_table=1
                     /translation="MNQLSVVALAITALLVVWQIYRNCWVKSPLDNLSGPAPVSFFLGN
                     VPEIASSQAWKKWASYAETYGPVSKINGFLRMRMLLIHDPRALHSVLVKDQDLYPKRLT
                     PSHVLKRKLLNPVFSTAHLRDMTDIFYSVVHKMQAAIESRLPEDGIIDMSSWNSRTTLE
                     ILGQAGLGYSFDNAADDSLDAFGESLKLFLTRVEEVGLMTLLIEKASIFFSDATLRWIL
                     TFIPMRRIRTVIHLSDAIFERSQEIIADRKRTLREGGSILAEHVGQGKDIMSICLKANM
                     AVAENERMSDEEIVSQMATFMIAGMDTTSNALSRILHLLAGNMTVQEKLRAELLEATQN
                     GSIDVAYDELMKLPYLDAVIRETLRAYAPAPLTSRAAAKDHVIPLSSPVRGRDGSLISE
                     IIVPKGTMVILHIQASNTNKDLWGDDALAWKPERWLSPLPAEVEKSGLPNLYSNLLTFA
                     AGSRSCIGLKFAELEMKVYLCVLLTHFSLHLVDQRVVWNSAALMYPTMGKEGAKPEMLL
                     KVKRL"
     exon            complement(96619..96647)
                     /ID="exon_40_12"
                     /Parent="mRNA_40"
                     /gene="jgi.p|Fomfom1|1442638"
                     /source="prediction"
     exon            complement(96699..96731)
                     /ID="exon_40_11"
                     /Parent="mRNA_40"
                     /gene="jgi.p|Fomfom1|1442638"
                     /source="prediction"
     exon            complement(96790..97023)
                     /ID="exon_40_10"
                     /Parent="mRNA_40"
                     /gene="jgi.p|Fomfom1|1442638"
                     /source="prediction"
     exon            complement(97076..97306)
                     /ID="exon_40_9"
                     /Parent="mRNA_40"
                     /gene="jgi.p|Fomfom1|1442638"
                     /source="prediction"
     exon            complement(97366..97432)
                     /ID="exon_40_8"
                     /Parent="mRNA_40"
                     /gene="jgi.p|Fomfom1|1442638"
                     /source="prediction"
     exon            complement(97486..97736)
                     /ID="exon_40_7"
                     /Parent="mRNA_40"
                     /gene="jgi.p|Fomfom1|1442638"
                     /source="prediction"
     exon            complement(97792..97961)
                     /ID="exon_40_6"
                     /Parent="mRNA_40"
                     /gene="jgi.p|Fomfom1|1442638"
                     /source="prediction"
     exon            complement(98018..98095)
                     /ID="exon_40_5"
                     /Parent="mRNA_40"
                     /gene="jgi.p|Fomfom1|1442638"
                     /source="prediction"
     exon            complement(98153..98162)
                     /ID="exon_40_4"
                     /Parent="mRNA_40"
                     /gene="jgi.p|Fomfom1|1442638"
                     /source="prediction"
     exon            complement(98214..98305)
                     /ID="exon_40_3"
                     /Parent="mRNA_40"
                     /gene="jgi.p|Fomfom1|1442638"
                     /source="prediction"
     exon            complement(98365..98462)
                     /ID="exon_40_2"
                     /Parent="mRNA_40"
                     /gene="jgi.p|Fomfom1|1442638"
                     /source="prediction"
     exon            complement(98515..98756)
                     /ID="exon_40_1"
                     /Parent="mRNA_40"
                     /gene="jgi.p|Fomfom1|1442638"
                     /source="prediction"
     five_prime_UTR  complement(98645..98756)
                     /ID="UTR5_40"
                     /Parent="mRNA_40"
                     /gene="jgi.p|Fomfom1|1442638"
                     /source="prediction"
     exon            102131..102220
                     /ID="exon_41_1"
                     /Parent="mRNA_41"
                     /gene="jgi.p|Fomfom1|1453057"
                     /source="prediction"
     five_prime_UTR  102131..102220
                     /ID="UTR5_41"
                     /Parent="mRNA_41"
                     /gene="jgi.p|Fomfom1|1453057"
                     /source="prediction"
     gene            102131..104471
                     /ID="gene_41"
                     /Name="jgi.p|Fomfom1|1453057"
                     /gene="gene102130_104471"
                     /portal_id="Fomfom1"
                     /proteinId="1453057"
                     /score="0"
                     /source="prediction"
                     /transcriptId="1453248"
     mRNA            102131..104471
                     /ID="mRNA_41"
                     /Name="jgi.p|Fomfom1|1453057"
                     /Parent="gene_41"
                     /gene="jgi.p|Fomfom1|1453057"
                     /proteinId="1453057"
                     /source="prediction"
                     /track="FilteredModels1"
                     /transcriptId="1453248"
     five_prime_UTR  102361..102395
                     /ID="UTR5_41"
                     /Parent="mRNA_41"
                     /gene="jgi.p|Fomfom1|1453057"
                     /source="prediction"
     exon            102361..104471
                     /ID="exon_41_2"
                     /Parent="mRNA_41"
                     /gene="jgi.p|Fomfom1|1453057"
                     /source="prediction"
     CDS             102396..104471
                     /ID="CDS_41"
                     /gene="jgi.p_Fomfom1_1453057"
                     /phase="0"
                     /source="prediction"
                     /transl_table=1
                     /translation="MTIACRAHCSPVDDISSSYHFPLSPIDTHFQLWRSSPSSCDIANP
                     GPAILSETQDLRAKSTHHRQSQPYPSPPLTDAALASTVPLPEVPGEPPRHSFSSSDYRD
                     FVDENMSHDVARYTVPLSPPPTALIGVKDLPQGEDFQEGEHQVESWKYGGDAAERGVSV
                     PFFPPVRDDSGFEEFGTQEGHEEDHKFHGSHAGQSLIEPTSVWSPHSPLSMDEGLPDFP
                     SLHDMLSIRSSGHHGHHDAPLSPVSPSDGESQSDDWASGSEMDWAYSPSPTYADISAPP
                     SPKPGCLSLDLGECEPHWFTGDQPTPLPEDHSPFSSTFHHPLHFHPPSGDLDTDYPDTV
                     MPSEDDDDNTVLPPASPRKRLLNDLYDPILPHGDAVLTPVPRSPHTSLFSLPDCDMEDP
                     PEAPSSPHSPHRALPVLDDDGMSPPLTEQCALPMETISPSLLGGAPEQQPGLGLFLQPI
                     SDLPLARSPSPSEDDFGFLDVQLDPESANVEIDEFLALRALRKHALAQERAARMTEADL
                     NERITAAASVLLPPSHAEGGSDTDSDGDDVHMHCDMDIMEKRARKRDLHVLMDMRAEAR
                     RTRKLQKQRSKEIGALLDFKMHGPMSPMEGLPPLVGGKGWTRSIAHLVAHMVFRRRDRS
                     RPLEGRAPAGSPAESRCPRRNSGLRMSVSAEDLLLSMSTASGREDADEDEDDDMEM"
     exon            106517..106777
                     /ID="exon_43_1"
                     /Parent="mRNA_43"
                     /gene="jgi.p|Fomfom1|1188216"
                     /source="prediction"
     gene            106517..108593
                     /ID="gene_43"
                     /Name="jgi.p|Fomfom1|1188216"
                     /gene="gene106516_108593"
                     /portal_id="Fomfom1"
                     /proteinId="1188216"
                     /score="0"
                     /source="prediction"
                     /transcriptId="1188407"
     mRNA            106517..108593
                     /ID="mRNA_43"
                     /Name="jgi.p|Fomfom1|1188216"
                     /Parent="gene_43"
                     /gene="jgi.p|Fomfom1|1188216"
                     /proteinId="1188216"
                     /source="prediction"
                     /track="FilteredModels1"
                     /transcriptId="1188407"
     CDS             join(106517..106777,106846..107111,107177..107408,
                     107463..107573,107638..107837,107895..108032,
                     108092..108593)
                     /ID="CDS_43"
                     /gene="jgi.p_Fomfom1_1188216"
                     /source="prediction"
                     /transl_table=1
                     /translation="MVAFRGALLVSFVALALGKPTARNMKLHESRLAIPSGFSLHGAAP
                     AETSLKLRLALVQSNFPELERKLYDVSTPSSSSYGKHLSKAEVQQLVAPKKESVDAVNA
                     WLQENDITGTTISSTGDWIALEIPVSKANELFDADFSVFTHEETGKQAIRTLSYSIPAE
                     LQGHLDLVHPTVTFPNPRGHLPVFSSPVKGDVHEIQNFTSRAVPSSCAKTITPACLQAL
                     YNIPSTKATQSSNKLAVTGFIEQFANKADLKSFLSRFRSDISSSTTFTLQTLDGGSNSQ
                     SGSQAGVEANLDIQYTVGVATGVPTVFISVGEDFQDGDLEGFLDVVNFLLDEDSPPQVI
                     TTSYGQDESTISRNLANNLCNAYAQLGARGVSILFASGDGGVSGSQSQSCSKFVPTFPS
                     GCPFMTSVGATQGISPETAADFSSGGFSNYFGIPDYQADAVSSYLSALGSTNSGKFNKT
                     GRAFPDISTQGVDFEVVIDGSVEGVSGTSCASPTLASIISLLNDQLIAAGKSPLGFLNP
                     FLYSTGVSALNDITSGSNPGCNTNGFPAKAGWDPVTGLGTPDFNKLLTAVGL"
     exon            106846..107111
                     /ID="exon_43_2"
                     /Parent="mRNA_43"
                     /gene="jgi.p|Fomfom1|1188216"
                     /source="prediction"
     exon            107177..107408
                     /ID="exon_43_3"
                     /Parent="mRNA_43"
                     /gene="jgi.p|Fomfom1|1188216"
                     /source="prediction"
     exon            107463..107573
                     /ID="exon_43_4"
                     /Parent="mRNA_43"
                     /gene="jgi.p|Fomfom1|1188216"
                     /source="prediction"
     exon            107638..107837
                     /ID="exon_43_5"
                     /Parent="mRNA_43"
                     /gene="jgi.p|Fomfom1|1188216"
                     /source="prediction"
     exon            107895..108032
                     /ID="exon_43_6"
                     /Parent="mRNA_43"
                     /gene="jgi.p|Fomfom1|1188216"
                     /source="prediction"
     exon            108092..108593
                     /ID="exon_43_7"
                     /Parent="mRNA_43"
                     /gene="jgi.p|Fomfom1|1188216"
                     /source="prediction"
     exon            109234..109457
                     /ID="exon_44_1"
                     /Parent="mRNA_44"
                     /gene="jgi.p|Fomfom1|1188663"
                     /source="prediction"
     gene            109234..110840
                     /ID="gene_44"
                     /Name="jgi.p|Fomfom1|1188663"
                     /gene="gene109233_110840"
                     /portal_id="Fomfom1"
                     /proteinId="1188663"
                     /score="0"
                     /source="prediction"
                     /transcriptId="1188854"
     mRNA            109234..110840
                     /ID="mRNA_44"
                     /Name="jgi.p|Fomfom1|1188663"
                     /Parent="gene_44"
                     /gene="jgi.p|Fomfom1|1188663"
                     /proteinId="1188663"
                     /source="prediction"
                     /track="FilteredModels1"
                     /transcriptId="1188854"
     CDS             join(109234..109457,109531..109759,109821..110840)
                     /ID="CDS_44"
                     /gene="jgi.p_Fomfom1_1188663"
                     /source="prediction"
                     /transl_table=1
                     /translation="MSQIIGSLHSAVSRAKVETRDAAAQAAAFVDGHKQGYFVDLTIKF
                     IGASGLPKMDVVGTADPYFVAKLDDKLSFVSTVQPNTLSPVWNELWKIKNVPLSASLVV
                     EVLDKDVGNITDDHIGRFTTSISAGAKECSIESVGAFRRNRGTFWLNIESTPSTDAKAE
                     RRQYVFDGPIRFSRHFSPTVGRLTNLNDTRLYSTWKIYIKGVKMFFGDTVQHWNRSYKA
                     AQSIFQGPASIAVRSTIQAGHRMLYARSTRNGFGVIDGREDVFRLLLHGSTGKPDGQTG
                     GPANLITAHLSSNRDANEASTPSPYAHRVKPAVYTYIIAVEDDSFRFSETGAAFFVDFA
                     SKHALHANCAQAVRYSGEFHPRPAGGWASFSDDTPDDAVQWELVIDNNSGTYSPDPLML
                     PDLKECLEYNFPGFTIHAWDRNDPRLSESREACREYALNKRGVRQEELQPHAQPGQETL
                     SQTARTNSGSQLNEDGAEGAEGTTVGEPVVEY"
     exon            109531..109759
                     /ID="exon_44_2"
                     /Parent="mRNA_44"
                     /gene="jgi.p|Fomfom1|1188663"
                     /source="prediction"
     exon            109821..110840
                     /ID="exon_44_3"
                     /Parent="mRNA_44"
                     /gene="jgi.p|Fomfom1|1188663"
                     /source="prediction"
     exon            complement(111148..111177)
                     /ID="exon_45_6"
                     /Parent="mRNA_45"
                     /gene="jgi.p|Fomfom1|1374606"
                     /source="prediction"
     CDS             complement(join(111148..111177,111251..111532,
                     111581..111727,111896..112209,112359..112736,
                     112797..112833))
                     /ID="CDS_45"
                     /gene="jgi.p_Fomfom1_1374606"
                     /source="prediction"
                     /transl_table=1
                     /translation="MVSERLRVGELYTTAMTSTTLHTSPANDDSSSTSRYQLPEHIRAQ
                     FKDLSPDSVLERAAVLMEKYQRNIDELQAQKREIAEMRNAAALIHIKLPTEILMQILRS
                     VHPETPAGIRITHVSRLWHSLAQSIPEFWEDLLRNEKTHRLSALFDFYFPSLESLTIWL
                     IPHSHSEILEDGISQARFPRLRSVLSNCTSIAQFCAAPTLRSLIVKDPSARGPTHQRCC
                     FPTFTALHEILRECPNLEELQSPNVTYVLPEEASVDLPITSVDRVTIERDDASSLEGPI
                     IRAYAGDQERLVVPGAIRDIAHAALGVAAVTTLEIHWETFHFRPSGVDWLFVLKEYAAL
                     RTLKIRWRHMQPLFTALAAEDTVAGLETLDVATEVEVHQAMCSTLEKHRLCRRNT"
     gene            complement(111148..112938)
                     /ID="gene_45"
                     /Name="jgi.p|Fomfom1|1374606"
                     /gene="gene111147_112938"
                     /portal_id="Fomfom1"
                     /proteinId="1374606"
                     /score="0"
                     /source="prediction"
                     /transcriptId="1374797"
     mRNA            complement(111148..112938)
                     /ID="mRNA_45"
                     /Name="jgi.p|Fomfom1|1374606"
                     /Parent="gene_45"
                     /gene="jgi.p|Fomfom1|1374606"
                     /proteinId="1374606"
                     /source="prediction"
                     /track="FilteredModels1"
                     /transcriptId="1374797"
     exon            complement(111251..111532)
                     /ID="exon_45_5"
                     /Parent="mRNA_45"
                     /gene="jgi.p|Fomfom1|1374606"
                     /source="prediction"
     exon            complement(111581..111727)
                     /ID="exon_45_4"
                     /Parent="mRNA_45"
                     /gene="jgi.p|Fomfom1|1374606"
                     /source="prediction"
     exon            complement(111896..112209)
                     /ID="exon_45_3"
                     /Parent="mRNA_45"
                     /gene="jgi.p|Fomfom1|1374606"
                     /source="prediction"
     exon            complement(112359..112736)
                     /ID="exon_45_2"
                     /Parent="mRNA_45"
                     /gene="jgi.p|Fomfom1|1374606"
                     /source="prediction"
     exon            complement(112797..112938)
                     /ID="exon_45_1"
                     /Parent="mRNA_45"
                     /gene="jgi.p|Fomfom1|1374606"
                     /source="prediction"
     five_prime_UTR  complement(112834..112938)
                     /ID="UTR5_45"
                     /Parent="mRNA_45"
                     /gene="jgi.p|Fomfom1|1374606"
                     /source="prediction"
     exon            113170..113639
                     /ID="exon_46_1"
                     /Parent="mRNA_46"
                     /gene="jgi.p|Fomfom1|1188988"
                     /source="prediction"
     gene            113170..114295
                     /ID="gene_46"
                     /Name="jgi.p|Fomfom1|1188988"
                     /gene="gene113169_114295"
                     /portal_id="Fomfom1"
                     /proteinId="1188988"
                     /score="0"
                     /source="prediction"
                     /transcriptId="1189179"
     mRNA            113170..114295
                     /ID="mRNA_46"
                     /Name="jgi.p|Fomfom1|1188988"
                     /Parent="gene_46"
                     /gene="jgi.p|Fomfom1|1188988"
                     /proteinId="1188988"
                     /source="prediction"
                     /track="FilteredModels1"
                     /transcriptId="1189179"
     CDS             join(113170..113639,113700..113979,114046..114189,
                     114242..114295)
                     /ID="CDS_46"
                     /gene="jgi.p_Fomfom1_1188988"
                     /source="prediction"
                     /transl_table=1
                     /translation="MVALLPFSFPLALASFLALHGLRKRSLSLSGAAAAFIVGYTMLSV
                     PLLAFGVSLIVFYLTGSRATKVGKALKHKLEEGHQDAGYRNAAQVLCNSLSAAIAALLW
                     SALYEPGSYAAKLFDVAGVHVGPKVSYDLEQWCPLTPPPSASLSRPLIYVTLGHFACCL
                     GDTLASELGILSRSPPILITTFKPVPPGTNGGLSTMGTLSSLAGGLLMGLTIAISLVWQ
                     SPACRSLWPNVVVPLALWGTFAGGLGSLLDSLLGATLQCTRYMNATKRIVTDEGGAPAP
                     GADVKVISGFDLLTNNQVNLTSSIITAVLLGAMA"
     exon            113700..113979
                     /ID="exon_46_2"
                     /Parent="mRNA_46"
                     /gene="jgi.p|Fomfom1|1188988"
                     /source="prediction"
     exon            114046..114189
                     /ID="exon_46_3"
                     /Parent="mRNA_46"
                     /gene="jgi.p|Fomfom1|1188988"
                     /source="prediction"
     exon            114242..114295
                     /ID="exon_46_4"
                     /Parent="mRNA_46"
                     /gene="jgi.p|Fomfom1|1188988"
                     /source="prediction"
     three_prime_UTR complement(115142..115254)
                     /ID="UTR3_47"
                     /Parent="mRNA_47"
                     /gene="jgi.p|Fomfom1|1223336"
                     /source="prediction"
     exon            complement(115142..115339)
                     /ID="exon_47_12"
                     /Parent="mRNA_47"
                     /gene="jgi.p|Fomfom1|1223336"
                     /source="prediction"
     gene            complement(115142..117792)
                     /ID="gene_47"
                     /Name="jgi.p|Fomfom1|1223336"
                     /gene="gene115141_117792"
                     /portal_id="Fomfom1"
                     /proteinId="1223336"
                     /score="0"
                     /source="prediction"
                     /transcriptId="1223527"
     mRNA            complement(115142..117792)
                     /ID="mRNA_47"
                     /Name="jgi.p|Fomfom1|1223336"
                     /Parent="gene_47"
                     /gene="jgi.p|Fomfom1|1223336"
                     /proteinId="1223336"
                     /source="prediction"
                     /track="FilteredModels1"
                     /transcriptId="1223527"
     CDS             complement(join(115255..115339,115404..115536,
                     115607..115907,115976..116031,116086..116165,
                     116218..116230,116287..116409,116473..116573,
                     116631..116811,116879..117028,117127..117352))
                     /ID="CDS_47"
                     /gene="jgi.p_Fomfom1_1223336"
                     /source="prediction"
                     /transl_table=1
                     /translation="MSSWAKLSLFVAIAAALSPSVAGHRHGPATKARPFGRATANPNKS
                     VIVQMFQWNWDSIAAECTNFLGPAGYGYVQVNPPQESVTGDQWWTDYQAVSYQLTSKHG
                     NRDQFANMVQTCHGAGVGVLVDTLWNHMSGFDNGQGTAGSSFSHYNYPGIWQDSDFHSC
                     RHGINDWNSAYEIQNCELSGLADLATENDNVRSRLAAFGNDLLSLGIDGFRLDAAKHMA
                     VGDISNILSRLNKNGKSLYITQEVVYGGGVSPNDYTQTGDVQEFRFMNAVRDVFLNGAK
                     LSDLKDLDNRGWVPGSQANIFVANHDSERTPGTLTLNAPSNAYVLASILSIAHPYGTPT
                     VLSSYSFSNNDAGPPNGGYGSCSGSGGANGWLCQHRWQEIAGMTGFRNAVGSAPMNHWV
                     TPDAQRVAFGRGSAGFVAINNEDSAWTATFKTSLPDGTYCDVIKGSSSNGQCTGTSFTV
                     SGGSFKATVPQRGAIAIHTNAKRS"
     exon            complement(115404..115536)
                     /ID="exon_47_11"
                     /Parent="mRNA_47"
                     /gene="jgi.p|Fomfom1|1223336"
                     /source="prediction"
     exon            complement(115607..115907)
                     /ID="exon_47_10"
                     /Parent="mRNA_47"
                     /gene="jgi.p|Fomfom1|1223336"
                     /source="prediction"
     exon            complement(115976..116031)
                     /ID="exon_47_9"
                     /Parent="mRNA_47"
                     /gene="jgi.p|Fomfom1|1223336"
                     /source="prediction"
     exon            complement(116086..116165)
                     /ID="exon_47_8"
                     /Parent="mRNA_47"
                     /gene="jgi.p|Fomfom1|1223336"
                     /source="prediction"
     exon            complement(116218..116230)
                     /ID="exon_47_7"
                     /Parent="mRNA_47"
                     /gene="jgi.p|Fomfom1|1223336"
                     /source="prediction"
     exon            complement(116287..116409)
                     /ID="exon_47_6"
                     /Parent="mRNA_47"
                     /gene="jgi.p|Fomfom1|1223336"
                     /source="prediction"
     exon            complement(116473..116573)
                     /ID="exon_47_5"
                     /Parent="mRNA_47"
                     /gene="jgi.p|Fomfom1|1223336"
                     /source="prediction"
     exon            complement(116631..116811)
                     /ID="exon_47_4"
                     /Parent="mRNA_47"
                     /gene="jgi.p|Fomfom1|1223336"
                     /source="prediction"
     exon            complement(116879..117028)
                     /ID="exon_47_3"
                     /Parent="mRNA_47"
                     /gene="jgi.p|Fomfom1|1223336"
                     /source="prediction"
     exon            complement(117127..117479)
                     /ID="exon_47_2"
                     /Parent="mRNA_47"
                     /gene="jgi.p|Fomfom1|1223336"
                     /source="prediction"
     five_prime_UTR  117326..117498
                     /ID="UTR5_48"
                     /Parent="mRNA_48"
                     /gene="jgi.p|Fomfom1|3220"
                     /source="prediction"
     exon            117326..117941
                     /ID="exon_48_1"
                     /Parent="mRNA_48"
                     /gene="jgi.p|Fomfom1|3220"
                     /source="prediction"
     gene            117326..118308
                     /ID="gene_48"
                     /Name="jgi.p|Fomfom1|3220"
                     /gene="gene117325_118308"
                     /portal_id="Fomfom1"
                     /proteinId="3220"
                     /score="0"
                     /source="prediction"
                     /transcriptId="3220"
     mRNA            117326..118308
                     /ID="mRNA_48"
                     /Name="jgi.p|Fomfom1|3220"
                     /Parent="gene_48"
                     /gene="jgi.p|Fomfom1|3220"
                     /proteinId="3220"
                     /source="prediction"
                     /track="FilteredModels1"
                     /transcriptId="3220"
     five_prime_UTR  complement(117353..117479)
                     /ID="UTR5_47"
                     /Parent="mRNA_47"
                     /gene="jgi.p|Fomfom1|1223336"
                     /source="prediction"
     CDS             join(117499..117941,118005..118200)
                     /ID="CDS_48"
                     /gene="jgi.p_Fomfom1_3220"
                     /source="prediction"
                     /transl_table=1
                     /translation="MDLMRSVTILDHSGGGHAQNMLTRLCPCSKAFIASISTVHHGWQQ
                     TRHRCNFCNCDTCSNERHGRDWSNGTRQPVLEQLKASSESSIYSGCPRQSTSWYKGKRI
                     HASRVSGIAGAQALPRSTTIRNFLNTRLMHKHRPTDDSVAGITSHIGTSRSRHCARSLE
                     KMPKFKSSVKRRKNSNHCMGFYCKHAEAVWRAIALRGVVFGMEELLDML"
     exon            complement(117567..117792)
                     /ID="exon_47_1"
                     /Parent="mRNA_47"
                     /gene="jgi.p|Fomfom1|1223336"
                     /source="prediction"
     five_prime_UTR  complement(117567..117792)
                     /ID="UTR5_47"
                     /Parent="mRNA_47"
                     /gene="jgi.p|Fomfom1|1223336"
                     /source="prediction"
     exon            118005..118308
                     /ID="exon_48_2"
                     /Parent="mRNA_48"
                     /gene="jgi.p|Fomfom1|3220"
                     /source="prediction"
     three_prime_UTR complement(118005..118340)
                     /ID="UTR3_49"
                     /Parent="mRNA_49"
                     /gene="jgi.p|Fomfom1|1374616"
                     /source="prediction"
     exon            complement(118005..118349)
                     /ID="exon_49_3"
                     /Parent="mRNA_49"
                     /gene="jgi.p|Fomfom1|1374616"
                     /source="prediction"
     gene            complement(118005..119435)
                     /ID="gene_49"
                     /Name="jgi.p|Fomfom1|1374616"
                     /gene="gene118004_119435"
                     /portal_id="Fomfom1"
                     /proteinId="1374616"
                     /score="0"
                     /source="prediction"
                     /transcriptId="1374807"
     mRNA            complement(118005..119435)
                     /ID="mRNA_49"
                     /Name="jgi.p|Fomfom1|1374616"
                     /Parent="gene_49"
                     /gene="jgi.p|Fomfom1|1374616"
                     /proteinId="1374616"
                     /source="prediction"
                     /track="FilteredModels1"
                     /transcriptId="1374807"
     three_prime_UTR 118201..118308
                     /ID="UTR3_48"
                     /Parent="mRNA_48"
                     /gene="jgi.p|Fomfom1|3220"
                     /source="prediction"
     CDS             complement(join(118341..118349,118423..119083,
                     119146..119435))
                     /ID="CDS_49"
                     /gene="jgi.p_Fomfom1_1374616"
                     /source="prediction"
                     /transl_table=1
                     /translation="MSSLQSHDQPRVGNHTVTRDEHIWMHDGNVIIISADNIAFRVHLG
                     TIAHRSDIFRDLCTLPRPENMDDTMDGCPVIRLHDPASDLRYLLLVICCGKNYYYIADE
                     PQTVPFSALASLIRMGHKYAIHDVFNDALSRLKKYYTTDFDAWMDAQGRSTLVETTPID
                     AITLVRLAKLTDTTEVLSVAYLICCTLAPSTLVGSLESDDLVRILQGKPEVVRMSIARI
                     ISMLRVVATSSCLSPQICTSSIHRVVQRNSMPKWMSKTTVDVVFAPLDTWFFDQLGPLE
                     MCVRCKERLRGKDGNDRRIFWRELPTCFGLPRLESKGL"
     exon            complement(118423..119083)
                     /ID="exon_49_2"
                     /Parent="mRNA_49"
                     /gene="jgi.p|Fomfom1|1374616"
                     /source="prediction"
     exon            complement(119146..119435)
                     /ID="exon_49_1"
                     /Parent="mRNA_49"
                     /gene="jgi.p|Fomfom1|1374616"
                     /source="prediction"
     exon            119644..119709
                     /ID="exon_50_1"
                     /Parent="mRNA_50"
                     /gene="jgi.p|Fomfom1|3484"
                     /source="prediction"
     five_prime_UTR  119644..119709
                     /ID="UTR5_50"
                     /Parent="mRNA_50"
                     /gene="jgi.p|Fomfom1|3484"
                     /source="prediction"
     gene            119644..121187
                     /ID="gene_50"
                     /Name="jgi.p|Fomfom1|3484"
                     /gene="gene119643_121187"
                     /portal_id="Fomfom1"
                     /proteinId="3484"
                     /score="0"
                     /source="prediction"
                     /transcriptId="3484"
     mRNA            119644..121187
                     /ID="mRNA_50"
                     /Name="jgi.p|Fomfom1|3484"
                     /Parent="gene_50"
                     /gene="jgi.p|Fomfom1|3484"
                     /proteinId="3484"
                     /source="prediction"
                     /track="FilteredModels1"
                     /transcriptId="3484"
     five_prime_UTR  119757..119831
                     /ID="UTR5_50"
                     /Parent="mRNA_50"
                     /gene="jgi.p|Fomfom1|3484"
                     /source="prediction"
     exon            119757..119881
                     /ID="exon_50_2"
                     /Parent="mRNA_50"
                     /gene="jgi.p|Fomfom1|3484"
                     /source="prediction"
     CDS             join(119832..119881,119957..121091)
                     /ID="CDS_50"
                     /gene="jgi.p_Fomfom1_3484"
                     /source="prediction"
                     /transl_table=1
                     /translation="MDALNELEGYACPQMQMNPLSILLLYTSHCIVIARRPGKVTTRTL
                     CEYNVSPSIHFCTLLRSCFSSLGEHGSLTPPMSVATRIPLDLMRDVASWLETSDLLAML
                     MTSTLTNKALTPTLYSTVDLRSWDGLLRCLATLALLPEDHAFHRDLAIFVRTLVIQRPR
                     SRRPFYATDYALSLSMAVARMTNLRYFSSKIGLTPCSLDILFKLVSGTCPRIQTIDIIV
                     SDELTTKLDIRNFRVPSTLRELRLVLSDQPCPVRNPFVRKLLAASGPSLRSLAPRTDGH
                     YNAPFWQEILPWDLDFANLEDLVIGGSALYQPCFQSATQVRTLKVTNMWKVTSDVHFAA
                     FPDLEDLSCPWEMIPHFLVDDPEYRRPIKTIHIDDVSCERRGTSPRDPESGPTY"
     exon            119957..121187
                     /ID="exon_50_3"
                     /Parent="mRNA_50"
                     /gene="jgi.p|Fomfom1|3484"
                     /source="prediction"
     three_prime_UTR 121092..121187
                     /ID="UTR3_50"
                     /Parent="mRNA_50"
                     /gene="jgi.p|Fomfom1|3484"
                     /source="prediction"
     exon            complement(121976..122154)
                     /ID="exon_51_8"
                     /Parent="mRNA_51"
                     /gene="jgi.p|Fomfom1|1190256"
                     /source="prediction"
     gene            complement(121976..123975)
                     /ID="gene_51"
                     /Name="jgi.p|Fomfom1|1190256"
                     /gene="gene121975_123975"
                     /portal_id="Fomfom1"
                     /proteinId="1190256"
                     /score="0"
                     /source="prediction"
                     /transcriptId="1190447"
     mRNA            complement(121976..123975)
                     /ID="mRNA_51"
                     /Name="jgi.p|Fomfom1|1190256"
                     /Parent="gene_51"
                     /gene="jgi.p|Fomfom1|1190256"
                     /proteinId="1190256"
                     /source="prediction"
                     /track="FilteredModels1"
                     /transcriptId="1190447"
     CDS             complement(join(121976..122154,122204..122330,
                     122386..123012,123082..123118,123166..123329,
                     123380..123569,123633..123756,123825..123975))
                     /ID="CDS_51"
                     /gene="jgi.p_Fomfom1_1190256"
                     /source="prediction"
                     /transl_table=1
                     /translation="MPLDDILDTFLRWLHQNQIQLCGPCKVKRAADNLKGVSVISTSLI
                     THPQRVAVIPKTSLLSVRSCTISTQITWAPYGHHAALSLSLALYAEILRGPASRWHGYL
                     QSLPPAVVPIARLWAHHAAFPDDQDARDAADWISRTEVHKELQSEDGTALLIDVDDYYT
                     AQVVPVLTSVGFQPSISGFLHAYSLVCSRAFLVDAYHGLSMVPIADAFNHTHDNHVQLA
                     SEYDVCPTCGSLSECPHDREDPTQLSADEIIFNISPALDPADTVDMVTVRSVPGGAEIF
                     NTYGANLSNAALLARYGFLLEGGETDVVTFGWPGSGLVISMRDLEGRISPSAYSSLQKI
                     VNDSALAFVPSQSADGTTSSLCINSDGQISLGLFVWAVMDALTRQNTTESQDSADPDAL
                     DCMVLKIASTIVETETAEDISGEMETQAAEHSVLNAIAHIAGVICDLCRTRAAQTGITP
                     YDGASVEVIGELMDVKPAPERTKTRLALQYLLGERAILEACAAGWEELRDSIVYLMTTS
                     NVDEDEDEDDSDMEE"
     exon            complement(122204..122330)
                     /ID="exon_51_7"
                     /Parent="mRNA_51"
                     /gene="jgi.p|Fomfom1|1190256"
                     /source="prediction"
     exon            complement(122386..123012)
                     /ID="exon_51_6"
                     /Parent="mRNA_51"
                     /gene="jgi.p|Fomfom1|1190256"
                     /source="prediction"
     exon            complement(123082..123118)
                     /ID="exon_51_5"
                     /Parent="mRNA_51"
                     /gene="jgi.p|Fomfom1|1190256"
                     /source="prediction"
     exon            complement(123166..123329)
                     /ID="exon_51_4"
                     /Parent="mRNA_51"
                     /gene="jgi.p|Fomfom1|1190256"
                     /source="prediction"
     exon            complement(123380..123569)
                     /ID="exon_51_3"
                     /Parent="mRNA_51"
                     /gene="jgi.p|Fomfom1|1190256"
                     /source="prediction"
     exon            complement(123633..123756)
                     /ID="exon_51_2"
                     /Parent="mRNA_51"
                     /gene="jgi.p|Fomfom1|1190256"
                     /source="prediction"
     exon            complement(123825..123975)
                     /ID="exon_51_1"
                     /Parent="mRNA_51"
                     /gene="jgi.p|Fomfom1|1190256"
                     /source="prediction"
     exon            complement(124357..125423)
                     /ID="exon_52_3"
                     /Parent="mRNA_52"
                     /gene="jgi.p|Fomfom1|1189094"
                     /source="prediction"
     gene            complement(124357..125939)
                     /ID="gene_52"
                     /Name="jgi.p|Fomfom1|1189094"
                     /gene="gene124356_125939"
                     /portal_id="Fomfom1"
                     /proteinId="1189094"
                     /score="0"
                     /source="prediction"
                     /transcriptId="1189285"
     mRNA            complement(124357..125939)
                     /ID="mRNA_52"
                     /Name="jgi.p|Fomfom1|1189094"
                     /Parent="gene_52"
                     /gene="jgi.p|Fomfom1|1189094"
                     /proteinId="1189094"
                     /source="prediction"
                     /track="FilteredModels1"
                     /transcriptId="1189285"
     CDS             complement(join(124357..125423,125495..125754,
                     125806..125939))
                     /ID="CDS_52"
                     /gene="jgi.p_Fomfom1_1189094"
                     /source="prediction"
                     /transl_table=1
                     /translation="MSSVEIASVQRLRSALTETLPYCSGTLALQPRDFILYYGSEEEAR
                     KVDLSNATGEQMDRLAAQCQPATFGRNDEDVLDETYRKAGKMDVEKFMLAFDVERAGLI
                     DVVRTCLFPGEEETKRVKAELYKLNVYGQGAFFKAHKDTPRAENMFGSLVIVFPTPHQG
                     GALLLRQEPREWTFDSAEILSDPAAAANIAFVAFFSDVEHEVTPVLSGHRVTITYNLYF
                     ADSLEVRMHRDVLPAGLRIIQPASLVSSALSPAVDAVLSDPAVLPNGGTIGFGLRHQYP
                     LPKSWTESDPNPLVYLRTWLKGSDAALFEALQRRGLQPLLRILYENEDDEGNIVPMLFD
                     HPFMMESTGFDGYYEETSTEILRQNHGGAVVFYGSLGRELSTEERKYIRSDNEDEDDMD
                     LDPEHLTVHMVTELSSANSFKSTRVLHYGNESDGIGLLYYKLCLICHIGPVGKREEVKK
                     DPRDGRYKGWNGDEDSEMDNEEGDSDTE"
     exon            complement(125495..125754)
                     /ID="exon_52_2"
                     /Parent="mRNA_52"
                     /gene="jgi.p|Fomfom1|1189094"
                     /source="prediction"
     exon            complement(125806..125939)
                     /ID="exon_52_1"
                     /Parent="mRNA_52"
                     /gene="jgi.p|Fomfom1|1189094"
                     /source="prediction"
     three_prime_UTR complement(126746..126778)
                     /ID="UTR3_53"
                     /Parent="mRNA_53"
                     /gene="jgi.p|Fomfom1|3499"
                     /source="prediction"
     exon            complement(126746..128549)
                     /ID="exon_53_2"
                     /Parent="mRNA_53"
                     /gene="jgi.p|Fomfom1|3499"
                     /source="prediction"
     gene            complement(126746..128795)
                     /ID="gene_53"
                     /Name="jgi.p|Fomfom1|3499"
                     /gene="gene126745_128795"
                     /portal_id="Fomfom1"
                     /proteinId="3499"
                     /score="0"
                     /source="prediction"
                     /transcriptId="3499"
     mRNA            complement(126746..128795)
                     /ID="mRNA_53"
                     /Name="jgi.p|Fomfom1|3499"
                     /Parent="gene_53"
                     /gene="jgi.p|Fomfom1|3499"
                     /proteinId="3499"
                     /source="prediction"
                     /track="FilteredModels1"
                     /transcriptId="3499"
     CDS             complement(126779..128515)
                     /ID="CDS_53"
                     /gene="jgi.p_Fomfom1_3499"
                     /phase="0"
                     /source="prediction"
                     /transl_table=1
                     /translation="MESFEQTASAVAQVFLLSPHNDTACINRLPNELLLMIFHSYFALF
                     WGPKPSNIHIGHVCRRWRAILLSSPSVWTSVLSYSLFEDSQKNRECVGELLKRSSPHPV
                     EIRLVAPLAAFWELLAPHSSRISSLSLTADEYDDVLALHNIAGWQLPGLEVLELHFMGD
                     DAEEDDFSQLPPWEEANLPHLQELVVSTSYFTPSTALPSLRRLFLDGDCGDLGILSAAL
                     GKCSMLQMIYLDGVGSYYEISDEDRVTARTPLDLPHLSSVTCIDGEEDTYAVILPQLPV
                     RRFTFELDDLDICFDQMVSTAPEGWHLPCFGGPGPIVNLVQIEVSLMGASAPLVPDHEP
                     AIELSVMAYADEYNDCTFAALYDERNIAKLSLLSIFTILPNSANTLCVNVDDVPNIAPA
                     IGETIPWDDIFAQSGSFRALVLEQSCAMLARRLAALAFIRHAATWALAHTTSAQNAADE
                     PNATAEPETFWLSWSFTPECAESPASMMQELVVLAELLSVCPAQEGWRLGISLHSLVCP
                     EAFVQCARTLATGEMQPETTDPSLASMYKCLERVTEVPHQVTVQCTEGKESVIMELKPR
                     AS"
     five_prime_UTR  complement(128516..128549)
                     /ID="UTR5_53"
                     /Parent="mRNA_53"
                     /gene="jgi.p|Fomfom1|3499"
                     /source="prediction"
     exon            complement(128603..128795)
                     /ID="exon_53_1"
                     /Parent="mRNA_53"
                     /gene="jgi.p|Fomfom1|3499"
                     /source="prediction"
     five_prime_UTR  complement(128603..128795)
                     /ID="UTR5_53"
                     /Parent="mRNA_53"
                     /gene="jgi.p|Fomfom1|3499"
                     /source="prediction"
     exon            129835..129971
                     /ID="exon_54_1"
                     /Parent="mRNA_54"
                     /gene="jgi.p|Fomfom1|1189244"
                     /source="prediction"
     gene            129835..131373
                     /ID="gene_54"
                     /Name="jgi.p|Fomfom1|1189244"
                     /gene="gene129834_131373"
                     /portal_id="Fomfom1"
                     /proteinId="1189244"
                     /score="0"
                     /source="prediction"
                     /transcriptId="1189435"
     mRNA            129835..131373
                     /ID="mRNA_54"
                     /Name="jgi.p|Fomfom1|1189244"
                     /Parent="gene_54"
                     /gene="jgi.p|Fomfom1|1189244"
                     /proteinId="1189244"
                     /source="prediction"
                     /track="FilteredModels1"
                     /transcriptId="1189435"
     CDS             join(129835..129971,130030..130289,130343..131373)
                     /ID="CDS_54"
                     /gene="jgi.p_Fomfom1_1189244"
                     /source="prediction"
                     /transl_table=1
                     /translation="MWSSSEQSTTDQLRSTLYESIPFCSGTLEVSPRDLVLYYGKGRDA
                     TRIDLSQTTSEELDRLDQGTEPMTFGLGEQESRDQFYRKPGKLDANSFMLGFEPERVGL
                     VDAIRAVLLPRDDQLDHVDVELHQLEVYGPGTSLKPHQCEPCAGNMFGSLVVVLPTPHE
                     GGCLLLRHEKSGWSIDTGQILSEPSSAPRIAFVAFFSDVEYEVTPVVSGYRITLVYNFH
                     FPATPTRGVAPSPPSGLHIIQPSGASAYEVTSALFLFLEDWTILPKGGLLGFGLRHKYL
                     LPKSWAIGDPNPLPMLQEWLKGSDAALWKACKSHGLQPALRVAVLDDMFGKTIGPVLLD
                     KFCEMDRYECESSNLPDVLWESHGGRLMLCEPLAREPTNAEIGYISTASNHDDEELDRE
                     QKATVHLVTPITKFNRVKTAHVRYANSPPTLGLMYQYVLLTVEIGPAGQRREPPADGAE
                     DADELSGDGRDSDVEIE"
     exon            130030..130289
                     /ID="exon_54_2"
                     /Parent="mRNA_54"
                     /gene="jgi.p|Fomfom1|1189244"
                     /source="prediction"
     exon            130343..131373
                     /ID="exon_54_3"
                     /Parent="mRNA_54"
                     /gene="jgi.p|Fomfom1|1189244"
                     /source="prediction"
     exon            131615..131792
                     /ID="exon_55_1"
                     /Parent="mRNA_55"
                     /gene="jgi.p|Fomfom1|3536"
                     /source="prediction"
     five_prime_UTR  131615..131792
                     /ID="UTR5_55"
                     /Parent="mRNA_55"
                     /gene="jgi.p|Fomfom1|3536"
                     /source="prediction"
     gene            131615..133922
                     /ID="gene_55"
                     /Name="jgi.p|Fomfom1|3536"
                     /gene="gene131614_133922"
                     /portal_id="Fomfom1"
                     /proteinId="3536"
                     /score="0"
                     /source="prediction"
                     /transcriptId="3536"
     mRNA            131615..133922
                     /ID="mRNA_55"
                     /Name="jgi.p|Fomfom1|3536"
                     /Parent="gene_55"
                     /gene="jgi.p|Fomfom1|3536"
                     /proteinId="3536"
                     /source="prediction"
                     /track="FilteredModels1"
                     /transcriptId="3536"
     exon            131888..131897
                     /ID="exon_55_2"
                     /Parent="mRNA_55"
                     /gene="jgi.p|Fomfom1|3536"
                     /source="prediction"
     CDS             join(131888..131897,131959..132082,132143..132179,
                     132240..132329,132387..132479,132551..132617,
                     132678..132715,132768..132843,132903..132917,
                     132981..133081,133156..133256,133314..133376,
                     133439..133512,133588..133644,133699..133778)
                     /ID="CDS_55"
                     /gene="jgi.p_Fomfom1_3536"
                     /source="prediction"
                     /transl_table=1
                     /translation="MEYMRLGKSGLKVSRIILGCLSYGHPGWVPWMLGEDEGIEHIKFA
                     YDNGIQTFDTANVYSNGLSEVILGNAIKKLNLPREELVIMTKLHNPVAPEYGMMLKGNP
                     DDNHLVNQYGSSRKNISASVQASLKRLQLDYIDLLQLHRFDQNTPIEEIMQALHDVVKA
                     GYVRYIGMSTCKAYQFHAMQNYAITHNLTPFISMQNQYSLAYREEEREMFPTLKMFGVG
                     SIPWSPLAQGVLARPMSDQLGTARSKDTWFTYWLDFHKGDGTGTSEIVNRVEELAKKKE
                     VSMAQIALAWLLAKEGVTAPIVGTTRLENLKDAIAAVNVKLTDEEIKYLEEPYRPLPIN
                     G"
     exon            131959..132082
                     /ID="exon_55_3"
                     /Parent="mRNA_55"
                     /gene="jgi.p|Fomfom1|3536"
                     /source="prediction"
     exon            132143..132179
                     /ID="exon_55_4"
                     /Parent="mRNA_55"
                     /gene="jgi.p|Fomfom1|3536"
                     /source="prediction"
     exon            132240..132329
                     /ID="exon_55_5"
                     /Parent="mRNA_55"
                     /gene="jgi.p|Fomfom1|3536"
                     /source="prediction"
     exon            132387..132479
                     /ID="exon_55_6"
                     /Parent="mRNA_55"
                     /gene="jgi.p|Fomfom1|3536"
                     /source="prediction"
     exon            132551..132617
                     /ID="exon_55_7"
                     /Parent="mRNA_55"
                     /gene="jgi.p|Fomfom1|3536"
                     /source="prediction"
     exon            132678..132715
                     /ID="exon_55_8"
                     /Parent="mRNA_55"
                     /gene="jgi.p|Fomfom1|3536"
                     /source="prediction"
     exon            132768..132843
                     /ID="exon_55_9"
                     /Parent="mRNA_55"
                     /gene="jgi.p|Fomfom1|3536"
                     /source="prediction"
     exon            132903..132917
                     /ID="exon_55_10"
                     /Parent="mRNA_55"
                     /gene="jgi.p|Fomfom1|3536"
                     /source="prediction"
     exon            132981..133081
                     /ID="exon_55_11"
                     /Parent="mRNA_55"
                     /gene="jgi.p|Fomfom1|3536"
                     /source="prediction"
     exon            133156..133256
                     /ID="exon_55_12"
                     /Parent="mRNA_55"
                     /gene="jgi.p|Fomfom1|3536"
                     /source="prediction"
     exon            133314..133376
                     /ID="exon_55_13"
                     /Parent="mRNA_55"
                     /gene="jgi.p|Fomfom1|3536"
                     /source="prediction"
     exon            133439..133512
                     /ID="exon_55_14"
                     /Parent="mRNA_55"
                     /gene="jgi.p|Fomfom1|3536"
                     /source="prediction"
     exon            133547..133644
                     /ID="exon_56_1"
                     /Parent="mRNA_56"
                     /gene="jgi.p|Fomfom1|3680"
                     /source="prediction"
     five_prime_UTR  133547..133644
                     /ID="UTR5_56"
                     /Parent="mRNA_56"
                     /gene="jgi.p|Fomfom1|3680"
                     /source="prediction"
     gene            133547..134492
                     /ID="gene_56"
                     /Name="jgi.p|Fomfom1|3680"
                     /gene="gene133546_134492"
                     /portal_id="Fomfom1"
                     /proteinId="3680"
                     /score="0"
                     /source="prediction"
                     /transcriptId="3680"
     mRNA            133547..134492
                     /ID="mRNA_56"
                     /Name="jgi.p|Fomfom1|3680"
                     /Parent="gene_56"
                     /gene="jgi.p|Fomfom1|3680"
                     /proteinId="3680"
                     /source="prediction"
                     /track="FilteredModels1"
                     /transcriptId="3680"
     exon            133588..133644
                     /ID="exon_55_15"
                     /Parent="mRNA_55"
                     /gene="jgi.p|Fomfom1|3536"
                     /source="prediction"
     five_prime_UTR  133699..133816
                     /ID="UTR5_56"
                     /Parent="mRNA_56"
                     /gene="jgi.p|Fomfom1|3680"
                     /source="prediction"
     exon            133699..133922
                     /ID="exon_55_16"
                     /Parent="mRNA_55"
                     /gene="jgi.p|Fomfom1|3536"
                     /source="prediction"
     exon            133699..134336
                     /ID="exon_56_2"
                     /Parent="mRNA_56"
                     /gene="jgi.p|Fomfom1|3680"
                     /source="prediction"
     three_prime_UTR 133779..133922
                     /ID="UTR3_55"
                     /Parent="mRNA_55"
                     /gene="jgi.p|Fomfom1|3536"
                     /source="prediction"
     CDS             133817..134236
                     /ID="CDS_56"
                     /gene="jgi.p_Fomfom1_3680"
                     /phase="0"
                     /source="prediction"
                     /transl_table=1
                     /translation="MIVREPRDERGEPSDAKLNAHCDHIEPCSTAELLSETGSVRRWRS
                     RHPTSHAPPESTSHTSTMLRTVIVLSIEVVGVDRLRDGHAPDPRLKTPTPAPRYGQPDT
                     GVPGASTRDFCGEANVRRDVCLCPSPRLAFGLTSL"
     three_prime_UTR 134237..134336
                     /ID="UTR3_56"
                     /Parent="mRNA_56"
                     /gene="jgi.p|Fomfom1|3680"
                     /source="prediction"
     three_prime_UTR complement(134299..134437)
                     /ID="UTR3_57"
                     /Parent="mRNA_57"
                     /gene="jgi.p|Fomfom1|1223388"
                     /source="prediction"
     exon            complement(134299..134523)
                     /ID="exon_57_15"
                     /Parent="mRNA_57"
                     /gene="jgi.p|Fomfom1|1223388"
                     /source="prediction"
     gene            complement(134299..136724)
                     /ID="gene_57"
                     /Name="jgi.p|Fomfom1|1223388"
                     /gene="gene134298_136724"
                     /portal_id="Fomfom1"
                     /proteinId="1223388"
                     /score="0"
                     /source="prediction"
                     /transcriptId="1223579"
     mRNA            complement(134299..136724)
                     /ID="mRNA_57"
                     /Name="jgi.p|Fomfom1|1223388"
                     /Parent="gene_57"
                     /gene="jgi.p|Fomfom1|1223388"
                     /proteinId="1223388"
                     /source="prediction"
                     /track="FilteredModels1"
                     /transcriptId="1223579"
     exon            134399..134492
                     /ID="exon_56_3"
                     /Parent="mRNA_56"
                     /gene="jgi.p|Fomfom1|3680"
                     /source="prediction"
     three_prime_UTR 134399..134492
                     /ID="UTR3_56"
                     /Parent="mRNA_56"
                     /gene="jgi.p|Fomfom1|3680"
                     /source="prediction"
     CDS             complement(join(134438..134523,134587..134717,
                     134787..134834,134896..134990,135059..135159,
                     135222..135236,135299..135374,135431..135468,
                     135529..135595,135661..135762,135824..135913,
                     135969..136005,136065..136188,136252..136273))
                     /ID="CDS_57"
                     /gene="jgi.p_Fomfom1_1223388"
                     /source="prediction"
                     /transl_table=1
                     /translation="MAPKMSYVRLGNSGLKVSKMILGCMSFGDPAWEPWCIGEDEAIKI
                     VKYAYDHGIIAFDTANVYSNGLSEIILGNCIKKLNLPREEIVVMTKLWSPVADKHGTNL
                     FFTGKTPEEVGIINQKGLSRKHIFDGVKASLKRLQVDYIDVLQCHRADPDTPIAETMQA
                     LHDVVQAGYVRYIGMSSCWAYQFHAMQNYAITHNLTPFIMAENHYSLLYREDERELIPT
                     LKMFNVGSTPWSPLGRGLLTRPVTEDSLRKKTDIFQGVYNIPFLPTLTTRIDEIAKKRG
                     KTMAQIAMAWVLSKPWVSAPIIGATKLSNIEGILDALEITLTEEEVKYLEEPYQPVGII
                     GHF"
     exon            complement(134587..134717)
                     /ID="exon_57_14"
                     /Parent="mRNA_57"
                     /gene="jgi.p|Fomfom1|1223388"
                     /source="prediction"
     exon            complement(134787..134834)
                     /ID="exon_57_13"
                     /Parent="mRNA_57"
                     /gene="jgi.p|Fomfom1|1223388"
                     /source="prediction"
     exon            complement(134896..134990)
                     /ID="exon_57_12"
                     /Parent="mRNA_57"
                     /gene="jgi.p|Fomfom1|1223388"
                     /source="prediction"
     exon            complement(135059..135159)
                     /ID="exon_57_11"
                     /Parent="mRNA_57"
                     /gene="jgi.p|Fomfom1|1223388"
                     /source="prediction"
     exon            complement(135222..135236)
                     /ID="exon_57_10"
                     /Parent="mRNA_57"
                     /gene="jgi.p|Fomfom1|1223388"
                     /source="prediction"
     exon            complement(135299..135374)
                     /ID="exon_57_9"
                     /Parent="mRNA_57"
                     /gene="jgi.p|Fomfom1|1223388"
                     /source="prediction"
     exon            complement(135431..135468)
                     /ID="exon_57_8"
                     /Parent="mRNA_57"
                     /gene="jgi.p|Fomfom1|1223388"
                     /source="prediction"
     exon            complement(135529..135595)
                     /ID="exon_57_7"
                     /Parent="mRNA_57"
                     /gene="jgi.p|Fomfom1|1223388"
                     /source="prediction"
     exon            complement(135661..135762)
                     /ID="exon_57_6"
                     /Parent="mRNA_57"
                     /gene="jgi.p|Fomfom1|1223388"
                     /source="prediction"
     exon            complement(135824..135913)
                     /ID="exon_57_5"
                     /Parent="mRNA_57"
                     /gene="jgi.p|Fomfom1|1223388"
                     /source="prediction"
     exon            complement(135969..136005)
                     /ID="exon_57_4"
                     /Parent="mRNA_57"
                     /gene="jgi.p|Fomfom1|1223388"
                     /source="prediction"
     exon            complement(136065..136188)
                     /ID="exon_57_3"
                     /Parent="mRNA_57"
                     /gene="jgi.p|Fomfom1|1223388"
                     /source="prediction"
     exon            complement(136252..136370)
                     /ID="exon_57_2"
                     /Parent="mRNA_57"
                     /gene="jgi.p|Fomfom1|1223388"
                     /source="prediction"
     five_prime_UTR  complement(136274..136370)
                     /ID="UTR5_57"
                     /Parent="mRNA_57"
                     /gene="jgi.p|Fomfom1|1223388"
                     /source="prediction"
     exon            complement(136421..136724)
                     /ID="exon_57_1"
                     /Parent="mRNA_57"
                     /gene="jgi.p|Fomfom1|1223388"
                     /source="prediction"
     five_prime_UTR  complement(136421..136724)
                     /ID="UTR5_57"
                     /Parent="mRNA_57"
                     /gene="jgi.p|Fomfom1|1223388"
                     /source="prediction"
     exon            complement(137699..137784)
                     /ID="exon_58_13"
                     /Parent="mRNA_58"
                     /gene="jgi.p|Fomfom1|1341590"
                     /source="prediction"
     CDS             complement(join(137699..137784,137853..137983,
                     138057..138104,138165..138360,138413..138427,
                     138481..138556,138621..138658,138713..138779,
                     138834..138935,139002..139091,139145..139181,
                     139232..139355,139432..139465))
                     /ID="CDS_58"
                     /gene="jgi.p_Fomfom1_1341590"
                     /source="prediction"
                     /transl_table=1
                     /translation="MTEMATKKVPYVRLGSSGLKVSKIILGTMQYGSPAWQPWVLGEEE
                     AIKHIKYAYERGIQTFDTANVYSNGHSEIVLGKAIKALNLPREELVILTKVYNPVPPDP
                     SINLVALGKKPQEIGIINQHGLNRKHIFDSVKASLKRLQLEYIDVLQCHRFDYSTPIEE
                     TMQALHDVVKAGYVRYIGMSSCYAYQFHQMQNYAITHNLTPFISMQNHYSLIYREEERE
                     MFPTLKLFGVGSIPWSPLARGLLTRPLDADSKRGNTDLFIGKYKNESTTEIVSRVEEIA
                     KKKGVSMAQIAIAWNLAKPDVTAPIVGTTSLANLEDILGGLDVQLSEEEIKYLEEPYKP
                     IPIFGHF"
     gene            complement(137699..139524)
                     /ID="gene_58"
                     /Name="jgi.p|Fomfom1|1341590"
                     /gene="gene137698_139524"
                     /portal_id="Fomfom1"
                     /proteinId="1341590"
                     /score="0"
                     /source="prediction"
                     /transcriptId="1341781"
     mRNA            complement(137699..139524)
                     /ID="mRNA_58"
                     /Name="jgi.p|Fomfom1|1341590"
                     /Parent="gene_58"
                     /gene="jgi.p|Fomfom1|1341590"
                     /proteinId="1341590"
                     /source="prediction"
                     /track="FilteredModels1"
                     /transcriptId="1341781"
     exon            complement(137853..137983)
                     /ID="exon_58_12"
                     /Parent="mRNA_58"
                     /gene="jgi.p|Fomfom1|1341590"
                     /source="prediction"
     exon            complement(138057..138104)
                     /ID="exon_58_11"
                     /Parent="mRNA_58"
                     /gene="jgi.p|Fomfom1|1341590"
                     /source="prediction"
     exon            complement(138165..138360)
                     /ID="exon_58_10"
                     /Parent="mRNA_58"
                     /gene="jgi.p|Fomfom1|1341590"
                     /source="prediction"
     exon            complement(138413..138427)
                     /ID="exon_58_9"
                     /Parent="mRNA_58"
                     /gene="jgi.p|Fomfom1|1341590"
                     /source="prediction"
     exon            complement(138481..138556)
                     /ID="exon_58_8"
                     /Parent="mRNA_58"
                     /gene="jgi.p|Fomfom1|1341590"
                     /source="prediction"
     exon            complement(138621..138658)
                     /ID="exon_58_7"
                     /Parent="mRNA_58"
                     /gene="jgi.p|Fomfom1|1341590"
                     /source="prediction"
     exon            complement(138713..138779)
                     /ID="exon_58_6"
                     /Parent="mRNA_58"
                     /gene="jgi.p|Fomfom1|1341590"
                     /source="prediction"
     exon            complement(138834..138935)
                     /ID="exon_58_5"
                     /Parent="mRNA_58"
                     /gene="jgi.p|Fomfom1|1341590"
                     /source="prediction"
     exon            complement(139002..139091)
                     /ID="exon_58_4"
                     /Parent="mRNA_58"
                     /gene="jgi.p|Fomfom1|1341590"
                     /source="prediction"
     exon            complement(139145..139181)
                     /ID="exon_58_3"
                     /Parent="mRNA_58"
                     /gene="jgi.p|Fomfom1|1341590"
                     /source="prediction"
     exon            complement(139232..139355)
                     /ID="exon_58_2"
                     /Parent="mRNA_58"
                     /gene="jgi.p|Fomfom1|1341590"
                     /source="prediction"
     exon            complement(139432..139524)
                     /ID="exon_58_1"
                     /Parent="mRNA_58"
                     /gene="jgi.p|Fomfom1|1341590"
                     /source="prediction"
     five_prime_UTR  complement(139466..139524)
                     /ID="UTR5_58"
                     /Parent="mRNA_58"
                     /gene="jgi.p|Fomfom1|1341590"
                     /source="prediction"
     three_prime_UTR complement(139525..139846)
                     /ID="UTR3_59"
                     /Parent="mRNA_59"
                     /gene="jgi.p|Fomfom1|1223410"
                     /source="prediction"
     exon            complement(139525..139923)
                     /ID="exon_59_4"
                     /Parent="mRNA_59"
                     /gene="jgi.p|Fomfom1|1223410"
                     /source="prediction"
     gene            complement(139525..140339)
                     /ID="gene_59"
                     /Name="jgi.p|Fomfom1|1223410"
                     /gene="gene139524_140339"
                     /portal_id="Fomfom1"
                     /proteinId="1223410"
                     /score="0"
                     /source="prediction"
                     /transcriptId="1223601"
     mRNA            complement(139525..140339)
                     /ID="mRNA_59"
                     /Name="jgi.p|Fomfom1|1223410"
                     /Parent="gene_59"
                     /gene="jgi.p|Fomfom1|1223410"
                     /proteinId="1223410"
                     /source="prediction"
                     /track="FilteredModels1"
                     /transcriptId="1223601"
     CDS             complement(join(139847..139923,139986..140067))
                     /ID="CDS_59"
                     /gene="jgi.p_Fomfom1_1223410"
                     /source="prediction"
                     /transl_table=1
                     /translation="MGALEAKPRVTAPIVGTTSLSKLEDALDVELSHEDIRYLEEPYEP
                     TPIIGHA"
     exon            complement(139986..140121)
                     /ID="exon_59_3"
                     /Parent="mRNA_59"
                     /gene="jgi.p|Fomfom1|1223410"
                     /source="prediction"
     five_prime_UTR  complement(140068..140121)
                     /ID="UTR5_59"
                     /Parent="mRNA_59"
                     /gene="jgi.p|Fomfom1|1223410"
                     /source="prediction"
     exon            complement(140178..140237)
                     /ID="exon_59_2"
                     /Parent="mRNA_59"
                     /gene="jgi.p|Fomfom1|1223410"
                     /source="prediction"
     five_prime_UTR  complement(140178..140237)
                     /ID="UTR5_59"
                     /Parent="mRNA_59"
                     /gene="jgi.p|Fomfom1|1223410"
                     /source="prediction"
     three_prime_UTR complement(140274..140763)
                     /ID="UTR3_60"
                     /Parent="mRNA_60"
                     /gene="jgi.p|Fomfom1|1374652"
                     /source="prediction"
     exon            complement(140274..140819)
                     /ID="exon_60_12"
                     /Parent="mRNA_60"
                     /gene="jgi.p|Fomfom1|1374652"
                     /source="prediction"
     gene            complement(140274..142685)
                     /ID="gene_60"
                     /Name="jgi.p|Fomfom1|1374652"
                     /gene="gene140273_142685"
                     /portal_id="Fomfom1"
                     /proteinId="1374652"
                     /score="0"
                     /source="prediction"
                     /transcriptId="1374843"
     mRNA            complement(140274..142685)
                     /ID="mRNA_60"
                     /Name="jgi.p|Fomfom1|1374652"
                     /Parent="gene_60"
                     /gene="jgi.p|Fomfom1|1374652"
                     /proteinId="1374652"
                     /source="prediction"
                     /track="FilteredModels1"
                     /transcriptId="1374843"
     exon            complement(140292..140339)
                     /ID="exon_59_1"
                     /Parent="mRNA_59"
                     /gene="jgi.p|Fomfom1|1223410"
                     /source="prediction"
     five_prime_UTR  complement(140292..140339)
                     /ID="UTR5_59"
                     /Parent="mRNA_59"
                     /gene="jgi.p|Fomfom1|1223410"
                     /source="prediction"
     CDS             complement(join(140764..140819,140872..140929,
                     141003..141095,141151..141172,141232..141282,
                     141345..141461,141517..141803,141865..141974,
                     142027..142155,142234..142435,142489..142551,
                     142611..142685))
                     /ID="CDS_60"
                     /gene="jgi.p_Fomfom1_1374652"
                     /source="prediction"
                     /transl_table=1
                     /translation="MSVKYRKMVWWKAAALMLAETITLGILSIPSVFASVGMVAGCFLV
                     IGLGAIATATGYMIGTFKLRYPHVHNMADAGEVIAGPIGREILGAAQVIFILFICASHV
                     LTGLIAFDTITAGASCSVPWGAVTAIVCLVLSLPRTLNGLAYLSVASFISIMAAVIITM
                     IGVGVAGHPGIVKVTADMSFASAFVAVADIIFAYAGHVVFFTFISEMKKPEDFFKSLYM
                     LQIADTTLYLIVGIVVYTFAGADTVSPALGNTGTTLRKVAYGIALPAILIAGVINGHVC
                     AKLVFVRIFRRNGHISRHMTSHSWTGWLTWIGICFLIWTLAFIIAEAIPFFNYLLGVIS
                     AIHASWFTYGVSGIFWFHLTPRSKMWGTWKQRLTTTFWTGIVAMAGFIMVAGLYASISS
                     IIGGYRKGGFPRPFTCANQAL"
     exon            complement(140872..140929)
                     /ID="exon_60_11"
                     /Parent="mRNA_60"
                     /gene="jgi.p|Fomfom1|1374652"
                     /source="prediction"
     exon            complement(141003..141095)
                     /ID="exon_60_10"
                     /Parent="mRNA_60"
                     /gene="jgi.p|Fomfom1|1374652"
                     /source="prediction"
     exon            complement(141151..141172)
                     /ID="exon_60_9"
                     /Parent="mRNA_60"
                     /gene="jgi.p|Fomfom1|1374652"
                     /source="prediction"
     exon            complement(141232..141282)
                     /ID="exon_60_8"
                     /Parent="mRNA_60"
                     /gene="jgi.p|Fomfom1|1374652"
                     /source="prediction"
     exon            complement(141345..141461)
                     /ID="exon_60_7"
                     /Parent="mRNA_60"
                     /gene="jgi.p|Fomfom1|1374652"
                     /source="prediction"
     exon            complement(141517..141803)
                     /ID="exon_60_6"
                     /Parent="mRNA_60"
                     /gene="jgi.p|Fomfom1|1374652"
                     /source="prediction"
     exon            complement(141865..141974)
                     /ID="exon_60_5"
                     /Parent="mRNA_60"
                     /gene="jgi.p|Fomfom1|1374652"
                     /source="prediction"
     exon            complement(142027..142155)
                     /ID="exon_60_4"
                     /Parent="mRNA_60"
                     /gene="jgi.p|Fomfom1|1374652"
                     /source="prediction"
     exon            complement(142234..142435)
                     /ID="exon_60_3"
                     /Parent="mRNA_60"
                     /gene="jgi.p|Fomfom1|1374652"
                     /source="prediction"
     exon            complement(142489..142551)
                     /ID="exon_60_2"
                     /Parent="mRNA_60"
                     /gene="jgi.p|Fomfom1|1374652"
                     /source="prediction"
     exon            complement(142611..142685)
                     /ID="exon_60_1"
                     /Parent="mRNA_60"
                     /gene="jgi.p|Fomfom1|1374652"
                     /source="prediction"
     five_prime_UTR  143265..143341
                     /ID="UTR5_61"
                     /Parent="mRNA_61"
                     /gene="jgi.p|Fomfom1|1223421"
                     /source="prediction"
     exon            143265..143406
                     /ID="exon_61_1"
                     /Parent="mRNA_61"
                     /gene="jgi.p|Fomfom1|1223421"
                     /source="prediction"
     gene            143265..144128
                     /ID="gene_61"
                     /Name="jgi.p|Fomfom1|1223421"
                     /gene="gene143264_144128"
                     /portal_id="Fomfom1"
                     /proteinId="1223421"
                     /score="0"
                     /source="prediction"
                     /transcriptId="1223612"
     mRNA            143265..144128
                     /ID="mRNA_61"
                     /Name="jgi.p|Fomfom1|1223421"
                     /Parent="gene_61"
                     /gene="jgi.p|Fomfom1|1223421"
                     /proteinId="1223421"
                     /source="prediction"
                     /track="FilteredModels1"
                     /transcriptId="1223612"
     CDS             join(143342..143406,143463..143970)
                     /ID="CDS_61"
                     /gene="jgi.p_Fomfom1_1223421"
                     /source="prediction"
                     /transl_table=1
                     /translation="MSMNYVGTSWNGLSDIKNLVVFGASYCDVGYNSNSPRPTHDQPLG
                     VEFPGHTWCEPGKPNWVGHLVQQIRAHRTTNPLVYDYALGGDTVDGVRRQVQHEFLPHL
                     APKPDWAPWTSEDTLFLTWVGINDCAINTRSLDNVDATKRSVEGLFAPQEELYQAGARH
                     FCFVDVPPTYRFPDRASIYMYARRFRA"
     exon            143463..144128
                     /ID="exon_61_2"
                     /Parent="mRNA_61"
                     /gene="jgi.p|Fomfom1|1223421"
                     /source="prediction"
     three_prime_UTR 143971..144128
                     /ID="UTR3_61"
                     /Parent="mRNA_61"
                     /gene="jgi.p|Fomfom1|1223421"
                     /source="prediction"
     five_prime_UTR  144070..144167
                     /ID="UTR5_62"
                     /Parent="mRNA_62"
                     /gene="jgi.p|Fomfom1|4185"
                     /source="prediction"
     exon            144070..144304
                     /ID="exon_62_1"
                     /Parent="mRNA_62"
                     /gene="jgi.p|Fomfom1|4185"
                     /source="prediction"
     gene            144070..145014
                     /ID="gene_62"
                     /Name="jgi.p|Fomfom1|4185"
                     /gene="gene144069_145014"
                     /portal_id="Fomfom1"
                     /proteinId="4185"
                     /score="0"
                     /source="prediction"
                     /transcriptId="4185"
     mRNA            144070..145014
                     /ID="mRNA_62"
                     /Name="jgi.p|Fomfom1|4185"
                     /Parent="gene_62"
                     /gene="jgi.p|Fomfom1|4185"
                     /proteinId="4185"
                     /source="prediction"
                     /track="FilteredModels1"
                     /transcriptId="4185"
     CDS             join(144168..144304,144360..144660,144732..144896)
                     /ID="CDS_62"
                     /gene="jgi.p_Fomfom1_4185"
                     /source="prediction"
                     /transl_table=1
                     /translation="MTAQSSLTGFIRLPLSMRSSPHSCSTYSRKPSRLLSMLRCRATSS
                     RRCWATLVTNQGPARGCRTQPWNNVRGALSPRTFALSPQSRLVHPVSPLPIYTVLPSVC
                     YPRPPPLMDRAPLKTTSVKSRSSTSIVKMLSNLYFSEVYPRRRKILVSGCALYLQLRIY
                     YRVRESFSVASTSRTDKATPMAAPDVRAMPLVNGAAG"
     exon            144360..144660
                     /ID="exon_62_2"
                     /Parent="mRNA_62"
                     /gene="jgi.p|Fomfom1|4185"
                     /source="prediction"
     exon            144732..145014
                     /ID="exon_62_3"
                     /Parent="mRNA_62"
                     /gene="jgi.p|Fomfom1|4185"
                     /source="prediction"
     three_prime_UTR 144897..145014
                     /ID="UTR3_62"
                     /Parent="mRNA_62"
                     /gene="jgi.p|Fomfom1|4185"
                     /source="prediction"
     exon            145133..145292
                     /ID="exon_63_1"
                     /Parent="mRNA_63"
                     /gene="jgi.p|Fomfom1|1187829"
                     /source="prediction"
     gene            145133..148368
                     /ID="gene_63"
                     /Name="jgi.p|Fomfom1|1187829"
                     /gene="gene145132_148368"
                     /portal_id="Fomfom1"
                     /proteinId="1187829"
                     /score="0"
                     /source="prediction"
                     /transcriptId="1188020"
     mRNA            145133..148368
                     /ID="mRNA_63"
                     /Name="jgi.p|Fomfom1|1187829"
                     /Parent="gene_63"
                     /gene="jgi.p|Fomfom1|1187829"
                     /proteinId="1187829"
                     /source="prediction"
                     /track="FilteredModels1"
                     /transcriptId="1188020"
     CDS             join(145133..145292,145374..145806,145865..145966,
                     146021..146119,146179..146272,146326..146454,
                     146519..146696,146753..146912,146970..147711,
                     147769..147795,147849..147898,147954..148368)
                     /ID="CDS_63"
                     /gene="jgi.p_Fomfom1_1187829"
                     /source="prediction"
                     /transl_table=1
                     /translation="MPLSDFAKASIPDVVEQLTTDEAILLTAGVGFWHTHAVPRLGIPA
                     IKVTDGPNGARGNYFFMSTPAKCLPSATAMAATFDTALIERMGRELLAEEVKLKAASVL
                     LGPTCNIQRNPLGGRSFESYSEDPYLSGILAAAYIKGLQAGGIGGCIKHFFGNDKENDR
                     FGYDSVMTERALREIYAMPFMLAEKYAKPWAFMTAYNRVNGTHVSENPYIIDGILRKEW
                     GSDALVMSDWFGVYSIDHAINAGLDLEMPGTNKWRSLDLVNRSIQSRKITTRTLKQRAR
                     KVLELVQKCAKGAPEVLDGDRVEQVGDRQSGREILTKVANQSIVLLKNEGGVLPLKPQE
                     QGLKKIAIVGGNAKATVLSGGGSAALKPSFFVTPYDGIVSALQKIAPNVEITYSEGARA
                     YMQLPTLENEIFTEDGKPGWIGSFHSHESDDSLVPLDAVKVTRYIDETRIFLSDDYPKE
                     LTKRFTLRLRGSLKPREKDTDFEFGLLSAGRAKLFIDGQLVIDNWTKQTRGQSFFNSGS
                     TEEHGVFKLKAGVAHQIHVEYLNVRAPADEDPVEALMDTNGGIRLGGAEVQHPDELLAT
                     AVQLAQEADAVIAIVGLNADWETEGYDRDTLALPGRTDELVSKIAAVNKRTIVVTQSGS
                     SITMPWADEVPAIVHAWYLGNATGDALGEVLSGEVNPSGKLSLTFPKRLEDVPSHGHFH
                     HEHGKVLYAEDLFVGYKHYHHREIEPLWHFGHGLSYTTFDLSELSISDAQVANNDVSVT
                     ASVKVTNTGSVTGTEVVQLYVTLPATSELTHPPLQLKAFAKVIDLAPGKSEVAKLTLDK
                     YAVSYWEERIARWVVESGVYRVRVGNSSAPQALKLSSEFKIKQGFEWNGL"
     exon            145374..145806
                     /ID="exon_63_2"
                     /Parent="mRNA_63"
                     /gene="jgi.p|Fomfom1|1187829"
                     /source="prediction"
     exon            145865..145966
                     /ID="exon_63_3"
                     /Parent="mRNA_63"
                     /gene="jgi.p|Fomfom1|1187829"
                     /source="prediction"
     exon            146021..146119
                     /ID="exon_63_4"
                     /Parent="mRNA_63"
                     /gene="jgi.p|Fomfom1|1187829"
                     /source="prediction"
     exon            146179..146272
                     /ID="exon_63_5"
                     /Parent="mRNA_63"
                     /gene="jgi.p|Fomfom1|1187829"
                     /source="prediction"
     exon            146326..146454
                     /ID="exon_63_6"
                     /Parent="mRNA_63"
                     /gene="jgi.p|Fomfom1|1187829"
                     /source="prediction"
     exon            146519..146696
                     /ID="exon_63_7"
                     /Parent="mRNA_63"
                     /gene="jgi.p|Fomfom1|1187829"
                     /source="prediction"
     exon            146753..146912
                     /ID="exon_63_8"
                     /Parent="mRNA_63"
                     /gene="jgi.p|Fomfom1|1187829"
                     /source="prediction"
     exon            146970..147711
                     /ID="exon_63_9"
                     /Parent="mRNA_63"
                     /gene="jgi.p|Fomfom1|1187829"
                     /source="prediction"
     exon            147769..147795
                     /ID="exon_63_10"
                     /Parent="mRNA_63"
                     /gene="jgi.p|Fomfom1|1187829"
                     /source="prediction"
     exon            147849..147898
                     /ID="exon_63_11"
                     /Parent="mRNA_63"
                     /gene="jgi.p|Fomfom1|1187829"
                     /source="prediction"
     exon            147954..148368
                     /ID="exon_63_12"
                     /Parent="mRNA_63"
                     /gene="jgi.p|Fomfom1|1187829"
                     /source="prediction"
     exon            complement(148806..149148)
                     /ID="exon_64_2"
                     /Parent="mRNA_64"
                     /gene="jgi.p|Fomfom1|1189914"
                     /source="prediction"
     gene            complement(148806..149520)
                     /ID="gene_64"
                     /Name="jgi.p|Fomfom1|1189914"
                     /gene="gene148805_149520"
                     /portal_id="Fomfom1"
                     /proteinId="1189914"
                     /score="0"
                     /source="prediction"
                     /transcriptId="1190105"
     mRNA            complement(148806..149520)
                     /ID="mRNA_64"
                     /Name="jgi.p|Fomfom1|1189914"
                     /Parent="gene_64"
                     /gene="jgi.p|Fomfom1|1189914"
                     /proteinId="1189914"
                     /source="prediction"
                     /track="FilteredModels1"
                     /transcriptId="1190105"
     CDS             complement(join(148806..149148,149216..149520))
                     /ID="CDS_64"
                     /gene="jgi.p_Fomfom1_1189914"
                     /source="prediction"
                     /transl_table=1
                     /translation="MKRGRTNSTSEADYLKVFQGVMVEKDDEVWLEDGNVILIAERVAF
                     KVYQGLLARRSEVFRDMFTLPGGPAETEKIDGVPVVSVSDSVVNLRHLLLVLCCGKNYF
                     TQRDSDVEFSVVAALVRLGHKYAVQDLLDDALSSLRQLYPSSFLKYTLQQNWGSHASPR
                     DAITAIHLARLTNTPFILPVAFLVCTTLGVELFQPEGGSGTTPLPRRIWFVS"
     exon            complement(149216..149520)
                     /ID="exon_64_1"
                     /Parent="mRNA_64"
                     /gene="jgi.p|Fomfom1|1189914"
                     /source="prediction"
     exon            complement(150498..151304)
                     /ID="exon_65_4"
                     /Parent="mRNA_65"
                     /gene="jgi.p|Fomfom1|1189592"
                     /source="prediction"
     gene            complement(150498..152576)
                     /ID="gene_65"
                     /Name="jgi.p|Fomfom1|1189592"
                     /gene="gene150497_152576"
                     /portal_id="Fomfom1"
                     /proteinId="1189592"
                     /score="0"
                     /source="prediction"
                     /transcriptId="1189783"
     mRNA            complement(150498..152576)
                     /ID="mRNA_65"
                     /Name="jgi.p|Fomfom1|1189592"
                     /Parent="gene_65"
                     /gene="jgi.p|Fomfom1|1189592"
                     /proteinId="1189592"
                     /source="prediction"
                     /track="FilteredModels1"
                     /transcriptId="1189783"
     CDS             complement(join(150498..151304,151356..151880,
                     152063..152287,152340..152576))
                     /ID="CDS_65"
                     /gene="jgi.p_Fomfom1_1189592"
                     /phase="0"
                     /source="prediction"
                     /transl_table=1
                     /translation="MASALRHSKEVESADHVADFKTSVPHEELQLMGATSPGVKRMEAI
                     SAHLTLFDRIFLFIGVFLIAYAYSLDATVRYTFQTTATASFGHHSLLASVNVVRSVIAA
                     VGQPTASKIADVFGRVELVLFSIFFYVLGTIIEAASNDVATFCAGAVLYQIGYTFVILL
                     VEVIIGDISSLRARLFFSYIPATPFIINTWVSGDITASALLHAGWRWGIGMWAIIYPVS
                     AIPLLTALFIAHRRAKRSADLVNYKTPFEILGARGLTTALFWQLDVIGITLMIAVFALI
                     LTPLTLAGGVTETWKSAHIIAPLVIGIVCIPAFAWWEMKAVHPLIPFHLLKDRSVWGAL
                     GIATVLNWAWYMQGDFLYTVLTVAFNESVKSATRITQLYSFTSVLVGWFLGLVVYKVRY
                     LKPFIVAGTCLFMVAFGLLIHFRGGTSLSHHSGMIGAQVVLGVAGGLFPYPTQAAIQAA
                     TKHEHFAIVTGLYLGTYNIGSALGACVSGAVWSQVLPKQLEQHLGNATTAATVYADPLT
                     WSESNPVGTPDRDGVIAAYRQTQSYLCITGICLSALLIFFSLVLRNPRLTNEQSLPDAE
                     EKGSERSEETGKRGVLVKLFS"
     exon            complement(151356..151880)
                     /ID="exon_65_3"
                     /Parent="mRNA_65"
                     /gene="jgi.p|Fomfom1|1189592"
                     /source="prediction"
     exon            complement(152063..152287)
                     /ID="exon_65_2"
                     /Parent="mRNA_65"
                     /gene="jgi.p|Fomfom1|1189592"
                     /source="prediction"
     exon            complement(152340..152576)
                     /ID="exon_65_1"
                     /Parent="mRNA_65"
                     /gene="jgi.p|Fomfom1|1189592"
                     /source="prediction"
     exon            complement(153358..153684)
                     /ID="exon_66_11"
                     /Parent="mRNA_66"
                     /gene="jgi.p|Fomfom1|1312759"
                     /source="prediction"
     gene            complement(153358..156826)
                     /ID="gene_66"
                     /Name="jgi.p|Fomfom1|1312759"
                     /gene="gene153357_156826"
                     /portal_id="Fomfom1"
                     /proteinId="1312759"
                     /score="0"
                     /source="prediction"
                     /transcriptId="1312950"
     mRNA            complement(153358..156826)
                     /ID="mRNA_66"
                     /Name="jgi.p|Fomfom1|1312759"
                     /Parent="gene_66"
                     /gene="jgi.p|Fomfom1|1312759"
                     /proteinId="1312759"
                     /source="prediction"
                     /track="FilteredModels1"
                     /transcriptId="1312950"
     CDS             complement(join(153358..153684,153751..154231,
                     154290..154758,154851..154902,154965..155523,
                     155576..155720,155751..155828,155893..156022,
                     156101..156125,156181..156623,156755..156826))
                     /ID="CDS_66"
                     /gene="jgi.p_Fomfom1_1312759"
                     /source="prediction"
                     /transl_table=1
                     /translation="MALTAATLKRKGNDFFKAGDCFRYKNLVEQAEKADVRDPVYPSNL
                     SAALYEVGDYLGCVGAVLRAWRLLKDFNSDKPEGLVLRLSARLAKALCHGARAGTISMA
                     HLMFSEIDIDELRSTATRTFVDDGSLETLIRAWAEWSVTRSDLGDDYREKREACLVGFS
                     RLPVFCKPLDDTREFYTTGGDKVIDLTKGWGPRYPHPLDVNELSDEELQKIAFLFGGVG
                     DARHVFGSLCGLSAVYQIMSDGRRERLHATIARDLCIFMLLDELNKTTDTTERMEIKAT
                     LMYVFCAPVMPPYCAQRLKILFEDISKYLTTSPRELPPWMHVPPESVPALLKVLNFWLT
                     ASRSTHHTLAVHEIPQRSGQPQPTFRPGAQQHLQEILEQNTANKRAQIRASLLNMSDTK
                     LAELFPGASLSAARTVIRRDIDQLVEGILQNTPAGKNSHTFERSWYRSTKVFSPPEDLR
                     RRHAKFDTAWKQVQSQGEIERSIESELIAHIENDWKPNITLFVNGYPDLKEDFFDIIND
                     LHAFNQGDDPYDPVAYMDKEMLAWDVCSTFFEAVATALKRLEHHITMEYILGELCEQLV
                     KMQCGNRGTRPLEFPSKYTRIWLSNVPRVVKLTTHSLRLIFGAKRLHSYVAPILQDNPY
                     VGAACNSLLNTSAWKNDEEFFHTYTLLRMSELPRYLGCTVINSSAVMDLLVLGPSPAWP
                     RPLSELATRDELTTWLTRILFGTFIRGRSEPPPYDIRLPHNLTAFVSLLIYLHRIGYPG
                     HWLSDLLARVLSGSMVSNIVPYAGEYPIPVEEHSRRVPLRTVRTDPWVIELETIIATVY
                     YAIPFSVTPATFFSPSEGFYASPYHPCTHLLLYRSDKIVAKALIPKLPDIFEGRSSPTP
                     GTFFILTGQDYIMYRQKIQFRLSKKRIERMREDERGHMGRLLRIDMIPGCRVSIE"
     exon            complement(153751..154231)
                     /ID="exon_66_10"
                     /Parent="mRNA_66"
                     /gene="jgi.p|Fomfom1|1312759"
                     /source="prediction"
     exon            complement(154290..154758)
                     /ID="exon_66_9"
                     /Parent="mRNA_66"
                     /gene="jgi.p|Fomfom1|1312759"
                     /source="prediction"
     exon            complement(154851..154902)
                     /ID="exon_66_8"
                     /Parent="mRNA_66"
                     /gene="jgi.p|Fomfom1|1312759"
                     /source="prediction"
     exon            complement(154965..155523)
                     /ID="exon_66_7"
                     /Parent="mRNA_66"
                     /gene="jgi.p|Fomfom1|1312759"
                     /source="prediction"
     exon            complement(155576..155720)
                     /ID="exon_66_6"
                     /Parent="mRNA_66"
                     /gene="jgi.p|Fomfom1|1312759"
                     /source="prediction"
     exon            complement(155751..155828)
                     /ID="exon_66_5"
                     /Parent="mRNA_66"
                     /gene="jgi.p|Fomfom1|1312759"
                     /source="prediction"
     exon            complement(155893..156022)
                     /ID="exon_66_4"
                     /Parent="mRNA_66"
                     /gene="jgi.p|Fomfom1|1312759"
                     /source="prediction"
     exon            complement(156101..156125)
                     /ID="exon_66_3"
                     /Parent="mRNA_66"
                     /gene="jgi.p|Fomfom1|1312759"
                     /source="prediction"
     exon            complement(156181..156623)
                     /ID="exon_66_2"
                     /Parent="mRNA_66"
                     /gene="jgi.p|Fomfom1|1312759"
                     /source="prediction"
     exon            complement(156755..156826)
                     /ID="exon_66_1"
                     /Parent="mRNA_66"
                     /gene="jgi.p|Fomfom1|1312759"
                     /source="prediction"
     three_prime_UTR complement(157220..157345)
                     /ID="UTR3_67"
                     /Parent="mRNA_67"
                     /gene="jgi.p|Fomfom1|4305"
                     /source="prediction"
     exon            complement(157220..157516)
                     /ID="exon_67_2"
                     /Parent="mRNA_67"
                     /gene="jgi.p|Fomfom1|4305"
                     /source="prediction"
     gene            complement(157220..157837)
                     /ID="gene_67"
                     /Name="jgi.p|Fomfom1|4305"
                     /gene="gene157219_157837"
                     /portal_id="Fomfom1"
                     /proteinId="4305"
                     /score="0"
                     /source="prediction"
                     /transcriptId="4305"
     mRNA            complement(157220..157837)
                     /ID="mRNA_67"
                     /Name="jgi.p|Fomfom1|4305"
                     /Parent="gene_67"
                     /gene="jgi.p|Fomfom1|4305"
                     /proteinId="4305"
                     /source="prediction"
                     /track="FilteredModels1"
                     /transcriptId="4305"
     CDS             complement(join(157346..157516,157570..157731))
                     /ID="CDS_67"
                     /gene="jgi.p_Fomfom1_4305"
                     /phase="0"
                     /source="prediction"
                     /transl_table=1
                     /translation="MWAWDCARDIGVYPDISTYPNSHSACSLCWTKTDTECSAAEKMKR
                     IVQCRRMAKSIMLNVDLWLDHHGASLYRRRNPIPVIQCTREIWNLSAALFEVGDYKGCL
                     EAILRA"
     exon            complement(157570..157837)
                     /ID="exon_67_1"
                     /Parent="mRNA_67"
                     /gene="jgi.p|Fomfom1|4305"
                     /source="prediction"
     five_prime_UTR  complement(157732..157837)
                     /ID="UTR5_67"
                     /Parent="mRNA_67"
                     /gene="jgi.p|Fomfom1|4305"
                     /source="prediction"
     three_prime_UTR complement(157892..157943)
                     /ID="UTR3_68"
                     /Parent="mRNA_68"
                     /gene="jgi.p|Fomfom1|1223436"
                     /source="prediction"
     exon            complement(157892..158473)
                     /ID="exon_68_5"
                     /Parent="mRNA_68"
                     /gene="jgi.p|Fomfom1|1223436"
                     /source="prediction"
     gene            complement(157892..159193)
                     /ID="gene_68"
                     /Name="jgi.p|Fomfom1|1223436"
                     /gene="gene157891_159193"
                     /portal_id="Fomfom1"
                     /proteinId="1223436"
                     /score="0"
                     /source="prediction"
                     /transcriptId="1223627"
     mRNA            complement(157892..159193)
                     /ID="mRNA_68"
                     /Name="jgi.p|Fomfom1|1223436"
                     /Parent="gene_68"
                     /gene="jgi.p|Fomfom1|1223436"
                     /proteinId="1223436"
                     /source="prediction"
                     /track="FilteredModels1"
                     /transcriptId="1223627"
     CDS             complement(join(157944..158473,158547..158621,
                     158679..158770,158836..158876,158936..159109))
                     /ID="CDS_68"
                     /gene="jgi.p_Fomfom1_1223436"
                     /source="prediction"
                     /transl_table=1
                     /translation="MSDARPAAVFSRILSLEGSEAFLELDKEQLEFFRRTTGIEDEDAL
                     KTHILAIQREAYGAHPYPCIVHFNFTLLRLSRSHGYAKLLELGRSRDNPILLEIGACLG
                     VDLRKTVLDGYPRDSVIATDIVPEFWDISHKLFNTTPETYPVPFISGDIFDPAFLETTP
                     PVYAPSSTPKPPRLSDVKTLTELRGLVSAISVCAVFHVFSKAEEQLQLARAIASLLSPE
                     PGSIIVGLQSGLREAGMRKGDTFDMFCHSPDSWTELWDGQVFKKGTVKVDAHLVERVRR
                     EVRDGVVANYNVTRLEWTITRL"
     exon            complement(158547..158621)
                     /ID="exon_68_4"
                     /Parent="mRNA_68"
                     /gene="jgi.p|Fomfom1|1223436"
                     /source="prediction"
     exon            complement(158679..158770)
                     /ID="exon_68_3"
                     /Parent="mRNA_68"
                     /gene="jgi.p|Fomfom1|1223436"
                     /source="prediction"
     exon            complement(158836..158876)
                     /ID="exon_68_2"
                     /Parent="mRNA_68"
                     /gene="jgi.p|Fomfom1|1223436"
                     /source="prediction"
     exon            complement(158936..159193)
                     /ID="exon_68_1"
                     /Parent="mRNA_68"
                     /gene="jgi.p|Fomfom1|1223436"
                     /source="prediction"
     five_prime_UTR  complement(159110..159193)
                     /ID="UTR5_68"
                     /Parent="mRNA_68"
                     /gene="jgi.p|Fomfom1|1223436"
                     /source="prediction"
     exon            complement(159921..160869)
                     /ID="exon_69_7"
                     /Parent="mRNA_69"
                     /gene="jgi.p|Fomfom1|1190141"
                     /source="prediction"
     gene            complement(159921..162009)
                     /ID="gene_69"
                     /Name="jgi.p|Fomfom1|1190141"
                     /gene="gene159920_162009"
                     /portal_id="Fomfom1"
                     /proteinId="1190141"
                     /score="0"
                     /source="prediction"
                     /transcriptId="1190332"
     mRNA            complement(159921..162009)
                     /ID="mRNA_69"
                     /Name="jgi.p|Fomfom1|1190141"
                     /Parent="gene_69"
                     /gene="jgi.p|Fomfom1|1190141"
                     /proteinId="1190141"
                     /source="prediction"
                     /track="FilteredModels1"
                     /transcriptId="1190332"
     CDS             complement(join(159921..160869,160924..160995,
                     161046..161143,161192..161377,161435..161710,
                     161760..161894,161950..162009))
                     /ID="CDS_69"
                     /gene="jgi.p_Fomfom1_1190141"
                     /source="prediction"
                     /transl_table=1
                     /translation="MSRRNNNVRGPTSALTEFLRESGITPTTIARRAQARPVEAQPAAG
                     PSNQAQQDGDVEMSNEQEAPPVENYEFDNLDEPEEEPAPKKRKQSKAAAANQKEKEKAK
                     AKKKAKKGDDDDDYEDSDQDPYSALSKMWKSDLPKPPVGGFENCARCQKQFTVTKYTMA
                     ANPPPGWLCHICAKSSGADPFKKPAAPKKRKAPSDKRTLVSYEERHFPNLASICIDVIS
                     KHIDDVEALGDVGTMNVDEIAKALAKNRRLNSENAMLFYNVENERLTLYDVTSELDTPA
                     LCTLASLNPNLVNLRLDFCGRMDDTVASAWATSLPNLKRIELLGPFLVRAPAWQSFFRA
                     HPTLEGFLITQSPRFDIDCMRVLVESCPNLKELRLNEVGKLSDDFLECIKSLAGQLTYL
                     DLSYPGIPDALSERALIACLEFIGGSLEHLDLSGNVDITDALLFQGIKPHALRLSSLVL
                     ANTPELTDAGAGEFFENWLASPLSALDMSRNHQLADAALKALVKHSGEELTQLNINGWK
                     DVSEDALKGIPKFATALKKLDVGWCRAVDDWFVKSVLERCEDIDEIKVWGCGHLTENCA
                     RKVRVSPPERRSYVH"
     exon            complement(160924..160995)
                     /ID="exon_69_6"
                     /Parent="mRNA_69"
                     /gene="jgi.p|Fomfom1|1190141"
                     /source="prediction"
     exon            complement(161046..161143)
                     /ID="exon_69_5"
                     /Parent="mRNA_69"
                     /gene="jgi.p|Fomfom1|1190141"
                     /source="prediction"
     exon            complement(161192..161377)
                     /ID="exon_69_4"
                     /Parent="mRNA_69"
                     /gene="jgi.p|Fomfom1|1190141"
                     /source="prediction"
     exon            complement(161435..161710)
                     /ID="exon_69_3"
                     /Parent="mRNA_69"
                     /gene="jgi.p|Fomfom1|1190141"
                     /source="prediction"
     exon            complement(161760..161894)
                     /ID="exon_69_2"
                     /Parent="mRNA_69"
                     /gene="jgi.p|Fomfom1|1190141"
                     /source="prediction"
     exon            complement(161950..162009)
                     /ID="exon_69_1"
                     /Parent="mRNA_69"
                     /gene="jgi.p|Fomfom1|1190141"
                     /source="prediction"
     three_prime_UTR complement(162112..162395)
                     /ID="UTR3_70"
                     /Parent="mRNA_70"
                     /gene="jgi.p|Fomfom1|4490"
                     /source="prediction"
     exon            complement(162112..162574)
                     /ID="exon_70_4"
                     /Parent="mRNA_70"
                     /gene="jgi.p|Fomfom1|4490"
                     /source="prediction"
     gene            complement(162112..163399)
                     /ID="gene_70"
                     /Name="jgi.p|Fomfom1|4490"
                     /gene="gene162111_163399"
                     /portal_id="Fomfom1"
                     /proteinId="4490"
                     /score="0"
                     /source="prediction"
                     /transcriptId="4490"
     mRNA            complement(162112..163399)
                     /ID="mRNA_70"
                     /Name="jgi.p|Fomfom1|4490"
                     /Parent="gene_70"
                     /gene="jgi.p|Fomfom1|4490"
                     /proteinId="4490"
                     /source="prediction"
                     /track="FilteredModels1"
                     /transcriptId="4490"
     CDS             complement(join(162396..162574,162640..162739,
                     162800..163219,163274..163288))
                     /ID="CDS_70"
                     /gene="jgi.p_Fomfom1_4490"
                     /source="prediction"
                     /transl_table=1
                     /translation="MCAEMLLAVRDLKEQQMIHADIKPDNFLVTRSGQVLLSDFGFCQS
                     PREASNAIKLEKLTDQAFLDWQGPSPGGTPGYLAPEVVHDGVCTHSTDIWTLGLVFLEL
                     MARCANPLLQESEDPALVDWDTKVTLEQLPRDSDRWHLCMAMLSKSNRPSVEQLMQHPY
                     FEGTDFDAVYRGEVKHEYRPSINRLTVGEDDRDLEFKDWHVGRRPQKMSPGVLGRLPGP
                     LVDFEWPHKGAERPS"
     exon            complement(162640..162739)
                     /ID="exon_70_3"
                     /Parent="mRNA_70"
                     /gene="jgi.p|Fomfom1|4490"
                     /source="prediction"
     exon            complement(162800..163219)
                     /ID="exon_70_2"
                     /Parent="mRNA_70"
                     /gene="jgi.p|Fomfom1|4490"
                     /source="prediction"
     exon            complement(163274..163399)
                     /ID="exon_70_1"
                     /Parent="mRNA_70"
                     /gene="jgi.p|Fomfom1|4490"
                     /source="prediction"
     five_prime_UTR  complement(163289..163399)
                     /ID="UTR5_70"
                     /Parent="mRNA_70"
                     /gene="jgi.p|Fomfom1|4490"
                     /source="prediction"
     three_prime_UTR complement(166175..166362)
                     /ID="UTR3_71"
                     /Parent="mRNA_71"
                     /gene="jgi.p|Fomfom1|4461"
                     /source="prediction"
     exon            complement(166175..166597)
                     /ID="exon_71_7"
                     /Parent="mRNA_71"
                     /gene="jgi.p|Fomfom1|4461"
                     /source="prediction"
     gene            complement(166175..167516)
                     /ID="gene_71"
                     /Name="jgi.p|Fomfom1|4461"
                     /gene="gene166174_167516"
                     /portal_id="Fomfom1"
                     /proteinId="4461"
                     /score="0"
                     /source="prediction"
                     /transcriptId="4461"
     mRNA            complement(166175..167516)
                     /ID="mRNA_71"
                     /Name="jgi.p|Fomfom1|4461"
                     /Parent="gene_71"
                     /gene="jgi.p|Fomfom1|4461"
                     /proteinId="4461"
                     /source="prediction"
                     /track="FilteredModels1"
                     /transcriptId="4461"
     CDS             complement(join(166363..166597,166651..166879,
                     166932..167007,167055..167076,167135..167228,
                     167302..167346,167412..167433))
                     /ID="CDS_71"
                     /gene="jgi.p_Fomfom1_4461"
                     /source="prediction"
                     /transl_table=1
                     /translation="MDLFAGNACFSPQVPPSVQRQWVAHGGDVARLEPDSTDAIYVFCD
                     GHGDPWFYRFYQRSMAIFHWSWIPAVIQVGFRLPISPYIIEEPSEDDVHSIDPRIEEGS
                     NPGSSNSRNDAYGSDADCLRNRVIELDLRAIDNARRVTKSHTRLFSVQPLDLEDATLVW
                     DREASGSEGLDTSQDLSSLSGFSGTPVISVSDALKALREVSTEGAVQFLPGTSHGDRTF
                     SCCFVREVGKERRSCERR"
     exon            complement(166651..166879)
                     /ID="exon_71_6"
                     /Parent="mRNA_71"
                     /gene="jgi.p|Fomfom1|4461"
                     /source="prediction"
     exon            complement(166932..167007)
                     /ID="exon_71_5"
                     /Parent="mRNA_71"
                     /gene="jgi.p|Fomfom1|4461"
                     /source="prediction"
     exon            complement(167055..167076)
                     /ID="exon_71_4"
                     /Parent="mRNA_71"
                     /gene="jgi.p|Fomfom1|4461"
                     /source="prediction"
     exon            complement(167135..167228)
                     /ID="exon_71_3"
                     /Parent="mRNA_71"
                     /gene="jgi.p|Fomfom1|4461"
                     /source="prediction"
     exon            complement(167302..167346)
                     /ID="exon_71_2"
                     /Parent="mRNA_71"
                     /gene="jgi.p|Fomfom1|4461"
                     /source="prediction"
     exon            complement(167412..167516)
                     /ID="exon_71_1"
                     /Parent="mRNA_71"
                     /gene="jgi.p|Fomfom1|4461"
                     /source="prediction"
     five_prime_UTR  complement(167434..167516)
                     /ID="UTR5_71"
                     /Parent="mRNA_71"
                     /gene="jgi.p|Fomfom1|4461"
                     /source="prediction"
     five_prime_UTR  167633..167706
                     /ID="UTR5_72"
                     /Parent="mRNA_72"
                     /gene="jgi.p|Fomfom1|1223444"
                     /source="prediction"
     exon            167633..167774
                     /ID="exon_72_1"
                     /Parent="mRNA_72"
                     /gene="jgi.p|Fomfom1|1223444"
                     /source="prediction"
     gene            167633..168839
                     /ID="gene_72"
                     /Name="jgi.p|Fomfom1|1223444"
                     /gene="gene167632_168839"
                     /portal_id="Fomfom1"
                     /proteinId="1223444"
                     /score="0"
                     /source="prediction"
                     /transcriptId="1223635"
     mRNA            167633..168839
                     /ID="mRNA_72"
                     /Name="jgi.p|Fomfom1|1223444"
                     /Parent="gene_72"
                     /gene="jgi.p|Fomfom1|1223444"
                     /proteinId="1223444"
                     /source="prediction"
                     /track="FilteredModels1"
                     /transcriptId="1223635"
     CDS             join(167707..167774,167829..168322,168373..168647)
                     /ID="CDS_72"
                     /gene="jgi.p_Fomfom1_1223444"
                     /source="prediction"
                     /transl_table=1
                     /translation="MSNSIRMADSWNSFKNIKYIVVFGDSFSAVGYNSNMRKPSAENPL
                     GVGYPGLTSCERVDESTQEVTFEPNWVGHLVQAVNDERKDDPLLVYDYATSGDTIARMK
                     LKQIRREFHPHLAPHPAWAPWSATDTLFITWIGLNDCSWNIRLRMSSAQASLDDLFVNQ
                     EALYEAGARNFCLIDLPPVHTFPGGPTGHPTAWASWNALLREGAEKFAAAHSDATVLIF
                     SSWDVFTKVLADPTVAGLPQGDATDRGALFVDGFHPASTLHAVIAKALLVFLETAS"
     exon            167829..168322
                     /ID="exon_72_2"
                     /Parent="mRNA_72"
                     /gene="jgi.p|Fomfom1|1223444"
                     /source="prediction"
     exon            168373..168839
                     /ID="exon_72_3"
                     /Parent="mRNA_72"
                     /gene="jgi.p|Fomfom1|1223444"
                     /source="prediction"
     three_prime_UTR 168648..168839
                     /ID="UTR3_72"
                     /Parent="mRNA_72"
                     /gene="jgi.p|Fomfom1|1223444"
                     /source="prediction"
     exon            169604..169927
                     /ID="exon_73_1"
                     /Parent="mRNA_73"
                     /gene="jgi.p|Fomfom1|1362261"
                     /source="prediction"
     gene            169604..170317
                     /ID="gene_73"
                     /Name="jgi.p|Fomfom1|1362261"
                     /gene="gene169603_170317"
                     /portal_id="Fomfom1"
                     /proteinId="1362261"
                     /score="0"
                     /source="prediction"
                     /transcriptId="1362452"
     mRNA            169604..170317
                     /ID="mRNA_73"
                     /Name="jgi.p|Fomfom1|1362261"
                     /Parent="gene_73"
                     /gene="jgi.p|Fomfom1|1362261"
                     /proteinId="1362261"
                     /source="prediction"
                     /track="FilteredModels1"
                     /transcriptId="1362452"
     CDS             join(169604..169927,169983..170111,170165..170317)
                     /ID="CDS_73"
                     /gene="jgi.p_Fomfom1_1362261"
                     /phase="0"
                     /source="prediction"
                     /transl_table=1
                     /translation="MDAVRFSTLQGALTLNTADLKLLKEVPRPDIEDDANVDRRMTRTR
                     SMIMAGQRIDFGFGTGQRTLRHRGMPMYALANASEQELVRSMCAAAIRVMAPFPLRQIR
                     VRFFWPLPYGSDPSHVTYEEWVSIDSAKHTRVKVAMAVARVFNNFVEKHRMYLSSLPDY
                     PWLLRPDAFYKVWLLGIERVENNVFVADLKYIKNYPNE"
     exon            169983..170111
                     /ID="exon_73_2"
                     /Parent="mRNA_73"
                     /gene="jgi.p|Fomfom1|1362261"
                     /source="prediction"
     exon            170165..170317
                     /ID="exon_73_3"
                     /Parent="mRNA_73"
                     /gene="jgi.p|Fomfom1|1362261"
                     /source="prediction"
     exon            171166..171339
                     /ID="exon_74_1"
                     /Parent="mRNA_74"
                     /gene="jgi.p|Fomfom1|1312763"
                     /source="prediction"
     gene            171166..172370
                     /ID="gene_74"
                     /Name="jgi.p|Fomfom1|1312763"
                     /gene="gene171165_172370"
                     /portal_id="Fomfom1"
                     /proteinId="1312763"
                     /score="0"
                     /source="prediction"
                     /transcriptId="1312954"
     mRNA            171166..172370
                     /ID="mRNA_74"
                     /Name="jgi.p|Fomfom1|1312763"
                     /Parent="gene_74"
                     /gene="jgi.p|Fomfom1|1312763"
                     /proteinId="1312763"
                     /source="prediction"
                     /track="FilteredModels1"
                     /transcriptId="1312954"
     CDS             join(171166..171339,171408..171448,171535..171626,
                     171687..171761,171835..172370)
                     /ID="CDS_74"
                     /gene="jgi.p_Fomfom1_1312763"
                     /source="prediction"
                     /transl_table=1
                     /translation="MSDARPTAIRRTDLVNEASEDSLQLDKEQLQFFQTATGIEDEAQL
                     KAHIVAVQRDAFKVHPYPCIAYFNFTHLRLSNTHGYEKLLDLGRSRANPVLLEVGTCLG
                     VDLRKAVLDGYPRDSIIATDIVPEFWGLSHKLFNTTQETFPVPFISGNIFDPAFLEPTP
                     PFYVPPSCPKPSKLSDVKTLTELRGHVSAISICAVFHVFKTEDEQLQLARAIASLLSPE
                     PGSMIIGLHSGLRDAGLRMRDAAEVPVYCHSPESWTELWDGQVFGKGTVKVDARLLERP
                     RRHVQGGVISHSSRTILEWTVTRL"
     exon            171408..171448
                     /ID="exon_74_2"
                     /Parent="mRNA_74"
                     /gene="jgi.p|Fomfom1|1312763"
                     /source="prediction"
     exon            171535..171626
                     /ID="exon_74_3"
                     /Parent="mRNA_74"
                     /gene="jgi.p|Fomfom1|1312763"
                     /source="prediction"
     exon            171687..171761
                     /ID="exon_74_4"
                     /Parent="mRNA_74"
                     /gene="jgi.p|Fomfom1|1312763"
                     /source="prediction"
     exon            171835..172370
                     /ID="exon_74_5"
                     /Parent="mRNA_74"
                     /gene="jgi.p|Fomfom1|1312763"
                     /source="prediction"
     exon            173997..174123
                     /ID="exon_75_1"
                     /Parent="mRNA_75"
                     /gene="jgi.p|Fomfom1|1362263"
                     /source="prediction"
     gene            173997..176262
                     /ID="gene_75"
                     /Name="jgi.p|Fomfom1|1362263"
                     /gene="gene173996_176262"
                     /portal_id="Fomfom1"
                     /proteinId="1362263"
                     /score="0"
                     /source="prediction"
                     /transcriptId="1362454"
     mRNA            173997..176262
                     /ID="mRNA_75"
                     /Name="jgi.p|Fomfom1|1362263"
                     /Parent="gene_75"
                     /gene="jgi.p|Fomfom1|1362263"
                     /proteinId="1362263"
                     /source="prediction"
                     /track="FilteredModels1"
                     /transcriptId="1362454"
     CDS             join(173997..174123,174176..174273,174333..174424,
                     174474..174618,174675..174844,174900..175150,
                     175207..175273,175332..175562,175620..175853,
                     175913..175945,176006..176034,176117..176262)
                     /ID="CDS_75"
                     /gene="jgi.p_Fomfom1_1362263"
                     /source="prediction"
                     /transl_table=1
                     /translation="MNLLSGVALAITLLVFWQISRNYWVKSPLDNLPGPAPVSFFLGNV
                     PEIASSQAWKKWASYAETYGPASMINGFLRMRLLLIHDPRALHSVLVKDQDLYPKRLTP
                     SHVLKVLQGPGIFSVIDKSEHRRQRKLLNPVFSTAHLRDMTDIFYSVVHKMQAAIESRL
                     PEDGTIDMSSWNSRTTLEILGQAGLGYSFDNAADDSLDAFGESLKLFLTRVEEVGLMTL
                     LIEKASIFFSDATLRWILTFIPMRRIRTVLHLSDAIFQRSQEIIADRKRTLREDGSILA
                     DHVGQGKDIMSICLKANMAVAENERMSDEEIVSQMATFMIAGMDTTSNALSRILHLLAG
                     NMTVQEKLRAELLEATQNGSIDVAYDDLMKLPYLDAVIRETLRAYSPAPLTSRTAAKDH
                     IIPLSSPVRGRDGSLLSEIIVPKGTLVILHIQASNTNKDLWGDDALAWKPERWLSPLPA
                     EVERSGLPNLYSNLLTFAAGSRSCIGLKFAELEMKVYLCVLLTRFSLHLADQQVVWNSA
                     ALMYPTMEKEGAKPEMLLKVKRL"
     exon            174176..174273
                     /ID="exon_75_2"
                     /Parent="mRNA_75"
                     /gene="jgi.p|Fomfom1|1362263"
                     /source="prediction"
     exon            174333..174424
                     /ID="exon_75_3"
                     /Parent="mRNA_75"
                     /gene="jgi.p|Fomfom1|1362263"
                     /source="prediction"
     exon            174474..174618
                     /ID="exon_75_4"
                     /Parent="mRNA_75"
                     /gene="jgi.p|Fomfom1|1362263"
                     /source="prediction"
     exon            174675..174844
                     /ID="exon_75_5"
                     /Parent="mRNA_75"
                     /gene="jgi.p|Fomfom1|1362263"
                     /source="prediction"
     exon            174900..175150
                     /ID="exon_75_6"
                     /Parent="mRNA_75"
                     /gene="jgi.p|Fomfom1|1362263"
                     /source="prediction"
     exon            175207..175273
                     /ID="exon_75_7"
                     /Parent="mRNA_75"
                     /gene="jgi.p|Fomfom1|1362263"
                     /source="prediction"
     exon            175332..175562
                     /ID="exon_75_8"
                     /Parent="mRNA_75"
                     /gene="jgi.p|Fomfom1|1362263"
                     /source="prediction"
     exon            175620..175853
                     /ID="exon_75_9"
                     /Parent="mRNA_75"
                     /gene="jgi.p|Fomfom1|1362263"
                     /source="prediction"
     exon            175913..175945
                     /ID="exon_75_10"
                     /Parent="mRNA_75"
                     /gene="jgi.p|Fomfom1|1362263"
                     /source="prediction"
     exon            176006..176034
                     /ID="exon_75_11"
                     /Parent="mRNA_75"
                     /gene="jgi.p|Fomfom1|1362263"
                     /source="prediction"
     exon            176117..176262
                     /ID="exon_75_12"
                     /Parent="mRNA_75"
                     /gene="jgi.p|Fomfom1|1362263"
                     /source="prediction"
     exon            176744..176873
                     /ID="exon_76_1"
                     /Parent="mRNA_76"
                     /gene="jgi.p|Fomfom1|1362264"
                     /source="prediction"
     gene            176744..179121
                     /ID="gene_76"
                     /Name="jgi.p|Fomfom1|1362264"
                     /gene="gene176743_179121"
                     /portal_id="Fomfom1"
                     /proteinId="1362264"
                     /score="0"
                     /source="prediction"
                     /transcriptId="1362455"
     mRNA            176744..179121
                     /ID="mRNA_76"
                     /Name="jgi.p|Fomfom1|1362264"
                     /Parent="gene_76"
                     /gene="jgi.p|Fomfom1|1362264"
                     /proteinId="1362264"
                     /source="prediction"
                     /track="FilteredModels1"
                     /transcriptId="1362455"
     CDS             join(176744..176873,176944..177041,177095..177186,
                     177257..177398,177453..177631,177688..177938,
                     177999..178065,178124..178354,178423..178656,
                     178749..178781,178856..178884,178976..179121)
                     /ID="CDS_76"
                     /gene="jgi.p_Fomfom1_1362264"
                     /source="prediction"
                     /transl_table=1
                     /translation="MGGIALPLVALAALYALWRIFHRYLMTYDLDNLPGPTPSSFLFGN
                     TSEFGHRQSWKRAAAIADTYGPVSVLRSVLGRRLILIHDPKALHTMLVKDQEFLQKGLA
                     PSNGLTLLLGPGVLSTRSTQHRRQRKLLNPVFSASHLRDMTHIFYGIAHKLQAAIKSRL
                     PSDGSAEVLDMNGWNGRTTLEMLGQAGLGYSFDNFEEDSSDAYGESLKLFFPVMNRVRL
                     LGFWMNNLSHVFSDRMIRRIFRLVPHESLHRLLDISDTMFRRSREIIDERKAALQKGDA
                     ALMAQVGEGKDIMSICLKANMAATPKEQMTDEEILAQTSTFILAGMDTTSNALSRILHL
                     LSQHPDAQQKLRAELVEATNGGTTDLGYDDLMKLPYLDAVCRETLRLFAPVLLTGRAAT
                     KELVLPFSEPVRGRDGRLMSEVVVPRDTMVLAHFQASNSSKALWGDDAREWKPERWLAP
                     LPGPLEDARLPGVYANLMTFSGGVRSCIGFKFSQLEMKVVLAIMLTNFSFELTDQPIAW
                     NSSAVIYPTMGEKSTKPEMLLKVRAL"
     exon            176944..177041
                     /ID="exon_76_2"
                     /Parent="mRNA_76"
                     /gene="jgi.p|Fomfom1|1362264"
                     /source="prediction"
     exon            177095..177186
                     /ID="exon_76_3"
                     /Parent="mRNA_76"
                     /gene="jgi.p|Fomfom1|1362264"
                     /source="prediction"
     exon            177257..177398
                     /ID="exon_76_4"
                     /Parent="mRNA_76"
                     /gene="jgi.p|Fomfom1|1362264"
                     /source="prediction"
     exon            177453..177631
                     /ID="exon_76_5"
                     /Parent="mRNA_76"
                     /gene="jgi.p|Fomfom1|1362264"
                     /source="prediction"
     exon            177688..177938
                     /ID="exon_76_6"
                     /Parent="mRNA_76"
                     /gene="jgi.p|Fomfom1|1362264"
                     /source="prediction"
     exon            177999..178065
                     /ID="exon_76_7"
                     /Parent="mRNA_76"
                     /gene="jgi.p|Fomfom1|1362264"
                     /source="prediction"
     exon            178124..178354
                     /ID="exon_76_8"
                     /Parent="mRNA_76"
                     /gene="jgi.p|Fomfom1|1362264"
                     /source="prediction"
     exon            178423..178656
                     /ID="exon_76_9"
                     /Parent="mRNA_76"
                     /gene="jgi.p|Fomfom1|1362264"
                     /source="prediction"
     exon            178749..178781
                     /ID="exon_76_10"
                     /Parent="mRNA_76"
                     /gene="jgi.p|Fomfom1|1362264"
                     /source="prediction"
     exon            178856..178884
                     /ID="exon_76_11"
                     /Parent="mRNA_76"
                     /gene="jgi.p|Fomfom1|1362264"
                     /source="prediction"
     exon            178976..179121
                     /ID="exon_76_12"
                     /Parent="mRNA_76"
                     /gene="jgi.p|Fomfom1|1362264"
                     /source="prediction"
     three_prime_UTR complement(179650..179757)
                     /ID="UTR3_77"
                     /Parent="mRNA_77"
                     /gene="jgi.p|Fomfom1|1223495"
                     /source="prediction"
     exon            complement(179650..180773)
                     /ID="exon_77_4"
                     /Parent="mRNA_77"
                     /gene="jgi.p|Fomfom1|1223495"
                     /source="prediction"
     gene            complement(179650..181429)
                     /ID="gene_77"
                     /Name="jgi.p|Fomfom1|1223495"
                     /gene="gene179649_181429"
                     /portal_id="Fomfom1"
                     /proteinId="1223495"
                     /score="0"
                     /source="prediction"
                     /transcriptId="1223686"
     mRNA            complement(179650..181429)
                     /ID="mRNA_77"
                     /Name="jgi.p|Fomfom1|1223495"
                     /Parent="gene_77"
                     /gene="jgi.p|Fomfom1|1223495"
                     /proteinId="1223495"
                     /source="prediction"
                     /track="FilteredModels1"
                     /transcriptId="1223686"
     CDS             complement(join(179758..180773,180857..181116,
                     181176..181297,181415..181429))
                     /ID="CDS_77"
                     /gene="jgi.p_Fomfom1_1223495"
                     /source="prediction"
                     /transl_table=1
                     /translation="MTSLRIASVQQLRSALTETLPYCSGTLALQPRDFILYYGSEKTEI
                     GKVDLSNASSDQMDHLAAQCQPATFGRNDEDVLDETYRKAGKMDVEQFMLAFDVERAGL
                     IDVVRTCLFPGEEETKHVKAELYKLNVYGQGAFFKAHKDTPRAENMFGSLVIVFPTPHQ
                     GGALLLRQEPREWTFDSAEILSDPAAAANIAFVAFFSDVEHEVTPVLSGHRLTVTYNLY
                     FADSDPEVRMHRDVLPAGLRIIQPASLVSSALSPAVDAVLSDPDVLPDGGTIGFDLRHQ
                     YPLPKSWTTSDPNPLVHLRRWLKGSDAALFEALQRRGLQPLLRILYEAEGDDDDEVVPM
                     LFDHPFMMKSNGVGDFYELLRRDHGGAVIFYESLGRELSEEERKYIRSDDENAMDLDPE
                     PITVHMVSPLSHANTFKSAGVIHYGNESDGIGLLYYQLCLICHVGPVGNREEVDKDPLD
                     GRSRKGVGKRRR"
     exon            complement(180857..181116)
                     /ID="exon_77_3"
                     /Parent="mRNA_77"
                     /gene="jgi.p|Fomfom1|1223495"
                     /source="prediction"
     exon            complement(181176..181297)
                     /ID="exon_77_2"
                     /Parent="mRNA_77"
                     /gene="jgi.p|Fomfom1|1223495"
                     /source="prediction"
     exon            complement(181415..181429)
                     /ID="exon_77_1"
                     /Parent="mRNA_77"
                     /gene="jgi.p|Fomfom1|1223495"
                     /source="prediction"
     three_prime_UTR complement(181774..181912)
                     /ID="UTR3_78"
                     /Parent="mRNA_78"
                     /gene="jgi.p|Fomfom1|1442666"
                     /source="prediction"
     exon            complement(181774..182949)
                     /ID="exon_78_3"
                     /Parent="mRNA_78"
                     /gene="jgi.p|Fomfom1|1442666"
                     /source="prediction"
     gene            complement(181774..183495)
                     /ID="gene_78"
                     /Name="jgi.p|Fomfom1|1442666"
                     /gene="gene181773_183495"
                     /portal_id="Fomfom1"
                     /proteinId="1442666"
                     /score="0"
                     /source="prediction"
                     /transcriptId="1442857"
     mRNA            complement(181774..183495)
                     /ID="mRNA_78"
                     /Name="jgi.p|Fomfom1|1442666"
                     /Parent="gene_78"
                     /gene="jgi.p|Fomfom1|1442666"
                     /proteinId="1442666"
                     /source="prediction"
                     /track="FilteredModels1"
                     /transcriptId="1442857"
     CDS             complement(join(181913..182949,183015..183280,
                     183363..183487))
                     /ID="CDS_78"
                     /gene="jgi.p_Fomfom1_1442666"
                     /source="prediction"
                     /transl_table=1
                     /translation="MAAIPALDRLRSTLEEGLPYCSGTYELPIDTFDLYYGRDNHKFLN
                     LSKTSAKPEALAELQAACEPAMFGKNDKTVLDETYRKAGKMDTSEFVLRFNAQCDGLLD
                     VVRSSLLLGEQSRRSITAQLYKLNVYGEGAFFKPHQDTPLSEKMFGSLVVVFPTEHSGG
                     ALVLRHHGKEWTFDSGEILSNAPNSIGYAAFFSDVEHEVTPVLSGHRVTITYNLFWADT
                     HTDTDVAPPPPPKKKICHTSRCERPPASERQHDERRERTQGASERSRLPPRRGDAWIRT
                     PPRIPFPRTWDWDASRKYSGDDDHDDGDDNEKTKDPDPLEVVTGCLKGTDAALFAAFEA
                     LGLQPKLRFVADTSGEVDDEDDAPKKVLLDHTADLGETEVDGVVSSLIEWERGIAIDDV
                     GADSLDAAEMGRNACYRCETLRVHWVTEMKELNTVRSGFVAYGNQAVLSHLYLEACLVV
                     VVGPVEDRKAVSKKLKV"
     exon            complement(183015..183280)
                     /ID="exon_78_2"
                     /Parent="mRNA_78"
                     /gene="jgi.p|Fomfom1|1442666"
                     /source="prediction"
     exon            complement(183363..183495)
                     /ID="exon_78_1"
                     /Parent="mRNA_78"
                     /gene="jgi.p|Fomfom1|1442666"
                     /source="prediction"
     five_prime_UTR  complement(183488..183495)
                     /ID="UTR5_78"
                     /Parent="mRNA_78"
                     /gene="jgi.p|Fomfom1|1442666"
                     /source="prediction"
     exon            184276..184406
                     /ID="exon_79_1"
                     /Parent="mRNA_79"
                     /gene="jgi.p|Fomfom1|1362267"
                     /source="prediction"
     gene            184276..184624
                     /ID="gene_79"
                     /Name="jgi.p|Fomfom1|1362267"
                     /gene="gene184275_184624"
                     /portal_id="Fomfom1"
                     /proteinId="1362267"
                     /score="0"
                     /source="prediction"
                     /transcriptId="1362458"
     mRNA            184276..184624
                     /ID="mRNA_79"
                     /Name="jgi.p|Fomfom1|1362267"
                     /Parent="gene_79"
                     /gene="jgi.p|Fomfom1|1362267"
                     /proteinId="1362267"
                     /source="prediction"
                     /track="FilteredModels1"
                     /transcriptId="1362458"
     CDS             join(184276..184406,184474..184624)
                     /ID="CDS_79"
                     /gene="jgi.p_Fomfom1_1362267"
                     /source="prediction"
                     /transl_table=1
                     /translation="MSADSLSPALHNLRATLAERRPFCSGTLELPVDFELYYGKKTARY
                     VNLCIRQRKAQTRSEPSKNVVHAGLLSQDRAHRRISAELYKLAYIYRA"
     exon            184474..184624
                     /ID="exon_79_2"
                     /Parent="mRNA_79"
                     /gene="jgi.p|Fomfom1|1362267"
                     /source="prediction"
     five_prime_UTR  184763..185031
                     /ID="UTR5_80"
                     /Parent="mRNA_80"
                     /gene="jgi.p|Fomfom1|5329"
                     /source="prediction"
     gene            184763..185555
                     /ID="gene_80"
                     /Name="jgi.p|Fomfom1|5329"
                     /gene="gene184762_185555"
                     /portal_id="Fomfom1"
                     /proteinId="5329"
                     /score="0"
                     /source="prediction"
                     /transcriptId="5329"
     mRNA            184763..185555
                     /ID="mRNA_80"
                     /Name="jgi.p|Fomfom1|5329"
                     /Parent="gene_80"
                     /gene="jgi.p|Fomfom1|5329"
                     /proteinId="5329"
                     /source="prediction"
                     /track="FilteredModels1"
                     /transcriptId="5329"
     exon            184763..185555
                     /ID="exon_80_1"
                     /Parent="mRNA_80"
                     /gene="jgi.p|Fomfom1|5329"
                     /source="prediction"
     CDS             185032..185460
                     /ID="CDS_80"
                     /gene="jgi.p_Fomfom1_5329"
                     /phase="0"
                     /source="prediction"
                     /transl_table=1
                     /translation="MFDPPFTRANRSLVQDALVALLHDATILPEGGILGFGSQHLYPFP
                     RTWRNGDGRPARQPAGWLAQGRRLGAVSVYAACKALGLTRLLRLVWSEHGNINEIDHLR
                     RDGGPRCGAGLGRGLSRFAKVAGMSSEAKGSRTVVPIA"
     three_prime_UTR 185461..185555
                     /ID="UTR3_80"
                     /Parent="mRNA_80"
                     /gene="jgi.p|Fomfom1|5329"
                     /source="prediction"
     exon            complement(185841..186117)
                     /ID="exon_81_5"
                     /Parent="mRNA_81"
                     /gene="jgi.p|Fomfom1|1223510"
                     /source="prediction"
     three_prime_UTR complement(185841..186117)
                     /ID="UTR3_81"
                     /Parent="mRNA_81"
                     /gene="jgi.p|Fomfom1|1223510"
                     /source="prediction"
     gene            complement(185841..187321)
                     /ID="gene_81"
                     /Name="jgi.p|Fomfom1|1223510"
                     /gene="gene185840_187321"
                     /portal_id="Fomfom1"
                     /proteinId="1223510"
                     /score="0"
                     /source="prediction"
                     /transcriptId="1223701"
     mRNA            complement(185841..187321)
                     /ID="mRNA_81"
                     /Name="jgi.p|Fomfom1|1223510"
                     /Parent="gene_81"
                     /gene="jgi.p|Fomfom1|1223510"
                     /proteinId="1223510"
                     /source="prediction"
                     /track="FilteredModels1"
                     /transcriptId="1223701"
     three_prime_UTR complement(186176..186186)
                     /ID="UTR3_81"
                     /Parent="mRNA_81"
                     /gene="jgi.p|Fomfom1|1223510"
                     /source="prediction"
     exon            complement(186176..186636)
                     /ID="exon_81_4"
                     /Parent="mRNA_81"
                     /gene="jgi.p|Fomfom1|1223510"
                     /source="prediction"
     CDS             complement(join(186187..186636,186723..186806,
                     186867..186887,186956..187177))
                     /ID="CDS_81"
                     /gene="jgi.p_Fomfom1_1223510"
                     /phase="0"
                     /source="prediction"
                     /transl_table=1
                     /translation="MFLSTSRLLSTFVFLALCSDLVLAAHENNPGRRHHAVNLTERDTH
                     LGKRFDNARFTYFEVGTNACGGFDHENDFIVALNAPQWDGGSHCYAAITVSYQGKSANA
                     KITDECAGCPPDAIDLSPGLFRYLMGSTDAGQVYGSWVFGSGEEPQPSPKPSPKPTSTT
                     HEAPPPPPTSTSTSTSTSKTEQEKPTTTSSSSTTHSATSSHVSSSSSATSTQSSATPTS
                     AAPAATVTTFDNGMLNQVNLAMLQLAGIVLAAPGSA"
     exon            complement(186723..186806)
                     /ID="exon_81_3"
                     /Parent="mRNA_81"
                     /gene="jgi.p|Fomfom1|1223510"
                     /source="prediction"
     exon            complement(186867..186887)
                     /ID="exon_81_2"
                     /Parent="mRNA_81"
                     /gene="jgi.p|Fomfom1|1223510"
                     /source="prediction"
     exon            complement(186956..187321)
                     /ID="exon_81_1"
                     /Parent="mRNA_81"
                     /gene="jgi.p|Fomfom1|1223510"
                     /source="prediction"
     five_prime_UTR  complement(187178..187321)
                     /ID="UTR5_81"
                     /Parent="mRNA_81"
                     /gene="jgi.p|Fomfom1|1223510"
                     /source="prediction"
     exon            complement(188064..188206)
                     /ID="exon_82_12"
                     /Parent="mRNA_82"
                     /gene="jgi.p|Fomfom1|1187359"
                     /source="prediction"
     gene            complement(188064..190473)
                     /ID="gene_82"
                     /Name="jgi.p|Fomfom1|1187359"
                     /gene="gene188063_190473"
                     /portal_id="Fomfom1"
                     /proteinId="1187359"
                     /score="0"
                     /source="prediction"
                     /transcriptId="1187550"
     mRNA            complement(188064..190473)
                     /ID="mRNA_82"
                     /Name="jgi.p|Fomfom1|1187359"
                     /Parent="gene_82"
                     /gene="jgi.p|Fomfom1|1187359"
                     /proteinId="1187359"
                     /source="prediction"
                     /track="FilteredModels1"
                     /transcriptId="1187550"
     CDS             complement(join(188064..188206,188280..188308,
                     188365..188397,188482..188715,188786..189016,
                     189082..189148,189210..189460,189548..189720,
                     189798..189939,190023..190114,190187..190284,
                     190350..190473))
                     /ID="CDS_82"
                     /gene="jgi.p_Fomfom1_1187359"
                     /source="prediction"
                     /transl_table=1
                     /translation="MSIVILLAAGCAYAFWALWRWCTKPSPLDNLPGPPPGSFLLGNIN
                     ALSDRQSWRYWRNHSATYGPVSRVSGFLGMRMVSVYDPKALHSIMIKDVEFYPKHTTPS
                     DDLPLLLGPGLFTTNGEQHRKQRKALNPVFSAAHLRGMTHIFYELAHKVQRAIGERIGD
                     EAREVDMDGWMARTTLEMLGQAGLGYSFDDFQEDSADHFGESLKNFFPAFFRVPFITFL
                     IPALSHICAEWVIRTLLRWFPHPDVRKVMEITDLMAQRSKEIIDEKRRLLSEGDEAFVQ
                     QVGAGKDLMSILLRRNMSASEAERLSDPELIAQLSTFTLAGMDTTSNALCRVLHNLAQR
                     PEVQAKLREELADAHTRFGNDIPYDDLVKLPYLGAVCRETLRLYPPVTITVRRAARDMV
                     LPISAPIHGQGGSAMSEVGIPEGTFIIINCQGSNTNAAWWGEDVYEWRPERWMEPLPAE
                     LEKARVPGIASNLMTFVGGPRSCIGFKFSELEMKIVVSVLVSAFSFELTDKPIVWNSSA
                     VMYPTMGESPKPEMLLRVKRR"
     exon            complement(188280..188308)
                     /ID="exon_82_11"
                     /Parent="mRNA_82"
                     /gene="jgi.p|Fomfom1|1187359"
                     /source="prediction"
     exon            complement(188365..188397)
                     /ID="exon_82_10"
                     /Parent="mRNA_82"
                     /gene="jgi.p|Fomfom1|1187359"
                     /source="prediction"
     exon            complement(188482..188715)
                     /ID="exon_82_9"
                     /Parent="mRNA_82"
                     /gene="jgi.p|Fomfom1|1187359"
                     /source="prediction"
     exon            complement(188786..189016)
                     /ID="exon_82_8"
                     /Parent="mRNA_82"
                     /gene="jgi.p|Fomfom1|1187359"
                     /source="prediction"
     exon            complement(189082..189148)
                     /ID="exon_82_7"
                     /Parent="mRNA_82"
                     /gene="jgi.p|Fomfom1|1187359"
                     /source="prediction"
     exon            complement(189210..189460)
                     /ID="exon_82_6"
                     /Parent="mRNA_82"
                     /gene="jgi.p|Fomfom1|1187359"
                     /source="prediction"
     exon            complement(189548..189720)
                     /ID="exon_82_5"
                     /Parent="mRNA_82"
                     /gene="jgi.p|Fomfom1|1187359"
                     /source="prediction"
     exon            complement(189798..189939)
                     /ID="exon_82_4"
                     /Parent="mRNA_82"
                     /gene="jgi.p|Fomfom1|1187359"
                     /source="prediction"
     exon            complement(190023..190114)
                     /ID="exon_82_3"
                     /Parent="mRNA_82"
                     /gene="jgi.p|Fomfom1|1187359"
                     /source="prediction"
     exon            complement(190187..190284)
                     /ID="exon_82_2"
                     /Parent="mRNA_82"
                     /gene="jgi.p|Fomfom1|1187359"
                     /source="prediction"
     exon            complement(190350..190473)
                     /ID="exon_82_1"
                     /Parent="mRNA_82"
                     /gene="jgi.p|Fomfom1|1187359"
                     /source="prediction"
     three_prime_UTR complement(191232..191521)
                     /ID="UTR3_83"
                     /Parent="mRNA_83"
                     /gene="jgi.p|Fomfom1|5506"
                     /source="prediction"
     exon            complement(191232..191667)
                     /ID="exon_83_12"
                     /Parent="mRNA_83"
                     /gene="jgi.p|Fomfom1|5506"
                     /source="prediction"
     gene            complement(191232..194054)
                     /ID="gene_83"
                     /Name="jgi.p|Fomfom1|5506"
                     /gene="gene191231_194054"
                     /portal_id="Fomfom1"
                     /proteinId="5506"
                     /score="0"
                     /source="prediction"
                     /transcriptId="5506"
     mRNA            complement(191232..194054)
                     /ID="mRNA_83"
                     /Name="jgi.p|Fomfom1|5506"
                     /Parent="gene_83"
                     /gene="jgi.p|Fomfom1|5506"
                     /proteinId="5506"
                     /source="prediction"
                     /track="FilteredModels1"
                     /transcriptId="5506"
     CDS             complement(join(191522..191667,191728..191756,
                     191831..191863,191945..192178,192264..192494,
                     192554..192620,192674..192924,192991..193169,
                     193221..193362,193432..193523,193578..193675,
                     193754..193883))
                     /ID="CDS_83"
                     /gene="jgi.p_Fomfom1_5506"
                     /source="prediction"
                     /transl_table=1
                     /translation="MDGTAVLLVAFTALYTLWRIFRHYLKTYDLDNLPGPSPSSWFLGN
                     TSELAQRDSWKRVAAIADTYGPVSVLSSILGRRLILVHDPKALNNILIKDYEFLQKGLA
                     PSTSFNILLGPGVLTAHGAQHRRQRKLLNPVFSAKHLRDMTHIFYGVAHRLKMAIKSRL
                     PSDGSAEVLDMNAWNGRTTLEMLGQAGLGYSFDNFVDDSFDAYGESLKSFFPVLNRVRL
                     LKFVVERMSYVFSDQMIRRILRLVPHKQLQRLLDISDIMFQRSQEIIDERKTALQKGDA
                     ALWAQVGEGKDIMSICLKANMAATPKERMTDEEILAQTSTFILAGMDTTSNALSRVLHL
                     LSLYPDAQRKLRAEIYEATNGGTTDLDYDDIMKLPYLDAVCRETLRVFSPVALAGRVAT
                     KNLVLPFSEPVRGRDGRLMHEVVVPKGTVVLSHFQASNSNAALWGEDARAWRPDRWLAP
                     LPQPLEDAPLPGVYAHLLTFSGGSRSCIGFKFSQLEMKIVLAILLTNFSFELTDEPIVW
                     NSLGVIYPTMGEQKTEPELLLKVRVL"
     exon            complement(191728..191756)
                     /ID="exon_83_11"
                     /Parent="mRNA_83"
                     /gene="jgi.p|Fomfom1|5506"
                     /source="prediction"
     exon            complement(191831..191863)
                     /ID="exon_83_10"
                     /Parent="mRNA_83"
                     /gene="jgi.p|Fomfom1|5506"
                     /source="prediction"
     exon            complement(191945..192178)
                     /ID="exon_83_9"
                     /Parent="mRNA_83"
                     /gene="jgi.p|Fomfom1|5506"
                     /source="prediction"
     exon            complement(192264..192494)
                     /ID="exon_83_8"
                     /Parent="mRNA_83"
                     /gene="jgi.p|Fomfom1|5506"
                     /source="prediction"
     exon            complement(192554..192620)
                     /ID="exon_83_7"
                     /Parent="mRNA_83"
                     /gene="jgi.p|Fomfom1|5506"
                     /source="prediction"
     exon            complement(192674..192924)
                     /ID="exon_83_6"
                     /Parent="mRNA_83"
                     /gene="jgi.p|Fomfom1|5506"
                     /source="prediction"
     exon            complement(192991..193169)
                     /ID="exon_83_5"
                     /Parent="mRNA_83"
                     /gene="jgi.p|Fomfom1|5506"
                     /source="prediction"
     exon            complement(193221..193362)
                     /ID="exon_83_4"
                     /Parent="mRNA_83"
                     /gene="jgi.p|Fomfom1|5506"
                     /source="prediction"
     exon            complement(193432..193523)
                     /ID="exon_83_3"
                     /Parent="mRNA_83"
                     /gene="jgi.p|Fomfom1|5506"
                     /source="prediction"
     exon            complement(193578..193675)
                     /ID="exon_83_2"
                     /Parent="mRNA_83"
                     /gene="jgi.p|Fomfom1|5506"
                     /source="prediction"
     exon            complement(193754..194054)
                     /ID="exon_83_1"
                     /Parent="mRNA_83"
                     /gene="jgi.p|Fomfom1|5506"
                     /source="prediction"
     five_prime_UTR  complement(193884..194054)
                     /ID="UTR5_83"
                     /Parent="mRNA_83"
                     /gene="jgi.p|Fomfom1|5506"
                     /source="prediction"
     gene            195992..197245
                     /ID="gene_84"
                     /Name="jgi.p|Fomfom1|1312768"
                     /gene="gene195991_197245"
                     /portal_id="Fomfom1"
                     /proteinId="1312768"
                     /score="0"
                     /source="prediction"
                     /transcriptId="1312959"
     mRNA            195992..197245
                     /ID="mRNA_84"
                     /Name="jgi.p|Fomfom1|1312768"
                     /Parent="gene_84"
                     /gene="jgi.p|Fomfom1|1312768"
                     /proteinId="1312768"
                     /source="prediction"
                     /track="FilteredModels1"
                     /transcriptId="1312959"
     exon            195992..197245
                     /ID="exon_84_1"
                     /Parent="mRNA_84"
                     /gene="jgi.p|Fomfom1|1312768"
                     /source="prediction"
     CDS             195992..197245
                     /ID="CDS_84"
                     /gene="jgi.p_Fomfom1_1312768"
                     /phase="0"
                     /source="prediction"
                     /transl_table=1
                     /translation="MQLVHSPSSVPHPFSSRANAHATRSLKVHFKLPVIKKASATVSVT
                     NTNAARVDTNVSQPAGISFPAVSCPVPSASCVPFPSSPIPCPSRKRAISEDSYEPQDGE
                     STGDAGEDDAMDVDEPQSKGSALPFHRRIAHIDILRRRSKSSVLSSSYFHSDSHSHSHS
                     HSVRKTHHTSDQPVEGPPARKRPAVRRESMSAGTPTPRVMRKTKRVLADAQFLASMHSS
                     IAMQVRTRISNGGAESGDECASQDAVLVERIWHALVDMGYKPVPLNDSPPPGIAPAPSS
                     SPSPSDSTAPSSQPSPTAAVDPAREAAERAARRTMAVSSSTSFVPDRVQDLPLTPTGTL
                     SVPQLVAVLTMRHRDRSTTRPRSASKIQRRAPGEDPGTPSRSPLSSSTVISPMPVPVPD
                     PSAGCKVDSDSDYPMSES"
     three_prime_UTR complement(199599..199714)
                     /ID="UTR3_85"
                     /Parent="mRNA_85"
                     /gene="jgi.p|Fomfom1|5613"
                     /source="prediction"
     exon            complement(199599..199773)
                     /ID="exon_85_6"
                     /Parent="mRNA_85"
                     /gene="jgi.p|Fomfom1|5613"
                     /source="prediction"
     gene            complement(199599..202096)
                     /ID="gene_85"
                     /Name="jgi.p|Fomfom1|5613"
                     /gene="gene199598_202096"
                     /portal_id="Fomfom1"
                     /proteinId="5613"
                     /score="0"
                     /source="prediction"
                     /transcriptId="5613"
     mRNA            complement(199599..202096)
                     /ID="mRNA_85"
                     /Name="jgi.p|Fomfom1|5613"
                     /Parent="gene_85"
                     /gene="jgi.p|Fomfom1|5613"
                     /proteinId="5613"
                     /source="prediction"
                     /track="FilteredModels1"
                     /transcriptId="5613"
     CDS             complement(join(199715..199773,199838..199979,
                     200044..200475,200544..201075,201124..201707))
                     /ID="CDS_85"
                     /gene="jgi.p_Fomfom1_5613"
                     /source="prediction"
                     /transl_table=1
                     /translation="MYKLWCGHSLRLQQPRHRLQFKGCESPPEGSGLSLLQVRGRSFFR
                     DHAIDQSCPTGRRKRYESDSLLAYPLTHYLQKCDAKRPSCSTCKASNKETQCLYEDDAQ
                     RTLIQSLVQRTRQLEERLASAESSPRNSPPLQWSRTPTPDVVLPAVQFLNTLPTDQLSS
                     IPVWEPPAPNTRWSPSFQPAPARTTWEQFHHFRLLFLSFSPSVGLKFGPAAIDALIKGD
                     FYSPHIHPSLVHAAQLGGCLFSQRLNGTPSIPDVEAFELETALSLLTDDTPPLIALQVH
                     NVVAVCYVMRENIAKGLEHVRLASEVVQRRRMRFVPPSAHMWDPLREPEPEADELVCAM
                     SHLLYMNINMHMAMGVPSELDAEYEQEFHSVLMMYPALSRTHLSILRVRGALLLQRTRQ
                     LSAHLHALPVDPWHPLPPTQEESPWLVEYWSLLEEAELTLANVNPTLLKASLQPDQRSP
                     AHALKVCLIVTLTASALLHHIAPMEHAESRQHCLNAVLKLVGIGKTFSHFEMLDPILGV
                     CWLTAANVAFEESMQQMDELSAANWATARSVLVACVPILADSLPYLAMPLNQILERAAS
                     FGFGPH"
     exon            complement(199838..199979)
                     /ID="exon_85_5"
                     /Parent="mRNA_85"
                     /gene="jgi.p|Fomfom1|5613"
                     /source="prediction"
     exon            complement(200044..200475)
                     /ID="exon_85_4"
                     /Parent="mRNA_85"
                     /gene="jgi.p|Fomfom1|5613"
                     /source="prediction"
     exon            complement(200544..201075)
                     /ID="exon_85_3"
                     /Parent="mRNA_85"
                     /gene="jgi.p|Fomfom1|5613"
                     /source="prediction"
     exon            complement(201124..201815)
                     /ID="exon_85_2"
                     /Parent="mRNA_85"
                     /gene="jgi.p|Fomfom1|5613"
                     /source="prediction"
     five_prime_UTR  complement(201708..201815)
                     /ID="UTR5_85"
                     /Parent="mRNA_85"
                     /gene="jgi.p|Fomfom1|5613"
                     /source="prediction"
     exon            complement(201872..202096)
                     /ID="exon_85_1"
                     /Parent="mRNA_85"
                     /gene="jgi.p|Fomfom1|5613"
                     /source="prediction"
     five_prime_UTR  complement(201872..202096)
                     /ID="UTR5_85"
                     /Parent="mRNA_85"
                     /gene="jgi.p|Fomfom1|5613"
                     /source="prediction"
     exon            202905..203291
                     /ID="exon_86_1"
                     /Parent="mRNA_86"
                     /gene="jgi.p|Fomfom1|1189709"
                     /source="prediction"
     gene            202905..206409
                     /ID="gene_86"
                     /Name="jgi.p|Fomfom1|1189709"
                     /gene="gene202904_206409"
                     /portal_id="Fomfom1"
                     /proteinId="1189709"
                     /score="0"
                     /source="prediction"
                     /transcriptId="1189900"
     mRNA            202905..206409
                     /ID="mRNA_86"
                     /Name="jgi.p|Fomfom1|1189709"
                     /Parent="gene_86"
                     /gene="jgi.p|Fomfom1|1189709"
                     /proteinId="1189709"
                     /source="prediction"
                     /track="FilteredModels1"
                     /transcriptId="1189900"
     CDS             join(202905..203291,203349..203897,204003..204293,
                     204305..204605,204745..205460,205568..205828,
                     205940..206244,206301..206409)
                     /ID="CDS_86"
                     /gene="jgi.p_Fomfom1_1189709"
                     /source="prediction"
                     /transl_table=1
                     /translation="MSAALNAHGDTSNQSSVTVPDISLGSFTSTFSTPARNLRIPSNST
                     GTTAVSPPSTLLFKRRAEEATPGSKRLGHDEDGEDHDGDVLDTPDGRKEKWADVADSAT
                     PGRPKRTRTASSKGGLNLTLRDQEKHIDALKKENFNIKLKVHFLEERLAQLAPDQIDAA
                     LKQNISLKIEVQQRGMELKKLKKLVLELQRELDHLQRGSGGAQGRARELEEKLEERERE
                     LRELRRRRAVGPDDGALRELEARNVELEEELENVRGLLEENTEELERLRELAESRGDHS
                     SLGSERYRRQAEELEAENEDLRARIDELEEARSQSRAQIIEEREEREAVEDGLNAVRDK
                     LAAAHIELQQKEDEIDMKNREIEELIAEHQRIVESVEDEWRGEVDEAKGQMEELRDVRT
                     LETLDSTLSDALEQRDAECKELRLHIDEYEANAEDLHQKFEATLAHLEHEAEEKDNELE
                     AANRDLERISNQLYTLEDEHDKLKEEMERLREDEAIERERLEQLGNALKQVEELAQHIE
                     KVVEELQRERSKRERLEADLDKAENEHEDAIRRERRALEAKDSALQSALNDLSRAQSLL
                     TQRDADLAAVQAALQTVEADNKKLGESHTSARFSLQLEVDRLRRDVERLEDELVRARKE
                     LDDREGKGRDRDGVVDKLHAENRDLAAQLAAQTQARLNVAEKLDDTQASLKAAEVETTN
                     LRTRIAELEQRLSKDQRALLTAEAQYRDQLTERNTLLLTIYQYMDKIVGVDKTPPFTNF
                     SVFHDNLITRLKALSHIQSDFEKRVKEAEQRYSDKLNDMRKQLDLRWKQIDKFEASVKT
                     LAEAKATWRKKLSAKEGEIEALQATNAQLQSHVVTRKGNQADSMEVRSLTARAQNAERR
                     AMNLQNQLLQAEEKLTTVNQKTTAADSKWESRVKEFESRLKTADEKIKRERQGGKERAQ
                     ELENQLKSLQRQLELATKRTNTLNEIIEAAGLPTRGTPNSSK"
     exon            203349..203897
                     /ID="exon_86_2"
                     /Parent="mRNA_86"
                     /gene="jgi.p|Fomfom1|1189709"
                     /source="prediction"
     exon            204003..204293
                     /ID="exon_86_3"
                     /Parent="mRNA_86"
                     /gene="jgi.p|Fomfom1|1189709"
                     /source="prediction"
     exon            204305..204605
                     /ID="exon_86_4"
                     /Parent="mRNA_86"
                     /gene="jgi.p|Fomfom1|1189709"
                     /source="prediction"
     exon            204745..205460
                     /ID="exon_86_5"
                     /Parent="mRNA_86"
                     /gene="jgi.p|Fomfom1|1189709"
                     /source="prediction"
     exon            205568..205828
                     /ID="exon_86_6"
                     /Parent="mRNA_86"
                     /gene="jgi.p|Fomfom1|1189709"
                     /source="prediction"
     exon            205940..206244
                     /ID="exon_86_7"
                     /Parent="mRNA_86"
                     /gene="jgi.p|Fomfom1|1189709"
                     /source="prediction"
     exon            206301..206409
                     /ID="exon_86_8"
                     /Parent="mRNA_86"
                     /gene="jgi.p|Fomfom1|1189709"
                     /source="prediction"
     exon            complement(206700..206744)
                     /ID="exon_87_8"
                     /Parent="mRNA_87"
                     /gene="jgi.p|Fomfom1|1188682"
                     /source="prediction"
     gene            complement(206700..207938)
                     /ID="gene_87"
                     /Name="jgi.p|Fomfom1|1188682"
                     /gene="gene206699_207938"
                     /portal_id="Fomfom1"
                     /proteinId="1188682"
                     /score="0"
                     /source="prediction"
                     /transcriptId="1188873"
     mRNA            complement(206700..207938)
                     /ID="mRNA_87"
                     /Name="jgi.p|Fomfom1|1188682"
                     /Parent="gene_87"
                     /gene="jgi.p|Fomfom1|1188682"
                     /proteinId="1188682"
                     /source="prediction"
                     /track="FilteredModels1"
                     /transcriptId="1188873"
     CDS             complement(join(206700..206744,206810..206899,
                     206958..206995,207043..207082,207139..207247,
                     207318..207382,207451..207796,207877..207938))
                     /ID="CDS_87"
                     /gene="jgi.p_Fomfom1_1188682"
                     /source="prediction"
                     /transl_table=1
                     /translation="MTCDSDSRPLAGKLALITGCTGGIGQATARLFARNGCSIAVHHSS
                     ARSKEKADALVAELVKLAPGVHVAAFEADLSSYENARKLCDEVVKVLGHPDILFSNHGV
                     TGSRIGPEGDMQKVSAEAFEEIWRTNTGTGYVLAQKCLPYMQEKQWGRIIFTSSVAAGT
                     GGVIGPQYASSKSALHGLIHWLSLRYCREGILTNGVAPALIEGEHTEMMKNPPEAVRSK
                     IPIGRLGKPDEIASIVLMLATNGYMTNKVLVADGGWTNGGGF"
     exon            complement(206810..206899)
                     /ID="exon_87_7"
                     /Parent="mRNA_87"
                     /gene="jgi.p|Fomfom1|1188682"
                     /source="prediction"
     exon            complement(206958..206995)
                     /ID="exon_87_6"
                     /Parent="mRNA_87"
                     /gene="jgi.p|Fomfom1|1188682"
                     /source="prediction"
     exon            complement(207043..207082)
                     /ID="exon_87_5"
                     /Parent="mRNA_87"
                     /gene="jgi.p|Fomfom1|1188682"
                     /source="prediction"
     exon            complement(207139..207247)
                     /ID="exon_87_4"
                     /Parent="mRNA_87"
                     /gene="jgi.p|Fomfom1|1188682"
                     /source="prediction"
     exon            complement(207318..207382)
                     /ID="exon_87_3"
                     /Parent="mRNA_87"
                     /gene="jgi.p|Fomfom1|1188682"
                     /source="prediction"
     exon            complement(207451..207796)
                     /ID="exon_87_2"
                     /Parent="mRNA_87"
                     /gene="jgi.p|Fomfom1|1188682"
                     /source="prediction"
     exon            complement(207877..207938)
                     /ID="exon_87_1"
                     /Parent="mRNA_87"
                     /gene="jgi.p|Fomfom1|1188682"
                     /source="prediction"
     three_prime_UTR complement(208021..208154)
                     /ID="UTR3_88"
                     /Parent="mRNA_88"
                     /gene="jgi.p|Fomfom1|1223548"
                     /source="prediction"
     exon            complement(208021..208220)
                     /ID="exon_88_4"
                     /Parent="mRNA_88"
                     /gene="jgi.p|Fomfom1|1223548"
                     /source="prediction"
     gene            complement(208021..209560)
                     /ID="gene_88"
                     /Name="jgi.p|Fomfom1|1223548"
                     /gene="gene208020_209560"
                     /portal_id="Fomfom1"
                     /proteinId="1223548"
                     /score="0"
                     /source="prediction"
                     /transcriptId="1223739"
     mRNA            complement(208021..209560)
                     /ID="mRNA_88"
                     /Name="jgi.p|Fomfom1|1223548"
                     /Parent="gene_88"
                     /gene="jgi.p|Fomfom1|1223548"
                     /proteinId="1223548"
                     /source="prediction"
                     /track="FilteredModels1"
                     /transcriptId="1223739"
     CDS             complement(join(208155..208220,208276..208796,
                     208857..209252,209317..209413))
                     /ID="CDS_88"
                     /gene="jgi.p_Fomfom1_1223548"
                     /source="prediction"
                     /transl_table=1
                     /translation="MTALQTFLDSGAPPDSRDYTTVLVIHGYGFHAGNFKKLVPLAPKF
                     NVRLVLPNRRDYPGSEPFTDEQRANLARWANAPAGEPEAAKGTEEFMKERARETYDYLL
                     ELVKSGVVTPLSGNTGGIVLAGWSLGAVWLSALLTHVASFPMSVPSDVKLSDYVRRIVY
                     YDASYVCSGYKIPDELYHPLHDPKLTPAEKVEHFGVWVASYYAHGDVWTLGAAALESRE
                     ALQDPPPTIKTMTPEEVAESVHSGSGEAGGTEQLLAHTSAIHGTYASLQKRAFHLSEAA
                     EGDDWRHVEVRWLWCDRSIWEMPLVAYTVARELEEAKKQGETVRDVHFVRFHGANHFAH
                     WDFPEKTLRAFVGNDEEIL"
     exon            complement(208276..208796)
                     /ID="exon_88_3"
                     /Parent="mRNA_88"
                     /gene="jgi.p|Fomfom1|1223548"
                     /source="prediction"
     exon            complement(208857..209252)
                     /ID="exon_88_2"
                     /Parent="mRNA_88"
                     /gene="jgi.p|Fomfom1|1223548"
                     /source="prediction"
     exon            complement(209317..209560)
                     /ID="exon_88_1"
                     /Parent="mRNA_88"
                     /gene="jgi.p|Fomfom1|1223548"
                     /source="prediction"
     five_prime_UTR  complement(209414..209560)
                     /ID="UTR5_88"
                     /Parent="mRNA_88"
                     /gene="jgi.p|Fomfom1|1223548"
                     /source="prediction"
     three_prime_UTR complement(211522..211623)
                     /ID="UTR3_89"
                     /Parent="mRNA_89"
                     /gene="jgi.p|Fomfom1|5804"
                     /source="prediction"
     exon            complement(211522..211835)
                     /ID="exon_89_5"
                     /Parent="mRNA_89"
                     /gene="jgi.p|Fomfom1|5804"
                     /source="prediction"
     gene            complement(211522..214158)
                     /ID="gene_89"
                     /Name="jgi.p|Fomfom1|5804"
                     /gene="gene211521_214158"
                     /portal_id="Fomfom1"
                     /proteinId="5804"
                     /score="0"
                     /source="prediction"
                     /transcriptId="5804"
     mRNA            complement(211522..214158)
                     /ID="mRNA_89"
                     /Name="jgi.p|Fomfom1|5804"
                     /Parent="gene_89"
                     /gene="jgi.p|Fomfom1|5804"
                     /proteinId="5804"
                     /source="prediction"
                     /track="FilteredModels1"
                     /transcriptId="5804"
     CDS             complement(join(211624..211835,211939..212041,
                     212122..212514,212568..212654,212722..214035))
                     /ID="CDS_89"
                     /gene="jgi.p_Fomfom1_5804"
                     /source="prediction"
                     /transl_table=1
                     /translation="MPAIYCEASSAQTHNSVAMATLDTTNPHDRGFRGPCLRQSTSRSA
                     ALSLCGGDASTRHCSTRATDNALAVPLCSHTLSPVPQPPIYSLVSDSFSPQTPPSIDDT
                     LLQHPSSSSQHSRDPSHLSSLLMTNHINTPSQPILDVLGSYAPSDPSSSSSFNPTGWNL
                     LYNQSYHHLMLSTIQQNVMDPHSHVPLSLPNQTLLAPKPMKYAYPPTSELPYPILASHL
                     YSHTPQPPQPQPHGLPRVGAPDRQHSQRLHAARMHPFRTKDCLAPGRFNNRGQWHVQGS
                     GPLQLGPVSSHVPVQGFQGSQCQGLALPTQYLSHHLPVYVSPSYAHTNAQWASNPPRFD
                     QLHHAGVTFTIIYRLGEGSAGRVVLGEQGGKPYAIKAIHQRRAKRAHTHRDNFLRERNF
                     MIKIGHSAAMSEFRSYLVPLLMSWEEEGALYDGRIFFVMPFYPIDMHHALKSNQPMSLK
                     DRYLYCQELICALCAMRDLGIVHHDIKPGNILINSQGQAYLADFGMAHSVLTTKFETWR
                     REGYSGTYAYMAPEMVRGDKYGAVIDVWSMGLAFLEILGFTRRYFTAENREDIRREHTD
                     KLPVKFSPPPEFDPVFSWTVTTMLQVDPDKRMTARELQDRYVSSNSWASVRKGTAIHDW
                     RPSMSLLPKRHAERCLDFMTFRASEGANANANANAQGALRGLDASGGLRVVKANTAQFE
                     YKAPGAFM"
     exon            complement(211939..212041)
                     /ID="exon_89_4"
                     /Parent="mRNA_89"
                     /gene="jgi.p|Fomfom1|5804"
                     /source="prediction"
     exon            complement(212122..212514)
                     /ID="exon_89_3"
                     /Parent="mRNA_89"
                     /gene="jgi.p|Fomfom1|5804"
                     /source="prediction"
     exon            complement(212568..212654)
                     /ID="exon_89_2"
                     /Parent="mRNA_89"
                     /gene="jgi.p|Fomfom1|5804"
                     /source="prediction"
     exon            complement(212722..214158)
                     /ID="exon_89_1"
                     /Parent="mRNA_89"
                     /gene="jgi.p|Fomfom1|5804"
                     /source="prediction"
     five_prime_UTR  complement(214036..214158)
                     /ID="UTR5_89"
                     /Parent="mRNA_89"
                     /gene="jgi.p|Fomfom1|5804"
                     /source="prediction"
     three_prime_UTR complement(214758..214888)
                     /ID="UTR3_90"
                     /Parent="mRNA_90"
                     /gene="jgi.p|Fomfom1|5902"
                     /source="prediction"
     exon            complement(214758..215025)
                     /ID="exon_90_5"
                     /Parent="mRNA_90"
                     /gene="jgi.p|Fomfom1|5902"
                     /source="prediction"
     gene            complement(214758..217429)
                     /ID="gene_90"
                     /Name="jgi.p|Fomfom1|5902"
                     /gene="gene214757_217429"
                     /portal_id="Fomfom1"
                     /proteinId="5902"
                     /score="0"
                     /source="prediction"
                     /transcriptId="5902"
     mRNA            complement(214758..217429)
                     /ID="mRNA_90"
                     /Name="jgi.p|Fomfom1|5902"
                     /Parent="gene_90"
                     /gene="jgi.p|Fomfom1|5902"
                     /proteinId="5902"
                     /source="prediction"
                     /track="FilteredModels1"
                     /transcriptId="5902"
     CDS             complement(join(214889..215025,215089..215191,
                     215247..215648,215707..215796,215859..217334))
                     /ID="CDS_90"
                     /gene="jgi.p_Fomfom1_5902"
                     /source="prediction"
                     /transl_table=1
                     /translation="MKSSRHTTPFDTWAHHLPDKSVEHKGQWPSYELRHTRTSSQSESF
                     MGTPRRHYGGTMLPSFAAPRRVDHKSAADVWSSPRSACASSLALDTRHHSDKSTLDVVD
                     MEREVGNSLKVTEDGRYLPSHENHNEFATYSSVDYRYRMWSTSATLHGRAPVSREPPLI
                     PSSAKLAGPSIGHGLRQSSMSPVQRDQAQCPQPTSSANRIGHSLDNILPSSSPQPRLST
                     PHSSLVEHLETMVDPARSSSPSLTSGSSSSSDVASGSPELSIIQSVLGEPVCGATGNIY
                     DATNPVQAQVHPDHRHAGCCRPLSSPMRSRILLPLKEGTRRRVQDISPAALDVNLHDST
                     EVAIIPASPELTLSLDVAWRDSPLDATAAYGSARPLAPSSCLSSTEFYVDHPHRDSDVL
                     GKSIGYDEITVNVMRKLGSCNQGRVVYAGHHGTGKASALKMILAKTPNFNRDALRDKKA
                     IMCGVVPESLLAAQQFLMCVLMWEELYSPLSFLMPSCQMDLATVLLNEEIELSWPDRNL
                     LCKELLYALCALRNLGVLHLDIKPSNILIDRSGRAVLSDFDMAISVPKDEYETWRGYMW
                     AGTPNYRAPEMLTAPCCGYGTNAGVWSMGLVFLEIFGYCSGAFFCSHTLGGLMKEYARR
                     LPIDPSKFWHLDETFCHLMQEMLQVDPSARISVRELDSKYVLSEEWKDVRVGVANHEWK
                     PSVMGTLPQSNSHYCSWCPAFRRYGTHSPTFSESEAAMNFL"
     exon            complement(215089..215191)
                     /ID="exon_90_4"
                     /Parent="mRNA_90"
                     /gene="jgi.p|Fomfom1|5902"
                     /source="prediction"
     exon            complement(215247..215648)
                     /ID="exon_90_3"
                     /Parent="mRNA_90"
                     /gene="jgi.p|Fomfom1|5902"
                     /source="prediction"
     exon            complement(215707..215796)
                     /ID="exon_90_2"
                     /Parent="mRNA_90"
                     /gene="jgi.p|Fomfom1|5902"
                     /source="prediction"
     exon            complement(215859..217429)
                     /ID="exon_90_1"
                     /Parent="mRNA_90"
                     /gene="jgi.p|Fomfom1|5902"
                     /source="prediction"
     five_prime_UTR  complement(217335..217429)
                     /ID="UTR5_90"
                     /Parent="mRNA_90"
                     /gene="jgi.p|Fomfom1|5902"
                     /source="prediction"
     three_prime_UTR complement(218043..218359)
                     /ID="UTR3_91"
                     /Parent="mRNA_91"
                     /gene="jgi.p|Fomfom1|1223566"
                     /source="prediction"
     exon            complement(218043..218401)
                     /ID="exon_91_4"
                     /Parent="mRNA_91"
                     /gene="jgi.p|Fomfom1|1223566"
                     /source="prediction"
     gene            complement(218043..219233)
                     /ID="gene_91"
                     /Name="jgi.p|Fomfom1|1223566"
                     /gene="gene218042_219233"
                     /portal_id="Fomfom1"
                     /proteinId="1223566"
                     /score="0"
                     /source="prediction"
                     /transcriptId="1223757"
     mRNA            complement(218043..219233)
                     /ID="mRNA_91"
                     /Name="jgi.p|Fomfom1|1223566"
                     /Parent="gene_91"
                     /gene="jgi.p|Fomfom1|1223566"
                     /proteinId="1223566"
                     /source="prediction"
                     /track="FilteredModels1"
                     /transcriptId="1223757"
     CDS             complement(join(218360..218401,218464..218615,
                     218703..218745))
                     /ID="CDS_91"
                     /gene="jgi.p_Fomfom1_1223566"
                     /source="prediction"
                     /transl_table=1
                     /translation="MQCRNDSMLHQRREGKAVEILGLLGVAMQDVDVLVGLTCTPIAII
                     GVSAGEGSSSEMVCCGNNNNGGRVSISCVPVSI"
     exon            complement(218464..218615)
                     /ID="exon_91_3"
                     /Parent="mRNA_91"
                     /gene="jgi.p|Fomfom1|1223566"
                     /source="prediction"
     exon            complement(218703..218917)
                     /ID="exon_91_2"
                     /Parent="mRNA_91"
                     /gene="jgi.p|Fomfom1|1223566"
                     /source="prediction"
     five_prime_UTR  complement(218746..218917)
                     /ID="UTR5_91"
                     /Parent="mRNA_91"
                     /gene="jgi.p|Fomfom1|1223566"
                     /source="prediction"
     exon            complement(219011..219233)
                     /ID="exon_91_1"
                     /Parent="mRNA_91"
                     /gene="jgi.p|Fomfom1|1223566"
                     /source="prediction"
     five_prime_UTR  complement(219011..219233)
                     /ID="UTR5_91"
                     /Parent="mRNA_91"
                     /gene="jgi.p|Fomfom1|1223566"
                     /source="prediction"
     exon            220725..220847
                     /ID="exon_92_1"
                     /Parent="mRNA_92"
                     /gene="jgi.p|Fomfom1|1187734"
                     /source="prediction"
     gene            220725..221159
                     /ID="gene_92"
                     /Name="jgi.p|Fomfom1|1187734"
                     /gene="gene220724_221159"
                     /portal_id="Fomfom1"
                     /proteinId="1187734"
                     /score="0"
                     /source="prediction"
                     /transcriptId="1187925"
     mRNA            220725..221159
                     /ID="mRNA_92"
                     /Name="jgi.p|Fomfom1|1187734"
                     /Parent="gene_92"
                     /gene="jgi.p|Fomfom1|1187734"
                     /proteinId="1187734"
                     /source="prediction"
                     /track="FilteredModels1"
                     /transcriptId="1187925"
     CDS             join(220725..220847,220904..221065,221118..221159)
                     /ID="CDS_92"
                     /gene="jgi.p_Fomfom1_1187734"
                     /phase="0"
                     /source="prediction"
                     /transl_table=1
                     /translation="MFSRAVAIAVSAMPLLAAANVTGAGDKCSTGPIQCCNSTEKAGSP
                     TGAALLGLLGIVVQDANVLLGVNCSPITVIGVGQGGSCSAEAVCCEDNSHGGLVSIGCV
                     PVTL"
     exon            220904..221065
                     /ID="exon_92_2"
                     /Parent="mRNA_92"
                     /gene="jgi.p|Fomfom1|1187734"
                     /source="prediction"
     exon            221118..221159
                     /ID="exon_92_3"
                     /Parent="mRNA_92"
                     /gene="jgi.p|Fomfom1|1187734"
                     /source="prediction"
     exon            221667..221680
                     /ID="exon_93_1"
                     /Parent="mRNA_93"
                     /gene="jgi.p|Fomfom1|1362278"
                     /source="prediction"
     gene            221667..225758
                     /ID="gene_93"
                     /Name="jgi.p|Fomfom1|1362278"
                     /gene="gene221666_225758"
                     /portal_id="Fomfom1"
                     /proteinId="1362278"
                     /score="0"
                     /source="prediction"
                     /transcriptId="1362469"
     mRNA            221667..225758
                     /ID="mRNA_93"
                     /Name="jgi.p|Fomfom1|1362278"
                     /Parent="gene_93"
                     /gene="jgi.p|Fomfom1|1362278"
                     /proteinId="1362278"
                     /source="prediction"
                     /track="FilteredModels1"
                     /transcriptId="1362469"
     CDS             join(221667..221680,221735..221849,221915..222253,
                     222388..223178,223242..224022,224100..225758)
                     /ID="CDS_93"
                     /gene="jgi.p_Fomfom1_1362278"
                     /source="prediction"
                     /transl_table=1
                     /translation="MVQTVRIPFTERDDDYLAQYIAKYNPEMEGRKGNALYERLVEDKD
                     KKWKFAKRHTAQSWRDRYVKNRDYFDTKIQRIIQAKQEKQAALQPSSSQAPKPASRPQP
                     EYRPAPAPSPSQKRARVNFTPDDDQKIVGYLASCDHREGKRLGQKLWVSLEDTDEYPWA
                     KRHSWQSWRERYKKNELWFKWAIRKQMAEDSDDDDEPTRPRYLEEPTVRRKSSQQRMTQ
                     SPEKRKRISESGESPPRKKSRVQQRSVSKREREPVAGPSTPRRTGLDPASKEVMDHVTE
                     RPEGVSVSLHEVEVAEGDTADAEVADAETEPQEDSTEEHPDRGSNHDGSDGEDSDEEED
                     LGPPGPEDYHGEIFEPPSRTEDSAPVPKRTSASGSDSSEADKAELFKMLTDNDVQDYVA
                     QSDDDMEIDDVANKTLVELGGDDENQNQNEDISALSDTPPPGASPPPRKHNARIEHDIE
                     ADPGTSSVSPTEAADIRHRLERSHSPAPPRKHPKRIRRISDEDFFGTPTSAASSPSGSL
                     PVNSPTTQHLAHVSERRSVDRGERERAREPPRLDEGPWNKAYSDARGKSRAGLSGKARR
                     KSGVDFEEEAEIIGTQDSIEQSSEDDNMEADEETPMPWPPVRRKDKEKTSAPATPSHTK
                     TKGKARMVANADGADPGRLVTTEKIVMTTVRTVQRVPRTSKGTPYSASGGSPRTAPSHN
                     STDSSSSPGAFPRIGASSGAPISKAAMASFQKMLRPEGEMRKGAPPESSPSKAERDAKR
                     IRSGPLSTTQRNSLAAMLGKGGKDGNRKPAPGHASIPIPSLKSILSSHARATMSPPAMA
                     RDHNGERFDRFEEHDQELPTFPLPPLAQSSPLGDKIGSRDLNDLVPYTSTSHTQRIAST
                     GARPNNGKGRADAPLHVPGHPRQHTLGGPEAQATSLGRQDSVPRPRPLRQFLPAFDIGD
                     DFLAQSSALSLLSNLHRSGSAHSRSYSLANPPGSRSSRHSLSPLRSVDASLVRALPPNE
                     AEIVMEVGMQAVLRIMALNHGFSEDTVRRLYESARSLEKTDDILRRMREKANDTGNEVL
                     QALAGGDQSDDDDDVQEQEDGDDTLSVAHQLVGEVEDEQALVQDSWMYDELPLAESSRL
                     DVSHANSSGNFRSDSRNRNRTLRITRVDIEPAASVQQEYSPPKHTRAAKHIKKQSLEHG
                     RARGQGDLGVDAGGSPGVVGQRQPSAELKADVEPGELARISHDQWRRLGSGGAKIVTGK
                     ALGKLLK"
     exon            221735..221849
                     /ID="exon_93_2"
                     /Parent="mRNA_93"
                     /gene="jgi.p|Fomfom1|1362278"
                     /source="prediction"
     exon            221915..222253
                     /ID="exon_93_3"
                     /Parent="mRNA_93"
                     /gene="jgi.p|Fomfom1|1362278"
                     /source="prediction"
     exon            222388..223178
                     /ID="exon_93_4"
                     /Parent="mRNA_93"
                     /gene="jgi.p|Fomfom1|1362278"
                     /source="prediction"
     exon            223242..224022
                     /ID="exon_93_5"
                     /Parent="mRNA_93"
                     /gene="jgi.p|Fomfom1|1362278"
                     /source="prediction"
     exon            224100..225758
                     /ID="exon_93_6"
                     /Parent="mRNA_93"
                     /gene="jgi.p|Fomfom1|1362278"
                     /source="prediction"
     exon            226558..226674
                     /ID="exon_94_1"
                     /Parent="mRNA_94"
                     /gene="jgi.p|Fomfom1|1190076"
                     /source="prediction"
     gene            226558..227002
                     /ID="gene_94"
                     /Name="jgi.p|Fomfom1|1190076"
                     /gene="gene226557_227002"
                     /portal_id="Fomfom1"
                     /proteinId="1190076"
                     /score="0"
                     /source="prediction"
                     /transcriptId="1190267"
     mRNA            226558..227002
                     /ID="mRNA_94"
                     /Name="jgi.p|Fomfom1|1190076"
                     /Parent="gene_94"
                     /gene="jgi.p|Fomfom1|1190076"
                     /proteinId="1190076"
                     /source="prediction"
                     /track="FilteredModels1"
                     /transcriptId="1190267"
     CDS             join(226558..226674,226738..226899,226961..227002)
                     /ID="CDS_94"
                     /gene="jgi.p_Fomfom1_1190076"
                     /phase="0"
                     /source="prediction"
                     /transl_table=1
                     /translation="MFSRIAAIATLSFAAFAAAAPAAGSCSTGPVQCCNSLESAHSAAG
                     STILALLGVVVQDVTAKVGLGCSPVSVVGVGSGNACSATPVCCQNNNVGGLISVGCIPI
                     IL"
     exon            226738..226899
                     /ID="exon_94_2"
                     /Parent="mRNA_94"
                     /gene="jgi.p|Fomfom1|1190076"
                     /source="prediction"
     exon            226961..227002
                     /ID="exon_94_3"
                     /Parent="mRNA_94"
                     /gene="jgi.p|Fomfom1|1190076"
                     /source="prediction"
     exon            complement(227208..227318)
                     /ID="exon_95_7"
                     /Parent="mRNA_95"
                     /gene="jgi.p|Fomfom1|1188164"
                     /source="prediction"
     gene            complement(227208..228513)
                     /ID="gene_95"
                     /Name="jgi.p|Fomfom1|1188164"
                     /gene="gene227207_228513"
                     /portal_id="Fomfom1"
                     /proteinId="1188164"
                     /score="0"
                     /source="prediction"
                     /transcriptId="1188355"
     mRNA            complement(227208..228513)
                     /ID="mRNA_95"
                     /Name="jgi.p|Fomfom1|1188164"
                     /Parent="gene_95"
                     /gene="jgi.p|Fomfom1|1188164"
                     /proteinId="1188164"
                     /source="prediction"
                     /track="FilteredModels1"
                     /transcriptId="1188355"
     CDS             complement(join(227208..227318,227377..227451,
                     227506..227535,227596..227646,227707..227805,
                     227895..228095,228157..228513))
                     /ID="CDS_95"
                     /gene="jgi.p_Fomfom1_1188164"
                     /phase="0"
                     /source="prediction"
                     /transl_table=1
                     /translation="MPSDILTEAWLDAPDGHRFYTRTYQTDAARAVLIFVHGFADHISR
                     YENIHTHFAQRGITVFAYDLRGFGRTAPDDKNRSPDEYYGKTSRLLEHGDLEHWVHHVS
                     RTYPGKPIFVMGHSAGGGMVLAFATRTSSPPSTNTLAMLSGIIAQAPLVGITYPPSKLV
                     RSVVNAISKVFPSLPIAAPMPEERFSHDVEVNDALAKDPLRLPRGTAGGLNDMLSQGDE
                     LLNEAYKRWPYDLPVLNTWGTIDEVNCPKAGTAFFHKLNVKDKKLVEYDGAFHDLLHET
                     PDTSDRVIDEYVSWMLAHLHIRSPTV"
     exon            complement(227377..227451)
                     /ID="exon_95_6"
                     /Parent="mRNA_95"
                     /gene="jgi.p|Fomfom1|1188164"
                     /source="prediction"
     exon            complement(227506..227535)
                     /ID="exon_95_5"
                     /Parent="mRNA_95"
                     /gene="jgi.p|Fomfom1|1188164"
                     /source="prediction"
     exon            complement(227596..227646)
                     /ID="exon_95_4"
                     /Parent="mRNA_95"
                     /gene="jgi.p|Fomfom1|1188164"
                     /source="prediction"
     exon            complement(227707..227805)
                     /ID="exon_95_3"
                     /Parent="mRNA_95"
                     /gene="jgi.p|Fomfom1|1188164"
                     /source="prediction"
     exon            complement(227895..228095)
                     /ID="exon_95_2"
                     /Parent="mRNA_95"
                     /gene="jgi.p|Fomfom1|1188164"
                     /source="prediction"
     exon            complement(228157..228513)
                     /ID="exon_95_1"
                     /Parent="mRNA_95"
                     /gene="jgi.p|Fomfom1|1188164"
                     /source="prediction"
     exon            complement(229427..230113)
                     /ID="exon_96_7"
                     /Parent="mRNA_96"
                     /gene="jgi.p|Fomfom1|1341653"
                     /source="prediction"
     CDS             complement(join(229427..230113,230162..230355,
                     230427..230582,230643..230997,231037..231600,
                     231652..231795))
                     /ID="CDS_96"
                     /gene="jgi.p_Fomfom1_1341653"
                     /source="prediction"
                     /transl_table=1
                     /translation="MSVYLHSSKFLDKFLPLPPSTLLDSKPASPNFTRLLGMTSEKDIS
                     KEWTAIVNKRRLCPGYKVALSEATDDPSKVNGAIYLSGQTPSDGRPLWARLRALIEFKC
                     GEAGNDPFDDTTGNAGAQSCTANRGQDSSYPLHAFTRQQRTAVIMFLIDGTKARVTRWE
                     RGGTISTEAFDYVENPGLLRDFLWRFSLLSEEDQGLDNTAVPLKKKDNYYKLMDKLATG
                     QHLKQAREPPDLSGDGNESTGTFAYVREKFAESLEDGWPRYRVTVPSDKGNKTFLIAKP
                     VVHAPKMVGRGTRGYISVDVEMSRFVWLNDTWQEYYAGIEAEGEILKTLPTASVTRIPT
                     VLQYGGDLMHRTKTHAKHVSGNKQQRQGSRMRHLSHYRLVVNEVCLPLCELNSSRQLIQ
                     TTLDATETHKQAVTKAHILHGDISVGNVLPTIVEKDGQQVVEWRRGNLADSELYKVIPE
                     RGTKTTHHLSGRNGTWQFDSVALLLWGLPPGIADEIESLFHLVLYIGIRYLRNSVVEVE
                     WFLMEYFESSTIINNAYRCGTKKQDAMSNGALWHNGTTVKFFRSSSSSAMHFPDHPLNR
                     FITKMLEVIKARYQVLSYQRRLLLWRRQFAKKMETQQHKLLPPPQVDEAAQKLDTHEFV
                     MSLLSDILTEEDWPVADFVGDQATSSNVASPTDNDSDHDDYLDGDRDDEESRPSKRARK
                     SSSEE"
     gene            complement(229427..232125)
                     /ID="gene_96"
                     /Name="jgi.p|Fomfom1|1341653"
                     /gene="gene229426_232125"
                     /portal_id="Fomfom1"
                     /proteinId="1341653"
                     /score="0"
                     /source="prediction"
                     /transcriptId="1341844"
     mRNA            complement(229427..232125)
                     /ID="mRNA_96"
                     /Name="jgi.p|Fomfom1|1341653"
                     /Parent="gene_96"
                     /gene="jgi.p|Fomfom1|1341653"
                     /proteinId="1341653"
                     /source="prediction"
                     /track="FilteredModels1"
                     /transcriptId="1341844"
     exon            complement(230162..230355)
                     /ID="exon_96_6"
                     /Parent="mRNA_96"
                     /gene="jgi.p|Fomfom1|1341653"
                     /source="prediction"
     exon            complement(230427..230582)
                     /ID="exon_96_5"
                     /Parent="mRNA_96"
                     /gene="jgi.p|Fomfom1|1341653"
                     /source="prediction"
     exon            complement(230643..230997)
                     /ID="exon_96_4"
                     /Parent="mRNA_96"
                     /gene="jgi.p|Fomfom1|1341653"
                     /source="prediction"
     exon            complement(231037..231600)
                     /ID="exon_96_3"
                     /Parent="mRNA_96"
                     /gene="jgi.p|Fomfom1|1341653"
                     /source="prediction"
     exon            complement(231652..231891)
                     /ID="exon_96_2"
                     /Parent="mRNA_96"
                     /gene="jgi.p|Fomfom1|1341653"
                     /source="prediction"
     five_prime_UTR  complement(231796..231891)
                     /ID="UTR5_96"
                     /Parent="mRNA_96"
                     /gene="jgi.p|Fomfom1|1341653"
                     /source="prediction"
     exon            complement(231958..232125)
                     /ID="exon_96_1"
                     /Parent="mRNA_96"
                     /gene="jgi.p|Fomfom1|1341653"
                     /source="prediction"
     five_prime_UTR  complement(231958..232125)
                     /ID="UTR5_96"
                     /Parent="mRNA_96"
                     /gene="jgi.p|Fomfom1|1341653"
                     /source="prediction"
     five_prime_UTR  233463..233589
                     /ID="UTR5_97"
                     /Parent="mRNA_97"
                     /gene="jgi.p|Fomfom1|6078"
                     /source="prediction"
     exon            233463..234013
                     /ID="exon_97_1"
                     /Parent="mRNA_97"
                     /gene="jgi.p|Fomfom1|6078"
                     /source="prediction"
     gene            233463..236470
                     /ID="gene_97"
                     /Name="jgi.p|Fomfom1|6078"
                     /gene="gene233462_236470"
                     /portal_id="Fomfom1"
                     /proteinId="6078"
                     /score="0"
                     /source="prediction"
                     /transcriptId="6078"
     mRNA            233463..236470
                     /ID="mRNA_97"
                     /Name="jgi.p|Fomfom1|6078"
                     /Parent="gene_97"
                     /gene="jgi.p|Fomfom1|6078"
                     /proteinId="6078"
                     /source="prediction"
                     /track="FilteredModels1"
                     /transcriptId="6078"
     CDS             join(233590..234013,234065..234142,234202..234306,
                     234372..234546,234603..234693,234757..234966,
                     235024..235377,235437..236240)
                     /ID="CDS_97"
                     /gene="jgi.p_Fomfom1_6078"
                     /source="prediction"
                     /transl_table=1
                     /translation="MRVKTDLPANANIYGLGEHTDTFRLPTHNHTRTLWARNARGIPQG
                     SNLYGTHPVYLEHRATGTHGVFLANSNGMDIKINDTEGLGTTLEYNIIGGVLDFYFLAG
                     DEQDPAAAARQYAEVVGTPAEVPYWSFGFHQCRWGYQNYIDTAEVITNYSAAGIPLETM
                     WNDIDYMDHRLVFTLDPDYFPLQRMREIIEYLHSHGQRYIFMIDPAVGYRPGEGYEPFD
                     RGTAADIWLKAANGSSPYLGLSWPGVSVWPDWFNEKVQVYWTDEFERFTNPDTGLDIDG
                     AWIDLNEPTSFCIFPCADPFQQARDQNLPPPRPAPPPDPNAPILGQAVLNKRVDHDQDD
                     IQFPPYEIESWAGPLSNGTANVEALHANGLVEYDTHNLYGTMMSTATHNALLARRPGLR
                     TVVITRSTFAGAGRHVGKWLGDNLSEWSHYKQSIAGILGFAGIFQMPMVGADVCGFNDN
                     TTETLCARWALLGAFYPFMRNHNTNTTISQEFYRWPLTTLAAKKALDTRYRLLDYLYTA
                     FHQAKTDGTPVLAPLWYHYPKDTNTFGIDTQFFFGPSILVSPVIEENSTSVDVYYPPAE
                     LFYDFHTLEAVRGNGTTTLSDLDFTSIPVSVKGGAILPLRMHSAMTTEELRATDFELVV
                     APDPKGSASGSLYLDDGVSIVQEKTTEVSFAYTGGKGRTGSLLIVRGSFDYPTRVKLAR
                     VRFANIRSVPRSVKMDGRAVAKEKITLDRERGVLVVELDIRFSSNFAVEVAY"
     exon            234065..234142
                     /ID="exon_97_2"
                     /Parent="mRNA_97"
                     /gene="jgi.p|Fomfom1|6078"
                     /source="prediction"
     exon            234202..234306
                     /ID="exon_97_3"
                     /Parent="mRNA_97"
                     /gene="jgi.p|Fomfom1|6078"
                     /source="prediction"
     exon            234372..234546
                     /ID="exon_97_4"
                     /Parent="mRNA_97"
                     /gene="jgi.p|Fomfom1|6078"
                     /source="prediction"
     exon            234603..234693
                     /ID="exon_97_5"
                     /Parent="mRNA_97"
                     /gene="jgi.p|Fomfom1|6078"
                     /source="prediction"
     exon            234757..234966
                     /ID="exon_97_6"
                     /Parent="mRNA_97"
                     /gene="jgi.p|Fomfom1|6078"
                     /source="prediction"
     exon            235024..235377
                     /ID="exon_97_7"
                     /Parent="mRNA_97"
                     /gene="jgi.p|Fomfom1|6078"
                     /source="prediction"
     exon            235437..236470
                     /ID="exon_97_8"
                     /Parent="mRNA_97"
                     /gene="jgi.p|Fomfom1|6078"
                     /source="prediction"
     three_prime_UTR 236241..236470
                     /ID="UTR3_97"
                     /Parent="mRNA_97"
                     /gene="jgi.p|Fomfom1|6078"
                     /source="prediction"
     three_prime_UTR complement(236389..236533)
                     /ID="UTR3_98"
                     /Parent="mRNA_98"
                     /gene="jgi.p|Fomfom1|6045"
                     /source="prediction"
     exon            complement(236389..237313)
                     /ID="exon_98_10"
                     /Parent="mRNA_98"
                     /gene="jgi.p|Fomfom1|6045"
                     /source="prediction"
     gene            complement(236389..240560)
                     /ID="gene_98"
                     /Name="jgi.p|Fomfom1|6045"
                     /gene="gene236388_240560"
                     /portal_id="Fomfom1"
                     /proteinId="6045"
                     /score="0"
                     /source="prediction"
                     /transcriptId="6045"
     mRNA            complement(236389..240560)
                     /ID="mRNA_98"
                     /Name="jgi.p|Fomfom1|6045"
                     /Parent="gene_98"
                     /gene="jgi.p|Fomfom1|6045"
                     /proteinId="6045"
                     /source="prediction"
                     /track="FilteredModels1"
                     /transcriptId="6045"
     CDS             complement(join(236534..237313,237374..237727,
                     237780..237998,238058..238148,238200..238374,
                     238433..238537,238592..238669,238723..239370,
                     240030..240258))
                     /ID="CDS_98"
                     /gene="jgi.p_Fomfom1_6045"
                     /source="prediction"
                     /transl_table=1
                     /translation="MYLRAALKFALLGQLISLASATVTDPKVLDACPGYKAKNVVNRGH
                     KLTADLVLGGEACNVFGEDIEKLKLEVTYENKDRIHVKITDPADKRYEIAESVLPRPDT
                     NVLSGPLTSRIRFNYTTSPFSFSIYRPKTHEVLFSTASHPIIFEPQYLRVKTNLPADAN
                     LYGLGEHTDSFRLPTHNYTRTFWSRDAYGVPQGTNLYGNHPIYYEHRTTGTHGVFLANS
                     NGIDIKINDTEGAGTTLEYNVIGGVLDFYFLAGDENDPTEVVRQYADVVGTPAEVPYWS
                     FGLHQCRFGYNDFIDVSEVITNYSAAGIPLETMWTDIDYMDRRRVFTLSPDYFPVNRMR
                     EVVDYLHKHDQRFILMVDPAVGYAPGENYGAYDRGTAADIWLKAANGSSPFLGAVWPGV
                     TVYPDWFNEKTQDYWNNEFEIFFSPETGLDIDGAWIDMNEPASFCDYPCDDPFEQAKQQ
                     NLPPPRSNPPPDPNAPIFGQQSILVKRVDHTGEDVLAPPYAIDNKVPTGALSDKTAYTN
                     AVHANGLIEYDTHNLYGTMMSTATREALLARRPGLKTLVITRSTFAGAGKHVGKWLGDN
                     LSQWPHYKQSISGILGFAGIYQIPMVGADICGFGDNTTETLCARWASLGAFYPFMRNHN
                     GDTSISQEFYRWPTTTVAAKNALDVRYRLLDYLYTAFHQAKTDGTPVLSPLWYHFPKDT
                     NTFGIDTQFFFGPSILVSPVIEENSTSVDVYYPNELFYDFHTLEAQQGNGATTLSNVNF
                     TAIPVSIKGGAVLPLRAKSAQTTVALRRQDFELVVAPDVRGTASGSLYFDDGVSLEQKK
                     TTDVSFAYESGRLTVRGNYGYALGVNLARVRFANAKSAPKSVTLNGKAVSKDKVAFDSA
                     TGVVDVALDVPFKSSFVLQLH"
     exon            complement(237374..237727)
                     /ID="exon_98_9"
                     /Parent="mRNA_98"
                     /gene="jgi.p|Fomfom1|6045"
                     /source="prediction"
     exon            complement(237780..237998)
                     /ID="exon_98_8"
                     /Parent="mRNA_98"
                     /gene="jgi.p|Fomfom1|6045"
                     /source="prediction"
     exon            complement(238058..238148)
                     /ID="exon_98_7"
                     /Parent="mRNA_98"
                     /gene="jgi.p|Fomfom1|6045"
                     /source="prediction"
     exon            complement(238200..238374)
                     /ID="exon_98_6"
                     /Parent="mRNA_98"
                     /gene="jgi.p|Fomfom1|6045"
                     /source="prediction"
     exon            complement(238433..238537)
                     /ID="exon_98_5"
                     /Parent="mRNA_98"
                     /gene="jgi.p|Fomfom1|6045"
                     /source="prediction"
     exon            complement(238592..238669)
                     /ID="exon_98_4"
                     /Parent="mRNA_98"
                     /gene="jgi.p|Fomfom1|6045"
                     /source="prediction"
     exon            complement(238723..239370)
                     /ID="exon_98_3"
                     /Parent="mRNA_98"
                     /gene="jgi.p|Fomfom1|6045"
                     /source="prediction"
     exon            complement(240030..240364)
                     /ID="exon_98_2"
                     /Parent="mRNA_98"
                     /gene="jgi.p|Fomfom1|6045"
                     /source="prediction"
     five_prime_UTR  complement(240259..240364)
                     /ID="UTR5_98"
                     /Parent="mRNA_98"
                     /gene="jgi.p|Fomfom1|6045"
                     /source="prediction"
     exon            complement(240417..240560)
                     /ID="exon_98_1"
                     /Parent="mRNA_98"
                     /gene="jgi.p|Fomfom1|6045"
                     /source="prediction"
     five_prime_UTR  complement(240417..240560)
                     /ID="UTR5_98"
                     /Parent="mRNA_98"
                     /gene="jgi.p|Fomfom1|6045"
                     /source="prediction"
     five_prime_UTR  241782..241793
                     /ID="UTR5_99"
                     /Parent="mRNA_99"
                     /gene="jgi.p|Fomfom1|1223614"
                     /source="prediction"
     exon            241782..241943
                     /ID="exon_99_1"
                     /Parent="mRNA_99"
                     /gene="jgi.p|Fomfom1|1223614"
                     /source="prediction"
     gene            241782..245154
                     /ID="gene_99"
                     /Name="jgi.p|Fomfom1|1223614"
                     /gene="gene241781_245154"
                     /portal_id="Fomfom1"
                     /proteinId="1223614"
                     /score="0"
                     /source="prediction"
                     /transcriptId="1223805"
     mRNA            241782..245154
                     /ID="mRNA_99"
                     /Name="jgi.p|Fomfom1|1223614"
                     /Parent="gene_99"
                     /gene="jgi.p|Fomfom1|1223614"
                     /proteinId="1223614"
                     /source="prediction"
                     /track="FilteredModels1"
                     /transcriptId="1223805"
     CDS             join(241794..241943,242008..242017,242071..242088,
                     242152..242212,242264..242423,242476..242516,
                     242570..242600,242652..242693,242757..242803,
                     242861..242951,243009..243080,243134..243184,
                     243242..243479,243549..243603,243674..243803,
                     243872..243917,243983..244006,244069..244214,
                     244325..244477,244589..244900)
                     /ID="CDS_99"
                     /gene="jgi.p_Fomfom1_1223614"
                     /source="prediction"
                     /transl_table=1
                     /translation="MSSERDPLIPRTASPEPADSKKFTKVGPLEISPSTRYGILAGIWV
                     GTFLSSLNTTLVATLLPSISSDFNKAHQASWLGTAYLLATCTFTPLYGRLSNVLGRRGA
                     NQVAVVFAGLGTIACGLSSNMEMLIAARFLAGIGGGGLFTTATIITSDMYSLRKRGLTQ
                     GVAAVFNSMGMGLGGPLGGFIADRLGWRWAFLLQLPLFLAAFSLVTFYLNYVTPGRSKS
                     AKEVLKRIDYGGSVSLLVAVLSVLVFLSMHFSEEHPWDSPTVYGPFASAIVFAILFVVV
                     ELKVAPEPILAPFLLREKIPVIVGISNFLVATCNFTIMYNFPTWFQTVLLTSASEAGAH
                     LIPNGVSISCGSLFAGWVMHRTGKYRHLNLIFGFFPFIAAILLSRMREDSHPAVLWLSI
                     IPAGFGNAVVLQTMLIALLAHLPQDAMAVGTGFGQLFRGIGQVGGVAISSALFQSILTD
                     ELRKRIHGNGAEEMISKIRHSSKLVAQLPPDLQRAARDSYAIALRAVFIMAAVSTLCAY
                     IVRLPIPDKPLDQPRPRARSLGELPNPHPTTPAALAEELPQSSNASASATEVERDDEDD
                     NDTDSDVEAAAVSPIDVPKVPRLRRLSTYESSDGGMDLEDDVIGGSARR"
     exon            242008..242017
                     /ID="exon_99_2"
                     /Parent="mRNA_99"
                     /gene="jgi.p|Fomfom1|1223614"
                     /source="prediction"
     exon            242071..242088
                     /ID="exon_99_3"
                     /Parent="mRNA_99"
                     /gene="jgi.p|Fomfom1|1223614"
                     /source="prediction"
     exon            242152..242212
                     /ID="exon_99_4"
                     /Parent="mRNA_99"
                     /gene="jgi.p|Fomfom1|1223614"
                     /source="prediction"
     exon            242264..242423
                     /ID="exon_99_5"
                     /Parent="mRNA_99"
                     /gene="jgi.p|Fomfom1|1223614"
                     /source="prediction"
     exon            242476..242516
                     /ID="exon_99_6"
                     /Parent="mRNA_99"
                     /gene="jgi.p|Fomfom1|1223614"
                     /source="prediction"
     exon            242570..242600
                     /ID="exon_99_7"
                     /Parent="mRNA_99"
                     /gene="jgi.p|Fomfom1|1223614"
                     /source="prediction"
     exon            242652..242693
                     /ID="exon_99_8"
                     /Parent="mRNA_99"
                     /gene="jgi.p|Fomfom1|1223614"
                     /source="prediction"
     exon            242757..242803
                     /ID="exon_99_9"
                     /Parent="mRNA_99"
                     /gene="jgi.p|Fomfom1|1223614"
                     /source="prediction"
     exon            242861..242951
                     /ID="exon_99_10"
                     /Parent="mRNA_99"
                     /gene="jgi.p|Fomfom1|1223614"
                     /source="prediction"
     exon            243009..243080
                     /ID="exon_99_11"
                     /Parent="mRNA_99"
                     /gene="jgi.p|Fomfom1|1223614"
                     /source="prediction"
     exon            243134..243184
                     /ID="exon_99_12"
                     /Parent="mRNA_99"
                     /gene="jgi.p|Fomfom1|1223614"
                     /source="prediction"
     exon            243242..243479
                     /ID="exon_99_13"
                     /Parent="mRNA_99"
                     /gene="jgi.p|Fomfom1|1223614"
                     /source="prediction"
     exon            243549..243603
                     /ID="exon_99_14"
                     /Parent="mRNA_99"
                     /gene="jgi.p|Fomfom1|1223614"
                     /source="prediction"
     exon            243674..243803
                     /ID="exon_99_15"
                     /Parent="mRNA_99"
                     /gene="jgi.p|Fomfom1|1223614"
                     /source="prediction"
     exon            243872..243917
                     /ID="exon_99_16"
                     /Parent="mRNA_99"
                     /gene="jgi.p|Fomfom1|1223614"
                     /source="prediction"
     exon            243983..244006
                     /ID="exon_99_17"
                     /Parent="mRNA_99"
                     /gene="jgi.p|Fomfom1|1223614"
                     /source="prediction"
     exon            244069..244214
                     /ID="exon_99_18"
                     /Parent="mRNA_99"
                     /gene="jgi.p|Fomfom1|1223614"
                     /source="prediction"
     exon            244325..244477
                     /ID="exon_99_19"
                     /Parent="mRNA_99"
                     /gene="jgi.p|Fomfom1|1223614"
                     /source="prediction"
     exon            244589..245154
                     /ID="exon_99_20"
                     /Parent="mRNA_99"
                     /gene="jgi.p|Fomfom1|1223614"
                     /source="prediction"
     three_prime_UTR 244901..245154
                     /ID="UTR3_99"
                     /Parent="mRNA_99"
                     /gene="jgi.p|Fomfom1|1223614"
                     /source="prediction"
     exon            complement(245263..245274)
                     /ID="exon_100_11"
                     /Parent="mRNA_100"
                     /gene="jgi.p|Fomfom1|1362285"
                     /source="prediction"
     gene            complement(245263..247030)
                     /ID="gene_100"
                     /Name="jgi.p|Fomfom1|1362285"
                     /gene="gene245262_247030"
                     /portal_id="Fomfom1"
                     /proteinId="1362285"
                     /score="0"
                     /source="prediction"
                     /transcriptId="1362476"
     mRNA            complement(245263..247030)
                     /ID="mRNA_100"
                     /Name="jgi.p|Fomfom1|1362285"
                     /Parent="gene_100"
                     /gene="jgi.p|Fomfom1|1362285"
                     /proteinId="1362285"
                     /source="prediction"
                     /track="FilteredModels1"
                     /transcriptId="1362476"
     CDS             complement(join(245263..245274,245342..245375,
                     245452..245559,245649..245698,245773..245860,
                     245947..246205,246283..246445,246511..246594,
                     246688..246709,246777..246803,246870..247030))
                     /ID="CDS_100"
                     /gene="jgi.p_Fomfom1_1362285"
                     /source="prediction"
                     /transl_table=1
                     /translation="MTSTAGRKLPTFDELPSFKDFAGCAWEVWGKDDQLGTVNLLTEEA
                     IKEASKEIKTGKSICLNWPVNFPNKPAFGRKAPEHHVIYKPEYGAVQDDHLHINTQSGT
                     QWDGLKHFGLLHHALFYGGTPASFFKHGDIHIQDPTNVDPDLIKYGIHNWAQHGICGRG
                     VFIDLVKYYTDLHGKLPYDPITTHAIPLQDILAAAKAQGVTFRPADILILRVGFIQRFY
                     GATHEERDALGSKPETFAGIEQTEDMKRFLWDNHFAAIASDQPALERWPPPEGVTHLHS
                     TLLGMWGMPIGEFFDLEALSKHCAETGRYTFFFSSWPLNVLGGVASPPNAAAYF"
     exon            complement(245342..245375)
                     /ID="exon_100_10"
                     /Parent="mRNA_100"
                     /gene="jgi.p|Fomfom1|1362285"
                     /source="prediction"
     exon            complement(245452..245559)
                     /ID="exon_100_9"
                     /Parent="mRNA_100"
                     /gene="jgi.p|Fomfom1|1362285"
                     /source="prediction"
     exon            complement(245649..245698)
                     /ID="exon_100_8"
                     /Parent="mRNA_100"
                     /gene="jgi.p|Fomfom1|1362285"
                     /source="prediction"
     exon            complement(245773..245860)
                     /ID="exon_100_7"
                     /Parent="mRNA_100"
                     /gene="jgi.p|Fomfom1|1362285"
                     /source="prediction"
     exon            complement(245947..246205)
                     /ID="exon_100_6"
                     /Parent="mRNA_100"
                     /gene="jgi.p|Fomfom1|1362285"
                     /source="prediction"
     exon            complement(246283..246445)
                     /ID="exon_100_5"
                     /Parent="mRNA_100"
                     /gene="jgi.p|Fomfom1|1362285"
                     /source="prediction"
     exon            complement(246511..246594)
                     /ID="exon_100_4"
                     /Parent="mRNA_100"
                     /gene="jgi.p|Fomfom1|1362285"
                     /source="prediction"
     exon            complement(246688..246709)
                     /ID="exon_100_3"
                     /Parent="mRNA_100"
                     /gene="jgi.p|Fomfom1|1362285"
                     /source="prediction"
     exon            complement(246777..246803)
                     /ID="exon_100_2"
                     /Parent="mRNA_100"
                     /gene="jgi.p|Fomfom1|1362285"
                     /source="prediction"
     exon            complement(246870..247030)
                     /ID="exon_100_1"
                     /Parent="mRNA_100"
                     /gene="jgi.p|Fomfom1|1362285"
                     /source="prediction"
     three_prime_UTR complement(247568..247942)
                     /ID="UTR3_101"
                     /Parent="mRNA_101"
                     /gene="jgi.p|Fomfom1|1374799"
                     /source="prediction"
     exon            complement(247568..248146)
                     /ID="exon_101_8"
                     /Parent="mRNA_101"
                     /gene="jgi.p|Fomfom1|1374799"
                     /source="prediction"
     gene            complement(247568..250011)
                     /ID="gene_101"
                     /Name="jgi.p|Fomfom1|1374799"
                     /gene="gene247567_250011"
                     /portal_id="Fomfom1"
                     /proteinId="1374799"
                     /score="0"
                     /source="prediction"
                     /transcriptId="1374990"
     mRNA            complement(247568..250011)
                     /ID="mRNA_101"
                     /Name="jgi.p|Fomfom1|1374799"
                     /Parent="gene_101"
                     /gene="jgi.p|Fomfom1|1374799"
                     /proteinId="1374799"
                     /source="prediction"
                     /track="FilteredModels1"
                     /transcriptId="1374990"
     CDS             complement(join(247943..248146,248227..248465,
                     248528..248642,248708..248861,248914..249051,
                     249111..249337,249399..249706,249771..250011))
                     /ID="CDS_101"
                     /gene="jgi.p_Fomfom1_1374799"
                     /source="prediction"
                     /transl_table=1
                     /translation="MELDLPSSPPPVEDTLAARRARRQAILAKYAGIASSSAGPTPSPG
                     PSSAVEPPPATPDVSNFPSQDPSVNGTPGPRAESAAPDKRDTASASPTPGIFSLAKGDD
                     EEQAQAKAQEQNGAGEQISAADYDPSLDRREDEHKRVWGTKEEPADVETIEEDEEEDVE
                     DMFAVATSGNKKVKKVKRVLKQAAPAIITATLDTAADSEGYYQVILGEQLDGGRYQVFS
                     SLGKGMFANVVRARVLQADANEVGEVAIKIVRCQESMYKAGLKEAQILNKIRQADPDDK
                     KHIVRLERTFEHRGHLCLVFESMSMNLREVVKRFGKDVGLNIRAVRAYAHQLFLALSLL
                     RKCNIMHADIKPDNILVNEQKTLLKLCDLGSASDVLENEITPYLVSRFYRAPEIIMGHP
                     YDPAIDIWSIGCTLYELYTGKILFPGRTNNHMLLLMMELKGRFNTKMIKRAKFGDMYFD
                     DLGAFLSVEQDRVTGSDVVRKVHITKPTRDLRQRLMPPSLVKLKDEESKLLVSFVDLLD
                     KCLVLDPAKRMTPKEALVHPFIRG"
     exon            complement(248227..248465)
                     /ID="exon_101_7"
                     /Parent="mRNA_101"
                     /gene="jgi.p|Fomfom1|1374799"
                     /source="prediction"
     exon            complement(248528..248642)
                     /ID="exon_101_6"
                     /Parent="mRNA_101"
                     /gene="jgi.p|Fomfom1|1374799"
                     /source="prediction"
     exon            complement(248708..248861)
                     /ID="exon_101_5"
                     /Parent="mRNA_101"
                     /gene="jgi.p|Fomfom1|1374799"
                     /source="prediction"
     exon            complement(248914..249051)
                     /ID="exon_101_4"
                     /Parent="mRNA_101"
                     /gene="jgi.p|Fomfom1|1374799"
                     /source="prediction"
     exon            complement(249111..249337)
                     /ID="exon_101_3"
                     /Parent="mRNA_101"
                     /gene="jgi.p|Fomfom1|1374799"
                     /source="prediction"
     exon            complement(249399..249706)
                     /ID="exon_101_2"
                     /Parent="mRNA_101"
                     /gene="jgi.p|Fomfom1|1374799"
                     /source="prediction"
     exon            complement(249771..250011)
                     /ID="exon_101_1"
                     /Parent="mRNA_101"
                     /gene="jgi.p|Fomfom1|1374799"
                     /source="prediction"
     five_prime_UTR  251003..251101
                     /ID="UTR5_102"
                     /Parent="mRNA_102"
                     /gene="jgi.p|Fomfom1|1223665"
                     /source="prediction"
     exon            251003..251171
                     /ID="exon_102_1"
                     /Parent="mRNA_102"
                     /gene="jgi.p|Fomfom1|1223665"
                     /source="prediction"
     gene            251003..254118
                     /ID="gene_102"
                     /Name="jgi.p|Fomfom1|1223665"
                     /gene="gene251002_254118"
                     /portal_id="Fomfom1"
                     /proteinId="1223665"
                     /score="0"
                     /source="prediction"
                     /transcriptId="1223856"
     mRNA            251003..254118
                     /ID="mRNA_102"
                     /Name="jgi.p|Fomfom1|1223665"
                     /Parent="gene_102"
                     /gene="jgi.p|Fomfom1|1223665"
                     /proteinId="1223665"
                     /source="prediction"
                     /track="FilteredModels1"
                     /transcriptId="1223856"
     CDS             join(251102..251171,251231..251270,251344..251506,
                     252189..252963,253023..253275,253350..253698)
                     /ID="CDS_102"
                     /gene="jgi.p_Fomfom1_1223665"
                     /source="prediction"
                     /transl_table=1
                     /translation="MSRRQSRVSIDARQNDTLLEFENFKKKFLLANKHITKLNSTLSAR
                     IEELNAQISTLYVENLRLRASEIALTSQLKKEREKSRKVLADAESATHTLMKQLGCIRK
                     SFGVPHGRSTTPETNPQPPRAKRPIPDPNVSPPPNRVARAPTIAVLIEDDEPQISSPED
                     DLGPESSPSLPRKRKTKSRSSSLPVPLSKSPPPSVGVLSVEFDDELGKTGRRRPTRRQS
                     GLLTSVSITAVTADNLNRPPSPVPGSPVRGAMDEDELAAVEPDDDEVESILQSMTKRER
                     KSKKERDGERARDAESEAPAEVPRPRERRKHRVSEDPDEFVVGSKSRLKDVTNSQVTRS
                     LLPLINTTTDRERQHTPDGDILSSATSMTSMSTRNFLSTPATTPALSSKPSSHLPTPRS
                     SSPAPPTQSEPEPSIGGRERRARKSVNYAEPKLNTKMRKPDPPPGTASSKRSLSVSAPQ
                     DDPPPLSSRSSSNTADLDPDSVPSGMTRRRKSRSYTPPDDEDESEGTQADAEFGSLHTG
                     TWSSGEGRRRSVHASSTRRIEGDDLRRHSMAV"
     exon            251231..251270
                     /ID="exon_102_2"
                     /Parent="mRNA_102"
                     /gene="jgi.p|Fomfom1|1223665"
                     /source="prediction"
     exon            251344..251506
                     /ID="exon_102_3"
                     /Parent="mRNA_102"
                     /gene="jgi.p|Fomfom1|1223665"
                     /source="prediction"
     exon            252189..252963
                     /ID="exon_102_4"
                     /Parent="mRNA_102"
                     /gene="jgi.p|Fomfom1|1223665"
                     /source="prediction"
     exon            253023..253275
                     /ID="exon_102_5"
                     /Parent="mRNA_102"
                     /gene="jgi.p|Fomfom1|1223665"
                     /source="prediction"
     exon            253350..254118
                     /ID="exon_102_6"
                     /Parent="mRNA_102"
                     /gene="jgi.p|Fomfom1|1223665"
                     /source="prediction"
     three_prime_UTR 253699..254118
                     /ID="UTR3_102"
                     /Parent="mRNA_102"
                     /gene="jgi.p|Fomfom1|1223665"
                     /source="prediction"
     exon            254378..255337
                     /ID="exon_103_1"
                     /Parent="mRNA_103"
                     /gene="jgi.p|Fomfom1|1188013"
                     /source="prediction"
     gene            254378..256492
                     /ID="gene_103"
                     /Name="jgi.p|Fomfom1|1188013"
                     /gene="gene254377_256492"
                     /portal_id="Fomfom1"
                     /proteinId="1188013"
                     /score="0"
                     /source="prediction"
                     /transcriptId="1188204"
     mRNA            254378..256492
                     /ID="mRNA_103"
                     /Name="jgi.p|Fomfom1|1188013"
                     /Parent="gene_103"
                     /gene="jgi.p|Fomfom1|1188013"
                     /proteinId="1188013"
                     /source="prediction"
                     /track="FilteredModels1"
                     /transcriptId="1188204"
     CDS             join(254378..255337,255389..256492)
                     /ID="CDS_103"
                     /gene="jgi.p_Fomfom1_1188013"
                     /phase="0"
                     /source="prediction"
                     /transl_table=1
                     /translation="MSQTSLSSSNSSEISLSLNEVVARRHAAFISLPEELCPASRPSSP
                     TSEDRVLTLKTRIMAAVHTAGGDTTHPKWGYVSRMARPGCTHRKYISIAPGRRIGDGRT
                     ATVGKKFKWELPETAEEWAAYERRFEKAVAEEEEKKMAKEADKAKAKAKTTTKQHRTSK
                     YFEKKPAEEERPEPPSRPSSKAEVIREKVERWQAQVAVVAAVPDVSMSQESVEVVPSAK
                     TDKDKANDRPPQAEKVQAPLGFRVVKRASATSAKGGSGGTSKPRVSPSARVPPPLTEES
                     EPSIPSKPHDEPAVHRPDQPVGEPEVAPVPVQITDVPELSFLPPSFPSQLQTSTPPPKD
                     RRHKPPPIAPCSPPLSSPQSAPSLDPSRPMRIAPQQASSSSPALSPVRKPSKRARTPDP
                     TPDDDRMDVSELQSPSGRSPLSKKARMQPRKQLHTEQEPTSSGPPPVPPSTPPPSSSPN
                     VAPVTPVSRGKGLGNAKGLPVPSTPNPHPLPVMIDLLASSRRSRPRPRPPSRKNTPHSK
                     ATSIVREMAVENDSELQVVTEGDTRESTPEPSPTKTYFSSPASGSSDSPGSVMHRPRSP
                     VSPLFTQHPSAFMPRFTSTPRPGGDGDDPLAGGDAQTQASLMRGSSGLFAMGYSSQFDV
                     EGGVEEVSEILERDVDFTGWLRDLGSDDDEEQDRDAPAGAQSQDAGVVVAGY"
     exon            255389..256492
                     /ID="exon_103_2"
                     /Parent="mRNA_103"
                     /gene="jgi.p|Fomfom1|1188013"
                     /source="prediction"
     three_prime_UTR complement(258064..258267)
                     /ID="UTR3_104"
                     /Parent="mRNA_104"
                     /gene="jgi.p|Fomfom1|6675"
                     /source="prediction"
     exon            complement(258064..258465)
                     /ID="exon_104_4"
                     /Parent="mRNA_104"
                     /gene="jgi.p|Fomfom1|6675"
                     /source="prediction"
     gene            complement(258064..258926)
                     /ID="gene_104"
                     /Name="jgi.p|Fomfom1|6675"
                     /gene="gene258063_258926"
                     /portal_id="Fomfom1"
                     /proteinId="6675"
                     /score="0"
                     /source="prediction"
                     /transcriptId="6675"
     mRNA            complement(258064..258926)
                     /ID="mRNA_104"
                     /Name="jgi.p|Fomfom1|6675"
                     /Parent="gene_104"
                     /gene="jgi.p|Fomfom1|6675"
                     /proteinId="6675"
                     /source="prediction"
                     /track="FilteredModels1"
                     /transcriptId="6675"
     CDS             complement(join(258268..258465,258538..258597,
                     258654..258737,258802..258843))
                     /ID="CDS_104"
                     /gene="jgi.p_Fomfom1_6675"
                     /phase="0"
                     /source="prediction"
                     /transl_table=1
                     /translation="MGRNPKKKVYVDSKDADLDLARSVADVVEEKAQTKIKMQHSKASA
                     RANPEQRGRPSPSKSRLERAKAAVAAQAARAKREKTKQRKKARESAGRDIQNNSSSAIG
                     AKSLGEKAPEGSGGKTKKRVTFG"
     exon            complement(258538..258597)
                     /ID="exon_104_3"
                     /Parent="mRNA_104"
                     /gene="jgi.p|Fomfom1|6675"
                     /source="prediction"
     exon            complement(258654..258737)
                     /ID="exon_104_2"
                     /Parent="mRNA_104"
                     /gene="jgi.p|Fomfom1|6675"
                     /source="prediction"
     exon            complement(258802..258926)
                     /ID="exon_104_1"
                     /Parent="mRNA_104"
                     /gene="jgi.p|Fomfom1|6675"
                     /source="prediction"
     five_prime_UTR  complement(258844..258926)
                     /ID="UTR5_104"
                     /Parent="mRNA_104"
                     /gene="jgi.p|Fomfom1|6675"
                     /source="prediction"
     exon            complement(262792..263031)
                     /ID="exon_105_3"
                     /Parent="mRNA_105"
                     /gene="jgi.p|Fomfom1|1362290"
                     /source="prediction"
     gene            complement(262792..263594)
                     /ID="gene_105"
                     /Name="jgi.p|Fomfom1|1362290"
                     /gene="gene262791_263594"
                     /portal_id="Fomfom1"
                     /proteinId="1362290"
                     /score="0"
                     /source="prediction"
                     /transcriptId="1362481"
     mRNA            complement(262792..263594)
                     /ID="mRNA_105"
                     /Name="jgi.p|Fomfom1|1362290"
                     /Parent="gene_105"
                     /gene="jgi.p|Fomfom1|1362290"
                     /proteinId="1362290"
                     /source="prediction"
                     /track="FilteredModels1"
                     /transcriptId="1362481"
     CDS             complement(join(262792..263031,263120..263180,
                     263278..263594))
                     /ID="CDS_105"
                     /gene="jgi.p_Fomfom1_1362290"
                     /source="prediction"
                     /transl_table=1
                     /translation="MDSLATLVNPTELPDRYAHTVLCFDRDSLTNADLRVRGERAVLYT
                     IRTLGRSFSRTELSKNFEGSEAPVVVATIERNEILPDTIKFRGSPSMRMSKWLKHKTFT
                     VSRPDSSPISYIWKPTGLREIALYDETNPLAPAAWFRTAHLRDVDGVEVVEMPTLSLQP
                     EGEQIAELVLASLLVVEQKYRMQSQRVVQKPYPVSINGNVAS"
     exon            complement(263120..263180)
                     /ID="exon_105_2"
                     /Parent="mRNA_105"
                     /gene="jgi.p|Fomfom1|1362290"
                     /source="prediction"
     exon            complement(263278..263594)
                     /ID="exon_105_1"
                     /Parent="mRNA_105"
                     /gene="jgi.p|Fomfom1|1362290"
                     /source="prediction"
     exon            complement(265329..265370)
                     /ID="exon_106_3"
                     /Parent="mRNA_106"
                     /gene="jgi.p|Fomfom1|1187805"
                     /source="prediction"
     gene            complement(265329..265766)
                     /ID="gene_106"
                     /Name="jgi.p|Fomfom1|1187805"
                     /gene="gene265328_265766"
                     /portal_id="Fomfom1"
                     /proteinId="1187805"
                     /score="0"
                     /source="prediction"
                     /transcriptId="1187996"
     mRNA            complement(265329..265766)
                     /ID="mRNA_106"
                     /Name="jgi.p|Fomfom1|1187805"
                     /Parent="gene_106"
                     /gene="jgi.p|Fomfom1|1187805"
                     /proteinId="1187805"
                     /source="prediction"
                     /track="FilteredModels1"
                     /transcriptId="1187996"
     CDS             complement(join(265329..265370,265429..265590,
                     265656..265766))
                     /ID="CDS_106"
                     /gene="jgi.p_Fomfom1_1187805"
                     /phase="0"
                     /source="prediction"
                     /transl_table=1
                     /translation="MFSSVAVVSTLVFATLAAAADGSCNTGPVQCCNSLESANSAAGQA
                     LLGLVGATVQDVTAKIGLGCSPISAIGVGSGNACQAQPVCCQNNNVGGLISIGCAPISL
                     "
     exon            complement(265429..265590)
                     /ID="exon_106_2"
                     /Parent="mRNA_106"
                     /gene="jgi.p|Fomfom1|1187805"
                     /source="prediction"
     exon            complement(265656..265766)
                     /ID="exon_106_1"
                     /Parent="mRNA_106"
                     /gene="jgi.p|Fomfom1|1187805"
                     /source="prediction"
     exon            complement(267019..267153)
                     /ID="exon_107_14"
                     /Parent="mRNA_107"
                     /gene="jgi.p|Fomfom1|1362292"
                     /source="prediction"
     gene            complement(267019..268814)
                     /ID="gene_107"
                     /Name="jgi.p|Fomfom1|1362292"
                     /gene="gene267018_268814"
                     /portal_id="Fomfom1"
                     /proteinId="1362292"
                     /score="0"
                     /source="prediction"
                     /transcriptId="1362483"
     mRNA            complement(267019..268814)
                     /ID="mRNA_107"
                     /Name="jgi.p|Fomfom1|1362292"
                     /Parent="gene_107"
                     /gene="jgi.p|Fomfom1|1362292"
                     /proteinId="1362292"
                     /source="prediction"
                     /track="FilteredModels1"
                     /transcriptId="1362483"
     CDS             complement(join(267019..267153,267212..267311,
                     267372..267448,267513..267605,267660..267733,
                     267771..267797,267854..267880,267942..267954,
                     268011..268139,268199..268225,268282..268335,
                     268392..268439,268495..268558,268627..268814))
                     /ID="CDS_107"
                     /gene="jgi.p_Fomfom1_1362292"
                     /source="prediction"
                     /transl_table=1
                     /translation="MPLSLAWLKTHPGSYIGPALVSLTLESVQTGILINQSLTFWERAE
                     RELGVVRALVSCVTTIAFFQTCLSFYTSWRTFVDKFGDWYSSVMFSWADKIQSTMTVLM
                     AAPVQAFLIWRCWTLFNRNIHVLVILVILLLASVLAGLVNTVQTFRVHFGIVPDAEVEA
                     GPLPKVPISAIFVLSLTSSAVLDVLLTGIPQYSVVSASSPHVPGAIQAKRHFLKQVLRR
                     LTVLIWEAALPPCICAVMTVVMYLTMVNENYWDLAFQSILGKLYVISLFVTLNGRAELQ
                     NGPAPGFSTNRISNLAWNLSTPIRLDINTDEESQGNTTQNTQGDLASALDNSNSEPSRT
                     AVITPSSEKTK"
     exon            complement(267212..267311)
                     /ID="exon_107_13"
                     /Parent="mRNA_107"
                     /gene="jgi.p|Fomfom1|1362292"
                     /source="prediction"
     exon            complement(267372..267448)
                     /ID="exon_107_12"
                     /Parent="mRNA_107"
                     /gene="jgi.p|Fomfom1|1362292"
                     /source="prediction"
     exon            complement(267513..267605)
                     /ID="exon_107_11"
                     /Parent="mRNA_107"
                     /gene="jgi.p|Fomfom1|1362292"
                     /source="prediction"
     exon            complement(267660..267733)
                     /ID="exon_107_10"
                     /Parent="mRNA_107"
                     /gene="jgi.p|Fomfom1|1362292"
                     /source="prediction"
     exon            complement(267771..267797)
                     /ID="exon_107_9"
                     /Parent="mRNA_107"
                     /gene="jgi.p|Fomfom1|1362292"
                     /source="prediction"
     exon            complement(267854..267880)
                     /ID="exon_107_8"
                     /Parent="mRNA_107"
                     /gene="jgi.p|Fomfom1|1362292"
                     /source="prediction"
     exon            complement(267942..267954)
                     /ID="exon_107_7"
                     /Parent="mRNA_107"
                     /gene="jgi.p|Fomfom1|1362292"
                     /source="prediction"
     exon            complement(268011..268139)
                     /ID="exon_107_6"
                     /Parent="mRNA_107"
                     /gene="jgi.p|Fomfom1|1362292"
                     /source="prediction"
     exon            complement(268199..268225)
                     /ID="exon_107_5"
                     /Parent="mRNA_107"
                     /gene="jgi.p|Fomfom1|1362292"
                     /source="prediction"
     exon            complement(268282..268335)
                     /ID="exon_107_4"
                     /Parent="mRNA_107"
                     /gene="jgi.p|Fomfom1|1362292"
                     /source="prediction"
     exon            complement(268392..268439)
                     /ID="exon_107_3"
                     /Parent="mRNA_107"
                     /gene="jgi.p|Fomfom1|1362292"
                     /source="prediction"
     exon            complement(268495..268558)
                     /ID="exon_107_2"
                     /Parent="mRNA_107"
                     /gene="jgi.p|Fomfom1|1362292"
                     /source="prediction"
     exon            complement(268627..268814)
                     /ID="exon_107_1"
                     /Parent="mRNA_107"
                     /gene="jgi.p|Fomfom1|1362292"
                     /source="prediction"
     exon            complement(270891..270963)
                     /ID="exon_108_4"
                     /Parent="mRNA_108"
                     /gene="jgi.p|Fomfom1|1212849"
                     /source="prediction"
     gene            complement(270891..272491)
                     /ID="gene_108"
                     /Name="jgi.p|Fomfom1|1212849"
                     /gene="gene270890_272491"
                     /portal_id="Fomfom1"
                     /proteinId="1212849"
                     /score="0"
                     /source="prediction"
                     /transcriptId="1213040"
     mRNA            complement(270891..272491)
                     /ID="mRNA_108"
                     /Name="jgi.p|Fomfom1|1212849"
                     /Parent="gene_108"
                     /gene="jgi.p|Fomfom1|1212849"
                     /proteinId="1212849"
                     /source="prediction"
                     /track="FilteredModels1"
                     /transcriptId="1213040"
     CDS             complement(join(270891..270963,271023..272090,
                     272155..272260,272320..272491))
                     /ID="CDS_108"
                     /gene="jgi.p_Fomfom1_1212849"
                     /source="prediction"
                     /transl_table=1
                     /translation="MSSAPRTKAASPKGEEKANSSEPSSVGRSILVALLGIWTATVSCL
                     SNAAVSLEGDLDRRHGIDVDRVLRRNERTTYAPATSGITRFDFAHLASNNPAEDEHQEA
                     VVSTPSGYWSFFGIYDGHNGGDTSKWLADNLILAVIGALGDFYSRLAGPQSQSIPEPTP
                     HEIAQTFRATFNKLDDEIVNKPVPTVLAAKSKEAAGPLLAAANSGSCALLAFYDSHSRR
                     LHVALTGDSRAVLGRRRVEEDGSSKYDVYILSTEQNGENETEIARLKAQHPGEDIIQNG
                     RIFGMAVSRAFGDARYKWTRDVQDKLKRHFLGRAPLSEVKTPPYITAEPEVTSIEIQPG
                     DFLIMGTDGIWESLTSEEAVGLVGLWKEGERNGHIKREPVGGYLPHMLPVWLPERDNTV
                     RYRQWNAEKRFARADTNAATHVLRNALGGIDKDLAASLLYMKTPKARVYRDDMTVSVVF
                     FSEKGVSTEPRRDA"
     exon            complement(271023..272090)
                     /ID="exon_108_3"
                     /Parent="mRNA_108"
                     /gene="jgi.p|Fomfom1|1212849"
                     /source="prediction"
     exon            complement(272155..272260)
                     /ID="exon_108_2"
                     /Parent="mRNA_108"
                     /gene="jgi.p|Fomfom1|1212849"
                     /source="prediction"
     exon            complement(272320..272491)
                     /ID="exon_108_1"
                     /Parent="mRNA_108"
                     /gene="jgi.p|Fomfom1|1212849"
                     /source="prediction"
     exon            273553..273660
                     /ID="exon_109_1"
                     /Parent="mRNA_109"
                     /gene="jgi.p|Fomfom1|1188958"
                     /source="prediction"
     gene            273553..274031
                     /ID="gene_109"
                     /Name="jgi.p|Fomfom1|1188958"
                     /gene="gene273552_274031"
                     /portal_id="Fomfom1"
                     /proteinId="1188958"
                     /score="0"
                     /source="prediction"
                     /transcriptId="1189149"
     mRNA            273553..274031
                     /ID="mRNA_109"
                     /Name="jgi.p|Fomfom1|1188958"
                     /Parent="gene_109"
                     /gene="jgi.p|Fomfom1|1188958"
                     /proteinId="1188958"
                     /source="prediction"
                     /track="FilteredModels1"
                     /transcriptId="1189149"
     CDS             join(273553..273660,273745..273906,273990..274031)
                     /ID="CDS_109"
                     /gene="jgi.p_Fomfom1_1188958"
                     /phase="0"
                     /source="prediction"
                     /transl_table=1
                     /translation="MFARLAAVSTLAFAALATAQGSCSTGTVQCCESLENTNSIAGSTI
                     LAILGLNLQDVTAKIGLKCSPLSVVGVGSGNACKAEPVCCQNNNVGGLVSIGCAPVSL"
     exon            273745..273906
                     /ID="exon_109_2"
                     /Parent="mRNA_109"
                     /gene="jgi.p|Fomfom1|1188958"
                     /source="prediction"
     exon            273990..274031
                     /ID="exon_109_3"
                     /Parent="mRNA_109"
                     /gene="jgi.p|Fomfom1|1188958"
                     /source="prediction"
     three_prime_UTR complement(274441..274666)
                     /ID="UTR3_110"
                     /Parent="mRNA_110"
                     /gene="jgi.p|Fomfom1|1223775"
                     /source="prediction"
     exon            complement(274441..274771)
                     /ID="exon_110_6"
                     /Parent="mRNA_110"
                     /gene="jgi.p|Fomfom1|1223775"
                     /source="prediction"
     gene            complement(274441..275842)
                     /ID="gene_110"
                     /Name="jgi.p|Fomfom1|1223775"
                     /gene="gene274440_275842"
                     /portal_id="Fomfom1"
                     /proteinId="1223775"
                     /score="0"
                     /source="prediction"
                     /transcriptId="1223966"
     mRNA            complement(274441..275842)
                     /ID="mRNA_110"
                     /Name="jgi.p|Fomfom1|1223775"
                     /Parent="gene_110"
                     /gene="jgi.p|Fomfom1|1223775"
                     /proteinId="1223775"
                     /source="prediction"
                     /track="FilteredModels1"
                     /transcriptId="1223966"
     CDS             complement(join(274667..274771,274832..274867,
                     274920..275021,275104..275167,275411..275457))
                     /ID="CDS_110"
                     /gene="jgi.p_Fomfom1_1223775"
                     /source="prediction"
                     /transl_table=1
                     /translation="MHTWTYVYILALCSVIDIPSESAMIPPRLPLDLRRGHTPGPSLRL
                     PSSGVSSKSVDPRTCRLTYFLRVHHTLRTHPAADLQMSYVQYSAHCKYKEIEIGGRLAA
                     IPSSPTHRQGQSI"
     exon            complement(274832..274867)
                     /ID="exon_110_5"
                     /Parent="mRNA_110"
                     /gene="jgi.p|Fomfom1|1223775"
                     /source="prediction"
     exon            complement(274920..275021)
                     /ID="exon_110_4"
                     /Parent="mRNA_110"
                     /gene="jgi.p|Fomfom1|1223775"
                     /source="prediction"
     exon            complement(275104..275167)
                     /ID="exon_110_3"
                     /Parent="mRNA_110"
                     /gene="jgi.p|Fomfom1|1223775"
                     /source="prediction"
     exon            complement(275411..275693)
                     /ID="exon_110_2"
                     /Parent="mRNA_110"
                     /gene="jgi.p|Fomfom1|1223775"
                     /source="prediction"
     five_prime_UTR  complement(275458..275693)
                     /ID="UTR5_110"
                     /Parent="mRNA_110"
                     /gene="jgi.p|Fomfom1|1223775"
                     /source="prediction"
     exon            complement(275759..275842)
                     /ID="exon_110_1"
                     /Parent="mRNA_110"
                     /gene="jgi.p|Fomfom1|1223775"
                     /source="prediction"
     five_prime_UTR  complement(275759..275842)
                     /ID="UTR5_110"
                     /Parent="mRNA_110"
                     /gene="jgi.p|Fomfom1|1223775"
                     /source="prediction"
     three_prime_UTR complement(276476..276776)
                     /ID="UTR3_111"
                     /Parent="mRNA_111"
                     /gene="jgi.p|Fomfom1|1223789"
                     /source="prediction"
     gene            complement(276476..277999)
                     /ID="gene_111"
                     /Name="jgi.p|Fomfom1|1223789"
                     /gene="gene276475_277999"
                     /portal_id="Fomfom1"
                     /proteinId="1223789"
                     /score="0"
                     /source="prediction"
                     /transcriptId="1223980"
     mRNA            complement(276476..277999)
                     /ID="mRNA_111"
                     /Name="jgi.p|Fomfom1|1223789"
                     /Parent="gene_111"
                     /gene="jgi.p|Fomfom1|1223789"
                     /proteinId="1223789"
                     /source="prediction"
                     /track="FilteredModels1"
                     /transcriptId="1223980"
     exon            complement(276476..277999)
                     /ID="exon_111_1"
                     /Parent="mRNA_111"
                     /gene="jgi.p|Fomfom1|1223789"
                     /source="prediction"
     CDS             complement(276777..277601)
                     /ID="CDS_111"
                     /gene="jgi.p_Fomfom1_1223789"
                     /phase="0"
                     /source="prediction"
                     /transl_table=1
                     /translation="MAAAAPSHRMHSAFGHGSSSRYGHASHMSSAQASWNRIPNVCAPR
                     RASSGYEFDSSPVLARTTPASLSARSSTGLGLGGGLGLGFGAGSSPSGSRSRRTTISYG
                     SPAPTRRAPPPPPAPAERTASALASSIAHSPALPRTIAIPEIDDPFADPALSSSSSSSS
                     FSSHPVLEDELTPLPPPPPPMVRAPRSRVSVPSYTMSVSGAGSSGSGVTTPPGLGAPSC
                     PSARDMRGRLVASVLLSRGSGRPLGVYLRRRLAGEGQTYVKSGLSQLVAAAA"
     five_prime_UTR  complement(277602..277999)
                     /ID="UTR5_111"
                     /Parent="mRNA_111"
                     /gene="jgi.p|Fomfom1|1223789"
                     /source="prediction"
     five_prime_UTR  277743..277884
                     /ID="UTR5_112"
                     /Parent="mRNA_112"
                     /gene="jgi.p|Fomfom1|7468"
                     /source="prediction"
     gene            277743..278499
                     /ID="gene_112"
                     /Name="jgi.p|Fomfom1|7468"
                     /gene="gene277742_278499"
                     /portal_id="Fomfom1"
                     /proteinId="7468"
                     /score="0"
                     /source="prediction"
                     /transcriptId="7468"
     mRNA            277743..278499
                     /ID="mRNA_112"
                     /Name="jgi.p|Fomfom1|7468"
                     /Parent="gene_112"
                     /gene="jgi.p|Fomfom1|7468"
                     /proteinId="7468"
                     /source="prediction"
                     /track="FilteredModels1"
                     /transcriptId="7468"
     exon            277743..278499
                     /ID="exon_112_1"
                     /Parent="mRNA_112"
                     /gene="jgi.p|Fomfom1|7468"
                     /source="prediction"
     CDS             277885..278388
                     /ID="CDS_112"
                     /gene="jgi.p_Fomfom1_7468"
                     /phase="0"
                     /source="prediction"
                     /transl_table=1
                     /translation="MSLGRQCLGSLSRPSQALPAPATATTTTTASAVCPRLLFLEQRTL
                     LHIRRTKATSPAQALCCARLGACFSRPVRLVRRVQISSRPFRYGRCMSAPFPGPSPRAP
                     STSPTCPCSALTIVYPNGNAGCVPNVGFLCTALAFRPSRHSIRNYGVYIWLLASVSTFF
                     AGHM"
     three_prime_UTR 278389..278499
                     /ID="UTR3_112"
                     /Parent="mRNA_112"
                     /gene="jgi.p|Fomfom1|7468"
                     /source="prediction"
     five_prime_UTR  278462..278493
                     /ID="UTR5_113"
                     /Parent="mRNA_113"
                     /gene="jgi.p|Fomfom1|7601"
                     /source="prediction"
     exon            278462..278927
                     /ID="exon_113_1"
                     /Parent="mRNA_113"
                     /gene="jgi.p|Fomfom1|7601"
                     /source="prediction"
     gene            278462..279134
                     /ID="gene_113"
                     /Name="jgi.p|Fomfom1|7601"
                     /gene="gene278461_279134"
                     /portal_id="Fomfom1"
                     /proteinId="7601"
                     /score="0"
                     /source="prediction"
                     /transcriptId="7601"
     mRNA            278462..279134
                     /ID="mRNA_113"
                     /Name="jgi.p|Fomfom1|7601"
                     /Parent="gene_113"
                     /gene="jgi.p|Fomfom1|7601"
                     /proteinId="7601"
                     /source="prediction"
                     /track="FilteredModels1"
                     /transcriptId="7601"
     CDS             278494..278910
                     /ID="CDS_113"
                     /gene="jgi.p_Fomfom1_7601"
                     /phase="0"
                     /source="prediction"
                     /transl_table=1
                     /translation="MHHLPLTPSTDQPFKRKLSAPSTLSRPPADSALPASGTVSHPYTN
                     LYTAFEGFESQWPIPSAHPPSRLMSRQSKNASRTDLRPCAPPHPHSRAVASRATLLRSV
                     RTIRSGTHARLDRQGARESEGGKSGQLVAGVRVL"
     three_prime_UTR 278911..278927
                     /ID="UTR3_113"
                     /Parent="mRNA_113"
                     /gene="jgi.p|Fomfom1|7601"
                     /source="prediction"
     exon            278977..279134
                     /ID="exon_113_2"
                     /Parent="mRNA_113"
                     /gene="jgi.p|Fomfom1|7601"
                     /source="prediction"
     three_prime_UTR 278977..279134
                     /ID="UTR3_113"
                     /Parent="mRNA_113"
                     /gene="jgi.p|Fomfom1|7601"
                     /source="prediction"
     five_prime_UTR  279128..279238
                     /ID="UTR5_114"
                     /Parent="mRNA_114"
                     /gene="jgi.p|Fomfom1|7572"
                     /source="prediction"
     gene            279128..280005
                     /ID="gene_114"
                     /Name="jgi.p|Fomfom1|7572"
                     /gene="gene279127_280005"
                     /portal_id="Fomfom1"
                     /proteinId="7572"
                     /score="0"
                     /source="prediction"
                     /transcriptId="7572"
     mRNA            279128..280005
                     /ID="mRNA_114"
                     /Name="jgi.p|Fomfom1|7572"
                     /Parent="gene_114"
                     /gene="jgi.p|Fomfom1|7572"
                     /proteinId="7572"
                     /source="prediction"
                     /track="FilteredModels1"
                     /transcriptId="7572"
     exon            279128..280005
                     /ID="exon_114_1"
                     /Parent="mRNA_114"
                     /gene="jgi.p|Fomfom1|7572"
                     /source="prediction"
     CDS             279239..279886
                     /ID="CDS_114"
                     /gene="jgi.p_Fomfom1_7572"
                     /phase="0"
                     /source="prediction"
                     /transl_table=1
                     /translation="MRFAVPLCSLDLPSSVDRTRTASYQAFARSPAPRLSVISEHKIRW
                     GINSDRRNRRTSRLTAISALSRLLQSLSRARFRKLCRPRTFESRFPLVLRRRGDLAVRI
                     GPIERPASTARGSACCWLLVAGDLQFLVIALRVRGLLNFSSLLCPRLSIAARHPCTRIC
                     FRRNVFYVMGILLFFVHSVQSHEGVLARTQREAAHCACLAGSHGHITPPRPD"
     three_prime_UTR 279887..280005
                     /ID="UTR3_114"
                     /Parent="mRNA_114"
                     /gene="jgi.p|Fomfom1|7572"
                     /source="prediction"
     three_prime_UTR complement(282151..282288)
                     /ID="UTR3_115"
                     /Parent="mRNA_115"
                     /gene="jgi.p|Fomfom1|7852"
                     /source="prediction"
     exon            complement(282151..282434)
                     /ID="exon_115_12"
                     /Parent="mRNA_115"
                     /gene="jgi.p|Fomfom1|7852"
                     /source="prediction"
     gene            complement(282151..284842)
                     /ID="gene_115"
                     /Name="jgi.p|Fomfom1|7852"
                     /gene="gene282150_284842"
                     /portal_id="Fomfom1"
                     /proteinId="7852"
                     /score="0"
                     /source="prediction"
                     /transcriptId="7852"
     mRNA            complement(282151..284842)
                     /ID="mRNA_115"
                     /Name="jgi.p|Fomfom1|7852"
                     /Parent="gene_115"
                     /gene="jgi.p|Fomfom1|7852"
                     /proteinId="7852"
                     /source="prediction"
                     /track="FilteredModels1"
                     /transcriptId="7852"
     CDS             complement(join(282289..282434,282531..282559,
                     282631..282663,282758..282991,283074..283316,
                     283388..283454,283509..283759,283877..284049,
                     284118..284259,284325..284416,284484..284581,
                     284635..284758))
                     /ID="CDS_115"
                     /gene="jgi.p_Fomfom1_7852"
                     /source="prediction"
                     /transl_table=1
                     /translation="MAIAVIFGTALVYYIWRLLRSFFVRSTLDNLPGPAPDSVLFGSMA
                     ELFKPQGWRQWEYLNDTYGPTYMVTGVAGEKILQTYDPKAMHSILVKDVEHWRKSLAPS
                     DDFHLFLGDGLLTTEGAQHRRQRKMLNPVFSAAHLRNMTHIFYELAHKLRGAMGRNLGK
                     DAHEVDVNGWMSRTTLEMLGQAGLGYSFDDFAGESSDAYGESLKLFFPMLGRLPLLRNV
                     IPTMSYILPERYIRAIFGVSPIANLRRLTEIANTMDRRSEEIVEEKKAALTAGDEDLVR
                     RVGEGKDIMSILLKANTAASAKEKLTDPELVAQMSIFILAGMDTTSNALSRTLYTLAQH
                     PEAQEKLRAEIIEARGSSDADSGLNIDYDDLIKLPYLDAVCRETLRLYAPVIIIGRRAA
                     RDITLPLHTPVRGRDGSMMNEVPVTRGTLVLLHLQASNTNKALWGDDSKEWLPERWLGP
                     LPTELEEARIPGVYSQLMSFSGGGRSCIGFKFSQLEMKVVLAVLLTAFKFELTDKPVAW
                     NNSAVSYPTMGEESTKPELVLRVQAL"
     exon            complement(282531..282559)
                     /ID="exon_115_11"
                     /Parent="mRNA_115"
                     /gene="jgi.p|Fomfom1|7852"
                     /source="prediction"
     exon            complement(282631..282663)
                     /ID="exon_115_10"
                     /Parent="mRNA_115"
                     /gene="jgi.p|Fomfom1|7852"
                     /source="prediction"
     exon            complement(282758..282991)
                     /ID="exon_115_9"
                     /Parent="mRNA_115"
                     /gene="jgi.p|Fomfom1|7852"
                     /source="prediction"
     exon            complement(283074..283316)
                     /ID="exon_115_8"
                     /Parent="mRNA_115"
                     /gene="jgi.p|Fomfom1|7852"
                     /source="prediction"
     exon            complement(283388..283454)
                     /ID="exon_115_7"
                     /Parent="mRNA_115"
                     /gene="jgi.p|Fomfom1|7852"
                     /source="prediction"
     exon            complement(283509..283759)
                     /ID="exon_115_6"
                     /Parent="mRNA_115"
                     /gene="jgi.p|Fomfom1|7852"
                     /source="prediction"
     exon            complement(283877..284049)
                     /ID="exon_115_5"
                     /Parent="mRNA_115"
                     /gene="jgi.p|Fomfom1|7852"
                     /source="prediction"
     exon            complement(284118..284259)
                     /ID="exon_115_4"
                     /Parent="mRNA_115"
                     /gene="jgi.p|Fomfom1|7852"
                     /source="prediction"
     exon            complement(284325..284416)
                     /ID="exon_115_3"
                     /Parent="mRNA_115"
                     /gene="jgi.p|Fomfom1|7852"
                     /source="prediction"
     exon            complement(284484..284581)
                     /ID="exon_115_2"
                     /Parent="mRNA_115"
                     /gene="jgi.p|Fomfom1|7852"
                     /source="prediction"
     exon            complement(284635..284842)
                     /ID="exon_115_1"
                     /Parent="mRNA_115"
                     /gene="jgi.p|Fomfom1|7852"
                     /source="prediction"
     five_prime_UTR  complement(284759..284842)
                     /ID="UTR5_115"
                     /Parent="mRNA_115"
                     /gene="jgi.p|Fomfom1|7852"
                     /source="prediction"
     five_prime_UTR  287989..288011
                     /ID="UTR5_116"
                     /Parent="mRNA_116"
                     /gene="jgi.p|Fomfom1|1223851"
                     /source="prediction"
     exon            287989..288155
                     /ID="exon_116_1"
                     /Parent="mRNA_116"
                     /gene="jgi.p|Fomfom1|1223851"
                     /source="prediction"
     gene            287989..289178
                     /ID="gene_116"
                     /Name="jgi.p|Fomfom1|1223851"
                     /gene="gene287988_289178"
                     /portal_id="Fomfom1"
                     /proteinId="1223851"
                     /score="0"
                     /source="prediction"
                     /transcriptId="1224042"
     mRNA            287989..289178
                     /ID="mRNA_116"
                     /Name="jgi.p|Fomfom1|1223851"
                     /Parent="gene_116"
                     /gene="jgi.p|Fomfom1|1223851"
                     /proteinId="1223851"
                     /source="prediction"
                     /track="FilteredModels1"
                     /transcriptId="1224042"
     CDS             join(288012..288155,288290..288341,288399..288493,
                     288553..288632,288767..288873,289133..289178)
                     /ID="CDS_116"
                     /gene="jgi.p_Fomfom1_1223851"
                     /source="prediction"
                     /transl_table=1
                     /translation="MTIGDEIRLFWRRPLSGGAGMYFFIKYVLLLSNLYILCILPMRYN
                     SVQAEKSIVRLVLVEIFLPGVFMSLRAYALSKTKWLGLVILLLHFVPVGANVMHHTQSL
                     TVLVGDGLCYIYDDDSNTQRSLILADLLGIATIWHVRSTTHRVRGSLLLTVLLRDDGFL
                     NGSTYVSFIAS"
     exon            288290..288341
                     /ID="exon_116_2"
                     /Parent="mRNA_116"
                     /gene="jgi.p|Fomfom1|1223851"
                     /source="prediction"
     exon            288399..288493
                     /ID="exon_116_3"
                     /Parent="mRNA_116"
                     /gene="jgi.p|Fomfom1|1223851"
                     /source="prediction"
     exon            288553..288632
                     /ID="exon_116_4"
                     /Parent="mRNA_116"
                     /gene="jgi.p|Fomfom1|1223851"
                     /source="prediction"
     exon            288767..288873
                     /ID="exon_116_5"
                     /Parent="mRNA_116"
                     /gene="jgi.p|Fomfom1|1223851"
                     /source="prediction"
     exon            289133..289178
                     /ID="exon_116_6"
                     /Parent="mRNA_116"
                     /gene="jgi.p|Fomfom1|1223851"
                     /source="prediction"
     three_prime_UTR complement(290222..290344)
                     /ID="UTR3_117"
                     /Parent="mRNA_117"
                     /gene="jgi.p|Fomfom1|1442691"
                     /source="prediction"
     exon            complement(290222..290693)
                     /ID="exon_117_11"
                     /Parent="mRNA_117"
                     /gene="jgi.p|Fomfom1|1442691"
                     /source="prediction"
     gene            complement(290222..292379)
                     /ID="gene_117"
                     /Name="jgi.p|Fomfom1|1442691"
                     /gene="gene290221_292379"
                     /portal_id="Fomfom1"
                     /proteinId="1442691"
                     /score="0"
                     /source="prediction"
                     /transcriptId="1442882"
     mRNA            complement(290222..292379)
                     /ID="mRNA_117"
                     /Name="jgi.p|Fomfom1|1442691"
                     /Parent="gene_117"
                     /gene="jgi.p|Fomfom1|1442691"
                     /proteinId="1442691"
                     /source="prediction"
                     /track="FilteredModels1"
                     /transcriptId="1442882"
     CDS             complement(join(290345..290693,290754..290794,
                     290850..290898,290948..290963,291022..291147,
                     291258..291348,291409..291503,291567..291630,
                     291750..291913,291975..292009,292084..292133))
                     /ID="CDS_117"
                     /gene="jgi.p_Fomfom1_1442691"
                     /source="prediction"
                     /transl_table=1
                     /translation="MSNQSDVSEIVIGYQSFITSNYCAVAAIGLYLYECVITGVEEVHY
                     FWRGKWTGANVLFFWNRIIFLFTLVYSTYTSFGPIADKSCDAVVKVGVVAFLLPYVPWA
                     AFSSLRAFALSRSWILASVIFLLSMVPFCGSLTEFRFNIGGVVDPMFGCLGFDTESEHT
                     FKMLTIATRISVITADVLLILVTWIKFPRGSRLPEQSFGYVLYRDGTIYFVSLLLLNVM
                     HLVLTVVEVEDPYSNVLSFTQPLTTILVSRFLLNLQAANAKAVDHTSSSGRLSQPGAPG
                     TESLVFERVIGSLGSGLVPDADILDDVDYAEESASDSNTAGASSGPARRIQTGLEEESS
                     ESAEVGRQIVSSRVVDTIA"
     exon            complement(290754..290794)
                     /ID="exon_117_10"
                     /Parent="mRNA_117"
                     /gene="jgi.p|Fomfom1|1442691"
                     /source="prediction"
     exon            complement(290850..290898)
                     /ID="exon_117_9"
                     /Parent="mRNA_117"
                     /gene="jgi.p|Fomfom1|1442691"
                     /source="prediction"
     exon            complement(290948..290963)
                     /ID="exon_117_8"
                     /Parent="mRNA_117"
                     /gene="jgi.p|Fomfom1|1442691"
                     /source="prediction"
     exon            complement(291022..291147)
                     /ID="exon_117_7"
                     /Parent="mRNA_117"
                     /gene="jgi.p|Fomfom1|1442691"
                     /source="prediction"
     exon            complement(291258..291348)
                     /ID="exon_117_6"
                     /Parent="mRNA_117"
                     /gene="jgi.p|Fomfom1|1442691"
                     /source="prediction"
     exon            complement(291409..291503)
                     /ID="exon_117_5"
                     /Parent="mRNA_117"
                     /gene="jgi.p|Fomfom1|1442691"
                     /source="prediction"
     exon            complement(291567..291630)
                     /ID="exon_117_4"
                     /Parent="mRNA_117"
                     /gene="jgi.p|Fomfom1|1442691"
                     /source="prediction"
     exon            complement(291750..291913)
                     /ID="exon_117_3"
                     /Parent="mRNA_117"
                     /gene="jgi.p|Fomfom1|1442691"
                     /source="prediction"
     exon            complement(291975..292009)
                     /ID="exon_117_2"
                     /Parent="mRNA_117"
                     /gene="jgi.p|Fomfom1|1442691"
                     /source="prediction"
     exon            complement(292084..292379)
                     /ID="exon_117_1"
                     /Parent="mRNA_117"
                     /gene="jgi.p|Fomfom1|1442691"
                     /source="prediction"
     five_prime_UTR  complement(292134..292379)
                     /ID="UTR5_117"
                     /Parent="mRNA_117"
                     /gene="jgi.p|Fomfom1|1442691"
                     /source="prediction"
     exon            complement(293135..293333)
                     /ID="exon_118_11"
                     /Parent="mRNA_118"
                     /gene="jgi.p|Fomfom1|1341676"
                     /source="prediction"
     CDS             complement(join(293135..293333,293392..293480,
                     293565..293788,293851..293923,293977..294005,
                     294057..294093,294156..294410,294477..294685,
                     294746..294819,294883..294958,295027..295168))
                     /ID="CDS_118"
                     /gene="jgi.p_Fomfom1_1341676"
                     /source="prediction"
                     /transl_table=1
                     /translation="MASEESPLLAPPSTDPEIVKHELLYQRFSPSKKQFIVGLISWAAV
                     IPFLASGSFIPSIPQIARDLGSDGPVISLAVSLSLATASVGSLSWATYSGYVNGRRAVF
                     LRSLPCLIVGSAGVATARSVPALMLWRVIQALGASSGMSVGAGVIGDIYRLEERGRAMG
                     IFFGASLFGPAIAPLCGGLATHYASWRYAQWGLFVMGLLAFIPVFLWLPETLSSEVLER
                     HRGNGHGPKFFRINPFASLSLLRSPNILIITIAGTAALLTDFVLMIPLAYTIGKQYNIT
                     NEALIGAFFLPAGLGNIIGAPLAGHLSDRTVVKWRKHRGGVWVPEDRLRASLWGAGVCV
                     PLSVLLTGLTIKYVPGTPGIVLNLMWMFMNGIGVDLTLTPASAYYVDILHSKSAETMAA
                     SGSVAFRALIIALITAVMLPLINTIGVTATDTLFALFAWAGFGLILLTIRYGDRMRAWV
                     DVGYSTVRDN"
     gene            complement(293135..295395)
                     /ID="gene_118"
                     /Name="jgi.p|Fomfom1|1341676"
                     /gene="gene293134_295395"
                     /portal_id="Fomfom1"
                     /proteinId="1341676"
                     /score="0"
                     /source="prediction"
                     /transcriptId="1341867"
     mRNA            complement(293135..295395)
                     /ID="mRNA_118"
                     /Name="jgi.p|Fomfom1|1341676"
                     /Parent="gene_118"
                     /gene="jgi.p|Fomfom1|1341676"
                     /proteinId="1341676"
                     /source="prediction"
                     /track="FilteredModels1"
                     /transcriptId="1341867"
     exon            complement(293392..293480)
                     /ID="exon_118_10"
                     /Parent="mRNA_118"
                     /gene="jgi.p|Fomfom1|1341676"
                     /source="prediction"
     exon            complement(293565..293788)
                     /ID="exon_118_9"
                     /Parent="mRNA_118"
                     /gene="jgi.p|Fomfom1|1341676"
                     /source="prediction"
     exon            complement(293851..293923)
                     /ID="exon_118_8"
                     /Parent="mRNA_118"
                     /gene="jgi.p|Fomfom1|1341676"
                     /source="prediction"
     exon            complement(293977..294005)
                     /ID="exon_118_7"
                     /Parent="mRNA_118"
                     /gene="jgi.p|Fomfom1|1341676"
                     /source="prediction"
     exon            complement(294057..294093)
                     /ID="exon_118_6"
                     /Parent="mRNA_118"
                     /gene="jgi.p|Fomfom1|1341676"
                     /source="prediction"
     exon            complement(294156..294410)
                     /ID="exon_118_5"
                     /Parent="mRNA_118"
                     /gene="jgi.p|Fomfom1|1341676"
                     /source="prediction"
     exon            complement(294477..294685)
                     /ID="exon_118_4"
                     /Parent="mRNA_118"
                     /gene="jgi.p|Fomfom1|1341676"
                     /source="prediction"
     exon            complement(294746..294819)
                     /ID="exon_118_3"
                     /Parent="mRNA_118"
                     /gene="jgi.p|Fomfom1|1341676"
                     /source="prediction"
     exon            complement(294883..294958)
                     /ID="exon_118_2"
                     /Parent="mRNA_118"
                     /gene="jgi.p|Fomfom1|1341676"
                     /source="prediction"
     exon            complement(295027..295395)
                     /ID="exon_118_1"
                     /Parent="mRNA_118"
                     /gene="jgi.p|Fomfom1|1341676"
                     /source="prediction"
     five_prime_UTR  complement(295169..295395)
                     /ID="UTR5_118"
                     /Parent="mRNA_118"
                     /gene="jgi.p|Fomfom1|1341676"
                     /source="prediction"
     five_prime_UTR  296717..296807
                     /ID="UTR5_119"
                     /Parent="mRNA_119"
                     /gene="jgi.p|Fomfom1|1223864"
                     /source="prediction"
     exon            296717..296948
                     /ID="exon_119_1"
                     /Parent="mRNA_119"
                     /gene="jgi.p|Fomfom1|1223864"
                     /source="prediction"
     gene            296717..298690
                     /ID="gene_119"
                     /Name="jgi.p|Fomfom1|1223864"
                     /gene="gene296716_298690"
                     /portal_id="Fomfom1"
                     /proteinId="1223864"
                     /score="0"
                     /source="prediction"
                     /transcriptId="1224055"
     mRNA            296717..298690
                     /ID="mRNA_119"
                     /Name="jgi.p|Fomfom1|1223864"
                     /Parent="gene_119"
                     /gene="jgi.p|Fomfom1|1223864"
                     /proteinId="1223864"
                     /source="prediction"
                     /track="FilteredModels1"
                     /transcriptId="1224055"
     CDS             join(296808..296948,297009..297448,297532..297778,
                     297861..297951,297978..298564)
                     /ID="CDS_119"
                     /gene="jgi.p_Fomfom1_1223864"
                     /source="prediction"
                     /transl_table=1
                     /translation="MARPLLPESLFDPVSSPCPAAMHRLPYDVQLAVLRLLNTIDLLML
                     CATCKALRTLISDRSVWHHALLRILLLFPQPHVSRRLALMTIEELKVQVLLSARLDKKW
                     HGTDYRPRLIRHFHCSKTVEHVNLVAGGNWFVMVLYDGSLQLHELGAPSPAVTLSHALT
                     EDESVFYLSSCLSLTNEHEDLIVLQMGVRYNQCNIYVYHIAIVDSAPAFLLLGKYTVTG
                     SIWCCAYGGRLLVYGLESGSGDMILHVCPAADGTGSAELGVHAPQVLMNIGPWSADEDF
                     TVSVLSENQLMLAYHDGLSLYEIPRRSLPAERTAEDVSAVHSVRPIWKYRCAIGSGIYR
                     ISPYTWTAGPSTAHKPPAAVHPLVIAGTRALHVLRVFPDSQVDYREVPYPLALGAEIGY
                     MGHGAAGLRRAIWDCTEARNGSARVHFRTYSLPRSILNLAEDDAEFGAGDLGVRGKLGS
                     FSVALDPEEHLVSLCMEESSGRVCLLLNNIITGARRICVIDAV"
     exon            297009..297448
                     /ID="exon_119_2"
                     /Parent="mRNA_119"
                     /gene="jgi.p|Fomfom1|1223864"
                     /source="prediction"
     exon            297532..297778
                     /ID="exon_119_3"
                     /Parent="mRNA_119"
                     /gene="jgi.p|Fomfom1|1223864"
                     /source="prediction"
     exon            297861..297951
                     /ID="exon_119_4"
                     /Parent="mRNA_119"
                     /gene="jgi.p|Fomfom1|1223864"
                     /source="prediction"
     exon            297978..298690
                     /ID="exon_119_5"
                     /Parent="mRNA_119"
                     /gene="jgi.p|Fomfom1|1223864"
                     /source="prediction"
     three_prime_UTR 298565..298690
                     /ID="UTR3_119"
                     /Parent="mRNA_119"
                     /gene="jgi.p|Fomfom1|1223864"
                     /source="prediction"
     three_prime_UTR complement(298691..298799)
                     /ID="UTR3_120"
                     /Parent="mRNA_120"
                     /gene="jgi.p|Fomfom1|1223869"
                     /source="prediction"
     exon            complement(298691..298904)
                     /ID="exon_120_8"
                     /Parent="mRNA_120"
                     /gene="jgi.p|Fomfom1|1223869"
                     /source="prediction"
     gene            complement(298691..300890)
                     /ID="gene_120"
                     /Name="jgi.p|Fomfom1|1223869"
                     /gene="gene298690_300890"
                     /portal_id="Fomfom1"
                     /proteinId="1223869"
                     /score="0"
                     /source="prediction"
                     /transcriptId="1224060"
     mRNA            complement(298691..300890)
                     /ID="mRNA_120"
                     /Name="jgi.p|Fomfom1|1223869"
                     /Parent="gene_120"
                     /gene="jgi.p|Fomfom1|1223869"
                     /proteinId="1223869"
                     /source="prediction"
                     /track="FilteredModels1"
                     /transcriptId="1224060"
     CDS             complement(join(298800..298904,298961..299037,
                     299096..299238,299307..299526,299590..299616,
                     299679..299778,299833..300050,300429..300825))
                     /ID="CDS_120"
                     /gene="jgi.p_Fomfom1_1223869"
                     /source="prediction"
                     /transl_table=1
                     /translation="MSNDSDPLLSLKQSLKPKRPLGYKKGSTTVTSFSQATHLVLSPTL
                     SLPKSTPTRLRKPGATSTDPNAIPHDFLPLGAVYLAWLLRDAPGAEYMKQVRENGLTAG
                     FVSVTERKNVVEWLHNKTQTLSGLISVEPESTTPPGTPPQLRGSASLPSISSFTKGAES
                     TSSPLKRRYVADPSDIDVVKKIKQNEIELQDRNTVLRGVKPNNFTSLKDSFADKLKKLK
                     EGGRSGTSTSALTPVPDPKMQPRKVRNQYPIIMISSSPTSLITMHNVRRFLQDAVFEPS
                     QEARARAAAEGNARPEDMIPIYRKRTTIDSSGRETEMQTRYFVVDSTEALAKFGADAWD
                     RVVCVMTTGQAWQFRPYKWTEPKTLFHHVKGIYVSWTNDPPNPKIKDWNVTELKIDPNR
                     RHVDKSVVAHFWRILDQWTTANKPSLVQG"
     exon            complement(298961..299037)
                     /ID="exon_120_7"
                     /Parent="mRNA_120"
                     /gene="jgi.p|Fomfom1|1223869"
                     /source="prediction"
     exon            complement(299096..299238)
                     /ID="exon_120_6"
                     /Parent="mRNA_120"
                     /gene="jgi.p|Fomfom1|1223869"
                     /source="prediction"
     exon            complement(299307..299526)
                     /ID="exon_120_5"
                     /Parent="mRNA_120"
                     /gene="jgi.p|Fomfom1|1223869"
                     /source="prediction"
     exon            complement(299590..299616)
                     /ID="exon_120_4"
                     /Parent="mRNA_120"
                     /gene="jgi.p|Fomfom1|1223869"
                     /source="prediction"
     exon            complement(299679..299778)
                     /ID="exon_120_3"
                     /Parent="mRNA_120"
                     /gene="jgi.p|Fomfom1|1223869"
                     /source="prediction"
     exon            complement(299833..300050)
                     /ID="exon_120_2"
                     /Parent="mRNA_120"
                     /gene="jgi.p|Fomfom1|1223869"
                     /source="prediction"
     exon            complement(300429..300890)
                     /ID="exon_120_1"
                     /Parent="mRNA_120"
                     /gene="jgi.p|Fomfom1|1223869"
                     /source="prediction"
     five_prime_UTR  complement(300826..300890)
                     /ID="UTR5_120"
                     /Parent="mRNA_120"
                     /gene="jgi.p|Fomfom1|1223869"
                     /source="prediction"
     five_prime_UTR  301008..301085
                     /ID="UTR5_121"
                     /Parent="mRNA_121"
                     /gene="jgi.p|Fomfom1|1223871"
                     /source="prediction"
     exon            301008..301116
                     /ID="exon_121_1"
                     /Parent="mRNA_121"
                     /gene="jgi.p|Fomfom1|1223871"
                     /source="prediction"
     gene            301008..304120
                     /ID="gene_121"
                     /Name="jgi.p|Fomfom1|1223871"
                     /gene="gene301007_304120"
                     /portal_id="Fomfom1"
                     /proteinId="1223871"
                     /score="0"
                     /source="prediction"
                     /transcriptId="1224062"
     mRNA            301008..304120
                     /ID="mRNA_121"
                     /Name="jgi.p|Fomfom1|1223871"
                     /Parent="gene_121"
                     /gene="jgi.p|Fomfom1|1223871"
                     /proteinId="1223871"
                     /source="prediction"
                     /track="FilteredModels1"
                     /transcriptId="1224062"
     CDS             join(301086..301116,301177..301718,302292..302595,
                     302649..303550,303617..303745)
                     /ID="CDS_121"
                     /gene="jgi.p_Fomfom1_1223871"
                     /source="prediction"
                     /transl_table=1
                     /translation="MASVPSQQYAFRAQKSFGLVGGTPNYDSIDALQSPEVPARTFQYS
                     SDGRLFAYVIPTGVRIFQAESAQLLQELSLPNILEISFSPRGTYLSIWERPQKIEDGAQ
                     HKNLRVFSVSTGEELVAFSQKSQEGWELQYTISESHAIRLVGQEIQVFRPAEWSKGVVD
                     KLKVEGATSIALSPGLNPSVAVFIAEKKGQPASVKIFSLTSLAAAPTCQKTFFKAQRSQ
                     IKWNTLGTQVLILTQTDVDQANKSYYGETGGLYLLSAVGNFDCRVALDKEGPVHDFAWS
                     PNSKEFGVVFGYMPAKTVLFDQRARSLHDFGTAFVNFIAFNPQGRLLAIAGFGNLAGKV
                     DIYDRRTLNKVTDIDASNTSHCEWSPDGRFLLTATLSPRLRVDNGIKIWHCTGPLVHIQ
                     LTDELYQTSWRPTPVDVLPAFPPNIPQSPAPSSSVLEHVAVAKPTPTKAAGAYRPPGAR
                     GLVASSAYKRDEGTPSGQSTPNGRYSRSPAPGRYQNGRRHVPGAPTSPSPVRQSGGDQE
                     KRGRKRKGAKDKDKEAAKKDGQQGSAARPSLDIQVNGNGNADPAAPPSEGASVPPTPGA
                     DLGLDPIAKKVRNLNKKLKAIDELKEKQKKGERLEATQLKKIDTEAEIRKELSALEVSS
                     "
     exon            301177..301718
                     /ID="exon_121_2"
                     /Parent="mRNA_121"
                     /gene="jgi.p|Fomfom1|1223871"
                     /source="prediction"
     exon            302292..302595
                     /ID="exon_121_3"
                     /Parent="mRNA_121"
                     /gene="jgi.p|Fomfom1|1223871"
                     /source="prediction"
     exon            302649..303550
                     /ID="exon_121_4"
                     /Parent="mRNA_121"
                     /gene="jgi.p|Fomfom1|1223871"
                     /source="prediction"
     exon            303617..304120
                     /ID="exon_121_5"
                     /Parent="mRNA_121"
                     /gene="jgi.p|Fomfom1|1223871"
                     /source="prediction"
     three_prime_UTR 303746..304120
                     /ID="UTR3_121"
                     /Parent="mRNA_121"
                     /gene="jgi.p|Fomfom1|1223871"
                     /source="prediction"
     three_prime_UTR complement(304363..304467)
                     /ID="UTR3_122"
                     /Parent="mRNA_122"
                     /gene="jgi.p|Fomfom1|8425"
                     /source="prediction"
     gene            complement(304363..305488)
                     /ID="gene_122"
                     /Name="jgi.p|Fomfom1|8425"
                     /gene="gene304362_305488"
                     /portal_id="Fomfom1"
                     /proteinId="8425"
                     /score="0"
                     /source="prediction"
                     /transcriptId="8425"
     mRNA            complement(304363..305488)
                     /ID="mRNA_122"
                     /Name="jgi.p|Fomfom1|8425"
                     /Parent="gene_122"
                     /gene="jgi.p|Fomfom1|8425"
                     /proteinId="8425"
                     /source="prediction"
                     /track="FilteredModels1"
                     /transcriptId="8425"
     exon            complement(304363..305488)
                     /ID="exon_122_1"
                     /Parent="mRNA_122"
                     /gene="jgi.p|Fomfom1|8425"
                     /source="prediction"
     CDS             complement(304468..305292)
                     /ID="CDS_122"
                     /gene="jgi.p_Fomfom1_8425"
                     /phase="0"
                     /source="prediction"
                     /transl_table=1
                     /translation="MLLRSPPPIAIVLETPRRQVGLNYAIPPDFPGFHSPPFIDRLSIV
                     EDNPPHRNRCTLSGDVRGQRRFQARMYMDSVYDIEGSVSAFERNPELSTLTVGKSSSLY
                     SVHSWNQRNAWLFFLTRSLWDLTRLELLRSSSLQVKVGFASWFLECYKPARGGGPDGQQ
                     DDGEVVLAPRKPLALAWELPGELAEAAGELSGLKKILSGTTEEGAKVWVHRLEIYGLPD
                     AKKPPLQDGLGEISAGVVEGETALSSLLRDLREMVDELVVFDSSIVVSIPLR"
     five_prime_UTR  complement(305293..305488)
                     /ID="UTR5_122"
                     /Parent="mRNA_122"
                     /gene="jgi.p|Fomfom1|8425"
                     /source="prediction"
     three_prime_UTR complement(305490..305550)
                     /ID="UTR3_123"
                     /Parent="mRNA_123"
                     /gene="jgi.p|Fomfom1|8424"
                     /source="prediction"
     gene            complement(305490..306484)
                     /ID="gene_123"
                     /Name="jgi.p|Fomfom1|8424"
                     /gene="gene305489_306484"
                     /portal_id="Fomfom1"
                     /proteinId="8424"
                     /score="0"
                     /source="prediction"
                     /transcriptId="8424"
     mRNA            complement(305490..306484)
                     /ID="mRNA_123"
                     /Name="jgi.p|Fomfom1|8424"
                     /Parent="gene_123"
                     /gene="jgi.p|Fomfom1|8424"
                     /proteinId="8424"
                     /source="prediction"
                     /track="FilteredModels1"
                     /transcriptId="8424"
     exon            complement(305490..306484)
                     /ID="exon_123_1"
                     /Parent="mRNA_123"
                     /gene="jgi.p|Fomfom1|8424"
                     /source="prediction"
     CDS             complement(305551..306126)
                     /ID="CDS_123"
                     /gene="jgi.p_Fomfom1_8424"
                     /phase="0"
                     /source="prediction"
                     /transl_table=1
                     /translation="MTESDSRFPLPFPDVSASLPPEEQTVLRTLPENEITSWALAQVEV
                     LQKHISNLRRLHNAALPIHRLPNELLMRIFVYAFDRREDVRAAYVCSRWHAVLFATYEF
                     WANARSLRLHELFSDRDKSFLRMALARSGSLPIKLYIAEATPSALDVLAPYHRRIVDFT
                     MGLVLRVLGSKRDHLPGKKRSRSLLCAI"
     five_prime_UTR  complement(306127..306484)
                     /ID="UTR5_123"
                     /Parent="mRNA_123"
                     /gene="jgi.p|Fomfom1|8424"
                     /source="prediction"
     exon            complement(306905..307374)
                     /ID="exon_124_3"
                     /Parent="mRNA_124"
                     /gene="jgi.p|Fomfom1|1433896"
                     /source="prediction"
     CDS             complement(join(306905..307374,307432..307459))
                     /ID="CDS_124"
                     /gene="jgi.p_Fomfom1_1433896"
                     /source="prediction"
                     /transl_table=1
                     /translation="MRNAPAPINQSGDSDGSSLEWRNTVELRWMLHQGKVCCRWRTSHM
                     RTQAALLPRVAPLTFPPVLLELDYHREAWEAVRPYAARISDFRIWGVSHAGNFALFQEG
                     NTSEDWSNLESLQIEIVVDLSRGEIKGESRNEDLPRLKYLNGTPPGYLYGTTSVASLEE
                     SS"
     gene            complement(306905..307779)
                     /ID="gene_124"
                     /Name="jgi.p|Fomfom1|1433896"
                     /gene="gene306904_307779"
                     /portal_id="Fomfom1"
                     /proteinId="1433896"
                     /score="0"
                     /source="prediction"
                     /transcriptId="1434087"
     mRNA            complement(306905..307779)
                     /ID="mRNA_124"
                     /Name="jgi.p|Fomfom1|1433896"
                     /Parent="gene_124"
                     /gene="jgi.p|Fomfom1|1433896"
                     /proteinId="1433896"
                     /source="prediction"
                     /track="FilteredModels1"
                     /transcriptId="1434087"
     exon            complement(307432..307653)
                     /ID="exon_124_2"
                     /Parent="mRNA_124"
                     /gene="jgi.p|Fomfom1|1433896"
                     /source="prediction"
     five_prime_UTR  complement(307460..307653)
                     /ID="UTR5_124"
                     /Parent="mRNA_124"
                     /gene="jgi.p|Fomfom1|1433896"
                     /source="prediction"
     exon            complement(307711..307779)
                     /ID="exon_124_1"
                     /Parent="mRNA_124"
                     /gene="jgi.p|Fomfom1|1433896"
                     /source="prediction"
     five_prime_UTR  complement(307711..307779)
                     /ID="UTR5_124"
                     /Parent="mRNA_124"
                     /gene="jgi.p|Fomfom1|1433896"
                     /source="prediction"
     three_prime_UTR complement(308091..308100)
                     /ID="UTR3_125"
                     /Parent="mRNA_125"
                     /gene="jgi.p|Fomfom1|8432"
                     /source="prediction"
     exon            complement(308091..309876)
                     /ID="exon_125_2"
                     /Parent="mRNA_125"
                     /gene="jgi.p|Fomfom1|8432"
                     /source="prediction"
     gene            complement(308091..310056)
                     /ID="gene_125"
                     /Name="jgi.p|Fomfom1|8432"
                     /gene="gene308090_310056"
                     /portal_id="Fomfom1"
                     /proteinId="8432"
                     /score="0"
                     /source="prediction"
                     /transcriptId="8432"
     mRNA            complement(308091..310056)
                     /ID="mRNA_125"
                     /Name="jgi.p|Fomfom1|8432"
                     /Parent="gene_125"
                     /gene="jgi.p|Fomfom1|8432"
                     /proteinId="8432"
                     /source="prediction"
                     /track="FilteredModels1"
                     /transcriptId="8432"
     CDS             complement(308101..309870)
                     /ID="CDS_125"
                     /gene="jgi.p_Fomfom1_8432"
                     /phase="0"
                     /source="prediction"
                     /transl_table=1
                     /translation="MAESLHSDSQSPLPFSDVSSSLHPEEQIALRTLPENEIASWTLAQ
                     VEVLQKRIHNLHRVHNAALPIHRLPNELLMRIFVYAFDSREDVWAAYVCSHWHAVLFAT
                     LEFWANALSNARLLRLHPLSSDDSFLRMALARSEPLPIKLDIADAAPSAMDVLAPHHRR
                     IVGFTMDLEGPGYKQWDNDDLRLPTTLRCMQNLRSLTLLGSSDTRPLTWGEGDTLPALR
                     RLEIASRFLSSSLVASPLTSLCILLDSDMNWTRFAEILSKCAALCDLSLVTRRLFLFGR
                     IVHLLLHDDHPGQTVHLPKLRKITVDDIVMLGETLKLLRSPPPIAIVIETHRRDDMASL
                     KDAIPLEFPGFYSPPFIDHISIVEDNPPDSDRCTVSGNVNGQTRFQAKMYRHNAHDILG
                     LISPFTQNPELRTLTIGMGSHVYWGDSRYEPPKDAMSTWLLCLCILSFTRLELLRASSH
                     EVKIAFANCFLERWVRRGQGGQEDGGAVVQVPPNLALAWELPSEPAEAAGDLSDLKKIL
                     WDAMQEGGNVRIHRLEIYGLPDSKNPPLQDGLDEISTGVEGETVSSLLSDIREMVDELV
                     VLDSGIEPSIPTR"
     five_prime_UTR  complement(309871..309876)
                     /ID="UTR5_125"
                     /Parent="mRNA_125"
                     /gene="jgi.p|Fomfom1|8432"
                     /source="prediction"
     exon            complement(309950..310056)
                     /ID="exon_125_1"
                     /Parent="mRNA_125"
                     /gene="jgi.p|Fomfom1|8432"
                     /source="prediction"
     five_prime_UTR  complement(309950..310056)
                     /ID="UTR5_125"
                     /Parent="mRNA_125"
                     /gene="jgi.p|Fomfom1|8432"
                     /source="prediction"
     five_prime_UTR  311540..311861
                     /ID="UTR5_126"
                     /Parent="mRNA_126"
                     /gene="jgi.p|Fomfom1|1320748"
                     /source="prediction"
     exon            311540..311890
                     /ID="exon_126_1"
                     /Parent="mRNA_126"
                     /gene="jgi.p|Fomfom1|1320748"
                     /source="prediction"
     gene            311540..313576
                     /ID="gene_126"
                     /Name="jgi.p|Fomfom1|1320748"
                     /gene="gene311539_313576"
                     /portal_id="Fomfom1"
                     /proteinId="1320748"
                     /score="0"
                     /source="prediction"
                     /transcriptId="1320939"
     mRNA            311540..313576
                     /ID="mRNA_126"
                     /Name="jgi.p|Fomfom1|1320748"
                     /Parent="gene_126"
                     /gene="jgi.p|Fomfom1|1320748"
                     /proteinId="1320748"
                     /source="prediction"
                     /track="FilteredModels1"
                     /transcriptId="1320939"
     CDS             join(311862..311890,311952..312208,312288..313205,
                     313267..313379)
                     /ID="CDS_126"
                     /gene="jgi.p_Fomfom1_1320748"
                     /source="prediction"
                     /transl_table=1
                     /translation="MRSSSRVLYEVQDAILLFYRELIPRIEDRKGFTWKTLPQAFLYLV
                     PFFFMAYLVRRRETHLMRLLLLPTVLATTVWCTFGYKSLDPRMAWYEWVRGLFALVVIA
                     KSLDYAFAKEGRRRLGESGPLPPIYEPEPDPASRSRPTGEHPASDTATATRLPRPLLDA
                     LDVSCALRGIGWDFGKGVWVPRPPSALPAERSAFITSTVRRIVRNQLYVDVFDTIGKLT
                     PGVTATGGTIFLPQLPPLQRYVLSTCLHLGHGLLIIAGVELVYDYLSLAGVVLLGQSPA
                     AWPPIHGHLRHARSLHQFWSRGWHQALRYTLLTLGGFPGRWLAGGPGMVFGTFLASGLF
                     HEIGITVAGRDVDHRVTVFFLLQAFGITLEKAFRKVTGRRVGGVLGTVWAMIFVLGFGQ
                     MCTDAWFARGIGGAWSIPPFISVVRPLLQPILRRVGITP"
     exon            311952..312208
                     /ID="exon_126_2"
                     /Parent="mRNA_126"
                     /gene="jgi.p|Fomfom1|1320748"
                     /source="prediction"
     exon            312288..313205
                     /ID="exon_126_3"
                     /Parent="mRNA_126"
                     /gene="jgi.p|Fomfom1|1320748"
                     /source="prediction"
     exon            313267..313576
                     /ID="exon_126_4"
                     /Parent="mRNA_126"
                     /gene="jgi.p|Fomfom1|1320748"
                     /source="prediction"
     three_prime_UTR 313380..313576
                     /ID="UTR3_126"
                     /Parent="mRNA_126"
                     /gene="jgi.p|Fomfom1|1320748"
                     /source="prediction"
     three_prime_UTR complement(314467..314542)
                     /ID="UTR3_127"
                     /Parent="mRNA_127"
                     /gene="jgi.p|Fomfom1|8523"
                     /source="prediction"
     exon            complement(314467..314909)
                     /ID="exon_127_2"
                     /Parent="mRNA_127"
                     /gene="jgi.p|Fomfom1|8523"
                     /source="prediction"
     gene            complement(314467..315145)
                     /ID="gene_127"
                     /Name="jgi.p|Fomfom1|8523"
                     /gene="gene314466_315145"
                     /portal_id="Fomfom1"
                     /proteinId="8523"
                     /score="0"
                     /source="prediction"
                     /transcriptId="8523"
     mRNA            complement(314467..315145)
                     /ID="mRNA_127"
                     /Name="jgi.p|Fomfom1|8523"
                     /Parent="gene_127"
                     /gene="jgi.p|Fomfom1|8523"
                     /proteinId="8523"
                     /source="prediction"
                     /track="FilteredModels1"
                     /transcriptId="8523"
     CDS             complement(join(314543..314909,314983..315038))
                     /ID="CDS_127"
                     /gene="jgi.p_Fomfom1_8523"
                     /source="prediction"
                     /transl_table=1
                     /translation="MLIYVYSVANTFQEWQLSVISLLYRPVVLDVKSARIQVSHRLLDY
                     QRHPLHHPLQLHPLHILSPPSKHPCKMSYSSNSTTYGFFSVAPASPNAFALFASTQSPR
                     ETYNLYEDARQVLRPSSGRVGQRKTTKSGLKKIFGL"
     exon            complement(314983..315145)
                     /ID="exon_127_1"
                     /Parent="mRNA_127"
                     /gene="jgi.p|Fomfom1|8523"
                     /source="prediction"
     five_prime_UTR  complement(315039..315145)
                     /ID="UTR5_127"
                     /Parent="mRNA_127"
                     /gene="jgi.p|Fomfom1|8523"
                     /source="prediction"
     three_prime_UTR complement(316612..316654)
                     /ID="UTR3_128"
                     /Parent="mRNA_128"
                     /gene="jgi.p|Fomfom1|1223896"
                     /source="prediction"
     exon            complement(316612..316853)
                     /ID="exon_128_5"
                     /Parent="mRNA_128"
                     /gene="jgi.p|Fomfom1|1223896"
                     /source="prediction"
     gene            complement(316612..317274)
                     /ID="gene_128"
                     /Name="jgi.p|Fomfom1|1223896"
                     /gene="gene316611_317274"
                     /portal_id="Fomfom1"
                     /proteinId="1223896"
                     /score="0"
                     /source="prediction"
                     /transcriptId="1224087"
     mRNA            complement(316612..317274)
                     /ID="mRNA_128"
                     /Name="jgi.p|Fomfom1|1223896"
                     /Parent="gene_128"
                     /gene="jgi.p|Fomfom1|1223896"
                     /proteinId="1223896"
                     /source="prediction"
                     /track="FilteredModels1"
                     /transcriptId="1224087"
     CDS             complement(join(316655..316853,316919..316968,
                     317032..317080,317133..317143))
                     /ID="CDS_128"
                     /gene="jgi.p_Fomfom1_1223896"
                     /source="prediction"
                     /transl_table=1
                     /translation="MCFCGALALNVLRLALSAFPTDGFLNGSTYVSIIASPLACLLVTR
                     SLLNLQAAYQRTTEWDTDNILSVIGEGAAVNFNPANESPSASFALASIDSHGDRPIV"
     exon            complement(316919..316968)
                     /ID="exon_128_4"
                     /Parent="mRNA_128"
                     /gene="jgi.p|Fomfom1|1223896"
                     /source="prediction"
     exon            complement(317032..317080)
                     /ID="exon_128_3"
                     /Parent="mRNA_128"
                     /gene="jgi.p|Fomfom1|1223896"
                     /source="prediction"
     exon            complement(317133..317148)
                     /ID="exon_128_2"
                     /Parent="mRNA_128"
                     /gene="jgi.p|Fomfom1|1223896"
                     /source="prediction"
     five_prime_UTR  complement(317144..317148)
                     /ID="UTR5_128"
                     /Parent="mRNA_128"
                     /gene="jgi.p|Fomfom1|1223896"
                     /source="prediction"
     exon            complement(317222..317274)
                     /ID="exon_128_1"
                     /Parent="mRNA_128"
                     /gene="jgi.p|Fomfom1|1223896"
                     /source="prediction"
     five_prime_UTR  complement(317222..317274)
                     /ID="UTR5_128"
                     /Parent="mRNA_128"
                     /gene="jgi.p|Fomfom1|1223896"
                     /source="prediction"
     three_prime_UTR complement(319706..319888)
                     /ID="UTR3_129"
                     /Parent="mRNA_129"
                     /gene="jgi.p|Fomfom1|1453099"
                     /source="prediction"
     exon            complement(319706..319974)
                     /ID="exon_129_13"
                     /Parent="mRNA_129"
                     /gene="jgi.p|Fomfom1|1453099"
                     /source="prediction"
     gene            complement(319706..322140)
                     /ID="gene_129"
                     /Name="jgi.p|Fomfom1|1453099"
                     /gene="gene319705_322140"
                     /portal_id="Fomfom1"
                     /proteinId="1453099"
                     /score="0"
                     /source="prediction"
                     /transcriptId="1453290"
     mRNA            complement(319706..322140)
                     /ID="mRNA_129"
                     /Name="jgi.p|Fomfom1|1453099"
                     /Parent="gene_129"
                     /gene="jgi.p|Fomfom1|1453099"
                     /proteinId="1453099"
                     /source="prediction"
                     /track="FilteredModels1"
                     /transcriptId="1453290"
     CDS             complement(join(319889..319974,320036..320166,
                     320229..320276,320346..320541,320598..320612,
                     320671..320746,320805..320842,320895..320961,
                     321050..321151,321222..321311,321360..321396,
                     321466..321592,321680..321704))
                     /ID="CDS_129"
                     /gene="jgi.p_Fomfom1_1453099"
                     /source="prediction"
                     /transl_table=1
                     /translation="MTPNKMSYVRLGNSGLKVSRIILGCMSYGSSSWAGWVIDDQEEAI
                     KHIKYAYEHGIQTFDTANVYSNGLSEVILGKAIKQLNLPREELVIMTKLYSPVSPDPSI
                     NLVTSGKKPEEAGIINQHGLNRKHIFDSVKASLKRLQLDYIDVLQCHRFDYTTPIEETM
                     RALHDVVQAGYVRYIGMSSCYAYQFHQMQNYAITHNLTPFISMQNHYSLAYREEEREMF
                     PTLKLFGVGSIPWSPLARGLLTRPLDEESRRGNSDWAIGRYKNESTASIVSRVEELAKR
                     KGVNMAQVALAWVLSKPHVTAPIIGTTSLSHLENILGGLDVQLSEEEIKYLEEPYKPVP
                     VFGHV"
     exon            complement(320036..320166)
                     /ID="exon_129_12"
                     /Parent="mRNA_129"
                     /gene="jgi.p|Fomfom1|1453099"
                     /source="prediction"
     exon            complement(320229..320276)
                     /ID="exon_129_11"
                     /Parent="mRNA_129"
                     /gene="jgi.p|Fomfom1|1453099"
                     /source="prediction"
     exon            complement(320346..320541)
                     /ID="exon_129_10"
                     /Parent="mRNA_129"
                     /gene="jgi.p|Fomfom1|1453099"
                     /source="prediction"
     exon            complement(320598..320612)
                     /ID="exon_129_9"
                     /Parent="mRNA_129"
                     /gene="jgi.p|Fomfom1|1453099"
                     /source="prediction"
     exon            complement(320671..320746)
                     /ID="exon_129_8"
                     /Parent="mRNA_129"
                     /gene="jgi.p|Fomfom1|1453099"
                     /source="prediction"
     exon            complement(320805..320842)
                     /ID="exon_129_7"
                     /Parent="mRNA_129"
                     /gene="jgi.p|Fomfom1|1453099"
                     /source="prediction"
     exon            complement(320895..320961)
                     /ID="exon_129_6"
                     /Parent="mRNA_129"
                     /gene="jgi.p|Fomfom1|1453099"
                     /source="prediction"
     exon            complement(321050..321151)
                     /ID="exon_129_5"
                     /Parent="mRNA_129"
                     /gene="jgi.p|Fomfom1|1453099"
                     /source="prediction"
     exon            complement(321222..321311)
                     /ID="exon_129_4"
                     /Parent="mRNA_129"
                     /gene="jgi.p|Fomfom1|1453099"
                     /source="prediction"
     exon            complement(321360..321396)
                     /ID="exon_129_3"
                     /Parent="mRNA_129"
                     /gene="jgi.p|Fomfom1|1453099"
                     /source="prediction"
     exon            complement(321466..321592)
                     /ID="exon_129_2"
                     /Parent="mRNA_129"
                     /gene="jgi.p|Fomfom1|1453099"
                     /source="prediction"
     exon            complement(321680..322140)
                     /ID="exon_129_1"
                     /Parent="mRNA_129"
                     /gene="jgi.p|Fomfom1|1453099"
                     /source="prediction"
     five_prime_UTR  complement(321705..322140)
                     /ID="UTR5_129"
                     /Parent="mRNA_129"
                     /gene="jgi.p|Fomfom1|1453099"
                     /source="prediction"
     three_prime_UTR complement(323150..323263)
                     /ID="UTR3_130"
                     /Parent="mRNA_130"
                     /gene="jgi.p|Fomfom1|8946"
                     /source="prediction"
     exon            complement(323150..323471)
                     /ID="exon_130_6"
                     /Parent="mRNA_130"
                     /gene="jgi.p|Fomfom1|8946"
                     /source="prediction"
     gene            complement(323150..324097)
                     /ID="gene_130"
                     /Name="jgi.p|Fomfom1|8946"
                     /gene="gene323149_324097"
                     /portal_id="Fomfom1"
                     /proteinId="8946"
                     /score="0"
                     /source="prediction"
                     /transcriptId="8946"
     mRNA            complement(323150..324097)
                     /ID="mRNA_130"
                     /Name="jgi.p|Fomfom1|8946"
                     /Parent="gene_130"
                     /gene="jgi.p|Fomfom1|8946"
                     /proteinId="8946"
                     /source="prediction"
                     /track="FilteredModels1"
                     /transcriptId="8946"
     CDS             complement(join(323264..323471,323557..323606,
                     323666..323726,323785..323800,323871..323988))
                     /ID="CDS_130"
                     /gene="jgi.p_Fomfom1_8946"
                     /source="prediction"
                     /transl_table=1
                     /translation="MTRSSLMMADVLMMIITWGALAPVRRTRTTPLHAVLLRDGTAYFV
                     GKFLQNAYELTQIVLSAGSAPLIPYAGQSYVSSFAQQIACVLITRFLVDLQAAHQQTTV
                     WEMPSQSQTWFALGGLAQSTASGMTMAVAPADSARVPDAPGSWKTV"
     exon            complement(323557..323606)
                     /ID="exon_130_5"
                     /Parent="mRNA_130"
                     /gene="jgi.p|Fomfom1|8946"
                     /source="prediction"
     exon            complement(323666..323726)
                     /ID="exon_130_4"
                     /Parent="mRNA_130"
                     /gene="jgi.p|Fomfom1|8946"
                     /source="prediction"
     exon            complement(323785..323800)
                     /ID="exon_130_3"
                     /Parent="mRNA_130"
                     /gene="jgi.p|Fomfom1|8946"
                     /source="prediction"
     exon            complement(323871..323996)
                     /ID="exon_130_2"
                     /Parent="mRNA_130"
                     /gene="jgi.p|Fomfom1|8946"
                     /source="prediction"
     five_prime_UTR  complement(323989..323996)
                     /ID="UTR5_130"
                     /Parent="mRNA_130"
                     /gene="jgi.p|Fomfom1|8946"
                     /source="prediction"
     exon            complement(324050..324097)
                     /ID="exon_130_1"
                     /Parent="mRNA_130"
                     /gene="jgi.p|Fomfom1|8946"
                     /source="prediction"
[truncated: 99,879,959 more chars]
