# Supplementary material for: Uncovering the transcriptional landscape of Fomes fomentarius during fungal-based material production through gene co-expression network analysis
Source: Fungal Biol Biotechnol. 2025 Feb 13;12:1. doi: 10.1186/s40694-024-00192-3 (PMC11827164; doi:10.1186/s40694-024-00192-3)
Supplement: Supplementary file 1 — Supplementary Material 1 [file 40694_2024_192_MOESM1_ESM.zip › input/Fomfom1_AssemblyScaffolds.fasta]

>scaffold_1
TCGTCTCTCCCACCAACTCCCCTTACGTAAGCACACATCTTCCGACATATCATTGCACTCTCAGTCTACA
CATACATACGTCTTACGCCCCTCTCCGCCGCTTCGCAGTCCGCCCGCCCTCCTCCTCCTCATCCACGTCC
ATCTCATCCTCGCCCATCTCATCCGACTCCAGCCCCTTCTTCAGCCCCTTCATCTTCCGCGTCTGCAACT
TGCCCAAGTCCTGCTTCCCCACGTGTATCCTCCCTCTCAGGTCCCCCATCTCGTCCACCTCCAAGTTCTT
CTTCTTCTTCCCCACTCCCTTCTCCACATCCTGTTTCTTCAGCTTCGGTCGCTTCATCGCTTGCTTCCAT
GCTTCTCCATCTGCCTCCGTATGTCGCCGCAGTGTCACGTCCAGCGACGGGCCCATCGGTGTCAGTTCCA
CCCGTGGGATCCGCGTTCCGGAGGCGAGTAGACGGATCGTGTATGACCGGATGTGTATTTTTGGCAGCGA
CGACACATCCTCCGATGGCGTACCCGATGCTTGCAGTGTCGAGGTAGCAGCATTCAGAGTAGCAGGCGTA
GGTCCCAGCGAGATACTGATTACATGCTCGATCCCGGACAGGTGTATCCCGTCGATCACTTCGCCGTTGA
AGAGGTCCATGAGCATTGACTTCAGCTGGATGAAGCGCGGGTGTGTATCGAATAGATCAGATGCAAAATG
AAGTAGTGGCTTGTGCCCTGGTGTCGCTTTTGGTGTCTACGAGAGCTAGGTCAGCACTCGAGCTCAAAGA
TACTTTCAGCAAGTATGAGCAGGGCGAGGTACGACGCCATGCACAGAATTTGTGGGAGCGCCCTCGCAAA
GTTGGGCACGAAACGCAATCTCTCACCCGCTCGCCGGGTCCCCACCTGAACCGTAAACAACGGCAGCGAC
TCACCTTAAAATCAGCCATACTCTTCCACCCCTCGACACCGACCTCGCACATATCCAACACTCGATGATC
AAACATCCGCACAAACGTTAACCCATGCGGCCGCTTCTTCGTGCTCTGGCCGACCACGAACAAGCTCGCG
TCGTTCTTCTGCGCCCAGAATTCGAGCGACGAGGCGTCCTCAAATGGGCGCACCGCGTTCTTTTTTGAGA
AGGAGATTGCGTTGGGCCGTTTCAGCGCCATCTGCATTACCAGATATTCCAGTTGATAAGTAGACGAGGA
GAGAGGAGAGAGAGATACGTACGAGCTCCTTCATGACCGCATTGACCCTCTCGCCCGCATGCGTGCCCTT
GACGAATATCGCCGTGCGAGGGTCCTCAACCTCCTTCGGCTCGCGGGCCTGCAACACTCGCTTCGACCGC
GCATTTTTCGGTTTTCTGCCATCGCATGCGTCAGAGCCAGTCATATGCATACTTAGAGTCGACTTACACT
GTCCGTAACATGTTGTGGGTGGACGGAAGAGGAAGAGCAAAAATTGAGGAGGCGGGAAAGAAGAAAGATG
GTAGCGCCCAAACTTACAAGTGACATGAATTTATGGGCGCCTGAATAGCGCACTTCTCGATCGTCCACTC
AGCTCGCCCTCCTCCTTCCACAGTCACTCAGATAATACACAGAATTCCGCGCGATGAAGGTGCGCGTTTT
TATCCTCACATCTACACCACACAATAAAACTCACAATTTTCGCCCAGATCGCTATCGAAGGCTGCTGCCA
CGGCGAACTTGACGCCATCTACACCCACATCGCCTCGCTCGAGCAGCAATACGGCTACGACGTCGACTTG
TTGTTGATATGCGGCGACTTCCAGGCGATACGCAACCTACGCGACCTGCAGTGCATGGCTGTCCCGGACA
AGTACAAGCGGTTGGGCGGGTTCGCCAAGTAGGTGGGCCCCCTCCTTATTTGTACATCCATTCGTCCGGC
AGGTCGGTGTGGTGTGGGGCGAATGGGGACTGATGATCGAGTTGATATAGGTACTATACCGGCGAGGTGC
AAGCCCCCATCTTGACAATTGTAATTGGGGGCAACCACGAAGCGTCGAACTACTTTTGGGAATTGTAAGT
CTTCTACCCAATAACTCTGTCTCCTCTGCAACGTACGGGGGCTCTGCAGATACCATGGCGGATGGCTCGC
GCCGAACATTTATTTTCTCGGCCACGCGGGGTGCGTGCAGGTGAACGGAATCCGCATAGCAGGCGCGTCC
GGAATCTTCAAGGGGCAGGACTTCCACTCAGGTCCGTTCACCTTCGAGCACTCTCCGCATGCGCATACAT
GTTGATATCGTTGTCCTGGATGGGTGCGCACAGGGTATTGGGAACGTCTCCCGTACAACCACGGTGCGAT
GCGGAGCCTGTACCACATCCGCGAATACAACATCCTCCGCCTCTCCCTCGTACGTTCCCCCGCCCCTCCT
CTTCTCCCACTCGCTCGCTCACTCCTCCGCGCGCATAGCTATCCTCCCCAACAATCTTTCTCTCGCACGA
TTGGCCGCAAAACATTGTTCACCACGGTGACCTCCGTGGCCTCCTACGTCGGAAACCGTACTTTCGCGAT
GACATCAACAAAGGCGCGCTTGGGTCCCCGCCCATGATGGGCCTCCTGTGCAACTTGAAGCCGGACTGGT
GGTTCTCGGCGCATCTGCATTGTCGCTTCCAGGCGGTTGTCGTGCATCAGCCGCAGGGTGGAGAGCAGGC
TGCGGCTGCGTCTCCACGAGGGGATCAGCAGAGGATGAGTGCGGAAAAGACGAACCCCGACGAGATCAGC
ATCGATGACGATGATGAAGAGGAAGGTGAGGGTGCTGGGGGTAGAGGCGAAGTTGCAGCACAGAGTGGAC
GATCGGTGTCGGGTTCGGGTTCGGGTTCGCAAGCGGGAGTGCGACACGACACTGTGCCTCGGAATCCGGA
CGAGATCACGCTAGACGAGGAGGAAGACGAGGTCGAAGCTCCCCCTCCGCCTCCCCCACCACCGCGCGAG
ACGAGGTTCCTTGCGCTGGACAAGTGTTTGCCGAAGAGACAGTTCCTCGAGGTACGTCGTCCGTTCCATC
CATCCGGTATACTCACTAGTATTCATAATATACACACAGGTTGTAGACGTCGAACCGCCACCGTCCCATC
CCCTGTCCGCCTCCTCCCCACCAGTCCTCACCTTTGACCCCGAATGGCTCGCGATCACCCGCGCGTTCAA
CCAGTACATGTCTCTCTCGCGAACTCCATTAGCGTACCCGGACGAAGCCGCTGCGCGCGAAGCGGTGGGG
CGTGAGCTCGAGTGGGTGAACACGCATGTGCTTGCTGACCAGAAGGATGGGGTTGTGAGGGTCGAAGATG
TTCAACAGTTTGTTGTGACCGCGCCTGGACCTGGGAACGATGGTGAGCAGGACAAGATACAGGAGAAGAT
ACAACGTGAGTGCTCTTCTGATTTTGTTCACCTTGTCGTTGCATTCGTGCTACCGTTCGTATGCCGCTGC
TTCGTCTGGCCTAACGTCTCGGTTCTACTGGTACGGCCGGTCTCAGTCATACTGTACAATGAATCCTCCC
CGTCTAACGTTCCCATATGTTCCGATGATCCCAACTCTTTTACACTCGCATCTCTTACCCTTCCGTTTGG
CACACTTTGTTACCTCTCTTCCTTGGACGTTCTTGTTCGTGTCTTTTTGTCGCGCAATCTTGGTTGTTCA
CCCCTGCTTTTACACAGCACCCCACTATCCAAACCCGCAGACTGCAGCGTTCTGCGCGATGCTGCAGATC
GAGAACAAGGTCGATCTTGTCTCGCCCGGGGCATCCACATCTGGCAGTGGCAGCGCGCCATGAGGAGCCT
CGAATGCTCTGTCGAGCGTGGTCCAACAAGGACCCGGACCCGCGATGTCACGTCCGCGTCTCTACTCTAC
TATGCTCCGGTTCTTCCCCCTAGCCTAGCCATAACTGTGCGATGTCACGTACGCGTCTTCCCCTCCCCAA
CTTCCACTTCCCGGTGCGGTATGTCTGGGCAGGGTTAGCGTTGTTCCTCCATTGTGAACGGACGCGCCTG
CGTCATATCGATCGCTTGCCTTGCGATCTCAACGCCACCCGTCTTTCGTCTTGGCCCTCATGGACAATCG
AAAAAGAGCGGCATGGCACAGTTGGCGAACTGTGAAGGCCAGAATCGGTGTTCTCTGCCGTGTATCGTGA
AGCGGATGTGCAGTTAAGAATTCCAAGTGCGCTTTTCACTTATTAAGTCAACCTTTGAATGCGGGAAGGT
TAGATCTCCGTCCGCATGCTCTAATTACCGATGTCACCTCTACCGCCAATATCCACGTCGATGGGGGCTG
TCGACGCAGTGCAAATTGACATTGACTCGCGGACCACTGCAGGTTGTAGGTTGTGATGTTGGTAATCTCA
AGTGTTTGCGGGAAGTAAGATTTCCATCCGCATGTTTCAAACACCGATGTCACCTCTACCGCCAATGTCC
ACGTCGATGGGGGCTGTCGACGCAGTGCAGATCGACATGGACTCGCGGACCACTGCAGGTTGCAGCGTGT
TGCACTGGTCGACGTCTGGGATATCGTAAGGACACTATCGCACCGCCGGAGTGATAGGCTCTGCCCGGTG
CCGTGCGTGACACTGAGAGGCAGAAGCTTGCGATGAGAGCGGATCTCGGGAGGCATATCCGTCAGTGTCT
GAACGTTCGACGTTGAGGGTGCACATGGGACTCTCACGCGCGGCACCGTCGATTTGCGTACTTGGTTGAC
TTATGCGGGCAAGGTGTTTGTTGTGTGTAGGAGTGCGAACTCAGACCCTGGATCCTATCTCTCGAATGCA
ACTGGACCGCGTGCAGAGCGGTTTTTGCTTTGCGCTCTCTAACCTCACTCGTGACGGAATCGAACGGCCG
CATGCGTCTCGATTTGTTCCCGACGGTCAGCGCTGGGAAGGAGGGTGCTTTGTGCCACATCTGTGTTTGC
GCTTGTGTCTGCATGCGGCGGCGTGAGCTGTGTGCACAACATTGGCCCGGGGCGATGCCGGTTCTTGTCC
ACGCGCACGTTGTCCTCCCAATACCCGCCCTCTACCTTCCATACTCCTCTCCGGACTGGGGCCACGAGTA
CGTGTCCACCCGCGTCTTACGGTCCGTGACGCCAGACGTTCATGACTCCCTTTCAGTACGAGTACTTACT
GGTTGCTTATTCAGTAGTACGTCTCTCATATGCTCGCATCATCTATCGTCCAGACGGTGATATCCAGCTT
CGGGACGAGTGCAGAGATGTGCCAAAATCGGCCACATGGCAGTGCGAAATAACTTAACCCTTGATGGCAG
TCGAGCTCGGATCGGTACGGCAGATCATTCTCCCTGCTACAGGTACACGAATGATGACATAGCGCTCAAG
CCTGCGCACGACGTACACGGCAAAAACAAGAATGAGTTCAGGGTTGGAGAGTCGAATAACGAATTTGAAG
GCGGCGCTTTCTCAGGGCGGAGGCGGGTCAGGCACGTAACAGGTGCGATCGTTTCCTTTTCTGGTCGCTC
TGTGCTCACGTCAATCACTGTGGTCTGTGGCCAAGTTCGGCCGCGGCTCCCCGCACGGGCTGCGGTTTGG
CGCACCGTCTAAGTAGTGCTGCCTGTCGATGGCCGTCCGCACTCCGTGCTCGAGATCACGGTGGTGATAT
ATCCCGACTGTTCAGACAGAATCATGAGCGCGCGATCCGCGCAGGTATGACCTCACCGCTTGCGAACAAA
CATCGACCTCATGACCGCCGCGCGTGCAGGGTTGCGAACTGATTGCCCGCACATCGCCAGTTCACTCTCG
TATTACAGCACTGCGGTCGGCGAACATCGAACTCTCCGCCATCACGATATCAGCTAGTAGAACGTTCTGC
CCCACTGCTATCATGACGAAGATGCGGTCTGTGATGTTCTGCCACTTACTTGATCGCAGATACCCCCAGA
GAGGGTACTCACCGGTGACTCTGAGGCCGTCGAGTTCGCTGGGTACCCTCTACGTCACTCGCGAACCGAT
ACGTCTTGACAAAGGTGAGCAGCCCGTGGTTGTTCACATGTACGTGAGGCTGACCGCAGGCTGGTTTGCA
GGGTCGCCGCCGGCGGAGAAGAGTATGGATTTCGTCTGTGGCACAACGCCCTCGATCACTCCCAAGAATG
TCGCATCCGGTCGTAGTTGCGTTCACACCCAGTTCGGGGTCCCTGCGACCGATCAAGCCCATCGAATGAC
AGCACGATCGGGGCTACAGACGTCGGACGCCCGTAGCGAACTCGGAGACGACCGAATGGTCCGCACACGC
ACACACTCTCCCTCGTTCAAACACCATACAGTACGTACAGAAAACGTGGGATCCGTCCGGACGCGGATAT
AGCACGAGCGTGAGGCTCGACTGGTCGATATTGGACAATGTGAGGAAGAGAATACGGGCGCGGACCACGT
CACTGGGACATGGTTGACACGGCGAACTCGGATACAGCGACCCAGGCGAGAGTCAACAGCCGCCGCGAAC
TCACTTGCCAGCGTGTATGCCTGTGAGCGATTGTGCTGGATATGACAACCCCTCTCTCCGTGTCCGTTCT
ATGCCCATACGACCCTCTACCGCATGCCCGACGATCTTCTGCTCGAACCACTGCGAAGACCCGCCGCGTG
ATGACGCGTTCTGGCGTTCGAAGCGAGCGTGGTTAGTCAGTACTAGTCCCATCGCTCTGGACTGGGCGGC
CATCGGGGGCGTGCCGGACATTGGGAACCTTGATAGGTGAGTTCTCGAGTATTTGTGAGTTCTACTCGTT
CAATTCGGGTGGAAGCATGTGCTGACTACCCAAGACTAGACAGAGCTCGACGTTACATGTTCTTCCTGCA
CGGGTTGCCGAGACGGCGACGGTGAAGAACGCTCCCAGCGTTGTCGATCTAGCTCTTTTGGCAGTACGAG
GTGAGGCATTGCTTGGCCCCTTCCGTGGCTTCCATGTCTATCGGCCGCCCGCACGAAATCGCAGCGTCTC
TTCACGGTGTTGAATTGGACATAGCCGATGAGCTGCCTATCGTTCTCATCCCTTCGCCCGCCTTCGAGGT
GAATGGACGAAGCCGCAGGGCGGCACGCACGCTGACATGACCATGAGACTGAGACTGTGTCACTTACAGA
TTCCTTCTCTTGACCCCGCGCATCCTCTCTCATCCCTCCAAACCTTGGCGTATCTCACCTCCGTCCACGT
CCACGTCTCCGTCTCCGCGTTCCATCCACGTTCCAAGAGGTCTGGGTTCTGAAGTCGTTGCTCGTGACCG
ACGCGGGAGCGGTTAAGACGATAGAGTCGGCGAGCGGAAATGAAGGATGTAGGGGGAGGTCGATAGCTCG
CCGAGGTCGACCATGATCCGTCGTCCTATATCTCACATCGTGGCAGGCAGGTACAATACCTGCAGATCGA
TTTCTCGCGCCCTCTGCCCCTTGTGCCTCCGCCAATCGTACACGAGGTCTCAGGGAGCTGCTCGTCGGGC
CTGCCCCTGCACGGTGACCATTCCTACAGCCAGAGTCTCGCCCCGGCTCGCCCAGATCGTCAACGATTAC
CTGAATAATTCAATGTATCTGACATTCGGCGAGGCTCCCGTTCCCTGCAACCGTGTTCTCTTATATTCAG
CCGTCTTTCCACGCCTAGCACTCCTCGCTGGCACGAGGGGGTTTCCCGTAGCATACATACATACTGGCAG
GGAATGTCCGATGCCGGCCGACATACACGGGCAAGTGGAATGTCGGTAATTCTGATTTCGCTCGCAACTC
TTCTGTCACGGTCGCTGATCGTGCCTTAGAAGAAGTCACGGCCTTCTGAACAAATCGCTGCGCAGCATGA
CGAAACATCCCATGTTCTGCATTCTGAGAACAGAATACCGGGGCAAGGATGTGTTTGAGGTTCACGAGGG
TCCACGATTCATACACTTCATCAGTGATATGCTATGGGCAGTCCGATCTCCACAGTGAGCTCTCGCCCCG
GACACGCCAACCGCGTCAAGTACTCATCCCAATGATCCCATAGCTTAAGTCAGGTTGAACGCTGATCCCT
GACACAACACGTGTGTACGTACACCACTGGCGCTCTGGGTGGTTTGACGGCGGCAGCCGGGCATTCCCTC
AGGCACTGGTCTCAGTCCGGAGTGCGTCGAAAGGGCGATTCGAAGTGCGTTGAGCTTGAGGTTAACGCTG
AATGCAACTTTGCTTCTCGGGAGTCGCACCCCTGGGCCGCCTCAAACTGTTGTCCGCTTAAGGCTATCCG
TGGGCCCAACTCCGACAGCCCGGGCCGGGGGGCGGGAGAGGCCTGCGAGCGAGATGTTTCTGATATGTGA
ATTCCTTGAGCGGATTCTTTTGCGAGAGGCGAGAAGGCGAGAGAAGGTGTTTCAGGAAATGGCGTTGGTC
TGTGCCAGTGCGCCGGGAGATCGCGCGAGTGCTGTGGGCAGATGGGCCCAGAGTCTGGAGGAAATCGGCT
TACGGCACGCGGGAGGAATGGGCTGGCTCGAGATGGATGGCTGTTCTCACGTCCCGCACGCTCACACACT
GAGAGAGACCCTCCTATCGCGTGGCACTACGTTGATCGCTCATCACGCGCACGAGCGGAAAACATCCGAA
CGGGAGCACAAGTTAGACTTGATGTCCGAGTCCCCGACGACTTTGAGTAGCAGTGCTCGAGATTTTGTAC
GAGTCGGACAGACTCAGCGTGCCAAGAACACATGTATCTACAAAACGCCTGTCAGTGATAAGTACACAAT
ACCAAGACGTATCAGCGAGCGGCGTCGGCTATAATCCACATTGACAGATTCGCTCTAGTCTCACGCGTCG
CGGCGATCTCGGAATAAAGCCAGGCTGGGGGTGTGCCTGACCACTGATGACCCTTCGAACAACTGCGCCG
GTCCCGGTGATTCGTGAACACCACACTCGTCCAGCGCAAGTAGACGGTCACATCCTCCGCTTTACCGTCT
CGCTCCACAGCGAAACAGCCTCGCGCGCAGCTCAGCTAGGACCCTATCAACCCTGAGCGCGGATTTTCTC
TTTCGTCGGAACTGGTCAGTGCCAGTGGCCGGGTGGGCCGCGCGTGGAGGTGGGGTCGCGTGTGCGGGTA
CCTTACGATTGCGATGGGACAGGCCCCGAATGCCGATGCCGGCGGGAACACTGTCTTGGGCCGATTGACT
GATCGTGTTTTGACGGCGCCCTGAGTGCGTAGACGAGAGAGTGAGATTCGGATTCTCGCATGGGATCAGT
GCGAGCAGCCGTGCCTCGCTCGTCCGCGGACAAGGCCGAGCACGGTGGAATTCGAAGCCTGTACTTGTGC
GAACTGATGTGTTTCCAGCTCCAGTGTTCACTGAGCTGTGGAGAGTACTAAAAGCGATCGTTGAACAAGG
GCGGGTAAGTGTAAGAATCGGAAGAAATGCCTTGTACTGCGCTAGGCTCATTTGACTCAAGTATCTTTCG
TCACCGTCTCAATCCAGTGCAGCTGCACCTCAGTGAGCAATCCCGCCACATGCGGTGTTTTAGCCCCCAG
CATGTTATGGGTATAAACGTATACGTATACGTACGTACAAGTAGCACATATGGTCACCTCATCGAACAAA
CTCTCTTCGTGCTGCCATGCGCGCTCCCTGCACATAAGTTTGTCCTTGGGCCTATGATCATGGAGCAGAA
ACTTAAACATGAACATGTGTGCAGTGGCATGCGCCAAATGCCCAACTTTGCCCGACAGCGTGACGAGACG
ACGGCCCCAACGGCTCAACTTCACGGCGCGCGCCGACTCGAACCGCGCGCAAAATCTTTCTGCAAGTACT
GTGAGCCAATGAGACGGACGGTTCGGGACCGAAGCGCACGCAGATCCCACATGCATTGGGACGTGCATAT
GACCCATACCGCGCACCACCACCAACCACATCATGGCTGGGTCGGGACTATGGTAAGTGGGTTAATCAAC
GTCCGTGCGCACCCGTTGCACACGTGTCGCCACTGACAGCAGTCAATCCGACTACGTACTGCCATGTGGA
TGAGCATGAAGCCTAGCAGTCAGTATGCACAATGAAGATGACGACGGACGATAGTAACTTACGTCTCGCT
GCAGCGGCGGACCGCGCCTAGTATTCCTATTCACCCGCTGCGGAGATGAACGTGAGCATAAGGCGACGGT
TTCGACGATACGGCGGAGAGTATCGTGGGCTACGTGTGGTTTAGGTTCAAGACAGTCGATCGCCGCTGCT
GCCATAGCACCTGGTTGCCATTGAACCCCGCAGAGGAAAGTTGGGCCCGGAGTTCAAGTTATCGCTGTGC
GCGACATGGATATGGTGACTCGCCGGGATGATGATCGTGATATCGATACGAGGATGATCCCTGCTCGTGG
ACACGTTCAACAAAGCACAGCGACCGAGAGAGCCCAATTCGCTCCAACTGCCAGTGCAGCACGAAACGCC
TTCGACTTCAACGCAAGCTCAAGCTCTCTCTGCGGAACGCAGGGTCCGGACAGGCGAAGGAAGCTGAAGT
GTGGTAGGAAGGGGTGGAGGTCGGGGGCGGCACGGGCCATCGATCCTCCACGATGCGCTGAATCGGACGA
TGCATATGGCCATGGACAGCTGGGACACAAGCCTCAAGTCTCAGCAAGGTTCGGAATGGCGTCAGCCGTC
TCGAGCGAGTCTGGAGTTCAACTTGGCGGTTGGCGTGAAGTTCCAAGTTCACACTGCACACTTGACTCTG
AGAGTTGAATGGAAGAATGGAAGGAGTGGAAGAGTGGGAAGACGGCTGTTTGCGAGCGCGTCCCGTCGCG
ACGTGGTCGACCTGTGCGGGATGTACGAGCGTGAGAGGCCGAACCGGGAGTGCGGAAGGTAGCAGTGGGC
ACGGTGCAAGGTCCGAGGAATGGCAATACAATAACAACACTGACAGTTCTTCGCGCATTCGCGGGTCGAA
TTCGAACGCGAGAAGGGGGGGAGGGGGGGGCGTGCCGCGAGTCGTGCCGCGAGCTCGACATATGCACATC
CAACCCACCTCGACCCATTCGAATTCGCATCCCACGGCGGACACAGTCAGACTCACGGACGGTGTGCTGG
CCATCGAACCTCCGCCGGCGCCGTGGCCGTGGATGCTGGACTCGATCGATATCGTCCGAGATCCATTTCT
GGAGCTTGTGGGTACTATCTCGCGGGGGTGCCGGCGGCAAGTCGTGGCATTGACAATCAGAACAGGACGA
GAACGCGGCCGTGGGTGCGAGGGAAGATGGGAAGCGCGCGAGTGTATCATACAGTGTACGAAGCCGTAGA
TACATACGGACTGAACGTAGAGCAATCTCGCTCGACGCGCTCTCACTGTCCGGCAGGAACACGTCGACGT
CCATCCCGTGCAGTGCTGAGAAACCGAACAGATGGCGGTTCAGTGTCAGATCTAGAGCTGGCTGCATTCA
GTATGTGCGCATCGCCAGCGACAGATGTAGAATGTCAAGAGGTTGAGAGGCGCGGACGCGGACGCGCTGG
GCGGTCAACTTGACAAGGATCAGTATCAAATAGTGCCGGTGGATGTCGACGTCGACGAGGCGCGCAAGCT
TGTTCGTCAGAGATCCAGAACAGGCTACGAAGGCGCAGAGAACAGCGGAACGTATGAGACGTGATCGCGC
CGGAAGACGAGAACGAGAACGAAGATGGCTGCCGCGGGCGCCGGAAAGCCAGAGTTCGCTGCATGCGTCA
GAAGGCCTAGGATGGCGATTGATGTTTCGCATTGAGCAGAACGAGATGTCGAGGCGGCCCGGATGCTGAT
CTGACGACCAAGAAAAGATACTGGATGGAGCCAGGGACGACTCGGCGCATCGTGACCTCGGCATTGGGAC
AGAACACATGTATGCGAGACGGCGGCGGGGTGTGTATTATATTTTAGACGCAGAGCGCTTGGTAGGAAGG
TCGTGACGAGGTCGGGGCTCGCGGAGCGACACTGCATGATGAAGGACGAGGGATACGCGCTAGCCCGTTC
GGGGGTGGTAGAGAAGGCGTCCGCGAGTGACGATGCCGGTGAATAGCGTCGTATCCGAGTGCGGATACCA
GTGTGCCATTGGAGAAGTCGACGTGCAGACGCAAGGTACGAGGGGCACCGTGCGAAGGAGGGATTCACGC
GGCGAAGGCCGGCGTGAATGAGAGGTATGTAGATAGAGCGCGGGAGAGTGACTGTTCCCCAAACGCGCGC
ATGGCCATGGAGAGCGCCGTCGAGTGGCATCGAGAACAAGTGATAGAAGTGGTAGTTGCGGAGTCGGAGA
TGTAGAGCGAGCCTGTTCGCGGGATGGGTCGCCAGTAGTCCGAGTGCGCGCGGACGTACACAGTACATGT
ACAGGCGGTGCAATGTGCGTTCGAGTGAGTGCAAAGTACAGCCGTGCGAGCGTCGATCAGGGCTGGCGCC
AGGTTAGACAGCACTGGAATGGACTGCCAGAACGCGAGGCGGGGAAGATCAAGTGTAAGTAAGTAGCAGT
CGTAGGCTAGCGCTCTCCGCCAGGTACGGTTACGACTTATATGAGCTGGAGTGTTCGGACTCGACTCGGA
CTGTCGAGCACAGCCTGAGGGTGTATGCACGGGGAGTGGGACAAGGATGTGGTTGGGTGCGGTGCCTCTG
AACGTGAGCTATGGAACTTGAAGTGCAGTGTGCGGCAAATGATCGTCAGTTGCGATAAGACAAAGGTTAG
CGGAGATAGACTCGAACTGCAGAATCGTGTACTGACTGACGAGACATGACGTTGACAGGCTTAGGATCTC
TCTCAGGCACGCCACTACCTCCGCTCAACGAACGAGAGCTCGAGCGAGGCGCGAGTATCGCCCGTTAGAG
CTACAGTCTGAGCCTGGTGTGCGCGCGTATACCACTATGGCTACACGCTGGCCGCGGGGTTCAGACGCGT
TATCCCCGCGACGTCGACAATTCTAGATCTGAACTTGAACTCATTCCATCCTATGCTGGGTCCCAGTGCA
GAGAGTGCGCCTGGAGTGCGCTGAGCTCAACGGTTCAACGTTCATGCATATGTTCCATGGCAGACACTAT
CTGATTCTGGCCCGGTCCGAAGGAGAGAGTTTGCAAGAGCTGCTGACAGCTGAGGCTGACAGCGTGATTC
AGACCATGTCGAGATGCGTGTTTCAGCCGCCGGGAAATCGGAATTCGACGGGACGCTGCGGAGCGTTAAC
TTGGCAAGGCGTTCCGTAAGTCGCGGCTACAGGTCAGCAAGTGTCCACAGGAGATGGCTCAAGGTTAGCA
TTTCCGCTGGGCTTTCTTTGCTGGGAGCAAAAGCGGCGATCAGAGGGCGATCAGGAGGATAGGATCACAG
GTGGCGAGACAGCGGTGATATGGGATGGATGGGCGATGGGCGATGGGCGATGGTGGATCGGTGCGTGGGT
ATTGCCATCAGCGTGCTAGATTGTGGGATGAACGGGTTTCGTCTGGACGGCTTGATGGCAGTATTGGGAT
GGGCCTAGACTTTGCGGCGGGGGACGGAAAGCGGGCGGGCGGGATTCGATCTCAATCTGGGAATGCCTCA
TACTTTATCCAGAGCCCGCTGTGTAAGCACATACGAATGGCCGAACGGCAGCACGGATTTTCCCTCTCTA
TAAGCACTCACAGTCAAGTACTTACGAATCGAAGGAGTTCCCGATGAGAGGCTGAGGCGCAGAGCTCCGG
TGGCCGACCGCTCGGACTATGCGGCCCGCTGGAGAGGCGGACCACGTGTGAGAATGGATCTGGGATTGCA
ATTGGCTGGGACAAAGAGCAGACACAGCCACCAAGGGGTGAGAACGTGAGAGACAAATCGCGCGGCCATC
CCACTCGCTCTGCTCTGCTGCCGTGTTCGTCGCCGCACGCTGTGCAATCGGATGCGAGGAGCGAGAACGC
GACCGCCACGGAAGAAAAAAAAGTGAAATCTAAAGCTACGCAAATTTAAAGCAAGCGGGTCTGGACGCGT
TCTGTTGCGAGCGTAGTGCGGCTCGGAGGGTTCGATTCCGACGGACATGCGGGGCTGACAGTGCTGTCGC
AGACATGATGTGCATCCTCACAGCAATCATACTGGCTAACCGGGGATGGCGAAGGATTGTGGTGAGGTGG
GATGAGGTGCATTCGTGCATGGGGCGGACGCAGTCTACAGAGCTGTGCGCGATCTCAAGCTCAAGGTTAG
GACCGGGGCTCGGCGGCGCCGGACTGGACAGCAAGGTGTTGTTCGGTGAGATTGTTCGGGAGCTGGAGGA
GATTGGTGAATGGAGGGAAGCGAAGGGGGGGATGGGACAAGCTCGCTCGCATGGCCAAGTTGGCGGCGAT
TGCGGGAAAGATTGGCTCGAACGGGAGGAGCACGTGGAGATAGTCCTGTGATTCCCCGAGTGATGGGCTG
TACGTTCATCCGCGGCCGAGGCTGGGAGAGGTGTGTGGCGGCGAGTGGGGGGAGGGTGAGGGAGAGGCTG
CGGTGCGGGAGGAAGGCAGGCGAATGTGTATGTTCTGATATGTTTGAGGTGAAAGGACAGGCTCCTTCTA
GATTCGGGGCCGGCGAAAAAGTGCCTGGCCCAAGGGAGGGGAGGGGGAATTGGAACTCCGCCTGGATGTG
CCTTAATTGAGATTTGAGGGCTCAGGCACCTTTTAGGTTGGGCGAGTGCCGCTTCCAACGGCCAATGGAC
AGCCAAAAGTCCCCGCATCCAAGTCCTCAACAGCTCTCCTCCTCCCCGCCCGACGACAACATGGCCGCCG
TCGTCGCACAGCCCCCCTTCAACACCGACCACAACGACCCCCGCCTCGCTCCCCCCGCCACCTCAGCCGC
GGGCAAGTCCCGCTATCGTCCCGCCCCGGCCAAGACCTTCCAGTGCAGGGGCTACGGCGAATGTAGGATG
GTCTTCAGCAGGAGCGAACATCTCGCCAGGCACATCAGGTACGTCCCCGCCTCCTCCATTTCACACACCT
CCATTCCACCACCACCACCACCACCCGCCTCTTCTCCTTTTTTGGTTTTTTTCATCTATCGCCCCGCCCC
GACGCTCACCGACGCCCTCGTCCCCAACAGGAAGCACACCGGAGAGCGTCCGTTCACATGCCACTGCTCC
AAGCAATTCTCCCGCCTCGACAACCTCCGCCAGCATGCCCAGACCGTCCACGCCGACAAACAGGACCAGA
ACGAGCGCATGATGCAGGAGCTCACCTCCCTCCACGCCAACATGACTGCTGCCTCCAAGGGCTCCGTCTC
TCGTGCAAAACGCGCAAACGCCGCCTCAATCTCATCCCCCGTCGGTCTTTCCTCCACCGACCCCGCCTCC
CTCAACGGCTCCATCCCAAACATGGCCGTCAAACAGGAAGACTCTTCCCACGCTCTCCTCCCCATCTCAC
AACGCCCCGGAACCTCCACTGGCTACGAGGGCGCAGGGAACGCCTTGTTTCATCCCCCAGCCAACAGTCC
ATGGCACGTACACAATCCAGACAACGACAGGTCCGCCACTCGCCCCACCAACAACAACCATTCCTTTCGT
GACCCCGGCCAGTCCTTTCGTGCCCCCTCATCATCATCCGCTACACTCTCTTCCTCCTCAGCCGGCCCCG
CCTCCTCTCTCTACCAACAACAGCAGCTCAGCCACCACTCGAGTCAGTCCTTTCTCGTCCCCTCCGCCCC
CTCCTTCAACTTCAGTGTCCCCGATCTCGCATCCTCCGCTCGCCCAGGATCTAGCAGCGGCCCTCCACCT
CCACCACCAACGGCCCCAGTCGACCCAGCTCGATCCCTCCCACCCCTCAGTGCCGTCGTCGCCTCATCCC
TCCCTCCCGTCCGGCCTTTCCCACCCCCATCCTCATCCTTTGCGCCGCTCCCCTCCACACCAGCCGTCTC
CTCAGCCGGCCAGCAGCCCCTCATACACTCATCCGTACTACCCCTACCAACCCCATCAGGGCCCTATCAC
GGCCGCCGACCCTCAACAGCCTCTGCTCGCCCAGGCACTGCTCCAGCCTCTTACTACTACCCACCAGGCT
CTGCCGGCCCAGCCCTTGGACCTGGAGCAGCACTATCAGGCGTGGGCCCAGCTCACCGCGGGCCAGAGCT
ATCCCTTCGGTTTGCCGCCGTCGGTGGACATGGACGGCTCGAGCCCATACGCCGACTCGGCAGCGGCTAT
GGAGGCGCAGGCGAGGATGCAGCAAATGCAGCAGCAGCAGGAGACGAACCGACTTCGCCAACCGGAGATT
CCCCATTTTCCTTCCACGCACCCACCACCACCGGGGGTCCGGGTCCCCGGCGTACGCCTCCACAGGTGGC
GAGTCAGCAGGGTTCGGGTTCGCATATGCGCCTGGCGCATCCAACCCTCGAAAACGACCTTACTCTGGAT
CCGACGATGATGACGGCGAACGGCGCGAACGGCTCGGCGGAGAGTCTGCTCTCCGCCCAATTAGCCGCGG
CGGGCCAGCAGGGGAGTACGAATACGAGTACGGCAGCGAGTCTCGGCCGCAGTCTCGACGGCTCTCCGTC
ATGGAACTCTGCAATGACCCACCTGCAGATGCAGCAGCAGCTCGACCATTTGTACCGCTATCAGCACCAG
GGTCAGGGTCAGGGACAGGCGGGGCGTCGCGGCCCACCACTTCCTCCGGACTCGTCTCTTCCGCAGCGCA
GCTCGCGCTCGTCGATCGCCCCAGTCGGAGCCCCCCTCCGTCCTCCTCAGGTGCAACATCCATCTCAGCG
TTCGGCTCCGTCTCCTCATTCGCAAGCTCAGCAGCAGCAGCAGGACCAGCAGGCCCAGGCGATGGCGCAG
CAGTATTCGCTCGAGCTGCACAGGCAGCAGGAGGACCAGCTTCGGCAGCGTATGCAGCATCAGCAGGCTC
AGCAGCAGCAGCAGCAGCAGCAACGCGAGGAGCACGCGGAGAGGGAGAGGCGGAATTCGGAGGAGTTTTA
TATGAGGCGGTACGCGGAGGCGTACGCGAACGCGAATGGGGGACCGCTTTCGGACAGCCCGCATCTGCAT
CCACAGGGTATGGCGGCGGGCGCGCAGGCGTATTTTCCGGGGCAGCAGCAGGACAACAGCAGCAGCACGT
ATCAGCTGGGAGCGGGGGATGGGGCGGGTATGCACACGCACGGACCGCCGCCTTCGCACCAGCACCAGGC
GCATCGTCATCATCATCATCCGCATCCGCATACGCAGCAGCATCACGCGCAGAGAATTCACCACGGGCAT
TCGGTCGGGGGAGCGCTTCCGCTTCGCCCTCACCCTCACTTGCAACAGCCTCACCTCGGTCAGCAGATGC
TGGACGGGCCTTATCCCCTCTCGGTAGTGGTTGACGGCATCGCGGGGGACCCGCTTGCCGTTGATCTCGC
GATGGGCTTGGGAGGGATGGGAGGGATGGGGCTCGCTGGGCTGGATAGTCCGGGGATGATGAGTCCGTTG
CCGTTGGAATGAGGCTGGGGGCGACGTGAGGCGCACGCGGACGGTCCCTTGTCCTGCTCTTGCTCTTGCT
CTTGCTTGGGGGGAGGAGGGCGGGGACGTCGTGTCGCTGGAGCTCGTCTCGCTCGCGTCGCGTCGTGTTA
CGTGTCTTGCGTCTTGCGTGCTCGCGTCTCGTTCTCGTTTTCGTCTCTGTTGTCTTTCTAGCTTCCGCGC
TCAAGTTCCTTGATTTACACGTATATATTTATATCGTACTCACCCGTCACCAGCGTCCAGATTCTGCACA
TACATTAGCATACCTGTACGCACCCCCTAATGCTCGGCCCGCCCTTGTCTTCTCTCGCTCCGTGTCGTGC
TCGTATGCCCCTTTGCGCCTACATTTCTACGGAACATACAAAGCTTTACTTTATCTTGCGCCCTCGTGCT
CGTGCTCGTGCTCGTTGCGTCGTATTCTATGGCCCACGCTTTGCGCTTTTTTTTCCACTTTCTACGCTTT
TTTGGGGGGGGGCTCGATTCCGGACGATGTGTTTTTTTATATGCTAAGCTTTATGCTCTATGCTCTTACG
CGTTCTCTTGCTCTTCCAAACTTCGCTGCGCTACCCGTTGTCAATACCTCTCTCTACCTATTACAATATG
CGCGGACTGTTACTTCGCGTGCTTGATATCCCCCTTGTCTTTGTCTTTGCCTTTGCCTTTTCCTTTGTCG
TTTCATTTTCCTTTTCTCTCCGTATCTCCGTACTTGACTCGTCTCATATCGTCTGGTCTCATCTCATCTC
TGCTTTTCTTTTCTCCGCTGTAAGCACGGTTTTAGTCTATGGTCGTCTAGAATAAAAATGGGTGCTTGCG
TGTAAAGATCCATGTGTGTTGGACGGTGTGCTTGCGCCTCCGGCTCTCGCTCACTCGGACTCGTCCGTGA
CAGACGTCGACTAAGACAGAAGGATTGGAACGTGGATCGTGAATTCGCGGACGGATTCGCGCAGTCTCTC
GATCGCACCCGACGTCGACGCCGGACGATCGTCAGTCTATGTCATTGTCTAGCCTGAAGGTTGAGCCTGT
GTAGGCTATAGCTTCTGCAACCTCTTCTCAGCTGTGAACCTCTTTGATCGTGCACGCGTGCGATGGAGGA
TGATCGACGGTGGGAGCTCACATCCGACTAGTCCCATGGCCATCGGAACATTGAATCATTCATTCGATTC
TGAGCTCTCGCAAGGACGTTGACCTTTCTGAGCTGGAATTCGAATACTTGCGCTCGGGGAGCGATCGCGA
GGATGTAAACCACAGCCGACTCGGATGAAGTCGTATGTGATCGCGGCTAACGCAAGAAGGCTTCGCCTCC
GGCTACGTATACAGGCCTAGGGTACGGTGGAGTCGACGCTGGCTGGCTGACACGCGAACGCAGCCCCCGG
ACATCATCCAACTCATCCGCATCATGGGCCTGTCGATCACTGTTTGTGTTTTGGGGCTTGGAGCGGGTCG
AGGAACACAGGGGCAGATGCAAGATGCGTGTGTACGTATAACCCTCCGCTGAGCTGTGCGCCCACGCGAC
GACGTCAGAGCTTGAGGACGCGGGCTCGGGGATGCATGTCCGTAACCACTCCACACCTGCACCACTCTCG
CCCTCCACTGGCACAGAGTGGTGAGTATGACTTGCATCAGACGGCATCCGATGCACATTCATGATTCCAG
AGATATACATAGAGTCGCTTCAGACTGTGAGTGAAGGAGCGCTCTCCAACTTTGCAATCTTCGCGCGCGT
CGATCATAGCTGGCGGGCCGCCCGGGACGTATCGCGGGAGAACGTCCGTCGAGGCGCTCTCGGCTCGCGT
CTCGCTCTCGCTCTTCTCAGTCTTAGTCTGCCTCCCGCTCTCCCTCACAACATTCGTAGCTGTTCTGTTC
GCAACAAGCAATGCGAGCGAGCAAGACCGCCCAAATTCAACCCTTGAACTACTGGATGACGCATCACGCA
TAGCGCTCTCATGCAGATCGCCGCCGGAGAGAGGTGCGCGAGCTTCAGGAACCCGCCCACATACCCCGCG
ATCTAACCGATCTTGCCAATTCCTCTCTCTCTCTGTCTTCTTCCCTCCCCCCGACCGCCACATCCATCCC
AACGCCGCCCCCTCGGCGTAGCGACCTGTCAGACGATGACAGAGTTCAGTGCGCGGTGCAAGCGGTCGAG
GAGAGCGAAGGAGAGAGCGAGTGGTCATGGAGGAAAGAGGAGGATCAGACGAAGCGAACATATCACAGAT
TTGGATCAAAGGATGCAAGTAAGCGATGCTCCCATTCAGCGGGGCCCGCGTACGCTCAGGTTGGCCTGCT
CAGCCAGTCTTGAGCTGCTCGCTCGCCCCGACGGTTCCTGTCAGTTGTCGACCGACGACGTCCTTCCTCT
GCGCTCACGCCCACGACCAGCCCAGAGTCTGACGCTCCTTACCGCTCCAACTCGCTGTCTTTCCTTCCCT
TCCCCCGCCTGAAGGTCCTATCTTGGATCCTCCCTGGCCTCCATGCTCCCCGCCCTCCGCCCACATACCC
TTCAGTACTGCCGACTGCTCCCCGTGCCCGTGCTCGTGCTCGCGCCCAACCCGCCCGTCTCCTCTCGCAC
TCGCTCTGATTCTTCCGACCTACCATACCCACCCACGCCCACGCCCATTTCATCCGCAACACATCCCTTG
TTCATCTGATCCTCCGTCCCTCTCTGCCATACCTCATCCTGCTTCTCCCGCTCCCTCTGCACCAAGTACC
TGGCCCCACATAACCTTGCACGCCGCAGCAGCAGCAGTCTATCCCCCCACCACCTCCCCCTCCTTCCCGC
TCGCCTCTCCCGTCTCGCCATTCACACCATCTCCTCGTCTGATCCCGATACATGAACTTCACCGTCGACG
ACGCCGATCCGACCTTCGCGTACTCGACCGGCTGGGCCGTCCAGTCCGACGCGGACAAGGACAAGGATGA
GTTCTTCCAGAGCACGTACCATGTCGCCACTACCGACGGCGCCGCCATGTCCTTCCAGTTCCAGGGCTCT
GCCTTTACGCTCTATGGCTCCAAGGGGCCTGGTCATGTACGTTTATATCTTCATTTTCTTTCTTATCCTT
CACATCTGCGTGCATTCCTCCCCGATCACGTATCTCGTCGTATTCCTGTGCGCGCGAACGAATACTACCG
CCCATTCACGCGTACATGAACCGTGAACGTATTGCTCGTATACACGCGCGGACGCCCAACCTCACTCTTC
TCCTTCTTTCCTCTAGGCGAAATATCAAGTCCAATTCGACGGCACAGCCGTCACGCTCGACGCCTCCACC
TCATCCTCTACTACCTCCTTCCGCCAAGAGCTCTTCTCGCACACCTTCTCCGCAAACGGCACCTCCGCCC
TCCACCTCGTTAAGCTCACCGCCATCCTCAGCGGTGACGGCCTCAAGGGCAAGTGGCTTGATGTTGACTA
CATCTCCTTTACGGCCGGCACGTACGTCTTCCGTCCATCTGTTGAGGCGTGGACATTTGTTGATTGTTCG
TTGCGGCCTTGGAACCTTGTGCGTTCGTGCGCGCCTACGTGTGCATGTGCATGTGCGGATCTGGATCTGG
ATCTGGACTTTGCACAGTGGCGAGACGTCGTCCACGACTCCTATCGCAACCGCGCCGCCATGGCAGACTG
AGTACGTCCCATTTCCTCACCCTCCTGTTCTCTTGTTCTCGATTTGGCTGGTATGTTGTTGTCCTCTGTG
CGCGTGCGTGCGAACGAGCACGCACTACGCACGCGCTGCACTTGTTCGCTATCTCTCTCAGAGTCATCCA
AATACCCGGTGTGCGGGGCGTGGTACCTCGTGGCTTTGGACGATCGCCGCCATACTGCTGCTGCTGCTGC
TGCCGCCGCCACTACCGCGCAACGCAACCCGATGGCGCCTCAGTGCCTGAGCACGCGGGCGCTGCCAGTA
CAAGTCCCGACTCATGGCGCGCTCGCAGTTACAAGTCGCCATCCATCTCCCATCTGCCGTCTGCTCTGGC
TATCTGGACTTGAGCTGTCCGGCAGACCCGGGAGATGGTGAGAGAACTTGGGCGACTTGGGATGACATGC
ATCTCATGCATCGTTCGTTATTGATCACAGCGTGCTTCGAAGTCCCAGTCAGCCAATGCAGCCAATGCAG
TCATAGTCGCGCTCAACCCCGCCATCTCTTCTTCTTGATCTTTCTTGATTCATTCGCGATGGAGGACGCG
AGCGCGAACGACGAGCGCCCCGAGCTGCTGCCTTCTCGATATCCGGGGAGCGCTATGCGGGGATTCTATG
TACGTACCTGGTCGCAGCCGCTGCGCCGCGGGCAAGTGCAGTCTTCTTGATCTCGTTTTTGTGTCACCGT
GTTTTCGGCTCCGGAATGTACGTATCGTACGCTCGGACGGATACTGACCTCATTCGTCGCACAGAACCTC
ATCCGGTCTCGATCCTCTCACATCGTATGTCTTCCCCTAACTTAAGCCTGCGTTCTCTCATCAGCACAAG
CATGGATCACCTTGACTAACCCCCGCACTCCAACCCGCACGCAGACCATCCGGCCTCACGTCCCCCTCCT
CAACATCCCCCAGCAAACTCCCTACGATCCTCGCAATCGTCTTCGGGGTCTTCATCGCCCTCGCCCTCGT
CGCCCTCGCCATCTACCTCGTCCTCCGCCGGATACACGACCGCCGCCGCGCCCGCGAGCGCGCCTTCCGG
TACGGCCAGTCCTCCGTCAACCCCACCACGAGCACCGGCTACTACTCGGCCTCGGCCGCGTCCGCCTCCG
TGAAGAGCGGCGGGGTCGGGAGCGCGTTCACCTCTCACCAACATCATGCGACGAGCCATCACGCTGCCTC
GCCTGCTGCGTACACGCACGTCCCGTCTCTGTCGAGCAACGTGCTGGAGCTCCGGAGCATGTCCATGTCG
ATGGACCGCGAGGGGGCGGCGACGCCGAGCACGGCGCGCGTGTTGACGCCGATGAGGGAGAGAGAGAGGG
AGAGAGAGAGAGAGAGGGAGAGGGAGAGGGAGAGGGAGGGCGCGGGGACGCCGACGACGACGCGGGCGCT
GATGAGCAGCACGTCGCCGATCGCGTGGACGAACGTGACGGGGAAGAAGCATCGGGGCGACGCGGACTCG
TTGAGGACAGACTTTTTGCAAGTATAGGTAGCAGCAGGCGGACGCATCTCAGTCTGTCCATGTCGGTGTT
CATGCACATACGTATGCAGTCATGTGTGTCTGTGCTTTTGGTTTTTCTTGCTGTTGCGGTCGCTGTTGTA
GCTTGCCCCTTTAGTTGGAAAGGTTCGACCTTTTTTATTAATGTTATTAATGTTGTGGACGCGGACGGTA
CATGTTATGTTCTGTGCGCTCACGTTTTGTTTTCTTGTTGCGTACTTCGAGACTTGTACTTGGCCGTGTA
TGCATCATGCATCATTCTTCTTGTACATGCCATAGGTTTCGTCCACCGATGAAGCTTAAAAGCACGGAGC
TCAGGACCAAGTGCACACTGACACTGACCACTGGCAGACGGCGCCGGGTGGAATGGTGGCCTGTGCTCGA
GGTGCACATGCTGATCCACTGGGGTCTCCGGCGAGAAAGTGCTTGTTTGCAAACTGAGCACGACGCGGTT
GCCCGCTGGGAGCGGGTGGCCTTCCAAGCCGGATTGGATGCCGTGCGGATTGGAATGACGGAACCTTCAG
AAAGAGGGGAGAGCGATATAAGTACGATGATCCTAGGTAAAAACATCAACGAGCCATTTCGAACACAAGC
ATATCAACATCCGGGGGGGCCGGACACTGCTAGCCTCGCAGAGAAAGATGCCCATACGGATGTCCAGGGG
TGCCACCGTGCGGTGTGCCGCGTGCGCGAAGATGAAGGGACTCGTGAGACGAGCCATAGGTGCGTGGGGT
GTGCACGGATTTGTGGGTGTGCGACTGTGCGAGCCGCGACATGTTTGCACAAAAAGAGGAGGAAAGGCCG
CCGCAGCGACCCGCTGGGGCAGTTACAGTGTTGCACTCATCTTGTCACACAGCCAGTCACCGTTGCGAAC
ATTATACTACTGGCATGGCACCTAAGTTCTAACTCCCACAGAACGATCTATCTGCAAATCGGATCGACAA
AATCAATGATCGTGACACGCTCCCCATTCCACAATGCATTGCGAGGGCTGACATCTGTCGGCTCAATACC
CACTTGACGCAGCTTGAATACGGCGTCTTCCATGAGAGTCCTGTGCCACTCACTGAGCACAGTGCGAGAG
ATGATCAGGGTCACGGGTGTCACTCACGAGATGTTGTCGGGTGCAGAGCACTCGTTATCCAAATCTTGGC
CTTCGTGCGACAGCATCGTCACTGCATACCCACGATACTTGAACAGTCCATAGTACTTCGGGATGGGAAG
TGTTGCCAGCTGCAACCACACACGCACGGCCATACTGCCCTTGCATGACCTCCGCGCTCACTCCCCGCCC
GATGCAACCCTTAAGCAGTGTGAGTTCAACCACAGAGGGCCTAATCCATGACATCACCCAGTATATGCAC
CAGAATACCAACCCCAGCCAGATGCCGTGCTCGAGATTCAAAGCCCATTCTTGCCGGACCAGCGGAACCG
AGTACAATTCCCACTCTGTCCGCAGATGCACCAGCTCACACCGCCCCAACTCGTACTCATGCCACTGCCT
GAGCAGCGTGTTCTTGAGAGCACGGGCTGCGGTACTGCCAGGGAGAACCAAGTGGCTCCTCCTTGAATTG
GCTGCGGTTGCCGATGAACGTTCTGCTGTTCCGAAGCGTGTGTTAGCGTCATTGGGCACCACGGCAGGAC
AGGTGAGTGCACACTTGTGGCCGAGCGGACCACGTATTATCGTCTGACGTGCCACCTGTGCCCAGAAAAC
CATCAGCATGAGAGCGACATGCTGAGCAGGGAACGAACTTACAGAAGTCGCCACGCACAGAAATCTCACA
AAGTCTGACCAGCTCATAAGGGTCATCTGGTCGGCGGAGGCATTTATTAGTGCGCGATGATTCGGAGCGA
GGTCACCTGTATCGGGCAACCGGAATGGGCCAGCGACAGAGAGTTCACGGTCGCCCGTGCGTTGGATGAG
ACAGATACCAGTGCGGCATCCAAATGCCGCCAGATCGCACTGGTACCCGAGCATCTGATTCCAGACCTGC
GTCTCGGTTACTCTCTTGGGCGACAGAGATGAGTCATTTATGGAGCACTCACTTGAACAAAGTAGTGGCC
CGCAGTGTCGCGATCCTTAAGGTGAGCTCCATTGTCGAATGTCTCGGCGCTGATTATGTTCTCCATCCCC
GGAATCGCCAGCAGCCACTGGAATTCGCCTTTCAGCTCTATGAGCAGGCTGTCGACAACGTTAACGTCCT
TCACGGGTCGTACATTTTTTCTGCCAGTAAACCTCACGGCGATATCTGTGCGAGTGAGCCCGCTCTCGGA
CATTGTGTTGGGAACGGCGCCAAGCCTCCACTGTGTCTTCTGAGTGGTAGTTGTCGGATGGGGTTAATCA
AGCGTGTCCAAACTGGAAGAACAATATCACCGACGTGTTGTTTTGTCAGGCAAACCCTCCAACGCCCCAC
TGGACGCGAGGAGCCAACAGAGCGCGTTACAAATATTCATCCACGCGTTCATGATATCGTTCTTCTCGGT
GACCGTATTCCAGTACTGTTGGTAAGAGATGTCCACCTCCACCTGACGCGCTTCCCATTGTCGCAGAGCG
GCCTTCGACTCGTCCAAGGCCATGACCGGCAACTGGTCAACATGTTTGATCTTCTTGAGGGGCAGCTGGA
AATAGTAGTATAGGCTTTCTGTGCCGGCTTGCTGTGTTGTGCATCACGCCAGGAAACACGAACGGAGCTG
TTTTGTCGTCCAGCTTGTTCAACACGTCTCCGACGCGTTGGCCGCGCTCTGCAATCTCTGGCGGGTGGGT
ATGCGTCAGTTGATGTCACCAATGCGGGAGTGTGACATACTCTGCATGTTGGGAGGGTGAGATGGAGGGA
TGGCGGTGGATGCTTGGAGCCACATTCCTCACTGATAGTCGGCGGCTTGGCCGTGAGACGGTGGCTGCTA
CGCCTGCTCACTCTTTCAGTTCCGTTATGATCTATGTGAAAATTTGTAGGTTTCTTCGATAGATATTCGC
CACCCAGACATGTCATAAGACCCATTATGACCGTAAGTAGTTATGGAAATTACTGATCAACAGCCTATAG
AATTGAGACTGCACCTCCTCCTCGGACCACCGCTTAGTACGTCTTCTTAGTAGCAGACGGGACAGGCGAG
GATACTCGTGACATTCGTTCCACACGAGCGCGCGCAACTTGGCGAGGAAAGAGCGAGCGGTTTTCTATCT
CGCACTGCTCCAGGATCATGTCCAGGGCCGATGGAGGGATATCGCGGCGAGACGAGTCCGGGACGCGACC
TATCAGTTGGACGAGCCTGTCTTCCGCCTCAGCCGCGTCGCTCTGGCAGGGTCTCGATTCAATCAGACAC
TGTGCACATACTCGACATCTGGCGTCCGCTGTCCTGAGGCGTTAGGGTTAGGGTTTAACCCGGGACGAAC
AGAAAATCGAAATTTCGTGATTCCGGGTTCTTATGCAAACGGCTGTAGTATATGTTTGCTCGTTGGCGTG
GAATGAGTGCTGGTCGCGATTGGCGTGATAATCCATTGAGCAGCAATCTGAGTCGAAGCCGATGTGGGAC
CAACGGCGTATACCCAATAAGGCAGGTTATGTCAGAATATAAGACTAGCGCCTATGCTCCAGAAACTTCT
CCGTCGGACGATGGACTTTTCGGAACCCCCTCCAGCGCCGTCTGTCGAAGCTTTCCAGCCCGTTCGCAAA
GCCTCCATCCTCCATCCTGGTAACAACAGACTGCTCTTCTCTTTCCCCGCTCTGGATAAATCCCCTACCC
AGCCTGGTCTACTAGCCGTCAACCATCGCCTGGTCCAGGACGCGTGCCGTATCATCTCCAACAACTCCGA
TGGATTCCTTGCAACCGACCGCGAAGGCACACGTGTCATACTCAACGATGTGCTGCTACTCGAGCCACAG
AACTACTACTTCCATCTTACCTCATCTCCTGGGATCACCAACTATGATATCGTCGCCAACTTTGCCTCAT
GGACATTCCCCGAGTCACTTCCCACTCATTGGTGTCGGGACATTGCTCCTGGCGAACTCATTGAGGCTTC
GTTGTGGCCTAGGGGCAGTCTACAAATGTCGGACGGGGTGAAGGCTTTGGATCAGCGTTGTATCATCACC
AAATACGCCCGGTGTACGTTCGCTCTTCCTGACTATCCTCGGACCGTGGCTGATGTCATGAACGCTTGTT
TTACAGCATGCGAGAACGCTCATCTCGTCCCATCTGCCCAGAAAGACTGGTTCTACTCAAACGACATGGA
ACAACACAGTCTCAGTGAATTGGCAGGTATCAGCGACGTCGGGAACGGTGTCTCATTACGCAGCGATGTA
CGTGCCTGTCTCGACCGGTGCGGTTTCGTCTTTTATCCTGTCGGAGGTCGATACGTAGCATATTTCGTGT
CTCATGAAGAGTTGGAGTACGCCGCGCTCTTCCACCGGCAGTTCGTATCCATGCATGCGCGCGTGGCCGC
ACAATTCATCTACGCGCGTTTCGCACTGAACATCTTTGGTCGCCTACCGCCTCGTTGGTCGTCCAGATCA
ACGCCCGGAAAGAATCCGAAAGCCGGGAAGGGGAAGACTAAGAATGCGACGAAGGCCGTGGCCAAGGGGA
CCGGTACCTCCGCTCTCCACATTGTACATGAAGTCCAGGAGGATGACGACGATGGCGAGGGTACGTCTTT
CTTCCGCATCTCTGCTTATGTAGGTTGAGTCTCATCCTTGCCTGAGCAGCCAGTGACGAGGACGCTGGAG
ATGCGTCTGGGACTTGTATGTGATACAGGCGTCCGCAGTTATGTGCACCCTATTGATATGTTTCATAGCC
ATGGACCGATCTGGCTCACCACGACACACCGAGCTGGAGTCAATGTCTGCGTTAGGAGCCGACACGGCTT
ATGAGAAGCGCTGGACGGAAAATCTCATCAAGAGGTTCCCCCTCGTACAGCAACGTACGTCATGCATGTC
GCTTCTATATCGTGCTCTAGCTTATGGGTGTGGACAGTGCCAGATGTTGTGGACCCACCTGATGTGTCTG
GGACAGGCTGCCATATGGACACCCTGCGCATGAGACGGCTGAAGATAGCATACTTTGTGGAGAACCCGCA
AGTCCGGCAAGTCTGTGGTCCAACAACGGTTCTTGACTCGGAGGACTGGGATTCGAGTTCAGACGACGAC
GCGCTTGAGCAACTGGACGAAGATGTGGGACAAAGTGCATGTGAGTGAGCGAGAAGGGTAGAATATGATT
TCGATGCAAAGGGGTCAATTTCACGAGCACAGATGTACAAGTGCCTCAGATGTGTTATAATAATATTCAC
TGGGACCGCACTGCACACACTCTCAGTTAGAAAGATGGCGCCGCAGTGCCTGAGCACGCGGGCGCTGCCA
GTACCAGTCCCGACATGGCGCACTTGCGGTTACAAGTCGCCATCTCCCATCTGCCGTCTGCTCTGGCTAT
GTGTACTTGGGTTCTGTCACAGTCCCGCTCTGTCGACAGACCCGGGAGATGGTGAGAGAACTTGGGCGAC
TTGGGACGACATACATCTCAAGCTCCGTTTGTTATTGATTTCAGCGTGCTTCCAAGTCCAATGCAGTCAT
ATTCGCGCTCAACCCCGCCGTCTCTTCCTCTTTACCCTTCCTGACACAGACGCAATGGAGGACGCGAGCG
CGAACGACGAGCGCCACGGGCTGCTGCCTTCTTGAGATCCCGAGGAGCGCTATTGCGGGGATTGGTATGT
ACGTACCTGGTCGCAGCCGGTGCGCCGCGGACAAGCGCAGTCTTCTTAATCTCGTTTTCGTGTCACCGTG
CTTTCGGCTCCGGAATGTACGTATCGTACGCTCGGACGGATACTGACCTCATTCGTCGCACAGGTCTTCA
TCCGCCGGATCTGGTCTCACATCGTACGTCCCCCACCTACGCCTGCGCACACGCATGGATCACCTTGACT
AACCCCCGCACCCCAACCCGCACGCAGATCATCACGCCTCACATCCTCTCCAACATCCCCCAGCAAACTA
CTCACGATCCTCGCCATCGTCGTCGGGGTCTTCATCGCCCTCGCCGTCTACCTCGCCCTCCGCCGGATAC
ACGGCCGCCGGCGCGCGCTCGAGCGCGTTGCGGTATGGCCAGTCCTCTGTTAACCCCACGAGCACCGGCC
CCTACTCGTCCTCCGCCGCCTCCGTGAAGAGTGGAGGGGAGCGCGTTCACTGCATCGCGATCTCAGCAGC
AGCACCACGCGACTAGCGATAACGCTGCCTCTCCTGCGTGCACACACGTCCCTCTCCCGCGTGCACACAC
GTCCCCTCTCTGTCGAGCAACGTGCTGGAGCTCCGGAGCATGTCGATGGAGCGCGAGGGGACTGCGACGC
TGACGACTGCGCGGGCGCCGATGAGCAGCACGTCGCCGATCGCGTGGACGAACGTGACGGGGAAGAAGGC
CCGGGGCGACGCGGACTCGTGAGGACAGACATTTTGCAAGTATGGGTATATCAACTGGAGTACAGCAAGC
GGACGGACGCATCTGTCGGTGTTCATGCACGTACGTTATATGTGTCTGTGATTTTGGTTTTTCTTGCTGT
TGCGGTCACTGTCGCAGCTTCCCAGTGGATGGTATACATGTTATGCTCTGTGCGCTCATGTTTTCTTGTT
GCGTACCTCAAGACTTGTACTTGGCTTTGTAGGCAAATGTACGCATCATGCAGCATTTTTGCACATGGCA
CCCCGGGCTAGGAACTCTTCGTTGCGTCCATCGAGGAAGGCACGAAGCTTAGGACCTAGTGGACACTGAC
ACTGGTAGACGGCGCCGGGTGCCAGAATGGCGGCCTGTGCTCGAGGTGTCGCATGCTGATCCACTGGCAC
CGGCGAGAAAGATCATGTTTGCAAACTGAGCACGACGCCGTTGCCCACTGGGAGCGGGTGGCCTTCCACG
CCGGATTGGACACCGTACACAGTGGAATGACGGAACCTTCAGAAAGAGAAGAGGAGAGCGATATAAGTAC
ATCCTAGGTAACATCAAAGAGCCATTTCGAACACGAGCATATCAACATCCAGATCTACATATGTTTCACA
TTCGCCGGAGGCCCAGTAATCGCTAGCATCAACAGCCCGAGACTCGCAAAAATTGTATCAGAGAGCTCGG
TGAATTCATCAGTACGAACGCACCCACCTAACGCTGATCCAGCCCTGTCAACAGCCTATAGAATCCAGAC
CGCACATCCTCCTCGCTCCACCACTCATGTCTTCTCCACTCGCTCGATACACCCCTCATCCTTGGGAAGA
TCCTCCGCAGCGCACATGCAAGGCGGTCTACGTCACGTTCATCAATCTCACTTGCGAACTTCACCCTCCA
ACAGGCCATCGCGAATGTCAAGTGTTGCAGCTGGCTCTGCGGCGGCGGCTCGTGGCCAACCTCGCTATCC
TCCGCCAGCGCACAGAGCTGATCGACATCTTCCGCAGACACGTTCGCGACGTCGATATCGAGGACCTCGA
GGTTCTTCATCTTCATCGTGAAGGCGACGACGGAGGCAAGAGATGGTTCTCCCGGCTGCTCAACCTGATC
CGCCTCTGAGTCATAGTCCATGCCGCTGTCGACCCTGAACGCCGAAAGCTCCTTCAGCCTCGGCCAGGCC
TCCTGAATACGGGTGAGATCCTCAACAGAGAGGACGAGGATCCGATTCGTGCTGAAAGAGATGTGTTCGA
GAGAAGATATGGTGTAGAACGGTGATGCGATATCGGAGAATGGCAGCTGTATGCGTATACCCAGAGTAGC
GTATGTGTCCAAGTAGATACCGAGAACCAATGTACGGAGATTTCGCAGTGCAGGCATGTCGCGAATCTTC
TGTAGAGCGGGAAACACCCCTTGGACCCCATATGCATCCACTTTCATATCGAGAGTCGATAGACGCGTAG
ACGTGGCGATTGTGGAGAGCATCCATACGAGATCCTCGACACAAACCTGATCCAAACCAGCGGTTGCAAA
CCTTCTCAGCGACTTGAATCCCGGCAAGACGGTCTTCGAGTCAGGAAGTGCCAGTGGCGGCTCTCGCTGC
CCGAATGCCTTGCGCGCGAGGGATGTCTCGACATCCTCAAGATGGACTAGGGTAGCAAGGTGACGGAAGA
AAGAAGGGTCGACATGAAAGACGCGTATCGAGACGAGGGAGCGTAACGGGATAAGCGGAGCGCATATGCC
ATACATCTCGCTTGGGACATACAAGACGCGAAGATGTCGTAACTGTGGCCGCAAGGCTGCGAAGAGCGAC
ATATCTGCAGTAGAGTCGATATTGGGTACATAGATGAAGGCGGATAGGGAGGAAGTGCGGACGAGAGATC
CTAGCAGACGGGACAGGTGAGGATCTCCGGAGGATTCGTACCACTCGAGCGCGCGCAACTTAGGAAAGAG
CGGGCTGTTTTTTATCTCGAACTGCTCCAGTATGACATCCAGGGCTGATGGACTGATCTCGCGAGTCGTC
CTACCGAACGCAAAGTACTTTACGCGGGCAGCGAGGTGTTTAAAACGCTGTATCTCGGTGTATTGGATTG
CTCCCTCTAGAGTCTGTCAAAGAGCGTCAATTGATCATAACCGAATGCAAGGTGACGTTCCAACTAACGT
AGTTGGGCGGACTTGAAGCCGTCTTGTACGTTGTTCGGAGGTTTGAGAAGGTATGCATAAGCGGAAGCAG
CCCATTGGGCAAGACGGCCCACAACTCCTGGGACGCGGGTTCTGAGAATGCCTTGCATGTCAACGCTGCA
CTGGCAAGCGTGCGCCTGTGTAATCCTTCGAGTTCGTCGTCTTTAGGGTGACGCAGCCGGGTTACTGTTT
TTCCGAAGAGGTCTGCAGGCCGCGCAGGGACAAGAGATCTAGACAGATGCTGTAGAATCTCCCGTATAAT
ATCGTCATTCCAGGGTGGTGGCATACTGGCAGTCTCGGATATCGGTCAGATCTTAGAGATCGCGCAAGGG
AGCTGAACTAGAGTAAGCAGGCTCACCGATGTTCAATGCGATGTATTACGATCTTGATATCACGTCTGCA
AGCCAGTCAAAGTCAAGTGTGTATGCAAGTACTTACTTCAGTACAGCCCTAGGTTCTGTTTGTCCCAAAC
AAACAAGCCTCGGGCCGCGGGCGCTTCGTGCTAGTGACCAAGTAGTAAATCTGGCTCCAAATTTAAAACG
ATGTTCAGTTGCGTCTCCTGGTACCACACAACGACAATGTACCTGCTGAGGACGCCGAGGAGATTGCCTA
GCGTGTCAATTGCAGCATCAGCAGTGTATGCAGGATACTAACTTGCCAGTTTGAATGTTCATTCCCAGGA
CAAGGACAACGAGACAGCACTACACACCGAGTATACAATATGTCGCGGGCGCGACCATGATTCCATGTAC
GTTCTTCATTTTGCTCTCTCATACGTGCATCTCCCCTACCGAAGTTCTCAATTACCCATTCCCCATCTCC
TCGGTCGACCTGCCATGTGTGATTGGCAAATACACGCATTCACACATGATGTTATATTATGCTCATATGC
ACGACTGGAACACACTGACAGTATGATTTCCTCATGGCTCCTCAAGTTGTTCTAGGTCAGTCCAAATTGA
CAGCCCAGCCGTCACGCTCGACGCATCCACCTCCGAAATGTTCTTTTTCGAACTCGTCTCGCACTTGTTT
TGGCCCAACGGCTTATCCGCCGTACACCCTCAGCCGCCTCAGCGGAGATGGCTTGGAAAAAAGTGACTCG
CCATCAACGATATCTTCTATAGGTGTGTATCTTGCAGAGGAGGACTCGTCTGATTGTGGCGCTAGGGTCC
CTCATAGGCGCCAGCGTGGGTGTTGTTATAATGCTTTTCAGTCCTTGACCAGTCATGTGTATTCAGCGTC
TGGGGTAAGTACATATGTGGGGTTCCGATCTTTCATCGAAGTTGTCGGCGTCCCCGCGCTTTCAGGTCCG
TCGGACTCGGGTTGCAGAGTCCAGGAACCGCGCTCTAGACCTTCCTACCGCGGCCATGCACGCATTAGGC
GCTACTTAGTAAAGGTTAAACTGCTCGTGCGATGTCGCGATCGGTGTGGAGTGCCTGAACAGTCGATCTC
TCCACAATATTAAGGGAGAGATGGCGGCGACAGTTGGTACTCTAATGGCGGTGAGCAATCATCCAATACC
CAGCACTTGGCTTCCACACAATTGGTTGCATCCGTCAAGCGTCGGTGCCCCTACTAATATCTCATAAGCT
CTTGTCCCGCTCTAGTCCTTTGGCCTCTCCGCCCTCCTTCGCCTACCTCCCCTGCAAACACAGACTGTAA
CCCTTCATATGGTATGTTACCTCGCCCGCCCTTCGCGTTCCCTCGCCAATGATCCACGATCCCCCGGATA
GCCTGAGCACATACAAGTCGAGTTCGTCATCGTCGGAGGCTCAATATGCGGGCTCTCCACAGCTATCGCC
CTCGCGCGCGTCGGGCACAAGGTGACGCTGTTCGACATCACAAACCCCTTCGAGCCGGTACCTATCTTCA
TCTTCTTATGTCCGTCCCCCCTTCATATTCACGTTTGTGTCGTTTGTGTGTGCGGGTGCAGACACCGCTC
GATCATGGCTGCCGACTTCCACCAAATTCGACGAAAATGTACTACCGGTGGGGACTGGAGGAGCGTCTGC
GGAAGTGTGCGATCAAGTCAAGAGGGACGATGTTCGCCTCCTGTACGTGAACCCCTATCTGTGCACTTAC
ATCTGACCCGAGCTGGGGACGTATGGCGCAGTCGATTCTGGCTCCGTTGTCGCCTCACAAGACTGGGAAG
AAGACGTGATGGAAGAGATCGGCGGTGACTTCCTCCTCGTACATGTAAGTCGTGGTTTTAGCATGATTTG
ATTCGCCCAACCACTTCGCTCAACATCCACGCGTGCGGTTCAGTATACCCACCTTCGGGAGACGCTCGCC
GAATTCGCGGAGGAGCTTGGTGCCATCATACGACACGGGCCGGATGCGGAGGTCGTGAGTGTGCACGCAG
ACCCGCAGCGACCTTCAATCACACTCAAGACTGGAGAGATCGTCTACGCTGACGTTGTCGTGGGCGCGGA
TGGATACTACTCGTCTGCGTGCACGCGAAAGGAGCTCATGGACGCGCTGGAACAAGAGGACGAGCACGAC
CCGACAGGCATCGCGGTGTACAAGTATGTTCGCCTCTGCGTTTCTTCTTCTCATATCAGTCTCATTGAAC
AAAATCGTTCCTGACTCTCCATATAGCTCCATTATCCCTGACCACGATCTGGACAAGGTGGAGGACAAGG
CGTTCCTCGAGAAGATCAGAGGCTCAGTACGTCTCCGCTCTTCCATTTGACCGCTCTCTGTGCCTCCTAC
CTGGCTAAACGGTGTCGCGTGTAGGGAAAGGTCTTTACATGGTTCGGCACATCAGAACACGGGGCACAGA
TATACCCAATAGTAAGTCCGAGTTCTAAGTTTCCATGTGTGATATCAATTAATGAATCTCGTGCTTTCGG
AAGATGCAACTCGACGGCGAACCTCTGCTCATGCTGTGCGTATACACATCACACAAATTTGACAACGACG
AGGACAAGGAGAAGGGCGCAACCGTCGAGATGCTGCTCGACGAGCTCAAGGATGCAGAAGAAGAGTGAGT
CTGCATATAGCATAAAGCCTCACAGATCATTTATTTGGGCATTTATTTGGGCTGTAGATTGAGGCAGCTC
GCGAGTCACGCAACCAGGATATCGTGGGTGCCAATATTCGAGCGGCCTGCGCTCGAAGACTGGGTACATC
CGGACGGAAGGGTCATCTGTATCGGAGAAGCGGCTCATCCAACGCCTGTGCGTGGCCCCGTCTTTCGTCT
TTCTCGATTCCTCGTCCTCACCTCGTCTCGTGCCCCTCAGGTCGGCTCGACGTACACATTCGGCATGTCA
ACCGGCGACGCTGCCGTCCTCGGCCGGCTCTTCACGCACATTCACCGCAAGGAGCAAATCGACTCCTTCC
TGAACGCCGTGCAGGAGATCCGGGAGTCTCGCGTCGAGAACGTCATCAAAGCGTCCACCTCGAACGTCTT
CGCAGTCTCGCTTCCCCCTGGCCTTGCGGAGACGCACGACCGTCAGATGCGCGAGCGCGCGATGAAGGGC
GCGGCCAGCTTATCGCGTGGGCGCAGGCAGTCGAGCGAAGAGATGATGCAGGTGATTGAGACGATCTTCG
GGTACGACCCGGAGGACGAGGCGGACGATTGGTGGGTCCAGTGGGGCGTCATGCAGGAACGCGCGGCGCA
TTGGACGATCATGGACGAGCTGGTCATTGAGGAGGCACTCGAGGAGCAGGTGACTGTGGCTGTTGCGGCA
TAGCGGCGCGCACGTTGGGGGCCTTTGGGATGTTGATGTTGTTGTAGCACTAGGGTGGCACGCTGCGCGT
GTCTTAGTGTATTGTCTAGTTTTTATATCGGGTTTACAAGCTTTGTGTATCGTTCATCCACGTACTTCTG
AGAAATTCGAAGATCCGAATGTGCAGTCGGGCACATTCGCCGCTTTGCTGAAGCCTCTGTGGTGGTCCTC
AGGCCTAGGAAGTATCAGTGAGGTGTCTCGCTGCAGGCCATTTGAGTTGCTCTTGTGCGCATTTGCCGGA
GCTGATCATAGGCCACGTCCCGGGTGACACACCGCGACGACGAGTTAGATGGAGACATATATATGTTTAC
GGGAATCATCCCACTCACCGCGTGCACTCATGAACTCATGACCGCGGAACTTGCATACAGTATATGTATC
AAGCGATCTCTAGAGGAAGTTGCCCGTACCCTCACGACCCGAGGCTGGCTGGCCGCTGCCAGTGGTATGA
AATGAATGGACAGACGTGCATTGCTTTGGATGAGGATGGCAGAGAACCAGAGCGAGCGCTTTACCATTCG
GCGGCTGCCGAGGGATCAATGGGTACAACACGCGCGCGGCGCTAAGGCTTGAAGGCGGCTTGAAGCTTGA
CCTTGTCCACTTGCCACTCGACGTCCACCCGAATCCGAATCGTCTCCGCAGCCTCCGCCCAACCTGCGCG
CAAGACCCAGTACGTGCTTGGCGACATAATGCAACTCATCTTGTGCGCGGTACATGCGTGACTTCCAACG
ACTTCCTTCTCGCCACCCACGCGTCGCCATTGTCCTACTACTGTGAGTCATCGTTGTACTGCACAAGACC
TTTGCATGCCGCGACGCCCTATCGCCCAATCTGCAAGTACCATCGGTCATTTGCAGGCAGGAGGGTGGCC
CTCTCCTGCAACAGCAGCTTCAGACACACCTACGCCGGGTTACTTTCAGTTCGCTCCGCCGTACAACGCA
TAGTCCTTGTCCGGCGGGCATCTGACGACTCTCTGGATTGCGGAGCCCCTGCTATGCAGGGCGGCGGTCC
GATGATTCATCGGATACAGGATGCACGAATCCCAGTGGTTCTGCAGCATATGGAACCTCGCCAGGTTTCA
CATGCCGGCCTTCACGGCCCACCGTTCCAATGACTATATAGGTCGCCCTATGTGTTCATTGCAACCTGCG
TCTTGCCAGCGCAGTATCGTCTCTTGTTGCACCGTTATTGGGTACGAGGGGCGTTCCGTGTCTCACCGCT
TTTCTTTTCCAACCCACCACAAACGCATACTGATCAGTTTTGAAGATGGTTTGTCGTAAGCCTTGCATGG
CGCCGATCGATGGATGCAGGTGAATAGTAAGTACATCGGCGCTGACTGAGCTGCTGGCCGTTTCCAACTT
GATTGAGGTCCGTTGGCTGGAGGAGGACCGGTCGGGCACAGAAAGTGAGTACTTGCATCGACGCTTCTTT
TCATGTGTTTGGTATTAGGCGAGGTATGCGGGATTCGGTCGCAACGATGGGATGGGCGAGATGGTCACGT
TCCACACAATGCACAACCAAAAAAATCCCGATTTCTGGAATCCTTCGGTACGTATTGCATCGTGCCTTCA
CCTTGTGTGCGGGCGCTGATGCTTTGTTCTACAGAAAGCTTCAACAGTTCTTCTACAAGTTCGAGTTCCG
CCCGTTGTTTGCGCGTCGCATGCACAGAAAACCGAGCCCGACCCGCCCAGTCGAACCTTTGGACGATCCA
TACCGTCTCATCAGTGGCGCAAACTGCGTCCCATCTGAATGCTTTGGACCAAGGGCCACGACGTGTCCGT
TGGACGCCTCCTTGGAGACACGTACCGTGCTGAGGCAAAGAGGTACATCGGCGGCGTCTTCCGTCTCGCA
CCTCAAGATTACCATTGCTTCCACGTCCTCGTTGATGTGTGTGTGTGTCACTTATGTGTTTAGTTCCGTA
ACATCAAGCGATCTTGGACGTTCATAGCGAGAACGTGTGCACGATCGACACGAAGGACAGCTCGCAGTTC
AGCCGCATGCTGTGCATGTGCATCGGTGCGATGATGGGCAGCATACACACGACATCGACGCGAGCCGTCT
TGTGATGGCTGAATCTGTGGATGTCAACGGTCTCCTCCAGGCACGCCGCACGGAAGGACGTCGCCATCTT
TTGCTTCGGCAGCAGCGTCGATGAGCGGTGTTGGGACTAGTGCAGGTGCGAGCGCAGCGACGAGAGGATC
GAGTAGAGTGAAGGATGCGGTTGTTGTGGACGGTGCGGCCTCGTCGAGCGAGGAGGAAGGGCCGTCTTCA
TTGATAAACTTTGGTGGAAATAGATCTGCATCTCGCATTCACCATCGTAGTTACACGGCCGGAAAAGATA
CTGTAAAGTATATCAATGTTTGTGCACGTAGCCCATGCAGTTTGGGCTGTTGGAAATGCAGATGACATGT
CATGAGCAGGTTGGTCACACCTGCGAACAAGTCAAGGCGGAAAGCGAAGGCCCTTGATGAGCACATTGTC
CATCCAATAGATTTGGAAGGAAACTTGGCATGCCATGCTGCGGATAGAGTGAGCGACGTACTCGGAATAT
ATCTCTGCAGCAGAACTCGTCGTCTTGCCTCAGAGTCACGCGGACGGCGTCGGACCCAAGTGATTCAGAC
AGCGAACCGGTCGCCCGACACTCCATGGTGAAGACTGGGATGAGGGCGACCATCTGCGGGGCCCTGGGGA
AATCAAGAGAGACAGAGGACGGATGTCTCTTCGGATGCCACAGCTGAAATTTAGTATTGCTCGGTGCAGT
GCTGGGTGCTGTGGCAACTTGTCAGCAGTACTAACCAGCGAGATTGGACAGCGGCGTAGCACGTCATTGA
TCTCGGCCGATAGAGGAAAGGACGAGTCCGATGTTCATCTGTAGCAACGTTAGAATATCAATATCTCAGT
TTGCAATGTGATATAAGTACATGACACAGCACACGATAGCAACGACAACCTCGAGGCAAAGACATGAGTA
GTATAATACACCAATGAAACCAATCGGACAGACCTGAACAGGAACTTTCTACAAGTACAGTAAGAGTCGC
TCCCGTATTCACTGCAGCTCTGCGCCAAAGACCTCTCTAATCTTCGCCGTAAAGTCATACGACTTCCTCA
TGGCCGCGGCGCTGATAGAAGCCAGGCGTGGAGGGCCGCGAGCCGCATGCATACTGACAGTGTGGATTTG
TTGGTTCGCACCCGCGCCCACAATCGGCCCATGCGCGTTCGAGCAGTACATGCACCCGCATGAGCACGAG
GTGAATGCGATACTCTCGCGCACCTGGATGAGCTTGGCGACGGTGTCCCACCCCAGCGCCTCGAGCTCGG
GGACAGCAAGCGCGTCCTGCTGCGCGAGCGTGAGCAACGCGGGCTCGGTCCAACCCGAGATGAGGTACTT
GCGGGCGAGGACGATGCGCGTTACGGGATCGCGGACGAGGCGAGTCAATTCGCCGATGGCCTTGTCCCGA
ATGGCTTCGAAGAACCACATTGTAGAGAGTTTGAGGACGTGCGTCCATTGGTCCTTACTGAGGCTCCTCG
TGCTGGTAACGCCGTATGCACTGGAATACCAACGATAGTCGTCAGCAACTAGAGTTATATTTCGAATCTT
AGGGAACGTCCGAGAAGCACATCCCATGCACTGCGGCACGAGGACGCAAAAACGCTGTCTCAGAGCGGGG
CCCGAGAGCGACGGGCGACAGTGAGTCAACGGCAATGGTCCCGAAGCCGTATAGGTTGGGGAGTCAAGTG
GGCATGCAGGAAGTGGGACGTCAACGAAGGAATACGGGGGACTTACGGGCGAAACATGACCCAAAGCAAT
GCCCGGAACTCCTTCTCCGTCACACCATCCAGGCGAATCGGATTATCGTCCGTTTCACCCTCACGCTCTC
CAATCACACCTTCAGCTGAGGGAAGTTGAAAAGTGTCGTTGAAGATAGTCGACTCTTGCTCAAACGGCCG
ACGCGCGACTTTGAACAGCACTTCTTCAACCTTGGGAGATCATGATCAGTACACATGAACTGGTGAAGCT
GGGAAGGAGGCACCTGGAAGATGATGTCCCTGCAGTAGAACTCATCGTCGCGCCTCGGTGAGGTTGGGGA
GGGGATCAGGATGGTATCAGACTCGCTGGAAGAGGGGCTGTTCGTACGCGGCTCCATCGCTGAGATTGTG
GTGTTATCTGGACGATCTGTATGAGAGGCAAGTCGTAGAAAGCCACCCACCTGCAACGATCCTGTACTCA
GGCTTCGCTCATGCACTCAGACTGAAGACTACTGCAAGTCTGACAGAATCGACGAAACGCAAAAAAAAGC
GGAGGATAGGTCAATAGCACTTGTTCACAAGCTCATCTAGGTTGCACTTCCGAGCAGCCCAGGGCGGGGA
CGGGGGAGGAGGAAGCTCGACCGTGACGTCGAGGACGCGGACGACTTGGGAACAAGCGTCGACGTCCAGT
CTCACGTCCAGGAATTCCGGACCGGTCAGAAGCGGATCTGCTCCGCGCCCACTAAGTAACCTCAGGCTTG
GAGAACTTGACTGTGGCTCGTCCGGTAGGAGTCGCCAAGGGTTGCAGCTTGAACCCTTGAATGGTGAACT
CTTGGCACCGCAATATAGCATCCAAGGAACTCGCTAGAAAATCACTAGCGAGATTCTCAAGCACTTCTAT
CATGTAAGTTGTTCCCTCAACAGGAGACGGACTCCATGAAAGGGTCTAGACATAGAGGAAGGATAACTTG
AAGCACCGCGAACTTGACGACTTGCATTTGCGGGACCGTCAAGCACTGGGCTATCCTCGGGAAATTATAC
AAAAATCTATTCGGTGAGTGCTCCGACCCTGCTCGATATATGTTTCAAAGACCACGTAGCGGAGATGTCT
GTTTCAGAGACGGATTATCTCAGATTGGGATCTCATCCGGATGAAGCCCTCTTGCAACTGAGATATTCCA
ACGTTACTGCAACAGACTCATCGCCTCTATCGATCGAGATCATCTCTCGCCCCCATTTCAATGGCTACGC
CGCTGCCCCATCTCGCTAGTTAGTAGTACTTGCTGACAAATTACCGCAGCACCTAGTCTTCCTGGACCGA
GCAATGCTTTCAGCTGCGGCATCCGACCTTGGGCACCCATCTTCTCTTGCTCTATATCCCCCTAGCAGGG
CCCCCGCAGATGGTCGCCCTCATCCCAGTCTCTACCATGGAGCGTCGGGCGACCGGTCATACGTCTTCTC
AGCCATCTGGGTCAGACGCTGTCCGTGCTACCCCTCAACGCTCGCCGAGGCGAGATAATGAGTTCTACTG
CAGGGATATCATGTTCCAGGCACGCCGCTCACTCTTTCCGCGGCATTCAAGGCTCTAAGTCAAGTCTAGG
TGGACGATGTGCTTTTCAAGGTCCCACGTCATCCATTTGAGCACCATTCAGAAGCATTCGGCGCGACCTT
CGGACTACCGCCTGTTGACCATCCGAAAGGATGCGAGGGCACAACAGAAGAGCACCCCATCCATCTTCTC
GGAGTGACTGAAGCTGAGTTCCGGTCGCTACTGAGAGTCATGCTCCGTCCGTGAGTTCTCTGCGCCTTGC
ACTGTTTCCTACCGAGTCCATCTCTCATACTGATGCAATCACACACCTCTGCTCAGAGTCTACACCTCAG
ACAGAGCGCTCACCAAGGACGAATGGGTCCATGTCCTGAAGCTCTCGACAATGTGGCTCTTCGACAACAT
CCGCGACAAAGCAATCAACGAGCTTTCCCAGCTCGTCCCCGAGCCCGTCTCACGCATCCTCCTCTCTCGC
TCCTTCAACATCCCCGGCTGGACCGAGTCCGCCCTACTCTCTCTCGCGCAGCAAGACTCGCTCGCGGCCG
CAGAGCTGCAGCCCCTTGGGTGGGACACCATAGCAAAGCTGATCAAGGTCCGGGAGAGCGTAGTGTTCAG
CGGGTGTTCGTGTGATTGCATTTATTGCATTCACGCACATGGGCCGATCATCGTCGATGGGAATCCGAAT
GCGCACCCTGCGGTGTCGCGGTCTGCGGCTGTGAGCACTGCGGCGCTGAGGAGATCGTTTGACTTCTGCG
AGAAGATCGAGGAAGTCTTCGGGACGGACTTGCACTGAATTTGTGTTCTTGCTCCGCTCTGTGGTGGATT
GGCCCTTGATACGTCTGTTTGCTTTCGTTTTCCGAGGTCGTCTCCTTTGTTACTGATGTCTCTACTGTCT
CTACCGTGTCTCCTGACGCCCTCGCTTCTCTTGTCTCTCTGATCTTGCTTCTTGCAGGTGGACTCCGCAT
TGTAGCCTAGGCTTCTCCAGTGACTCGTCATTTTGCGTTTTTCTACAGTCACTCTCTATTCATTAGCATG
CACGAGGGGCTAGTTTGCAGGAACGATCTTGTTTTCCAACCAGTAGTGGGTGGGCTTTCAAACCGGGTTG
AACACGGGCAGTAGAATGACAAACCTGCAGAAAGAAGTGAGAGTGATAGACCTCCTAGGTAACATCGACG
AGGCATAGTGCATCGCATGTTACACGAACGTATCAATATCCTGATTCACATGTGTTACACACTCGCCGGG
GGCCCAGTAAGTGACGCGGACAGCATCGGACCCAAGTGATTCAGACAGCGAACGACCGTCGCCTGACACT
CCATGGTACTTAGAGACTAGAATAAAGAGCGAGAGACGACGGATGTCTCTTTTGGATGCCACAGCTGAAA
TCTAGTATTGCTCGGTGCGGGAATACTGGGTGCTGTGGCAACTTGTCAGCAGTACTAACTAGCGGCGTAG
CACGTCATTGAACTCGGTCAATAGAAGAAACGACGATTCCGATAATTATCCGCAGCAATGTTAGAATATC
TCAGTTTGCAAAGTTATATAGGTACATGACACAGCACACGATAGCAACGACAACCTCGAGGCAAAGACAT
GAGTAGCATAATACACCAATGAAACCAATCCGACAGACCTGAACAGAGACTTTCTACAAGTACAGTAAGA
GTCCCGCGGGCATTCACTGCAGCTCTGCGCTGAAGACCTCTCTAATCTTCGCCGTAAAGTCATACGACTT
CCTCAGGGCTGCGACGCTGATAGAAGCCGGGCGCGGATAAGCAACAGCAGCCTGAGACTCGCAGAAAGTG
AGTCAGAGAATTTGGTTTTTTCACTAGATACGCACCTAACGCTGATCTAGCCCTGTCAAAAGCCTATAGA
ATCCAGACCGCACCTCCTCCTCGGACCACCGTTCACGTCTTCTCAACTCGCTGGACACACCCCTCATCCT
AGGGAAAATCCTCCGAAGCGCACACGCAAGGCGATCCACGTCACGACAATCAATCTCACTTGCGAAAACC
ACCCTCCACCAGTCCCTTGCGAATGTCAAGTGTTGCAGCTCCGTCTGGTTCTGTGGCGATTCGGAGTCGT
AGCCAACAGCGCTCTCGTCCGCCAGCGCACATAGCTTATCGACGTCTTCCACAGACACGTTCGCGACGTC
AATATCGAGGATTTCGAGCTGATCCATCTTCATCGCGAAGGCGACGACGGAGGCAAGAGATGGCTCTTCC
GGCTGCTCAACCTGACGGCCGAACATGTGCCGGATCGGATCGTTGATGTTGTAGACCGCCGCAAGCCTCT
TCAGCCTCGGCCACGCTTCCTGAATCCGGGTGAGATCCCCATTAGAGAGCGCGATGAGTCGATGTGCGAC
ACCGAAAGAGACGTCTTCGAGAGAAGGTATGGCGTAGAACGGTGATGCGATATCGGAGAATGGCAGCTGC
CTATCTTCACCACGGAGACTGTGTGTGCCCGACTCGATACCGAGAATCAATGTATGGAGATTCCGCAGTA
CATGCATGCCGCCAATCTCCTGTAGAGCGGGAAACGCTTCCTGGACGCGATATGGGTGCACTCCAATATC
GAGAGTCGACAGACGCGTGGACGTGGCAATTGCGGAGAGCATCCACACGAGATCCTCGACATGAACCACA
CCAACGGTTGCAAACCTTCTCAGCGACTTGAATCCCGGTAAGACGGTCTTCGAGTCAGGAAGTGGTGGCT
CTAGCTGCCCAGACCCACCAAGCTTGCGCCCGAGGGATATCGAAATATCCTCAAGATGAGCTAGGGTAGC
AAGGTGACAGAAGAAGGGAGGGTCGATATTACGAATGTGTATCGAGACGAGGGAGCGTAACGGGATAAGC
GGAGCCGATGTGCCACACAAGTTGCTCGGGAGATCCCAGACGCGAAGATGTCGTAACTGTGGCCGCAAGG
CTGCGAAGAGCGACATATCTGCAGTAGAGTCGATATCGGGTGCATAGATGAAGGCGGATAGGGAGGAAGT
GCGGACGAGAGATCCTAGCAGACGGGACAGGTGAGGATCTCCGCAGGATTCGTGCCACTCGAGGGCGCGC
AAGTTAGGAAAGAGCGGGCTGTTTTCTATCTCGAACTGCTCTAGTATCACATCCAGGGCTGATGGACTGA
TCTGGCGAGTCGTCCTACCAAACGCAAAGTACTTAACGCGGGCAGCGAGGTGTTGAAAACGCTGTATCTC
GGTGTATTGGATTGCTCCCTCAAGAGTCTGTCAAAGAGCGTCAATTGATCATAACCGAATGCAAGGTGAC
GTTCCAACTAACGTAGTTGGCTGGACTTGAAGCCGTCCTGTACATTCGGAGGCTTGAGAATGTATGCATA
AGCGGAAGCAGCCCATTGGGCAAGACGGCCCACAACGCCTGGGACGCGGGCTCTGAGAATGCCTTGCATA
TCAACGCTGCACTGGCAAGGGTGCGCCTGTGCAATCCTTCTAGTTCGTCATCGTCGTTAGGTGGACGCAG
CTTGAGTTCTCCGGAGAAGTCCTTAGGCCGACCAGGGACAAGAGACAAATACTGTAGAATTTCCCGTATA
ATGTCGTCATTCCAGGTTGCAATTGAAGCACCGAGCCTTGTAGTTGGTTCCTTGTGACTCTCTTGCAACT
TCTTGGAGCTTACCACTGCACTCGATTATCAGTGTCTAGGTCGCAGATCCAGGGCTGACAATGTAAGCAG
GCTCACCAATCATTGTCAGAAGTTGAAGTCAAGTTCGTATCCGAGTCATCCCGTGGTTCAACCGAGCTTT
GGCTCTGTTTGTCTTGGGAGAGCGCTGATATGGACAAAAACAAACTTGATCATTGCATGTCGAATCGACT
ACGACTGAATCTTGAGTTCTACCAACTTGCCAAACCAATCGTTCGTTCCCAGTCTAACAAGAGTCAAGAC
GAAGGACAAGGGGACAAGGTCGGATTTGTCAGAGTCGCGTGCGCGACCGTCTGCGTGTGCATTCAAGGGT
CCTATAAATGTACGTTTTTCTCTTCATTTGCTTTCTCGCACTCCACATTTGCGCGCATCTCTCCTACCGT
TGTCAATCACCGTTCTCCAACTCCTCCCAGTCGATCTGCGTGCGAATGGCAGACACACGCATCCCCGCAT
ACACATGCGTGACATTGTATCATGAAGTTATGCTCGTATGTATGACTGCAACGCATGGATATCCCACCTC
AAGTTCAATTCCAATTTAACAGCACAGCTGTTACGCTCGACGTATCGTCCTTCCTCGGTGTCTCCTCTTA
CAAGCTCTTGTTCCTCTATTCCTTGGGCCGCTCTGTCTGCCCAGTCTTCGTCTTTCGCACTGATCGCACT
GGAAACGTAGGCTGCAGCCACTGGCATGGCGTTGGATCCCTCGATCATCCTGCTCCTTACTGATACTTAT
GTACATAGTAGTACTGCTATGACTTCGTCCCCGGGCCCCAGTCACTGTAGAGTTGATGATATCCTCCAAG
CCAAGAATTATCATCCTCTGAATCATCATGTCGAGACTTTTTCGTCACTCTCATGATCGTTACTGTCAAG
GACATGCCACTTGCCGTACGTTTCATCTCATCATCATAACTCAATCGCTCATTGAGAGCGTGTTCACCAG
CCGCTCTCAGGCTTCTGAGTATCCGGATACGGGAAGCGTGGAACCTTGCGTCAATTCGGTCCTCAGGTTC
AGTGCGTCACAGAAACCTTGTACACATGCGGTCTGAGGTCATTGGCAAGCGGCTATCTTACGAGTCATTC
CTAACATTAGTGAGAGATAGCAAGTCGACCGAGTTCACCGGTGAATCCATCTTGGGATTGTTTGACTCAC
AGTGACTTCACTCTGCCGTGGGAAGTTCTGATGCCATGGTGCTCACCTGATGAACAAACAGATTCGGCTG
CTCACTTCTGGTCATCACGACGAACGGACCCACACCAGCAAACAGCATGCGCACATGCGCAGTCAATTTC
GTTTACCACAAGCTACGTGAACATTACGGCTGGATGTATAATTGTTGGCGGACAGTCCTTTCTCAGTACT
TGAGCGGTCATTGACGATGCTGGTTCGCAGATGGAGCGCCGTTTCCTAGCTTCTGTCACCATCCCTCGCC
ACGATATTGGCTGTTCGATCAGATTTTACGGAACGATGTCCGCCATTAATTAGTGTGGTATTGCTTCTTT
CGCTCGCAACGTTGCCGCTGGGTCTCTGATCATCAGCAGAATTGTGGTCCATTCCTTGTCCACGCCCGCA
TCCTAGTACGTCGTAAGCTGGTTTGCCGAGTCTCCCTACTTTGTCGATACTGACTCTATGTGAGACGCGA
GTTTGAAAGGGATATACGGTTCGGTTCTATGGAGTACCTCTGTGTCCCGAAGGCATTCGACTTCATAAGA
CCGCACGCCTGCAGGGGCAATCCAAGAGCAAGGCGACTTGCCCCTGCTCTCAACCGTACCCTTTGATTCT
CTACTCCGATCCCCTACCAGCATGTATCACCCTTCGTCAGACTCTGAGGAATACGAAGAGAACGAGACGC
AGCTATCCCCAAACCTTGCCCTCGGGCTTTCTCAGCATCCTCAAGTCCATCGTCTCCGCTCCACGCTTCG
GGAACAGCTTCCCTATTGCTGTGGTACAGTGGATGCGCCTGCCCAGAGTTGCGTGTTGTTTTACGGGAAG
GAAAACACGGGCGCCAGGTGAATGAGAGCCATACGCTCTATCCAAAAGTGCATAGGGCTAAATCGCTCTT
TCCAGTCGTATCGATCTGTCCGCTGCCTCTCAGACGGCGCTATATGAGCTCGAGCAGGCATGCGATCAAG
CCACCTTTGGCGTCGATGAAAGAGACGTTCTCGATGTTGCCTATCGTAAGGCTATGAAGCTGGACAGGGC
CCACTTCGCCGTGGACCTGGACGTGGTACAGCTCGGCCTGTTGGAAGCTGTGCGCACAGGCCTATTCTCT
GGAAAATATGAGTCCAAGAATATGTACGCTGACCTGTACAAACTCAACGTATACGGTACGCGCCCACTGC
CTGTTATCTGTGCGACTTTGACTGAGTCGGATGCCCTACATCTAGGCAAGGATTCGTTCTTCAAGGGACA
CAAAGATACCCCTCGTGGTTCAACAATGTTCGGATCCCTCGTTATAGTGTTCCCAACACCGCACGAGGGT
GGTTCGCTAGTTCTCCGCTACGACGATCACGAGTGGACGTTCGACGCCGCTCACGTCTTGTCCAGCGGTA
CGGAGGACATTACGCGCATTGCCTACGTTGCCTTCTTCAGTGACGTAGAGCACGAGGTCAAGCCGGTGCT
ATCTGGACATCGCGTCACCCTGACCTACAACCTGCACTTCAACGATCAAGCAGGACACGCTCAGCCCTTG
AGCGGCATAAACGTCATACAGCCTCGGAGCGCGAACAAGCCTCAAGTCAAGGGGGCCCTCCGTACACTCC
TCAACGACGCGACCTTCCTCCCTGCGGGAGGCATTCTTGGCTTCGGGCTGCGCCACCTCTACCCGCTGCC
TACCTCCTTCGATCCTTATGAGGATCACACGCTGGAGCAGCTGAAGGATCGCCTCAAAGGCGCTGACGCT
GCGCTCTTCCGCGCATGCATGGAATCATGCCTCGCGCCATCACTCTACACCGTCTTTGAAGACCACGACT
CCGCGACTCAGGCTGTTCGTATTCTCATCGCGTTCCCGCGCGTCGTGAAGGTGCACACGCACGAACAGGA
CGACGAGACCCCGTTGTGGAAGAAGCTTTGTAGGAACTTCGACGGTTTCCTGATCAACGCCGCTCCAGCG
ATGCTCGACGGGGCGGCTGACAACGGAGAGCGCGTTCAGAACAGAGAGGTCGAGTGGGTGACCCCGCTCT
CTGAGGTGAACCGCGTGAAGACCCGGTTCGCTGCATACGGGAACGAGCCCATGATGGGCTATCTATACCA
GCGCATCTGTATGTTGGTGAATGTGGGTCCTCCAGGGCAACGTGGTCGTGTCATTTGACACATACTAGTA
CATACATTTCCACATGAGTTTACCGTGCATCGACAAGTCAAAGAAACTACAAACGAGTCTCCACTATCCA
CTGTGTATCGATTATAGTCAAGATCCCGTGGCTGAATTCATTGGAAAAAATAGCCTTTGGTCTCGCAGTT
TCGACTGATACTGAGTAGCGAATAGAATGTCCCACGTTCAGACTTCGAAGCTAAGTCTAGTGTTTGATCG
CAGTGAGTTTCAGCGGCATCTCGGGTTTCTTGCTCTCCTTTCCAATCGTCGGGTATGCCACACCAGCGTT
GTTCCATACGATCGGCTTGTCGGTCAGCTCGAACTTGAAGTTCGCCAATAAGACCGAAAGCATGACCTCT
GGCAACGAGCATGTATGTCAATACCACCGAGTTAGATGAGATATAGACAAGAGCATGGACGTACTCAGCT
CCAGCTGTGCATACTTGAAGCCACTTCGAAGGTCCTTGTCAGCGAAAAGGACTTTCCGTGAGGCGAATGA
GGGCGTACTCACATGCACGAGCGTCCCCCGCCATGGAAAGACATCCTAATACCACGTGCATATAAGTTGA
CCATCACGAAGAGTGCAACAACGAACTCACAAGTTAGAATAAACGCCGGGTATACGCGCCTCGTCCACCG
CGCGGGGCAGCGGTGCAAGCCAGCGCTCGGGTTTCCACTCGAGCGCGTCTTCACCCCAGAGCGCCTTGTT
CGTGTTGCATGCCAACAGATTCAATATAGCGACTGTGCCCTTCGGGACGGAAATCTCTGATATAAGCGAA
CCGTTTGTGCCGCGAATCGGTTCGTGCAGTGGGAGGATGGTGTCCTGCGTCGCGCTACATAGCAAGGAAA
ACGTCTTCGGCAATTGTTCCATCGCGCGAATGGTGAAGATACTGACCGTCGACTGAGAAGCTTCACAGGG
GCATAACTGAAAAAGAACGTCGTGATTTGCACGTCGGTAGGAAGGTGTATGACATGACGCACAGTCGCAG
TGTCTCACGACACACAGCGTCAAGATAAGGAAGACCCATTAGTCGGTCGTAAGAAACCTCTTGCTCCGCC
TGGGCATCCAGGATCTCGTTGCGTAGCTTCGTCTGTACATCAGGATTGCACGCCAGGATATGGAGGAGAC
GCGAAGTTGCGTTGGAAGTTGTGTCCATACCAGCGAGAATGAAAGTTCTGCAACATAGAACAAGGGTAGT
TAGTGAATTGCGGGCCTCCAATCATGAGCGTTGGACGTACGAGATCTGAGCAACGAGTTCCTCATCTGAT
AGCCGCTCCTTCTCTGAGGCAGCCATATTGGCCTTGACTATACGAGGAACAATCAAGCCACCTGATAAGC
ACTCCACAGATCCAGCACGTACGAAGGATGCTCATGACGTCCTTGCCCTCTCCGACCTGGCGCAGCAATT
CGGTATCCCCTTTCTTCATCGCGGCCTTCTTTTCGTCGATGATCTGCACAGACTTGGAGTACATCGTATC
GACGATCTTCTTCATCCGCTGGACACGCTCGGCCGGGATCAGGGAAACCACCATGCGCCTGAGCCAAGAA
GGTCCAAGGAATACGAGAGGGCCTAAGATAGCCCGAAGAACAGCAAGCTGATTTATGGCGGGGCTGAAGT
CGGAGACGACGAGAAGGATGAGGAGATGAAAGCCAGAAGGGTAGGCAGACGTACAAGAAGGATTTCACTG
ATTCCGCGAAGTCATCCGAGACATCTTCAGTAAGAGGGTCGAAGGAATATCCGAGGGCTCCTTGCCCGAC
CAACTCGAGAGCGGCACGGCCTGCCCAGTTTAAGATATCTGTCTCCTTAGTCTGTGCCCCGACCTCTGCC
AGTAGCGCATCGCGAAGCTATTCCACATAGTCATTGCATGGTCAATCGGGAGAGCGCAAATTCGCGATAG
CAATGACAGGCCCACCTTATACGAAGTCTCGTAGAACAGTGACGTTATGTTGCGTAAGTAGGCGATTGAA
AATACAGGCGTAAGCATCTTGCGCTGTTTCCGATGTTGCGCGCCCTCCGTGGTGAGAAGCCCAGGTCCCA
GAAGCGAATTGCTTGGGGAAGAAAGACGTTAGCCATCTCTCAAAAAGTCAGCAACTCTAGATCGAACGTC
CTATAAGACTCACTTTGGTCTCGCAGCGGTCTTCAGCCATATGTCCTGGTCTTTGACGGCGACACTGTGG
AGAGCTTTCGGGTCGGCAAGATGCAACCACTCGCGCTGGATGCGGATTGAATGTCAGTAGTATATCCAAG
AGCCAAAAAAACGACGAAGACCCTGACCCCAAACGGGCCATACAGCTTGGAAACTGGACCATAGGTCTCC
ACGAAATTCCTTGTCCAGTCGCTACTATGTCTGTCGACAAGTTGATGTATGTTGCCTGACACGAATCAGT
GAGGTGGATTTTGGCGGAATGCCAGACACTTACCTTTAAGAAACGACGTCGAAGCAGGCCCAGGAATGTA
CCAGAACGGTGAAAAGTAGACTCGTCGAACCAGCCACTGTACTAGAGCGACAAGTGCTAGAGCAAGGAAC
AGTAAGGGTATAGAGAGTGTCATTCTTAGCGTTCTACCAGTGGAGCAGAACTTGTAGATGCGTATATATA
TGTTCAACTCGGGTGCCGAATTGCGGAGGCGTGCTGGACCTCGGGACAATGTGGGCCCTCGGAGACGTGT
GGGTCAGGCGGGACGACACTCTCATGCGGTGTCATCTGCGGACAACGACGCCGAAGTGATCCGTCCTCGG
CGTTTGTTGGCCTTCTATGGACTTCGGATGCAGTAAGAAGGAGGAATGTTGCCTTTCATACTACGCTGTG
GGAGCGCATCGGCCGAAGAAGCGAACTGGAGAACTGTGAGCCTGGGTTCGTGTTCATTCCATTAGGGTAC
GCACTTCGCTTTGAGTCCAATGTTTGGCGAGGGCATTGTGGCGATGATCTCCATCCTGAGGAGGGTCAAG
TTTAGTGAAAGACTGTGTAGCGTCTTTCGAGTCCACCGTCGCCGCAAGGCGCCGAAGGTTTGTGGCGCCG
ATAAGGGCCAGGGTGATAGTGACGCCCTGGTGCAAAAGGAAGCCTGTTTGATATCATGTGAGCGTTTCCG
ACTTCAATAGTATCCAGTTCGCGTCGCATCGAGACGCTGAACTATCACCATCTTCGGGATGCACTCCGTA
CCGAGTGTTTAATCTGAGAGCATCTCCCTCACGTCGCGAGCGTGGCAACGGAGAACAGTGACGCAAGCTC
CTTGACGATTTCGGAATGAGATTCAGTGGGTGCGAGCGTTGATATAAGTGGCTCTTCTCAGTCGGATACA
TTCAGAGACAATGGACCGCACATTTACTCCATCATCGCCACTCTCGCTCCCATTTAGCCGTCGTCAAGCT
GGCTTAGGCCTTAGACCTCATCATCCTGGTACTGGTACTTCATAAATCCGTCGGCGAGTGACACCACATT
CCGTTCTTCAACTCCCATTCGACCTCTTTCGTGAACGCCACCCGTTTCAGCGTGGGACGAAACTTCACAA
ACTCGGCCAAGACGTTGCTCTGGCGGTCCAGGTCACGCAGATCGGAGACGTTGTTCACGCCCCACGCCCT
CGGCAGCGGGGTCGACAACAAAAATGTGCGCAGGTTGGGGAGAAGCGCAAGCAGCTGCAGACCAAGCTCT
CTCGCCGTGTCCTATGGAGGAACGTCAGTCTGCGTCGGGACCAAACGAAATGATATCGACTCACATCGCC
GGGGGTGTCTTCCAGCACTAATAACAAGTTCTCAATCGACTCGAGGTGCTGGATGAGCGGAGTGAGCACC
GCTAGAGCCGATTCCAGGTCGTCCGTGCAAAACCCGAGCGTCGTCACTGCCGACGCAGAGAATTGGAAGT
GTGCGATTGCTTGTGAAATGTCTCTTGGGGAGTCTTCGCTGTGCGACGAGATGTAGGACATATCGCCAAA
CGTTGCGTTGTTCAGCCGAACAGTACGAATAGGTCTCCGGTGACCGGATGTAGGTGGGAAGAACGCGCGA
ATTGCGCGAGCGAGACACGCGATCTCCTCGAGGTTCGGGAAGCAGTCGTCTGTGAACTTGGGAACGCGGT
AACCATGGTGCAGAATGAGCGACTTGACACTCTTCGCGTGCTTGAAGCAGGGGAAATCGAGCTGGGACTC
TTGTACTTCGAGCGTCTCGAGTGTTGGAAAGGCCGGAAGCAGTGAAAGCAGGTCGTGCGGCACGCCGAGA
AGCGTTAGTGACCTGAGACAGTGGGCGCTAGAACAAAGAATGGCCTCGGGGACGGGGACTACGATGCGCG
TATTGACGGAACGATAGTCGACTTGGAAGGTATGAAGCACGGGAAGGAAAGGTTGTAGTTTCTTTGCAAT
ACCGGCATCATGATCAGGATATGGGGAAAGCTTGAATGACTCCAACGACTTGAACGGGGTTGAAGCGAGA
GTCCGAAGGATGTGCATATAGCGAGGCAACCTCATCGTGGACGAGAATCGACGCAAATTTACCATGCGAG
GAAATGCTTGAGCGAGCCCCTCTGCGATTTCCATACTGTGCTCCAAAATGATTGGATGGCTGAGGTCGAC
AACGCGCACGAGTGAAGCGAGATCGCGACCGAACGCAAGTCTTTTTGGAGCTGTCGAGAGGGTGATCATG
CATCTCAATGCGGGGCCGCAACGATCGAGTTTGATGACTCTGTACAGGAGGACGGTGACGCCTTCGTTGA
GAGTCTTGTTCGCCAGAGCCAAGGAGGCAAGATCCGCGCGCTCAGCACTCAGGCCGATGATGTGCAGAAG
TTCTGAGATCTCTAGGACAATCGACGAGGGAGGCGCCATTCTAAGTACTCATCTCAAGGTCAGATTCACG
AAATGCTAATGGACAGTGGCCACTTTCTTACATTGAAGAGTCCTGTCCCTTCTTGGAGAAACAGGGAAGG
GGGAGCACCGAGGGCAGAACCGAGCTATGTAGTTAGCACCTGCACACCAGCAGTGTCTGGAATAACACAC
TCACCTCAGCCTACAGACTGCGCCAGTGTTTGCAGACGGTCGGGTGATGGACAACAGAACGAGCAAAATT
GCAATGCCAGCGGGCCAACAAGCGCGCAGCTGACATAACCGCTTACCAAGCGAATATTGTTACCAGTCGA
GATCTCATTGTCACTCAACGTCACTTCAATGTTAATGTTCAACGTCAACCTCTTGAAGGCCTCGAGGCCT
CAACTCTCGGGCACAATATCATACTGGTAGCCGGTAGGTCTTACAATGCGAGTGGGATTCTATCTCCGCC
GTTCTTGACGGATCTGTGTCATAGACCAGATTCCTCAGGCTAGAAGTGCAAACACGCTCAGGCTGCTGGC
ACTGGCAGACGTAAGACCAAATAAATGAAAAGATGCCTGCAGCCATATGTGTAGTGACAACGGGTGTATG
TATCCACTGTACCATGATTTCGACTGTGTCTGGACTCAAATCATCCCGGGCCGTTGTGAGACTCGGCCGA
GCTGACGCAATGGCCTTGGTTCGGTCAGAGTGGCGCGGAGATCATGTAGGCGGACAGGACGTATGTGGGT
AGTGCGGACGAATCAGAAGCATCGCGGCTGCCTCTGTTACTACACATGGGTGTAGTGAGTCAGCCGACAG
ACTCCGATTGGACCATGGTACCAATTGGTACGTAGCTCGGCAACTCTGTTGCGCGTCTAGGTTGCCATAT
CTGGCACAGATGACTCGGGGTGAGAGTGTCCATTTTAAGTGAACTTGGCACGAGGCAAGGCCCTCTGACA
GAAGGGAAATGAGGGTTTCTGCAACCAATTGCAGAAGAGGACGTAATATCGTTCTGGGGTAAGTACTGTA
AATCAGCACGAGCTGGCCAGACTCAAAGGTCTTCTGGAATCACTCCGAACATGCTTGAAGGTGAAGTCCC
TCCCCGCAATGAATGTGGCAACTGACGGTCTTGGACAAGAATGCTTCACACCCGCATGCATCTGCAGATT
TTTAAGCTATCCGCTGCTCGCCATCACCCGCTTTCACTGCACGCCAATCGGAGTCACATTACATGAATTA
GGTTTGCACCAGGAATAACACCTATCGTTCGAGTATAAAACGTGCTGGCCCCGCCGATGCAGCACGCCCT
ACTGCATCCAAATCTCAACTCCATTTCTCTTCACCAGTGTTACGCTCCATGACCACCATCCCAGCCCTCG
ACCGCCTCCGCTCGACGCTAGACGAAGGTCTTCCATACTGCAGTGGAACTTACGAGCTGCCCGTCGACAT
CTTCGACCTATACTATGGCAGAGACCATCCCAAGTGCGTATTTCATTACCTCAAAGCTCTCGCATCAGTG
GCAAAGAAGACTAAGATGTCGCACATCGTCAGGTTCGTCAACCTCAGCAAAATGTTGGCGAAACCAGAGG
CTTTGGCCGAGCTTCAGGCTACCTGCGAGCCGGCGATGTTCGGTAGGAACGACAAAACCATCTTAGACGA
AACGTACCGCAAGGCTGGCAAGATGGACACCAGCCAGTTCGCCCTCCACTTCAATGCGCAATGCGATGGT
CTGCTCGATGTTGTCCGCTCGAGTCTTCTCTTGGGAGAGCAGTCGCGTCGCAGTATCACCGCACAGCTGT
ACAAGCTCAACGTCTATGGTATGTCACTCAGACTCGCACTTAGATACAAGCTCACCGTCTGATACTCGGT
ACCTCTGACAGGTGAAGGCGCGTTCTTCAAGCCACACCAGGACACCCCTCTTAGCGACAAGATGTTCGGA
TCCCTCGTCGTCGTCTTCCCCACCGAGCACTCCGGCGGTGCCCTCGTCCTTCGCCATCATGGCAAGGAGT
GGACGTTCGACTCCGGCGAGATCCTCGCCAACGCTCCGAACAGCATCGGGTACGCTGCGTTCTTCAGCGA
CGTCGAGCACGAAGTCACCCCTGTCCTCTCCGGCCATCGCGTCACGATCACGTACAACCTCTTCTGGGCC
GATACCGACGTCGCCCCAGTTTCTACGATTCCTCGCGCTGTGAACGTCCTTCAGCCCCAGAACGCTAGCA
CGACGAGCATCGAGAGCGCACTCAAGGCGGTTCTGAGTGACCAGGCCTTCCTCCCCGCAGGAGGGACGCT
TGGTTTCGGACTCCGCCACACATACCCTTTCCCGCGCACCTGGGACTGGCGCGCCTCTGAGAAGTACTCC
GAGTCCGATAAAAAGACGAAGGATATCTTGGAGGTGGTGACAGGGTGCCTCAAGGGGACCGACGCGGCGC
TCTTCGCCGCGTTCGAAGCGCTTGGGCTGCAGCCAAAGCTGCGCTTCGTGTCTGACCCCTGTGATGATGA
TACCGACCCGAAGATCCTTCTGGATCACCTTGCGGACCTCGGTAGCGAGGAGGTGGGAGGAGTAATGTCC
AGGTTGATCAAACGAGAACGCGGCATCGCTATCGACAACGTCGATGCTGACAGTCCGGATGCTGCTAAGA
TGGGCGAGACCAGATATGGCTCCGAGACGGTGCTTCCTGTCTATTGGGTGACGGAGATGAAGAATCTGAA
CACGGTCCAGTCTGGTTACGTTGCTTACGGGAACGAGGCCTCGCTCTCTCACTTCTACTTAGAGGCATGC
CTTGTCGTTATCGTAGGACCGGCGGAGGACAGGAAGGCTGTGTCGAAGGAGCTGAGGGTTTAGGCTGACC
GCGCGCAGACTCGGGAGTACTGACTCGTACATATGCTTGGAAGATCAAATGATTTACTATCAGGTTCTCT
CTTCAGCTTGAGCGTGTGTCGACGTCTGCGAAGAGTAAAAGCGTCCTCTCAAGAGTAGGCTGTGACCACA
TGGCAAGTCGTCCGCGGTACTAGCCTTCGCAGTGGCAAGTCAATGCGAATCTCACGATTTATGACGACGG
AAGTGCAATAATGACATCTATAATCGGTAGGAACTCAGTGTAGAGTATGCACCATAGAGAGGTGACATAC
CACATGCAGCTGACGCGATGGTACGCTAACGACTGCTAAGACCGATGTAATACGGGATCGCCAACTAGTT
GGGATACCACTTACTCTCGATAAGGTCGTTGTAACGCTATTTCTCCGACTCGCGAACGTTGCCAGCAGCG
GGCCATCTTGATATGCTGAAGCCCTAATATCTTCGCAGTGTGCGGACCCTCTTGTCCGAAAACCCCAGTG
CCGGCGGCGATGCAGAAAGCGTGTTCACTGTCTGTGCTGGTCAATATGTTTCCAAGCTATTTCCAATCTG
AAGCCAGAACGGCGCGTCAGATCATAACCTCGGTACATACGTTTCCAAGGTGAGTATTACAACGACACGA
GCAACGCGCCAAGTCCGTCCGTGGTCCGAATAAGTACACAGCGCCTGCCACTCCTCTACCTACCATCACA
AGGTTTACAAGCTCCGAGCGCAGAGAAGAAGTCTCAGATGGGCGAGAAGCTGTGCATGGACTCGGCCTGT
CGCGGCTTCCCCTCCCGGAACTCCATCTCCTCCGCGAGCGATGGCTGCAGAGCGTCATAAACATAAACAT
AAATAGGTCAGACTTGTTTCACATCCCTGTGACAACAGTGGGGAGCAGCCACTCACGTTCTTGCCAAACC
GGTCGTCATCGCCGTAGACCTCTGTGTGCTGCGTGATGCGGACGACGGGCGGGCGAGCGCCGCCGGTCGT
GGCCGTACTGCCAGACTTCCTGTGGAACTCGATGGTCGCCCCCGTCTGCACCGAACCCGAGTTCGGCTTG
AGTGCGCCGGGGCCGGAGGCCGCGGATCCAAAGTCCACGATGCGGGAGTTGAGCGAGGTCATCATGGCCG
ACGAGTAGACTGTGCGATACGCGCGTTCGAATCAGCGTCTTTACGTGACAGATGCCGTGAACCCAACCCA
GCCCAGCGATGGTGGCACTCACTCTTTCCGAGGATCAGGGAGCTGGCGGAACATCGGGGGCGATCAGAGC
ATGTCGTACGTCCGCGAGACGCAGAGAAGGGAAGGGAGAAACACTCACAAGAGGATGTGGAGGTCCGTGT
TCTTTGTCGACGGCGCGAGGAAAAAGATGAGCTCCAGTATGGCGGTCGCCGCGCTCAGGCTGCCGGTCTC
GACGGAAAGGGCGATAAGGCGGTTGATAGCGCGGTCGCCCCTGTTAAGCATGGATGTAGCTTTCTTGGCT
GTCGACAGCTGTAGAAGGGGGTGTCAGTCGTTACTCCGCCACAGGGGATCCGTTGCGGTGGAGATTTACG
TACCACGTAGAACATGGAAGCCGCGATGAGCTGCGGGCACAGCATGAAACACAGACGGTGTCCCAATCAG
TCGCAGCGAGACGCATGATAGAGAACGAACGTACGATATCGACGACCGCACCACCCGCAAGCCAGACACT
GGTCCGAGGATAGAAAATCCCGTTGAAGAGCCTAACGTCGTGTAAAGACGGGATTCCCGCAGCGATCGAA
ATAGCGCAGGCGCTCTGTGCTAGTGCAATCTGTTGTGGTGCCGTGCACCGCAGTCGGCATCGATCCACGA
CAATCCATGAAAGGGGATTTACGCACCAAAACGATCAATCCAGGGATGACGCGCCATCGCTTGAGGATCC
AGATGCGCCACGCGTAGAAGAGTTGGACGGTCATCGCGACTGCGTCAGAGTGTGAGAGCAGTAACCAGTG
AGGGTCCGCTTCCGGTAAGGAAGATGAAAGGATGACATACTGATACCGTCGCCAGCAGCGATGGCTGCGA
ACGTCCAGCCGGGCTCGATGAGGTTGGACTGACGGCCCCATCCTGCGACAAGAATGTGCCATCCCATCCC
AGCAGCTATCACGGTGAGGAGGATGTCGAGGGTGAACACCCAATACACTGAGAGAGGAGAGCAGGTTAGT
GCACCACACTCGACACACGCGAAATTTTCGCGATCGATGCAGACAACGTACCGAGCGCCTTGATTCCAAT
CTTGTCATTGGGGAAGAAGATATAATAGAGGTCTGTAGGTGTGCGTTGAGCCAGTAGCGATGCGAGAAGA
CATGACAAGACGTACAGAGCTGAACAATGGATATGCCAAAGAGCAGCCAGCTGGCCAAGGCACCGAATAA
CTATATTTCCGCATGAGCACGAGAATCTAAATAAGTCTAGTAGAAGACCAGAGGCCACTCACGATAGGAC
CAACACTAAAGATTGATGGTCAGCGTGAATTGGACAGTCTAACGAAGAGTGGGCTCGGACGCACATAAGC
AAAGTTTCCTTAGGGACGTCAGGTTCGTTAGGAAGAGGTGCCATGATTTACAAGAACAAGAATTATGCCA
AGTCGCGGCACGGGAGTGGGCTCAGCAGCGCTGAGACACAAGAGGTCGAAAGGGGTCGAAAGGCAAGAAA
GGATGGCAGGCCTCAGATGGAGTGGCGAGAGGCGATAAATACGAGTGCGCGGTGATCAGCTGTGTGCCGA
TGACCCATTCATACAGACGACAGGCGCGCAGGGCGGCCTGCAAGAGCGAAACCTGTGATGCGCACATGTC
ATGAGTGTCTACCGTTGCCAGCGCTCAACCTACACTTCGGACGGACTGAATAACTGAATGACTGATCACT
GTCAGACTTCAGTCACCTTGCGACGGCGGTGCCTGCCTGTACGATCTGCCGGACAGAGCCGGTCGTGAGC
TGCAGTCATACCGGGATCAGGTTTACCTCCTCGAACTCGTACGCGCGACCGCAAGCAGTGCGTCCGGGAG
AGCCGTATATGCCAGTGCGGCGCAAGGTGAAACCCGAATTCAACCGCTGGCCGGCGGGCACCCACCTTTA
TCAAACTCAGTCCGCGGCGCCAATGATCTGCGGTCGGAAAACGTCCGACACCATTGTCTTTCCCACTGGC
ATGTCCGCGCTGATCCCCGATGTTACTCTCGACAGTGCCCCTTCCTGCCCCTTCGGGCCTGGCACGCGCA
TGTAGCCCTCGCGCGCAGTGCGCTGCCGGCATTCGAAGAAAGATTTGCTCTTGAACGTTGACACGGGATA
TACTTCAGGACCGCCGGAGTCGCTGCAAGTTCCGGGGGGGGAATCAAATTTGTAAATATAGCACCAGTGG
CACTCACCGGCCGTTTCAACGATTGGATCATGTCTACATGTTGCAGGGGAATCCTCCACCTCCGCAGGTC
CCCGCTCTAGAGCCGTGAGTCGCTGCGCTCGTTCGCACCTACCACCTTCCACGCTTCAGCTCTTGCGAAC
TCAACCAAATTATTAGAGAACCTCCAGCTCCCCATCGTGCAAGGACATTACGCCTTAAGACGCCGCAAAC
GGGCGGGCTGGGCCTTCAGCGCTCAGCCCTGTACGCACTCTCTGTTCTCCGAAGGCAAATGCACCGTTTG
TAACATCATGACACTGTTTCATTCGGCCCATGTCCGAGCATTACCTCACTGTCAAGTTTGCCCACAGATC
TATGATGGCAACTACGGTCGAGAGTCGACATGTCCGACACCGAGGTACTGGGCAAACCAGTGATCGACCC
AGAAGATCTCGGTTGCATCTAACAGCTTTCCACAATTTACTGTGAGTAATCCACATGTGAAATGGTAGCA
GATGAAAGAAATTTCGGAGAGGGACTTTCTGACGTCCATATGGACCCTAAGCGCCAACCTGCTTGATATG
GGAAATTGGATGAAGGTTTTGCAAGCATGTCACAACAAATGTCGTCATGGTCACAACTTGAGAAAGAGGG
GATCGCGATATTCACCAAAACATGGTAAGCATACGGTTCACGTCATGCGAGCTCTCTATTCTCCGGCGTA
ACGCCTCAGGGCTGTGCAATAGCAGATGGCAAGAGACGGAATTGAATAGGCATGTAGGATGACTCAAATG
AACATCAAGTCAACGCTCAAGAAGCACATAAATGTCATGCACGCGCAACGATGAAAAACATGGAAGCATT
GATAGGCGCACTGTTGTCCTTGCATGAAGCAAGAAATATCGCCTACAAGGACGCACGAGGGACATAGCGC
GCCTCCAGAGCTCCAGTGTCATGCAGCCTACGACATCGAACATGGCTGTCAATGAACGTGTTGCTTGGCA
GCTAGAGCAGAGACCTAGACTGCCTTTTGACGAATCCGATTACCCACGGATGTTGTCGTCTCAAGGTCCG
AGTGTTGACACTCGGTTCACCTCTTGCTCTAGGCCACGCGGGATGGCAAGAAGCTGTAGCTGTGGTAATC
ACTTTACACGTTTATGTGTCCTGTGGTGGGCGTATTCCCCATCGTGAAGCAAGAGTACTTACTAACCATC
AGAACCTTGTAGCTCCTTCCGCGCCGCGCGCAAAGCTCACAACGGCCTTCCCATCGGTGACACTGTTTGA
CACGTTTGCCAAGACCGTTCTCACTCTACCGCAGCACCCTTGTAGGACGGGTCCCCCGGCGGTGGGAGGT
GGGTCATGGACGAACGTGTCTGATGGAGTGAAGGCATCCCGAGGAAAGAGGACGTGAGAGTGACAGGTTG
ACGTACAGCGAAGCTGCATCCCAGGACTGTTGCTGGCAGCGAGGTGTCGTGTGCAGCCGGCGCGGCAGTG
GTGTTCGAGGCAGACTGCCGCCTGCTGAAGAGGTTACAAAGCATCCTACCTATCATAAGCTCGAGGATGC
CTGCGACTGAGACTCGGAAGAAGTACGAACCTGAATTGCAGCCTTGGTGGGGACGGTCGTGTGATGGCAT
GTGTAAGGCGAGAAAAGGTGAGCGAGAATAACCCAGTGGTGCCTGTTGCGCGAAGGCTCGGAAGCTGGGA
ATAGCCGGGAGCAGAGGAGGTCGAGGAAAGAGCTTAGAGTATTTAGAAGGTTTGGGAGATGCGTTCTCGC
GTTCAAGTTCTGGATTTCTGGCGTTCTGGTAACGCGTGGACTTGATCGATCGTGCGATAGCGTTTGAATG
TCACGGTCTCGCGCTGCTGGACGTATGTGGCCTCAACCTCGCGCGCCGGGAGCCTGGAGGGAGGAAAAAT
ATGGTGAGGAGTATGAGGGGTTGGCGAGAAAGGTTGAAGCTGGGTGGGATGAGGTAAGTCTTAGTTTCCA
GGTGGAAATTATGCGGGGCGAGCCAATCAACGGTTGCGTAATCCATGGGGACCTGCCTTTTTGGGAGATG
TTTAGCACTCGGTGGACGCGCGGGGGCTGCACCGCTCTTGCTCGCGCACACTCGCAAATATCCCCTCGTC
GACATAGCCAACTTGCGCAGTAGACAACCCGACGACCAGCGCGGCAACCACGGACAGTTAGAGCTGAACT
ATAGGTAGGACGGACTTGGGGAAATAGGTGGGACAAGGGAGCTTATCTGCACGCAGTGCCTTATCTGTGC
ATCACCCGCAGGACCACTTAGGGAGCGATAGGCCTTTGAGCAGGATGTCACACGCTGGCTCTTACGACTC
TTCTCACTCCCATTCTGTCATGACCGAGGACGAGGAGGATTGGGAGGACTACGTCAAAGGCGGGTACCAC
CCCGTCCACATCGGCGACACCTTTTCCGACGGCAGGTATCTCGTCGTCCGCAAGCTCGGCTGGGGCCATT
TCTCCACCGTATGGCTGGCCAAGGACACAAAGTGAGCGCTCTCTCTCCATCTCCTTCTCTCCTATTTTCG
CCCCATTTTCTTCCATTTCTCCTCCACACCCACTTCGCAGTCAAGACACCCCCGCTGCACCGCCCACGCG
CACCGAATCACCCCTCGCGCACGGTCGTTAGAGGCGAGCGAACGTCGTGAGCTCGAGCTCTCCATCTCAT
TCTTGTCCTCTTGCCTCCTTCGCGCCCCATGCCTCTCTCCTCCTCTGTCTGCGCAGCCAAGTCCACGTCT
TCTGGATCACGGACACGCGCGGTTGCACACATCGCACCCGGCCATACGAGTGCCTGGAGCGTCGTGTGCG
ACTGTGCCGCGGGTCGCCGCCCTTCTACCCGCTGCTTCATCGTACACCGCGATCGGGGCCATCGTCATCC
GCGTGATTTCAGCTCGATGTCTTCCCACCGCGCTCTGCACGAAGCGCACCTTTAAACCTACCTCTCTGTC
TTCTTTGCCCCCGCCTTCTTCTCATCTGTCCATCGAAGCGTCCTGCTGCTGCTCCAACCGGTTGTTATAT
AACTACCTCTGCCAGCTGCACAGGAGAAGGCATGGGAACACATGAGGACCAGTAAGCTCAGTGACTACGT
CAGTCAACATTTCGATCGATGGCCACGGGACGATTAGCTCGCTACGGTTGGTTGACCATGGACTGACTAC
ACGTTTACATCGTCCGCGATGTGTGCGTGTTTCCTGGATGGTTAACCAGGTTAGCCCTCACACCTCCATA
TAGCACTCGAGACGAGTCTCCCCACCCCAGTTGTTTGGTGGCAGCCTCTTCGCGCGGTCCACCACTGCAG
GGAAGAACAGAACGGACAGAGAATCATCGTCCCCGTGAATTTCGTATGGGACAGGCGCTGAGCGGCTGAA
CAATCGATTCTGTCGCAGTTGCCGAGTATACGTCTCCTCGACATCGTCTCCGTTCTTGCCTGACTCGTCG
TTCGCTGCAACCTAGCACTCTCTGAGCCGGCTCTAGCTGGACGATGATGGCACCCCCGGATAGACCGGCA
CACACGCGTCACAGCCAGCGTCCTGTTCTCAGCCGTTGCATAGGGCTATGCACTCGTGCACGGATGGAGA
CGACGCGCGCAGAGTGGCGGGGCTCGCCCTCGCCTCCGTCGAACGCAGCACGGATTTCCCCGCTCGGCGC
CTAGTCGTATGGCATTGGCTACCCCGCATCTGGTGCTACGATTATCAGCCGATTAAGTTTCGTCCAGCGG
CTTGTTCTCGCCTCTGTGCTTCTCTAGACCGGCCCGATCGGCTTGGGACGATGTTGCCCGCGCGATACAC
ATCCTGACCGTACGGTGCAATCGTTCTAGACGCATGCGGTAGCCACGTCTATCCGCGCATCCGTCATCTA
GCTAGCCAGCAAGTGAACATAGTCTGTATGCGGGCTGCTCGAGCGCGAATCCAGACGAGTACGAGGTGGC
TAATTGTCCTAGAACATCTAACTCGGGCTGCGAACAGAACCCCAGTCCTCTCATGACCGTCACCATATTT
TTCTCTTGTGTCACAGACACCGTCGGCTCTCCGCGATGTACGCCATTCCTCTGGTCTGAGGACACCGGAC
AACGGGAAAGCACAGTCCCATGATTGTATATTCTCGTAACCGCGGGCTTCTTGCGCTAGTGGCTGCACCC
CCATTCTCAGCGCACCGTCTCCTGCTCTCGTGAAATACACGCACTTGCACGTTCGGGGCGACGCAGTGAC
GCATTGTTCTATTCTTAGCTCCCGTTTTCCCAGTCTGCACCGCCATGCTAACCACCTGGAACGTCTAGAC
TCAATCGCCACGTCGCTCTCAAGGTCGTCAAATCTGCACCCCGATACACTGAGACTGCGCTCGACGAGAT
CAAGCTTCTACAACGACTAATCACATCCTCTACCCCGCCCGTACAGCCTACCCCAGAGAACCCGAACCCC
GCACCATCGCCCTCCCAGACCCATTCCGGTCGCTCACATGTCATCTCCTTCCTCGACCACTTCCGACACA
AAGGCCCGAACGGCACCCACGTCTGCATGGTGTTCGAGGTGCTCGGCGAGAACTTACTCGGGCTCATCAA
ACGGCATCAGAACAAGGGTGTTCCGATGCATCTAGTCAAACAGATCGCGAAACAGATCCTCCTGGGGTTG
GATTACATGCATCGCTGTTGCGGCGTCATCCACACAGGTGAAGCACACTGCGGCATGGGCACCACTGGTG
CATGATGACGAGAATCTGACGAACTTCCCGTCCCTGCGCAGATCTCAAGCCGGAGAACGTTCTGATCTCC
ATCGATGATGTCGAGTCTGTGATCCAAGCCGAGCTTACCGCGCAATCGGCTTCGCAGACGCCTCCCCCGA
CACGTCTCATCGGTGTCCCCCCTTCACGCGGGCGTGGCGGGAACCAGACTCCGCGCTCCGAATCCGTGTT
CATCACTGGCTCGCAGCCGCTGCCTTCGCCGTCGTCCTCCTTCGGCTCAACGTCCCACCTCGACCGCTGG
GGCTTCGGGATGAGCAAGATCGACGACAATGGCGACGCGAGCGGCCCCGCGAGCGTGAGCAGCTCGACAA
AGGTCAAGTCGCGCAGCGAGGACGCCAGCGAGAATCGCGGCAAGGGCGCGGACCAGCGGGCCGACTCTGC
CGAGGCTGCTGCAGAGCGGATATCGAACGTCACGCTCGACTCGTCGCCGTTCGGCGAGAAGACACGACCC
GAGGCTGGGAAGGGGAAACAGGCCGGCCCGTCGCTGCTGTCGCAGCAGGCTCCGGCAGGAGGTTCGCAAT
CCCGTGCAGGGGCGGCTCCACCACCGTACAGCTCAAGTACGGACGATCCCATGAGTGCGGCGGAAACGCC
GCTTTCGTCGAGCGCGATGTCCGTGGATGGCATCCCTGTGTATGAGGGTCCTGAGAAGATCACCGTGAAG
ATCGCCGACTTGGGCAATGGTACGCTACAACGCGGGTTTGGTTTCTTACTTGTGCCGTTAATAGCTGTGC
GCTTCATTCTAGCGACATGGGTCGAGCACCACTTCACCGACGACATCCAGACACGGCAGTACCGCTGTCC
GGAGGTCATCCTGGGGGCGAAATGGGGGCCAAGCGCAGACATCTGGAGCATCGCGTGCATTGTAGGTGCC
CGTTTACGTATGTGGACCCCAGTCCCGTGGCTCCTGCCGCGCGGGTCAGGGCGCGCGATCGTATCTGATC
ATTGCTCGCGATAGATCTTCGAGCTCATCACGGGCGGGGACTACCTGTTCGACCCCGCCTCTGGCTCGCG
GTACAGCAAGGACGACGACCATATCGCGCAGATCATCGAGCTGATGGGCGAGTTCCCCAAAAGCCTCGCG
TTCTCTGGCAAATATAGCTCGGACTTCTTCAACCGTCGAGGTCAGTTCTCTATCCCCATTACCCATGTCT
CTTTCTTGCACTTCTTGGGGATAACGCTAATCCTATTCTTGACCGCCAATCCGCTCCTTGTCCGCACGCG
GACCCACAACACGCCATATTCGCGATCGCGCAGGCGAATTGCGACATATCCAGAAGTTGCGGTTCTGGCC
GCTAGACTCCGTGCTGCACGACAAGTACCTCCTCCCGAAGGAGGAAGCAGACATGATCGCGTCGTTCTTG
AACCCCATGCTCCGCCTCAACCCGGACAAGCGTGCGAAGGCGTCCGAGCTCACCCACCACGCGTGGCTCG
ACGGGATCGTCGTGCAGGGCGAGATCGACATCATCCGGCGCGCGGAGGAGGAAGAGGCGAGGCGGAAACG
ACAGGCGCAGGAGGCGTCGTCCGCTCAGCAGGGGCACGCCCAGGACGGGAAGGAGAACGCGCGGGGCGAA
CAGCGGCTTGCGGTCAAGGACTCGGACGTCGACGCGATGAAGCCCGTGGACGACGTCATCGTCGGGCTCG
AGGACGCGGAGAACGCGACGACGGTCCCGACGCTCTCCTCGCCCGTGCCGGGGGTCAAGCCCGGGCATGC
GCACTCGTCGAGTAAGGGCGAGGTGCCGACGCTGACCCCGGTGCCGGTGCCGCCCCATGGGAAGGGCAGG
GCATGACATGACACTCACTCGCGGCTTGCGCTTGAGCTTGAGCTTGAGCTTGGTGGGTTTGCGGATGGGT
CCCGTCGGTTGTGCTTGCTTTGTTCTCTCCCCCTTCCTCGTCGTCCCATACCCTTTGTGCTTTATTCGCG
ACGATTGTCGTGCCGTCTGTTGTATCAGAATAAATCGCGTGTGTGGACTGTTGGGGGTGCGGTGCGGTGG
TGATAATAAGGGGGTGGGTGGGGGTGGGTGGGGGTGGCAGGCGCATGTACGGTTTTGATTTGCGCGTGCG
TATCGATTAGCCATGTGGTAGATGCTGTTCTCGCTCTTGTTTGTAGACGTGTCCTCGCTCTTGCGCTGAG
TGCACCGTGCAAGTTAGGAGTGGTGTTTTTTTGTGCTCGATGTAGTATCACTGGCTATGTGTGGCTGCTA
GTACTAGTACTCTAACTTGGCATCATTTTTGGCGCGTCACGACGCTCGCTCGCGGATGTTCGCAACTGTC
AATCGTGGGTGACCGTACTACTAGCATTCATACTTCTCGTCGTGTCACACTTCGCTTGTGACTGGTCGTT
TGTGGATGTTTGCCAACGGCTTCATCAAATATGCCCGAAATGACCACCGATGACGTTCCCACGTCCGATG
CCACCAGCATGTCAAGTTCTGGTCTGGATTCTCCTGGCTATGCGCCCACTCCTACAGCGCAGAAAGTGTG
AGCCCGATCTACTACATCTGTCTACACACCATCGTTTTGACTGACGCCTGTCGCGTCCTACACTCGTCTA
GTACTGGCAATAACGACGAAGATGAACTTTTGGCTCATCTATGAGTCGTCTAGTATTTCGAGGTATTATT
CGACGGCCCGGGCCCTCCAGTGAAGTGAGAACAAAACGGAATTTGTTAATAAACTCCACACCTATACGAC
CAGGAAGATGCGGTCGATACATGCATATGAGAGTGGAACAAGACTCGCTCGCTGCTTGTTTTGCGCAATA
CTCGGAATTGCGACCCTACGTACAGTGAGGCGAAATCATGGATGTGAGTAGAGCTATGTACGGACTTTGT
GGGTACTATTCCACGGCGGTACGGGATTAGTAGAGGTCGGAACGTGTCGCGAGTAGGGATGTAGACTCTG
CTGCACTGGACGTTCCCGCATATGCGCTGAATGTGGATCCACAGTCGGCGTGGAAATTCGGAAGGCCACA
TATCATCGCGACCGACATTGTACCTGGTGAGCCATTTTCGTCTCAACCGTGTGCAGCGTGCTTACTTAGC
ACCTGCAATCAACTTTGCGTCTGAGTATCTGAACAGAAAGTTTTTGGAGCCTTGTTCACGTTCACAAGCT
CTTCGAATACGCGCCGACACAGGAGACCTTCCCTGTTCCCTTCGTCTCTGGGGACATCTTCAAACCTGCC
TTACTAGAACCCACCCTCCCTTCTACGCTCCGCCATTTCGGTCCGAAGCCCTCTAAGCTATCTGACGTGG
TGACGCTCACGGAGCTTCCCGGGTACGTCTCTGCGACTAGCATCCAGTGCGCCGTATTTCACGCCTTCAA
GACAGAAGACGAACAGCTCCAACTCGCACGCGCCATCGCAAGCATCCTCTCGCATCAGCCTGGAGTGGCC
GCGACGGCACGTCCAAGGCGGGGTAATTTCTCACTCTTCCCGGACGATACTGTAGTGGACGGTCACCCGG
CTGTAGCAGCAGGAAGCTGGAACTGTGAACAGCAGGGACCGCAAGGACTTTGCTGCATATGCATATGGTA
TGTCACCTTTCTGTGGGTGCATGTTCGACACTGACTTCCTACCAAGTAAGGATGTAGATACTGCACTTCC
GTCGTCATAAATCGTGAGATTCGCATTGACTTGCCACTACGAAGGCTACCGCGTACGACATGCTATGTGG
TCACAGCCTAATGGACTCTCAGGTTTGCTAGTAGTAAGTCTTGAGAGGACGATTTACTTGGCAAACTTCG
CAGAAGTCGACACACGCTTGAGCTGAAGAGAGAACCCGATAGTAATTCATTTGATCTTTCAAGCATATAC
ACGAGTCAGTACTTCGAGTCTGTCGAGCGATTAGCCTAAACCTTCAGCTCCTTCGACACAGCCTTCCTGT
CCTCCACCGGTCCTACGACAACGACAAGGCATGCCTCTAAGTAGAAGTAAGAGAGCCCGGCGTCGTTACC
ATAAGCAGCGTAACCAGACTGGACGGTGTTCAGAGTCTTCATCTCCGTCACCCAATGCACAGGAAGTTGG
AGCATCTCGTAGCCATATTCGGTCTTGCCCATCTGCAATTTAGCAGCATCCAGACTGTCAGCATCGACAT
TGTCGATAGCGACGCCGCGTTCGTCTTCGATCAATCTGTTGAATACTCCTTCCACCTCGTCACCAAGGTC
CGCAAGGTGATCCAGAAGGATCTTCGGGTCGCTGTCATCACGGGTGTCAGTCACGAAGCGCAGCTTTGGC
TGCAGCCCAAGCGCTTCGAACGCGGCGAAGAGCGCCGCGTCGCTCCCCTTGAGGCACCCTGTCACCACCT
CCAAGATATCCTTGGTCTGTTGATCCTTCCTACGGAACCATTCCACGTGGCCATAGAACGAGGTGCGCGG
GAAGGGGTATGTGTGGCGGAGTCCAAATCCAAGCGTCCCTCCTGCGGGGAGGAACGCCCCGTCACTCAGA
ACCGCCTTGAGTGCGCTCTCGATGCTCGTCGTACTAGCGTTCTGAGGCTGAAGGACGTTCACAGCACGAG
GAATGGCAGAAACTGGGGCGACGTCGGTATCGGCCCAGAAGAGGTTGTACGTGATCGTGACGCGATGGCC
GGAGATGATAGGGGTGACTTCGTGCTCGACGTCGCTGAAGAACGCAGCGTAGCCGATGCTGTTCGGAGCG
TTCGCGAGGATCTCGCCAGAGTCGAACGTCCACTCCTTGCCATGATGGCGGAGGACGAGGGCGCCGCCCG
AGTGCTCGGTGGGGAAGACGACGACGAGGGATCCGAACATCTTGTCGCTAATAGGGGTGTCCTGGTGTGG
CTTGAAGAACGCCCCTTCACCTGTGAGGGGTACCGAGTATTAGACGGTGAGCTTGTATCTAAGTTCGAGT
CTGAGTGACATACCATAGACGTTGAGCTTGTACAGCTGTGCGGTGATACTGCGACGCGACTGCTCTCCCA
AGAGAAGACTCGAGCGGACCACATCGAGCAGACCATCGTGTTGGGCATCGAAGCGGAGAACGAACTCGCT
GGTGTCCATCTTGCCAGCTTTGCGGTACGTTTCGTCTATGATGGTTTTGTCGTTCCTACCGAACATCGCC
GGCTCGCAGGTAGCCTGAAGCTCGGCCAAAGCCTCTGGTTTCGCCAACGTTTTGCTGAGATTGACGAACC
TGATGATGTGCGACATCTTAGTCTTCTTTGCCAGTGATGCGGGAGCTTTGAGGCAATGAAATACGCACTT
GGGATGGTCTCTGCCGTAGTATAGGTCGAAGATGTCGACAGGCAGCTCGTAAGTTCCGCTGCAGTATGGA
AGACCTTCGTCTAGCGTCGAGCGGAGGCGGTCGAGGGCTGGGATGGCGGTCATGAAGCGTAACACTGGTA
AGGAGAACTGGAGCTGAGATTTGGATGTAGTAGGGCATGTTGCATCGGCGGGGCCAGGACGTTTTATACT
CGAACGATAGGTGTTATTCTTGGGTGCAAACCTAATTCATACGATGTGACTCCGATTGGCGTGCAGTGAA
AGCGGGTGATTGCGAGCATTGGATAGCATAAAAATCTCCAGATGCATGCAGGTGTGCAGCATGTCTGTCC
AAGACCGTCGGTTTCCACATTCATAGCGGAAGGGACTTCACCTTGCATGTTCGGAGTGATTCCAGAAGAC
CTTTGGCTCTGGATAGCTCGAAGTACTTACCCCAGAACGACATTACGTCCTCTTCTGCAATTGGTTGCAG
AAGCCCGCGTTTCCCTTCTGTCAGAGGTCCATTTTAAGTGAACTTGGCACGAGGCAAGGACACTCTCACC
CCGAGTCATCTGTGCCAGATATGGCAAGCTAGACGCGCAACAAAGTTGCCGAGCTACGTACCAATTGGTA
CCTTATTCCATTCCGAGTCTGTGGGCTGACTCACTACATACATGTGTAGTAATAGAAGCAGCCGCGCTGT
TTTGCGGGTGCGACCGAATCGTCCGCACTACTCACATTCGTCCTGTCCGCCGAGACTAGAACACGGAGAT
CCTCTTGCGCCACAGCGATGTCCGTCGACACCTGCACAATCTCCGTGCCACTCTGACCGAACGAAGGCCG
TTCCAAAGCAGAACGCTCGAGCTGCTCGTCCAAAAATTTGAGCTCTACTACGGGAAGAAGACCGCCCAGT
GCCAGTATGTACCAAGCATCTCAAAGTATCGTAGCGGACGCGTCTCTCGATTACCTCTACATGAGCGTCT
GCCTCGTTGTGTGCCCGACGGGATCCAGGTTTGTTCAAGGTCAACAAAAGGGGATGACGGAAGATAGCCA
CTGCAATATAGAGAGATGGATTGCGACTCATAAGATCTGTGTGATGCAGGTAACGTGTACAGAAGAGATG
ACTATGAACCAAACACACAAGATATCGTGGTATCGCAAGGGCAAGCTGTGCTTGACGAGTCCCATATCAC
AATGCCGTGACTTCTGCGCAGAAAAAAATGGCCCCTCATGCTGCGTCGAGCACTTGATATGCATCTCAGA
GCATGTTGATATCCGACCGGCGCGACGATCTCCTCAAACATACGCGCAGTATATGCATTCGATCCACTCA
GCAGAGAACATCTGGATGGACGAGCCATGCGATTACCCGTATGTAGCATGGGAACGAGTATGCTGGCAGG
TATGCCTGGGGAATGAGGGTACCAATCTGATGACAGAATGCTTGAGGACATGGAGGAAATACTCTTCCAT
CACCAAGCGCATCATACACCATATAAGCGTTATTCTTCTGCAGCTACTATATCTCCATTGTACGACGACA
ACGAGCATATCAGGCAATAGGGGTGGAAAATAACGATTATGACCGACAAGAATGGAAGGGGAAGAGAGAG
ATTGAGATGATTGTAGTGGGGACTCACCAAATCAGCGGAATTTCAGAACAAGCTTCTCGGTCACTCCAGA
CGTTACCAGCTTGCCATGCCTGCCAGCGCTCAACATTGTTGGACCAAGGGAGAGACCACAGCGTAAAACA
GCTTGCCGTATGGTGACAGTTGGGAACAGCGGATATTCACACCATCACCCGCTTTGTTCTAATTATGAAA
CATAACATATTGAGTAGAAGCGGAAGAAACAGAATACTCACAGCTCTGCATGACCATGCTGAAGTGAAGC
CCGAACACCCAGAAATCTGGTGCTGTAGAGTTGTCTGGTAAGACTACAGCAGCCTGAATAAGCGAAGAGA
GCGTGTCTCCAAGCGCACTTACGTAATCAATGCGACCAAACTGCAGTGAGCGCTTCGGCGGTTGAAACTT
GATGCGAACCACAACCCTCGACAATTCAGTCAACTAATATCAATGACTAGTGACCGACCAGCTTTGCTCA
TCTCTGACGGGATCTTGTGAGGAGAATCTAGGCTGTTCGAAAGCTGAACATCACTCTGCCGGTTATTAGG
AACAAATCCGGGGTTGCAACCCCGTACAGGCAACCCGCCTTCGGAATGTTGTACGCAAGGCCGAATAGCA
ATCCTCGTCAGTCGGATATATCTGCGGATGTGAGTCTATCCGTCCACATTAGAATGGGGTGACCTTCGAG
TTCTGCCCGTCTCCCTAAGCTCATGTGTATATAAGAAGAGGCTCTCTGGCCCCTAAGTCCCACCTCCCTG
AGTCTTCATCGTCGTTCCAGGTGAACACACTTCCTCGCTGTTCCAGGTGAACACACAATATCATACACCG
CACCTCAGCATCAGTCGCCGCCATGTCGTTCGCCGCTGACTCCATCCCCAACTTCAGCGGCTGTGCCGTT
GTTAACCGCTACTTGCTTCTCGAGATCATCGGTTCGGGTACCTTCGGCGTCGTCTACCAGGCCGTCGACC
TCCACGCCTGTCCTACCGAGGAGCCATACCGCGCCATCAAAATCATCTCAAAGGTCGGTTGGAATCCCCA
ACAGATCGCGCTCATCCGCCGCGAGGTCGCGTTCCACAGCGCCGTCTCCGATCACCCGAACATCGTGGGT
CTCCGCGACGTGTACGAAGACGACACATTCCTGTACATCGTCCTCGACTACCACTCTGGGGGAGACATGT
TCGAGCAGATTTGCGAGGAGGCGTACATGCACAACGACAACCTCCTCCGCACCGCGTTCCTCTCGCTCAT
CGACGCGGTGCAGGCGTGCCATGACGCTCACATCGCCCACCGCGATCTCAAGCCGGATAACGTCCTGACG
AGCAAGGACGGTTCGCAGATCTACCTCGCCGACTTCGGTCTCGCGACGAGCGAGCACATGGTGGACAATT
TCGGGTGTGGTAGTCGGGAGTATATGGCTCCTGGTATGTTGCCCTTCCCCCGCAATCTCCCTGCTTGATC
CTCACCATCATTACTTCTACAGAGTGCGCTGGGCCCCAGCCCTACTCTCCCCAATCGAGCGACGTTTGGG
CGCTGGGCGTGATCTTCGTGAACATGATCAGCTGCATCAGCCCATGGGAGGAGGCATCGGTCAAGGACGC
GTGCTTCGCACAATTCGTCAAAGACCCGCAGTTCCTGTACGACTCGCTCCCCATCTCCACCGCCGCGTAC
GCCATCCTCCTCCGCATCTTCACGCTCTGCCCGCTCCGTCGCGTCACACTCCCCATCCTGCGCAAGATGG
TACTCAGGGCCGATACGTTCTTCCGGGCGCCGGCTCGGACTGCCACCGCGGCTGCCGTTGAGAACGACGG
CACGAAGCAGAAGGAGTACTGCGCGGAATACGCGGAGGAGGTTATCAAGCCCTGCGACTACGTGTATCAG
TAGCAACCGCAGCCACAGGTGTACGCCCAGCCCCAGCCCTACCAGTATGCCTACCAGGCAGCCGGAGATC
AACAACTCCACTACTAAAGAGTCGCCCAACTCCTAGTCGGACACAAAGTCGTACTCTCCACTCTCGACCG
GCGGCGCCTGGAGCGCCGAGACCTACACCCGGTCGCCGAAGCTACCAGTGCCTCCATAGACGGATCATCG
TACACCACTACGTTGTCCGATTCGTTCATGCGATCCCAGGAGGCTCGCTGGGATGAAGGGTGGTGATTGC
ATGCCATGGTGCAGAGATTCTTCGAGCACTATCCGACGGAGTCTCCGGATACGTGTTCGGATCAGCCAGT
GTTCCCCTGATCTGGTTTTCGAGACCTCTTTCGCCATGCATGTACTTACACCCAAACAACCATCGACGTT
GCGAGGATGGTACATCATATTCGCACAATAATCTACAAATATCCCTGCGCGATCCAAGTTACCGTATGCC
CCTCGTTCATCTTGTGTCCTTGAAGAACTCAAACTTGCGAAGGGGGACACATAAGTGTGGCAGAATGAGT
GAAGATAGTAAGTATATGTCAACTGGGGAAGTGAATACCTTTCAGCTATGCCCCAGTGTGAAGCTTCTCA
GTCGACAGTCAGTATCTTTACTAATTGGCGAGCGATGGAACAAGTGTTATGTAGCGAGACGGTCCGCTCA
TATCAGAGATCTCCGCTCCGTCTTGACTCAGAGCACGATAGCTATATTGATTTTGCTGGTATGCTACCTA
CGAACAAAGCTGAAGACACTGGCACTGTGAACTTTGTCTGATGCTTGATGACGACTCCTCGTCGCAGTTC
TTTTGACGATAACCTTTACTGTTAGAAAGGTCATATTAGCATTGTTGGGTGATAGGTGGACAAGCCTTCG
TAACTGGTCAAGGTCACTAAGTTATCAAGAGGCTCAACGATGACAGTATAACATAATATTCACCAAGGAC
GCAGAAGGCAGAGTAAGGGCGCTTGGACTCGGAGTTCCCCGAATACTTTCCACGCCCATGGTACTACCTG
GCAGACGGACTCGGAGTCATCCAATTAGACTTCTTTCCTCTGATCACGCTAGTAGCCTGCCACAATACTC
TCGATTGAAGGTGGGTCTCATAGAGAGTACGCGAAACAACGCGATCACGACTTACTAGTGATCAGGCCTC
CAAAAATCGATGTCAATCAGCAACGACACCGTATTTCCACGATCGCACTTCCTGTTGAGTCGTGGAACCC
CATCCTTACTCATCTGCCCAAGAGAGATATCGCTGCTCTCGTGCTGGTGAACAAATGGCTCAATGATATC
GGGAGTCCACCCCTCTATCACACGGTATTCCTCAAGACACCCCGAGCGGCGCAACTGTGCGCGCACACAC
TCTCCGCCTCTCCACAGTCTCAAGTCTTCCATCGCAACCATGCACTGCTGGTTCACTCTTTTGAGTGCAG
GAAGGGGGCCGTGCAGAAACCGCTCGCCGATAGACGTGGCCCGCAGCATGATAGCTATGGTCAATCTTGA
GCGAGTCGTCCTGCCAGTGGACATTCACTCCTATGTGTTGATCGCCGTGGTTCATCTACTTCTTACCACC
CGCTTGGGCAACTGACCGAGCCGTAGCATGCGGTCTAGAGAGACGACATGGGACCACAAGAAGCGAGACT
CACCCGTGTTAAAATTCTTTGCGAGAATGCTGTCCCATGCCCGAATGCGCCGACCGCTATGTCTGTCCAC
AAAGATAGCAATGAGTGCGACGGTGCCAGCGTGGCTGCGAACGCAAGAAGATACCCTGTGCCATTTCTTT
ATGAGCAATGTCTGCCCTTTCAATACGTTGGAAGGCCCAGTAAAGACACGTCGATAGAGTAGAGCTGAAC
AGTTTGCGAGTCGTCAAAGTATGAGCTCAAATACCATAGCTCAGCATGAAGGAATGCTGAGATCGAAGCG
ACAACAGCGTCTCGTACCCGGAGCAGCATGCTGACACTCAGAATGTTAATACATGAGTGTATATTATGGT
GGGAGGACATGGTGGTTCCTGGTAACAGCGCGAAGGGCCTTCCGAAGCCGAAGCGCGCATGGCGTCTAGT
ACTACCCGACCATCCTCGCAACGAAAAACGCGAAGATGTTGAACTATAGCACCCAAGCTGTGATAGCCAC
AAGAGCTACATGCAATGACTCATTCCCAGATATCCCCCCATGATCGTACAGTTGTATTCCCAGTCTTCAG
TATACCTCCCAAGTCAGCGCGCATCGACCCTTCAAGTTCACCCTCAACCTATTGCTCGTCATCGGATGGC
GGATCTTGCGAGTCCTCCTCATCCTCCTGAATAACACCCAATGTCTCCGAAGGCAGTCCAAGCTTCTCTC
TCACTAGTGCAAAGTTGAGATCGTTCTGACACACCGCATGCTTCTCCTCGCCGTCGAGCACCGCGTCAAT
GTACTGCTTCTCTGCGTCGTACAGACGTCCGAGTGGCGAGAGCTCCTCGCGCGCCCGATCGACGATACAG
TCCAACGCGTACTCCGCCTTCCCGCCGTTGTCCAGATATGCGGCAACGAGCTTCGACGACGCGTCTGACG
CGTCTCGCAGCTTAGAGAGTTGGTTGGAGATGGTGGCGACGGAAGGGAAGTCTTTGTGCCCGGCGTCCTC
GGTCTGCACGGTGTCTTTGATTGCCTCGAACACGGCAACATAGCCACGGTACACGGTGTCTCCTGCTGGA
GCGTCTTCAGATGGGGCAGAGGGTCCAATCTTTGCGCGCACTGCGGCAGGGAGGTAGTGGACGGCGGTGT
CTATGTGGGCGTAGTCGATGGGAAGGACGCTTGTGATATCTTCTGGGACCCCATCCTGCGTGTCCAGCAG
TGACTTAGAGAGCTCATAGCGGAGCTCCGCAGAGTCTAGCCAACCGCAAGGGATCGCAGATGAGAGACGG
CTCAGACGGGGCAGTGAACAATGAGAGACGCGGCGATGCACCGCAAACAGACCACTCACATTCAAGACGC
TCCTTCATCCTCGGCGACAACCAACCCTCATAGCAATGTCCACACGTACAGCCTGTCTTCTGATCAGTCA
TGTTATTCGAGGAGTGGCGGCGTAGCGATGCAGAGGGAGAAAGTTGAAAGATAGGAACGGAGAGCTACGG
CGGTTCTTATAGCAGATAAGATTAGCGCCCATCCGGTCTCGGACCAACAAGGCTTCGCAGTGGCATAGGC
CTGTAGCTGTAACCTTACTGCTCAGTTGATCACCTGGAGCGATCCATAAAGTCATTGCAACCGAGCCAAT
GGTCTTGTGAAATGGACTTGCAAATGCTGTGGTCGTGAATGAGGCGCTAGTGTACAGGTACCAGTAGGCG
CTACCATGTGAGTTGTGCTTCGTGGCGCACTTGACTTGTATTCCGAGTTCGGCGTAGATGTCTCTGCTAT
ATGCAGTAACAATAGCTCCGAGGGTACAAACGGCAGAAGTCCAGGTAGATCTATAAGTCCGATTCGTCTC
TCGTAATCTGCACATCCAAGCGATCATGTCTTTCATGGATAAGGGGCACACACGAGAGACCACTAGGTGC
ATCTCCGCCTTGTGGCCAGCCTCGCCCGACGTTGGGTATGCGACCCCACCGAACTTCCAGGAAATAGGGG
TCTTCGAGCGCTCGAACTTGAGCGACGACAGCAGAAGCGCAAGTACGACCTCTGAAATCAATGAGCATGA
GATCAATGCGGACGTCAGCGAGAAGTGTCAAGAACACTCACTGATCTCGAGTTGAGAGAACTTGAGTATC
AGCTGCTACGAATGAAAACTTGCGCGAAGCGAATAGAGACATACATGCAAGCATACGGACCCCCGATAAA
TGTCATCCTACGCACGGTACATCGCAAGCTAAGGTCAGCCGCGCAGCTACACACGTAGCGTCAGATTCTG
AACCCACATGTGTGCATAGACACCAGGAACCCGCGCCTCCTCAACTTCGCGTGGCAACGGCTTCAACCAC
CGTTCAGGCTTCCATTCGCGCGCGTCCTGGCCCCAGAGCGCCTTGTCCGCGTTTGCCTCACCCAAATGGC
AGAAGATGGATGTGCCCTTCTGGACCGGGATCTCTGAGATCTTCGTTCCGTCGATACCGCGGACTGGGCT
GGACAGTGGGAGGATGGTGTCATGTAGTACTCTAACGAGAGATGAGTTCGAGGAGCATGGCGGGTCGTCA
TTGTGCCAGTGTATGAGTGGCGCAATACACTTACTCTCGTGCTATGACGTTGAGGGGCGTAAATCTATGG
CAGGATCAGTCACTGCGCCAATCACCGCGGGCAACTCTACATTTTCTATGAAAGAAAAGGCGTGACCACT
AGACACCTACTCATTGCCTTTTCTTCCAATATCACGAAAAGGAAACCTATTCGGTGCCTATTTCACGCAT
TTTCCGCATTTTGACCACGTGCAGAAGAAAAGCTCATCCATGGTCGCGCCTTTTCTGACTCTTTTCTAAG
GAAGAAAATGGGGAATTGCCCGCCGTGAATAGAGGAGTCTAGAAGCGCATGACTCACATGCGTAGTGTCT
CGCGGCATACGGCATCCATGTACGGGAGCGCACACAGCTCGTCATACGGAATAGCCTGTCCCCAACGCTC
TTGTGCCTCATGTATCTCCTTGCGAAGCTTCTCCTGAACGTCCTGGTGGTCAGCTAGTTGATGAAGGATG
CGCGCGAGGGTGTTAGATGTGGTGTCGGTTCCAGCGAGAATGAAAGTTCTGCCAAATTATTACACCGACT
TAGCTCTACGAGAAGGTCAACGATTTGAGATAGTTGACTCACAGAATGTGCGCATACAACTCTTCGTCAG
GCAGTTTGTCCTCTTCGGCGGCCGTCGTGTTCCCTTTAACTTACAACAGCAGCCGGGGATTAGCATCTCC
GTACAGTATAACACAGTCAAAGATAGAGAGGTACGCACGAAGGATGCTCAGCACATCTTTCCCTTCCCCT
ACCCGATGCGTCACATCTTCTTCTCCCTTCCCAAGTGCCGCCTTCTTCGCATTCACGAGCTCTTCTGACG
GCTTGTTAACTACATCAGTGACTTCTTTCGCCTTCTGTATCGTCTTGCTCGGAATCAGGTCGAGTATCGC
CCTACGGAACCAGCTGGGTCCGAGATAGGGGAGGTATGGGAAGAGGAACCGGGCCCACTGGATCTTTTCG
AACGACGGACTGGATGTGTACACGTCAGTCAAACGTCACTTAGCGTCTCAGTACAGGAAGAGAACGTACA
CGAAAGCCTTGACAACTTCAGTTAACGTATCCTGAGAACCATCTACCAGGGGATCAAAGGAGTGACCCAT
TCCACCCTGGCCGATGAGTTCGAGCGCGATCCGTCCGATCCAGTGCATCATGTCGAGCTCCTGTGGACCG
CCTTCGACCTGGCTGTTGATCGCGGCTACGAACTGGAGCAGAGAATCCCTCAGCATCGTTCGGAGGCAAA
CAGAAGCGGATGCATATGTTACCTTCTCAGTCACGTTGTAGAACAAGGGTGTGATGTTGCGTATATGCGC
GACAGAAAAGACCGGGTTTAGCATCTTGCGCTGCTTCTTGTGACTGTCTCCATGTGTTGAGAGAAGTCCG
GGGCCGATCAGGAGGAGCATCGTGCTGGAATTCAGAGTGGTAAGGACATGGTTGACGAACGACAAGTAGA
AGATGAAGTTGAATGAGGGAGTTGAGCGTACCCGATGAATTCTCCGCCCCGGTAGTAGGACTCCTGATCC
TTGATAGATATACTGTGCATTGCCTTCAAGTCGTAGATATGGAGTGTTTTCGCCTAACAGGACAATAAAA
TGAGCTGCGGGTTCGAGGATCGAAAGAACGACATACTCCAAAAAAGCCGTGAAGCTTCGCGACTGGGCCG
TACGTATCGGCAATGTGGCGCACAAAGTCCCAATGTTCCTGGCTGAAAAGTTGCATGATATTGCCTATTT
ATTAGTAGTAGTCAGAGAGTTGCCACACGCTCTCCGGCCATCTGGCGCTACTTACCTGCCCAGATTGAGC
CCGAGGGTGGACCAGAGATGTTATCGAGAGGAGAATATGACTTGCGGAGCAGCCGCCGTACGAAGTAGAC
TGATACAGCACCCGTGACGAGAGTAAAAAGGGTCGCATGTTGCGAGTCAAGCATGGAAACCCAGACTGTG
AGTTCCATACTGGAGAGAGGTCAGGTAAGTTACGTTGTCAAAATACCTCCTGCCGCTATATATCCCACTG
GACTACTAACAGCCGTCGATGACCAGAAGCGAGTCATAAGAGCGGACCCGGTGCGGCGCTGGTTTGATGC
CTATGACTTTCGCTACCGAAAATCGAGGGTTCTGAGGGGGACCGGGGTAGCTCAAGAGTTAGGTTCGACG
CAAGCCACACGGTAGTAAACGTGGGAGGGCTCAAGGGTCAACTTGCCTGTGATACGTTACTTCCAATGGA
GGATGGTTTGTGGGATTTCGACCGTTTGTCACGGTGCGCGCGACTCGGATTGCTAACGCGAAGTGCCCGC
CCACGTAGTACGTAGTTGCGACTGGGAGCTTTGTGTCTGTGTCATGTATGGGGTGACCCGTGGTCTGAGG
TCTGTTCAACGAGATCAATTCCTGCAATAGTGGTCAATATCGACAAGACTATATGTGCGAGGGCGTTTGA
AAACTTGGAACTTGAAGGAGAGTTGCTCAGCGCTGGCAACCAGACGCCGTCGCCAGCACTTGTCCCCGGC
CCGATGCTCCCGCAAACATGGGCTCGTATGACGTCACTCTTAAGGCTATTCACAAGTCGTACGCTCAAAG
AGATGTTCTTCTCTCCCGACGCGAATAGCTTCTCGGACACCCTAGTAATCGATTCGTATGCCCCGAAAAC
AATCCAGCAAGGCGGTCACCCGGGAAAAGGTGAAACGAATCTCTCAAGGCAGACGCAATGCGATGAAACC
ACAAGAGCTACCACTGCCGAAGGTGGAGGACGCGTTGGAAGGTATGCCACACCCATCATTGTATACGCCC
ACAACTACTACCGTAGATACAACAGCGACGATCACCATGTCCTCGACGGCGCTTTCAGTGGAGTCAACCT
CCGGGAGACGTAGGGGCGCTGCATCGGAGGCGTACACTGGCAGACTCTCGCATGATGCATATAAAGTCCT
CAGAGGTGAGTCATATAACATCGCTCTACTCTCCACGCGTCCAACCCGGCTATCCGCGCCGTCACTCGGG
TCATATCGCAGCCTTCTTCCGCGACGTGACATCCAACCCAACACTCGCCCAGTGCAATGAGCTCTCATAT
AAGATCCAGCAGCTCTCCGGCTGCGAGGCCTGCACATGCGAGAAAATCCGACAATACTTCGCCAACAGAA
AACGCAACTTGGCCCGCCGGACATCTACAGTGCTCGGTGTAGATACGATACCACTCGGTGTAGAGGAGGA
CTCGAAGGAGGGTATCCTGACCCCGAAGGAAGTCTTTCAAGTTTCTGCTCATGCCCCTGCGGCGTCAGGG
ATTGCTCATGAAAACTCCACTGCGCAGAAAACAGAGGCGCTCGTTCAAGCTACGAATAGCCTGAGCGCGG
ATGTGCAGCGTGGTCCCAGCGGCACCCATGTTCCCCAGTACCCGTCTCAGGCGTGTACCGCTGGTAAAGG
TGGTGTTCCTGGTACCCACATTATCTTGTGTGAAACTCTGGATGCCTGATCTTGCGTACTCTGCGCATAT
AGTCACTCATGCGGCGGAATTCCATGTTTGGTACATCGGCTATCCAAGCTCCCCAGCGCCGTCTACGGAC
TTATATGCCCAAAGCGATCTTCGCGTATGTGATCCACTCGTCAACAGAAACGCGAGGCTGCTGCTGATGA
TCTCTCGCTAGTTTGCCATGCAACCTGTCTCGTCCCAGCTCCCAAGGTCGGCCTACTGTATGGCTCCTGG
CGCCCCGATCGTGACGAAGACTTTGATCCCCAGTGGTACATGCATTCTATGATTGGTCTTTGATATTGTC
TCTGATAGAACACGACTTTAAAGACGCAGCAGGTGTTACCCCAATGGAAACTGTTCAAGTTGGAACGTTA
CCAGGAAATTCAACGTTTCCGCCAGCTCCCCCAGACTGGATTCGCTGTCTCGCTACGGAGATCCATCATA
CCCTCACTGCTGATACCGCTATACACCCCGATGTAGTCCCAAAGACATTCTCTGAGCTCTCGCGTTGGTT
TACGGGAAGCTGCTCGCACTACTTGTCTCGGGCTTCGACAACTCACCTATAGTGCAGCTAACGATGATTT
GTCTTCCGACCTCCTTGTCTTGTTGACTATCTCTGAATCTTGTGATTCCTCTATCGAGCGCATGGAATCT
TGTATGGGTTGCAAACTGTGTTCTATGTTGGTCAACATTGTCCTTCTCTTACGTAGTGTTAAGTTCGCGA
TCATATATGCAGGCCCAGAGGGCGCGATTATGGGCCACGTGGAACTTTGCAGCCTCTCGGGCGATCCATA
TGAAACATACCACATCAGCAACCCCCAGATTTTCTTACGGCCCTTACGGCCCTTATTCTCCTTATTCGGT
TTTGGGCCACAATAGATGACTTAACAATGGGTTCAATTTTTGTCCTAGTTCAGTCAAAGTTGGCACCTCA
CATACTTCATATATAACCTTGAGCTTCCGAAAATTTCGTAGACACAACTGCAAAATTGATGGAGTTATTC
ACCGGGTGCGACTGGCATAATTCCGTCCTTATGAGCCACCCGTGGCTGTGCTGTAAGCGCCCATTTTCTT
ATCCCTTACGGCTCCTTACGCACCCTTCACTACATGCACAGGCCCGAAGGTTGTGTTGTGATAGGCATGG
GAAATCTCGGGGCGGTCTTACCTTACCCAAAATCATATTCTCACGGGAAAGGTAAACTATCCCAACAGTT
TGCCAATGGTTTTCCATGAGCAGGTTTGGCAACCTTTCACACCGGACAGGGCACGGGGGGAAATGCATGA
CAAAGTTAGAAAAAACCGTGGCGATCTGACGCCCGATGCAAAAGGTACACTTTCCCGACTCGGGTAAGTT
TGTCTCAGAGTCTTTTGGTGCAAAACATAACCTTTCTCAATGCTGCCACCGACCCATATTGGGTCAAGCA
CAGGAAAGTGATGGGAAAGTGATACTTTCCGGCCCTGTAATCGATGATGTTATAGGTTTCCTTTCACTCC
CTGTGAAAGGCGCTGCATATAATAGTGAAATTCAACCTTTCCCCACAGGTCAATTTTTTGGGGAAGGTAA
GACCGCCCCGAGATTTCCCATGCCTATCCCAACACAACCTTTGGGCTTGTGCACGTAGTGCTTACGCCGT
GTATAAGCGTCAATAAGGAAATCGGGCGGTTGCTGATGCACGAGTATCATTCATGTTCGAAGGTTCTTTC
GGTATGCTGCTCAGGTAAACGACGGGTCTCTGGTCAGGACTCAGGATCGTGGCGCTCATATATTGATGAG
TACTGGTACTACATCGGTTTTCCCTCAAATCTCATATACCCATCTTAGGCTTATTCGACTCATCCGGAAG
CCATTTTACAACTGTCCTCGGGCCACATTTGGGCATTCCAGCAGGCGATAACATCCGGGCAAATTCCGCT
GTTCTGGGAAAGGTTTCTACAGATCCAATGCTGCTTACGCCGCCAAGCGTGGACCTGCGTTTTTAAGACC
ACTAGAATACACGTGATCCGTACTTATGCCTCCTTCTCGAATTTCTTGCCGAGCGGTCCTACTTCGACAA
CGAGGCAAGGTGCATAGAGATACTCGACTGAGGCCTCGTTCCCGTAAGTCATGTATACTCCAGACTGGAT
GTACCACCTCTGCGTGATCGCCCGAGAGGTGACCCAATGCACCACGGACGTTGCAACGTCGTCGCCGTAA
AGATTCCTCGCTTCGTCCAACTGACTCTCAATTTTATCACTGCTGCTCGCGAACCCCCCCTCGATAACAA
CTCTGCCGCCTTCAGCCAGCAGATCTTCGTCGTTACCGACCATATGGCGGCCTTCACAGTCCAACATTTC
ATCTAGGATGATGCAACCCACAACGCCGTCATACACCAACCGCAAAAGCGGCTTCAGCCCAAGCTCCTTG
CAGGCATTGTACAGCGCCCAGTCTCCGCCCTTCAGCCAGCCGTTGTGTAGCTGGTCCAGGGGATCGGGAT
CGCTGCCCTGCCAGGACTTTGGAAACGGGTAACGATGGCGCAGCTCGAACCCGAGCGTGCCGCCGCCAGG
CAGAAACTGGGAATCGTCGAGCAGTGCAGCGAGAACGTCGCGGACGCGTCGGGTAGATGAGTGAGTGGGA
TGGAGCATCGTGAGTCCCTTCGGGAGCACGGCTGGGTCGGGCCTGCTCCAGTACAGGTTGTACGTGACCG
TCACCCGATGGCCTGAAGTGACGGGCAGGATCTCGTGCTCCACATCGCTGAAGAAGGCGACGTATACGAT
CTTGTTGGGTGGACCTTGGTTGAAGAGGAGTTCTGCGGCATCGATTGTCCACTCCTGGCCTTGGTGCCGA
AGGACGATTGTGCCACCTTGGTGAGGAGTAGGGAAGATGACGACAAGGGAGCCGAACATGGTGTCGCTCT
TCGGCGTGTCCCTGTGTGGCTTGAAGAACGCGCTCTCTCCTATGAAGGAATGGTCAAGTTATTACATCAT
CGTGCATGATGTGGAGCCGCAAACTCACCATAAACGTTGAGCTTGTACAACTCTGCGCGCGTATCACCAC
CCTCCTTTTTGCCTGATAGAAGTCCGGTGTGGACGATATTGAGCAGACCCGAACGCTCGACGTCGAAACG
CAGCATGAAGTTCTCGGCATCCATCTTACCGGCCTTCCTGTACGTCTCGTCGAGCACGGTCTCGGTGTTT
CTTCCGAACCACGCCGCTTCGGATGCGTCCGCAAGAGCCTTTAAAGCGTGCAAGCGCTCTGGAGACGTAT
CACACAGGTTAACATATCTGTGAAAGTCACAGGAGCTATCAGTTCGCGCGCTCAGGGGCGGAGAGAGCTC
GATGCTCACCGTGCGCTCGCCTGGCCGTAGTAGAGCTCGAAATTGTCTTCGGGCAATTCCAGCGTCCCGC
TACAGAAAGGCGGTCTCTCCGCCAGAGTAGCGCGGAGGGCTCCTAGCAAGGGGAACTTGAATTCTGTCAT
GAAAGACGTGAAGTTGAACACGCCATACGATGGGGTGTGATCAAAAAATGGGGGCTATATTGTCACATAT
AAGTAGAGCGGGTCATGGAAGTTTCCAAGGGCTCCTGACTCAAAAGATTTTGGGCCATCCCGACACAACT
GTAAGCTTAAGCGTGCCTCCACCGTGTTTGATTCTAATATCCAGGGACTTTAGCTCGATGCCAGTGTCTA
TCACTAGAATAGGTTTGAACGCTGTTGAGAGTGCGCTGCGCGGTTGAACAGTTCTCGATCTTCGGGACAA
TCGGGCCGACACAGCACTCCGACTCGGAGGCCGGCGCTCTTTTCACTCTCTTGTTCAATGTTCAACGTTA
AACTCTCACTTACTACTCACCAGAGCCTGATATTACAAGCTTGAAGTAGTAGTATGCGTCTTCCTTTCAC
CACCACAAATCCCAAATTTATTCGCCCGTGTCGGACACTGCCAGTCTCGCCGTCACGCCGTCATCCACGC
GATGTGTTCTGAGCGTCAGAACTCCACCCTACCTGGCGCTGGGCCGCCAACGCTATAGGCTATTCGCTGA
CAGTTGCACTACTTCAGTAGTTTACTTGATCCAAAGCTACTGTCTCGGCGACTTTCTATCAAGCCACCTT
GGCATGGTCTCATGTCTTTCTTCCCTGCGATGACAGCGCTCCTAGTAAGGTTTGGCGCACCAGCGCTGCT
TCGCTGTTAGCGTTCTATGAAGCGAGGACGAACCCATGGAGAGCAACTGGAGCCAGCCATGATGCTCTTC
TCCCTGACAGCGTGGCCCTTTTTCACTCCCCTGCTCACTATCCCCCTCAGTGTCACCCACGCTTTGGCCG
CCTATCCTGTGAGCCTTTCTCTCGCCGGCCACTGTCCATTCATCGTTTCACTGACCGACGACCCTTTCGC
AGCGCGAGCCGAAGCTTGAATGGGTCCTATGCGATGCTTCTGTTGTGACCGATCCTCACCTTGATTGCGC
TTTCCTCACAGTACCTCTGGACTTTCACGACCCCGAGGTTGGAAATGCTCGCATCGCCGTTGCAAAGGTT
AATGCCACAGGGAAGAGACGCGGGACGGTATTCTACAACCCAGGTTTGTTGAATCGCTACTTTCCGTTTC
GTGAGACCTTAAATACACTGAGTATCGCGGATAGGTGGACCTGCTATACCGGGAGTAACAGTCCTCAATG
ATAGCGGGGCGAGAAATTCCCTCTTGTCAGCCACAGGAGGTGTCTATGACATCGTGAGTTGGGATCCGCG
AGGCGTCGGCACCCTCACTGTGTCAGTACATGCGCTTTGTTTCTGCCTTACTATGGCTTCGCCTGACTTG
CCTTAGTCCTGGGAGCGTCTTCTGCTTTGACAGCGTTCGAGAGTACAACGAGTTTTTCAACGGCACGATC
GAGCTCACCGGCATCGAGGAAACAGGCAACTTCACCGACCCAGCGGATACCAAGGCACTCCTATCTCAAG
CTCCGATCATGCAGGAGAAATACAGACAGGTCGAACAAAAGTGCCTCAATGGGCCTAGCGGCAAGTATTT
AGGATACATGGGTACGGCCGCAGCAGTGCGTGACATGGTGTCCATGGCGAACATACTCGATGGTCCGGAC
GCGCCAATTAACTATATCGGAGTCTCGTACGGCACGATCATTGGAGCTTGGTTCGTGAACAGTGAGTCCC
TACAGCCTTCCAGTGCACACTCACAACACTGATAAACCATGCCTCAGTGTTTCCGGAGGCGAGCAATCAG
GTTGCTTCTTGCTCACACTATCGAACTAAAATCTTGGCACCTCAGCGTGTAGGACGTGTGATCATCGACG
GCATCGTCAATCCCGAAACTTTCGCGACCCAGGAGACATCCACGGTATATCGCAAAGTTGGCGCAATCGC
ACTGTATTATTGCTGAGGAGATAGCCTACAGGTTTGGGACTCACAGCAATACGAGTCCGCTGACACCACA
TACAAAGGGCTCATCACAGGATGTGCACTCGCCGGACCGCAAGGTTGTCCGGCCGCGTCTGAAGGAGATG
GGCCACTGGATATAGACTCGAAATTTCAGGCTCTGATCAATGCTGCACATGATGCTACACAAAAGAATAC
ATCCGTCCCCCTTACATCGGGGCACATTCGCTGTGAGTATCAACTGATTGTATGGAAGATATGAGCCCCG
ATCTGACAATTGAAGCAGTGGATCTCTTGGGCGCGATGTACAATCCGGCCAACTGGTCCACTTTTATGAA
CGACTATTATCCTTGGGCTGTTTCTGTTGTCGAAGGAGAGTCTGGCCAGAACCTGAACAGGAACGGGAAC
TCCCCGAAGTTTCACATTGATACAAGGTATGTGTCATCCGCGATAGACGAGTCCAAGCGACACTGACGCC
CTTGTACAGTCAAATCAGGCGCCAGAATCAGATGAAAGAAACGCGATCATATAGCGACGTGGCTATTTTC
TGCAGGGACAGTGTGGACGTTGATCCGCACGTCAACATGACGGATGTCTTCAAGGCCGCGATTAAGGGCA
CACAGACGATCTCGCACATGTGTATGGCCCTCCCGGAAATCGTCGTGTACAAAGATCTCACACTATCTGA
ACAGTTGCCTCCATCTGGCCCAGCCTGACGTGCTCATTTTGGCCCGTCCGTGTGGTGGAGAGATACCAAG
GCCCGTTCAACAAGACGCTTGCCAACAGGATTCTGATCACTTCACACACGGCGAGTACCTCGCTTCCGGA
ATGACATTTTTCGCATGACTCAACTTCCTCTAGTACGACCCCGTGACGCCTCTCTCGGGTGCCCAAGCAT
TGGCAGGTTTCCTCGGCGATAGTGCCAGGTTGGTTCGGTTGAATGGTTTAGGCGTGAGTTTGTCTCGCAT
ACATTCACACTATGGCCGCTTCTGATAGAGGATGCAGCACACGCCGGACGCTTCGCCGTCAGCTTGCATG
TACAACATCTTGGTAGCATATATGGTGAACGGGACGGTAAGTCTGTGTGTCGTACCTGGATATATGGCAT
CGTGTGGTGCTCATTGAATTTGGCTCGTAGTTACCCGCGAACGGGACCGTGTGTGAGGTGGATGCTGATT
ATGAAGTATTCCCGGGTGTGACCACCGCGGATATCTTAGCCAATCTCCCCACAAGCGATATTTGACAGTT
GCCTTCATTGAAGTGTACATTACCACAAATTCGGGGGAATTACCACCAGTACACTGACGGAGTCTTTCAT
GACCCCAAGTTACACCCATGTTCTTTTTTGCACTTCTCATTCACTGATTTGCATGGTGTGATTGTGATAT
TTCTCGACGAGACATAATGCAGGTAGAGAAAGAGGTTGAGATCTCGATTGGATTGTAATTCTCGCTCGGT
AGTAGAGGTCACCGAGCGGACGGACGCTTACTACGTCACGCTACTCTGTCCACCTCGCATCCGACTCAAC
CCAGCTATGCTTTGCCAATCTATCCGGGCCATTATTACCAGCGTCCCGCTGCAGAATGGCGGTCTCTCTG
ACAGAGTAGTGCGGAGGTCTTCTATCAAGGGGAACTTGGATTCTGCCATGAACGACGTGAAAGTGAACAC
ACCGGACGATGAGGGATAGGGCTGGGTTGTGGAAGCGCCCAAAGACTCCTGACTCAAGAGATGGTTCATT
TTGGGACACTTTCCCGACACGACATCGACTACATAGTATGGGTACAGATTACTCATGGTGAGTTGAATCC
TCGCGCCAAATGGATCTCCAGCTGCATGCCAGTGCCAAGACAGCAGTCGGACTGAGTCAACTTGAACTCC
ACTGTGTAGTATACACCCCATCTGAAACAAGACAAGTCGCGCGTTCGATAGGTCCTCTTGGAAAACCGCT
AGGTGGAGGGTCAAGTGCTGTGGTATATGCATAGACTTCCAACCTCAAGGCACTTGAGTAGCCAAATGAA
ACGGTCCTGGCTCACTCCAAATGACGAAGAAGGAACTCGAGCACACGGTAATTGAATCGCGCAGGGATAA
TTGTGAGTCTGTGTGGATAGTATTCGCTTCCATGTTCGCATCTATGTACCATCATTAAGGACGGTGCCCG
CAACGTCGATGGTTGGTATACATGCATGGCGAGAGCGGTCTCGGACACCAGATCATGGAAACACTGGCTT
CGGATCCGAAGACGTCGATAAGTGTTCGGACTCTGCGCCATGACATGCAATCGTAGTCCTTCATCCAGCG
GGCCTCCTGGGATCGCATGAACGACTCGGACGACGTAGTGGTGTGTGATGATGCGTTTACGGACGCGGCT
TCGGCGACCGCGTCGTAGGGCGAGGCGCTCCAGGCGCCGGTCGAGGAGACAGAAGATGAGTCCGACCAGG
GGTTGGGCGACGGTTGGGGAATCAGGTGGGGACAGGGATGGAGTGGGCAGAGATGTAGTGGTTCTCCTCC
TTGCGGGCTGCGGGGTGCTCCAGACCAGGAGGCGGGAAGTACGCCTCTTTAGTGAAGTTGTTGATCTCCG
GCCCCTGGTAGGCGTACTGGTAGGGCTGGGCGTACACCTGTGGCTGTGGCTGTGGCTGCGGCTGATACAC
GGGGTCGCAGGACTTGACAAGCTCCTCCGCGTACTTCTGCTTCGCGCCGTCGATGTGAACGGCAGTCGCG
GCAGCAGTCGGCGGCCGGCGGAAGAACGTGTCGGCCTTGACCACCATCTTGCGCAGGATGGGGAGTGTGA
CGCGACGGAGCGGGCAGAACGTGAAGATGCGGAGGATGATGGCGTACGCGGCGGTGGAGACGGGCAGCTC
GTCGTACAGGAAGTTCGGGTCTTTGGCGAACTGCGCGAAGCACGCGTCCTTGACCGATGCCTCCTCCCAT
GGGGTGCTGCCGCTGAGCATGTTCACGAAGATCACACCCAGCGCCCAAACGTCGCTCGATTGGGGAGAGT
AGGGCTTGGGCCCAGCGCACTCTGTGGAAGTGAGGAAGGTGAGGATCAAGCAGGGAGGAGGTGGCAGGGG
GAGGAGAACGTACCAGGAGCCATGTACCCCGAGTACCACACCCAAAACTGTCGGTCATATGCTCGCCCGT
CGCGAGACCGAAGTCGGCGAGGTAGATCTGCGAACCGTCCTTGCTAGTCAGGACGTTCTCCGGCTTAAGG
TCACGGTGGGCGATGCGGGCGTCATGGCACGCCTGCACCGCGTCGATGAGCGAGAGGAACGCGGTGCGGA
GGAGATTGTCGTTGTACATGTACGCCTGCTCGCAGATCTGTTCGAACATGTCTCCCCCAGAGTGGTAGTC
GAGGACGATGAACAAGTACTCATCGTCCTCGTACACGTCGTGGAGGCCCACAACGTTCGGGTGGTCGGAG
ACGACGCTGTGGAACGCGACCTCGCGGCGGATGAACGCGATCTCGTGGGGCTTCCGACCGATCTTTGAGA
TGATTTTGACGGCGCGGTAGGGGGGCTCCTCGCTAGCGCCGGCATGAAGGTCGATGGCCTGGTAGACGAC
GCCGAAGGTGCCCGAACCGATGAGCTTTAGAAGTAAGTAGCGGTTAACAACGGCACAGCCGTTGAGGTTG
GGGATAGAGTTGGTGGAGGACGACATGGCTACGACCGTCGACAAGGGAGGGATTGAGAGCGGAAGGTTGA
GGTGGGATGGATGGTCTTGTGTTCACCTGGAACGACGAGGATGGGGGGGAGTTCGAGGCCAGAGGGCCTC
TCCTTATATACACATTCAGCTTTAGGGGGACGGGCAGAACTCGAAGGTTACGCCGTTATGATGCGGACGG
ATAGACTCACCCGCAGATATATCCGACTTGTAAATATTGCGATTCGGCCTTGCGTCCAACATTCCGAAGG
GCGGGTTGCCCGTACTAGGTTGCAACCCCGGATTTGTTCCTAATAACCGACAGGGGGATGGTCAGCTCTC
GAACGGCTACCCTCAGACATCCGTACGCAATACCCACGTTTATTGGTAAGCCCACTCGATGTTGGGCCGG
TCCACAATCATCGCTAGCTGACCCTTCTCTTCATAAAACCTCTGCTCACGACATGCCACAAGTAAGCAAA
GTGAGTGAGATAGCATGGTACATGTAGCATCACCGATCGTATACTTACAATCATGATCAATATCTATCCA
AGGAGGTACCAGAGGTAAGACAAGACTCACCGGGCATTACTAATCCCGACCTATACTGTGAAGGGACGTT
ACGGCCGTGACCAAGGTTGTGGGCTCGATACCAATTGGGCTGTGTCTCATCCGCAAAGGCTAGAACGCAG
CTCCGGATGTTGCCGCACCGTACACAGCATCTCTGGGCGTGTCGGACTTGGTGATACATGCTCTCTTGAA
TTTGCTGAGGTTTATTTGAAGGACATTTCAACCTCTGCGGGGGCTTCACATAAGCTTGATAGACTTCGAC
ACTCCTATTCACGGAATGGAATATGTTGTCGGATACGAGAAAACCTTGTCGGCAACGGATCTCAGTTCGG
TTTTGGAGCTTCGATAACAACGAAACGCACCTGCATGATTGCTTCGTGAAAGTATGCCCATTGAAGTAAT
TGCTTGCGCGAATTGAGATGTTCTGACTGGAGCCGACAGATGCTATACTTAGCAGAAAGTTGAGGCTGCA
TCACTTTCTCATCTCCTGACCGACATATACTGAGATTACGATTACGAGGTGAATACATAGTTGTCACTGA
TGTCGTGCTAATATATGCTCAGCTTCCATCATGCGCACATGCGAAGACATGGAGGCTCACCTGACGAGAC
CCTCATTCCTGAGCGCTACAGACGAGTGACCGTCCACTCCAAATAGCTCCTTGGAGTATTGGCCACCTCT
CCATTGTGGATGTACCTGCGCGCTCGCTCCACCAGGCGCACATCAACCCTCACCGTACCCTTCTCAAATA
CCTGTCCATCCCACAGCGCGGTCCAGCTCTCCGGAGAATGGGAGAACATGTCCAGGGAGAACCCTTTCCT
CACCCCTTTCTCGCGCAGACCGCTTTGCAACCCGATGATCATCGAGCCGGGCTCGGGCGAGAGTAGACTG
GCGAGTGCTCGTGCGAGTTGGAGCTGTTCAGCTTCAGTAGAGAAGACGTGGAAGACGTGCGAAATCGTGA
TGGCAGAGACGTGCCCACGGAGCTCTGTAAGTGTCTTGACCGAGGGGAGTGAGGGTGGTGAGCTCGGGAG
AGGAGTATAGATGGGAGTGTCTGATTTGAGAAAGGCGGGGTCAAAGATGTCTCCGGAGAGGAAGGGGACT
GGGAACGTGTCCGGGGTCGAGTTGAATAGCTTCTGTCCGATATCCCAGAACTCTGTCGTGACAATTATAA
TAAGCTCTACTAATAGTGCAACGATCAGGATCGCTCACCTGGCACGATGTCGGTCGCGATAACACTTTCT
CTGGGATATCCATCGAGGATTGCCTTTCTGAGATCGACACCGACTACAGGAAGTATTAAGGGAGGGCGTA
GATACGCGGATCACAAGTACTGCACTTACAACAGCATCCGACATCGAGGAGGATGGGGTTCTCGCGAGCC
CGTCCGAGCTCGATCAATCCCGGGTACCCATACGTGTGCGATAGCTCCAGTCTGACAGCGTATCAGAATT
GACATGCATACTAGCCTCGTGACCAAGCTAGGAGGTACGCACTGCACGAAGTTAAAGTTCACGATGCTCG
GATACGGCTGCACCTGCTCGATCCGAGTCAGCGGGCGCACCATCTTCTCCTGTTGGATACATGAGGCAGA
GTGGGACCGAACGTACGGTGTACGCTTCGCGCTGAATGGCCACGATGTGTGCTCTCAACACAGACTCATC
TTGGATGTCTGTCGTGGCTCGGAAGAACTTGAGTTGATCCATGTCGAGTTGCAATAACTTCTCGGTCTCC
TCGAGGGCGAGGATTGACCTCAAATTTGCAACCGGTCTGACTTCAGACATCTCTGTGCTTTCATAAGCTC
AGAGGCCAAAGGAGGTATCGGATGAATGTCAAACCTCGGAGTGTGAGGAGGACGGTACTGCGTATTGAGC
CTGCAATGTTCGAAGGTGGAGGCAAGGACTAGAGCAAAAGTGCGTGGGGATTCAGCCTAGTTATATGTCC
TGTCATGGGATAAGTATGGTATTATTAGCTCGTGTGTCTGTTCCGAAAGTAGACGCATGAGAATGTGTTG
TACGCGGCTATACTGAGTTCGAACTTGAATACCATGGTGATCTGCCGGGTTCCTGTATATATGTAATCAG
AGGCACAATTGAGTGCTCAGGATATTTCTGAGTTTGAGGCAATGTCAGGTGGAAGATCGTCAGCGAGTGT
GGCTGCCGTCAGGGACGCGTCCTCCTGAGTCGGAGTGACGCGATGGCTGCTATCCTGTGACGATACAGGA
ACCGAATCCTGTAGTAGTATGACCTGCATGATTCGAGTATTATAAGCAGTTCCATCACGCAGGATTCTGT
CAGAAATGAGCGCGACTAGAATGTGAGGTTGTAACCGGTGGTTCGCGTCAAGTCTCAAAATTCCGATGGT
CGAAGCGCTCACCAGGCTCCTTACGTAAGGCGGTTGGAGAGACTGTTCGGAGTCTCAATTTTGGAGGCTA
CGTTCACTTGCCGCTCTATAAGTAACAGTCTCTATCTTGCCGGAGCAATCTATAACTGACTGCAGCACCA
GATATTCTGGGCTGAGCTTCAGCATGATTGTGCAGAACTGTGAGTAATCTTTTCCGCCCCCTTACTTAAC
GTATATGATGTATGAACGTAACGAAGTAGACGATGTCCTCGGACAAGGACGCCATGCGGCAAGAGCTGTT
CTACGCTGCGGTCTCTCCTTTCGTCCAACGATGTCAGACGCAGGTATGGCAAGCTGGTGATATGTTCGTC
CAGAGTGACTGAGAAGCTTTTTCTTATATGCGGCTGGTGAGTTCCCATTATAACCACCTCAATTTCTTAA
CCTCTTCCCTTCCCGTACATTCTCGTCGCAATCGTTGTTCTCCACCTCTACCACATATTGTGTCCGTGTT
CTAGGTATTGTCGTCAGGATGATTGATGGTACATCTCGAAATCAGAATTGCCTCTCTTCCTCTTCGCCCT
CTTCATCGTCGATGGGCTCATGCATGAACCTTGATCCCGTTGGGCCTACTTTCACACCGAGACGATGCTC
GTGCAGAGGTAATCAAGCGACGCCTCACTTCTGTAGCTGACATATGCCGACTGAAGTCTGTTCCAGTTCT
CTGCCTTCATCGCCCGTCCCAGTGCACGACCACGTCTTCAGGACGTCTTCGACTTCCAGCTCCGAATCGA
GGTCCACCATCTCATCTAAGGTCATTGCCATACTCCGACCAGATCAATTTCAGCAGTGGCGTCAGCCCGA
ACGCCTTGCACGCCTCAAACAGCGCCCAGTCTCCGCCTGCAGGCTGTCAAGCGGATGGTCATCCCCATTC
CATCACTTCTTTGAAAGGGTGGACAGATGCTGCAACCCCGCAGGAGTGACGCTTGGATTCGGACTCCGCC
ACGCATACCCTTTCCCGCGCACCTGGGACTATCGCTCCTCTCACAAATACTCCAGTAGGAAGAAGGATCC
CTTGGAGGTGGTGACGGGGTGCCTCAAGGGCACCGACGCGGCGCTCTTCGCCGCGTTTGAAGCACTTGAG
CTGCAGCCAAGGTTACGCTTCGTGACTGACCCCCTTGATGGTAGGGGGACCCGCGCGGCGCTCTTGGCCG
CGTCCAAAGCGTGGCTCGGTGTGTGGCTACAGTTATACCGTGATGATAGCGACTCGAACATCCTTCTGGA
TCACTGTGAACCTCGGTGATACCGAAGTGGATGGAGTAGTGTCCATGTTGATCAAAGGAGAACGCGGCAT
CGTTATCAAAGACGTCGATGCTGACTGTCCGGATGCTATGAGATGGGCGAGACCGATGATGGCTACGCGA
AGCTTCCTGTGCATTGGGTGACGAAGATGAAGACGCTGAACCCAGTCTGATCTCGTCGCTTATGGGGCCT
GTGCTCTCTCACTTATACCTAGAGGCATGCCTTGTCGTCATTGTAGGACCAGTGGAGGACAGGAAAGCGG
TATCGAAGAAGCTGAAGGTGTAGGCTAGTCGCTCGATAGACTCGGAGTACTGACTCGTACATATACTTGG
AAGATGATATGAATCACTATCACGTCCTCTCTTCAGTGTAAGCGTCTATCGACTTCTGACCTCTCAAAGG
ATATGCATCTGAAATACATGTACGTACCTACAGACCTGTGCAGACATTCATTACGAAGCCGACGGAAGCA
ACTTCATTACAATCATCGTGCACCACTCCCAGTGTCCACTCCTGCAGACCTTCAATCAACCTCAAAAATC
TCTGTGATACTATACTCATGGTCACTCACCGTCGTCTCTGTATACGACACCGACTTGAACAAACTAGTTT
CATGAGTTCGATGTCATCTTGACTCGGAAAGCCTGAGGCTGCCTCACTTTGGCCTGTATGCTCGTCCGGC
CGTTCTCTCTCCCTTTGCCCGGGCCCTGAACCCTTCCGCTCCTTCACGTCCGACTCACAGTGCTCCTTGT
TACAGCTCTTACGAAGTCATGTCGTTCTGGGCCAAGCTTTCGCTCTTTGTCGCAGCCTCCGCCGCACTCG
CAAGTACTCTCTCCATCTCAGTCTCAGTGAGGTACTGTCCTGATACTTACGCTGAATGCGCCCGTTCATT
GAGTCGAGATCACTCATCGTTCACTCATCGCGCTCACGAGGTCTACATTGTCGAGAACAGAGTAGTGCAG
AGTTAATGGATCCATACAAATTAGATATCACAACGATCACAAAGATGTCCACAGGACTCGGTAGGATGAA
AGCGGTTCTCACTAGTAGTCTAGTCGGCTTTATCAGAGGGCCCTGACCTTCAGCAGCATCTCCGGCTTGG
TGCTCTTCTCACCCATAGTCGGATAGATTACGGCGGAGGAGTTCCACGCGATCGGCTGATCGGTCAACTC
GAAGGAGAAGTTGGTAAGCATGATGGCGAGGACAACCTCTGAAACCTCCAATGAGCGATCCATCGCGAAG
AGCGAAATAGGATCTGAAAAAGCAACCCACTCATCTCTAGCTGGGAGAACTTGAAACCGCTGTGAAGGTG
AAGATTTGGGTATGATGCAAGCTATGGACGGGATACGAGCAACGTCGTCACTCACATGCAAGACCTTATG
CCACCCGAGAACGTCATCCTAGTGCACAAAGGCTCAATCAGTGTATGTCCCCCTTCCGCGCAAAGACGAG
ATGAGGTCTGATACTGACAAATTTGCGTAAACACCAGGCAGATGTGCGTCTTCAAGCAGCCCTGGGAGTG
ACGCGAGCCAGCGTTCTGGCTTCCATTCGTGTGCATCGTCGCCCCAGAGCGCCTTGTTGCTGTTGCTCGC
TTGGAAGTGCGCTAGCACAAAGGTGTCTCTAGGGACGACTACTTCGCTCATCAGCCTTCCGTCGCGTCCA
CGTACCGGTTCGGAGAACGGGAGAACGAGCTCCTTAGTGGCCCTACTTCATTCTCAGTCGACGAGCTAAA
ACAGGTGGAGAAATGCGGGACGTACGCGCGACCGGATAGCAAGACGGGCGCAAAGACGCGTAGCGTCTCT
CTGCACACCGCGTCGAGATAGGGAAGCTTCATCAGGTCGTCGTAGCCGAGGTCTGTTGTGCCTCCGTTGG
TGGCCTCGATCAGTTCTGCACGCAACTTCTGCTGGGCGTCCGGATGCTGGGAGAGGAGATGGAGGATACG
CGAGAGCGCGTTCGACGTCGTGTCCATGCCGGCGAGGATGAAGGTTCTGCTCGATAAATTCGGAATAAGC
TTATGTCACAAGATGCAAAACAAAAAACTAGTATGCACGAGGTCTGTGCGAGGATCTCTTCATCCGTCAT
CTGCTCCTTTGGTGTGGCGGCCATGTTCGCCTTGACTACTCAGACAATTATGTAAGCGAACGCGAAGCTT
GAGTGTACGGCTGGTCGCACTCACGACAGATACTCATGATGTCCTTCCCTTCTCCAACCTGCGCCATGAG
CGCGGCATCTCCCTTCTGCAACGCAGCCTTCCGTTCATCGATGATTTCCTGCGAGCGTCGCAACATTGTA
TCCGAAATGTCCAGCAGGCGCTGAAGTGGCTGGTGCGGCGCTAGGCGGAAGATGCGTCGGAGGATTCGGT
CCGAGAAGACATAGGACAAATTATCGACCCAGAGCCCAAGTAATCGAACGCGGTTCAAAACAGGGCTGCT
CAGAGTCGTTCAGGAATGCGAGGGAGGAACTTGAAGAAGAGAAAGGTACTGACAAGAACAACTTCAGTGA
CTCGCCGTAGGCATCAGACGAGTCCTCCTCGAAATTGTCAAAGGAGTATCCCAGGCCTGCCTGCCCCAGC
ATCTCTAGGGTTGTACGCCCGTTCCAACCGTTCATATCCAGTACTTCCGGGCTACCATCGCTGGGAAGGC
GGCTCTTAATAGCCGCTTGAAGCTATATTTATCTGATCTCAGTGTGCGCTGTTGTTGGAGTTGTATCTTC
GTACCTTGTGAGCGATACCATAGAATATGTGTGTCATGTCGCGGAGATGGCTCGCGGAGAAGACTGGGTT
CAACAGCTTGCGCTGTCGGCGATGCTGAGTGCCACGAGTAGACAGAACTCCAGGGCCGAGAAGTAAGGTG
AAGACGCTGTGTGTGAACAGGGGTATATTAGCTATGAAGAGAACCACACGTCGCTTTCAACGCGGTAGAG
ATATACTTTGACGGCGCGAGACCTTTCTGTAGAAACTCTTGATCCTTGACCAACATGGTGTGCAGCGCCA
TGGGATCATGAATGAGTATGAGACGCCGCTGGAACTCTGATTATCAGTCCATCCAGCAATCGAAGCACCG
ATGGTACTCACGCCTAAGACACTTCGAAGGACTGAGACGGGCCCATACGTGTCTGCGATAGCAGCAAACT
CCTTCCAGCTCTGGCGCTTGCCGAACTCGTTCATATTTCCTGGGAAAAAAACCGTCGTGAATCACTCGAC
AGTGACGGCAGACAGGAAAACTAGAGCAACATACCAAATAAGAACGAGGATGGGGGAGGACCAGGTAGAT
TGTCAAGGTCATATGTCGTCAGATACCTGTGGAAGATTCGCCACAATGCGTAGAGAGCGGCTAGTGCGAC
AAGTGGAAGAGCAATGCCACCCATGGTTGTAAGTTGCAGCGACGGAGAAGTTCGCCCGGGGCTCAGTAAT
ACTTAAATAGCGGAACCCAAGACGCTGCGGCGCGCCACTACTATGTGACCGCCGTGTGCCGGTGTATGCT
CACCTCCATCAGGGATAGATCGATTCCCATGGACTGGGTACAGCCCACGTACGCAGCCAATGTATAGGCA
GCACAGCCTCACTATCGCGTAGGAAGACTTGAAGCATCGGAGACTGAGGAGAATGCGATGATTCCGAAGC
TCGAAGTACTTATAGTTACGTCCCAAACCTGAGGCGATGTCGGAGTCCCCTGTCCTGGTGGGACCCGTAC
TAGATTTTTAAGCAACCTTTACCTTCTTAATCGGGTATTCTCCCGCTAAAGCGCTCACAGAAACCCTAGC
CTAGGGGTCTTTCTCCTCGCCTGAGGTCTGGGATGTACAGTAGGGGATCGCGGAGCATACAAGGCCAAGT
TTTACGATTGGATGGATCTGACTAGTCTAAGTCGGTACTAGATAGTAGTAGAATCTGACATGATTGGAAC
CTGCTCGGCCCGAGCCCATAGGCGCTCCACCAGGGACGACTTCACGTTGGTAGCAGCTTAGGATTGGAAT
CCAACAGTAGAGACACAATTTAGGACTCATACATAGCTCATGAGACAAAAATGTTCTTCAGCACCTTGAC
TATACATCACAATCTCTTGACCTTAAGTAGCATCTCCGGCTTGGCGCCCTCCTTCCCCATCGTGGGATAC
ATGAGGGCAGCCGAATTCCAGACGACTCGTTGGTCCACTAAGTGCAGAGAGAAGTGTGTGAGGAGGACAC
ATAAGTAGACCTCTACGTGCGAGTAGCAGGGGGGAAAGTTGTCAGCAACACAACCATCCTGCATTTGGAG
GGCAGCAGCGTCACTTACTCATCTCCAGTTCAGCGAACTTGAGCCCTCTATAGCGCAAAGTCAGCCATGC
TTGATCATAGTGAGCCTGAGATACTCACATGCAGGAGCGCGAGCCAGCAGCAAACGTTAATCTGAACGCA
AGGCAGGTCAGGCTCGCGCAATCGCGGCGAACGGTCTCGAGCTACGTACAGATTGGAATAGAGATTCGGT
AGCCCTGATTTCTCCACCTCTGCCGGGAGAGGGGAGAGCCAGCGCTCAGGCTTCCATGCGAGTGCATCGT
CGCCCCATAGATCCTTGTTCGTGTTACTTGCTTGAATGTGCAGGATAACCATGGTTCCCTTCGGAACAAT
GATCTCACTGATCAACGAGCCATCTCGTCCTCGCACTGGAGACGAAAGCGGGATGACGTGGTCCTTTGCC
GCACTATAGATATAGTGAGCGATCCTCAATGTGTAAGAGATGATATGAGACGAACGCGCGCGAAGTTAGA
GGTGCCGGTGCATATGCACGCAAGGTCTCGCGGATGACGGCATCGAGGTATGGGAGCTTCATGAGCTCGT
CATAGGCGACATCGATCGAACCATTCTGAGTCGCCTCGAGGAGCTCTGCGCGAAGCTTCTCTTGTACCGT
CATGTTGCCTGCAAGAAGGTGTAGGATTCGAGACAGGGCATTGGACGTAGTATCCATGCCTGCGATCATG
AACGTGCTATTATACCGTGAACGAGATGTTAGCAACTCGCAACGTTCAACCGGAGAGATATTTACGCCAT
TTGCGACACGATCTCCTCGTCGGACATCCTCTCGTTCTCCGCAACGGCCATGTTTGCTTTCACTGGTTTC
TAGAGGTCAACAAGGGAACTTGAGGAACACGACGCCGGTGCTTACAACAGATACTCATGATATCCTTCCC
CTGTCCAACGTGCTCCGCAAGTATGCTGCCGCCCTCGCGTAGTGTCCGCTTTCGGTCGGCGATGATCTCC
TGCGAGCGTTCGAAGATGGCGTCGGAGAGGTGTATGACCGTTCGAATGCGTCGCATGGGGATGAAAGTGA
GAATCCATCGCAAGGTTGCGTCGGAGAAGAAGATCGAGGCCTTCTCTATAAGGAGGGTCATAAGGCCCAC
TTCCTCCACCCTGGTTCTGTAACAATCTGGAGTTCGCAATAACGCGTGGAGCATGACGAGTGATGACTCA
CAAGAACAGCTTTAGTGACTCTCCGAAAGCGTCCAAGGAGTCATCAGCAGCATTGTCGAAAGAGTACCCC
AGTCCGGCTTGTCCCAGTATCTCGAGCGTCGTTCGGCTATTCCAACTGGACATGTCGATTATTCCATCTT
CCGGAAGCCGACTTTCGATTGCTGCCTGCATCTGCCACGATGTGAGACACGCAAACAGGTCACTTAAGCT
CTGACCGCGATGCTAACCTTGTGCACGACAGAGTAGAAGATATCGGTCATGTCGCGCAAGTGAGCTGTCG
AGAAGACCGGATTCAGGAGCTTACGCTACCTTCGGTGTTCGGATTTATCGTTGACGGAGAAGATGCCGGG
ACCCTGGAGCACCTTTAAGACGCTTTGGGGGGCAGTTATTATCTCACCACTCAAGGAGAACGTAGAGACT
TACTGTGACGGTGTGAGGCGCTTGGGGTAGAGGTCCTGATCCTTGACCAGGACGGAGTGCAGCGCCCTCG
GATCATGGATCAAGAGCATACGCATCTGAAAGACGTACGAAGATCAGCTGCGAAGGAGTCAAACGACATA
TGCGGGCAGCTCACTCGCAAAAACCCATTGATCTTGGAGACGGGACCATATGTTTCCGCATAAGACGCCC
ATTTCTTCCACGCTTGGGAGGAGGCAATCTCGGGGACGTTGCCTTTTGATAATCCTTTTCAGATGGTGCT
CAATGATTCAATCAGACGACGGACCTAGGAAGAACGACACCGGAGCAGGACCTGAGAGGTTGTCAAGTGG
AGATTTGACCCAACAGTTGCGATATATTTGCCAGACGACCAAGAGGGCAGTGATGGCGAGTGCGACCACG
GAGAGTTGGTTCATGATGTCTCACCAGACAAGTACAAAGGACGTTAGGTTCTCAACGTCGACTTGCCCCC
TGTGGAGGAGTGCGTTCGGACTATGTACAGTTTGTCGTGGCCATCGGAGAGACAGGATGAATGTCCTCCA
CTCGGGCGTCTAACGGGCGGTGTAAACCAGTGATGGAGATGCGAGACCTGTGCGAGACCTAGGTACGTAT
TACTAGTCTCCAATGGCATGCCGAGAAGACAATCGTCGATCTTTTCTTATTATGAGTTACTGGGTAAATG
GCCACTGGCCAGTCGAGCGCTGTGTCGGGCACATAAAATGATCCTGCAGTGGGCATCCGGCTGACATACT
ATGTACTACCCTAAGCTGGCCGAGCATGGCGACGATATAGTGGCATATTATATCACGGCCCGGCTCCGGG
GGAAGGTATGTAGGCAGGTAGCCTAAAATCAAGACCTTCTGCGGTTTACCGTGGGGGGGGGAGTTGTGTC
GAATTTATATGTGCGGGGCCGAAAACGATTTGATCCAAGATCATGCCGGTTCCAGTTGGTACAGTACCTC
TTGGAGCGGTGTATAAAAGTACTCGCCTCAACTCATGCGTCACGGCAGAGTGCGAAACTAAACTGCTGCA
GCGTACATACGATGACCAACCCGCAGTCTGAACCTGTGCCTGCCTGTGCGTGTATGGGAAATCCTTATGA
CATGGTTCTGAATAGTGACAGATGAAGAGAGCAGTTATAAGGGCTATTGAAATGCACCCACCAATGTAAG
AGCCACCTGCTGGGTGTCGACTGCCAAGGTCACGAGAGAGTGACTGGTTTTGGTTGGGAAATGATTACAC
TGTTTGCCGGTCGGCTGACTGGTACACATGGCGAATTGATCAACCGAATTTGGCAATGCTAGCAGCCCTT
CCTTGTTCAAGAACTTCGTCAACCCCTCACCAAGGACAAGGACACTGCTCAATAGTACCTGGCCTTTGAT
TGACGATAGCATGGAATTCAATACAGCCTGATTCGGACGAAGAACTATCATACATGCAATACAACAATCC
ATGTCCCATATCCGATAAGGCAATCTAGACGCCCATGAAGTGAGGCGATGGCGCTCATGGGACAACATCT
AGATTCTAGACCAAGCATGTAACCCTCGCAGTCTCCCGGTATGCATGAAGCCCTCTAATCCAGTGCTTTT
GTGTTCCTCGGGGCCATGGCACGCCCCCTGCCTTCTCTCGCAAATATTGCGGTCTGCGTGTTAGTCTCTG
TCCCACGAGCACCGAAGTCAATACCAATTCCATGTCGGCTGCACGCATATCCTCCGAGCTGTCATCGCCC
ACAACCCCACAGGCCAGGCACTCACCAGCAAGTGAATCAATGATCGTCGTTCATCTTCCGCAAGATCTAA
ACCTGATTGACGTTCACGTTGCCTCTTGCCACACCTGAGGCCTGCCGATCGGGGTGTGTGCACGCCGCAC
ATACAGTGTATCCACACGCGTCCGAGCATCAAGGTTAACGTTCAGGCCTCGGGCTGCCATTAAACCTCTT
CTCCTGGGCCCGGAGTCCCGAGACTGACAGAACCCAAAGACGCTGTCCGTAGAGGTGTCCAATGAACGTC
GGACATGCGCGCTAAGAGCAACGGTCACTTGACATACTTGCTACACGAGTTTCATTTTCGCCGTGTGAGT
TGATCAACTCGACCCTGTATGACAATGCTAATGTCAGCTTCGTGTAGCATAGTTCCGAGGCGTCAGAGGA
CGGAGTACGTACGGCATTTAGAGTGCTTAGGCTCTAGAGCAGCCGTGGCTGCGGGCCCACTCGCACTAGT
AGCTCTAATGTTAATAGCGCTCGCGGCAACGCGGTATCGTACAGGGTCCAGACGTCCATGACGCAACTAG
CCACACGCCAATAGCTGTAGCGTCAATGATAGAGTTGGGGCCAGACTAGGTAGTCATAAGGCCTCGGAAC
GGAGAACGAAATCGACAAATTGAGACATTGCACATCACCCGAGGTGGACTGAAGCGGCGCTCTTCGGGAA
TTCCGAGCTCTCACGGGGGCTTGCGAAAGACAGCAGGTGAGCCCGAGGTTTCATACCGCAGCTTTCCAGA
AGAACGTGGAGAAGATGAAGAAGTCGTGGCATACTATGATAATAAAGACGTCGAACCGCGGTCAGCAGAC
CATCCGGCGTCCCATGCTCATCGATCTATCTCTGGTACCTGTCTGGGCCATGGAGCGGGTCCCATGCTTG
TATACAAACATGGTGCTGGCAGCACACGGTCGTTCAGGATTCGTCGATGTCTCATCGTCCTATATGAAGG
TGACCCAATGAGCATGCGACACCAGGGCATCGTTAGGCTGGTTCGCGAACTTGACATGTTAAACACTCTC
CATCTCCACCCGCGCTCCGTCAAATCACCGGCTTCTGGGGATCCGAGCGGCGAGGGCGACTTCTCGCTGG
CCACGTTCCGACACTCGTGGGGTGTGGCACTGCCTTGCTGGTATCTGGGCAGGCCGGTTCCTGCGCAGAT
GAAGTATGAAGCACCGCCTCGCCGCGCAGCGAACCTTCTCCCCACTTCTCGCCTACCATTTTGCGAGTTC
CTGGGTTCTGGGCGAAGGAGATATGAGCACGCACAAATCACTGATTCACCGTGGATCACACAGGTTTGAC
TGGGGCGACCCCAAGTGAGAGGACTGAGACCGTGCGCTACCTGTCGGGTGTGTATTACGACAAGTTGCAG
CTCGGAAGGTCGCAGCAGAAGAAGATACCGGAGGCGAGGTGCATCGAGGCAGGATATAGCATGGACCCGG
CGAGAACGATGCCTGGAGAGGGAGAAGCGAGCACGAGCTGAAGGTATCGATGCGGCGAGATAGGCAGGAA
ATTGGCGAGCCGGCCTCGTGTTCGGTGCGTGCGGGGTCAGGTCTTATGTAGTTGACGGGTATGATACGTT
CGATGTTGGGCGCATCTTTGTGGAATTTCCGTCAGATTGCGCGCGCGAGTACCCGTGAGCACGAACCACA
CTGAGAATTAACAGGATGAACATCACATCAGAGTGCAGACTGAGAAGAGAACGCAAGACGCAGTTTCAGC
GACGCTGAGCTTGGTTGGGCAGTGAATTTACGAAGAGGTCGAATAAAAATGAATGAACAAGAGTCGAGCG
ACGTTCGGCTGGAGGCATTGGAGAACACAGGATTGTGAAAGGCAAAGGCGGCCCCGTTGTACGCGCAGTT
ACAGACTGCTCGGAAATGATACAACTTACAAGATGATAGGCGCAAGGTAGCGGGGACCTCTGACACCTGC
AGTACACCGGCCCGCAAGGGATTGATAATCAGTCATGTAAAGGCTTACTTATGTTGACCCATAAGCGAAA
GAGGCAGTGCTGATCCGGTAAGCAAAGCTGTAGCAAACGGATAATCAATAGCCGCGCCATGCAGGGAAAG
TAAGCGAGGTGCCCGGGGTCTCTTGGTGAGGAGTGGAAAGATGTCCCCCAGCGCATGTTCGACGTCTTGG
GCTCCTTGTCTCCTCCTACTTTCGAGCTCGTCGTCCACGCCGGTATTCCGCACGCAAACATGGCCTTGTA
ACTTGCTGGAGACGACCATCGTGAGTGTCTTCACCTTGCTGCTCGATCCCAGGTGTTGTTTTCTGCCAGT
CGTCGATACTGGTATCGACGACTGGCAGAAAACAACACTGCTGGCGCCGACGGGGCAACGGTGACAAAGC
ATTGTTCAACTGACTCCCAGTTTTTTCAGCGACGGTTACCTACAACGCCATTATAATGACCATAGCGTGC
CGGGCACACTGTTCGCCCGTTGACGACATTTCTTCTTCCTACCATTTCCCGCTATCTCCCATCGACACCC
ACTTCCAACTGTGGCGATCTTCGCCATCCTCATGCGACATCGCCAACCCCGGCCCAGCGATTCTTTCGGA
AACCCAAGACCTACGCGCGAAATCCACGCATCATCGACAAAGTCAGCCGTATCCATCCCCGCCTCTCACC
GACGCCGCACTCGCATCTACCGTACCACTCCCAGAAGTTCCTGGTGAACCCCCGAGACACTCGTTCTCGT
CGTCCGATTACCGGGATTTCGTCGATGAGAACATGTCACACGATGTTGCTCGCTACACCGTGCCGCTATC
TCCGCCCCCGACTGCACTCATCGGTGTCAAGGATCTGCCTCAGGGAGAGGATTTCCAGGAAGGGGAGCAT
CAGGTAGAATCGTGGAAGTATGGTGGGGACGCCGCGGAGAGAGGTGTGAGCGTACCGTTCTTCCCACCGG
TACGTGATGACTCTGGCTTTGAAGAGTTTGGTACGCAGGAAGGACATGAAGAGGACCACAAGTTCCACGG
TTCTCATGCGGGGCAGTCCTTGATTGAGCCTACCTCGGTGTGGAGTCCCCACTCGCCGCTGAGTATGGAC
GAGGGCTTGCCCGACTTTCCTTCTCTTCATGACATGCTATCCATTCGGAGTAGCGGTCATCACGGTCATC
ACGACGCTCCCCTCTCACCAGTTAGCCCCTCCGATGGCGAGAGTCAGTCGGACGACTGGGCTTCGGGATC
GGAGATGGACTGGGCCTACAGTCCGAGTCCAACATACGCAGATATCTCCGCCCCACCGTCCCCCAAGCCT
GGCTGTCTCTCCCTAGACCTCGGTGAATGCGAGCCCCATTGGTTTACCGGCGATCAGCCTACGCCTCTTC
CGGAGGACCACAGTCCTTTCTCTTCCACATTCCATCATCCCCTCCACTTTCACCCTCCGTCCGGAGACCT
CGATACTGACTATCCTGACACCGTAATGCCCTCGGAGGACGATGACGACAACACAGTACTACCTCCCGCA
TCCCCACGGAAACGACTGCTCAACGACCTTTACGACCCCATCCTACCCCATGGAGATGCAGTCCTCACCC
CTGTTCCTCGATCGCCACATACTTCTCTCTTCTCCTTACCTGACTGCGACATGGAGGATCCTCCAGAGGC
GCCGTCATCTCCGCACTCGCCTCACCGCGCCCTGCCGGTACTCGATGACGACGGAATGTCGCCCCCATTA
ACAGAGCAGTGCGCTCTGCCAATGGAAACGATTTCCCCGTCTCTTCTCGGGGGCGCACCGGAACAACAAC
CCGGTCTCGGTCTCTTCCTTCAACCCATCTCGGATCTTCCGCTGGCCCGCTCTCCTTCCCCGAGTGAAGA
TGACTTCGGTTTCCTTGACGTGCAACTCGATCCCGAGTCAGCTAACGTCGAGATTGACGAATTCCTCGCC
CTGCGAGCTCTTCGGAAGCATGCACTCGCACAGGAACGCGCCGCACGGATGACTGAAGCGGATCTCAACG
AGCGGATCACAGCCGCCGCCAGCGTCCTGCTCCCTCCGTCGCACGCGGAGGGTGGCTCTGACACGGACTC
AGACGGGGATGACGTGCACATGCATTGCGACATGGATATTATGGAGAAGCGCGCCCGCAAGCGCGACCTC
CATGTCCTCATGGATATGCGTGCTGAAGCACGTCGCACTCGCAAGCTGCAGAAGCAGCGCTCGAAGGAGA
TCGGTGCGCTCCTTGACTTCAAGATGCACGGCCCGATGTCGCCGATGGAGGGACTACCCCCACTCGTCGG
CGGCAAGGGCTGGACGAGGAGTATCGCACACCTCGTTGCGCACATGGTTTTCCGCCGTCGCGATCGAAGT
CGTCCGCTCGAGGGCAGGGCGCCTGCTGGGTCACCCGCGGAGTCGCGATGTCCGCGAAGAAACTCTGGTC
TGCGTATGTCTGTGTCTGCTGAGGATCTGTTGCTATCTATGTCTACGGCAAGCGGACGCGAGGACGCGGA
CGAGGACGAGGATGACGACATGGAGATGTGATGTGACCGACCCTTTCTCCACTTTGTGACGAGCAAAATG
GTGCGTCGCGGTCGTCTGTGCCAGGCACGCTTTCGCTAACTTATTCTTATATTATCTCTGCTCTTTCTCT
TTCGCACACGTACCTTATGCTATATCAACTGATGCACACGTACATTACGGTACACGCAACTAATGGCAGG
CTGGAAGGCAACTGTGTACTATATCAACGCGTCATCCTTCATGCACTCACCCGCATCTGTATCCATTATC
CATGTTGTCATTAGCCGTCGGTTCTCGCATTCCGCATACCCTGCCAGTGCTCTCCAACTATTCCGGCATA
CCCTGCCTCACCCGTGCTCAATGCTTTCCCAACTATTCACGGCTCTATCTTCTATCTCCCGATCGCCGTC
CCATCGATTTTTCGTATGTGCGCCCGTCGTGTCGGCTTAGTCCATCTATTCATTGATCCGTATGTTTTTT
CATCATGCTGTGAATGCAGAAGTGGACTTCTCCTCTGCTGCGCGCCCGTGGCGTCAGTACCTCCTCTTAC
ATGGACTACCTACGTGTGCCATAATTTGAGTTCATTTCTCGGCTGATGCTTTTATTGGCCTGGGGTGCGA
CGTGCGTGGAAAGCCTGAGCCCGCAGTTCGCGTGAGGACGCGGCATGTTCACATCCTGGTAGTATCTCTA
GCGTTTGGACGGCGTCGGATCGTCCGCGATCTTGATGCCTTGTTCGCCAGATCTTAATAGTAAGTACAAG
TACGTCAGAGCCCGGCACTACGTAGGTGTGTGGTTACGCGATGACAGGAGTTGAATGAAGTTCGTAACCC
GACCTCTTGGCGCTGGCGCCCACGTGGCTTGGAAGGTGCCAACCGCAGCGGCCCAGGTCACGATTGCATC
GTTACTTGAACGCATACTACAACTTCGGATTCTTCCTAATACCTCCTACAACTCGCGAAGTAGATGATCA
ATGGCACCTATGCAAGGCATAGGCTTGTCTAGCAGCATCAGGAACTATCCAACAGAGTGGCACTCGGTAC
TTTGGTTCCTCACCATCTGCCCTTGAGACGCCATCACCACTTCTGCTTCTTCAATTCCATCCATTGGTTG
TCAAAGTTTACCAGAGTAGAAGCCTTGGGGTGTGGATGCTCGGACGATACCGAGCTGAAGATACTGGGAG
ACGTTCACAGACTTCCTATCTTGACCCGAAGTGTCACTGTGGATGATTCGTGAGTCGCTTTCATCAGGAC
CGGCGATAAACCCCCGAGGCACGGGGTCCTCTTGCTAACACAAACTGAAGAAGCCCTGAGCTTTGGATGC
TGAGAGAGCTGTACTGACTGCCTGTCTTGACCCCACAGCGTCAAGTGTCATTGTGCTGCCGTCAAGCACT
TTCATCATCATCAACCTCGGGACGGGATCCTCGTGCTGATATACACTTCTATGGCATGAAGCTAGTGATA
ACTGTTGACGATGTCCTATATGGAAGCGAAGATTCCTCGGCCTATCACGCACCTCATTGACCTCGATGAC
TCCTTCGCAACGATGATTCACCCCTTGTCGATTAGTATGGCGTCTTACATCGGTCTCGTTGAGATCCGAC
GGCTTCATGCGCCCGACAAGAAACCATCCACATGGCCTCTCCGAAGATGTGGGGCGTACTCGCATCGCAT
GAAGCTCGGTGAGTGTTAACTGCTCTGCGGTAGACGCGGGATATTTATAGCACTGACCTACCAACAGTTC
TCATCAACGTACTTCCGCTCCAACGCATGGCAACACGCTTCGACATCACCCGCTCTCCATGGTCGAGCAA
CGATATCAGCGCCATTTGTCCCGTTTTGCGACGTGCATGACGACAGACGAGGGCTGCTTCCGTTATTCAT
GTCGATCGCGTAGGCTCCGACCATGCGCTCTTGAATCTCTATCTGTGCGCCTGTGTATCATTGCCCGCCT
CGTGATCCATGCGAGGGCCGCACGAAGAGAAGTATAAAAGCTAGCAACGTCGAGCGCAACACTTCAAACT
CAAGGTCCTGTTCTGCCCCGTCTCAACAGCCACCCCCCAGTTCGCCATGGTCGCTTTTCGCGGTGCTCTG
CTTGTCTCGTTTGTTGCGCTTGCCTTGGGCAAGCCTACGGCTCGCAACATGAAGCTGCACGAGTCCCGCC
TGGCTATCCCCTCGGGCTTCTCCCTTCACGGCGCTGCTCCAGCCGAGACGTCGCTCAAGCTGCGCCTTGC
ACTCGTACAGAGCAACTTCCCCGAGCTCGAGCGCAAGCTGTACGACGTTAGCACGCCGTCCAGCTCGAGT
TACGGAAAGCATCTTTCGAAGGCCGAGGTACGTTGGCACTTCACGCGATAATCGGACTATGCTCAAAGTC
TATGTTCAACTGTTGCAACCAACAGGTTCAGCAGCTCGTTGCTCCGAAGAAGGAGAGTGTCGATGCTGTG
AATGCCTGGTTGCAAGAGAACGACATCACGGGGACTACGATCTCTTCCACCGGAGACTGGATTGCTCTCG
AAATCCCAGTCAGCAAGGCCAACGAGCTTTTCGACGCCGACTTCTCCGTCTTCACCCACGAGGAGACCGG
CAAGCAGGCGATCCGTACTCTGTCCTACTCCATCCCTGCCGAGCTGCAGGGACATCTCGACCTCGTTCAT
CCAACGGTCACGTGAGTAATGCAATCTATCACCCGCCACAGGATGCACCTCAACGAGGATCATTCATCTT
ATACAGTTTCCCGAACCCGAGGGGCCACCTCCCCGTCTTCTCCTCACCTGTCAAGGGCGACGTCCATGAG
ATTCAGAACTTCACTTCCCGCGCAGTGCCCTCCTCGTGTGCGAAAACCATCACCCCCGCGTGCCTGCAGG
CGCTGTACAACATCCCGTCGACCAAGGCCACCCAGTCATCAAACAAGCTCGCCGTCACTGGCTTCATTGA
GCAGTTTGCCAATAAGGCTGACCTCAAGGTCTGTTGCAGCTTCATCATCAGCACGACGCATCGTCTAACT
GCAGACCTGTAGAGCTTCTTGAGCCGCTTCCGCAGCGACATCTCTTCTTCGACCACGTTCACCCTCCAGA
CCCTTGACGGCGGCTCGAACTCGCAGAGCGGTTCTCAGGCAGGCGTTGAGGCTGTAAGTGGTCGTGGTGA
CGTCATTCTGTAGTGGCAATGTGCTGACCACGATCGCCCCCTATTAGAACCTCGACATTCAATATACTGT
GGGCGTTGCCACCGGTGTCCCCACCGTCTTCATCTCCGTCGGCGAGGACTTCCAGGATGGCGACCTCGAG
GGCTTCTTGGACGTCGTCAACTTCTTGCTTGACGAGGACTCGCCTCCTCAAGTGATCACGACCAGCTACG
GTCAGGACGAGAGCACGATCTCGAGGAATCTCGCCAAGTGAGTGTTAGATATTCCTACTCGAGTTCGAAA
TCTTAATCAAATCTTTCAATAAAGCAACCTGTGCAACGCGTACGCTCAGCTCGGTGCTCGCGGCGTGTCC
ATCCTCTTCGCGTCCGGCGATGGTGGTGTCTCGGGATCGCAATCCCAGAGCTGCAGCAAATTCGTGCCCA
CTTTCCCTTCTGGCTGCCCCTTGTATGTCTCCTGTCTTATACGTGATGGCCTTGCGCTCATTTGCCTTCT
CCGGAAAACAGCATGACTTCCGTGGGCGCTACTCAAGGGATTAGTCCCGAGACAGCTGCGGACTTCTCCT
CAGGCGGGTTCTCGAACTACTTCGGCATCCCCGACTACCAGGCGGACGCCGTGAGCTCCTACCTCTCCGC
GCTCGGCAGCACCAACTCGGGCAAGTTCAACAAGACCGGCCGCGCGTTCCCCGACATCTCCACCCAAGGC
GTCGACTTCGAAGTCGTCATCGACGGCTCCGTCGAGGGTGTCTCCGGCACGAGCTGCGCGAGCCCGACGC
TGGCGAGTATCATCTCGCTCCTCAACGATCAGCTCATCGCCGCCGGGAAGAGCCCGCTTGGGTTCTTGAA
CCCGTTCTTGTACTCGACGGGCGTGTCTGCGCTGAACGACATCACCTCCGGTTCGAACCCCGGATGCAAC
ACCAACGGTTTCCCGGCCAAGGCCGGTTGGGATCCAGTCACTGGTCTTGGGACGCCTGACTTCAACAAGC
TGTTGACGGCTGTGGGCCTGTAATTGTAGTGACGAGGACGTTCGCGCACGTTGACAGATGACTGATGGGC
TACTCGGACTTGGACAGGTTGCAGACGCTGTACTATGTAGTATGTAGTGCTTAGTACCAAAACAAAGAGG
AGATCATCAGGACCCGTAGCGGTGCACGTTACAGCGGCAGTTTGAGACAAAATCCTTCGGCGGGGCTCAA
TCCCGCCAGAAGCAGCGACCTTGACAGATGATTGTCCATGCTAACGGCATGTTTTCATCACCATCTTGAA
TTCGGCGTGATATTTGAGCATCTAAATGATGCTTAGAAGCCAGCAGGACGGATGACCAGTTCGCAATGTG
CACAGGAGTGCGGGTGCCGCCGGGTTCCGCGGTGCGAGGCTGTGCTGCGAGGACTCAGGGGTATCCAGCC
TCCGACGGACGCAAAAGGTCACGCAACAACTTGAACATTGCCCTCCCGGACGCGCATTGCGCAACACATA
TATACAGGCTTCCAAGACTCGCCCGAAACGCGTAAGTCTCCCACCATATCCACTTGATCAAGCCAAGCCA
TCTCCTCCTCGAGCGCGCACAAACGCCGTCGCGATAATCTAACTTTCAGTCTGACTCCTTAACGTTTTAT
AACATGCCTGGCGGGCGTAGGAATCCAATCCAGATGTCACAAATCATCGGCTCGCTCCACAGCGCCGTGT
CACGCGCCAAGGTCGAGACGAGAGACGCTGCTGCGCAAGCAGCGGCGTTCGTCGATGGACACAAACAAGG
GTACTTTGTCGACCTCACGATCAAGTTCATCGGCGCGTCGGGGCTGCCAAAGATGGACGTCGTCGGGACC
GCGGACCCGTATTTTGTTGCGAAACTCGACGACAAGCTGTCCTTTGTGTGAGCACGGTGTATCGAGATGT
GTGCCAAGTCCGACGTTGATCTAATCTCGATCTCTCGCAATCCATTGTAGATCTACTGTCCAGCCGAACA
CGCTTTCACCTGTGTGGAACGAGCTGTGGAAGATCAAGAATGTTCCCTTGTCTGCCTCGCTCGTTGTCGA
GGTCCTCGATAAGGACGTAGGCAACATCACGGACGACCATATTGGGAGGTTCACCACATCTATATCTGCC
GGTGCGAAAGAATGCAGCATCGAGAGCGTAGGAGCCTTCCGAAGGAACAGGGGCACCTTCTGGCTTAACG
TATGCTTCCGCGCCATCTTATTCCACAGGTCGTCACAACGCTGACATGCTACTCCTGTAGATTGAGTCCA
CACCATCCACGGATGCTAAGGCCGAACGGCGACAATACGTCTTCGACGGCCCCATCCGCTTCTCCCGCCA
CTTCTCGCCGACCGTTGGCCGCCTCACGAACCTCAACGACACCAGGCTGTACTCGACATGGAAGATCTAC
ATCAAAGGCGTCAAGATGTTCTTCGGCGACACCGTCCAGCACTGGAACAGGTCCTACAAAGCCGCCCAGT
CCATCTTCCAAGGCCCCGCATCCATCGCCGTGCGGTCGACCATCCAAGCCGGCCACCGCATGCTCTACGC
CCGCTCCACGAGAAATGGGTTCGGGGTCATCGACGGACGCGAGGACGTCTTCCGCCTCCTGCTCCACGGC
AGCACCGGCAAGCCCGACGGGCAGACGGGCGGGCCCGCGAACCTGATCACAGCACACCTCTCCTCCAACC
GTGACGCCAACGAGGCTTCCACGCCCTCTCCGTACGCCCACCGCGTCAAGCCGGCAGTGTACACGTACAT
CATCGCCGTCGAGGACGACTCGTTCCGGTTCTCCGAGACGGGCGCGGCGTTCTTCGTCGACTTTGCGTCC
AAGCACGCGCTGCACGCCAACTGCGCCCAGGCCGTGCGCTACTCGGGCGAGTTCCACCCGCGCCCGGCCG
GCGGGTGGGCGAGCTTCTCGGACGACACGCCCGACGACGCCGTGCAGTGGGAGCTCGTGATCGACAACAA
CAGCGGGACGTACAGCCCGGACCCGCTCATGCTCCCGGACCTCAAGGAGTGTCTGGAGTACAACTTCCCC
GGCTTCACCATCCACGCCTGGGACCGCAACGACCCGCGGCTGTCTGAGAGCCGCGAGGCGTGCAGGGAGT
ACGCGTTGAACAAGCGTGGTGTGCGACAGGAGGAGTTGCAGCCGCATGCGCAGCCGGGCCAAGAGACCCT
GTCGCAGACTGCGCGCACCAACAGCGGCTCGCAGCTGAACGAGGATGGGGCGGAGGGTGCGGAGGGCACG
ACTGTCGGCGAGCCGGTCGTGGAGTACTAGCGACGATGTGAACGAGATTCAACTTGAACTTATACCCGCC
TGACTAGTTCTTGTAATGTGACTGTCGACTGATGTATACTGTATCCTGTGTGTCTGTTGTGTAATACATA
ATGTAAGCTAGCGATGAATCGAGTTCGGTGCCAAAGATGCTAAATGAGGCAACTCCGGCCCTGGTCGTCA
CCATCATCATCCCAACTGCGCTCCCAATGTGCCGATGATTAGTGCACTGTTCATTAATTGTCCACAGCAA
TGTTACTCGACTGTATATACTCGGTGGTAACATTGGTAACGACCGCTTTCAGTCTATCTAAGTATTCCTG
CGGCATAACCGGTGTTTCTGGGAGCACAGGGCCGTCCACCAACAAGCGATAAGATAGGTCAGTCAGATGG
GAATCTCGCGATGCCCGCACCTCGAGCGTGGAGCACATTGCTTGGTGCACCTCCACCTCTGTCGCAACAT
CGAGTGTCTCCAGGCCGGCGACCGTATCCTCCGCAGCAAGTGCGGTGAAGAGGGGCTGCATATGCCGCCA
GCGTATCTTCAGCGTACGCAGAGCAGCATACTCTTTGAGTACAAACAGCCAGTCCACCCCGCTCGGCCGG
AAATGGAACGTCTCCCAGTGTATCTCCAGCGTGGTGACGGCAGCGACTCCCAAAGCCGCATGAGCAATGT
CACGGATTGCCCCCGGAACGACCTAGAATCCAGCACAGCCCCAGTCACAGTGGTCTGTCTGACGGATCAC
CAGCCGTTCCTGGTCGCCGGCGTATGCGCGGATAATGGGCCCTTCGAGGCTGCTCGCGTCATCCCTCTCG
ATGGTCACTCGGTCCACAGAGGTAATAGGGAGGTCGACGCTGGCTTCTTCTGGCAGGACGTAGGTGACAT
TGGGGGACTGTTCCCCCCAGAGGGAAAGGACGGTCGTCAGAGAGAATGTGATGTGTTCGAGGACTACCCG
GCCGCGGGGTGCTATGTCTGAGATCGTGCACGAGCGGAGATGGGGCAGGTCGACAATAGGGTCAATAATG
TCCACATCATCCAGATCGGGTAGGCACTAGTGTACTTGGAGTTCCTCGAGGTTAGGACACTCCCGCAGAA
TCTCATGAAGCGCCGTGAAGGTTGGAAAGCAACACCTTTGATGCGTTGGGCCTCGGGCGGAGGGATCTTT
GACGATGAGCGATCGGAGTGTAGGGGCGGCGCAGAACTGAGCGATTGAAGTACAGTTGGAAAGGACGCTG
CGGAGACGAGGAAAACGGGCCTGGGATATCCCATCTTCCAGTATTTCACTATGCGAGTGTGGAATGAGCC
AGATCGTGAGGCTTTCGAGACTGGGGAAGTAGAAGTCGAACAATGCGGATAATCTGTGCGTCTTCTCATC
TAAGGATGCAATATAGATGTGGGTGAGGCGAGTGAAGTGGTCGGAGAGTTTGATTAAGAGCGGCAGACAC
TCGCCACACAGCGAGAGACGAACCATCCACGGCTCTGACCTAGTGAGCATCTCAAGGACTAGTGACAGCC
ATCAGGACTTCTCAGCAGATCCTCCCAGAACTCCGGGATTGATTGCGCGAGAGAGTGCCATAACCTGGAA
ACATGAGTGATGCGAATGCCCGCAGGAGTCTCCGGGTGGACAGAACGGAGAATTTGCATGAGGATCTCGG
TGGGCAACTTGATATGTATGAGAGCAGCCGCGTTTCGCATCTCTGCAATCTCGCGTTTTTGAGCTTGGAG
CTCGTCAATATTCCTCTGGTACTTCTCCATCAGGACCGCCGCTCTCTCCAGGACAGAGTCGGGCGAAAGA
TCTTTGAACTGCGCACGAATATGTTCCGGAAGTTGGTAACGAGAGGTTGAGCTTGAATCATCATTGGCAG
GCGATGTGTGGAGTGTAGTAGATGTCATTGCTGTCGCTGTACAATCACGAGCGAAATTACTCTAGATGAA
TGGGAAGTTTGGATGATCTCACTTACTGTAGAGTTCGCCAACTCTAAGTCGTTCACTGACCATAACTTAA
ACGCGGTACTCCGAGTCAGCGACAGATGCCGCATATATGTCTGTGGGTTCAGACTGGAGCACAAAACTCT
GAGAGGAGGAGGCTGCTTGTTCCTAAGCAGGTTCAAGTTCAAACCCTTGCTCCGGCACTTGCTTCGCAGC
ACACCTTCGCAGTACAAAAATCTGAGCGGAGAAGGCTCATGCTATCACAAAAGTCAGCTCCGCAGTAACA
TGCAGCCCTCTCCGCTCAAACATTCGTGCTCCGCTCCATCCGCTCCAAAACTGCGCGCGATATCGCGGGC
ACGTCTTGCATCCGTGAGTGTTGTCGACGACGGAATAACACAATTCAAAATGGTTGCGTTACTACCCTTC
AGCTTTCCCTTGGCTCTTGCCTCCTTTCTCGCACTACATGGGCTACGGAAACGGTCTCTGTCACTGTCTG
GCGCTGCAGCAGCATTCATCGTCGGATACACCATGCTGTCCGTACCGCTCCTCGCGTTCGGTGTATCTCT
CATCGTGTTCTATCTCACCGGCTCGCGCGCGACGAAAGTGGGGAAGGCACTCAAGCACAAGCTCGAGGAG
GGCCACCAGGATGCGGGCTACAGGAACGCCGCCCAGGTACTGTGCAACTCGTTGTCTGCCGCAATAGCTG
CCCTGCTCTGGAGCGCGCTGTACGAGCCAGGCTCGTATGCTGCGAAGCTGTTCGATGTCGCAGGCGTGCA
CGTTGGTCCAAAGGTCTCTTATGATCTGGAGCAGTGGTGCCCGCTCACACCACCTCCCTCTGCGTCCCTG
AGTCGACCATTAATCTATGTGACTCTTGGGTAAGTCAGCCTACCCGCTACACCAAGACTTATCCAATGAT
GTTCAGAACCCTCGCATAGACACTTTGCGTGCTGTCTGGGAGATACGCTTGCCTCCGAACTCGGCATCCT
CTCGCGCTCTCCACCTATCCTCATCACGACTTTCAAGCCTGTTCCTCCCGGGACGAACGGCGGCTTGTCT
ACCATGGGCACGCTCTCGTCTCTCGCAGGAGGCCTCCTTATGGGTCTGACCATCGCCATCTCGCTGGTAT
GGCAGAGCCCGGCTTGTCGATCGCTATGGCCAAATGTCGTCGTACCACTTGCTCTATGGGGTACCTTCGC
GGGCGGCCTTGGGTCCCTCGTACGTAGCGCTCCTGTGTCTATCATGCAGTCGCGTCTAACTAACCCTGCT
GCATGGGATCTGTAGCTTGATTCGCTTCTAGGTGCAACACTGCAGTGCACGCGCTATATGAATGCTACGA
AACGCATCGTGACCGATGAAGGCGGCGCACCCGCGCCAGGTGCCGACGTCAAAGTCATTAGTGGCTTCGA
TTTGTTAACGAACAACCAGGTGATTAATCTGCCTCAGTGCGCATACACTGTTTACTGATTAGTTGTGTTA
GGTGAATCTTACTTCATCTATCATCACCGCAGTTCTTCTTGGAGCGATGGCATGAACAGAATGTAAGAGT
GTCTATACACGACATCAAGAGGTACTTGGGGACTCCATCGCACCCCTAGCTTACTGTACAGTAGGTGGGC
CTTCCATAAGTCATGCAAGTGGGTGATGGACGAGTCCTCAGCGACGACTGTTGCTTTATTTACTCCACAG
CACCCACTCGTAATGTCAGTAGTACGAAATCAAATTCGCGTCGCATGACACTTACCAGCACCAACCCTCC
AACGCAAGAGCCCACCATCGATATCGTTACAACGTTTGACACACTATATGAGCCCCTCCAAGTCGCGGAC
ATCCGGGAAGTGTAGTAATCACGTCTGTGTTGAAAGTCGTTACATCGGACTACTTACTTACTACTTACTT
GCTTACTTATCACTTCTGAATCTTATGGTGCCTTTGACGCTCATTACTTACCTAAAAGTGATGTTCGTTA
CTCTCGCAATTTTTCGCTACGTCTTGCCTCCTTGTACGGCCGTAGATTTATCCCGCTTGTCAGTAGGCCT
GCCCAATGTCTGCCTGGGGGAGACTATCTTTCCTCAGCCGTTGACACTTACCGTGCACCAGACCAAGCTC
GTTCCTACAGACCGCTACCGGCTACTTCCGACAGTCTGATCTTCAAGAAAGAGCGTCTGTAGCACCACAC
CTTTACTCTGAAGTCCAAGTCGACTCGGAGAACCCTAGAGGGCTCAAAGACTCGGACAGCGAGTCCTTCA
AAAGATACATACTTGATCGAGTCCAACGTGATTGTGAGTCGAGTCGTAGAAAGACTTCTCGGGTTCCGAG
AATGCACGTTACTACCAATGTGGTACTGTGCGTGCTTGAGCTTGCGACGAACCGGGAGAACGATTGTGAA
CCAAGATTCAACTACCCGACTATTACCCCGAGGATACAATACTGATTAGTGACTACTAGGCGTATGGTTC
CCAACTATATGATCTTCTAACGTCGCCGCTCCACTTACGAACGTTTGGCATTCGTGTGGATCGCAATGGC
CCCCCGTTGAGGGACAGTAGCCTTGAACGACCCACCAGAGACCGTGAACCTGTGGGATAATTAGAATAGA
ATGAGTATTGCACACAAGGGCAGATCCTGTCCCTGATACTTACGAAGTGCCTGTGCACTGTCCGTTCGAC
GAACTACCCTTGATGACATCACAGTAAGTCCCGTCAGGAAGCGAGGTCTTGAACGTCGCAGTCCACGCAG
AATCCTCATTGTTGATAGCAACGAAGCCGGCAGAGCCTGATGTCGCAGAAAGTATCAGCGTAAGCCAAAC
ATCGCATCGGGCGGCAAACGCTGGCCGGGCACGTACCGCGACCGAATGCGACCCTCTGCGCATCAGGCGT
AACCCAGTGGTTCATCGGCGCACTGCCGACGGCGTTCCTGAACCCGGTCATGCCTGCGATTTCTTGCCAG
CGGTGTTGGCAGAGCCATCCGTTCGCGCCGCCGCTTCCTGAGCAGGAGCCGTAGCCGCCGTTTGGCGGGC
CCGCGTCGTTGTTGGAGAAGCTGTAGCTCGACAGAACGGTGGGCGTGCCGTATGGGTGGGCGATCGAGAG
GATGGAGGCTAGGACGTAGGCGTTCGAGGGGGCGTTCAGGGTAAGGGTCCCAGGGGTCTGATTAGATCCG
GAGAATGCATGAGTTTAGTCATGGAACAGTAGATACAAAAGGAGATCTGAAGTACCCTCTCCGAGTCATG
GTTGGCCACGAAGATGTTTGCCTGCGAGCCAGGTACCCACCCTGCTCTCGAACGTAAACATGCATCCTAA
TGGGAGAGCTGATGGTGTACATTACCTCTGTTATCGAGGTCCTTGAGGTCAGAGAGCTTCGCTCCGTTCA
AGAACACGTCTCGAACAGCGTTCATGAACCGGAACCTGTGCAGTGTTTCATCAGCACAACTCCCGGCACA
GTCGTATTCATACATACTCCTGCACATCCCCTAGCGACGAATGTCATTGAGTGCGATTCATCAGGATGTG
CGTAGAGACTACGCACCAGTCTGCGTGTAGTCGTTGGGCGAGACGCCACCTCCGTACACAACCTCTTGTG
TGATGTACAGCGACTTTCCGTTCTTGTTGAGACGAGACAGGATGTTCGAGATGTCACCGACCGCCATGTC
TGAGAAGCCGTCAATGAGCTGAATGGAACACCGATGATCCGATCGCGGAAGGTAGTACTCACGCTTGGCA
GCATCAAGTCGGAAACCGTCGATGCCGAGACTGAGCAGGTCATTTCCAAAGGCAGCGAGACGGCTGCGAA
CGTTGTCATTTTCAGTCGCGAGGCTGCACAGGGCCAACTGTCAATGTCTCGCGTTTCAAGCAAGGTCTGG
TTTCACTCACTCTGCTAGCCCAGACAGCTCGCAGTTCTGGATCTCGTACGCGCTGTTCCAGTCGTTGATA
CCGTGGCGGCAGCTATGGAAGTCCGAGTCCTGCCAGATCCCGGGGTAGTTGTAATGAGAGAATGACGAGC
CAGCGGTGCCCTGTCCATTGTCGAAGCCGGACATATGGTTCCAGAGAGTGTCTAGAAGCATCCCATTCTA
CTTAAGTAACTCCGATTCCGAAACAAGGTGTGCGCACGAAGCACTTACCAACTAGGACTCCCACACCGGC
ACCATGGCACGTCTGGACCATGTTCGCAAACTGGTCTCGGTTTCCATGCTTCGAGGTGAGCTGGTACGAT
ACGGCTTGGTAGTCAGTCCACCATTGGTCGCCGGTCACGCTCTCTTGCGGTGGGTTGACTGCGCGTCAAC
GTTTCCGCCGAAGTCAGTAAGCGCGTTCGCCACCGGCCGGTAACGAGGTCGTTGACGAGCGGACGCCAAG
ACCAGGCAGGACGCACCTTGCACATATCCATAGCCCGCAGGTCCGAGGAAGTTCGTGCACTCCGCTGCTA
TACTGTCCCAGTTCCATTGAAACATTTGCACGATCACGGACTTGTTAGGGTTCGCGGTTGCGCGTCCGAA
GGGACGCGCCTTGGTGGCGGGGCCGTGGCGGTGGCCCGCTACAGACGGAGAGAGTGCGGCCGCGATTGCG
ACAAAGAGCGAAAGCTTGGCCCAGGACGACATGACTTAGTAAGAGATGTAAGAGACGTGAGTAGCACTGT
GAGTTGAACGTGAAGGAGCGGAAGGGTTCGGGCAAAGGGAGCGAGAGCGGCTGGACGTACAGGCGAAGGT
GAGGCGGGGTATATATACCCTGGCGTCAGCCGAGGGAAATGGATTTGATGCGTTCGGTTACCATTCTAGA
CCACTCAGGAGGTGGACATGCCCAGAACATGCTCACCAGACTTTGTCCATGCTCTAAAGCGTTCATCGCG
TCGATATCCACCGTCCATCACGGTTGGCAACAGACAAGGCATCGCTGTAACTTCTGTAACTGCGATACCT
GCAGCAACGAGCGGCACGGCCGAGACTGGAGTAATGGAACGCGACAACCAGTGTTGGAGCAATTAAAAGC
GTCGTCAGAGTCGAGTATATATTCCGGTTGTCCACGGCAGTCGACGTCGTGGTACAAGGGCAAACGGATC
CATGCAAGCCGCGTCTCGGGAATAGCCGGCGCGCAGGCGCTCCCTCGTTCAACAACAATTCGCAACTTCT
TGAACACGCGCCTCATGCATAAGCACCGGCCGACTGATGACTCCGTGGCGGGAATCACTTCGTGAGTATA
TATGAGGGACCCTCTTAACCACTGTGCATAGCTTTTATCTGACGCGACGTTCAGGCACATTGGGACTTCC
CGGAGCAGACATTGTGCGCGTTCCTTGGAAAAGATGCCGAAGTTCAAGTCTAGCGTCAAGAGGCGGAAGA
ACTCAAATCATTGTATGGGTTTCTACTGCAAACACGCAGAGGCTGTGTGGAGAGCCATTGCGCTGCGAGG
CGTTGTTTTCGGTATGGAGGAGCTGTTAGATATGCTATAATTGTGGGGTGTCGTTATAGGTACGTGAGGA
AATGTCAGGGGTGATACACGCATTACCTCTTGTGAAGTGCGTAGCGAGCAACAGATCAGAACATAACACA
GAGTAAGCATCAAGATCGCGTACAACAGCGGACATTGGACTCAGAGCCCCTGAAACATGAATATACGACA
TCAGTGTACGATTACAACAGTAGGCATAGAAATTCGCTGACCCACTTCATACCTTGCTCTCGAGCCGCGG
TAACCCAAAACAGGTAGGTAATTCGCGCCAGAATATACGACGATCATTGCCATCCTTTCCACGGAGACGT
TCTTTGCAACGTACACACATCTCCAATGGTCCCAATTGATCGAAGAACCAAGTATCGAGAGGGGCAAAGA
CAACATCAACGGTAGTCTTGCTCATCCACTTGGGCATGCTATTGCGCTGTACGACTCTGTGTATGGATGA
CGTGCAGATTTGAGGTGATAGGCACGAAGAAGTCGCGACTACTCTGAGCATAGAGATGATGCGCGCGATG
GACATCCGCACCACCTCAGGTTTGCCCTGGAGAATCCGTACGAGGTCGTCGCTCTCGAGTGAGCCGACGA
GTGTAGAGGGTGCAAGGGTGCAACAAATGAGATATGCGACCGAAAGTACCTCGGTTGTGTCGGTAAGCTT
CGCCAGCCTGACGAGAGTGATGGCGTCGATAGGAGTGGTTTCCACCAGCGTGCTGCGACCTTGAGCGTCC
ATCCAGGCGTCGAAGTCCGTAGTATAGTATTTCTTCAGTCTGGAGAGAGCATCATTGAAGACGTCGTGAA
TGGCGTACTTGTGTCCCATGCGAATGAGTGACGCAAGAGCGGAAAAGGGTACTGTCTGGGGTTCGTCCGC
AATATAGTAGTAGCTGTCAATGTAAGGCTTAACATCAGTTGTCTCATGTCGTCACTTACGTCAACATATA
CTTACTTTTTGCCGCAGCAGATGACGAGAAGAAGATACCTCAAGTCCGATGCGGGATCATGCAGGCGAAT
CACTGGACAACCATCCATAGTATCATCCATGTTTTCTGGGCGTGGAAGGGTGCATAGATCGCGGAATATG
TCGGATCGGTGTGCGATAGTACCCAGATGCACGCGGAAGGCGATATTGTCCGCGCTTATGATGATGACGT
TGCCATCGTGCATCCAAATGTGTTCATCTCTTGTAACTGTGTGGTTGCCGACTCTGGGCTGATCATGACT
CTGCAGCGAAGACATGGCAATGCAGCGTTGTCTATGATCCAGAGATCAGAGAACAGGATAACAAGGTTGT
AGGGGTTGAGAGTAACGCTGTCGGGCATGTTTGGTCATGCTGTGCAACGTCCCCATCAAAATTCCTATAT
ATGGGCTGCAATGTTAGCGCCGAATCTGTGTGGGGAGGGGCAGCGCCTGTGAGTGTTAGCGATATCTGCA
ACTTCTTGCTTGTCACCCTCAAGAATCCACCTGCACGAAATTCACAGCGTTGTTTGTGGCTCCAGGTAAC
CCTTCGTCTGTACGCTCTTGACCCATCTCATGGCCGAGGACACAATAACATCGTAGTCAAGGGACCGACG
ATCCACATCAACGTTGCCTTCCAGTCTAGCTAATACACAAGGAGGTACTAGGAGCTATGCTATGGATGCT
CTTAATGAGCTCGAAGGCTATGCGTGCCCGCAGATGCAGATGTGAGTAGATTGCTCTCCTTGATTCCGTT
TCCCACATATGAAATTCACGCCAAAGACACGTCAATGCTACCTTAGGAATCCCTTATCTATATTGCTTCT
TTATACATCACATTGTATTGTTATCGCTCGAAGGCCCGGGAAGGTGACCACACGAACTTTATGTGAGTAC
AACGTTTCTCCGAGTATCCACTTCTGCACTTTGCTTCGTAGTTGCTTTTCTTCACTTGGTGAACACGGTT
CTCTAACTCCACCAATGTCCGTTGCCACTCGTATCCCCCTCGACCTCATGCGTGATGTTGCAAGCTGGTT
GGAAACGTCCGATCTGCTGGCCATGCTCATGACGAGTACGCTGACGAACAAGGCGTTGACACCCACTCTC
TACTCCACCGTGGACTTGCGTTCATGGGACGGCCTGCTCAGGTGTCTAGCTACGCTTGCGTTGCTTCCAG
AAGACCACGCCTTTCATCGCGATCTTGCCATATTCGTACGCACCCTTGTCATCCAGCGACCCCGTTCTCG
GCGCCCCTTCTACGCCACTGACTACGCGTTATCGCTCTCAATGGCGGTGGCGCGCATGACAAACCTGCGG
TATTTCTCATCCAAAATCGGTTTGACCCCTTGTTCGTTAGACATACTGTTCAAGCTTGTCTCAGGGACCT
GTCCACGAATTCAGACGATTGACATCATTGTCAGCGACGAATTGACTACGAAGTTGGACATCCGCAACTT
CCGAGTACCATCGACGCTGCGCGAGCTCCGACTGGTCTTATCCGACCAGCCGTGTCCCGTTCGCAACCCC
TTTGTTCGCAAGCTTCTGGCTGCTTCTGGCCCTTCTCTACGATCACTTGCGCCACGGACGGACGGACACT
ACAACGCTCCGTTTTGGCAAGAGATTTTGCCGTGGGACCTCGACTTCGCCAATCTGGAGGACCTTGTGAT
CGGTGGCAGCGCGCTCTATCAACCATGCTTCCAATCGGCGACCCAAGTCCGTACTCTCAAAGTCACAAAT
ATGTGGAAAGTCACGAGCGACGTTCATTTTGCCGCATTCCCCGACCTCGAGGATCTGTCTTGTCCTTGGG
AAATGATACCGCATTTCCTTGTCGATGACCCGGAATACCGACGGCCGATCAAGACGATTCACATCGATGA
CGTTAGCTGCGAGCGAAGGGGTACTAGTCCACGGGATCCCGAGAGTGGACCGACATACTAGCGCTTCTGC
AGCGTCTCCAATACACCTCTGTCCCTGTCACGACTCTCAGCTTCGAAGTCAAGAACATACCGCTCACAGG
ATTCGCCGCTATCAGACTGGTCTTTGTTTCTTTGGAGTATCTCGCAATCGTCGTGCACGAGCGTTTCTCT
GTGGTGCGTCTCTATATTTGCTATGCAGAGCTCCCTCGTTGACGATATGCGTCCCACAGAACTGGTTACA
CCATTTGGCAACGGACCTCATCGCACACATGCCTAGGCTTCATACGCTACTTGTCACCAGCTGCCCTGCA
GGACAGTACGGGAAACGTGTTCAATCGCCCTTCGTTGAGTGGACGTTGGCTCAGACCAGGGTCGAACGTG
CGTTGAAGCTCTCGCGGAAGATGCTTCCCTTGTTCGAGATGCACTGCCCGACTCTCAACCGCATCGCCTT
CAGTACCGTTGTCGAGATCCGGAAGCGAGAACACGGGTGGTACTGGATCGGCGCCGACCCATGCAACGGA
GAAGGTTATGTGTATCCTCAAGTTGGAGGTGAGGATGTGCATTTCAAGTTTGAAAGGACCCAAGAGGACC
AGGACGAAGGCTTTCGAGATGACAGAGAACCTTCGCTTCACTTCAATACCAGACTGGATGCTGAGCCATC
GAGACGATCCCGCTCCGGTGGAGAAAGGGCTATCTAGAGAAGAAACACAGAGGCGGAGGCTTGCAAGGTC
GAACTGACATCTCGGCCAGGCATAGCTATGCCTAGAATGTATACTGTCTATTATCTATATTCAACGTCGA
GTTCTTGATACGCCTGGTTGAACCAGTCTTGAGCAATGTATGCTAGTAAGAGAGGATGGTACACAAGGTA
CGCACCGGACTCTGTCATCGACTTCAATCATCAAGTCATTCTTCCATATCGCTATCATCCTCGTCCTCAT
CCTCGTCTACGTTGCTCGTGGTCATGAGATACACGATAGAATCGCGAAGTTCCTCCCACCCCGCCGCGCA
TGCCTCGAGTATCGCACGTTCGCCCAGGAGATACTGCAGTGCAAGCCTCGTCTTCGTTCTCTCGGGGGCA
GGTTCTGTCACGCCGTCAGAAGCGGTCACAGAAAATATGAGAGACAGAGACACTTACGTCCATGAGCTCG
CCGATAACCTCCACGCTCGCTCCATCGTAAGGTGTGATCCCTGTCTGCGCCGCCCTAGTTCTGCAAAGAT
CACAGATAACGCCCGCGATATGGGCAATTGCATTGAGGACCTGCCAGTGCCGATATGAGCAAGTATTGTC
TGTGAGCAAATATAGCCACACGCACGGAGTGTTCGGCAGCTTGAGTCTCCATCTCACCAGAGATGTCCTC
GGCTGTCTCAGTCTCGACAATCGTGCTAGCGATCTTGAGCACCATGCAGTCGAGGGCGTCAGGATCCGCA
GAATCTTGCGACTCCGTGGTATTTTGGCGCGTTAATGCATCCATTACGGCCCAGACGAACAAGCCAAGCG
AGATCTGCCCGTCGCTATTGATACACAGCGAAGAAGTTGTCCCATCCGCGCTCTGACTAGGAACAAACGC
CAACGCACTGTCGTTGACGATCTTCTGGAGGCTGGAGTATGCGCTGGGTGAGATCCGCCCCTCAAGGTCT
CTCATACTTATGACTAATCCCGATCCGGGCCAGCCGAAGGTGACGACGTCTGTCTCGCCGCCTTCTAGGA
GGAAGCCGTAGCGCGCAAGCAGAGCGGCATTGCTCAGATTCGCTCCGTATGTGTTGAATATCTCCGCTCC
GCCTGGGACTGAACGGACGGTGACCATGTCGACTGTATCGGCCGGATCCAGAGCGGGAGATATATTAAAT
ATGATCTCGTCGGCAGACAATTGCGTTGGGTCTTCTCGATCGTGGGGACACTCAGACAGCGATCCACATG
TCGGGCATACGTCGTATTCACTCTGTTTAACATAGTGATAAGCGTGTAAGCGGGAGCATGAATAAGAGTG
GCTCAGCGACATCAGCCTTACCGCTAGCTGAACGTGATTATCGTGGGTGTGGTTGAACCTGCATATCGAT
GAAAACAAGCAACGAGAAGGAGTGGAAAGCCTTACGCATCTGCAATAGGAACCATCGAAAGGCCATGGTA
TGCGTCAACAAGGAACGCGCGAGAACACACCAGTGAATAGGCGTGCAGGAAGCCGGAGATCGAAGGTTGA
AATCCAACAGATGTGAGCACAGGGACTACCTGAGCTGTGTAGTAGTCGTCGACGTCTATCTGGAATCGCT
GTTAGCGAGCCAGAAGTTCATATCTTCCTGCCAGCTTACAAGAAGAGCCGTCCCATCCTCACTCTGGAGC
TCCTTGTGGACTTCAGTCCGACTGATCCAGTCCGCGGCATCCCTGGCGTCTTGATCGTCCGGAAACGCTG
CATGATGCGCCCACAATCGCGCGATGGGGACGACAGCAGGCGGGAGCGATTGCAAGTAACCGTGCCATCG
CGAGGCAGGGCCCCTAAGGCTGCCGTGTTTCCGAGCCCAATGAGCATATGACACGGGCTCAGTGAAGGTG
ACTATGACGCACATTTCCGCGTATAATGCCAAAGATAATGAGAGAGCAGCATGGTGTCCATATGGCGCCC
AGGTTATCTGTGTAGATATGGTGCACGATCTGACGGAGAGCAGGGAGGTTTTAGGTATGACAGCAACTCA
ACGACCGGGGGGGGGGGGGGCAATATCAGTATCGCGGAAAGTTACTCTGAACGGAGGAGCAAACCTCGTT
GTGGATGCGTGATTAGGCTCGTCGAGATCACGGACACCCCTTTCAAGTTGTCAGCCGCTCTTTTCACCTT
GCAAGGTCCGCACAGCTGTATCTGATTTTGGTGCAACCATCGCAAGAATGTGTCTAGGATGTCGTCAAGT
GGCATTGATAGTAGTCGTGGCACCAGGCAGTTGTTAGTTGAAAGCTTGAATGTCAAGCTCAGACCAGCGC
TCCCTTCCCATACTGGCCTGCGGCTTTGAGTCGGACATACCGTTTTCACTTCTGTACCCGACAACACTGA
GAAGAGTCGCGAACACCTACGTCGAGTACACTCGCGCAACAAGGGAAACAGTGTCTGGACTAGTGTTGCG
ATGACATAAGCGTCAAGATCATGTCGTTGAAGCCGCCACTGGTCATCATCGCGTCAAGACTCAAAATCAA
AGGGCACATAAAAGTGTATATTTGGGCGAGTTCTCACTGGGGTTGAAGTTGAGCTGACTGTGTATACAAG
GAGGTAAAGTAATATCATCATCGTGCTATCGATACTCTACTCGGTGTCTGAATCACCCTCCTCGTTATCC
ATTTCACTATCTTCGTCGCCGTTCCAGCCCTTATACCGACCGTCACGGGGATCCTTCTTCACCTCCTCTC
GTTTTCCGACTGGTCCTATGTGGCATATCAAGCACAACTTATAGTACAGAAGTCCTATACCATCGGATTC
ATTTCCATAGTGGAGGACTCGCGTGGATTTGAAGGAGTTGGCAGACGATAGCTCGGTCACCATGTGCACT
GTTAAATGCTCTGGATCAAGGTCCATGTCGTCCTCGTCCTCATTGTCGGAACGGATATACTTGCGTTCTT
CCGTTGATAGCTCGCGTCCGAGGGATCCATAGAATACGACAGCGCCACCGTGGTTCTGGCGCAGAATCTC
GGTAGACGTTTCTTCATAATAGCCATCGAATCCAGTGGATTCCATCATAAAGGGATGGTCGAATAGCATG
GGAACTATGTTACCTTCGTCGTCTTCGTTCTCGTAGAGGATGCGCAGGAGAGGCTGCAGTCCGCGACGCT
GGAGTGCCTCGAACAAAGCAGCGTCGCTCCCCTTCAGCCATGTTCGCAGATAGACGAGCGGATTGGGGTC
GGACTCAGTCCACGACTTCGGTAGCGGGTACTGGTGGCGCAGACCGAACCCGATGGTTCCGCCGTTGGGC
AGAACGGCAGGGTCGGATAGGACAGCATCAACGGCAGGAGATAGTGCGGAAGAGACCAGGCTTGCAGGCT
GGATGATACGCAGCCCAGCAGGCAGTACGTCGCGGTGCATACGGACCTCGAGGGAGTCCGCGAAGTACAA
GTTGTAAGTGATCGTGACGCGGTGTCCCGACAAGACAGGGGTGACCTCGTGTTCGACGTCGCTGAAAAAT
GCGACGAACGCGATGTTTGCTGCTGCAGCGGGGTCGGACAAGATCTCGGCGGAGTCGAAAGTCCACTCGC
GTGGCTCCTGGCGCAGAAGCAACGCACCGCCTTGGTGAGGCGTGGGGAACACGATCACGAGAGAACCGAA
CATGTTCTCCGCCCGGGGAGTATCCTTGTGGGCCTTGAAGAACGCGCCTTGGCCTAATTGAATCCGTCAG
CATCTGGGACATCCAACTGCACCCTGTAGAGGCAGCCCCAGTTAACGTACGCACCATAGACGTTGAGCTT
GTAGAGCTCTGCCTTGACGCGTTTCGTCTCTTCCTCCCCAGGGAAAAGGCAGGTGCGCACTACATCTATC
AGCCCGGCGCGCTCCACATCGAACGCGAGCATGAATTTCTCGACATCCATCTTGCCCGCCTTCCGGTACG
TTTCGTCGAGAACGTCTTCGTCGTTGCGTCCAAATGTCGCTGGCTGGCACTGTGCTGCAAGACGATCCAT
TTGTTCACCGGTGGCGTTTGATAGATCGACCTTCCTGTAAGATTTGTCAACTGCATAGTTCAGAGAATGA
AATGTGTTGTAATACCGTGCTTCCTCCTCGCTTCCATAGTAGAGAATGAAGTCCCGTGGCTGCAGAGCTA
GAGTACCACTACAGTACGGCAGTGTCTCGGTGAGCGCCGAGCGCAAACGTTGAACAGAGGCGATCTCAAC
GGACGACATCAGATGGATAGTAGGAGAGGAAAGAACGAAGTGTGGGGGAAATACGAGTTAGGGGCCAGCG
CCCTTATATACACAACTGGCTCGGAGTGAGGTCACCCATGATTGGCCGGAAGAGAGGTCCGAAAACGGCT
GCAACTGCGTCACATCTAGTCACTCTCTTCAAATGGCAACAGGCTCTTGCTCGGCCCGGCTCATTAGGCT
CGCGGAGTCACTACTAGTACTAGTCACTCGCAGTCATTATCTCGTCTATCCGTTTTAGAATGCTCGCATG
TAGCGAAGCGCGGTGACAGCATACAAATCACAAGCATGAGTCATGAATTGAACGCTTGGAAGGTATAACA
TGATTGGGCCGAGTCGATCGCAAGGACATCACGGGCAGTACCGCTCAGAATCACGATGTTTGAACTAGGA
AACAACTTCTCCTCGATATAAGCATACTTATTATCGCCACGTTGTGTTCGAGTCGGTCTACAAAAGCAGG
CTGTCGCGCGATGATTCCTCGCGATATTTTCGCCTTCACTTACTGCACATGAAGCAAAGGTTTGGAGCAC
TCAGGGCCGAGACTTATATAGACCTGAAACGTAACTGGGTAGTCGTTTGTTATGTCAACCTGTATGCCCG
CAGCTCCAAAGTTCTCATATACTCAGCAACTTGAGACGAGTCACTAGTGCCCGTTGACTTAGGACGTCCT
CGAATCGCTCACTGGTCCACAGGAATAGCAGTCGAAGCGTTGTGCGTCATTCATGACGGTCACCAGGGCC
CTAAATCGGATGCTTGTTTGTTACACAACACATGTTCAATACCTAATGCACAATCTGTCGGAGGGGTAAC
GCAACAAGTCAGGACGCGCGAGGCTTGAGCTCCATGATCACGCTCTCCTTCCCCTCAGTGCACTGCACTG
TCACTTGGTGTGGAACCTCCGTAACTCGCTCGAGACACTTGTACATAGACGCTAGACTCGGGTCCGTCGT
TTCAGGCTGCATTTCTCCTGTGGCAAGCGTCCTGGCGCACTGTACGAAGGCTTCAGGGCAAACCAGACTG
TGAAGACTGATACCGAGCCTCCAACCCTCTTGTGCGGGGCATACAGACAGAAGCTCCGCCAGGACTACCA
GTTCCTGCATCATGGACGCTGGAGATTCCGCGCACTCGGGGGTGAAAGACCAGGAGAGCCAGAAGGTCTC
TGGCTCGGCTGTCGCGTTCGGCTCATCAGCCGCGTTTTGTGCAGAGGTTGTGTGTGCCAAAGCCCAGGTA
GCGGCATGCCTGATGAACGCTAAGGCAGCGAGACGCCGTGCAAGCATCGCACAGCTCTGCTCGAGAACGA
GGGCACGGAACGAGCCGCTCTGCGCAAAGATATCGTCCCAAGGGATCGTCTCTCCTATAGCCGGGGCTAT
ATTTGGGACGTCATCTACATTCACGCAGAGTGTATTGGCTGAATTGGGGAGGATGGTGAAGATGGACAAT
AGGCTCAGCTTGGCGATGTTGCGCTCGTCGTATAGCGCTGCGAAGGTACAATCGTTGTACTCATCGGCGT
ACGCCATGACGGAGAGCTCTATAGCTGGCTCGTGGTCGGGCACAAGAGGTGCAGACGCCCCCATCAGAGA
CACCTCAATCTGGACGAGGTTGACGATTGGGCCCGGCCCGCCAAAACAGGGAAGATGCCAACCTTCGGGC
GCGGTAGAGACCATCTGATCAAAACAAATGTCGAGGTCGTCCAATTCGAAGGTGAACCGGCGGACAGGAA
GTTGGGGTAGGATGACGGCATAAGTATCTTCTTCGCCGTCGATGCATGTGACGCTGCTCAGGTGAGGGAG
ATCGAGTGGCGTCCGAGCTGTAACGCGGTCTTCATCGGAAATTTCATAGTATGAGCCAACGCCATCCAGA
TATATCATCTGAAGCATTGAGCACTTTCCCAATGCCGCGCTGAGAATACCCAGATCACCGCAGTCGCCAT
CCAGGAAAAGGCGACGAAGCGACGGGAGAGCGGTGGAGGGAGTGAAGTAGGACGTACTGACGACGAGCTC
TTGAAGGTGGGGCAGGTTAGCCTCCTCCCATGGTGGAAGCTGACTGAAGTCGTCTTCTTCTGCATCGTCA
CCCATAAAGTGGAGTTCCAAAACCTCTAGACCAGGAAGTTGCCAGCCGGCGATGTTGTGTAGTGCCAACA
CATCATCATACTCGTCTGCGGTAAGAGAAAGACTTGAGATCCTTGACGAGTGAGGAGCGAGTAGTTCCCA
GAAAGCAGCCAGCGGTGCAACGAGGCGTATTTCAACCGGATGGGGGGAGGAGCGTTTGAGTAGTTCACCC
ACGCACTCGCGGTTTTTCTGTGAGTCCTCGAAGAGTGAGTAAGAAAGGACCGAGGTCCAGACCGATGGGC
TGGAGAGGAGGATAGCGCGCCACCTGCGACAGACATGGCCGATGTGGATATTGCTTGGCTTCGGACCCCA
AAAAAGGGCGAAATACGAATGGAAGATCATCAAGAGGAGCTCATTAGGGAGCCTGTTGATGCATGCAGTG
TCGTTATGCGGGGAAAGGAGGAACACTTGAGCCACTGCTGAGGCAGTTTGCTCGAAGGACTCCATGGAAG
GATGGAGACGGGCGGAATGAGGAAGTGATCTTTCAAGAATGTCAGCGCTGTTTCTCTTACATACATTGTG
AATATGCCTCACGGATTGGTCGTGCTTTGGGAGTTGATAAGAGTAGTGGTGAGGGAGTGTCAAGTCTTGT
GGTTGACTTCAGACTTGACTACGAGTCACTCACCGTCCGTCTTATACTGCTGACTGGCGCTTGATTTTAC
TGCCTGCATGTGTGTGCATTGTGAAATAAAAAGCAACGTGATAAACTGATATGCGTCAAAGCGACTTCAC
TGACCACTTACTAGCTGAGTCCATCGGGCACAAACAATGCCAATACGCGGTGGACAGAGCTTTGCTTTTG
CTTTCTGCACTACGTCGACCACAGCTTCGCAATTGAGGGCCGCACTGCGGCACTGGCGACTTCACTACCA
AACCACGGTGGTTCACGCGCCGCACGACCGCTTGACTCTGACCCGGCGGCGCACTGCCATGACATGATGC
CAACAACTTGAAATACGGTCGCCATTCTTCAAGAGAGTTAATAGTGAGTACTACGGCACACCCAGTACAG
CTGTTATTACAAGCCTATCCAGTCAGACTTAGTATGAACGCACGGCTCGGCATCGTGGTGGTCGCGGTGG
TCGTGGTGGTCGTGTGGTGGTTGTGGACAGTTACATCGGTCACATCGGCCCTGGGAGTGTGACGCATGGT
CTGTTCGCATTGGGCGCCACAACAAGCGCCGGTCCAACTCCTTCCTCTACTACTACCTCCTTCTGCTCTA
GTCCCAAATACATCATCTCCGCAGCGTGCAACCATACTTTCACGCCTCAAGAAAACAGCGAAGCTGTTTG
CGCACCTGATAACATAGATTTGGAGGAGCGAGTATAGTGGATGCTGTGGGCCACGACCTCGAGGTCGACT
ACATGAGTGCGTGTTTTTCCCTGTCCAGAGGTCCGCGGTGTACCTCTTCTATCACTTCATGTCTATGCTT
GCTTTTGACGCCAGCTGGCAAGGACAGGCTAGACATGGACGGTCGTGACGAAAGACTTTGTAGGGTTCGG
ACGTGGAGTGATGAGACCAACAAGACGCCCCTGCAGCTGCATCCTGACCCGTTCAAGGTACGCCGTCTTA
GAACGCGTACGCATGAATGAATCCTGAGCAAGCTGTCATGAAGACGCCTCCCCCTACTCCCTACTGTGTG
CCGTGCCCGAAGATGCACATACCTAGTTCAACCGACCTCCGAGTCGTGCCTTGAGAAACATCGCTGACAA
TGTGAAGGCAGGTGCTACAACATAAGCTAGCTCGTACTCATCCAAACCAGGACCATGTGGTCATCATCTG
AGCAAAGTACTACTGATCAACTACGCTCGACGCTCTATGAAAGCATTCCCTTCTGCAGTGGCACGCTCGA
AGTATCTCCAAGAGACCTTGTTCTGTACTACGGGAAGGGGAGAGATGCCACGTGCGTATACGATTTTGAT
CTCCTGCACTGTGAAATAAACCCCTCGACTTCGTCGTAGACGGATTGACCTCTCTCAGACCACGTCGGAA
GAACTCGACAGACTCGACCAAGGCACTGAGCCCATGACGTTTGGCCTTGGTGAACAGGAGAGTCGAGATC
AGTTCTATCGCAAGCCAGGCAAGTTGGATGCCAATTCTTTCATGCTTGGCTTCGAGCCGGAGCGCGTTGG
ACTCGTCGATGCGATTCGAGCGGTCCTATTACCCAGAGATGACCAGTTAGACCACGTTGATGTCGAGTTG
CATCAACTCGAAGTTTACGGTAAGACCAACCATCTTATCACTCGCGCACGCTGAACTGATGCACCAACAC
AGGTCCTGGTACGTCACTCAAACCGCACCAGTGCGAGCCCTGTGCAGGGAACATGTTTGGGTCATTAGTC
GTCGTGCTTCCCACTCCGCACGAAGGTGGTTGTCTCCTACTACGACATGAGAAATCTGGATGGTCGATCG
ACACTGGCCAGATCCTTTCCGAACCTTCATCTGCTCCGCGCATCGCATTCGTCGCTTTCTTCAGCGACGT
AGAGTATGAAGTCACACCCGTAGTCTCAGGCTACCGCATCACCCTTGTGTACAACTTTCACTTCCCCGCC
ACTCCAACGAGAGGAGTGGCGCCTTCTCCTCCGTCCGGCCTGCATATCATACAGCCTTCGGGAGCGAGCG
CCTACGAAGTCACCAGTGCACTTTTCCTCTTCCTCGAAGACTGGACAATCCTACCCAAGGGCGGGCTTCT
CGGGTTCGGTCTGCGCCACAAGTACCTCCTCCCGAAGTCGTGGGCCATCGGCGATCCCAATCCTCTCCCG
ATGCTGCAAGAGTGGCTGAAAGGCAGCGATGCCGCTCTCTGGAAAGCGTGCAAGTCGCACGGCCTGCAGC
CGGCTCTCCGTGTCGCTGTGCTCGACGACATGTTCGGGAAAACAATCGGGCCCGTGCTCTTGGACAAGTT
CTGCGAGATGGACCGGTACGAGTGCGAGAGCTCGAACTTGCCGGACGTGCTGTGGGAATCCCACGGTGGG
AGGCTCATGCTCTGCGAGCCGCTCGCTCGGGAGCCGACGAACGCGGAAATCGGGTACATCTCCACTGCGT
CCAACCATGATGACGAGGAGCTGGACAGGGAACAGAAGGCGACAGTTCATCTGGTTACGCCCATTACCAA
GTTCAATCGCGTGAAGACCGCGCATGTGCGCTACGCGAACTCGCCGCCGACGCTTGGGCTGATGTATCAG
TATGTGCTCTTGACGGTCGAGATTGGGCCTGCTGGGCAGAGGCGAGAGCCTCCGGCGGACGGCGCTGAGG
ATGCAGACGAGCTCAGCGGCGACGGGCGTGACTCGGATGTGGAGATCGAGTAGGCAGGCTGCTGTCGACC
ATGGTCCCCGGGGTATGGTACAATTTCCACCGGCGACGACGACTCTTGGGTTATAGTCAACTACAATTCA
TACAGGGACTGTGACCAGTATATTCAAATGATTTGACCATTTTCCGGCAGCTCTGAACTTCTGTTGGTCG
CGCCGCAATTTGCCATCTCTGCTCCATTCCTGCGGACGTAGCGCGTAACGTGAGATAGCAAGCGCCCGCG
GGCTCACTGGGCCATGGGACCATTGTACCCAATTGCCGTTGCTTAGGCCCGTTCTTTCTCTCATTGACAC
TCTGCACTTGACGAGGTGGCTTGTTAGGGCTTATACTGCGCACTTTTAGACCCAACCGTGTCAAGCGTTC
CCTGATGTCGGGCCGAACAACGCCGTACTAGTAATTGACTTGCTTATTCAAGGTCTGCTTCTGTTTCTTA
CTCCAAAAGCTCCGTGTATAAATACCCCCTACACTTCCTGCTATCATTACTGACTCATCATGGCCGCACC
GAAGAAGATGGAGTATAGTAAGTCTCTCCCAAACTCAATGCTAGGGTTACGGATGCAATATTGACCTGAT
CTTTTCAGTGCGACTTGGCAAGTCCGGGCTGAAGGTCTCTCGAATAATCCTGGGATGCCTGTCTTATGGA
CATCCTGGCTGGGTTCCTTGGATGCTCGGCGAAGACGAAGGCATCGAGCATATCAAATTTGCGTGCGGAG
TGACTCCCATGCATTTTCTGGTGTATATCTGCTCACGCAATTGTGTTTGCAGGTATGACAACGGGATACA
GACGTTCGACACGGCTAATGCACGGCTTCGATCTTGATCGATGGATGCTCACATTAGCTTACACTCCGAA
TCATCATAGGTGTACTCCAACGGACTCTCCGAGGTGATTCTTGGAAACGCGATCAAAAAGCTGAACCTGC
CTCGCGAGGAGCTTGTTATCATGACGAAGGTAGAAAGGGCCATCGCTCGGTTTCCTGCAATGCCAAATTT
ACCCGACTCCGTACAGCTCCATAACCCCGTTGCTCCTGAATATGGTATGATGCTGAAAGGAAACCCGGAC
GACAACCATCTTGTAAACCAATATGGCTCGAGTCGCAAGGTTCTGTTCTGTTCCTTCTGCCACTCATTCG
GGGCGCGCTGCTTACACTGTCGTCTTTGAAAATGATACAGAATATATCTGCTTCTGTACAAGCGAGCTTG
AAGAGACTCCAGCTCGACTACATCGACCTTTTGCAATGTGAGTGCGGAGAAGTCTACATCGCTGCGTTGA
CCCGATAGTGACAGACAGACTTGACAGTACATCGATTTGACCAAAACACACCTATCGAAGAGATTGTACG
TAAGCAAGATAGGTGATTCGTGGATTATTTCAAGACTCGATCACTAGATGCAAGCGCTTCACGATGTGGT
CAAAGCAGGCTACGTCCGTTACATCGGGATGAGCACTTGCAAGGCTTATCAATGTACGTCCGTCGTCCAT
GTGCGCCTGTGATCCCACTCTCACAGCCAAAACTCTTAACAGTCCATGCGATGCAGAGTGCGTAGCATCC
CTGCCATCGTTGACTTACTCATCTGAACAGGCTGCTGTCTGGCACTGCAGACTACGCTATCACTCACAAC
CTCACGCCATTCATTTCGATGCAGAACCAATACTCGCTCGCGTACCGTGAGGAGGAGCGGGAGATGTTCC
CCACACTGAAGGTCGCTTCAATCCGCGGTTCTCCTTCGACTCAGTTTCCCTTGGGTCTGACATTTCTCGT
CGTCGTTCCATATAGATGTTTGGGGTAGGATCGATCCCCTGGTCCCCTCTTGCGCAGGGAGTCCTCGCGC
GCCCTATGAGTGACCAATTGGGTACCGCGCGCAGCAAGGACACTTGGTATGCCCTCGTGTCCTCGAAGGT
TGATCATGGTTGAAACTGAATATCTTTCGACAGGTTCACGTACTGGCTGGACTTCCACAAGGGTGACGGG
ACTGGTACATCCGAGATTGTCAACCGGTCAGCATGTGTCGCCGTTTGTGTTGGGATCACCTGATTCTCAC
ATCAGCGCGATTGACAAGCGTCGAAGAGCTCGCCAAGAAGAAAGAAGTTAGCATGGCCCAGATTGCGCTT
GCGTGGTTGCTCGCGAAGGAAGGTAAGACAGTATTTCCCATTACATTATGCGCAATATCAGAATGTGTTC
ATTCTTGACCCCTCCTCCCCCTCATAGGCGTCACCGCCCCGATCGTGGGCACAACCCGGCTCGAGAATCT
CAAAGACGCCATTGGTATGTGTATACCAATTTCTCGCATGCGAGGAGCTCATTATTACTCGTGAGCAGCC
GCGGTCAACGTCAAGCTGACGGATGAGGAGATCAAGTATCTTGAGGAACCGTATCGTCCGCTCCCCATCA
ACGGATAGTCGTGAACATCCGATTTCGTAAATCTCGTGAATCTAACATGATAGTACGAGAACCCAGAGAT
GAACGCGGAGAACCTTCAGACGCCAAGCTTAACGCCCATTGTGACCATATAGAGCCATGCTCAACAGCCG
AACTCCTTTCAGAAACTGGTTCTGTTCGACGGTGGCGCTCAAGACATCCGACTTCTCACGCGCCACCCGA
ATCGACATCACATACCAGTACAATGCTCCGAACCGTCATAGTGCTCAGTATAGAGGTAGTTGGTGTGGAC
CGGCTTCGAGACGGTCATGCACCAGACCCTCGACTCAAGACGCCGACGCCGGCCCCGAGGTACGGTCAAC
CGGACACGGGCGTTCCTGGGGCTAGTACCCGCGACTTTTGCGGGGAAGCCAACGTGCGCCGAGATGTTTG
TTTGTGCCCGAGTCCCAGACTCGCGTTCGGTTTGACTTCCTTATAAACGAGCGCAGGCTCGTTGGCAACG
CATCATCGCAATCTCAAAGCGGCCCCTGGCACCCTCCACAGCTTAGTTTCGATGCACGACAAGATGGATT
TTCATGGTAATACACTGATACAAACACGCATATCTCTATGTTCGATAAATGATAACAATGCTCGACAGCA
CGACATAGACAGAGCCTTGACTCATCACGCTCACCCCTTAGAAGTGACCGATGATTCCAACCGGCTGGTA
CGGCTCCTCGAGGTATTTGACCTCCTCTTCCGTGAGAGTGATCTCCAGCGCGTCTGGGTGCATCGTGAGC
GATAATTACTCAGGATCTGACTAGAACACATGATGGTAGTACTCACCGAGAATGCCCTCGATGTTCGACA
GCTTCGTCGCGCCAATGATGGGCGCGCTCACCCACGGCTTCGAGAGGACCCATGCCATGGCGATCTGGGC
CATCGTCTTCCCTCTCTTCTTAGCGATCTCGTCGATCCTGCACGAAAGTTGGCCGAGTAAGCAAGCATGT
CATAAGACGATGTGCCCTCGCGAGTCATCTACCGACCTTGTGGTGAGTGTGGGAAGGAACGGGATGTTGT
ATACGCCCTGGAAACTGAGGAGCGGACGTGTGGATGAGTATGTGGAGGCGAGTGATACGATGCAGTGATA
CTGACATGTCCGTCTTCTTCCGCAGACTGTCTTCGGTGACAGGCCGCGTGAGAAGGCCACGCCCGAGAGG
AGACCATGGAGTAGATCCGACATTGAACATCTGCATGATAGGAGTGATATCGTGAGCATACTCAGCCTGA
TGCCAGTTCAACTCCCGGTGAGACCCACCTTCAGAGTCGGGATCAGCTCTCGCTCGTCCTCGCGGTACAG
AAGACTGTAGTGATTCTCCGCCATGATGAATGGGGTGAGGTTGTGGGTGATCGCGTAGTCTGCAAGAATC
TCGATGAGCAAAGTGTTCCTCATACCATGCATACTGCGGCGAATGACGCACTCTGCATCGCATGGACTAT
AAACAGGGATGCGATTAGTTCAATGCAAACGTGTGTATATAGGCAGGAAATCGCGTACATTGATAAGCCC
AGCAGGAGCTCATGCCGATGTAGCGGACGTATCCCGCTTGGACGACGTCATGAAGGGCTTGCATCTGCAG
ATATTCAGTCCCCACGCTCACGTGTACATGTGTGAATGAGGTGTACTTACGGTTTCTGCAATTGGGGTGT
CGGGGTCCGCCCGATGACCTTGAAAGGGAAATGATGTCAGCGTATTTCGGCACCATCGCCCCGATCAAAG
TCGCATACATTGAAGAACATCGATGTAATCCACTTGAAGGCGCTTGAGGCTGGCCTTGACACCGTCGAAT
ATGTGCTAGATATCGAGAGCAGTGAGTTGAGGCGGCTATTTCAAACAGATGTAATGTATGAGGCTCGAAC
CTTCCGGCTAAGACCCTTCTGGTTGATGATTCCAACCTCCTCGGGCGTTTTCCCAGTGAAGAAGAGATTG
GTGCCGTGCTTGTCCGCAACTGGACTCCATAGCTGTATTCAGACCACATTCAGCATGGAATGCAGTGTGG
CGCTGAAGTGCCTGAAGTATCACCTTTGTCATGACGACGATCTCTTCGCGGGGAAGGTTCAACTTCTTTA
TACAGTTCCCGAGGATGATCTCAGAGAGACCGTTGGAGTAGACCTGTGGGCCAAATTGTGAGTGACGAGC
TTCTCCTAGCACGTGAATAAAACCTCACGTTAGCGGTATCGAACGCTATAATGCCGTGGTCATAACTGTT
CAAGTTGATCGGTCAATGACCAAATGCAGATCGAGTACAAGACCGAATACTGACGCATATTTGACAATCT
TGATCGCCTCATCCTCGCCGATGCACCAGGGCTCCCATGCAGGGTCTCCGAAGGACATGCAACCGAGAAT
CATTTTCGACACCTTCAGTCCCGAGTTGCCGAGACGGACTGAGTGAAGCGCCAGCCATTAGTTGTGGTAC
GTTGAAATGAATGTAGGGGCAGAAGACGTACCGTAAGACATCTTTGGCGCCATCGTGGTGAGTGAAGTTG
GTAAGCTCGAGCAGTGCGGTGAGAGAAGAAGGCGAGAGGATGCTGTTGTGAAGACCGTGGCCGAAGGCTA
TAAATATGAACTAGACCAGCGCTCACGGAGCGTTCCGCAGGAGGCTGCAAGAATACCCACAGGAGGCTGC
TGACCACAACAAGCCCATTGAGACAACCGCCCGTTACAGCAGCGTTTCGTTCCCCGTTTCGCTCTGCTGT
AACTCCATTCAACGAACTCTATCACCGTTGTCGTCGTGACTTACCTGGTGGTGATACACGGGCACCGACC
AGCGACGTAAGTGTGGCCTTTGTACGGCATGCATCATGCTTCCGAGTTCAGTTCGGAACTGCCAATGACA
CGGGGCCTCCGCACACAATGTGACAGTTCATGGGAAAGAGACATACAAGAATACAGCGCGCTCAACAGGG
GCGGGAAAACCATTCCCACTCTAGACTTCCGAGAGCCACGCACGGGACAGCCTGCCTCGATTCGCGCTCA
TGAGTGACGTCGTCTATAGAAGATATATACCGGTCGGAGAGGACTGGCTCGACAGGATTACCGAACGGAC
TTCAGGTCTCAGTACCTCCAGTGTATCTAGCTTCCAGATCCTTAACGCCTCCTTCGGCCGGCATGGAGCT
CTCCAGGTACTTCTCTGCCTCGTCTAACAACGCAACATCCAACGCGTCTACATGTGAAGTATAAAGTTTG
GGCCTTCTGCGACCGAGATGCGGAGAGCACTCACCCAGATATCCTACAGATTGCCCAGGTTCGTCGTGCC
GATGATAGGTGCACTGACGCCTACAACCAAACAAGCGCCACTGCAGCCATACTCGCCTCTTTCTTCGTAA
GCTCTGCGACCTGCTAGCGAGAAGGTACTCTCTGCTGCGTTTTCGGCGGACAAATAACCTATCGAGGATC
TCTGAGGTCCCCTCTGCTCTCGTGTCCCTCGATGACCTGCTCGCACTTCAGTACGTATTGGTTCTTACGG
AATTGCGCAAGGCGTTCGTGCTGTACTATACTTCGTGTGAGCAAACCACGAGCCAGAGGCGACCACCCAA
CCTCGAATATCTGCGAAAGGTAAAAACCACGTCTCCAGCATCGACTTCAGAGAAAGGCTCCTGTTCGCGA
TACCTCACTGCGGTAGTGGTTCTGAACCGAGATGAAGTGCGTAAGGTTGTGCATCCACGCGACGGTCTTG
AGCTGACTCCGAGTCTGATCAGGGAGACATGTCACATGTAGGCTCGTCCCCAGCCTGTTCGGTGATGGGC
GTGATGGACATTCGGGCTCCGCTGTAAATTCGACTGAGCCCCCGCTCGAATGGACTATGCAGCCGATTCA
CATCATTGGCTTCATCCAAGTCTCCTCGATAACACTACATGCATATATCCAAAACCCCATCCTATGAGGA
GTATACCATCAGAAATGGCCGAAAATCGGGATAGGTTTGTACGGCTCTTCCAGGTACTTGATCTCTTCCT
CCGAGAGCTGGACATCAAGACCGCCTGACATAAAAATTCAGACCCGGCACTATGATATATGATTCACAAT
TTCTCGCGGACGGAGTACTCACCGAGGATGTCCTCCAAGTTCGCGAGACTCGTCGTGCCTACGATTGGCG
CGGTCACGTCTGGTTTTGCAAGGTTCCACGCAATCGCGATCTGCGCCATGCTCACGCCCTTCTTCTTGGC
GATCTCCTCGACTCTGGGTATATTGTTATTGTCTGTGAGTTCATTCCATCCCGTCCACTGGCACGATTGG
CGCACGGGCTACTCACCGAGACACTATCTCTGTTGTAGACTCGTTCTTGTACTTGCCGATGAACCTATTT
GCGATATCCAAGTCTGTCCAATCGAGCCGTCCACTCTAGCTAAGAGCCACTCACAAGTCGGTGTTCCCTC
TCTTTGAATCCGCATCTAGGGGTCGGGTGAGGAGCCCACGGGCAAGAGGGGACCATGGGATGGAGCCGAC
GCCGAACAGCTTCAGCGTGGGGAACATCTCACGCTCTTCTTCGCGGTAGATGAGGCTGTAGTGGTTTTGC
ATTGAGATGAAGGGCGTCAGGTTGTGGGTGATCGCGTAATCTGTGCTGGATGGTGAGGTGGCCGCTCCAA
TCCAGGGCACATCGCAACTCACTCTGCATTTGGTGAACTGGTGAAGAGAGTGAGAGTGATGCGTGTGGTG
GACGAGAAATTGCTACTTGCATTGGTAGGCATAACAGGAACTCATGCCAATGTACCGAACGTAGCCAGCC
TTGACGACGTCGTGAAGTGCTTGCATCTGCATACCAACCAATACCGTACAGTGAGTATCCGCCTTGGACG
AAAGTGTCTACACCACTCACCGTCTCCTCGATCGGAGTGCTATAGTCGAAGCGATGGCCTAAAGTTATCG
TCAGTGTTCCCTCGCTGATGACGGTACTGATTACCGGCCCACATTGCAGCACATCGATGTACTCGAGTTG
CAACCGCTTCAAGCTCGCCTTTACCGAGTCGAAAATGTGCTAACAAGTTGTGAGTAGACTGAACAAACGA
TCCGGATCCAGATACCGACCCACCTTGCGATTCAGCCCGTGCTGGTTGATTATGCCGATTTCTTGTGGCT
TCTTGCCCAGCGCAACCAGGTTAATCGAAGGGTCGGGTGGAACGGGATTGTACACCTGGAAGATAAGAGG
GCGAGTCTCAGTGCCAGTCTTGTGAGTCTCTCTACCTTCTCGCACGCAGACCTTAGTCAAGATCACCAAC
TCTTCGCGAGGAAGGTTCAAAGCCTTGATCGCCTTTCCCAGAACGATCTCGGAATGGCCGTTGGAGTAGA
CCTACAAGCATCTCGGTAAGCATACAATAACAATTTTCTCTGACCCGAACTTACATTCGCAGTGTCAAAC
GTCTGAATTCCGCGCTCGTATCTATGCGAGCTTCAGTAAGAGACTCGGCTTTGCAAAAAACTAGTACGTA
CGCATATTTGATGTGCTTGATCGCTTCCTCCTCACCCAGAACCCATGGCTGCCAAGCTGGGCTTCCGTAC
TGCATAGTCCCTAAAATGATCTTGGAGACCTTTAATCCGGAGCTCCCCAGGCGCACTAATACCGCCGAGA
TTCCGCACGTCAATATGAACTCTCCTGATCATCTTCATTCCTAATGGACAACTACACATACCATAGGGCA
CTTTCTTGGTCGCCATCTCTGTCATGCTCGTCTTGGTTTTGGCGTAAGTAATCTGCAGGGGCGAGTGACC
AGCAAGGATTCCGGGGAACAATGAAGACACGCGTGTGCACTTGAGTACATATATATTATATGGCGAGACT
CATGACAGGCGCCGAGCCTAATTTACCCGCTGGGATCCCGAGGACGGCTGCACCGCACGACGATGTCATT
GCTGACCATTGCACTGACTCAGCGTACCCTCTGTGAGCTTGATAGAGCTAGTACGTCAGCTGGACACGCC
GGTGAGAATATTGCGGCCATAGGAACGGACATATACTTCCAAGGGACACGAGAAGTCACCCCTCTCAATG
CTAACTAGTACCCTTCCTTTGTGACGCTTCCGCTGCTGACTCGGACTTACAGGCTCTCAAGCATGACCTA
TAATCGGCGTCGGCTCGTACGGCTCCTCCAGATAACGGATATCCTCGTGCGAAAGCTCTACGTCTAGACA
CGGTCAATGAGACTTTTCACACAGGCTGATAAGAAAGTGGCGCAGGTACACCAACCTAAAGCATCCTCAA
GCTTCGACAAACTTGTAGTGCCGACGATTGGTGCGGTGACTCTGGGCTTGGCTTCGAGAGCACCCATGCG
ACAGCGATCTGGGGCATGCCAACGCCTTTGCGTATTGCTAGTTCTTCCACGCTATAGACCGCAAGGGGTG
AGATCAATGCCATAGCAGGCAGGACGAGTGAACACACCGACTCGGAGATACAATCTAACTGGATTTAACC
TTGCCACCGTAGCGTCCAATCATCCTGCTAATCGAAGCTGGCCGTCAATATCGCGTTGAATGCACTCCGC
GAGTTACACACAGCAGTCAAATGGGCCCTATCGTTGAGTCAGAGTCGAGAGGAGACCACGGGCCAGTGTC
CGACCATGGAATCGAAGCGACATCAAACATCTTCAACAATGTGGGACATGCTGCGAACGCTACGGTGCAG
TAAATGTTGCGCAGCTACACAGCCCATTGTCGACGAGCCACGAGGGGCGGCGATGGAAGCCTGAGCGGGC
CACACCACAACACACACACCTCACCATCAGATATGTCGGCACAAGGAAAACTTTCTCCGCTTCGAAGCCG
GTCATCTGTTACCGTGGAGACTCTGCATATGGGTGGCGATGGTTCTTGGGGATTACTGAAGAAGATTGAC
TCGACGATACCCTGAAGTTGAAGAACCACTTAGAGGCTACACCAAGTCGATATCAATACACTGGTCGCCG
CCCTATATGAGTTGTATACACTGGGTATCGGTGACTTGTGGCACGTATCCGAATCATGACGCATCAGAGA
GCTTGGTTTGCACAGGTGAAGGGTCTGGGGAACCCTCCTTTGCGATAACCTGCGCCGCTGTTTCAGCTGC
ATCAATGGCGAGTGACGTTCGGCAGACTCACCACCGATAATGCTCGAGATGCTCGCATACAGTCCGGCCA
CCATGATAAAGCCTGCCATCTGTATATGCGGAGTTAGTCAACTCGGGGGAAGTATACTTACGTTGAGAGC
CAACAAGGATTCGGAAAGATACCGCTACTATGCCCGTCCAGAACGTTGTTGTCAACCTCTGCTTCCAGGT
TCCCCACATTTTGGACCTAGGCGTCAGGTGGAACCAGAAGATGCCCTGCGGAGGAGTCAGACATGCATGT
GACAAGATGATCCCAGATATGTAGACGAACTGATACACCATATGTGAACCAGCTGCATTGAATCGAAAGC
CGTGAGCACGACCCTTTAGGCGAGAAAAGACGCAAACATACCTCGCATGAATCGCGCTGATGACCCCAAG
CAAATAATTGAAGAATGGGATACTGCACAAATGATAGTTCAGACGGATTTCAAAGGAAGGGGGTGGATGT
AAGGATTTACGTACGCTTCGGCGATGATGAAAGCGAGTGTCCATATCAGAAAGCAAATACCAATCCACGT
CAACCACCCTGTCCACGAATGCGACGTCATATGTCTCGAGATGTGGCCATTCCTCCGGAATCTGCCATGC
CACTCATCAGTTCCCTATCTGAGTGCGATCACGAACGGGCACGTACATCCTGACGAAGACGAGCTTCGCG
CATACATGTCCATTGATTACGCCAGCGATGAGGATTGCCGGCAGCGCGATACCATACGCGACCTTCCTGA
GGGTAGTACCAGTGTTTCCGAGAGCGGGAGACACGGTATCTGCGCCGGCGAATGTGTATACCACGATACC
TACAATCAGGTAGAGCGTCGTGTCGGCAATTTGGAGCATGTATAGCGACTTGAAGAAGTCTTCAGGTTTC
TTCATCTCCGAGATGAACGTGAAGAACACGACATGGCCGGCATATGCAAAGATCTGACGGTAAAGTGAGT
ACGAATTCACATATTCAAACCAAGAAGGCCATGTGCTAGCTTACGATGTCAGCGACTGCCACAAACGCAG
ATGCAAAGCTCATGTCTGCCGTCACTTTGACAATTCCTGGGTGACCTGCCACTCCTACACCGATCATCGT
GATGATGACCGCGGCTATGTAGTAGGGGTGTCAATGAAACATCTACAGTAATATAAAAACACCAACCCAT
GATGGAGATGAAGGACGCGACGCTCAGGTAAGCTAGCCCGTTGAGTGTCCTAGGCAAACTTAAAACAAGG
CAGACAATCGCCGTTACAGCGCCCCAGGGCACGGAGCAGGATGCCCCAGCAGTAACTAGACGCGAATGTC
AGTCGATTGCCCCGCGTACACCATCAAGTCACTCCGTGCGCCCTATGGGGTACCATGACGTACTGGTGTC
GAATGCGATGAGTCCAGTGAGGACATGACTCGCACATATGAAGAGGATGAAGATGACCTGTGCTGCGCCG
AGGATCTCGCGGCCGATGGGTCCTGCGATGACTTCACCCGCGTCTGCCATGTTGTGGACGTGTGGGTATC
GTAGCTTGAAGGTGCCTATCATGTATCCCGTGGCGGTCGCAATGGCACCAAGACCCTATTTCTCGATGAA
TAAGAAAGTATGGAGATACCGCCTCACACGGAACGCACAATAACCAGGAAGCACCCTGCAACCATTCCGA
CAGAGGCAAACACAGAGGGGATGGAGAGGATCTGTGTACCACGATGTCAGTGGCGGTAAGATGCCGTGCA
GTGCCATAGCCAAAGCTTACCCCGAGAGTGATCGTTTCGGCCAGCATAAGTGCAGCAGCTTTCCACCAGA
CCATTTTCCGATACTTGACTGACATACTTACTGTTCAGCATATATGTCATATATCATGAAGGACGAACTG
ACTATCCGCTGAACCATCATCCTCTCCATATATATCGAAGCCCGCCGCCTGTTCGCTCAGGCGGCCCTTT
TCGCTCCCTCGCACCATTTCGTCGGTATCTGTTTTCGCCTGGCTATGTCGGGGTGTCGCGGCGCTCATGT
CGCCGTGAGGTCTTGTCGTGTGTGCAGATGTCGCCATTGCGAAGAACGTCGGAAGAGGTGAGTACTACTA
TCGCAAGGACTGGGACAGTACTTGTTATATAGTTGATGCCCCATAGCGTGAGCGCCTTCTCCCGCATTGA
GGGCGAGTGGACGAGGCTGACATGCATGGCAAACCGAGATCGATGGCTGGTTTCTACATCCAGAACACCC
GAGTTAGAGTAGTACTTGCGACAGGTACCGGGATCTCTTGTTAACTGACCACTATACCTAAAGAGAATTG
TGAGTCATTCATAAGCTGCAGGTCCTTGGTCCTTCGACGCGTAGTGTCACAACGTGACAGCACGCGCAAC
CCACGCGGCCAGAATTGGCGCCCAATCCGTATCTTGAAGTTGAAGTTGAACTTTTCCACCCAGTCCGTCC
GGCCTATTCTCCTGCTCTGGCGACAACTTAGATATAACAGTACTCACGGCCATGTCTATGAACTATGTTG
GTACATCTTGGAATGGACTATCAGACATCAAGAATCTGGTCGTTTTGTAATGATCTCTTGTCTTCATTTC
ACTGGCCTTGGCTCACATCGACGAACATGCAGCGGTGCTTCCTACTGCGACGTTGGATACAACTCAAATT
CCCCTCGTCCAACTCACGATCAGCCACTTGGCGTTGAGTTTCCTGGGCACACCTGGTGTGAACCAGGCAA
GCCGAATTGGGTTGGCCATCTTGTCCAGCAAATTAGGGCACATCGCACGACGAACCCGCTAGTCTATGAC
TACGCCCTTGGTGGAGACACTGTTGATGGCGTTAGACGTCAAGTGCAGCATGAGTTTCTTCCACATCTTG
CGCCGAAACCCGACTGGGCGCCCTGGACCTCCGAGGACACGCTTTTCCTCACCTGGGTCGGCATCAACGA
CTGCGCCATAAACACCCGGTCCTTGGATAACGTGGATGCCACCAAGAGGAGTGTTGAAGGGCTCTTCGCT
CCGCAGGAGGAGCTGTATCAAGCCGGTGCGCGTCACTTCTGTTTCGTTGACGTGCCTCCAACCTATCGCT
TCCCCGACCGTGCGTCAATCTACATGTATGCGCGCCGTTTCCGTGCTTGATACATGGGATGCAGGTGCCA
AGTCAAGGAAAGCCGAACCCACTGTGTTGACGTGGAATACTCAGCTGGGCGAAGCCGCACGGACCTTCGC
CGCAGCTCATCCCGACGCGACAGTGCTGATCTGGTCTTCATGGCAGCTCTTTACTCAGATGTTCGCCAAC
CCGAGTTCGTTCGGCTTCAGTGAAGAGGACTTGATGGATGACGGCGCAATCTTCGTTGACGGGCTTCATC
CGACTACCGCTGTCCATGAGATCATCGCCGCACAGCTGTTCGACCTACTCGCGGAAGCCAAGCCGGTTGC
TGTCGATGCTGCGTTGTAGGGCGACGTCTTCAAGGTACTTTGCGTCCCTTTCCCGCCGAGCGTTTTCTTA
GGCATCCTATAATGTCTAGACGCTGCTGGGCTACATTAGTCACGAACCAAGGCCCTGCCAGGGGCTGCCG
CACCCAGCCCTGGAATAACGTTCGCGGCGCTCTCTCGCCTCGGACGTTCGCACTTAGTCCTCAGTCTAGG
CTCGTTCACCCTGTTTCTCCTCTCCCCATCTATACAGTCCTACCTTCTGTGTGCTATCCCAGGCCACCGC
CGCTTATGGATAGAGCTCCATTGAAGACGACTTCAGTCAAGTCCAGGTCAAGCACAAGCATAGTCAAGAT
GCTGTCCAATCTCTATTTCTCCGAGGTATATCCGCGTCGAGTAGGTTCATCACTATACTCTCACTGTCGA
CGCTCACATGTTCTTATTTTGATGGTCATCGGGCCCTGAAGCGTAAGATCCTCGTTTCGGGGTGTGCCCT
TTATCTCCAGTTGCGGATATACTACCGCGTACGCGAGAGCTTCTCTGTTGCTTCTACGAGCAGAACAGAC
AAAGCCACTCCAATGGCGGCCCCCGATGTGCGTGCGATGCCGCTGGTGAACGGGGCGGCCGGGTAGCGTA
TAGGTCGAATGCAATGACATTTTGAGGTATCTGAAGTTACATCTAATCAGTCGGGCGAGAACCGCAGCCC
CTAAGAGCCCCTTAAGGACGTGACGGGAAAACCTCGGAAATACATACCCCATGGGCCCCAGCGTCGTATA
AGAGACAGACGCAGTCCTCTTATTCCCCTTCTTCTTGTCCCTCTTCATCACTTCTCAGACCTCGGGGGAT
TTCTTACATACACACATCAGCCATGCCGTTGTCTGACTTTGCAAAAGCATCGATCCCAGACGTCGTAGAA
CAGTTGACTACTGACGAGGCGATCTTGCTTACCGCCGGCGTCGGCTTCTGGCACACGCACGCCGTTCCCC
GTCTGGGCATCCCCGCGATCAAGGTCACGGACGGTCCAAATGGTAAGGTGCTCCCAGGTGCTCGCGCGGG
TATTCATTGTCTGCATTATCTCGCTGACGTTGCGGCTCGTACCTCCTATACAGGCGCGCGAGGAAACTAC
TTCTTCATGAGCACTCCCGCCAAGTGTCTCCCGTCCGCAACGGCCATGGCTGCAACCTTCGACACCGCGC
TCATCGAACGCATGGGCCGTGAGCTCCTCGCCGAGGAGGTCAAGCTCAAGGCTGCGTCCGTTCTCCTCGG
GCCAACCTGTAACATCCAACGCAACCCGCTTGGCGGGCGGTCGTTCGAGTCGTACTCGGAGGATCCGTAC
TTGTCGGGCATACTCGCAGCAGCCTACATCAAGGGCCTCCAGGCGGGCGGCATCGGCGGGTGCATCAAGC
ACTTTTTCGGGAACGACAAGGAGAACGACCGGTTCGGGTACGACTCGGTCATGACGGAGCGTGCGTTGAG
GGAGATCTACGCGATGCCGTTCATGCTGGCCGAGAAGTACGCGAAACCTTGGGCGTTCATGACTGCGTAG
GCTCTCCGTATTTTGAACACTGTACGAAATCCTTATGTTCGTACGTCTGCGCAGGTACAACCGGGTGAAC
GGGACTCATGTGTCCGAGAACCCCTACATTATTGACGGCATCCTCCGGAAGGAGTGGGGCAGCGATGCGC
TTGTCATGAGCGATTGGTGCGTACGAATACCTACATCGCTTTACATGGTCGACTGACGTTGATGTTGTAG
GTTTGGTGTGTACTCCATCGATCACGCTATCAACGCTGGTCTAGATCTTGAGATGCCCGGCACGAACAAG
TGGCGAAGTCTTGATCTAGTGAACCGCAGGTATGCTTCGGAATCTTCACTTGCTACACCCACACTGACAT
GTACGCATTTCTCTGCAGTATCCAGAGCAGGAAGATCACGACGCGCACACTGAAGCAGCGTGCCAGGAAA
GTGCTCGAGCTTGTCCAGAAGTGCGCAAAGGGTGCTCCTGAGGTACGAAACCAACGAATACATTCACAAG
TGGCACGCTAACATCACTATTGCAGGTCCTCGACGGAGACCGCGTCGAGCAAGTTGGCGACCGCCAAAGC
GGACGCGAGATCTTGACCAAGGTCGCAAACCAGTCCATCGTCCTGCTCAAGAACGAGGGTGGTGTCCTTC
CTCTTAAGCCGCAGGTACATGAAAGATGCCGGTTCCAGTCGACGTCATGACCCTTCTTACTGACGTAAAA
TCTCACAGGAACAGGGTCTCAAGAAGATTGCGATCGTCGGAGGTAACGCAAAGGCGACTGTGCTCAGCGG
CGGTGGTTCCGCTGCCCTGAAGCCCAGCTTCTTCGTCACACCCTATGACGGCATTGTCTCTGCCCTCCAG
AAGATCGCGCCTAACGTCGAGATCACGTACTCCGAGGGTGCACGAGGTTAGTGAGCATACACGCCTAACG
ATGAGACATTGTTACCGATGACTACTATACAGCGTACATGCAACTACCCACCCTCGAGAATGAGATATTC
ACTGAGGACGGGAAGCCCGGCTGGATCGGCTCCTTCCACTCGCACGAGAGTGACGACAGTCTGGTGCCGT
TGGATGCTGTCAAGGTCACACGATACATCGACGAGACCCGTATCTTCCTCAGGTAAGTTGTTGATTTGGG
AATCACTGCCCAACAGTTGTTAATGTTACTCGAACACAGCGACGACTACCCGAAGGAGCTTACCAAGCGG
TTCACTCTCCGGCTCCGCGGTTCGCTCAAGCCCCGCGAGAAGGATACCGACTTCGAGTTTGGTCTCCTCT
CCGCGGGCCGCGCCAAGCTCTTCATCGATGGCCAGCTCGTCATCGACAACTGGACCAAACAGACGCGCGG
CCAGAGCTTCTTCAACTCCGGCTCGACTGAGGAACACGGAGTGTTCAAGCTCAAGGCCGGTGTCGCGCAC
CAGATCCATGTCGAGTACTTGAACGTCCGCGCACCTGCCGACGAGGACCCCGTCGAGGCCCTCATGGACA
CCAACGGCGGGATCCGTCTCGGCGGTGCGGAGGTCCAGCACCCTGACGAACTCCTCGCAACTGCCGTCCA
GCTCGCGCAGGAGGCTGATGCGGTCATCGCCATTGTCGGTTTGAACGCGGACTGGGAGACCGAGGGTTAC
GATCGGGACACGCTCGCGCTCCCTGGTCGGACGGACGAGCTTGTGAGCAAGATCGCGGCGGTGAATAAGC
GCACGATCGTCGTCACGCAGAGTGGGTCGAGTATTACGATGCCTTGGGCCGACGAGGTGCCTGCGATCGT
ACATGCATGGTATTTAGGTAACGCCACGGGAGACGCTCTTGGCGAAGTGCTCTCTGGCGAGGTCAACCCG
AGTGGCAAGTTGAGCTTGACGTTCCCGAAGCGCTTGGAGGACGTGCCGAGTCACGGTCACTTCCACCATG
AGCATGGCAAGGTGCGTAGAATCATCATCCTCAGCCTTTGCGTCCCGTGCTGAGTGGAGTATGTCTAGGT
CCTGTATGCCGAAGATCTGTTTGTGGTACGTAACATTTGGCCGTGTGTTCCACGTCTTATACTTAACTCG
TTCTGCAGGGCTACAAACACTACCACCACAGGGAGATCGAGCCGCTATGGCACTTCGGGTACGTTTGTCG
TCTTCGTCACAGGAGACACATTCTCAGGCGCTATTCCTCCTAGCCATGGTCTCTCGTACACGACCTTCGA
CCTCTCCGAGCTTTCGATCTCGGACGCACAAGTTGCGAACAACGACGTCTCTGTGACCGCGTCCGTCAAG
GTCACTAACACCGGTTCCGTTACCGGCACCGAAGTCGTTCAGCTCTACGTCACCCTCCCGGCTACATCCG
AGCTCACGCATCCGCCACTGCAGCTGAAGGCCTTCGCGAAGGTCATCGACCTCGCGCCCGGTAAGAGCGA
AGTTGCCAAGCTCACCCTCGACAAGTACGCCGTGTCGTACTGGGAGGAGCGCATCGCGCGCTGGGTCGTC
GAGAGCGGCGTGTACCGCGTCAGGGTAGGGAATAGCAGTGCGCCCCAAGCGTTGAAGCTGTCGTCCGAGT
TCAAGATTAAGCAAGGATTCGAGTGGAACGGATTGTAAACGCAACGGGGTATCGGCGAGATGTACGAATA
CAAGCAAGAACATATGTAGCTATACCATTTGTGTCTACATCAAGGTAACAGCGAGGGTCGGTCACAATAT
CTGAGACCACTCGGGGATAACGAGATCAAAGATGGAGGGAAGCTGGTGCCATGTACGCAGTCTATGACTG
CATAAGTGCTCCCTGAGGCGTTCATCACAGTGAGTACAGAGCGATGTATAGCCGGATTTGACCTCGAAGA
GCTTGAGCCAGTCCTGATCTCCCAGATGAAGAGGATTCTTGGCGAAGAGCGGAACGAAATTCGCAACCTT
CTTTTCCCTCAGGATGGTATCCAGGACTTCGTTGCATCCCCCGATGGGACACCGCGACTCCGCCACGGAC
TTCAGTGCAACCACGACCTGTATCGCACTTTCACGCGCCAGCGCCGCCTTGCCATTCATGATACGAACCA
GATCCGCCGGGGGAGCGGTGTCGTGCCTGATCCTCCCTCCGGCTGGAACAGTTCCACTCCAAGCGTCGTG
CAGACGAGGAAGGCGACAGGAAGGATAAACGGCGTGTTCGTCAATCTGGCGAGATGGATGGCCGTGATGG
CGTCCCGCGGGCTGGCATGGCTGCCCCAGTTCTGCTGGAGGGTGTACTTCAAGAAGCTAGACGGGTACAA
CTGTCGTAGACTGGAGAGCGCATCGTCGAGGAGGTCTTGGACGGCATACTTGTGCCCGAGCCGGACGAGC
GCTGCAACCACGGAGAACTCGACATCGGAGTCGCGCTGGGTGAAATAGCTACAGTTCGTCATAGTAAGAT
ACCATGCATGATCTCTAAGGAGAGCAGACGAAAGCACGAACGTACTTCTTGCCGCAGCACAGAACTAATA
GAAGGTGTCTCAAATTGACCACCGAGTCCGAAACGGATACGACGGGGACACCGTCTATTTTCTCGGTCTC
AGCAGGGCCGCCGGGGAGCGTGAACATGTCGCGGAATACTTCGGACCGCCGCGCGAGGAGGCCTTGGTAA
ACCTTGAAAGCTACTCTTTCTGCGATTAGGATGACGTTCCCGTCTTCAAGCCAGACCTCGTCGTCCTTTT
CCACCATGACGCCCTGAAAGACCTTCAAGTAGTCTGCTTCACTGGTAGAGTTCGTCCGTCCCCGCTTCAT
CGAGGCCTGGCCCTGTGAGGCAGACATTGTTGCTACAAAAGCTGCACGTCAACTGCGTCCCTATCTTGCC
ACTCTGGCGTGAGTACTTACACAGCGCTCTGAACTTTGGGTCAAGGCGCTTCTTCAAATTGAAGTTCTTG
ACAAGTTCAACAGTTGGTGTTCGGAGCCAAATCAGGCACTGAAGATGGGTAGAGAAGAATAGGAAGGCTG
CAGTGGGGGAAAGGGGCAGAGCTCTGGAGACGACGGGCAAAGTGCAAATGGTTACGACTCGGACTGAGGG
AAGTTGCCAGCCTTCTGTCACACTGTCACGTCGGGGGCAAATCCGGCGGTCGCAGCCTCGGTATGCTGCC
TGACCTCTGTGAATGCTAGTGGGGTGCAGGTGCATGAGGCCACTCCAACTCGAATTCAATACCGTGCTAG
GTATGACCACCGAAGCTCAGCAACCATCTAAACTTATCTCATGCAGGACGATCGAAGGCTAGTAGTTTCC
CTGGCTGCAGAGGTCACTCGGGGGAACGCATAGTAGTGGAAGCCATGTGCGACGACGCCCTTTTTTGGTG
TGCTCGGAGTGCGCAGAGGATGGCTTGGGGGATTTTGGCTACGTACAGGATAACACTTGCTCGGGACGCC
TGCCTCCCCCAGCGCCTTGTCCGAGTACACTGGCACCCCGTCGTCGCGCAGAGGATCGACCTCGTTGCTG
GGGATGAAAGCGGGCGGGCGTGGGAACAAGGAGGGGCGACACGCAAAGCTCTGTCGGCAGGGCTCCATAC
AACTCTAAGGATGCCGAACGTTAAGTTCAAGTTATTCCGCGGGAGGTGCTGGGGTCGCCGCGATACACCT
TCTGCACAAGACACCCAGTACGAGGTTTTCTGAATCCGGATATGTTTACTAGACGGGATGAGCTACCGGG
AGCCAACACAATGAATACAGTACTTAGCATAGGCGGGACCCCCAAGCATACCAAACGTCGACGATCTTTA
AGAAAACAGCTTCACCAGGACACCGCGCTTTCCGGTCTCCTCCGACCTCTCGCTGCCCTTCTCCTCGGCA
TCCGGCAAGCTCTGCTCGTTCGTGAGACGCGGATTGCGCAGCACGAGCGAGAAGAATATGAGCAGCGCGG
ACAAGCAGATACCCGTGATGCACAGGTAACTCTGCGTCTGGCGGTACGCCGCGATGACGCCGTCGCGATC
TGGCGTGCCAACCGGGTTGCTCTCGGACCATGTTAACGGATCTGCGTAGACGGTCGCGGCGGTCGTCGCG
TTGCCGAGGTGCTGCTCGAGCTGCTTCGGGAGGACCTGCGACCACACGGCGCCAGAGACGCAGGCTCCGA
GGGCGGAGCCGATGTTGTACGTGCCGAGGTAGAGACCGGTGACAATAGCGAAGTGCTCGTGCTTAGTCGC
AGCCTGGATAGCAGCTTGAGTCGGGTAGGGGAAGAGCCCTCCAGCGACGCCAAGCACGACCTGAGCGCCG
ATCATGCCAGAGTGGTGGGAGAGCGAGGTACCGCCGCGGAAATGGATGAGCAGCCCGAAGGCGACCATGA
AAAGGCAGGTCCCGGCAACGATGAACGGTTTGAGGTAGCGGACCTTGTAAACGACGAGGCCGAGGAACCA
GCCGACGAGCACGGAGGTGAAGCTGTAGAGCTGGGTGATCCGGGTCGCGCTTTTGACGGACTCGTTGAAG
GCGACGGTGAGGACAGTGTAGAGGAAGTCGCCCTGCATGTACCAGGCCCAATTGAGAACCGTCGCGATTC
CGAGAGCGCCCCAGACCGAACGGTCTTTGAGCAGCTGTGTAAGAGGTTAGTGGAGCCGGATGACCGTGAC
GAAGGAAGTACTCACGTGGAAGGGAATGAGCGGATGAACGGCCTTCATCTCCCACCACGCGAACGCGGGG
ATGCAGACAATGCCAATGACGAGCGGTGCGATGATGTGCGCCGACTTCCAAGTTTCGGTGACACCTCCAG
CGAGCGTTAGCGGTGTCAGGATCAACGCAAACACGGCGATCATGAGAGTGATTCCGATGACGTCGAGCTG
CCAGAAGAGAGCCGTGGTAAGGCCTCTCGCACCGAGAATCTCGAATGGGGTTTTGTAGTTGACAAGGTCG
GCCGACCGCTTAGCCCGGCGGTGGGCGATGAAGAGAGCCGTGAGGAGAGGGATGGCGCTGACGGGGTAGA
TAATCGCCCACATTCCAATACCCCATCGCCAGCCTGCGTGGAGTAGGGCTGAGGCAGTAATGTCTCCGGA
GACCCATGTGTTAATTATGAAAGGAGTGGCGGGGATGTAGGAGAAGAAGAGACGGGCGCGCAGAGACGAG
ATGTCACCAATGATGACCTCGACTAGCAGAATCACGAAGGTGTATCCTATCTGAAGCGTTCGTTAGCCTG
GCAGATGTATGGACAAGTCACAAGGGCCCAGCGCGAATACGTCATGATGGGCAGGTCCTAGAAACCCGCG
CGGATGCAGGTGGCACCCCCTTCTTTCTGGACAAAGAAGAACCCGACCCATCCCTATGCCGTACAATGAA
TCGCGCGTCAGGCAGCACGTACCTGATATAGGACAGCGCCGGCACAAAATGTAGCGACATCATTTGAGGC
TGCTTCGATGATGGTCCCAAGAACGTAGAAGAATATGGAGAAGAGAACGAGCTCTACACGACCGAAGACG
TCGGCGATCTTGGACGCGGTGGGCTGTCCAACGGCAGCGATGACGCTGCGGACGACATTAACTGATGCCA
GAAGACTGTGGTGGCCAAATGACGCTGTGGCAGTCGTCTTCGGAAAACAAATGTGAGTGTCGGTGCAATG
TGTGTGGGGACTTGCTTACCTGGAACGTGTAGCGAACGGTGGCATCCAGAGAATAGGCGTACGCGATGAG
GAAGACGCCAATAAAGAGGAAAATGCGGTCGAAAAGGGTCAAGTGAGCAGAGATGGCCTCCATACGCTTG
ACACCGGGGCTTGTCGCACCCATGAGTTGGAGCTCCTCATGGGGGACAGAGGTCTTGAAGTCGGCGACGT
GATCAGCCGATTCGACCTCTTTTGAGTGACGAAGCGCGGAAGCCATGTTGCTTCGCACTGAACGCGTAGT
ATGTAGTACGGCAAGTTCAAGTTGGGGAGGGATGCCGCCAGCTCTGAGGCTCTTTTATGAGCTTTATCAG
ATAAGATTAGATCGGAGTTCGTCCCTTGTTGTCCACGAGAATTTTGCATCCTAAGTAGACGACCAATGAT
TAATGGCCTGACCATCAGCCGATAGACGGACATGAGTCTCGCCTTCCGCAGGCACCGATGACGCCGCTAA
AAAGAAAAAGAGCAACGAGCGTCAGCTAGACTTTATACGGAATACCGTGACGAGTCGGGCTTTGGACTGC
CGAAAAGTCTTGAGCCGCAGAGACATTGGTGAAAATAAGACAAGGGTAGAATGCCCATTTCGATGGCCAG
AAGACTCGATGAGCAGAGTTGCGTTGATGAGCGTTAAGGCTTGAGATGACTAATATGAGTAGTAGACGCT
TCTGATGCCCTAAACGCCCGTGGCACGAAGCCGGGCCGGCGGCGTCTATGTTTCTTTCATATAACCTCAG
CAAAACAGACGTCGTTCGTGAAATACGGATACCTGTATGATCAACTTCATGGTGTTACACAGCAAAATCA
GCAGGGGACAATTGGGGCGACGACTCCGAATCCCTATACCTACTGGAGCTACTAGTACAGTACTCAACGA
GCGACCCATCCCTCGGAGCAGACGCAACCTGGAAACGCATCAGGCCTAAGGAGATTCCAGGATATGATTG
AGACTGGAAGCGTGGCTGGGCGGCTTGTTCAGCACAATATCATATGGAAGCATCCATTCACTCAATACTC
ACCCTGCACCCCGGTATCATGTCGATACGCAACAACCGCCCCATATGTCCTCTCTCATCCTCTCTCATCC
TCTCGATGCGCTTCTTGCTCAGGCGGAACTGAATCTTTTGGCGGTACATGATATAATCCTGGCCCGTGAG
GATGAAGAATGTGCCTGGGGTCGGCGAAGACCGTCCCTCAAAGATATCGGGAAGTTTTGGGATGAGCGCC
TTAGCGACGATCTTGTCAGAGCGGTACAAGAGGAGGTGAGTGCAAGGGTGATATGGTGATGCATAGAATC
CTTCGGAGGGAGAGAAGAACGTCGCCGGAGTTACCTGCACCTCTCATACAGCTATATCACTCGGATCCCT
CGAGAAGTCAGTGGGAAGTGCGATAGCAACGGAGAAGGGGATAGCATAGTATACCGTCGCAATGATTGTC
TCCAACTCGATGACCCATGGATCCGTGCGCACAGTGCGTAATGGTACACGCCGGGAGTGCTCTTCAACGG
GGATAGGGTACTCTCCGGCATAGGGTACGATATTTGATACCATGCTCCCGCTGAGGACGCGCGCCAGTAG
GTCGGAGAGCCAGTGTCCGGGGTACCCAATGCGATGAAGGTATATAAGGAGGCTAACAAAGGCGGTGAGG
TTGTGTGGAAGACGAATGTCATACGGTGGCGGTTCACTTCGTCCTCGTATAAACGTGCCGAAGAGGATGC
GAGTGAGCCACGTCGTCAATTCGTCGCGGGTGGCAAGCTCGGAGAGTGGGCGCGGCCACGCGGGTGATGG
CCCAAGCACAAGGAGATCCATCACAGCACTTGAGTTGATCACAGTGCACCCAAGGTACCGTGGTAGCTCG
CTCATTCTCAGCAATGTGTACCTTCATAGGGAGCATTGTGAGTCCAGATAATCGCACGAACGAGCAGGAA
GCCACATACGTGTGAAAGAACTCCTCGTCGTTCTTCCATGCAGAGGTGTTCAGGAGTGAGTTACATGCAG
CACCTACGTACGGGTTATCTTGCAAAATCGGCGCAACATATGAGTGTAGTCGCTTGGCACCGAAAATAAG
CCGAAGTGAGTGAGTGGTCAACTTCACCACTCGCGGTACATTGCTCAACCATATTCTCGTGTATTTGCTA
GGGAACTCCAGAGGCCGTGTCCCGCGGTTCCCACACTGCATCTTAACCAGCTGTTCGCATAGTTCACCTA
GGATGTATTCCATCGTGATGTGATGTTCGAGACGTTTGAGTGCGGTCGCGACAGCTTCGAAGAAGGTGCT
GCACACGTCCCAAGCGAGCATCTCTTTGTCCATGTAAGCCACAGGGTCGTATGGATCATCCCCCTGGTTG
AAGGCGTGTAGATCGTTGATGATGTCGAAGAAGTCCTCCTTCAAATCCGGATAGCCATCTCGATGGAAAG
AACATTCAGGGTCATCGTAGGAAGGGGCATAAACGTCCCCGATTTGAAAGATGCTTATTCCTCGAACCAC
CCTATGGTACTTACGAACAAAGTTATATTTGGCTTCCAATCGTTCTCTATGTGGGCGATCAGCTGTAGCG
CTTGGAAGTCAGGGACTAATCGTCGTTTGATCTTCAGATAAATATAAATCTCACCTCGCTTTCGATAGAT
CGCTCAATCTCGCCTTGACTTTGAACTTGCTTCCACGCAGTATCGAACTTCGCGTGCCGCCGACGCAAGT
CCTCAGGCGGGGAGAATACCTTCGTTGACCTATACCAGCTTCGCTCAAAGGTATGCGAGTTTTTCCCCGC
CGGCGTATTCTGCAGAATACCCTCCACCAGCTGGTCGATATCGCGGCGGATTACTGTCCTCGCTGCGCTG
AGGGACGCTCCCGGGAAAAGCTCTGCGAGCTTTGTATCAGACATGTTTAGGAGCGAGGCTCTAATCTGTG
CGCGCTTGTTAGCCGTGTTCTGCTCCAGAATCTCTTGGAGGTGCTGCTGTGCGCCCGGCCTGAAGGTGGG
TTGGGGTTGGCCGGAGCGTTGAGGTATTTCGTGCACGGCGAGTGTATGGTGTGTGGACCTCGAGGCAGTC
AACCAAAAATTCAGTACTTTAAGAAGTGCGGGAACTGATTCTGGAGGAACGTGCATCCATGGGGGGAGCT
CTCGAGGACTGGTAGTGAGGTATTTGGAGATGTCTTCGAACAATATCTTCAACCTGTTAACTGACTGGCT
GAGTGATATATACAGTGGGAAACCAGCGAGCCCACCTTTGAGCACAGTACGGTGGCATTACAGGCGCACA
AAACACATACATCAGCGTCGCTTTGATCTCCATCCTCTCGGTCGTGTCAGTAGTTTTGTTCAGCTCATCC
AGAAGCATGAAGATGCACAGATCCCGAGCAATAGTAGCATCTGAGACGTCGAGTTACGTGAGGTGAACAC
GGAGCCTTTCTCGCCTCCCGTCCGACATAATTTGGTACACAGCTGATAGGCCACATAAAGAGCCAAATAC
GTGACGAGCTGAGCGGAGTTGTCCTCGGTCAACATTGAATGGGCTTCCGATGAATGGCCCACTTCAACAT
ACCATCTCCGACGCCCCCGAATAGAAACGCGATTTTCTGCAACTCCTCGTCCGAGAGTTCGTTGACATCT
AGAGGATGAGGGTATCTTGGACCCCAGCCCTTGGTCAGGTCTATGACCTTGTCCCCGCCAGTCTTCGGAG
ATATCGTGAGATCTATGTATAGTCCGCGCTGTGACTCGTCCCAAGCCAAGTTGATGTGTAGCTGACGTAC
CGTATAGAACTCTCTGGTATCATCCCTGTGGCCGGGACATTGTCAGTAACATTGAAGATGAATGGAGATA
TACGACTTACAATGGCTTGCAGAACACGGGAAGGCGAGAGAAACCAACGAGACAGGCTTCCCTCTTCTCC
CTATAATCATCACCCAAGTCCGATCGCGTCACCGACCATTCCGCCCAAGCCCGGATTAGGGTCTCGAGCG
AACCATCGTCTACGAAGGTCCTCGTTGCAGTGCTGCGCAGTTCATCGATGTCGATCTCAGAGAACATGAG
ATGAGCCATCGAAATGGTGCCGGCGCGAGCACCATGGCAAAGCGCTTTTGCGAGACGGGCAGACAGCCGC
AGTACGAGTCCTTCCGGTTTATCCGAATTGAAGTCCTTCAGAAGTCGCCATGCGCGAAGCACTGCCCCGA
CACATCCAAGATAGTCGCCAACTTCGTATAGCGCTGCGCTAAGGTTTGAAGGGTAAACTGGATCTCTGAC
ATCGGCTTTCTCTGCCTGCTCAACAAGGTTCTTCTTGAGCCGCCCCCATGACGGCAACTTAAAAGGCACC
GTGTCTCACCTCTGCATATAGCTCTGATGCCCTAGATGGACTCATTATCAGTACATCTATAGCGCATCTC
TGGCGAGCGAATCGGTAAACATACATACCTAAAGCAGTCTCCCGCTTTGAAGAAGTCATTTCCTTTCCGT
TTCAGTGTCGCAGCAGTGAGCGCCATCTCCACTTCTCCTGGCAAACGTGTAGAGAGGATGAAACCGAGCC
TGACTGATGATGGGTAGAACCAAAGCGAGTCCTACGAACCGTCTAAACAAAGTTTGGATCTCACGGACCC
CATGCATGGTAGGGAAAAGAAGACACCTGTAGCAGTGCTGAACGCTACGACGAACAAGGACATACAACAG
TTGATGGGGTTACCTAAATAGTGTAGTCTGGCAAGCTGGGTATTAGACTGGAGCCTAGTTCCAAACAGTA
GGCTCACCATTATCGCCCCTCTAAGGTTCGCTTGGTGTGGTCGTCAGATAGACGAAGGGATATTTTGATG
AGCGTCGGAAATGATACATTGACAGTGTATGGAGAATACTATTTTAAAACGTAGCTCATCTGCGAGCAGT
TGTTAGTTCGGACACAGCTGGGTAGCGAGGTTCATACGGATTAGGAGCGAGCGGGTTTTCGCAGGTCGGC
TGGTCAGCCGCATCACAAGGCCCGCCTGCACCTCGGATATGGTCTTCAGGCGTGTTCATGCACGAAGAAT
GGCTTCTAAGCATCCCTTGTAATCTCCAACCTCGAACAGTGCTGCGCTCAAATTCCAAATTTCACGGGTA
CACTGGATTACTGGGATCGGGTTTCTCCGCCTATAAAGGGATGCGCCATGGTGGTCCAACCACAGGTCGA
CATTCAACATGATGCTCTGAGTCGCGCTGTACGTCAGTATACCCCAAGAAAAAAGGGATCATCGCGTACT
TTAGCCATTCGCCTGCATTGAACAATTCGTTTCATTTTCTCAGCTGCGGAGCATTCCGTGTCAGTTTTGG
TCCAGCAGAGAGAGCAAGCAGAATGGGAGTTCGGGTAGGTTGAGATGTCGGGATAGACGCCTATGTCACG
CGCGCAATCCCACGCCCACATTGGAGGAAACAAGTCAGAAGTGTCCGAGAACACTGGTAACTCCGATCAC
AGGCGTGGGGTGATTCACCCATCTCGGGGTGCACAACAAAAACTTCGTTGCCTGCAAACCCCCAGCGCTC
TTCGGATGTACCAACTCGTACGAGTCATAGGTGTCCATGCGATTGCCGAGGCAACGATGCATGAACCCAT
AGGCCATGAATGAGGTGACCTGACTACAGACGAGTGATCGTCCACTCAAGTCTAGTAACGTTGTAATTAG
CAACCACCCCGTCACGAACCTCACGCCGCACCCTCTCTACCAGATGCGCATCAACCTTCACCGTACCCTT
CTTGAAGACCTGTCCATCCCACAGCTCCGTCCAGCTGTCCGGAGAATGACAGAACATATCGAACGTGTCT
CCCTTCCTCATCCCTGCCTCCCGTAAGCCGCTCTGCAAGCCAACGATGATCGAACCGGGCTCAGGCGAGA
GAAGGCTCGCAATGGCGCGTGCAAGTTGGAGCTGCTCTTCTGCCTTGCTGAAGACGTGAAAGACCGCGCA
GACGCTGATCGCGGAGACTAGCCCCCGGAGCTCCGTGAGCGTCTTCACATCGGAGAGTCTAGGGGGTTTC
GGGGTGGACGAAGGCGCGTAGACGGGAGGCGTGGTTTCCAGGAACGCGGGGTCGAAGATATCGCCTGAAA
TGAAGGGGACGGGATACGTCTCCGGTGTGGTATTGAACAACTTGTGACTGATATCCCAGAACTCTATCCC
AGATGGACACAAATGTACCTATCAATGGAATTGCTTTCATGCACGATTGGAACAGACATAACTCACCAGG
CACGATGTCGGTAGCAATCACGCTGTCCCTGGGATATCCGTCAAGTACGGTCTTCCGAAGGTCCACGCCG
ACTGTCCATTCACTGTCAGTATACACATGAAGCGCGAGTGAGTCTTGCTGGTACTCACGGCAAGCACCGA
TCTCAAGTAGGATGGGATTGTCACGAGAGCGGCCGAGCTCGAGCAGCTTCGCGTACCCATGCGAACGGGA
AAGTCTCAGACTATAAGTGTCATAGTTATCACCGACGCTCAGGGGATTGCAACGCAAGCGTTCCGAGATA
CGTACAGAGTGAAATTGAAGTGCACAATACACGGATACGGATGCGCCTAGATTGGCTAGTTAGCGGACCG
GTCCGTAAGGAGGTATGACAGCCATGACGACTAACCCCGTAGGCTTCGCGCTGAATAGCAAGGATATGTG
TCTTCAGCGCGTCCTCGTCTTCAATACCTGTCGTCCTGCGAAAGAACTCAAGTTGCTCCTTGTCGAGTTC
CAGGAATGCCTCGGATCCCTCGAGCGATAGAATCCTGCTGAAAACAGCCGCTGGTCTTGCGTCCGACATT
CTGGAGAGCGTTGAGCCAGTCAAGGAACCGTTGGTGAACCAAGAGGAGGGTGTAGATAGGAGGAGATCGT
CCTTGAGGGCATGGCGAGCTTCTTACCCAGTTATACGGAATGCCGCCGTTATTGTTAGACATCCATCTGC
GACTGCCGGATCGAATTTAGAACGACGTGTGAGGGCTGAGAGAAACACACAAGTACACTCACCGGCACGC
TATACTTAGCAGGACACGACATTGCGTCGCCACTCTTCGCTGTCTGTTCATACAAGTTAGTGCTCTTGTC
TCGCACACCACCTGCAGTGCATCCGCGTCAGGGGCCAGGACTGTTGTGCATAGCTAGATCTACACGCACC
TTATTCATTCAAGGAACTCAGCAAGGGTAGGTCATAGTACATGGCAAAGGTACTATGAGTTCTCATTGGT
GCGAATAGCACCAGTTCTGAATATACCCTCCCGTAGTCTCGCGGTATGTGGGATCTTGGCCTGCGGCAGC
CGAACAGTTCTCGCCGAAAGGCAGATAGCAATTCTTAGGTTGGGCGTTAGCTCATCTTTGACAGCGAGGT
CGGTGGGCTCACCACTGTTACACCGGCGGTATTCTATGTTCGCGCGATCCCTGCGAGTCTTAGGTAGAGG
GCAGGAATATATTCGCAGCGTAAATCTGAATACAATCATATCAATCAAGAGCAGGGGATGACTAGGTACG
TAGCAAAGTAATAACGCAGACGTGAATAGTAGACAGGGGATGAGAGAGGCTTCACGCAGGTGCCGTCTCG
ATGCCCTGAATACTAACGCCCCTCTATCGTACACATGCAGTCAGTGAACGTAAGATCGACGTTCGGGCGG
CGAGACACGTACCTTCCGCGCACAGTTCTCCGTCAGATGTCCACACCCCCAGACCTTGATCTCATCTATG
TCCTCACACCGCTCCAGCACGCTCTTGACGAACCAATCGTCAACGGCACGACACCAGCCCACGTCGAGCT
TCTTGAGCGCCGTGGCAAACTTTGGAATACCCTTGAGCGCGTCTTCAGAAACATCCTTCCAACCATTGAT
GTTCAACTGCGTCAACTCTTCGCCGGAATGCTTGACGAGCGCCTTCAGCGCCGCGTCGGCGAGCTGATGG
TTGCGCGACATGTCGAGCGCGGAGAGCGGGGACGCTAGCCAGTTTTCGAAAAATTCACCCGCCCCGGCAT
CAGTGAGCTCCGGGGTGTTCGCGAGCACGAGCGAAGACAACCTCAGCGCGTGCGGTTTGATGCCTTGGAA
GAGCAGTGCATCTGTGATGTCCACGTTGCCGGATAAATCGAGGTGCTCGAGAGAGCCTCCGATGAATTCA
AGGCAAGCAATGAGCGCACGCTCGCTCAGCGCATCTGGAATACCGGGATACGAGAGATCTAGGTAGGTGA
GTTGACCGGCGAGGGACTTGATGCACTCGAGGAAGTCGTCGGAAAGCTTGCCGACCTCATTGAGTCTGAG
TTCCTTGAGGTTCGGGCAGCTCTCAACGAGGACACGCATGCAGTCAATGTCGAAGCGCGGGCTTTGTGTG
ATGAGGAAGCCCTCCAAAGTGGGATGTGCGCGGAAGAACGATTGCCACGCAGGCGCACGGACCAGGAAGG
GACCAAGCAGTTCAATGCGCTTGAGGTTAGGCAAGGATGTGGCCCATGCACTTGCCACTGTGTCGTCCAT
GCGACCACAGAAGTCGAGTCGAAGGTTGACAAGGTTGGGATTCAGAGAGGCTAGTGTGCAGAGAGCTGGG
GTGTCAAGTCTAATGGCGCGATTCAGCGTCGAACCCGACTGTACAACGAGGACCAATCTGAACTCACTAG
TAACATCATACAGAGTCAACCGCTCATTCTCAACGTTGTAGAATAGCATCGCGTTCTCGGAGTTCCTAGA
ATCACGTCAGGCCGTAGTCCAAACGATGCCTCGGGAGGAACTTACAGGCGCCTGTTCTTCGCGAGAGCCT
TGGCAATCTCGTCGACGTTCATCGTGCCAACATCACCAAGGGCTTCGACATCGTCGATGTGCTTACTGAT
AACCTGTCGTATGATGAGGGCTTGCTTGGAATGTGTAACCGATGGACGTACATCGATACAAATAGAGGCA
AGATTGGGGAAGTGCCTCTCTTCGTAGCTGACGAGCGTACGTTTATCACTGGGAGCTTTACGCTTTTTGG
GCGCGGCAGGTTTCTTGAACGGATCAGCGCCAGACGACTTGGCGCATATGTGGCACAGCCAGCCCGGTGG
AGGATTCGCGGCCATAGTGTACTTAGTCTATTGCAGATCTCTCGTCTCAGTGGGTCTAGGAATATGGCAG
AGGGACACACGTACCACAGTGAACTGCTTTTGGCACCTCGCACAATTCTCAAAGCCGCCGACAGGGGGCT
TTGGCAAGTCGCTCTTCCACATCTTCGAGAGTGCGGAATAGGGGTCCTGGTCACTGTCCTCGTAATCGTC
ATCGTCGTCCCCCTTCTTTGCCTTCTTCTTCGCCTTGGCCTTCTCCTTCTCCTTCTGGTTAGCCGCCGCG
GCCTTGCTCTGCTTGCGCTTCTTCGGAGCGGGCTCTTCCTCCGGCTCATCCAGATTGTCGAATTCATAGT
TCTCCACGGGCTGATGGTTTGTTTGCATCCATCTGCACTAGATAAGAGATACGACCTACCGGAGCCTCTT
GTTCGTTGCTCATCTCAACATCCCCATCCTGCTGTGCCTGGTTACTGGGCCCCGCTGCCGGTTGCGCCTC
CACTGGACGTGCTTGTGCTCTGCGTGCAATCGTGGTAGGTGTGATCCCAGATTCCTGATGATATGTGTCA
ATGATCGTACTGATCTCCTAGTGTTGACTTGAAACTTACACGCAAAAATTCGGTTAGCGCGGACGTTGGA
CCACGAACATTGTTGTTTCTTCGACTCATATCGAGATGCAGACTGTGCGTGTTAGACTGAAAGACCTATA
AGTTGAGGAAAAGAGGAAGGAGGAGGATGTCGTAAGACAAGAGACAAGGTCGCGACGCGACGTGGTTCAT
TAGGGGCAAAGACGTCCAAACAACGCGGTTCACGTGTCATAGACGCTCATCTAGCCTAGCCGGGCGGGCT
GGTCGGGCAACTAACGCCTTGATCCAAGTACACACTATGACTTGAATCTATCAGAGGCGTGCATTCTACT
CTACAGGTACAACACTTGGCGAGACTACTAGTACAACAGTCCACTACGATAGGTCTATGATTACATGCGG
CGCACCGCTTGACAAGTTCTTGGAAGACTCACTGGCAATAGACAGTCGGAGGGTCTAGGTACGATTTATG
ACGGGCGTTCAGCACCCTTATGCGGCCACTCGAAGTCAACAAGTGGCCCTGGCAAGCGGCCGAGAACACC
CGGCGACATTTTCTGGGGTCTCCGACCGACGTGCCAATCTTTGAACTCAAGGTCTCGATCATCCTCACCA
ACCGTAAGGCGGTTGATGGATGGTCTGTACTCGTCTGTATTGTTGATAAGGATGTTAGAAATCGAGATAG
GCTGGTACAATGCATAGTAGAGAACGCACGTTTCACCTCGCCTCTATAAACAGCGTCGAAGTCCGTGCCT
TCGAAATATGGGTGTTGCATCAGCTGCTCCACCGAAGGTCGATTTGACTTCGAGAGCATCTGCAGACAGT
CAAGGTCAGCACCGAAACCGTCTACGTACTCACGGGACCAACTACTCACCGCCATGCAAAGATGCCATCT
ATCGCTATCGCGCGGAAGTTGTTCGAGTGTGACCTTCGTATCCCAATCCACCAGCGCTGGATCCTCGCTT
TCTTGCAGCAACGGATTCGCGCATCTAGCCATCAGCTCTAGGAAGACAAGTCCGAGGGTCCATATGTCCG
TGGAGTGAGTGCACACGCCGTCATGCACGACTTCTGGCGCGAGATATCCGGGAGTGCCCCCTGGGCTTGG
GCCCTGCCAATCGAGGAACGCCTGGTCCGTGAGCTTCTCGAGTTTGATCGCGTTCGAAGCCTCTCTGGGG
CTTTGGCAGAAGCCAAAGTCGGAGAGGAGGACCTGCCCAGACCGCGTAACTAGGAAGTTGTCCGGTTTGA
TGTCCGCATGGATCATCTGTTGTTCCTTTAGATCGCGCACAGCGAGCAGCTAGAGAATCGCCTTCGTGAA
TCAGTGGTTCAAGCACGCGTACCGAGGACGTACCATTTCAGCGCACATCAACTTCTCTTCATCTTCACTG
ATTGGAGACTTCGTGCTGCGTATCCGATCCCGCAGGGACCCCGTACATGTGTCCTAAGTGAGTTGGGTGA
ATCCTCAGTGACTACTCACGAGTCCGGAGAAATAAGTTCACATACCATCGCGTAGTAGACATTCAACTGG
TCCTCCCACGCAGCACGTAACCGGGTCCAGAACGGCAAGTCGAGCTCCGCAGCGAGGACCATGCAATTCC
GCTCGAATATGAGTTCAGAGGGAGCCTCAGGTCGACGATAGCACCGGGGCTTATGCATGACCTTGAGCGC
GACCACCTCCATCGCGTTCGTCACGGCAAGGAACACGCGCCCGACGCCGCCCTCTCCGAGCGTGCCGACG
ACGTAGTAAGTCGTCCCATCGTGCGATACCTCGTCTGGGTAGGACGGACGATCACTGTCGTATCGTGTCG
CTTGTTGATCGGCTTCCCCGGCTGCGTCGTCCTCGTCCTCGTCCTCGGTAAAGCTGTCGTAGGAAGGGTG
GTTCCCAGTGTCCTCCCTTCTTTGTTCCAACATCGCCGACACGGGCCCTGCATGCACAGCGTCCACGGGC
TCTCCACAGCTTCGAGGACCTCGAGAACCCGAATGCGCAGGCTCCGTGGCGGCGTACGAGTTCGTCCCAC
CCAAATGGATCCCATCCAATCCAGGGAAAACCAGAGGTTCAAGAACCGGTGCTGGAGGAGGGATCTCAGG
GATGTCGATCACCACGGGGTGAGGGAAATCTATGTAAGTCACAACTTCAGGCGACACCGTACTCGACTTG
AACAGAGCGTTGTTCGTGGAAAAGAACGACAGGCATGCAGGTGCGTCCGGCTGGACGGGAGGCCGCGCCG
GTGTACGGATGGGACTGGGGAGACCCGGTGGTCTGGATGGCACCTTGACAGGACTGGGGAGACCAGGAGG
GCGAGACAGAATCAAGGCGGGCTTCGCCAAGTCAGGTGGCCTCGGGAGGCCGGGAGGACGAGAGGGCACG
CGAACCCCACCATACGATGGATAGAGGTGATCTCTGCAATCGTCAAAAGGACTGAACGTCAGAGGTAGCC
GGGAATAGTCATCGACATTAGCATCGATTGTAGAACGATGCACACAGCCATTGCGTACGGCATCGGACGA
GCCAGCTGATCCGTAAGTATCGCAAGACGACCGCGGAGACAAGGAGGGCTGAGCTTCGAGACTTCGTGGA
CCGAACACGCCAGGCGGTAAAAGGGTGAGCGATTCCGGTGGCGACTGAGCGTTCCTGCTATTGTACATCT
CCTTGAACAATTCGCGCGGAGAGGGTAACTGCGGGTGTGGAGATCCGGGAGCAAGAGCTCTGGAAGCGGT
CATGGGAGGTAGTACGAGCTCAGATGGCCCCCACGCCCAGATGTTCTGTCCTTTAAGCGGACTGAGTAGA
GCTCGCGGGTTTGAGGAGGAAGAACCGCCACCGTTCGAGTGACCGAATGATGCAGAGGAGTGTGATGGGG
TGAAAGGCCAAGGTGGAAGAAGACGTGTTTGCGTGTCCTTCGACAGGAGAGAGACGTCGATTAATCCAGG
AGTTTGTACCGCAGGAGAAGCAGTTGTATCCCATGCGACCCTCGGAGGAGTGGCGCGAGCGAAATTCGGA
CGCGGACGAACGTGAGGAAAGTTCTGGTTACCGTCCGGAGTAGCCGGAAGCATCTGAGACGCAGGTGTGT
TTGGAGTCGTATCGTATTCTTTTGACGGAGTGATTACTCTGTTGATGATGGAACGCTGAGTGGGGAAGAG
ATCATATGAGGTGGGTGTGTACGCACCTAATTCGAGGTTCCTCCGTGTACCCCATTGCTCGATGAACGAC
TCGACTGATATTGGCGCGGACATGAAGGCATCTTGCGATGATAGTACCGGGACCGCACAGCCGATTGATG
TGCTCGAAAGAGGTCAGGAAGCCCGAGATGGGTGTGTTGCGAGCGCCGGACGATAGAGGCCACGCAGTGA
CAGTATTCGACTCGGAGTGTGGGTTGAGGATCGCTTGACATCGAGTGCTCCAGTGATTGCCTCCACTATT
GAGCCCACTTACGCTCCCAATAAATGGGTGGGCAGACGCAACTGTGGCGGCACCAGGGAGTAGGGAAGAG
AAAAGCTGCTGGAAAAGCGACATGGCGCGAGAGCAGACGGCGGACGGTGATGGTCGATGTCAAGGGAGGT
AACACGAAGCGGAGCGGCGTCAACATATATACCCCGTACATGCCAAAGCTTTGTGCAAGGTGGCCCAGCC
CCCAGGTATCTGCGGCGGCGTCTTCCGAGCAGGAGGGCAAAGCGTCCGGCTACGCGTGGCCGGGGATGAG
CCACTGCGGCGAGTCTCGGCGTCGAGAGCGGGGTCGCGGAGGCCAAAGCTGAGACGCGACCGAGACAACA
GTACACTTGTTGCTTTCTCTGAGGAGCACACCGTCGACAGGACGACTCTGAGGGGAGTGGCGTGTTGTTG
TGATGAGAGGGGCTTGAGCGTCTGCTATTGTTCGACCTATTAGCCCGATATGTACGGGGTGGTGTTCTGT
ATGGAAATCGTGGTTCTCGGTCTCCTTCACGGTGTATCGGGTCCTCTTCCACTGCTTGACGGGCCTTGAG
CTGTGGGTGCCCGCAGCCATGATTCGTCGACCGGAATAGTAGACTGGGCAGCTTGAAGTCGTCGCGCAAG
GTATACTGCTGCATATGAATTGCGCAGCTGTAGGGCCCTCTAGCAGGTGAGTACACTTCAAGCTTTCAAT
TACACAGTAGTGATCTGAACATACAGGTGCATATATGTCTGCACGTAGCCGTCGCCCGAGTCGTCGTTGG
AAGAGGGACGAGCGCGTGGGCGCTATGGCGCCTCGGGTTGTTCCGAATTCTGACTCCAAGTTCAAAAAAA
CTGGTAGGTATGTAGATCGCAAGGTCCAACTCCTTGGATTCTTTGCTATGGGATATTGGAAACTCTCAAA
TCTCAATTCCACACATTAGCACCACATACGGAAGACCTCGGTCATAGAAGACGTGCGGGTGAAGAACTTC
AAACTTAGCGCTCGAGGTTCCTGCCAGTGCCAGTGAGCGCTTCTAGCGACGTTCACAACTTCTCCTCTCT
TTCCCAACCTCTCTCACAAAGCAGCAGCTGAAGGTTCTGTCCCCGTGAGACGTCCCAGGGAGAAATTGTA
CCGCACCCTCGGTCGAGACTTCGCGGAGTGCCTTGAGAGCGTCGGACACCGAGATCACCGGAGTGCCAGA
AAAGCCAGAAAGAGAGGAGAGGTCTTGAGATGTATCCAAGCCTTCAGAGCCAGAAGCCTCTCGGTCCCTG
CAGTCAGTTAGATTGTGTGTAAAAGAACGCTGTCGGACTTAGCTACTCACCACACAAGCGTAGCATCTTC
CAAATCTAGCGGCTGCACAGAGAACAAGCGAGTATGACTCTTCGTAACCCGTCGAGCATTGTCAATCGCG
CGAAGGTCCAGCTCAATCACGCGATTTCTCAAGCAGTCAGCGTCACTCCCATACGCGTCGTTTCTAGAGT
TCGAGCTTCCGGGGTTGGACCCCTCCTCGATGCGAGGATCTATTGAGTGCACATCGTCTTCCGAAGGCTC
TGCGTGCAACTGAGTTACGAGAAGATACCCAAATCTCGCAGGATGCGGTACCTTCAATTATGTACGGCGA
GATTGGGAGGCGGAACCCGACTTGAATCACGGCAGGTATCCAGCTCCAGTGGAATATCTATACGCTGTGT
AGTACTCTGTGAGAAGAGTACACATGCCACTTACCGCCATTGACCTCTGATAAAACCTGTAAGAAGAGAG
CATCGCGTGAGCAAAAAATACTCTCAATGCAACACAATGCTAACCTATAGAACCAAGGGTCGCCGTGTCC
ATCACAGAAGACATAGATCGCGTCGGTACTGTCAGGTTCGAGCCTAGCGACGTCACCCCCATGGGCGACT
TAACCCACAAGCAGCGCATATAGTCAACAAAACGGGACTCAGAGCAAAGCAGAAGCCTGGAAGTCGGTTA
CCCCATTGCCTCTGTACAGAGGGAGGAACCTGAGGGCTGAAGCATGCTAGATCGTGCGCAGTTCGCCCAT
AAGTTCTCGCGCGTGGTACACTGCTAAAAGTGTGGTCCCACCGTTTCCAGCAAATAAGTCCATGTACAAA
AGGGTTGATCTTTGAGGAGATTTGATGCTCGATACTGGAGGTTAGAACAATCCTGAAGGCGCAGAAAGTG
AGAAACGAGTCAGAAAGCGAAGCAAAGTATATCAGGCACGGCATCCAGCAGTCAGAGCGCCCGCGGCCCG
GTTCCGCCGACTCCAATACCCTCGCAATCATGATGCAGAGGCGGAGGGAGTATCTCAAACCACCGTCCTG
CACAAAGCTTGAAGGCTGAAGTTCTCTTTACTTCAACACTCATTTGACGGGGTTATATGTCGAATTCCAT
ACGGATGGCAGATAGCTGGAACAGCTTCAAGAATATCAAGTACATTGTAGTATTGTGCGCATGATACAGC
TCATGCTTCCGTTCGCTGACGATCCTATCTATGCCCAGTGGTGATTCCTTCTCGGCCGTTGGGTATAACT
CGAACATGCGGAAACCGTCTGCAGAAAACCCGCTAGGGGTTGGCTATCCGGGCTTAACCTCCTGCGAACG
TGTCGACGAAAGTACGCAGGAGGTCACATTCGAGCCCAACTGGGTGGGTCATCTTGTACAAGCGGTCAAC
GACGAGCGCAAAGATGACCCACTTCTCGTTTACGACTACGCAACTAGCGGAGACACGATAGCCCGCATGA
AGCTCAAGCAAATTCGCAGGGAGTTCCACCCTCACCTCGCTCCTCATCCTGCATGGGCGCCGTGGAGCGC
TACCGACACCCTCTTCATAACGTGGATCGGTCTCAACGATTGTTCATGGAACATCCGGCTGCGAATGTCG
TCTGCCCAGGCCAGCCTTGACGACCTCTTCGTCAATCAAGAAGCTCTCTACGAAGCTGGAGCGCGGAACT
TCTGCCTCATCGACCTACCACCCGTTCACACTTTCCCCGGAGGTACTGTTTCCGTACTCGTTATCCAGAT
TCTCACCTCACCTCTCCACAAGGCCCCACTGGACACCCGACGGCATGGGCGTCTTGGAACGCGTTGCTGC
GTGAGGGCGCCGAGAAATTCGCCGCAGCACACTCGGATGCGACGGTGCTCATCTTTTCGTCGTGGGACGT
CTTCACAAAAGTACTTGCAGACCCAACTGTTGCCGGGCTCCCACAAGGTGATGCAACCGACCGCGGTGCG
CTATTCGTGGATGGCTTCCATCCTGCATCTACGTTGCATGCCGTTATCGCCAAGGCGCTGTTGGTGTTTT
TGGAGACCGCCTCTTGACCTTGTACATACAGGCTCTCGGACGTAGCAAATCACGAGCTTGGCTGAGCAAT
TGCTCCATACGACGAGTTCGCGATGTCTAGTGATATGTCAGATTGGAGAGCCTCTGATAGGTGGCTGAAG
TCAGTTGTTCCCTCAGTGTGGTTCGAATGTGCACTACTACCATATATGGTAACCTTAGTCAGCGCTGCAG
CGAGCGTCGTGGACGATGGCAACTTAGTGATACTTGTAACTCAACGTCGACTGCATCGACTACTTCCTGA
GTTCCTCTATTCTTTCCTTCTGGCTTCCTCAGGGCCCATTCTCCCTGTTGTTCGCGACGTCGCCTTTGCC
ACAAATAAAGGAAAATGAAGACGTGGTTCGCCCAACCTCATAGGTCTCACCTTAGCAACTACTACCCCAA
GAGTTCCTTGCGACTACGCTGGTGACCGTGACCACAACAGAATTGTCGCGTCGCAGGTCATCGAATCATC
GATGCCTCCGGTTGCGAGCGCGTAGGGAACGACTGCTGCTGAGGTCGCTGCATGCTGCAGCTGGCGGTGC
TTTGTGCCAAAACTAGCTTTGTTCGCTCAATCTGGGTGGCGTGACTGTAGCAACTTAAAAGTACGCATTG
TCCTCTTGCGTGGTCAAAGCTTTGCTGTGGTTACTCCTATCTTGCTATAATACCCGTTCTTGTCCGTTCT
TGTCTCTGCTCCACATTGCGCCCCGCGTTGCCACCTCTCCATCACCCACCAACCAGGGTCCAAGCATCTT
TTGTTGCGCGCGCGATGATACTCGACTTTGAAGAACCTATAATGCATCTTCACTCCTCGCCCATAAAGTG
CCACCGTGCCTCTCCATATCGCTCGGGTGCGCCACCAAGGAGTCCAGGCCCTCCACCAGACGAGCCACTC
CCCCTGCCACCCCCTCTCGCCCTAAACGAGTCTGAAGAGTCCACAATCGAACCTTGTTGGGCCATGGACG
CGGTCCGTTTCTCCACCCTCCAAGGCGCGTTGACGCTCAACACCGCCGACCTAAAACTACTCAAGGAAGT
ACCACGCCCGGACATTGAAGACGACGCGAATGTTGACCGACGAATGACCCGGACGCGGTCGATGATCATG
GCCGGACAAAGGATTGATTTTGGCTTCGGCACCGGGCAGAGGACGCTGCGGCATCGCGGGATGCCGATGT
ACGCCCTCGCGAACGCGTCGGAGCAGGAGCTGGTTCGAAGTATGTGTGCGGCAGCCATCCGGGTCATGGC
GCCGTTCCCGCTGCGGCAGATACGGGTTCGGTTCTTCGTGAGTCTTGCCAGCCCGCTGTCTGCGGCGCGA
CTAATGGTTCTCGGGGGCACAGTGGCCGCTGCCTTACGGTTCTGATCCTTCGCATGTCACGTACGAGGAG
TGGGTGAGCATCGATTCAGCCAAGCATACGAGAGTCAAGGTTGCGATGGCCGTCGCTCGGGTATTTAACA
ACTTCGTAGAGGTACGTCGCCCTTTATCTAATCAACCCAGTTGCTGTACTCACCTCGCGCTCAGAAGCAT
CGAATGTACCTATCCTCCCTCCCCGACTATCCCTGGTTACTCCGACCTGACGCGTTCTACAAGGTGTGGC
TACTTGGCATAGAACGCGTGGAGAACAACGTCTTCGTGGCCGATCTGAAGTACATCAAGAATTATCCTAA
TGAATGACGAACGTCAGAATCATGATCGAGGCTGGTTGGTTTTGATAGTGTATCATCGTACTGTATACCT
CTCTAGTTCCTGAGCATGCTATGTAACTTAATTCTGGTTTGGCCGTCAGATCTTGTTGTACATCGTCTAG
TTGCGATCCTTTGTCGCCCTGCCTAACGCCCAATCCGAGCGGCACGCGATCCTATTCGCTCTTCGAGAAT
CTGAAGGGTGTGCCGCGTGCACGCCCCACGCTTGCCGATGTTTCTACTCTTGGAACAAAGTCGGGAGCCC
GCGACATAGCCTCCGCTACCTTTCACCATCGCGCGTGACCTCGACTTGCAACGCACGTTGCTGGCTGAGT
ACCAATGGCATACTTTGGCACTCCGTCATGTCTCGTTTATTTAGGTTCGACCCCCTGCTCTGTATATGAA
CAACCTTCTCTCGTCCTCCAGGATTGACAGTGCAAGGCGGTTGGAGTCCGTGATGTATGTTCAGTTCTGC
TGCAATTCTCATTGCTTATACTATCTATGCCCTAGTACTTCGTGGCAACCCCGAGAGACTCGGAGGCGGA
TGGCATGCAGTTGTTAGACGACTTCTCAAATTCAAAGTCGTGCGTCACTGCCAGGCACTGTGACACGCTC
CATCCTATTTTTATTCTCAGCTGTATCACAAGGCCCACGCTTATAAGTTCTCGCAAGCTGTAGGAGCGCA
GCGTGGGATGCTGTGTCCGTCTATTCCGGCGCTGGACCCGCGTATAACTAGGTCAAATGTTCGCTTGTGC
GTTCCCTCGGCCTCTGTCTTAGTCCTAGCCTACGCTCGACCAAGCCCGTCAGCGATATACTACCGCTCAT
TGATCATTGCCTAAGATGTCGGATGCAAGACCCACCGCGATTAGGAGGACCGACCTTGTTAATGAGGCAT
CTGAGGACTCCCTGCAACTCGACAAGGAGCAACTTCAGTTCTTCCAAACTGCAACGGGTATTGAAGATGA
AGCTCAGCTCAAAGCACATATCGTTGCTGTGCAACGAGACGCTTTCAAGGTCGGTCACGTTGTTTTTCTT
TACTACTACTACCCGAAGTGCGTACAATGCGCTGATACGAAGTTCAGGTGCACCCATATCCGTGCATTGC
GTATTTCAATTTCACACAGTACGTTGATAAGTGCTCCAAGTTGCACATAGCGGCAACCTCATGGTCATGA
CTCATGACAATGGTGATAACTACTGGTCCTCCAGCCTCAGACTTTCCAATACACATGGGTACGAGAAGTT
GCTGGACCTCGGCCGCTCGCGCGCGAATCCCGTCTTACTAGAGGTCGGAACCTGCCGTGAGTAGGGGGGT
ACACTCTGCGGACAATTCTGCATATGCGCTGAATATGGCTCCGCAGTTGGCGTGGATCTTCGGAAGGCCG
TATTAGATGGGTACCCTAGGGACAGTATAATCGCGACCGACATTGTGCCTGGTGAGCCATTTCCGTCTCA
ACCGTGTGTGTACTTAGCACCTGCGATTGGATTCGCGTCTGACTCTCTGAACAGAGTTTTGGGGCCTTAG
TCACAAGCTCTTCAATACGACACAGGAGACCTTCCCCGTTCCCTTCATCTCTGGGAACATATTCGATCCT
GCCTTCCTAGAACCCACCCCTCCATTCTACGTTCCGCCATCCTGTCCGAAGCCGTCGAAGCTATCTGACG
TGAAGACGCTCACGGAGCTTCGCGGGCATGTCTCCGCGATCAGCATCTGCGCCGTCTTTCACGTCTTCAA
GACAGAGGACGAGCAGCTCCAGCTCGCACGCGCCATCGCAAGCCTTCTCTCGCCTGAGCCTGGTTCGATG
ATCATCGGCCTTCATAGTGGTCTGCGCGATGCAGGGCTCCGGATGAGAGATGCCGCCGAAGTCCCTGTTT
ATTGCCACTCGCCCGAAAGTTGGACGGAGTTGTGGGATGGACAGGTCTTTGGGAAGGGCACGGTCAAAGT
TGATGCTCGGTTGCTGGAGAGGCCGCGACGGCACGTCCAAGGCGGGGTGATTTCTCACTCTTCCAGGACG
ATACTGGAGTGGACGGTCACCCGGCTGTAGTAGCAGCTGGAAGCTGGAAGTGTAGGGCCCGCTAGGACTT
TGCTGCACATGGTATGTCACCTCTCTGTGGGTGCATGTTTGGTGCTGACTTCCTATCAAGTAAGGATGTA
CAATAATGCACTTCCGTCGTCATAAATTGTGAGTGATTCGAATTGCCTTGCCACTACGAAGGATACCGCG
AACGACTTGCCATATGGTCACAGCCTACTCTGGGCTAGTACTCTCAGTGTTGCTCGTAAGTCTTGAGAGG
GAAATTTACCTTGAGGTGTTTCGCAAAGGTCGACACCCGCTGAAGCTGAAGAGAGGACGTGATAGTGATT
CATTTCATCTTTCAAGCATATGTACTCAGCACTCCGAGTCTGTCGAGCGACTTGACTACCCTACACCTTT
AGCTTCTGCGACACTGCGTTCCTGTCCTCCACCAGGCCTATGATGACGACAAGGCATGCCTGTAGGTATA
AGTGTGAGAGCACGGCCTGGTTCCCATAAGTAACGAAACCAGATCGGATGGTGTCCAGCTTCTTCATCTC
CCTCACCCAACAATCGTTTTCGCCCATCTCAGCAGCATCCGGACCGTCAGCCTCGACGTCGTTCGCCTTC
GATCAGCCTGGACACTACTTCTTCCACTTCGGCATCACCGACCGCAGTGTTATTCAGAAGGATCTTGGGT
CTTCGTCTTCATCATCTTCTGTATTGCGTATCTGAACTGTATTGGGGTATGTTGTTGTACAGTATGTATG
AGGTGTTAGTATGTGATAGTTCTTCGTCCGAGTCAGACTGTATATATTATCCCTACCATCACTAACTGAT
CCCAGGTGGTACGGGCAGTGTCCTCATGGTGAGGGGGTTGACGAAGTTCTTGAACAAGGGTGGGCCTGGC
GCGCTGCGCGCTAACATTGCTACATTCGGCTCATCAATTCGCCACGTGCACCAGTCAGTCGACAGTGTTG
AGATTGTTCACACTTCTACTCTGAGTCTCTCCGTGACGTTGGCAGTCGACATACAGAAGGTGGATTTCAC
ATTGGTGAGTGCACTTCAAAGGCCCTCATGACCGCTCTCTTCGTCTGTCACTACTCAGAGCCACGTGTGA
GAAGAATTCCCGCGCACGGTACGTACAGGCTCAGGCTGCGTACGCCGCAGCAATTCAGTTTTGCACTCTG
CCGTACCGGCTGGGACTGCCATCGTTCTGGATCATTTCTTTTTCGCAGCGCGCATACCCCCTCGAGGCCG
AGCTGAGCATAGCCACGATGAAAATATGTCATTGTACGTATCGTCGCCATGCTCAGCCCAGGTCATATGC
CAGCCGGATACCCACTGCGTAGGATCATTTAATGCGCCCGTAACGGCGCTCGACTGGCCATGTACCTATC
CATGATAAGAAAAGATCGACGATCATATTTTTGGCATGGTTAGTAACGGAGACTATATCACTGTAGCTTA
CGTACCTACATAGGCCTAGGTCTCGCACAGGTCTCACATATCCATCACCGCTTATACACCGCCTCCGAGT
GGAGGCTGTATATGACATTCATTCTGTCGCTCCAATCGCCAGTACATAGTTCGAACGCACTCCTTCACGG
GGGAAGTTGACGTTGACGTTGAGAACCCAACGAGAGAACAGACACCATGAACCTTCTCTCCGGAGTCGCA
CTCGCCATCACCCTCCTGGTCTTCTGGCAGATATCTCGCAACTATTGGGTCAAATCTCCACTCGATAACC
TCCCAGGTCCCGCACCGGTGTCATTCTTCCTAGGTCCGTCGTCTGATCGAATCATCGAGCACCGTCTTAC
CAGGATGATCAAAAGGCAACGTCCCCGAGATTGCCTCTTCCCAAGCGTGGAAGAAATGGGCGTCTTATGC
GGAAACATATGGTCCCGCCTCCATGATCAATGGATTTTTGCGGGTGAGCTGCTTTTATACGTTACTTGAC
TCGTTCGCAGCTGATCTCCGTACTTCGCTCAGATGCGTCTGCTCTTGATCCACGATCCGAGGGCGCTGCA
CTCCGTCCTGGTCAAGGATCAGGACCTCTACCCCAAGCGCCTCACACCGTCACAGTAAGTCTCTATGGTC
TCTTTCAGTGTGAGATATTGATTGGCCTCCAAGCGTCTTGAAGGTGCTTCAAGGTCCCGGCATCTTCTCC
GTCATCGATAAATCCGAACACCGTAGGCAGCGTAAGCTCCTGAATCCGGTCTTCTCGACAGCTCACTTGC
GTGACATGACCGATATCTTCTACTCTGTCGTGCACAAGGTTAGCATCGCGGTCAGAACCGAGGTGACCTG
TTTGCGTGTCTCACATCGTGGCAGATGCAGGCAGCAATCGAAAGTCGGCTTCCGGAAGATGGAACAATCG
ACATGTCTAGTTGGAATAGCCGAACCACGCTCGAGATACTGGGACAAGCCGGACTGGGGTACTCTTTCGA
CAATGCTGCTGATGACTCCTTGGATGCTTTCGGAGAGTCACTAAAGCTGTTCTTGTGAGTCATCTCTCGT
CACACCCTCCGCGTCGTTGCGAACTCCAGATTGTTACAGAACCAGGGTGGAGGAAGTGGGCCTTATGACC
CTCCTTATAGAGAAGGCCTCGATCTTCTTTTCCGACGCAACCTTGCGATGGATTCTAACTTTCATCCCCA
TGCGACGCATTCGAACGGTCTTACACCTCTCCGACGCCATCTTTCAACGCTCGCAGGAGATCATCGCCGA
CAGAAAACGGACACTACGCGAGGACGGCAGCATACTGGCGGACCACGTTGGACAGGGGAAGGATATCATG
AGCATCTGTTGTAAGTACCAGCGTTGTGTTCTTTAAGTTCATATCCTTGTTAACCCCTAGAGACAGTGAA
AGCAAACATGGCCGTTGCGGAGAACGAGAGGATGTCTGACGAAGAGATCGTGTCGCAAATGGCGTAAATA
CCTCCATGACTCCGGTCGAACACTGCTAACCTCTCTTTCATGGTATGATAGTACGTTCATGATCGCAGGC
ATGGATACCACGTCCAATGCCCTGTCGCGAATCCTCCACCTCCTTGCAGGCAACATGACGGTACAAGAGA
AACTTCGTGCAGAGCTCCTCGAGGCGACTCAGAATGGTTCGATTGATGTCGCTTACGACGACCTCATGAA
GCTCCCATACCTCGATGCCGTCATCCGCGAGACCTTGCGTGCATACTCGCCGGCACCTTTGACTTCGCGC
ACGTTCGTCTTCATATGATTTCTTACATACGTTGAGGATCGCTCACCATATTTTAATAGTGCGGCAAAGG
ACCATATCATCCCGCTTTCGTCTCCAGTACGAGGACGAGATGGCTCCTTGCTCAGTGAGATCATCGTTCC
GAAGGGAACCTTGGTTATCCTGCACATTCAGGCGAGCAACACGAACAAGGATCTATGGGGCGACGACGCA
CTCGCGTGGAAGCCTGAGCGCTGGCTCTCCCCTCTCCCAGCAGAAGTGGAGCGATCAGGGCTACCGAATC
TCTATTCCAACCTGTGAGTAACTCAAGACCGTTCGCCGCGGTCGCGCGAGCCTGACCATACCTTACGTTC
AGATTGACATTCGCCGCTGGTTCTCGTTCCTGCATGTGAGTATCTCAGACTCGCTATGGATTAAGCATGC
CGAGCCTTCTGACTTTGCGCTGTAGTGGGCTCAAGTTCGCTGAGCTGGAGATGAGTACGTCACCCCCGCT
TCCTCCGCCTTCAGCTGCAGAATGGATGCGTCGCTGACAACTTGGCCCCACACTGCTCGCACTCAGAGGT
CTACTTGTGTGTCCTCCTCACACGCTTCTCTCTGCACTTGGCGGACCAACAGGTCGTCTGGAACTCGGCT
GCCCTCATGTATCCCACGATGGAGAAAGAGGGCGCCAAGCCGGAGATGCTACTCAAGGTGAAGAGATTGT
GATGTACTACTGTACATCGAGGTGCTGGTCTGCTACCGAAGCGTGAATTCCACAATCGTGTTTTGTGCAA
GTAGAGCGCCCGTGCCAGTGCGCTCGGCGCCGAGCAGGTTTCGATCATGTCAGATTCTACTACTAACTCG
GACCAGCAGATCCGTAACTTGGCCGTGTGCGCTCCGTGATACCCTACTTGGGCGATGTATCGCACGAGAA
GTTGCTACGTCAATTGTTGACATAGAATCACTGACTAGTGTGCCACGATAACCAGGGTTCGCCATCACTG
CATTCTCCTCATTCCAATGCTTCAAGTCACGACTATTCGTATACGACAGTAAGGAGACTGTGCTGTTCGT
GGGAATCTTTCTATACTTACCTACATAGGTACCGGCGGCATGTCACATAGTGACGCGCCGCAGCCTCTCG
GATTCCGTTAAGTATAAGAGACCCTCGCGCGAACCTTCGCCGTCGCTAGCCCAACATACAACCATGGGTG
GCATTGCTCTTCCGCTCGTTGCGCTGGCCGCTCTCTACGCATTGTGGCGAATCTTCCACAGGTATCTGAT
GACATATGATCTTGACAACCTACCTGGTCCTACCCCCTCCTCGTTCTTGTTTGGTATGTTTTCCTGGTTT
GCCTGTCTCCCGTCATGAGACGTGGATCGATTTATTTTGATCTTGTGTCACAGGAAATACGAGCGAGTTC
GGCCATCGCCAGAGCTGGAAGCGTGCTGCCGCTATCGCAGACACATATGGGCCCGTCTCAGTCCTTCGAA
GTGTCTTGGGCGTGAGCACCATCAGTGCTTCGACGGCTGGATGGACTGATAATCAGAGTTCCAGCGGCGT
CTTATACTCATTCATGATCCCAAGGCGCTACACACCATGTTAGTCAAGGATCAAGAATTTCTGCAGAAAG
GTCTCGCGCCGTCAAAGTATGTCTCTCTCCCGCGTTGAACGACGTGCGACTCTCTTCATAAGCTGATATA
CCGTGCTCACACACAGCGGTTTGACCTTGCTTCTCGGCCCTGGAGTTCTTTCTACTCGCAGCACTCAGCA
TCGCCGACAGCGCAAGCTGTTGAACCCCGTCTTCTCCGCGAGCCATCTCCGCGACATGACACACATATTC
TATGGTATCGCTCACAAGGTACAACAATACACCTCCATAAACGGTGCACGTTGAGACATCAGTACAATAT
AGCTCCAAGCAGCCATCAAAAGCCGCCTTCCCAGCGACGGCAGCGCGGAAGTACTAGATATGAACGGCTG
GAACGGGCGTACAACCCTAGAGATGCTCGGGCAGGCCGGCCTGGGGTACTCCTTCGACAACTTCGAGGAA
GACTCGTCCGATGCCTACGGCGAGTCCCTGAAGTTGTTCTTGTCAGTAGTACCTTTCTCTTCTTCCTCCC
ATGCATCCCTGAACGACTTCTGCGCAGCCCTGTTATGAACCGGGTCCGATTGCTTGGGTTCTGGATGAAC
AACTTGTCCCACGTCTTCTCCGACCGGATGATCAGACGCATCTTCCGCCTGGTCCCGCACGAGTCGCTTC
ACCGCCTGCTGGACATATCGGACACGATGTTCCGGCGCTCGCGGGAAATCATTGATGAACGAAAGGCCGC
GTTGCAGAAGGGAGATGCCGCGCTCATGGCGCAGGTTGGAGAAGGGAAGGACATCATGAGTATCTGTCGT
GAGTGCGACCAGCCATACCCTCAGGTTTCGAGTTCGCTTACCATGGTTGTCTGAGTAGTCAAGGCGAACA
TGGCCGCCACACCAAAGGAACAGATGACGGATGAGGAAATCCTCGCACAGACCTCGTGCGTACATTTTCT
CTTGCATCTTGTGACATAAGCTTATTCCGAGTCTATCGAGCAGAACCTTCATTCTCGCCGGCATGGACAC
GACGTCGAACGCGCTCTCGCGTATCCTCCATCTCCTCTCGCAGCACCCAGACGCCCAGCAGAAGTTGCGT
GCAGAACTGGTCGAGGCCACCAACGGAGGCACAACAGACCTCGGCTACGACGACCTGATGAAGCTCCCCT
ATCTCGACGCGGTGTGCAGAGAGACACTGCGCCTCTTCGCGCCTGTCTTGCTAACCGGCCGCGCGTACGT
CCCCGCACTCTCCGCCTTCCTCCGCCTGTCTCAGCCCGTCACGTCGCTGAGAACGCACACAGGGCCACCA
AGGAGCTCGTTCTCCCGTTCTCCGAGCCCGTGCGCGGACGCGACGGGAGGCTGATGAGCGAAGTAGTCGT
CCCCAGAGACACCATGGTGCTCGCGCACTTCCAAGCGAGCAACAGCAGCAAGGCGCTCTGGGGCGACGAT
GCACGCGAATGGAAGCCAGAACGCTGGCTCGCACCGCTCCCAGGGCCGCTCGAAGACGCGCGTCTGCCTG
GTGTTTACGCAAATCTGTCAGTATCAGAACCGTGACCGCACATTAACATGTCTGGTCTCTACGCCGACGG
GGGGGACATACGCTGACTCGGCCTTTGTGCACTACTAGGATGACGTTCTCGGGTGGCGTGAGGTCTTGCA
TGTGAGTTCGGACGACGGTTGCTCGTCTCCCATCCATCCATAGCTTGCACCATACCCAAACCTTCACTCT
CACAGCGGCTTCAAGTTCTCCCAGCTAGAGATGAGTGAGTGGTTTTTCCGAGGAGTCCTGTTTCGCTCTT
CGCTCTTCGCAGTTTCAAGTTTGATTGCTGATTGGGGGGGGGGGGGGGTATCCAGAGGTCGTCCTCGCCA
TCATGCTTACCAACTTCTCGTTCGAGTTGACGGATCAGCCGATCGCGTGGAACTCCTCGGCCGTGATCTA
TCCGACTATGGGTGAGAAGAGCACGAAGCCGGAGATGCTGTTGAAGGTCAGGGCTCTCTGATAGAGCCGA
CTGGATGAGAAGCGCTGTCATCTTACTGAGTCGCTGTGATCTCTAATTGTATGGATCCATTGACTCTGTA
CTACCCTGCTCTTGATAGTGCAGACCTCGTGATCGCAATGAGTGAAGGATGAGTGAACTCGAGTCAATGA
ACGGGCGCAGTTCAATGCCATGCTGATATTATCCGCATCCGCCTACGATGTGCAGTAACCCCCTGTCTGG
GATTTCGTCAAGTGGCATTGAAGGAACTATGAACGCAGATCAACCCTCTGGCGTCGATTCGCGAAGAAGA
TGTCAAACCAGGCTAGTCGTGGCAGTCGTCGATCGAAATTTGCACGTGTTAGCGACCAGCGCTCTGTTCT
CATAATGCTTGTTATGGATGTGTTCGCCCTGCGGCTTTGAGTCGGACGCGACATCATCTGGCACCCAATA
AGCCCGCGCCCGAGAGAGCACAACAGCGTCGCGACCTCTTACATCGGCCCGGGCTACACACCGTCGGGCA
ACAAGGGAATAAGTGTCTGGGCCCAATGGTTGAAGTTGAATCAGCTGACTGTGTATTGATAAAAAGTAAA
TCGTATCATTACAATACTATCAATACTCTACTCGCCGTCCAAGTCACTACCTTCCCCGTCCGATTCACTA
TCTTCGCCGCTTTCCAACACCTTTCCGGGAGCGACCGTCAAGAGGATCCTTGTCCACCTCCTCTCGGTTT
CCGACTGGTCCTACATGGCATATCAAGCACAACTGATAGTACAGAAGGCCGATACCATCGGATTCGTTTC
CGTAGTGGATCACTCCCGCGGACTTGAACGTGTTAGCATGCGAGAGCGGGGACACCATGTGCACCGTGAT
AGGCTCCGGATCAAGGTCCATGGCGTTCTCATCGTCCGAACGAATGTACTTGCGTTCTTCCTCTGACAGC
TCGCGTCCGAGGGACTCGTAGAATATGACAGCGCCGCCGTGGTCCCGGCGCAGAAGCTCGTAAAAGTCTC
CGACCCCGTTGGATTTCATCATGAAGGGATGGTCGAACAGCATGGGGACCACTTCGTCGTCGTCGTCCCC
TTCGGCCTCGTAGAGGATGCGCAGGAGAGGCTGCAGTCCGCGACGCTGGAGCGCCTCGAACAACGCAGCG
TCGCTCCCCTTCAGCCATCTGCGCAGATGGACGAGCGGATTGGGATCGGATGTGGTCCACGACTTCGGTA
ACGGGTACTGGTGGCGCAGATCGAACCCGATGGTTCCACCGTCGGGCAGGACGTCAGGATCAGAGAGGAC
GGCATCAACGGCAGGAGATAGCGCTGAAGAAACTAGGCTTGCAGGCTGGATGATACGCAGCCCAGCAGGT
AGTACGTCGCGGTGCATGCGGACCTCGGGGTCGGAGTCCGCGAAGTACAGGTTGTAGGTGACAGTGAGTC
GGTGTCCCGACAAGACTGGGGTGACCTCGTGTTCGACGTCGCTGAAAAACGCGACGAACGCGATGTTTGC
GGCTGCAGCGGGGTCGGACAAGATCTCGGCGGAGTCGAAAGTCCACTCGCGTGGCTCCTGGCGCAGAAGC
AACGCACCGCCTTGGTGAGGCGTGGGGAACACGATCACGAGAGAACCGAACATGTTCTCCGCACGGGGAG
TGTCCTTGTGGGCCTTGAAGAACGCGCCTTGGCCTAATTGTATCCGTCAGCATCCGGGATGTCCGACTGC
CACCGTGCAGACAGGCAGCCGCCGGCGCAGTTACTAACGTGCGCACCATAGACGTTGAGCTTGTAGAGCT
CTGCCTTGACGTGTTTCGTCTCTTCCTCTCCAGGGAACAGGCAGGTGCGCACTACATCTATCAGTCCCGC
GCGCTCCACATCAAACGCGAGCATGAATTGCTCGACATCCATCTTGCCCGCCTTCCGGTACGTTTCATCA
AGAACGTCTTCGTCGTTGCGTCCAAATGTCGCGGGCTGGCACTGCGCTGCGAGATGATCCATTTGGTCAC
TAGAGGCGTTTGATAAATCGACCTTCCTAAGAGAGTTATCAGCTGCTAACTTGAGACTGGGATGATGAAA
CGTGTGCTATAATACCCTATCTCAGTCTTCTCGCTTCCATAGTAGAGAATGAAGTCCCTTGGCTGCAGAG
CTAGAGTGCCGCTACAGTATGGCAGTGTCTCGGTGAGGGCCGATCGCAATTGCTGAACGGAGGCGATCTC
ATCGGACATTAGTAGATCGATAGGGTGTTGGAGAGGAAAGAACGAGGTGTAGGGGAGGGCGAGTTCGGGG
CCACGGTCACCTTGGTGCTCAAAGCCCCTTTATATACAACCGACTCGGAGTGAGGTCATGCGCACTGTGA
CTTTGGACTCGTTGTCCCTGATGGTAGATCGACCATGAGCGCTTGGCATGTCAGAGTGCCACCCATCACT
GACCGGAAGAGGAGTTGTCGCGACTGAATGACTCGGACGATGCGTGACTCGGACGGCTGGAATAAGTAAG
CCAGTGCGTCACTGAGTCACTCGCAGTCCGTATTTAGTCTATCCGTTTCCAGCAGCGATGGCTGAAGACA
TGATCTGACAACGTTTTTCATCTTCTGGAAAGCATATGTACTCTGAGTACTCCCGCTCTGCCGAGCGACT
AACTACCTTTTTTTTTTTTGGGATCCGATTCATTGTCCACGGGCGAAGCCCATGTTGGACGCTACTCTAT
GGAATATATGTAGCACCCCATTGTGCATGAAACGGCCCCGAACCTGACCGCTCCTCCCGGACGACTCCTC
GCCCCCCGGGAGTACGCGACGGTTGTAAGCCGTCGCGCTGCGACTAACTACCTTACACCTTCAGCTTCTT
CGACACCGCCTTCCTGTCCTCCACCGGTCCTACAACGACCACAAGGCATGCCTCCAGGTACAAGTGCGAG
AGCACGGCCTGGTTCCCATAAGCAACGAAGCCAGACCGGACCGTGTTCAGCTCCTTCATCTCCGTCACCC
AATGCACCCGAAGCGTCTCGCAGCGATAGCAAGCGTTCCTGCCCATCTCAGCCGCATCCAGACTGTCAGC
ACCAACGTCGTCGATAGCGATCCCGCGTTCCCATTCGATCAAGCTAGACACCACGCCATCCACCTCGGTC
TCGCCGAGGTCCGCAGTGTGGTCCAGAAGGACCTTCTTCGGCGCGTCGTCTTCATCATCAACTTCCCCAC
TCGTGTCCGCCACGAACCGCAACTTGGGCTGCAGCCCGAGCGCCTCGAACGCGGCGAAGAGCGCCGCGTC
GGTGCCCTTGAGGCACCCCGTCACCACCTCCAAGGGATCGGGATCCTTGGTCTTTTCATTGTCATCGCCA
TCGTCGTGGTCATCGTCACCAGAGTACTTGCGAGAGGCGTCCCAGTCCCAGGTGCGCGGGAAGGGTATGC
GTGGCGGAGTCCGAATCCAAGCGTCCCCCCTGCGGGGAGGAAGGCGCGATCGCTCAGAAGCGCCTTGAGT
GCGCTCTCGACGCTCGTCGTGCTGGCGTTCTGAGGCTGGAGGACGTTCACAGCGCGAGGTATGGCAGATT
TTTTTTTTTGGGGGGGGGGGGGGGGCGACGTCGGTATCGGTATGGGTATCGGCCCAGAAGAGGTTGTACG
TGATGGTGACGCGATGGCCGGAGAGGACAGGGGTGACTTCGTGCTCGACGTCGCTGAAGAACGCGGCGTA
GCCGATGCTGTTTGGGGCGTTGGAGAGGATCTCGCCCGAGTCGAACGTCCACTCCTTGCCATGGTGGCGG
AGGACGAGGGCGCCGCCGGAGTGCTCGGTGGGGAAGACGACGACGAGGGATCCGAACATCTTCTCGCTAA
GAGGGGTGTCTTGGTGTGGCTTGAAGAACGCGCCTTCACCTATAAGGGGAACCAAATATTTCAAGCGGTG
AGCTTTAGCTTTTATTGAGGCTCGAGCGACATACCGTAGACGTTCAGCTTGTACAGCTGCGCGGTGATGC
TGCGACGCGACTGCTCTCCCAAGAGCAGACTCGAGCGGACAACGTCGAGCAGACCATCGCATTGGGCGTT
GAAGCGGAGGACGAACTCGCTGGTATCCATCTTCCCAGCCTTGCGGTACGTTTCGTCCAAGACGGTCTTG
TCGTTCTTACCAAACATCGCCGGCTCGCAGGCAGCCTGAAGCTCGGCCAGAGCCTCTGGCTTTGCAGACG
TTTTGCTGAGGTTGAGGAACCTGATGATGTGTGAGACATCAGTTTAGACTCCTTTGCCCGGGCCAGTGGT
GCGGGAGCGAGATAAAGGGATACGCTACGCACTTGTGATTGTCCCTGCCATAGTACAGGTCGAAGGTGTC
GATGGGCAACTCGTAAGTTCCGCTGCAGTATGGAAGACCTTCCTCTAGCGTCGAGCGGAGGCGGTCGAGG
GCTGGGATGGCGGCCATGGAGCGTAGCACTGGTGGAGAGAAATGGAGCTGAACTGGATGCAGGAGGGGGT
GCTGCAGCGGCGGTGAAGCCAAGGTGTTTTATCCTCGACCGCCTAGGTGTTATTTCTGAAAGCATACCTC
ATCCACACAATGTGACTCCGATAGGCGTGTAGTGCCAGTGGGTAAATGCGAGCATCGGATATCGTGAGGA
TCTCCAGACGCAGGCATGTCTTTCCTTCTGCCCTAAGGCGGTTCCCATATCAGTGTTGCATGGTGAAGGG
ACACTTCATATTGTATGTTCGGAGTGATTCCAGATGTTCCAGACGACCTTCATATGAGTCATTACAGCGA
ACTGATGTCCAGCTGAGCTCCGAGTCGTGCTGCCTGGAGGTGATCTGAAGTACTTACCCCCAGACCTATA
TTACGTCCTCTTCCGCTATCACTAGTTGCAGAAGCCGGCGTTCGCTCCTGGGTCTGTGGGTCCATGTTAG
CTAGCTTGGCACGAGGCAAGGACGCTCTCACCCCGAGTCATCTGTGCCAGATATGGCAATCTAGACGCGC
AACTGAGTTTGCCGAGTTTGCCGATTGACCATCCCGAGTCTGTCGGCTGACTCACTATATCCATGATCGG
AGGATCCAAATGCAAGCCGGTCGCATCGCTCACCGCAACGCACCTCACGAGGTTTCGTGTGGTAATAGAA
GCAGCCGCGTTGCTTGGCGCGCGCGACCGACATCCGCACTATCCATAAGTCCAAGTCCTGCCCGCCCAGA
CTAGAGGAACACAGTGACCCTCTTGCGCAGCAGCCATGTCCGCCGACAGTCTTTCTCCCGCCCTCCACAA
TCTCCGCGCCACTCTGGCCGAACGAAGGCCGTTCTGCAGCGGAACGCTCGAGCTGCCCGTAGACTTTGAG
CTCTACTACGGGAAGAAGACTGCCCGGTATGTACCACACATCTCCAAATATCATACTTAGCAGCAAATAT
CGATGCAGTCCACCCCTTTATAGGTATGTTAACCTCTGCATACGTCAGAGGAAAGCGCAGACGCGCTCCG
AACCCTCGAAGAATGTCGTCCACGCAGGCCTTCTGTCGCAGGATCGCGCGCACCGGCGCATCAGCGCTGA
GCTGTACAAGCTCGCCTACATATACCGCGCGTGACAGGTCAGGTCACAGCGAGTGTGTGATAATCATAGT
ACATACTGACGCGTCAGCGTGCCAGGAGAGGGTGCATCCTTCAAGTCGCACAGGGACACACCCCGCACAC
CAAGCGCATGCTCGGCTCGCTAGTCATCGTCTTCCCCACTCCGCACTCAGCCGGGCGGTGCCCTCGTCCT
GCGGGCACAAGGGATCTGAGTGGACCATCGACTCCGCAACCCTCATATTTTCAAGTTCTTCGGACTCGCC
CACGCCTCGAATTGCATATGTCGCATTCTTCAGTGACTCGGACCTCGAGCACGAGGTGCTCCCCGTCATG
TCACGGTCCTGACGTCGCGTGACCGTAACGTACAACCTCTATTGGGGGAGGAAAGGAAGGACCCGGATGC
GCTCCGCCTCCTGGCCGTGCGATGTTCGATCCACCCTTCACCCGGGCCAACCGGTCGCTGGTGCAGGACG
CTCTAGTCGCCCTCCTCCATGACGCGACGATCCTGCCTGAGGGCGGAATACTTGGCTTCGGGTCGCAGCA
TCTGTACCCCTTTCCAAGGACGTGGCGGAACGGGGATGGCCGACCCGCTCGACAGCCTGCAGGCTGGCTG
GCTCAAGGGCGGAGACTGGGCGCTGTATCAGTGTATGCGGCGTGCAAGGCGCTCGGGCTGACGCGACTGC
TGAGATTGGTGTGGTCGGAGCATGGCAATATCAATGAGATAGATCATCTTAGACGAGATGGTGGACCTCG
GTGCGGAGCTGGACTCGGTCGAGGACTCTCTAGATTCGCGAAAGTGGCGGGAATGTCCTCCGAAGCAAAA
GGTTCGAGGACAGTCGTACCCATAGCCTAGAGCCCAACAGCTCGGACGAGGAGGAGGAGGATGACGCGGA
CGTGGTCGTGCATTGGGTGACGGAGGCAGAGAACTGGAACGGACCTAAGTCGGTATATGCCAGGCTACGG
AAACGAGGCGTCTCTCGACTACCTCTACATGAGCGTCTGTCTCGTTGTGAAAGTGGGCCCAACGGGAAAC
AGGTTCATGCATGGAGAAAAAGAACCCATGGGCGGAGAAGAGGGCGAAGAGAGGCAATAGGACGGGGAGG
CAGGACTACCTAGCTAAATCTGACTTGTTTGATGTACCATGTCAATCATCGTTACTTCAACTTACGAGAC
CTAGAACACAAAAAGTTTGTGTTATTACTGTTGGCAATGGTAGGACGAACTTGGATGACAACCTGCTATA
TTTCTTGAAGACCTGCCCATGCACATGACGATGATAAGATTGGTCGGTGGCGCAAGCACGACCACAACAA
ATGTTTCCATCCACATCCGATGTCTTGCGTGCTCCAATCCAAACCGATATCCAACCACAGCAGCTCATTA
TGCCGAGACACCAAGACACCAGTACGGGTAAATAAGTGCCGGGGAACTAGGAACTTGCTCTCAAGGACCC
ATAGTTTCCGAAGGACCGATTAAAAGACTGCATATAACATATGTCACCCACGCTGCCCTACACACACACG
TCAACACGCGAGTTCAAAGCCGCACAGCAAGGTTCATGAGCGAACTCCGATAGGTATCAAGCGCTGCCCG
GCGCAGCGAGCACGATGCCCGCAAGCTGGAGCATAGCCAGGTTGACCTGGTTGAGCATCCCGTTGTCGAA
CGTGGTCACGGTAGCCGCGGGTGCCGCGGACGTCGGGGTAGCCGAGCTCTGAGTCGAAGTCGCACTACTC
GACGACGACACGTGTGAGCTTGTGGCGCTGTGCGTGGTCGACGACGATGAAGTTGTAGTCGGCTTCTCCT
GCTCGGTCTTGCTCGTACTCGTACTGGTGCTCGTGCTCGTGGGCGGGGGCGGGGGTGCCTCGTGCGTCGT
CGACGTCGGCTTCGGAGAGGGCTTCGGAGAGGGCTGCGGCTCTTCTCCAGAGCCGAAGACCCAGCTACCG
TACACCTGCCCTGCGTCAGTCGATCCCATGAGGTAGCGGAAGAGCCCGGGCGAGAGGTCGATTGCATCCG
GCGGGCATCCTGCGCACTGCAAGCGCGGACGTGATCAGACATAGGACGTGCTTTGATCCTTGACGAAGAA
TGGAGTGGAGGAGGGAGGAGCATGGAACGTACCTCGTCCGTGATTTTAGCATTCGCGGACTTGCCCTGGT
ACGACACGGTGATGGCCGCATAGCAGTGCGATCCGCCGTCCCATTGCTATCCCAGGCATGACACGATCAG
CAGCGTTTACGTACGATGTAAACACGACAGACGAACGGGCGCGTTCAAGGCAACGATCTATCCGTCCAGT
CCAAGTGTCAGCGAGCCAGTCAGTGACGACCCGCGACCAGAGACTCGCGACTCACAAAGTCATTTTCATG
GTCAAACCCACCGCACGCGTTGGTGCCGACCTCGAAGTACGTGAACCGGGCATTGTCGAAGCGCTTCCCG
AGATGCGTGTCGCGTTCGGTGAGGTTCACGGCATGGTGGCGACGTCCAGGGTTGTTTTCATGCGCGGCCA
AGACCAAATCAGAGCAGAGAGCGAGGAAAACGAATGTGGAAAGCAAACGAGAGGTAGAGAGGAACATGGC
AGGGTATCTTGTAAGGACGGACTGAGGAGGGAGATGGTGGTGGGAGGAAGAAAGACAACGAGGACGGGCG
TGTCTCTAGGCACCGTTTAAGCTTCGCGAGGGCAGCCATCGCCAACTCGGATTTCTTGCGTCGGATCTAA
GAATAGAGTACTTCAAGACGCCGTCAAGTTGAAGAAGCGTTGCAACTTCCTTTTGCCATGCCAGCGCTCA
TCCTGCCGTGACGCTTTGTGACGCTCTGTGACCGTCGGAAAGTCAAGCAATATTGTTGGCCAACTCGGGT
TATAGTAGAAAGAGATGCTCGCTCTGACTCTCAGGGCAGAGAAGTCTAATAGTTCGGCTCAACAGTCGAA
CTGGAGAACGGGGAATGGACACGGCTATGATACTAGAACCATTGACTACACGCCGTGTCACGTACGGTTG
AATGAGTTACGACTCGCCCCCATGATCTGCTAGGTAGGCTGCATCTTCCCATGAGTAGGCAACTTCTTCC
CCTGAAGTGAGCGCCCGTACTACAGTTTCCTCGCGATAGCCCCAGCAGAAAATTTGGCATTTGGAAAGTC
AGGCAGGCGGCCAGAGTACCATTTATGAAGGCCTTCCACCCAAGCTGCGGGCCGGGATGCTTCCAACATA
CCTCGCGCTTCGAGTTCAAAAGCACTTGTTTCCGCATCTGCATCTTCATTGCTTTCAAATGGCTTGGGCG
AATATATAGGGTAGTGGTATTGCTACATAGCTGTCTACAGTTGGGAATACATATTCTTATTAGCATTCGG
AAGAATGCGCGTGGGTAAATGGACGTCGCAGTGCCCCTTATTAAGAATGGAATGCGAACTTATAGGCCGC
GGCGTTCGCGACTTCTTCGAAACCCGTTGAAGTCTGGTCTAGCTCACCGGCGTTTCACCCGGAGCAGCAT
CTCCGGCTTCGGGCTCTCGCCCATCGTCGGGTACATCACCGCAGAGGAGTTCCACACGATCGGCTTGTCG
GTGAGTTCGAACGAGAACGCGGACACTAGCACGGACACCACGATCTCTGCAACGGGGCAAAGTCCCGTCA
GTCATATAAGCACCCGAAAACGTGACGCGAAGTGGAAGACCTCACTCACTCATCTCGAGTTCCGAGAACT
TGAAACCGCTAGAAGGATACGAATTAGCTCATGCCACACGTTCGTTTGAAGCATTCGCACTCACATGCAG
GACCGTGGACCGCCCACGAAGGTCATGCTATTGCCGAGGGAGGTCCGGGTGTAACACGTCAGTAAGGCTT
CAGAAACAGTCGCAGCGGAACCTCGCCCATACGAGACTCACAGATTAGACGCTATCCCTGGAACACGCGC
CTTCTCGAGCTCGGCGGGCAGAGGCTCCATCCACCGCTCCGGCCTCCACTCGTACACGTCCTCACCCCAC
CACGCAGCGTTAGTATTGCTGCCCTGGCAGTTGATAATGATAAACGTGCCCTCGGGGATGCCCACTTCGC
TCATAGCGGATCCGCCTTGTCCGTGGATGGGCGCTGAGATTGGGAGCACCATGTCTCGTGCAGCTCTGTT
GTGGTTCAGGTTCACTTAAGTCTCCATACGTACAATATAGTGTATTGTGCAATCAAAAGGCTCACCTGCG
AACGGTGATGGTCACTGGAGGGTACAGTCGCAACGTCTCGCGACAAACAGCTCCTAGATAGGGCAGTTTA
ACGAGGTCGTCGTATGGTATGTCGTTGCCGAATCTTGTATGCGCGTCCGCTAGCTCCTCACGGAGCTTCG
CTTGGACTTCGGGGCGCTGTGCGAGGTTGTGGAGGACGCGACAGAGCGCGTTTGAGGTTGTGTCCATGCC
AGCCAGAGTGAATGTCCTTGAGGAGTGATACATCAGCGTGGTGGCGAGGATGTAGAAACAGTAGAACGGA
GGACGACTCACGAAAGCTGAGCGATCAACTCCGGGTCCGAGAGCCTCTCTGCCTCAGAAGCTGACATGTT
TCTCCTCACTGCAACGCGGGTCAGTCGTCTCGTGTTGCATGACTACATGACGAGCAAGGTTATGCTTACG
GAGGATACTCATGAGGTCCTTGCCCGCCCCGACCTGTTGGACAAACGCTTCGTCACCCTCAGACAGCAAC
CTCCTTTTCTCGTCAATGATCTCTTTGGAGCGCTGCGCCATAAGGTCGGTGATCTCCATGACCTTCCGCA
CGTCCGGATGGGGGAACCACCTCAACAGGGTGCGTATCACCCATTCCGCACAGATATGCGAGAGCGCGGG
GATGAGGAAGGTGATGAACGGCACACGGAAGAACGCCGGGCTGCACAGCACACCAGGTGTGAGCGAGTTC
AGCGATTTAGCGTAAGCAAAGGAGGAGCAGTGGTGTTGAGGAACTGGGCGAACGTACAAGAAGTTCTTGA
GAGACTCCCCGAAGTGGTCCGCCGAGTCCTCTTGGAAATCGTCGAAGGAGTACCCAAGCCCGGCTTGGCC
GAGCATCTCGAGGGTCGTGCGCGCCATCCACCCATCCATGTCGACCTCGCGCGCCTCGTCGCCAATGCGC
TCGCCGATCGCGCGTTGCACCTATCCACGTTCCAACTGACCATAAGTATCATATACGGATACTACCAGGA
GGAGAGAGAGAAGGAGGGATCGCGGACCTTGTGCGCGAGCTCGTAGAAGATGTGCGTCATCCCGCGCAGG
TGCGCAGCAGAGAAGACCGGGTTGAGCGCTTTGCGCTGTTTCCGGTGTTGCTCGCCATTCGTCGTGAACA
GCCCCGGTCCGAGCAGTAGTGGGAGGTCGCTGTCAGACAGTCACGGAGAAATTGCACTCAGTCAGCTTCA
GCGCCATATAGGTCCGAGTTCGATACACGATACGATACGTACTCGGAGGGGGTGGTGTGCTTGGGGTAGA
ACTCGACGTCCTTGATCATGATGCTGTGGAGCGCCTTCGGGTCATAAACACTGACCATGCGCATCTAAGT
GTGGCGAAGATGTGAGGTGTGAGTGTGAGCACGCTCTTCGACTCCGACGACGTGAATGGTACGCACTCCA
AGGAATCCAGATACTCGCGACACTGGACCATACGTCGCGGAATGGTTTCTCCAGTACCTCCAGCTCTGGC
GATCGCTGAGCGCGTTGATATTTCCTGCATTGTGGCGAGGAAATATATGAGCACTAGAGCCGACGGCCAG
TCAGATTTGTTGCGTATACCTAGCAGGAACGAGCCTGGAGGCGGTCCCGGAAGGTTGTCTAGTGGCGACG
GCTTGGTGCACCATCGCCAAAGGGCCCAAAACGCGTACGCACAGCCAGCCGCGAGAAGGATGACGATGGA
CATGGATAGGCCTCAAACAGGAGCAACTGTAGCAATGACGTGAAGTTAGCAGTAGCGACACCTGAAACGA
CTTATACGTACCAGTACAAGTGCACCGTGAAAGTCGTTGAAGAGAGACGGATGTGGGCCTCTACCAGTGA
GGCGTGCATCGAGCCAATATGTGATTATCGTGGGACTTGGAAGCTCACCAGTGGGCGGTCGTTGGTCCGC
TGGGCGGCGGGAAGCCGTGTTTATCAGAGCCAGTGCCGCAACCATACCGGGTCGAGCGACAGCGGATGAG
GTACATATGATCATTCTGAGCTCGCGTTGCGGTTGGAAGCAGCGCTGAACATACGCCGCGCGGGTGGACG
CGCACAACACAAGGTTGGACGAGCTAAGAGCATAAGTGAGCGTTCGGTCGCAGACAGAGGCAACTGCCAA
TCCGAGTCCGTTGCTGCTGCACCATAGATGACCGAGGGTCCAAAGGGTGACCATGTAGGGCGAAATCAGC
TTCCGTCGTTCTCCGTCGTTGAGTATGGAAGAGAGAAAGTGGCAAAATGACTAAGGAAATGATACTAAGT
GATAGCAGTGGGGAGACCTCGGTGTGATGACATTGAGCGTCTCGTACACAATCATTCCTTGGCGCCCAGA
CAAAACAGGAGCGTTTGAACTCGTCTTGAACTTATGCTCACTTACTCACTATGATGGCATGGGCGCGAAG
CGATGAGAGAGAAGTCGCTAGTACATAGTGATAGTGAGATGGGCGCCGACACACAGCAAGACAGTATTGA
TGTTGATGTTGATTAATGATTCCGTGAAACCAGGCCAGATCTATAAGTAAGTGAAAGAGGCTAACTGAGA
GCGTGCTTCGTTTGACTACGATAGTTGCAAGGCTGAGGACTAGGTAGCTATAGAGTCCCAAAGTGGTGGA
GTGTTCAAGTTTAGTAACCAGCAAGTAAAGGTCCAATCATTGTGGCCATGGGGAAGTCGGGTATCGGTTG
CGCTGATGATAACGGCGACTTATGATGAAATGAAACCTCTGAATCATAGCTCCTCATATGTCCGAGCTCC
ATCAGAGGACCCTGACTTTCAACAGCAACTCCGGCTCAGTCTTTTGCTCGCCCATAGTCGGGTAGATGAC
CCCGAGGGAGTTCCACACGATAGGCTCGTCGGTCAACTCGAAGGAGAAGTTGGTGAGCAGAATCGCGAGG
ACGATCTCTGGATCGAAGACAATTCAGTGAACCAAACGAATTCTCAAATAGCGGGAAGGTCACCCACTCA
TCTCTAACTGGGAGAACTTGAAACCACTGCAGTGAGAGTAGAGGTTTCAGTAACATACGGGCTCGAATCC
GCGGATAGGAGAAGAGCAGGGGTCACTCACATGCAAGACCTGCTCCCTCCCGAAAACGTCAGCCTGGTTG
GCGCGAACGCGAATCCGAGTCAGCGTGCATCCAAGTGCAGGAGAACTGCAACTGCAACCAAGTCTCATAC
TGACAAATGCGCGTAAACACCGGGCAGAGGTGCGTCCTCGAGAGGCTGTGGGAGCGGGGCGAGCCACCGA
TCCGGCCTCCACGCGCGCGCATCCTCGCCCCAAAGTGCTGCGTTGCTGTTGCTCGCTTGGAAGTGCGAGA
GGACGACGGTGCCTTTGGGGACCACGACTTCGTGCATGAGTCTGCCGTCGCGCCCACGCACCGGCTCGGA
GAACGGAAGGACGAGATTCTTGGTCGCACTGGGTTAGCATGGTGATATTTCAGTTTTTGTTTTTTCAGCT
GCAGAGCTGCAGAGCTGGGAGGCACGGGGAATATGAGACGTACACGCGCCCTGCTAAGGCTACAGGCGAG
AAGACCCGGAGTGTCTCTCGGCACACTGCATCGAGATAGGGGAGCTTCATGATGTCGTCATAGTCGAGGT
CCGTCGTCCCTCCATTGGTGGCCTCGTATATTTCCGCACGCAACTTCCGCTGGGCGTCGGGGTACAGGGA
GAGGAGATGGAGGACACGCGAGAGGGCGTTCGAGGTCGTGTCCATGCCGGCGAGGATGAAGGTTCTGTTC
GATAGATTCGGAATAAGCTTATGTCACAAGATGCAAGAAAAAGTAGTATGCACGAGGTCTGGGCCAGGAT
TTCTTCGTCGGTCATCCGCTCCTTGGGTGTTGCAGCCATGTTCGCCTTCACTATTCAGACGCTTGGGATG
GTGAAGCTTTAAGATGTAGTGTAGAGTACGCACGACAGATACTCATGATGTCCTTTCCCTCTCCGACTTG
CGCCCAGAGGGCTGCGTCTCCTTTCTGCAATGCGGTCTTCCGTTCGTCGATGATCTCCTGTGACCGTTGA
AACATTATATCGGAAATGTCCAGAAGACGCTGAAGCTGCTTGTGGGGGACTAGGCGGAGGATGCGTCGGA
TCATCTGGTCCGAAAAGACATAGGACATCCGCTCCACGACGAATTTAAGCAATCGCACACGGTTCAAAAC
AGGGCTACGGAAGAAATACATCCAAAGTCGTGTGAGTGAGAAGAGAGAAGGTGTGAAGGAAGACACTGAC
AAGAATGACTTGAGTGATTCACCGTAGGCGTCGAACGAATCATCCACGAAGTTGTCGAAGGAGTATCCCA
GCCCGGCCTGACCGAGCATCTCTAGCGTTGTCCGCCCGTTCCAGGCGTTCATATCCAGCACTTCGGCACT
GCCATCGCTCGGAAGGCGACTCTTGATAGCCATCTTGAGCTACGTATCGACACGTCAGCTTGCAACACTT
CTAAGAATGTACATTTATACCCTATGAGCGACGCCGTAGAAAATGTGTGTCATATCGCGAAGATGCTTCG
CCGAGAACACTGGGTTCAACAGCTTACGCTGTCGGCGGTGCTGGGCGCCATGAGCAGTCAAGACTCCAGG
TCCGAGAAGGATGTTGAAGGAACTGGGGATAGGTCAAGACGGAAGAGCTTCGTCGGCACATACAACAGCT
TGGAGCATCTACAGGACGTACGTTGAGGGTGCGAGGCCCTTTTGGAGAAACTCGTAGTCCTTGATCAATA
TGTTGTTCAACGCTTTGGGATCATGTACAAGTATGAGACGCCGCTATAAAGTCGCTTGTAAGCACGGTTC
ACATTCGATGGGGATGCAACCACTCACGCCCAAGATACTCGAGAGGACTGAAACGGGGCCATAAGTGTCT
GCGATCGCGGCAACACGCTTCCAGCTGTCGCGCTGGGCAAGCTCGCTTGTGTTCCCTGTTCGATAGAACC
GGTCAAGTGTGTCGATCGTGACATCAATGACGGTGCGTTGGTAGTGGAGCGAGACAAACGAACCCAAGAA
CCACGAGGATGGAGATGGACCGGGCAGATTGTCCAAGTCATACGTCTTCAGATAGTGGCGGAAGATTCGC
CAGAGTGTGTAGAGAGCCGTGAATGCGACTAGAAGAACAGCAGTGCCATCCATGGTAGCGAGTTGCAGCT
ACAGCGGAACCCTGGTGGTCATGTTTTATACTGTTGAACAGAACCCCGGGCCAAGAAACCGTGGTGCGCT
GCTCTTGGACATGCCCGCACGCGGAAACCTACCTCTGCCAGGTACGGCTCGATTCCCAAGAACGGCGAAC
TCACTGCCCCCCCCCTGTTTGGGATGTGCGCAGCCTGGAAAGCCTCGACTGCGTTCTACCTTGCTCACTA
AAGGACGGGATGACGTGAGCGTATTTGGACAATCATCGATCCACCGCGCTCATCTGTAGCGAACCGTGAG
TCAACTAGTAGCCCACGTCAAACATTGCTGGAGACGTCGTCTGGTATCAGAGGGCGAGTTAGCAAGTATC
TGTGTCCCCAGTCATATAGTCGCCACGTGCCGTCGATGCATAGGTACCAGCGCGGTGACTTATGCAGCGT
CACGGACCTACTTTGCTACGGATACTTGACGAACCAACGTCAGTACACGGCGTTGGCACCCGAGCCCCGT
CCCCGCCTCGTCCTCTGTACCCCTGTACTTCGCCTCAGACGATCAAACCTTGGCACTCAGTTCTCGCTGG
GCTCGGGGGACAATCCGGCGGACAGTCCGCCGGACAAAGTAAAGCGCCTTCTCACAAGGTTGTCACATCT
GTCACGGGTGACCATGACGGCGCTAGCTGTGGCCGGTGACCATGCGCCCGCCCCGCCTCAGGCTTGACTG
CATTATCTGTATGACATTGATATGTTTTTGACATGAGCCGGTTCCACACCTGCCGCTGCGAACTCCTCAA
CCTAAGGCCTTTACACTTATCCACATATTGCTGCTGCGCTGTCTCTTGAGAACATCATGATCATATACTT
AGTCTGCTGGTTAAGAGATGAGATCTCCATGTACAGTTCAAAAATTCAACTCCCGCTCCAGGAAATCTAC
CTATAAATGTGCACGCCTTTTTATGTCATATATTCTCTCTCATAGTCAATGATGCCACTGGCCAGGCTGC
TATGGGAGAGCTTGAGAGAGTGAGAGTACTTCAGGAGAGCTTATACCACACCGGGCTCAAACTCTGCTAA
CGTATAACACCTTCACTACAATGGAATGGCTCGACTCGGGATGGCGGGAGGCAGGAGGCAGGTGGCAGGA
GATAGCAACGAGAGAGGGGACCGAACGGGCGCCTCAAGCCCTTTGTACGCCGAAGTTCAAGTTGTCCGGC
GGACGTTAACGTCTCCAGTCATTCAAATATTCTGCCGACTTTACGCTGATGATATGGCCGGAGGTGGTTG
AGGTTGAGGTTACTCAGTCGTATGGGTCTTGGAATAACAGAGGCGCTGCACATTCCTCCGTGGAGACGAG
AACGTTTAGTACACAGAAGAAGCCAGTTGACGCACGAGGAATGCGCATGAGTGTGCTTCAGAGCTTGTAC
GTTTGTACGACATGTTTTAGCAGGTGACCGGTGATAGGTGGGTACATGCCGAGATAGAAGTTACTACTTA
CGAGATAGACCACCGGCAGTTACTACAGCGCGTCGCCCGTTCCATAAGTCTGCCTATGAAAAAAATGCGA
ACTGGCAGTGGGAAAGCGCATTGCGACCGTTCTCTTCACTGCCCGATCTCTGACCCTGAGTCCCCGGGCA
GGATCAAGACTCAAGGGCCAGCTTCCCCAAAGTACAACGCCGCCTCTCTCCCGGTGGGGAAGTCGTGCGT
GTTAGGCGACTAGGAACATCATCGCTTCCTAGAGCGTGCAATGGTAGTCCGTCGTGCGTCGTGTGATCAT
GTCGGCGATTGTTGCTCACTTTATTTGGTCAGTTTGCGAGATGACGGCCACCGGAGGCAAGATATTGTAT
CGCGTCTAGGGGATAAGGAGAAGGAGACGAAGTCATGGAGCATTGTTATGGTCAAAGTACAAGGGGACCA
GGGCGTCTAGGACACCTAAAGCGGAAGCGACCGCGGTCACAAGACCGTGATCCGTGGTGAAATGGTTGGG
GAGAGTCTTCACAGTTACGTTTATTATTTAACTACTACTACCGCCGCTCTTTGTCCTTTCGCTCTCCCGT
CCACAGTCCACGAGCTGCGCTGGTCGTTGTTTGCAACGTCCTGCTCGTCCCATCGCCCAACATGCAGCTT
GTCCACTCCCCGTCCTCCGTGCCCCACCCGTTCTCGTCCCGGGCCAACGCCCATGCGACCCGCAGCCTCA
AGGTGCATTTCAAGCTGCCTGTGATCAAGAAGGCGTCCGCGACCGTCTCGGTCACGAACACGAACGCAGC
GCGTGTCGACACCAACGTCTCCCAACCCGCTGGGATCTCTTTCCCTGCGGTCTCCTGTCCTGTTCCTTCT
GCAAGTTGTGTCCCGTTTCCGTCCTCGCCGATTCCGTGTCCATCGCGGAAGAGGGCGATCAGCGAAGATA
GCTACGAGCCGCAGGATGGGGAAAGCACAGGGGATGCAGGGGAGGACGATGCGATGGACGTGGACGAGCC
GCAGTCAAAGGGCAGCGCACTCCCTTTCCACCGCCGAATCGCGCACATCGACATCCTCCGCCGACGATCC
AAGTCGTCCGTTCTCTCCTCGTCGTATTTCCACAGCGACTCCCATTCTCACTCTCACTCTCACTCTGTGC
GCAAGACGCACCATACATCAGACCAGCCTGTGGAGGGACCCCCGGCGAGGAAGCGACCTGCTGTCCGGCG
CGAGAGCATGAGCGCGGGCACACCGACGCCCAGGGTCATGCGCAAGACGAAACGCGTGCTTGCTGATGCG
CAGTTCCTTGCGTCGATGCATAGCAGCATTGCGATGCAGGTCCGGACGCGGATTAGTAACGGTGGTGCGG
AGAGCGGAGACGAGTGCGCGTCGCAGGACGCGGTCCTCGTCGAGCGGATATGGCACGCACTTGTCGACAT
GGGGTACAAGCCTGTGCCCTTGAACGACTCGCCCCCGCCAGGAATCGCTCCGGCTCCATCATCATCCCCA
TCACCGTCAGATTCCACTGCCCCTAGTTCGCAACCGTCGCCGACGGCGGCCGTGGACCCTGCGCGTGAAG
CTGCGGAGCGCGCGGCGCGTCGGACGATGGCGGTGTCGAGCTCGACATCCTTCGTCCCCGACCGAGTGCA
AGATCTCCCGCTCACGCCGACGGGGACGCTCTCGGTCCCACAGCTTGTTGCTGTTTTGACGATGCGCCAC
CGTGACCGGTCGACTACACGTCCGCGCTCAGCGTCGAAGATCCAGAGGCGTGCGCCGGGGGAGGACCCGG
GCACGCCATCCCGCTCGCCGCTCTCGTCCTCGACTGTGATTAGTCCGATGCCAGTGCCCGTGCCGGATCC
CAGTGCGGGATGTAAAGTCGACTCCGATTCGGACTATCCGATGTCGGAGTCGTGATTCGTGATTCATGCA
AGAAGAGCGGAGAGCGGAGGCATCTGCATCTATCCATCAATACCAACACCGATATGCTAACTCCGCCTTG
CATCTATCCCCCCAAGGAGGCTATCCTTTAATCCTAATCGCTTGTTGTCTCGATGATGACACTTTCCTCC
GACCTCATCCCATCCTCATCCTCTTCTGTCGACGTCGTCGTTGTCGTGTCGGTTGAGTCTGACTCAGACC
CTTGACGCGATGACGTCCTGACAGTTGTTGCTTCCCTTCACCCTTTACGACTTGGCGCGCTGGGTTTGGC
CCGCGGCCAGCTTGACGATTGTGGGTTGCATTGCCTCGCTTGATTCCTCATGCAGGTTGTGTGTCGTGCT
GACTACCATCTCTGCTGTGCACCTACAGATGACGATCACACCCTACCCTCCATAATCGGTACTCGTTCTA
ATACCTAATCGCCGTTCACCGTTCCTCCCCTTGTTCCTCTACATCTTCCTTTTCACCTTCATCTCTGCGC
AAGTCACAGCCATTCGGCCATCTCGGCCATCTCCATCATCTCGGTCTTGGTTCCTCTCACCTTCAGTCTT
CGACATCGGTTTATCGCAACAACCCATCGCATCATCAAGGTCTCGACTCTCAGGAAGTAACCAACAACAT
AGCCTCTCATTGTCTAACAAACGGAATACCATCAGAACAAACACAAGCGTCGCCGTCGCACATACTGCAC
AAATAGTCCTATCCCTCGTACATACCTGTATCCCTACTATTACCCTTTACCTCTCTCCGCCCTACCTCCC
TACCCGCCGATCTATCTACCCATCCGCCTATGTTTCGATCTACCCGACTCCCTCGAATCGACGATCTGAG
TGAATTCCGCGTCCTCGGATCCCTGGGCCCAGGTCTGTCGTACCCTTTCGCCTGTGGTCTGCTTGGACTA
TGGGACCGCAGGGCTCTACGCAGACAAAGACGAATTTTTTCTGCGATCGAGCATTACTGCCAGATTCCAC
GTGAACTAGATTGGAAGAGTGTCTAGATGGTGTTGTTCGTCGTGGCTTCGTCCAACGCGGGATGCCGTCT
TTGTACTGGTCCTGTTACATGTACATATCTAGTGAGCGTGGAACATGGTATCGTCTGAATTCTGGATCGC
ACATTGTGTGCTGGTGGGATCGTGGACGCCCGCGCTCATCTTGAGGTGATCATTGATGGCAAAGGATCCA
AGCACCTCTCAAATCTCATGTTTCTGTTTCACGCGCACGCTGCAGTGCATCTGTGTATGGCTGAACTGAC
CGCATGACGTTGGGCGCATCGTTCGCCCTGGTATCCACAGCGTCCCCCAAACCGGCGCCACCGGTACCGA
AAGATGTCATGGGCCCCTCCGAGTGTATCGCCGAGGGCACATCTGGTACCTCACTGGCCAGGTCCCAGGA
AATCGGCCAGTGATATGTAGTAGATACACAGCAGACATCATCTGGGGAACTCCCGAGAGGCTTCCCCATG
ATATGATTTGCGCTCATACATTTAGACCTGGCGCTCGTTTCACGGCGATAAGTATGCCTTGCCAATGTCC
CAGCTGAATGACTAGTACTAGTACTTTCGATACCGGTCACGGCCCGTCGTGGTTTTTTGCGGCGGTTACT
GCACTGGTAGGAAAGGTACGAGCGATAATCGATGATCCCTTGATCAGGCTGTCACAATCAAGCTGCGTCT
GTCGTTCACATAGATACAACGCACACTGCGGTGGGTCTGACTGAGCGCGATAGATGGCCAGATAGACGTG
GTACATGGAACATCAGCAGCCGCGGGGCTCGGACGTAATTGGCCGTGGCCCGCTCCAGCTTAAAAACTCT
GAGATTCGGGGACTCGCGGGGTGAGTGCGTGCGCAACAGTTGAACCATTTTTTAATTGCGATGGGGTGGT
CGGAACTGACCGTTCGAATCGGAATTCCGAAACATGCGCAGTTAGCACCGCGACGCTCGCGGCCAGTCTC
AGGCTGTCATTGCTGTTTGATAGCTATAGTAGGCCGGCCACCGCTCGCGAGCCTCCTCCTCAAATGTGAC
TTCAATTTCGGCTCTGGTAAGGGAAGGGTGGCATGATGTTGCGTTAGTCAATCTCTTGAGACTGGGGGCA
CTCATGGTGACTGACATTGCATTGTATTAGTCGGTTCTATCAACTGCCCGATTTGATGGTATTTACGGAC
TTACCTCCAGATTTGCTCTCAGTGTGGCGTCCGACGTGTGTGGCGAGTGTCATGAACCTGTAGTGATGGG
CAGCCAAGGTGCCATTGACAATCGAGTAGAGGGAACGGGTACAAAGGACTTGGTAAATATATGCGTATGA
GGAACCCAATCAACCTGGGCTCCACGACGGGTTGTCGTGATTTCTGACTACATATTACGAGAGATAATCT
TAATCGAGGAAAAACGATGCATTACAATGTGAACGCTTGAACCCTCGGGCATGCCGGAGACAAGCGGCGG
TGGATCAGTGGGGCCCGAATCCGAACGACGCCGCTCTTTCCAGGATTTGGTTCAAAGGCATCGCTAGAGC
AGAAACTAAAAGTCAGACGCGTATCAGAGTGGCGAGCGAAAGAGAAGGAAGACGCACCCAAGTACGGCAG
CGAGTCCGCAAGAATCGGGACACACGCGACAAGCACCGAGCGCGCGGTTGCCCAGTTCGCTGCCGACAGC
TCGTCCATTTGTTGCATGCTCTCCTCGAATGCAACATTGGCAGCGGTCAGCCAGCAGACCTAAGAACGGA
TGACGTGAGCACAGGGCCGCAGGATGACTGTCGCAGGCATGATGGACACATACCCCGAGGATCGGGTCGA
GCATCTCGAAATGAGAGAAAGTCTTCCCGATGCCGACGAGCTTCAACACTGCGTTCAAGCAGTGCTGTCT
CGACTCGGCGTGCTCCATGGGGGCGATGTGATGTAGCAGTGCCGACGCTGTGAGGGTTACAATCAAGCAG
ACCTTGAGCGCGTGCGCGGGCGAGCGCTGGTCAGGCTGCAGGGATGCCTTGAGCAGCGTTGGGTTCACGT
TCGCAAGGGTTAACTCGGCTTCCTCCAGGAGCGACCAGTACTCTACTAGCCATGGAGACTCCTCCTGGGT
GGGCGGAAGAGGGTGCCAGGGATCAACAGGGAGTGCGTGAAGATGGGCGGAGAGCTGGCGGGTGCGCTGG
AGGAGGAGCGCACCTCGGACACGTAGAATGGAGAGGTGAGTGCGGGACAGGGCAGGGTACATCATCTATA
CGTATATACGCTATCCAGTCAGTCACTTGTGGTTCAAGATGTTACAAGAAGCCCACAACTCACTAGCACC
GAATGGAACTCTTGCTCATATTCCGCGTCCAACTCTGACGGGACGCCCATGGCCATGTGCATGTTGATGT
TCATGTACAGTAGGTGGCTCATCGCGCAGACGAGCTCGTCGGCTTCCGGTTCAGGCTCCCGTAATGGGTC
CCACATATGCGCTGATGGTGGGACAAACCGCATTCGGCGACGCTGTACGACCTCAGAAGCAAGGCGCACG
TGCTCCAAGCCTTTAGCAATATTCTCCCGCATGACATAGCAAACAGCCACAACATTATGCACTTGAAGCG
CAATGAGCGGCGGGGTATCATCGGTGAGGAGAGAGAGCGCCGTCTCGAGCTCAAACGCCTCCACATCGGG
AATCGAAGGGGTGCCATTGAGCCGTTGAGAAAAGAGGCAGCCGCCGAGCTGTGCTGCGTGGACCAGAGAT
GGGTGTATGTGAGGAGAGTAGAAGTCCCCCTTGATGAGCGCGTCAATTGCTGCTGGGCCGAACTTGAGAC
CCACACTCGGGCTAAAGGAGAGGAAGAGCAATCGGCTAAGTTATGTTAGTGATGAAGAGCGTAGATACGA
ATCTACTACTTACAAGTGGTGAAATTGTTCCCAAGTTGTCCGGGCCGGCGCCGGCTGGAAACTGGGGGAC
CAGCGCGTGTTCGGCGCTGGGGGCTCCCAGACTGGGATGCTGCTGAGCTGGTCTGTCGGGAGGGTGTTCA
AGAATTGAACGGCTGGGAGTACAACGTCGGGAGTCGGGGTTCGAGACCACTGGAGTGGCGGCGAGTTTCG
CGGCGACGACTCAGCTGATGCTAGGCGCTCTTCCAGCTGACGGGTCCTTTGAACTAGAGATTGGATGAGT
GTGCGCTGTGCGTCGTCTTCGTACAGACATTGGGTTTCCTTGTTTGAGGCCTTGCATGTTGAGCATGACG
GTCGCTTCGCGTCGCATTTCTGGAGGTAGTGGGTCAGCGGGTATGCGAGCAGGGAGTCACTCTCATACCT
TTTTCTTCTTCCTGTGGGACATGATTGATCAATCGCATGGTCACGGAAAAAGCTCCGGCCGCGTACCTGC
AAGAGAGACAAGCCGCTCCCTTCTGGAGGAGATTCGCACCCTTTGAACTGGAGCCGGTGGCGCGGCTGCT
GTAGTCGCAGACTATGACCGCACCAAAGTTTGTACATTGACCACAAATAGGCTGCACGCCGTCACATCGC
TGCAAATCCCAGTCGGCGTCATCCCGTTGCGCAGGTAGTACTGAAGAAGATACTGAACTGACCACTCCTC
GTTCCCTATGTCCGGCCCTGTTAGCAGGATATCAAACCGCATTGATGCAGAAGACACCTACCTGCAAAGT
GTACACGTCCTGGGCATGCTGAGTGGATAGGTGGAAGATCCGGAACAAATGAGCCGCTGGCAACCGGCAT
TTGTGCTCTTAAGTGTTTCGGCCGTCATTTTCATGGCCGATGACACGGAGCACTCAGACAGGCCGGGCGG
CAGAAACGTGGACCCTAACGTAGTCCTTGGTCAGAATGTGGAAGTCTGGCGCAGTCTGTGAAACCCATTA
GATAGACGGGCATAGCATCGAAGTTGGAACGCCAGGTTTTGGCACTCATATCGCGTGGCATTGCTGATGG
TATGTAGTCTGTCCATCAGGTGGGTGGCGAGAGACGCGGGGGTGCTTTCGTATAAGGGCTTGAAGTTCCT
TGTCTGGACTGATACCCGCTGACGTCCCGTCGTATGTGCGGCGGAGCGTAGGAATTGTGGACGTTCAGAT
GCGCTGCAGAGTCGTGACAGGCGTCGTAGTCAGGCTGAGCACCAAGCAAGCCAAACTTGGAAAGCTGCAG
ATTACATTGTTCGCCTCCGGGATCTAGAAACCATTGCTGCGCCGTAGCGTAAGGGCGCGATGTGTAAGGC
TGGTACAGGGATAGCGATGGACGTTACGACCAGTACTGCCAGAGGAGTCTATCAAAGCGCGCGGGAGCGT
CTATCAGGAAGACTAGGTCCATGTGTTAGAGTCTTGGGGTCGAAGGAGAAGAGAACGCTTCATGGGCCAG
CTATCTCCCATGCAGAGTGGCTAAGTTCAAATTAGAGTGTGGTTAGTGGTAGGTTCAAAGCAAGCCTTTG
ATGCGGCGCTTGCTCCACAGCGCACTTCGCAGTCGTGCGGAGCACAAAAATCTGAGCGGAGAGGCGGCTA
GCTCCGAGCCTAGGACCAGGTTGAGTCGGAGATTAGCCATCAGTCGCGTTGAAACGCGCACGTGCACACA
GCTCAGTTTGGAACTGAGCGCACTCAAGGCTCGACTTGTACTCGACCTCCTCAACTGCTTCCTCTGTCGG
GCAGCTCAAGCTGTCGTCGTCGTGACGGCGACGAGCACTCAACAATGTCTGCGGCTCTCAATGCACATGG
AGACACTTCAAATCAATCATCTGTAACTGTGCCAGACATCTCGCTCGGCTCCTTCACCTCTACATTCTCT
ACGCCTGCTCGCAACCTTCGGATACCGTCGAACTCGACTGGGACTACAGCCGTGTCTCCCCCAAGTACTT
TGCTCTTTAAGCGACGCGCGGAAGAAGCAACTCCTGGCTCTAAACGTCTTGGTCACGATGAGGACGGCGA
AGACCATGACGGTGACGTCTTGGACACTCCGGATGGTCGGAAGGAGAAGTGGGCAGATGTCGCTGATTCG
GCAACACCTGGGAGACCCAAACGGACACGTACTGCGAGCTCAAAGGGCGGCTTGAATCTAACTTTGCGCG
ATCAAGAGAAGGTACGCCTCTTTTGACACCATTTCCCTCCTCTCAGCGTGCAAATGTAGCCGTTCTAGCA
CATCGACGCCCTCAAGAAGGAGAACTTCAACATCAAGCTGAAGGTCCACTTCCTGGAGGAACGATTAGCG
CAGCTCGCACCCGACCAGATCGATGCCGCCCTGAAGCAAAATATCAGCCTCAAGATCGAAGTTCAGCAGC
GTGGTATGGAACTGAAGAAGCTCAAGAAGCTCGTGCTGGAGCTGCAACGCGAACTAGACCACTTGCAGCG
CGGCTCGGGTGGTGCGCAAGGCCGGGCACGCGAGTTGGAGGAGAAGCTGGAGGAGCGAGAGAGGGAGCTT
AGGGAGCTGAGGAGACGGCGTGCCGTTGGTCCGGACGATGGTGCATTGCGAGAGCTGGAGGCACGAAACG
TGGAGCTGGAGGAGGAACTGGAGAATGTCCGCGGGCTTCTGGAGGAGAACACGGAGGAGCTGGAGCGGTT
GCGGGAACTTGCAGAATCGCGGGGAGACCATTCGTCGCTCGGGAGTGAGCGGTATCGACGGCAGGCGGAG
GAATTGGAGGCGGAGAACGAGGACTTGCGAGCGCGCATTGACGAGCTGGAGGAGGCAGTCACTCAGCGAG
CAGACGAGAGGGACGACCTTGCGGACGAGGTTGAGACGCTGAAGCTCGAGCTGGAGGACCTGCAGCGACG
ACGCGAGGCCGAGACTATAGAGCGAAGTCAAAGTCGCGCGCAGATCATCGAGGAACGGGAGGAGAGGGAA
GCCGTGGAAGATGGTTTGAACGCAGTACGAGACAAGCTCGCGGCTGCACATATTGAGCTTCAACAGAAGG
AGGATGAGATTGACATGAAGAACCGGGAGATCGAGGAGCTCATTGCCGAGCACCAACGGATTGTCGAGAG
CGTTGAGGATGAGTGGCGAGGAGAGGTGGATGAGGCGAAGGGCCAGATGGAAGAACTTCGCGACGTGCGT
ACACTAGAAACTCTTGACTCAACTTTGTCTGACGTGTTCAATAGGCCCTCGAACAACGAGACGCAGAATG
CAAAGAACTGCGACTGCATATCGATGAATACGAGGCCAATGCGGAGGATCTTCACCAGAAGTTTGAGGCT
ACGCTCGCTCATCTCGAGCACGAGGCTGAAGAGAAGGACAACGAACTGGAGGCTGCCAATCGAGACTTGG
AGAGGATCAGCAATCAGTTGTACACCCTCGAAGACGAACACGACAAGCTCAAGGAGGAAATGGAGCGCTT
GCGGGAAGACGAAGCTATCGAACGCGAGCGTTTGGAGCAGCTGGGCAATGCTCTCAAGCAGGTTGGTATA
TCGGTACAAGTTGCTACTGGAAGTCGCTTAATTGCTACTGCAGAAAGTCGCCAATCTCAAGGCTGACCTG
GAAGAGCTCACTGAGCTCTACCAGACCCGTGATGCAGAGGCACAAGAGCACCGCGCGCGTAAAGAGGAGT
TGGCACAGCATATCGAGAAGGTCGTGGAAGAGCTACAGCGCGAGCGTTCTAAACGCGAACGCCTTGAAGC
GGACCTTGACAAGGCAGAGAATGAGCATGAAGATGCTATCCGTCGGGAACGCCGCGCACTCGAGGCCAAG
GATTCCGCACTCCAGTCTGCGCTTAACGACCTTTCGCGTGCGCAGTCACTGCTCACGCAGCGCGATGCTG
ACCTCGCGGCGGTCCAGGCAGCCTTGCAGACTGTAGAGGCCGATAACAAGAAACTTGGCGAGTCTCACAC
CTCCGCACGGTTCTCCCTTCAGCTTGAAGTTGATCGTCTTCGCCGTGACGTTGAGCGGTTGGAAGACGAG
CTCGTGCGTGCGCGCAAAGAGCTTGACGATCGTGAGGGCAAAGGCCGCGACCGTGACGGCGTCGTCGACA
AGCTTCACGCCGAGAACCGAGACCTTGCAGCTCAACTCGCTGCACAGACGCAAGCGCGTCTCAATGTCGC
AGAGAAGCTCGACGACACGCAAGCCAGTTTGAAGGCTGCAGAGGTGGAGACCACGAACCTTCGCACACGG
ATTGCCGAGCTAGAGCAACGGCTTTCGAAGGACCAACGCGCATTGCTGACAGCGGAGGCGCAATATCGGG
ATCAGTTGACCGAGCGCAACACGTTGCTTCTGACGATCTACCAATACATGGACAAGATTGTGGGCGTCGA
CAAAACTCCGGTACGTGTGTCTTCCCGATGATCGGGATAATGAGAGATCTGACAAAGCCGCAATTCCCGA
CGTACCGCTACCGACAACAGAAGAAGCATGGACAGGCGGAAACAAAGCCGTTCACGAACTTCAGTGTCTT
CCATGACAATCTCATCACGCGTCTCAAGGCGCTCAGCCACATCCAGTCCGACTTTGAGAAGCGAGTGAAG
GAGGCAGAGCAGCGCTACAGCGACAAGCTAAACGACATGCGCAAGCAGCTCGATCTCCGCTGGAAGCAAA
TCGACAAGTTCGAGGCGAGCGTGAAGACCCTGGCGGAAGCCAAGGCTACATGGCGCAAGAAGCTTAGCGC
GAAGGAGGGCGAGATCGAAGCGCTTCAGGTACGTTTCGTATCTGCTTGACGCTTAAGAGCGGGTCTCGGA
CGCCGCATGGGCGTCGCCGGCTTTCTTTTCTGTACAACCGAACTGACCGTCACCTCCGATCTGAAACAGG
CGACGAACGCACAGCTCCAGAGCCACGTTGTAACTCGCAAAGGCAACCAGGCGGACTCGATGGAGGTTCG
TTCTCTTACGGCAAGAGCACAGAACGCCGAGAGGCGCGCGATGAACCTGCAGAACCAGTTGCTACAAGCG
GAGGAGAAGCTCACCACTGTCAACCAGAAGACGACTGCGGCGGACAGCAAGTGGGAGTCGCGTGTGAAGG
AGTTCGAGAGCCGCTTGAAGACTGCTGACGAGAAGATCAAACGCGAGAGGCAAGGAGGCAAGGAGCGGGC
GCAGGAGCTCGAGAATCAGCTCAAGTCAGTTGATATCGTTCTTGCGCTATGACATGCCGAGATTCTCATT
CCCGTTTCAGATCACTCCAGAGACAACTCGAGCTGGCGACCAAGCGCACGAACACGCTCAATGAAATCAT
CGAAGCTGCTGGTCTCCCGACCAGGGGCACACCAAACTCCTCGAAATGATGTCCACACTCCGCCGGCCGG
ATCACTCGTCTTGTTCGCGCTGTCTAGCCCGCTTTCGTGTTTTATCGTCGGTTGCTCGTGGGATATCCTC
CGCTGCTTAGGTACTGTACTTGTTTTATATATCATTCGCGCACATGGCACATTCACTGTATCGATTACTG
CTCATCACAATTTCTGCATCATGATTTCTCTGATTCCGTAGGGCTCGTTCGACGGGCTCCGATGAAGTTC
GGACGGTTCGACGGTCTCATGTCACTCGACTGCGGCAACTTAGAGGCGATACTGATTACCTAAAAGCCAC
CTCCATTCGTCCAGCCTCCGTCGGCCACCAAAACCTAGAGGCACGATCACGTGAGTAACACACCAGTTGG
CGGTCGGTGCAGTGACCGGAGGTAATCACCTTGTTGGTCATGTACCCGTTCGTCGCCAGCATCAAGACGA
TAGACGCTATCTCATCTGGTTTGCCCAGACGTCCGATCGGTATTTTGCTCTGCCATCCTAACGTATCAAT
CGCTGAATAACATGCTTTGAGTGCGACATATACTGACCCGAACGGCCTCTGGTGGGTTCTTCATCATCTC
TGTGTCTGAATCGAGAAATCAGAAAAAGAGACAATCCATTACGGGCTCAGACGCTCACCCTCAATGAGAG
CCGGAGCGACACCGTTGGTCAACTGAGGTGAGTTGTCAGGCTGAGGTCGGATCCCAAGGTCAACGTTCAG
GTACTAACGATTCCTTCTCTGCAGTAACGCAACGACAGCCAGTGTATGAGACCATGCAACGCGGACTTTG
AGGACGCGTATTGCGGCCCGATTACGCCACCTGTGCCCGCCGCGACACTAGCAGTTGTTTGTGATAGTCA
GTTGACTGCCCTAGAAGCGTCACGCCGCTGCCAGCATGCTCTCTCACCTAGACGTGAAGATGATACGACC
CCATTGTTTCTCTTGCATATAGGGCAGGCATTTTTGAGCGAGCTACGCGAATACCAGATGGACAGTATCA
GCGAGAGGCACAGCGTAGCGGCTTGAACCCGCAAACATACCACGTATCCCGTCCCAGTGTTCGTGCGCCA
TATCTCCTCGAAGGCTTCAGCACTTACTTTTTGCATATCTCCCTCAGGACCGATCCTGGAACCGGTGACG
CCGTGGTTGCTGAACAAAATGTCGGGGTGGCCTAGGACCTTGACGACCTCGTCGCATAGCTTCCGCGCGT
TCTCATACGAAGATAGGTCGGCTTCAAATGCGGCGACGTGCACGCCGGGTGCGAGCTTGACTAGTTCGGC
GACGAGTGCATCTGCCTTCTCCTTGGACCTGGCTGAAGAGTGGTGGACTGCGATGGAGCACCCGTTGCGC
GCGAAGAGCCGCGCGGTGGCTTGTCCGATACCGCCGCTGTGCGGATATATCGGTTGCGCGGGGCATGTCA
GTGAAGAGACTAAGGCGAGGTAGTTGGCAGATAACTTGAACCGTACGTGCAACCTGTTATGAGCGCGAGC
TTTCCAGCTAGAGGACGGCTATCACTGTCGCACGTCATTGCAGTAAGTGTCTGTCTTGATTGTGGACGAT
GCTGAGAGAGTTGTCAATAGATACCGGAAAGTGTGACCGAATTCCTATGACGTCGCTTGTGACCACTCTA
GCCATCAGAGCGAGTCGTCTAGTCACACAGTTTAGAAATAGCACAGTGAGGTTCAATTACGTTGCTTCTA
TTATCTCTACGCTACGCGCAGGAACTGGAACGCCCTGACAACGCCTACAGAATTTCTTCGTCGTTCCCAA
CAAAGGCCCGCAATGTCTTCTCGGGGAAATCCCAATGTGCCTATGTCAACGTGAGTACTGCACGTCGCTC
TTACAGGATGATATGTATCACTCACGAAGTGGTTAGCCCCGTGGAAGCGGACGAAATGTACGTCCCTGAC
GGTTTCACCCTGCTTCTTCGCTTCCTCCAACTCGCGCGCCACCGTATAAGCTACCAAAGGCATCTCCCAA
ATCGAACGGTCGCACCACAGCCATCGCACTTCGACGTGGCGCCAGTCGTCACCCTCGGCCGCCTCACTGA
GGTGGAAAGCTCTCTTCTGCAAAGAAGCGTACGTTCCATGGATGGCGGATGTGTGTGCGAGCAACTGCTC
TGTCCCTCCCGCTTCGCCAGAGCCAGAGTGTACTGACTCTGCGACCTCCTCGGGAGTCATAGTCTTGATC
GTCGGAGGAGGATCCTGCAAGGCCTCGCGGGACTCGAGCGCCGCGGCGCCGAGGGTCCATACGTCGCCAT
GTGCGTAGTAGCTGGCAACCCACACGCCGAAGTGCTCTACCTTCTCCGCCGGCGTCAGCTTTGGGTCATG
CAGGGGATGGTAGAGCTCGTCGGGGATCTTGTACCCCGAGCAGACATAGGACGCATCTAGGTATACCAGT
CACACCAAGGTAAGTGAGCTCGAGTGGCACGAGCTGTGGCGCTTACCGTAGTAGACGATCCGCCGGACAT
AATCGCTCAGCTTGACGTCAGAGGGGACGGACATGGGGAACGACGCGACGTGGGTGAGCAGTGCAGAAAG
CCACACCGCGCCCAGCGACCACCCCGCCAGGACGATCCCGCCGGTGTTCCCGCTCAGGGGGGTGACCACT
CCGCTCTTGACGAGCTCGAGCAGATAGTCGTAGGTTTCCCGCGCGCGTTCCTTCATGAACTCCTCCGTCC
CCTTCGCTGCTTCGGGTTCACCGGCAGGCGCGTTGGCCCAGCGTGCGAGGTTGGCGCGTTGCTCGTCCGT
GAATGGCTCGGAGCCCGGATAGTCGCGCCGGTTGGGCAGGACAAGCCGGACATTGAACTTGGGTGCGAGT
GGCACGAGCTTCTTGAAGTTGCCTACGTTATCCCGGCATGATCGATGAGTTGCTTGTAACGTGTTTATGC
GTGTGGGATCACAGACCTGCATGGAAGCCGTAGCCGTGGATGACTAATACCGTCGTGTAGTCACGGCTGT
CCGGAGGAGCGCCTGAATCGAGGAAAGTTTGTAAGGCAGTCATCGTAGTCAGTGTCGGCGCCCGGCGGAA
AAGTATGTTGATGTTGAGTCCCCAGACCTACCTGTGATTATTCAGCCTTATATACAGATATGAACGGTGC
TGACAGAGCAAATCTGGACACGACACCCCTGGGGCGGTCACTGGCGGTCACTGGCGGAGAGGTAGGTTAG
TCAGCAAATCGCTTGGATCGTCAAGACGCGATGTTACGCCATCAGTATCCTATCACAAAGGATACAATCG
CCTCCGAAGCCGAGTGTGAGCGCAAACTTTATCCTCTCAGCGTTGGCCACTCAACGTTCCAACGTTTGGT
GACGAGACAGCGAGAAGGTTAATGGCAAATAGGCGCCCGCGACGATGGAATCTTTGAGTTGCCGCGAATA
CTAACCCAGCCTCAGACACTAGTAAGCTCTACGTGTACAGAGGCTGTAAGCCCTTTCCTGTTATAGTAGT
CTCAGACTGGCTCGTGTTCTCATTTTCGTACATCTCTAGCCCTCGTGCACGTTCCTACTAACTTGAACTT
ACTATGTGGCACTGGTGGATGCACCGGTACCGCCGCGGCGGCCTCCCTACCGAGCTGCATGGTAGCCTGG
GCCCCCAGATAACAGCATGTGCTCCGAGCCAAAGGGAGTGATTAACTGACTATCGAAGATCCGTCCGCGA
GGCCGACGAGGGGACCTTTCCGAACTTCGGATGTATGGGATGTAATCTGCTGGGCTGAGCGTCCCGATAC
CGGACGGCTTCTCGATTTGGCACCGGGAGAAGTGTTCTTTACATGTTATTGTGGTTGGTCGTTCTATGGT
ATGTAGCAGGGTGCACTAGAACTACATAGCTCAACCTGACACGCTCGGCGCGCATAGATCGGGCGGCGTG
TCAGCCTGAGAGCATTCGGGTTTTTCACTGGGGGTCACTACCTCATCTTCTTTGGTGCACGTAGCACAAC
GATACTCTTCTGTATTGAGTGCTGTATTACTAGTAGTCGCTGTAGCCTGAGCGGACTGTGTACACCAAGA
TGCTGTAGCCAGTGCTCACATAATTTTAGCCGTGTGAAAGCACCGTGGTCTGATGTCATGTCTCTAGTAC
GTACCCTCTACACTCTGCCCTCGACCCTCGGCCTCCTCTTCCAACTCTCAGCTACCTATTCACGCTACCC
CAAGAGTCCGCCAACATACACTTCCAACGAGGGGATTCGGGAGGGCTGAATGATCTGCCAGTGAGACGTC
CTTGCGGTCAAGCGAAGAAGTGCAAGGCGGGCAGAGTGGCAAGGCAACGTGGGCTGCAGGTTGGTAACGT
GTGGGCGAGGTGGGAGGCGGGTGCACCAATAATTGTAATACTTACTACCTGTATGCCCCCATATGCCGTG
CAATGCATATACTGTTGGTCTGATCCTAAGCTACATGGACGAGAGCATGACATATGGTCGCATACAGAGT
CTACTAGAGCCTGCACTTGGATCGTGCATACGGCGGCAGATATCTTATTCAAGATAGCGCTACTGTCACC
AGTTTGCCACACTATGACTATATGTGTCACGGTATCCTATGTACCGCATAGATTGGCATACCAGAGCCTA
CTGAAGCATTCGTACATTCGTATTTTACACTGGGAGTCACCGCCCTGCAGAGTTCCGCCGGATCTGATGA
GGCCTGAGGCTTGGTCGGGACTCCGGAGGCTACTTCTCGCACACTTCGCCTTGAATGGTGCAACACACTC
GAAGCCGGAACAATACCAAGGATGGAAGCATAGCATATCGAGGATTACAGCTTGTGAATGCGTGAGTGAG
CATGGCAGGTTCCTCGCGAGGGGGGGGGGGGGGGGCAGAGTCTACGCACCAAAGGTTTCCGCAAATGCGA
ACAGGCCGATATACATACTGACCTGTATCCTGTATCCTGTATCCAAGTCCTTCATTATGAAGAGTAGTAC
ATCCAGAACAGTCTACATGATGCGGTGACCGGGATGGTTCACAGCCCATCGGTATCTTGTTCGTTGGACT
GTGTGGGAGCAGCTTCGGTGGGTAACAACTGCGACGCCCACCCGAGCCCTAATCATATCGACGCGAACTC
AGCGAACCATCAGTGACTGTATTCATAGCGAGCCATAAACCATCCTCGTAAAGCGCGGCAAATCAAATCT
TGATGCATGAAGATGTCCCGTCGCAGCAATACACTGCAGTCCCGGAACAGCCAGCCCCCGCAATCCAAAA
ACAGCGGGCAATCTCACATGAACGCGCCAGGCGCCTTGTATTCAAACTGGGCAGTGTTCGCCTTCACAAC
ACGCAGTCCGCCGCTCGCGTCTAGTCCACGCAGCGCGCCCTGTGCATTCGCATTCGCATTCGCATTCGCG
CCTTCGCTCGCTCGGAACGTCATGAAGTCCAGACACCGCTCTGCGTGGCGTTTCGGCAGCAGACTCATAC
TTGGCCTCCAGTCATCTGCGAACGCGGCTGCGTCAGTGACCAAACCATTGGCGGGAAGGTTTGGAAGGAT
GGGGAAGAGCATGGAGGGGAGAGAGGAGAGAGAGGAGAGACGACTTACGGATGGCGGTTCCTTTCCGGAC
GGATGCCCATGAATTCGAGCTCACGTATCTATCCTGCAGCTCCCGAGCCGTCATCCGTTTGTCTGGATCC
ACTTGCAGCATCTACGAGTTGCCGCGAGGCACACGTTAGCCATGAACAGATACGAGAGACTGTTGTCGAC
GAGCGGAGGAGGCCAACGCACTGTAGTGACAGTCCAAGAAAAAACCGGGTCAAACTCAGGCGGGGGGGAG
AATTTGACAGGAAGCTTGTCCGTGTGTTCCCTCCGGATGTCCTCGCGGTTCTCCGCGGTGAAGTACCTGC
GCGTGAACCCGAGGATCTCGAGGAATGCAAGGCCCATACTCCACACATCGATGACGGCACCGTACTTGTC
CCCCCGGACCATCTCCGGTGCCATGTACGCGTAGGTGCCGGAGTAGCCCTCTCTCCGCCATGTCTCAAAC
TTGGTCGTCAGAACGGAGTGTGCCATGCCGAAGTCTGCGAGGTAGGCTTGCCCTTGGGAGTTGATGAGGA
TGTTGCCGGGCTTGATGTCGTGGTGCACAATCCCTAGGTCTCGCATCGCACACAGCGCGCAAATCTGAAT
TGCGCATCGTATGAGTTGGGGCCATCATACGAGTTGCAGCGGCTTACCAGCTCCTGACAGTACAGGTACC
GATCCTTGAGGGACATCGGCTGATTTGACTTGAGCGCATGGTGCATATCAATAGGGTAGAACGGCTGCAC
AGACCAGCAGAGCTCCCATCGTCAAGTATCGTCAACACGAAGAGGACATCCGAGCGCGTACCATGACAAA
GAATATCCGTCCGTCGTATAGCGCCCCTTCCTCCTCCCACGACATCAGGAGCGGGACGAGGTAGGACCGG
AACTCGCTCATCGCCGCACTATGCCCGATCTTGATCATGAAGTTCCGCTCACGCAGGAAGTTGTCGCGGT
GCGTGTGCGCGCGCTTTGCGCGCCGCTGGTGGATCGCCTTGATCGCGTACGGCTTGCCCCCCTGCTCGCC
CAGCACGACGCGGCCTGCAGAGCCCTCGCCCAGACGGTAGATGATCGTGAACGTCACGCCGGCATGGTGC
AGCTGGTCGAAGCGCGGAGGATTGGAAGCCCACTGAGCATTCGTATGTGCATAGCTTGGACTGACATAGA
CAGGCAGATGATGACTGAGGTATTGAGTAGGTAGCGCGAGACCCTGACATTGAGATCCTTGGAAGCCTTG
GACAGGTACATGGGAAGACACAGGCCCGAGTTGTAGTGGTCCCGAACCTTGAACGTGCCATTGTCCCCGG
TTGTTGAAACGCCCGGGGGCTAGACAGTCCTTGGTCCGAAACGGATGCATTCGCGCGGCATGAAGACGCT
GAGAGTGCTGCCGGTCAGGCGCTCCGACTCTAGGTAGTCCGTGCGGTTGGGGTTGTGGGGGTTGTGGAGT
ATGGCTGTATAGGTGCGAGGCGAGGATAGGATACGGAAGTTCGGAGGTTGGAGGGTAAGCATATTTCATC
GGTTTGGGTGCAAGCAGTGTCTGGTTTGGAAGAGACAAAGGAACATGACTATGCGGATCCATTACGTTCT
GTTGTATTGTCGAAAGCATGAGGTGATGATACGATTGATTGTAGAGTAGATTCCAGCCAGTTGGGTTAAA
GGAAGAGGAAGAGGAAGGATCGGAAGGAGCATACGAGCCTAAGACGTCCAGAATCGGCTGTGACGGAGTG
TTTATGTGATTTGTCATGAGCAAGGACGAGAGGTGCGACGGATCCCGAGAGTGCTGCGACGAGGAGGACG
GATGCTGCAGGAGAGTGTCGTCGATGGAGGGGGGTGTTTGCGGAGAGAAGGAGTCGGAGACAAGGCTATA
AATCGGCGGCTGCGGCACAGGGCTGAGAGTGTGACTACATAGAGGCACGGCAAGCGCGTTGTCGGTCGCG
CGCGTGCTGCAGTGGCGCGTGGATGCGTCGCCGCCGCACAGTGACAAAGCGGCGGACCTTGAAGTTGATT
GCCGCAGACAAGGACCTCGAAAGCCGCGGTCGTGAGGATTCGTCGTGTCCAGAGTGGCCATTGCGACCGA
GTTGTGGGTCTGCGCAGAAGAAGCTTCGCAGTAAATGGCTGGCATCGACCACGACCACGTATGCAAGCTG
GGAGCGAGTCAAGGAGACAGAGGAAGACCTCAGACGAGCAAAACAAAGCAGCAGTAGTTCGCTTCGCGAA
CCGCTTGAGGTGTTTCACCACTTTATATGCAAACTTCCTGCGAACGCGCATCTAAACTTCATAGTGGTAT
CTCGCATCGACCCGCCGACGGTGTGGAGGCGATGACAGCGGTTGTATAGGATCATGGGACTTATGCAGAA
AGAACATCGAGTGAAGATGATGATGAATTAACGTACTTGGACAACAACAGCCTCGTCACCGCGGGCTCCA
GCCTGGATATCCAACCTCCTCACTGCCGGTAATACGTTCCCCCCGCCTCCGATGTAAGGTTCTCCATTCA
TAATACGTCTTGGATGACGGAGTGCATGAGGATGCTGTGCACAAGCCGCTGCGGTTGAGGAAGAAAGGTC
GGAAGAAAGGGCGGAAGACAAGCCAAGACCGCGATCAGGACTGACTCGTCCGCACATGTGGCAGTGCTCC
CTCTGCATAACCTGAATAGGCAGGACATCTAGATCACAAGTACTCAAGCGCTCGGACCTGCTCAGTTGGC
ACCACACTAATTGCTCCAATAGAGGTAGGATGTTGGTCATTCGTCTACACTATATCAGACACGAGTATCC
CTGAAGGGTCCCAGTCATCAAGTTGTCGAATTTGCGACACAATCCGACACGGATATCCATATCCACTGCC
CACGTGAGCTGTGGCGGTACATTAACACAGTGTAATAGGTACAGCCCAATGTTACGGAGACCGAAAATCA
CAAGCCATATACGGAACGTCGGACAATCGTACAGCCTTCGACACGATTTCCCATTCGATCAGAGGAAATT
CATTGCTGCCTCCGACTCCGAAAAGGTGGGCGAGTGCGTGCCGTATCGCCTAAATGCGGGACACCATGAG
CAGTAATGAGAATTTGACTGCGGTAGGGTCCCCATGACACTTGGCTTCCACTCGTCTGCGGGAAGGTTCA
TCAGTTTCCATAGACCCCAGTCGACGGGATATCCATCTTTCGACTTACGGTTTGCCACTCCCACACGTAC
ATCTTTCCATTCTTCCGACAGCACGTACTTGGAATCAAGCTCGCGCACACTTATGCGCGCACTCGGGTCG
ACTTGGAGCATCTATCATCGAGACAAATAAGCATATAATCTCTCTCGACCGAACGAGCCGACATACCTCC
TGCATGAGATGACAGAAAGTCTCGTCCAGGTGCCAGAACTTGCTAGGATCAATCGGCAGCCTCCTGGCGT
ACTCTTTCATGAGACCACCAAGAGTGTGTGAGCAGAAGAACGCGCCAGAGCAGTACCCAAAAATCTCCAA
GAATACCAGCCCCATACTCCACACGCCCGCATTCGTCCCATAGCCGCAGCACGGTGCAGTTAGCATTTCC
GGGGCACGGTAGTTGGGTGTGCCAGCCCACATGTAGCCTCGCCATGTCTCATACTCGTCCTTGGGGACGG
ATATAGCCATGTCGAAGTCGGAGAGAACTGCACGGCCGGACCGATCAATGAGGATATTAGAAGGTTTGAT
ATCGAGGTGGAGCACTCCAAGGTTTCTAAGCGCGCACAGGGCGTAGAGCTGTGCAGCGAGAGCCGGTGAG
CGATATGTGGCTGTACGAGCGGATCGAAGAGCTTACAAGTTCCTTGCAGAGCAGATTCCGGTCAGGCCAC
GAGAGCTCGATCTCCTCGTTCAGCAGCACCGTTGCCAAATCCATCTGGCACGACGGCTACGCCATTGTGG
ATTTGTGAACCACGGACCTCGCGCACACATAACACACGGGCCACTTACCATCAAGAAGGAAAGCGGGCTA
TAGAGTTCCTCCCACATCAACACACACATGAGGAATTGCTGCGCGGCTAGTAGAGACTCGGGAACCACTC
CGCACATGATCGCCTTCTTGTCTCTGAGCGCGTCCCGGTTGAAATTGGGAGTCTTCGCGAGTATCATCTT
CAGCGCGGACGCCTTCCCTGTGCCGTGGTGGCCTGCGTATACGACGCGGCCTTGGTTACAGCTTCCGAGC
TTGCGCATCACGTTGACAGTAATCTCGTCGTAGCCGATCGATTTTCCGAGCACATCCGAGTCTCGGTGTG
GGTGGTCTACGTAGAACTCCGTGGACGAGAGGCAGGATGATGGTGCCAGAGGACGTGCCGAGCCGTATGC
GGCAGTTGCATCGAGAGGGGAGTCGCGCCAGGCGACATCCAGAGAAAGGGTGAGTTCAGGAGATGCGGGG
ATAATAGCCACCTCAGTAGAATCATGCAGATTGACGTCAAGAGCCGCGGGAGAGATATCCTGAACCCGCC
GCCGCGTACCCTCCTTCAGTGGTAGCAGGATGCGAGAACGCATGGGAGAGGATAAAGGGCGGCAGCAACC
AGCATGACGGTGATCCGGGTGGACTTGAGCTTGAACCGGATTCGTGGCGTCGTATATGTTTCCAGTGGCG
CCGCACACCGGCTCGCCGAGCACACTTTGGATAATACTGAGTTCAGGTGAGCCACTTGCCACATCTGACG
ACGAGGAGGAGCCGGAGGTAAGCGATGGTGAGGACGAGCGGGCTGGATCCACCATGGTTTCGAGATGCTC
GACTAAGCTGCTATGCGGCGTCGACAGGCGTGGCTGCGGCGATGATGATGGGAGGATGTTATCCAGACTG
TGGCCTATGCGATTGGCCGACGAGGTGGGTTGTGGGCACTGAGCTTGGTCCCGCTGAACGGGCGACATAG
AGGATTGGCGTAGACCGTGACCGATGCTAGGGCCTGCAAGCTTGGCCGACGAAGGGATGAGCGGAGGTTC
ACGGCTCACAGGAGCGCGACCATGGAGGGTGGCTGAGGTCGACCACATCCGATACCGATAGTCAACGGAT
GAATAGGTAGCAAATTCGTTATGGTTCTCGTGCGACGGAAGGTACCGGCCATCCTCCGTCACCTTCAAGC
TGTTGCCAACCTCGCGCTCCATGTCGACGACGTCCAACGTCGACTTGTCGGAATGATGTCGAGTATCGAG
AGCAAGGGAGCTAGCGCAAGCGGAGCGTGGCGAGGACCATACGTCGGCTGCGCTTTTATGGTCCACGCGG
CGCGGCGCCGCAAAGCTTGGGAGCATTGTGCCGCCGTAGTGACGCCGCGGGGTGCCCATAAACGACTCGC
TTTGGCTTGAGGTACGAGTGTGGCGGAGCTCATAAGAAGGCCATTGTCCCTTGTGTTCCACGCTTTTGTC
AGGCAAGTGATGTGCCCAAGTGTCGAACGGAGTTGTGTGGCGTGAGGACTTCATGTGGGGAACGGCGCCG
AAGCCCCACTTCGACTCGTCAAGTCCAAGCTGGTTAGAGTAGTCTGCACGTACGGTCTGACGGAGAGGCG
GAATGGAGTCTGAGTATCCGGGGGAGAGGAGATCGTCGAGGAGGCACTGCACATCCATTCAGAGAGCCTG
TCGCAAGATAGCTAGAAATCTCGAGGTGGCGGGGCAAGGTACCTGGATCGCTCAGAAGTCTATTATATAT
GACTTATGAGAGGGAGAAGAAAGGTCATGTTTACTGTTCCCCTATATCTGTGCCATCAAGGCGGTATAGC
ATGCAAGGAGGCATAGGCACTAAGGCAGGCCTCATGCGGCCCAAGCCGATAGTGCGCGAGTCGGATAAAG
TGCTACATATAGACTGGGGGCAAACGAGGTATCGCCACCGCTTGCATTCAAACAAGTCTTTCGTGGAATC
TAGAGCAAGAGAGACTCGCACCAAAACCCGAAACTCGTGTTTCATCTCTAACAAAAGGATATTGAGGCGC
ATTCGACGACCGGCGCAGAACAAAAAGCTTACTTGTTACTTACGGCCGCTTGATATTGCGCCGATTCGAT
GTCACTTACAGAGATCCAAGGTATAGAACGATAGTCAAATACAGCCTGATAATGAATGAGTTGATTCCCA
GTCGAACGGACGTTTAAGATGCTTACTTAGTCATGGTAGAGAAGGTTCAGCTGGAACTTCTAGACGGTCA
CATAGCAACTTGGCGTGGGAAACAGTTTGGCGCTCAGTGCATTCAGGTTAGAACCTGTTCAGTTTCACGG
TATGGACAAATATCTTGGTACAAGCAGGAAAGTGAGTATCACGACCATCTCGTATGCACACTGACCTGCG
GCTGTAGTCGAGTGCGAGATAACCTGCTGCAGGAGCTAGGAGGTGACGAAATTTTCGATTCAAGTCTGCA
ACCAATACAACATCACAAACTTTTTGGCGTGTCCCGGCGAATCCACACCTCTGTCTACATTCTTTGACGC
CTCATTCGGCACACCGCTACTCTTAGTTATCAGATAGAAACAGGGACACAACTGATGGACACGCGGCCGC
CCTTTATGAGTCGGAGACAATCAGCACGACTCACTAGAACATCCAGGAAGCGGCGCCACGTACGTTGTTA
TTATTCCCGCAGCACACCATCTCAGATGAGGACCCTTCGCCCGCAGAAACGCCAATGATAGCGATCGGCG
TGCACGTCAGCCCCACAAGGACATCGACATCCTGCATGGCGACGCCGAGCAGCCCGAGAATCTCGACCGC
CTTGCCTGTATGGCATTGAGGAATAGTGATCAAGACACCGAAATCAGCGCTTCGAGCAGTGGATCGCGCT
GAAACCTCCGAGGCACACGTACCTTCTCGACGCTGGTGTAGCATTGAATCGTTCCGGCACTGCATGAGCT
GCTTTCGGCCCGCGCCTTGTATAGGCCGTGATTGGTGGCGACCGCAAGGAGAGGGAGCGCGGCAAGAGTG
AGAATACGAAATAAGACCATTATGACTCGTACGTGAGGTCGAACGCAACTGTGGAGCTCTGGCCAATGGG
GTATGTGAGGGTGGTCTGTATGTCGATCTGGGAAGGAGAGAGGGTTAGGCTTGTCCTCTTGGCACTTATA
CTGGATGCAGGACTTCGGTTTCCATATGTTCTGTCTGCTGCCTCGCTCACCCATATCGGTGGATTTTAGG
CTACGGAGGAGAGTAACAATGCGAGATGGAAGGAGCAAATCTATATATCGAAGTAGGAGGAGGCAGGAGG
AGGGACGGAATCCCAGGATATGGGGAGCTAGACCTTCAAGCTCGTCCGATGCCGGCCGCGCATTTTTTCG
GTTCTACCGCCGCAGGCATCGATCATCGCGACGATGAGGGTTCTGGCCATCTTCCCATCCCACGTTGAGT
GATGTTTATCGTGTCTACTCGAACTCAACGAGTTTTCTCCAGTGACTACAACATCTGACCAACTCACTGG
CAGCGCCGTAGCACCTACATAGTCCCCGACTCACAGCGGTAAGCAGCCCGCAACCGCAAGCTCGAGATTC
CAGCGCGATGGTCAGTGAGTGCTGAACGTTTATTGCAGCGCCCAGCCTGCAAATGTCTTCGATACGATTG
ATTCCGCGCTGCAGAAGGTTTCCTGAACAGCGAAGACACGATCATGTGTAGAGACGCCCAGCTCGCGGTC
CTTGGGCGGGCGGGCACTACGGTCTATGGGTAGATGAATGAATGACGGAGGGCGTGCGACCTGTTTGCCG
TTTGTACGGACGCGATGGCGCTGAATGTCATAATGCGGAAACTTTTGCCGACAAACAGATGGCAGGTTTG
TCTGCTCCCGGCAGAAAAAGGAAAACTAGTTTGCTGTATGTATGGAAGTCCAATGTTCTGAACAGTCGTT
GACGCCGCTTGTATCTGCAGCCACAGTCAAGACTGTGTAGTAATTTAGTTCATCCCTTCTAGGTACCGGC
CGGGAGAATGTATCCTCTGCGTCAACTCGTGTCGGGTGTTCCAGTCCTAGGCGCTTGAAAACTCCGCCAA
GCCGCATTGAACATCATGCGGTGGTCTTTTTGCGAATGAGCTTCCGCTTCCATGCTCACTTGACCCTGGT
CGCTACAGAAAACCTTTGTCGGCACATTCCCCAGCGCTGAAGCATCAAAACCGCCCACATTTCGGTGATA
CTCCTGAATTGTTAGTTCTACACACGTACGCTCAAAATGTCAACCAACCTTCGGATTTCCGGTCAGCGTT
TGGCAGGTCCTGCGCCCGACATCGACGTCAACCACTGTGTCACCGATTAACTCATCGGGTCCAGGATAGT
TTTCATGGCTCCAAATTGGGGGGTGCGTTACTCACGTACGCCACGGAACTCGACGGCAGCGACTAAAAGT
GTCCACATATTCATATCATGATGCTTCCGTTGTCACAGTGAGCGCTGTACCCTTTGCCCTCCAATTGGGT
GCTGATACCTGGACTGGATGCAAGTGATACAGAAGGTGGAGTATCTGCCCCCGGTGGGACCTCGCGTTCC
TGCCTTACGGCGGGTAGCCATAGGCACGGATGCTCCCGGGTTACACATATTGTCCATGCTATGACCCGAC
TTAGATGGACGTCGGCCGTTCCTTATGTCGTCTTGCCGAGTGATTAGTGCGCTAGACCGAGAGAGCTGAA
CGCTGGCCTGCTGGAACCTCTCCGTTCCCCTGTGACGTCGAGATATGCCGGCGTAAAATATGCGATTGCT
GACAAACATAGCGCGATGTTCGATCGTCTGAGGAGTATAAGAGGGAGGTCAGGCCGTATAATCTTCCTCA
TTCTAACAATCAGCCGTCTATCGCTTTCTCAGTCTAATAACCAGCCACCCATCATTTCCAAGTAAACATC
CATACAGCAAGATGATGTTCTCTCGCGCCGTCGCTATCGCTGTTTCTGCCATGCCCCTCCTTGCGGCCGC
CAATGTAACTGGGGCTGGTGACAAATGCAGCACGGGGCCCATCCAGTGCTGCAACTCCACTGAGAAGGTA
TAGTATCCCCCAGGTGTTTGTCGTCTACTTCTCGATACTTATCATCCTTTCAGGCGGGTTCCCCCACCGG
AGCTGCCCTCCTCGGCCTTCTCGGCATTGTCGTGCAGGATGCCAATGTCCTCCTTGGAGTGAACTGCTCC
CCGATTACTGTCATTGGGGTTGGCCAGGGAGGCAGCTGCTCCGCCGAGGCCGTTTGCTGTGAAGACAACA
GCCACGTATGTATCACGATTGACGGTGACTATCGCCTTATTGATATCGGTTTAATAGGGCGGCCTTGTTT
CCATTGGCTGTGTTCCCGTGACCCTCTGAGTGGCTTACGAGCAAGAGTTGGACTCCGAGTTGAGCTAGCG
AAGGATCGATTAAAGTCGTTGTCTCAAGTTGGTCATCAGTATAGCTAGTAATAGTAGAACAGAGGATTCG
ACTCTTGTGGTTGTATGAGGTCGAACTATGTCGCGCCGTATGCTCAGATGTTGTGTGTGCGCGCCAGTAA
GACTTGAATAGCAACCAAACTCCCGCTCCAGACTGAAGCCTGAAGCTGAGCCTGGCCCTCATGAGTCGGA
GTCGCGCACAGGTGACCTGTGACGTCACGCGAGTTTCACGTGCGGGCGTCTGTGGCCGCGTGGCTTCCTC
TGAACTGCGGATCCCGGCGAGAGTGCTCTCTAACCACTCTCACTTTCACTACTACGGTCAACTCCTGCAC
CTCTACCGTCGGATATCTGCTGGGCTCACTCACAATTGCTCAACGGTCAAGCCTCAACCCCGCTTGAACA
GGTGTAGACGGGCTGCACCGCTGGATTTGCAGATATCCGAGACAGCATGGTTCAGACCGTGTGAGTTGAC
CACACAACTCCAGCATGCAAAGCAGTACTTACATGACCATACAGACGGATCCCATTTACGGAAAGAGATG
ATGACTACCTTGCCCAGTATATCGCGAAGTATAATCCAGAAATGGAGGGTCGAAAAGGGAACGCCCTGTA
TGAACGGCTGGTTGAAGATGTGCGTTACAGCTTCTACTCTTTGTTCATTCGTTTATTGAGACCTTGCGAT
AATTGCTACTTCAGAAGGACAAGAAGTGGAAGTTTGCCAAGAGACATACCGCACAGTCCTGGCGCGACCG
CTACGTGAAGAACAGAGACTATTTCGATACAAAGATCCAGCGCATCATACAAGCAAAGCAGGAGAAGCAA
GCCGCTTTGCAACCTTCCTCCTCGCAGGCCCCGAAACCCGCATCCAGACCTCAACCTGAATATCGACCGG
CACCGGCACCCTCTCCTTCCCAGAAACGTGCTCGGGTGAACTTCACGCCCGACGATGACCAGAAGATTGT
CGGATACCTAGCGTCGTGCGATCACAGGGAGGGCAAGAGGCTGGGCCAAAAGCTATGGGTATCACTGGAA
GATGTGCGTCCTCCTCTCTATGCTATTCCCATCCTCCTTCTCACGAATTGGCTGCGATGAACGCTCGTCT
GCCAATCATGTCCTTTTCCTACCCCTCGAACTTCTGTCTTCACGACTGGTCTGGCTTATCGTCGCAGACG
GACGAATATCCATGGGCGAAACGACACTCGTGGCAGTCCTGGCGCGAACGATACAAGAAGAACGAACTCT
GGTTCAAGTGGGCCATTCGTAAACAGATGGCCGAAGACTCTGATGACGATGACGAGCCGACGCGCCCGAG
ATACCTGGAGGAACCCACCGTGCGCCGCAAGTCTTCACAACAACGTATGACGCAGTCTCCCGAGAAGCGC
AAACGTATCAGTGAGAGCGGAGAGTCTCCCCCACGGAAGAAGTCGCGTGTACAGCAGAGGTCAGTGTCCA
AGCGAGAGCGAGAACCGGTCGCGGGGCCGTCTACGCCGAGGAGGACGGGGCTGGATCCTGCATCCAAGGA
GGTTATGGATCATGTCACAGAGCGTCCGGAGGGTGTCTCTGTATCATTGCATGAGGTGGAAGTGGCAGAG
GGGGACACAGCAGATGCCGAAGTAGCAGATGCAGAGACGGAACCTCAAGAGGATTCTACCGAAGAGCACC
CAGACCGTGGTTCAAATCACGATGGTTCAGATGGTGAAGACTCTGACGAGGAAGAAGATCTTGGTCCTCC
TGGTCCTGAAGATTACCATGGGGAGATCTTTGAACCTCCTTCGCGCACCGAGGACAGCGCACCTGTTCCG
AAGCGGACGTCTGCGTCCGGATCAGACTCCTCTGAGGCAGATAAGGCAGAGTTGTTCAAAATGCTCACAG
ACAACGACGTGCAGGATTATGTTGCGCAGAGTGATGATGACATGGAAATCGATGACGTGGCTAACAAGAC
ATTGGTCGAGCTGGGGGGGTGCGTCGTGTCAGCGCTGTTGCGTGCGTTTGCAGAACGGATACTGATCTGG
TGAAACTTCAGAGATGATGAGAACCAGAACCAGAACGAGGATATATCCGCACTTTCCGACACTCCTCCAC
CAGGCGCGTCTCCTCCGCCGCGGAAGCACAACGCGCGCATCGAACATGACATCGAGGCAGATCCCGGTAC
CTCAAGTGTCTCTCCCACCGAAGCAGCAGACATACGCCATCGTCTCGAGCGCTCCCATTCGCCCGCTCCT
CCGCGCAAACACCCAAAGCGTATCCGCAGAATCTCAGATGAAGACTTCTTCGGTACACCTACATCCGCCG
CTTCATCTCCTAGTGGCAGTTTGCCTGTGAATTCGCCCACGACGCAGCACCTCGCACATGTCAGCGAGCG
TCGCTCTGTCGACCGCGGTGAGAGGGAAAGGGCGAGGGAACCTCCGCGGTTGGACGAGGGCCCATGGAAT
AAGGCGTACTCGGATGCTCGAGGGAAGTCCCGCGCCGGTCTATCGGGCAAGGCGCGCCGCAAGTCCGGCG
TTGACTTTGAAGAAGAGGCGGAGATCATCGGGACACAGGACTCGATCGAGCAATCTAGTGAAGACGATAA
CATGGAGGCAGACGAGGAAACACCTATGCCGTGGCCACCTGTCCGGCGGAAGGATAAGGAGAAGACTTCT
GCGCCCGCTACACCTTCGCACACGAAGACCAAAGGCAAGGCGCGTATGGTAGCAAATGCAGACGGCGCGG
ACCCTGGTCGTTTGGTTACGACGGAGAAGATTGTGATGACCACCGTGCGGACTGTCCAACGCGTGCCGAG
AACGTCCAAGGGTACACCCTACGTTCGCGGTGCCATCTCTGCACCGGACGCTGAGGACACACCAATCAAA
CCTGAGCCTTCGCAACATCATCCGTTCAGTCAGCCTCGGGTGGCTCCCCCAGGACGGCTCCATCCCACAA
TTCGACGGACTCGAGCTCAAGTCCGGGGGCGTTCCCGCGAATTGGTGCCAGCAGTGGTGCGCCGATCTCG
AAGGCTGCGATGGCGAGCTTCCAGAAGATGCTCCGCCCGGAGGGAGAGATGCGGAAGGGGGCTCCGCCAG
AGTCATCTCCTTCGAAGGCCGAGAGAGATGCGAAGCGTATTCGGAGCGGTCCTCTCTCCACCACTCAGCG
CAACAGTCTTGCAGCAATGTTGGGGAAGGGAGGCAAGGATGGCAATCGCAAACCCGCACCGGGACATGCG
TCAATCCCAATCCCAAGCCTCAAGTCTATATTGTCATCCCATGCTCGAGCGACTATGTCTCCTCCTGCCA
TGGCTCGCGATCACAATGGAGAACGATTTGACCGGTTTGAGGAACATGATCAGGAGCTACCTACGTTTCC
TCTGCCACCCCTCGCGCAATCGTCACCTTTGGGCGACAAAATCGGCTCCCGAGACCTCAACGACCTGGTA
CCATACACCTCCACCTCTCACACGCAGCGTATCGCATCTACCGGAGCGCGCCCGAACAATGGTAAGGGCC
GCGCAGATGCGCCTCTGCATGTTCCTGGACACCCGCGTCAGCACACCCTAGGAGGACCAGAGGCACAAGC
CACATCCCTTGGAAGGCAGGACAGCGTCCCTCGACCAAGGCCGCTGCGACAGTTCCTGCCCGCGTTCGAC
ATTGGCGACGACTTCCTCGCACAGAGCAGCGCGCTCAGTCTTCTCTCTAACCTGCACAGGTCCGGGTCTG
CTCACTCCCGTTCGTACTCGCTCGCCAATCCGCCAGGCTCTCGCTCGTCCCGTCACTCGCTGTCTCCGTT
GCGCTCTGTTGATGCGTCGCTTGTGCGGGCGCTGCCGCCAAACGAGGCCGAGATTGTGATGGAAGTGGGC
ATGCAGGCCGTGCTGCGCATAATGGCGCTCAACCACGGCTTCAGCGAGGACACGGTCCGCCGGTTGTACG
AGAGCGCTCGCTCGCTCGAAAAGACGGACGATATTCTCCGGAGGATGCGTGAGAAAGCCAACGATACCGG
AAACGAGGTGCTGCAAGCTCTTGCTGGTGGTGATCAGTCGGATGACGACGACGATGTCCAAGAGCAGGAA
GATGGGGACGACACTCTGTCGGTCGCGCACCAACTGGTGGGCGAGGTGGAGGACGAGCAGGCCCTCGTGC
AGGATAGCTGGATGTATGACGAACTCCCCCTCGCCGAAAGCAGCCGTCTCGATGTGTCCCACGCCAACAG
CTCGGGCAACTTCCGCTCGGATTCCCGCAACCGCAACCGCACCCTTCGTATTACGCGGGTAGATATCGAA
CCTGCTGCCTCTGTTCAGCAAGAGTACTCTCCGCCAAAGCACACTCGGGCCGCGAAGCATATCAAGAAAC
AGAGTCTTGAACACGGTCGCGCGCGGGGACAAGGAGACCTGGGAGTGGATGCGGGAGGTAGCCCGGGCGT
CGTAGGCCAGCGACAGCCTTCAGCAGAGCTGAAGGCCGATGTCGAGCCCGGTGAACTTGCACGCATCTCT
CACGACCAATGGCGTCGTCTCGGTTCTGGCGGAGCAAAGATCGTGACTGGGAAGGCACTTGGAAAGCTTT
TGAAGTAGGTCATGTATGTATCTTCCATCTTCAACACATCTTCAAGTAAGGACTCTATTTGTTACGACTG
CTATCGTGCTATCGATTTGTTCGGTATCTCTTCTGCCGCGTCCACTTGTGGTCTCATAAACCATCATCTT
ATCAGCAATGTACACACCAGTTCTCCGATGTTTTCTACAACATGGTACTTGTCACGGTTCAAGCACTCAA
GACGGTCACAGTAAATTGTCGTAAGACGTGTCATAAAATTGCATACTACGAATCGCCGGAGGATGCACCC
TCAGCACCTACGTTATTGGTCGTGCTGGACCCAGGACTGCACAACGCTATCGCATTGTAAGCGATGTCTT
CACAAATTACGGACCACGCATCGCCACTCATGAGGATCAATAGATCGAATGTGACGGAGAGCAAAATGAC
AGCCGACACACAAAGTCTGTTGAAACTCAATCGCTTCATTTACGCTTTCGTACGTACTCGAGCACTCGAG
TCGAGCACCGTTCCACGACCCTCTCGGCTTGGTCGCCTCTTGCTCAGGCTTGCCGGCCAACAGTGGGACC
AGCCATACATCCAGCTCGTTCAAGCGGGAACGGCGACTTGGCACTGTTATATTATGTGTTACTACAGCGT
GAAGGATTACTGCGCTCGGCATCCGAGATATACGCACCCGACCACGTCTCCTGGATGCGCAGGTATATAA
CCCCCTCTGTATTTTGAAGACTGACCAACAGCAGTCGACTCGTTCAGCGCACTCGCAGCCTCACGCATCT
CACGCTCTTGTCCTCACGACTACTTGCATTGCCCTTCATGTTCTCCCGTATCGCCGCCATTGCGACCCTC
TCTTTCGCTGCCTTCGCGGCGGCCGCACCTGCTGCTGGAAGCTGTAGCACGGGTCCCGTTCAGTGCTGCA
ACAGCCTCGAGAGCGTACGTCGCTCGTAGATATCCTTCAATCGATATAGTAGATGCTGATGAATTTGCAT
CTCGTAGGCGCACTCTGCTGCGGGCTCTACGATCCTTGCTTTGCTCGGGGTTGTCGTTCAGGACGTGACG
GCCAAGGTTGGACTCGGCTGTTCACCGGTGTCGGTCGTTGGGGTCGGCAGTGGCAACGCCTGCTCAGCCA
CTCCTGTGTGCTGCCAAAACAACAACGTCGTAAGTATACTAATCTGGACGTTGGACTCGAGGATGCATAC
TGACATACCGGTATGCCTAGGGTGGCCTAATCTCGGTTGGCTGCATTCCGATCATCCTCTAGACCACGCA
CAGTCGAGTAGGACTCAACTGTTGCCCCCACATGTTAACGTAGATTCGATAATAATGCTCGTAATGCACC
AGTTTGCCTTGATGGTTACAGTGTGCCTTCCATGATGGAGATGTGAACAAAGGGATATCTTGCGGGGAAC
GGTAACGCGCTGCCCTCGCCTCCTGGTGTAGGCCAAGAGGACGAGTTCGAAGTGATACTATACTGTGGGC
GAGCGTATATGGAGATGTGCTAGCATCCACGAGACGTACTCGTCAATGACTCTGTCAGATGTGTCCGGTG
TTTCATGTAGCAGGTCGTGGAATGCTCCCTACGCCATTATATGAACTGTTAACACAATGGTCGACGAGTC
AGATGTGAATACGCACGTCATACTCTACGAGTTTCTTGTCTTTGACGTTGAGCTTGTGGAAGAACGCAGT
CCCGGCTTTGGGGCAATTAACCTGTCGAGTAATCTGTCAGATAGAGCGTTTCCAGTGTCCCTGGAATCGG
CTTACTTCGTCGATAGTTCCCCAAGTATTGAGAACCTAGCGGTATGCCTGAATGTGAGTTCTATGTATGC
CAGTAGGGCTGGTGATTCTACGCACAGGGAGATCATACGGCCATCGCTTATATGCTTCATTCAAAAGCTC
GTCCCCCTACGATAGATTCCACAGCAGGTAGGACAACTGAGATACATTGATACGGACACAACATACCTGA
GAGAGCATGTCGTTTAGTCCACCGGCAGTCCCTCGCGGGAGGCGCAAGGGATCTTTCGCAAGAGCATCAT
TGACCTCGACGTCATGAGAGAATCTCTGGGTAGGCGTAAATCAGATATCAGCACTAGTTGAAAAGGCTAG
AGGAGGGAGAGCTCGCAAAGATGGCGAATCACAAACTAACGCACCTCTTCCGGCATGGGGGCCGCAATTG
GCAACGACGGAAAGACTTTACTGATAGCATTGACCACGGAGCGCACCAGTTTAGATGGAGGGTATGTGAT
ACCAACTAGCGGTGCCTGTGCGATGATACCTGAGAGCATCGCGAGAGTGTTGGTTGATGGCGGAGAGCTT
GTGCGGGTGGCGAACGCGAGAACCATCCCACCGCCCTATTTGAGACACTTAGGGATGAAGCCTCACCCGC
AGATAGGTGGAAAGGGAGAAACTCACCGCTGAATGGCCCATCACAAATATCGGTTTGCCAGGGTATGTGC
GCGAAACGTGATGCACCCAATGCTCAAGGTCGCCATGTTCAAGCAAGCGGCTCGTTTTGCCGTAGTACTC
GTCCGGACTACGATTCTTGTCGTCTGGTGCGGTCCGTCCGAAACCGCGCAGGTCGTAGGCAAAGACAGTG
ATGCCGCGCTGCGCAAAGTGGGTATGGATGTTCTCATAGCGAGAAATGTGGTCCGCAAATCCATGGACGA
AAATGAGGACGGCCCTTGCGGCATCTGTTTGGTAGGTCCTGGTATAAAACCGATGGCCATCAGGCGCATC
GAGCCAGGCTTCAGTGAGAATGTCGGAAGGCATAGTGCGGAATGAGCGAGCGAGCAAGAGAGAATATGGG
GAACAAAAAGACTCCCCCGTACCTCAACTATGTAGCCCCTATGTGCCAGGGATGAGCGGGCGCCCTCCTT
TCGGTACGCCCGTGAAGGCGTTGTCGATATCGCTGAACAAGATGATGATGCGTTGCAGGCTTTTGGCAAA
TGTCGGAAATATCATCCCCCGCGCATCCTGGAGAGAAGGCATCCATCTTATGCCCATCCGGTCAATCCGA
GAGGCCATCTGGAGGCATCCCAGTCAAGTTCCAGTAGCGATAACATCTGGGCGAATCCTAGGGTTCTGGG
GAATTTCCGACATAAGTTTTGTTGCTTGCATGGGACGTGCCAGCGCCTCGCCCGAAGACTGTACGAAATG
ATGGCGACGCCCACAGGATGCACGATCAAAAAAACAGCGCGGCCCTCTTTCAGCACACTGCGAGCTTGTT
GAGCGGTGGTCAGCCATCTGGAAGTAGGATTCGTCAGTGATTGCTTGCCAGTGCGGCCCTGACTGACATA
CTCTGCCAATCGTGTCTTACATGTCAGATTCTGCCTGTGCTAGTCCACTGAAAGGCTCCAAGGGATTAGG
ATAGGACAGTAAGGATGGATCATGATGATGCGGCAGGCCCATGAAGACCATTGAGACCCCACAATTTCAA
TTTTTGACTTCTAGTTGAAGTGGATAGTTTTCGGAGCTCTCGCAGCCACGTGGCGAGTGCATGGAGAACT
CCGGGCCGGCGCGCCCAACTGAAGTCGTCTTGAAGGAGATGCAGAACTACAGTAATGACGATGCAAAGGG
TCATCGATTACAATTCGATACAATATAGGTTACCTAAAACTAAACCTGAGACGCGAACAACGTGAAGGGT
CAGAGATGAAGCATGTCACAGACGGACCCATGATGTTCATTCCTCAGAGCTAGACTTCCTGGCGCGTTTG
GATGGACGTGACTCCTCGTCGTCGCGATCGCCGTCAAGGTAATCATCGTGGTCGCTGTCATTGTCAGTAG
GAGAAGCAACGTTGCTGGAAGTCGCCTGATCACCAACGAAGTCAGCCACAGGCCAGTCCTCCTCAGTCAG
AATGTCGGAGAGCAAAGACATAACAAATTCGTGGGTGTCGAGCTTTTGGGCCGCCTCGTCAACTTGTGGG
GGAGGCAGAAGTTTGTGTTGTTGAGTCTCCATCTTCTTTGCGAATTGACGGCGCCAGAGGAGTAATCTGC
GTTGATAGCTCAAAACCTGGTAGCGAGCCTTGATGACCTCCAACATTTTTGTGATGAAACGGTTCAGGGG
GTGGTCGGGAAAGTGCATGGCAGATGAGGAGGAAGACCGGAAGAACTTCACCGTAGTGCCGTTATGCCAC
AGAGCGCCGTTTGACATTGCATCTTGCTTCTTGGTGCCACACCGATACGCGTTGTTGATAATCGTGGACG
ACTCGAAGTATTCCATGAGGAACCACTCCACTTCGACAACGGAGTTTCGCAGATATCGGATGCCGATGTA
AAGCACGAGGTGGAAAAGCGATTCGATTTCGTCAGCGATACCGGGAGGCAGCCCCCAGAGGAGCAATGCT
ACCGAATCAAACTGCCAAGTGCCCTGGATATTGTTTAGATACGGCGGGACCACATCGGCAAGAGGACTCA
CATTTCTCCCAGACAAATGATGAGTCGTCTTCGTACCGCGCTCCGGGATGACTTTATAAAGTTCCGAGTC
GGCCAGGTTTCCCCGGCGCCACTCCACGACTTGCTGCCCATCCTTCTCGACGATGGTGGGTAGGACATTG
CCAACACTAATATCTCCGTGGAGGATGTGCGCCTTCGTGACAGCCTGCTTATGAGCTGAATACGTCGTCA
GCGAAATTCCAAAAGATTGAACTAGATTGAACTACAATCATGGAGATTGCACGTACTCTCAGTAGCATCG
AGCGTAGTCTGGATCAATTGGCGTGAGGAATTGAGTTCGCACAGAGGGAGGCAAACCTCGTTGACTACAA
GGCGGTAATGCGAGAGGTGTCGCATACGAGAGCCTTGTCGTTGCTGCTTGTTCCCCGAAACATGCTTCGC
GTCTCCACAACGGCCTCGCTTTGATTCACAAGTTCTACCATTTTTATCATCCAGATGGATACGCGTCTTC
GTCCGGTGCATGAGGTCGCCGCCATACTGCAGCACAGTGGGAATCCTGGTTACGCTGGCTGTTGGGAGCG
TCTTGAGTATCTCGCCTTCAGCCTCGATGCCAGCATAGTACTCCTGCCAGGTGTCATTCAACCAAACAAA
TCGAGACATCTCCACATCGACCGAGATATATCCTCGCGTACCCCGCCCGACCATCTTAGGCGCGTGAACA
ACGGGCTTAGCAATGAGGAATGTCTTGTTACCCTTATCACTAGGGACCGTGACCCGGTACCTCGGCCACC
CATCCTCTAGAGATTCTGCAAACTTCTCTCGGACGTAAGCGAAGGTGCCAGTAGATTCATTGCCGTCCTT
GTTACGTGCAGGAAGTGGGAGTGTCGTGCCTTCAACACCACTGAGATCGGGCGGCTCCCTCGCCTGTTTC
AGATGTTGCCCGGTCGCCAGCTTATCCATGAGCTTGTAGTAGTTGTCTTTCTTCTTGAGAGGCACTGCGG
TGTTGTCGAGACCCTGATCTTCTTCGGACAGCAAGGAAAACCTCCAGAGGAAGTCACGAAGTAGGCCAGG
GTTCTCGACGTAGTCAAAGGCCTCAGTGGAGATGGTGCCGCCACGTTCCCAGCGTGTCACACGAGCCTTA
GTGCCGTCGATGAGAAACATTATAACAGCAGTACGCTGCTGGCGAGTGAAGGCGTGCAGTGGGTACGAAC
TGTCCTGACCTCGATTCGCAGTGCAGCTTTGTGCACCCGCGTTGCCAGTGGTGTCGTCGAAAGGATCGTT
GCCAGCCTCACCACATTTGAATTCAATCAACGCGCGCAGACGCGCCCAAAGAGGACGCCCATCGCTTGGT
GTTTGACCAGAGAGGTAGATGGCTCCGTTCACCTTAGAAGGATCATCGGTCGCCTCGGAAAGTGCGACCT
TGTAACCAGGACAGAGGCGTCGCTTGTTGACGATAGCGGTCTGTTGCAAACTGTTTAGCTACGCCAGCAG
ACGCAGTATCATGTTACTCACCCATTCTTTGGATATATCCTTCTCCGAGGTCATGCCAAGAAGTCTGGTG
AAATTGGGACTCGCTGGTTTGGAGTCTAGTAGGGTGCTCGGGGGTAAAGGGAGGAATTTATCGAGGAACT
TGGACGAGTGGAGGTAGACCGACATATCGGCTGAGTCTTCCACAACGCGAGGTTGAGCAATGTTGGGACG
TCGGATAAGAGATACTTGTGTGTGTACACGGGAAGAGTAGAGGTTATATCACTGACGAAGCTCAGTCAGC
GAATCTTTTAAACTCTAGGGAAAAGAAGGCGGTTTGGAATGGCGCACATCCACATCCACGGCGACCACGG
CGCCAACAATCAAACTTGACAATGCTAGGATCTGTGGTTTGTAAACGTGGACTAGACGAGCCTCCGACGA
GGACAGTGATTGGTGTTCAATAGAATAACCGTGACGCTGGTTCGCTGCGATCCTTTGTTGTGAGGGTTCA
CTTTGGTGGTCGGTCACGGTCCTTACCGTGGCGCGACTGGAGTCGGAGCCTCGGACCGGGCCGGTCCAGG
TAAGCGCTTCAAGAGTTCCCCACTCACTGCCATTACATTCGGTAATCGTGAAGAGCACCACGCTATAGAC
ATGAGATCAAACACTGAAAAGCCCGGTCTTCCCGCAAAGTCCGCGAGGGGTCGAAGAAGATCTTTGGGAC
ACGTTGGGAAAAGCGGACCACCCAGAAAAGTGCCAACATACTCAGTTGCACGTATCTTCCCGCACGATCC
TATAAGATGGTATTCAATTCTGGCGTCCTCGTTCTTGTTATGATCATCTGACGCAGCCTGAACTGTGCAG
CTCATACTCAAAGAACTCGTTCAAGTCAGCAGTCAAGGCCAACAAGTCGCGACGCACGTGTCCGTTACGG
ACGTTCCGCTGCGAGCATTGCAGTTGCCACGAGCTGTCACTTGTAACGAAACTAGATCAAGAAGCCTTGC
CACATGTCCTGACTCCAACGTTGGCTATGGCTTCTTGACGCGCAGACGGCTTTCCAGCTCCCGCAAGGCG
GACGTATAACATGTTCCAGAAGCTGCATCAGTTGACCTGCAAACCTGTCCTTAAAGGTACGACGCACTAC
TGATTTCTAGCGCGTATCTACTCTCTCCGACCTCCACTGGCAGCTCAGCTCACTCATGCAGCTCCATGCC
GTCTTCAGCTTCGCTTTTCTTGCCCAGCTCGTCCAAGTGGGGCGTGCGACCTGGATAGATCCCGTAACAC
TAGATGCCTGCCCAGGATACAATACCGAGAAGGTCGTCGACCATGGTCACAGTCTATCTGCAGACTTGGT
GTTGGCCGGCAAAGCGTGCAACGTTTATGGGGCGATATCGAGAGGTTGAAGCTAGAAGTCACTTACGAGA
CCAGTGAGTACTCAGATGAATGCATGATTTGATTGCACTTCTCTACATTTTTGTGTGTCCCACATTCGGA
CTTGAGCCAAGTTATCGAGTCCGGTTGAGACCGAGCTGTTATGAATGGCTGTCAGGTGTAGGGTCAACTG
CTTCTGTACCATCAAGACGGGGGTTTATATCCGCGTCCCACGCTACCGTGACATAGCGCATAAACGCAGC
GAACCAATGACGTTTTCTGGTTTTTCGCTCAAGCGCTCAACGATCGCAGACGGCTTGAACAGCGTTCCCA
TTACGAGCCCGCAATCTGACTCATTGAAATATCCTACTCTCTCTCTCAGGAAATCGCATTCACGTCAAGA
TCACCGACGCCGCAGAGCAACGGTACGAAATTCCAGAGATCGTTTTCCCGCGCCCACTACCAGCCGGTCC
GAGCCTAGCCAGACCACTCAGTTCAAACATCCGCTTCAATTACACGACCTCGCCCTTTGCATTCTCTATT
CATCGTACATCGACACATGAAGTTCTCTTCTCCACCGCGTCGCACCCTATCATCTTCGAGCCGCAGTACA
TGCGCGTGAAGACGGATCTGCCAGCAAACGCCAATATCTATGGCCTGGGAGAGCACACAGACACATTCCG
TCTGCCGACACACAACCACACCCGCACACTGTGGGCACGCAATGCGAGAGGGATCCCCCAGGGCTCGAAC
TTGTACGGAACGCATCCGGTCTACCTCGAGCACCGCGCGACGGGCACGCATGGGGTATTTCTCGCTAATT
CCAACGGAATGGATATCAAGATAAACGACACGGAAGGCCTCGGTACGACACTCGAGTACAACATCATTGG
TGGCGTGTTGGATTTCTACTTCCTTGCGGGGGACGAACAGGACCCAGCTGCTGCGGCTCGTCAGTACGCG
GAGGTGGTTGGGACTCCGGCTGAGGTACCCTACTGGTCTTTCGGTTTCCATCAGTGCCGTTGGGGATATC
AGAGTGAGCAGTATGTGATGTTATCTTTACACACATACTGAAATTGCTCGGTAGATTACATCGACACTGC
AGAGGTGATTACCAACTACTCGGCTGCCGGTATCCCGCTTGAGACAATGTGGAATGATATCGGTGTGTTA
GTTCTCCTGAGAAGTCGCCTGCTGCACAGTACTGACAGGTCATATTCGTAGACTACATGGATCATCGCCT
CGTCTTCACACTCGATCCAGACTACTTCCCGCTCCAACGCATGCGCGAGATCATAGAATACCTGCACTCG
CACGGCCAGAGATACAGTGAGTATACCAATAGTCCGGGCAAGGAAACGCCCATGCGAATTTTAAGCTCAT
TCTATCCATAGTCTTCATGATCGATCCCGCCGTGGGATACCGTCCAGGGGAGGGCTACGAACCATTCGAC
CGCGGCACGGCCGCTGATATCTGGCTCAAGGCTGCAAATGGCAGTAGTCCTTACCTTGGTTTATCCTGGC
CTGGAGTCTCAGTATGGCCTGACTGGTTTAACGAGAAGGTGCAGGTGTACGTACTTGCGCCGTCTCAATA
TCATCACGTAGATGGCTGACCTCGCCTTCAAGCTACTGGACAGACGAGTTCGAACGCTTCACGAACCCCG
ATACTGGCCTGGACATTGATGGTGCTTGGATCGACTTGAACGAACCAACTAGTGTGCGTCTATGGGGGTA
TATTACTCTAAGCCATTGAGAAGAGTCGCTGAGGTTTGCATTGCAGTTCTGCATCTTCCCTTGTGCGGAT
CCTTTCCAGCAAGCCAGAGACCAAAATCTCCCACCTCCACGTCCGGCCCCGCCACCAGACCCTAACGCAC
CCATTCTTGGGCAGGCTGTCCTAAACAAACGTGTCGACCACGATCAGGATGATATCCAGTTCCCACCATA
TGAGATCGAGAGCTGGGCAGGTCCGCTTTCCAACGGCACAGCGAATGCAAGTACTCCTTATCCCGGTCTA
TTCTCCGTGCTCACCGACGTGATACACCACCAGGTAGAAGCGCTCCATGCGAACGGGCTGGTGGAGTACG
ACACACACAATCTCTACGGCACGATGATGTCCACGGCCACTCACAACGCGCTCCTTGCGCGCCGCCCTGG
CCTGCGCACTGTAGTCATCACACGCTCGACGTTCGCTGGGGCGGGGAGGCACGTCGGAAAATGGCTGGGT
GACAACTTGAGCGAGTGGTCGCACTACAAGCAGTCGATAGCTGGTATCCTTGGCTTTGCCGGGATCTTCC
AGATGCCCATGGTTGGAGCGGATGTGTGTGGCTTCAACGATAATACCACCGAGACACTCTGTGCTCGGTG
GGCTCTGCTTGGGGCGTTCTACCCCTTCATGCGCAACGTGAGTTGCCAAGATAAATAGCAATAAGAGATT
CAGTGATGACGGTTCTTCTCATATAGCACAACACGAATACGACCATCAGCCAAGAATTCTATCGCTGGCC
GTTGACCACTCTCGCAGCCAAGAAGGCGCTCGATACTCGTTACCGTCTTCTCGACTACCTCTACACCGCA
TTCCATCAAGCAAAGACCGACGGAACGCCCGTCCTCGCACCGCTCTGGTACCACTACCCGAAAGACACCA
ACACCTTCGGCATCGACACCCAATTCTTCTTTGGCCCTTCTATCCTCGTCTCTCCCGTCATCGAGGAGAA
CTCGACCTCAGTCGACGTGTACTACCCTCCGGCCGAGCTCTTCTACGACTTCCACACGCTCGAGGCCGTA
CGGGGTAACGGCACCACCACACTTTCGGACCTCGACTTCACATCAATCCCTGTGTCGGTCAAGGGCGGGG
CTATTCTCCCCCTGCGCATGCACAGCGCGATGACCACCGAGGAGCTGCGTGCGACCGACTTCGAGCTGGT
CGTAGCTCCAGATCCCAAAGGCTCCGCATCGGGCTCTTTGTATCTGGACGACGGGGTGTCGATCGTGCAG
GAGAAGACGACGGAGGTATCGTTCGCGTACACTGGAGGGAAAGGTCGCACTGGCAGCCTGCTGATTGTCA
GAGGCTCCTTCGATTACCCGACGAGGGTCAAGTTGGCAAGGGTGCGCTTTGCGAATATCAGGAGCGTTCC
ACGGAGTGTCAAGATGGATGGGAGGGCAGTGGCTAAGGAGAAGATCACACTTGATCGCGAGAGAGGGGTG
TTGGTTGTTGAGTTGGATATTCGCTTCAGCTCGAACTTCGCTGTAGAGGTCGCCTACTGAATCATCCTCT
CGTGTTGAGCCCCGCCGTCCACATCAGTACTCGAATCTGTTTGTGACCCTGTACTGTCGTCAGCACCATT
GCAATGTATTCGCGCGATGAGCAAGTTGATCACAGCCCAAGAAACGAGGAAGAAATAGTGAATTATGAAA
GATCGTACTGAGCACAGTAAGCCAGGCTACGGTAGTAGTGAACGACGGTCAGACAACGAGAGTGTGTGTG
CACTGATACTAGAGTGTGAATAGTATGGTAGCAAGTCCAGTTCTTGCCCTCAAAACAATTTTGATCACAG
CCCTTAATGGAGCTGGAGCACGAAGCTCGACTTAAATGGAACATCCAAAGCAACATCCACCACACCCGTC
GCGCTATCAAACGCAACCTTGTCCTTGCTCACCGCCTTGCCATTCAACGTCACGCTCTTCGGCGCGCTCT
TCGCGTTCGCGAACCGCACGCGAGCGAGGTTCACGCCGAGCGCATAGCCGTAATTGCCCCTGACGGTGAG
CCTGCCGCTCTCGTACGCGAACGAGACGTCCGTCGTCTTCTTCTGCTCGAGCGACACGCCGTCGTCGAAG
TACAGCGAGCCAGACGCGGTGCCCCTAACGTCGGGCGCGACGACGAGCTCAAAGTCCTGCCTGCGCAGCG
CGACCGTCGTCTGCGCGCTCTTCGCGCGCAGCGGGAGCACCGCGCCGCCCTTGATCGACACGGGGATCGC
GGTGAAGTTGACGTTCGAGAGCGTCGTCGCGCCGTTGCCCTGCTGCGCCTCGAGCGTGTGGAAGTCGTAG
AAGAGCTCGTTCGGGTAGTAGACGTCCACGGAGGTCGAGTTCTCCTCGATGACGGGCGAGACGAGGATCG
AGGGGCCGAAGAAGAACTGAGTGTCGATGCCGAACGTGTTCGTGTCCTTGGGGAAGTGGTACCAGAGGGG
GCTGAGCACAGGCGTGCCATCCGTCTTGGCCTGGTGGAAGGCGGTGTAGAGGTAGTCGAGGAGACGGTAG
CGGACGTCAAGCGCGTTCTTCGCGGCAACGGTGGTGGTAGGCCAACGGTAGAACTCCTGACTGATGGAGG
TGTCGCCGTTGTGCTGTACGCCCACTGTCAGTCCCCGACACTCAGAATCCAGATCCAGCGAGACAACGCT
TACGTTACGCATGAAGGGGTAGAAGGCGCCAAGACTCGCCCAGCGCGCACACAGAGTCTCCGTCGTGTTG
TCGCCGAAGCCGCAAATGTCAGCGCCGACCATCGGGATCTGGTAGATACCAGCAAAACCAAGGATGCCGG
AGATCGACTGCTTATAATGCGGCCACTGGCTGAGGTTGTCGCCGAGCCACTTGCCAACGTGCTTGCCTGC
ACCAGCAAATGTCGAACGTGTGATGACAAGCGTCTTAAGACCGGGACGGCGTGCGAGGAGGGCCTCGCGT
GTCGCGGTCGACATCATCGTGCCGTAGAGGTTGTGCGTATCGTACTCGATAAGACCGTTTGCGTGGACGG
CGTTGGTCTACAAATGCACTGTGAGTCCTTTGTGGGCGAAGTGAAGACGAGTGACGTACGTAGGCAGTCT
TGTCAGAGAGCGCACCAGTGGGGACCTTGTTGTCGATGGCGTAGGGCGGCGCCAAGACGTCCTCACCGGT
GTGGTCGACACGCTTGACAAGGATGGACTGCTGACCGAAGATCGGCGCATTAGGGTCTGGTGGAGGGTTA
GAGCGGGGAGGAGGCAAGTTCTGCTGCTTGGCCTGCTCGAATGGATCGTCACAGGGGTAGTCGCAGAACT
AAAGGGTGTGAACAATGAGCGATGTGCTGCGCTGCATATGAGATGTATGGCACATACGCTGGCGGGCTCG
TTCATGTCAATCCAAGCACCGTCGATGTCGAGACCGGTCTCAGGACTAAAGAAAATCTCAAACTCGTTGT
TCCAGTAGCTGACGAAGGTTCTGTCAATGGACCATAGAGATACACTAATGTGTACTCACTCCTGAGTCTT
CTCGTTGAACCAATCGGGGTAGACAGTCACACCGGGCCAGACAGCGCCGAGGAAGGGGCTGCTCCCGTTG
GCAGCCTTGAGCCAGATGTCGGCGGCGGTACCGCGGTCATATGCTCCATAATTCTCGCCCGGAGCGTAAC
CGACAGCAGGATCAACCATGAGGACTGGAGACCTAGTGTCAACAGGCGCATGCACAGGAGTCACAGAAGC
ACGAGCACGTACTGAACCTCTGATCATGCTTGTGGAGGTAGTCGACAACCTCGCGCATGCGATTGACCGG
GAAATAGTCGGGGCTCAGGGTGAAGACGCGACGGCGGTCCATGTAGTCTGAATATGACGTCGTTAGACTG
AACGCAAAGGTTGTACTTATTCACAACATACCGATGTCGGTCCACATAGTTTCAAGAGGAATACCCGCAG
CCGAGTAGTTCGTGATGACCTCAGAGACGTCGATAAAGTCTGTGCAACCTGTCAGCGCCGGAGCAGACTG
ACAGAGCGAGAGGGCGAATCACCATTGTAGCCGAAGCGGCATTGGTGGAGGCCGAACGACCAGTACGGAA
CCTCCGCAGGGGTACCAACAACATCGGCATACTGACGTACCACCTCGGTCGGGTCGTTTTCGTCTCCTGC
AAGGAAGTAGAAATCGAGGACCCCGCCAATGACGTTGTACTCGAGCGTCGTGCCAGCGCCCTCAGTGTCA
TTAATTTTGATATCTATACCATTCGAGTTCGCGAGAAAGACGCCATGTGTGCCCGTCGTGCGGTGCTCGT
AGTAGATCGGGTGGTTTCCGTACAGGTTCGTACCCTGAGGGACACCGTATGCGTCGCGCGACCAGAACGT
GCGCGTGTAGTTGTGCGTCGGCAGGCGGAAGCTGTCCGTGTGTTCGCCGAGGCCGTACAAATTCGCGTCT
GCGGGCAGGTTCGTCTTCACGCGCAGGTACTGCGGCTCGAAGATGATCGGGTGCGATGCGGTCGAGAAGA
GGACCTCGTGCGTCTTCGGGCGGTAGATCGAGAAGGAGAAGGGGGAGGTCGTGTAATTGAACCGGATTCT
CGATGTCAGCGGGCCGGAGAGGACGTTCGTGTCGGGACGAGGAAGAACCGACTCCGCGATTTCGTACCGT
TTGTCAGCCGGGTCGGTGATTTTGACGTGGATGCGGTCCTCTGCAGTTGGTGCATTCAGTTGACCTCATT
ACGCACTGGCAACTCCAATATGACATGTTGGGATGGCCACCTCATTATAGCTCTCGCATAAACCGTCACA
GCGGGCAATCCCTGGTTTCTTCCCAACAAAAGTGGAAAGGCGTGACCATACGTCAACCTTTCTTCTGCAT
GTGATCAAAACGCAGAAAACGCGTTGAATATGCAACGAGTAGGTTACCCTCTTGTGGGATGTGAAAGAAA
AGCGAGGGATTTGATAGCAAACGTCCGCTGTGGATAGGGACAGTAATTGGGGCATGACGCGTCCACGTGA
CCCGATCCCCACTCATGGAAAGACGCGTCATGGCAACAACACCGGCACTGATGGAATGAACGGAATACGT
TGCATCAGCAGCCAAAACCAAGAAAAAGCACTGCTATCTTGGTCTGCCATGCATTCATTCTGCGGATCGC
TAACTTCGAGGGCCGCAGAATGGCGCGAAATAGGCGAAAGGGAAGTACGTCTGCGACAAGTCCGTATGAG
ACCGCACGGGCTAACTGCCGGCATGACAGACCCTCTGACAGCACGGAGGAGGACTAACGGGAGTCTAAGG
GAGGCGCGACGGAATGGATAACACAAGGAGGACCGGGAGCATGAATGAAGGGTGAAAACGCGCACTCACT
GTTCTCGTAGGTCACCTCGAGCTTGAGCTTCTCGATATCCTCTCCGAAAACGTTGCACGCCTCCCCTCCG
AGGACCAGATCAGCGGTGAGCTTGTGTCCACGGTTGACGACATTCTTCGCCTTGTATCCGGGGCACGCGT
CGAGGACTTTGGGGTCGGTGACGGTGGCGCTGGCCAACGAGATGAGTTGGCCGAGAAGCGCAAACTTGAG
GGCCGCACGGAGGTACATCGTTGGCGATGTGGGGGAGTAGTTGGAGGTACGGACTCGCACGCGGGAGCAT
CAAGCCATGGCAGGCAGGGTATGTATATAAGTCAACCCCGAACGCCCGTCGGGCCTGGAAGGCTGGTCAG
TGGAATGCAGCAGAAGGAAGATGTCATCCATGCAACTTAGGCATCGCGGCAGAGCTCCATTGCCGTAACT
ACATATTGGCTTCTTGTCGAGCGTCCGCGAGGCGGGCATGCTCACTTGACCAGGCGGGAGGCATGTGATG
ATGCTTCAACGGTCACATCTGATGGCGGCGGTTTCCGGTTGAGACTTTTCAAAATTTGAGTTTTGAATGC
ACAATGTGAATAGGAACGCCAAGCCAGCGATGGGCGGAAGGGGGAGGAGGGTATAGAATCCTATAGACAC
TGGTAGACAGTCAGGGGGGGCGAGGATGCGAGAGAACGAGGTGCAAGAGTCCTGCAGTTTGTGAATGGTG
TCTACTAGTAGCTTGAGTCTGGAATTCGACAGATTTGAGGGCAGATACTGACTGATCTATCTGCCTGCCA
GTGCTACCTCTACCAATGACCGTATTGGCTATCATGTACGATGCGGCGGAGGCCCGAGGGTAGATCGTTC
AGTCGCTAATGCTGCGTGCTGCGGTTGTTTCCACTGTGCTTCACCGATAATCAGCATGGTGAGGTGTAGT
GCCCTGTTTGATAAAAGACGGTCTGGAAGTTGAAGTTGAACTGCTACCACAGGTTCTTGAAGTGGTCTTC
AGAGAGACCGTCCAGACTCCGAATGGACTGACCTACGAATACATTGACACGTGAGTGTCGCTATGCGGAG
GTGCTATAGTGTAGTGGTTATCACTCGGGATTTTGACTTGTTCTGATCAACCTTCCCGAAACCCAGGTTC
GAACCCTGGTAGCACCTTTTGGCACATCTCACATCGTGCTACGACCCGCAAAACAGTGACTCGATCGTTC
TCATATTTACTACTGGGAATTGTACAACATTGCCTAGGCAATGCTGAATCTCATGGGAGAGGGTACATGG
ACTTGTTGATTGGCAATCGAGCGCGTCTCGGTGTTGTATAAGAACTAGTTGCTGCTGCAGGTCTATCTCG
CAAGCACTGATATTCCGACTCGTCCTTGTGTTAAACACAAAGATGGTTCTATTGCTCAAGAGGCAGACTA
AAAGACCAATTCTCTTGCAGTAATCATGCATTGGCGTATGTCGGACACTCCGCCCGAGCGCGCAATCGGC
GGAGTGAGGTGGCAGTGCGCGGCATCAGTCGGCATTCTATTTTAGGGATTTACGCAGACTAACTGCGGGC
GACCATGACGAACTGCACTCTGTCTCGAACTATCACCACCTCTGCCCCGGAGTCGTGTGTATATACCCTG
ACATACCCTTCGTCTGTCGAGTAAGCTTGTCTTTTCTTGGTACGTTCGTCACACAAGCTGTATCTGTGAA
GCAGGTGCTCAGCATGAGGCACTGCCAGCCGATCTATCCATTGATTGATCCATATTCATTCACTTATTTA
GGAGCTTCTGACCATGTCATCTGAGCGAGACCCCCTCATACCACGCACCGCGTCGCCCGAGCCGGCTGAC
TCCAAGAAGTTCACGAAAGTAGGGCCTCTGGAAATCTCCCCCTCTACTCGTTACGGAATTCTTGCAGGTA
TCTGGGTTGGTACCTTTCTGTCTGTGTGTACATTTCTCTCATGTGTGTATCGTACCTCCAATGCTGAGAA
TATATTTGTCGTCCTAGTCTCTGAATAGTACGTCGCGATACGATCTCATTTGTGTCCGATCCTCATGAGT
CTCGGCGCAGCCACTCTGGTTGCCACACGTGAGCTGCCTGCATATGATCTTTCTCGAATGCGCATGCATT
GAAGTTATGACTTTCTTTGAGTGCTTCCGTCCATCTCGTCGGACTTCAACAAAGCACATCAGGCCAGCTG
GTTGGGAACAGCGTACGTCCTAACGATCTCCGTGAAATAGAGTGCCTGACGTGTCCGTCACAGGTACCTG
CTTGCGACATGTACATTTACCCCGCTATACGGGAGGTTGTCTAATGTTCTTGGCCGTCGAGGCGCGAATC
AGGTTGCGGTCGTCTTCGCAGGACTGGGTACTATAGCCTGCGGTCTGTCTTCGAACATGGAAATGCTCAT
CGCTGCCCGATTCGTGAGTCTATCTTCGTGCTGCTGGTATCCACACGCTGACCTTCACGTCCCAGCTTGC
TGGAATCGGCGGCGGAGGACTCTTCACGACCGCAACGTGAGCGCTCTGTTTGCATGCTACGGCGCTCTTC
TAAGCTGTTCAATTATAAGGATCATCACGAGTGACATGTATTCACTGAGGGTATGTTGCTATTCTGTGTA
GTAAAGAGGAATTGTGCTCACATAGCCTTAGAAACGAGGCTTAACCCAAGGTGTTGCTGCCGTTTTCAAC
AGCGTACGTCATAACATCATCTACAGCGGCTCTTTTCTATTTTATCCACGAAACCTTACGCAACAGATGG
GAATGGGCCTTGGAGGTCCTCTCGGAGGATTCATCGCTGACCGGTAAGTGACGTCATTGTGACCAGCCAC
TGCATCCGAGCTCTATTGATCCCTTCACAGCCTGGGCTGGCGTTGGGCATTCCTCCTCCAGCTCCCGCTG
TTTTTGGCCGCATTCTCCCTTGTGACATTCTACTTGAACTATGTAACGCCAGTACGTATCTATGACGGTC
GTGCTATATAGTAAAGGCTCACTCGCAATCATCTACAGGGAAGGAGCAAGAGTGCCAAGGAAGTACTGAA
ACGAATCGACTATGGCGGCAGCGTCTCTTTGCTCGTTGCGGTATGTTGTCCACGGTTCCTTATGTACTTT
GTGGAGAAATAACTGTGCGATAGGTCTTGTCAGTCCTCGTCTTTCTTAGTATGCATTTTAGTGAGGAACA
CCCGGTACGTCTCCCCACCCAGCTCTGGCTGCCTTCTAGCCTGTTCAATTCAACACTACAGTGGGATTCG
CCAACAGTTTACGGGCCCTTTGCATCTGCCATCGTTTTTGCTATCCTCTTCGTTGTGGTTGAGCTCAAGG
TTGCACCGGAGCCGATCCTCGCGCCGTTCCTGCTCCGGGAGAAGATCCCAGTGATCGTCGGAATCAGTAA
CTTCCTCGTCGCGACGTGCAACTTCACGATCATGTACAACTTCCCGACATGGTTCCAGACTGTGCTACTC
ACGAGTGCGAGCGAGGCCGGTGCGTATCGTCTTCACATGACAAACGTCGCCGTGCTGACATCCCTTCCTC
TTCCTTCTCTCTGTGTAGGTGCCCATCTCATCCCTAACGGAGTCTCGATCTCTTGCGGTTCGCTTTTCGC
AGGGTACGTGCTCCTCTCTCGCCATTGCCATCGGAGTGGATATCCCCCAGCAGACTAAATAGTACTCGTG
CAGATGGGTGATGCACCGCACAGGGAAGTACAGGCATCTGAACCTCATCTTCGGGTTCTTCCCGTTCATC
GCTGCGATCCTGCTCTCTAGGATGCGCGAGGATTCGCACCCTGCCGTGCTCTGGCTCAGCATCGTACGTG
TTGCAATCCGAATCTCGTCCCTCAGTGAGGGAGCTGACGCAGGCATTGTACGGACGCGTAGATCCCGGCT
GGGTTCGGCAACGCAGTTGTGTTACAGACCATGCTCAGTGAGCTCCCTTTCCTCTGTGTCATACGCTGCT
ATCACGTACTGACAAAGCATCCAACATCCCAGTCGCACTGCTTGCACACCTTCCCCGTACGTGACCACCA
TTTGAATGTAGTTGACTACAAACTGATAGCAGAGCACCTCGCCTGTAGAGGATGCAATGGCCGTCGGAAC
AGGATTCGGGCAGCTGTTCCGGGGCATCGGCCAAGTGGGCGGTGTCGCCATCTCGTCTGCGCTCTTCCAA
TCCATACTGACCGACGAGCTGCGCAAACGCATCCACGGCAACGGCGCCGAAGAGGTACGTCGTTCATCCC
TCTCTGCCTCCGGTGTCTGGTCTTCCCCCCCCCTTCTTCGTGAGAGTGACTGATATGCCGCTGGCGGTGG
TGGTGGTGGTGGTGCTCGGTGCAGATGATCAGCAAGATCCGGCACTCGTCCAAGCTCGTCGCACAGCTCC
CTCCGGACCTGCAGCGCGCCGCGCGCGACTCGTACGCCATCGCCCTGCGCGCGGTCTTCATCATGGCCGC
CGTGTCCACCCTGTGCGCGTACATCGTGCGGCTCCCGGTGCGTCCGCCCCCGCGTTTCTCTGTCGTGCAA
ATTAAAAAGCTCCAGCCACTAATTCCTCCTCCCTCGCCCCATCCCGTCCTCTCGTCGTGCGTCATGTGCT
ATACGTAGATCCCAGACAAGCCCCTCGACCAACCCCGCCCCCGCGCGCGCTCGCTCGGGGAGCTCCCGAA
CCCGCACCCGACGACGCCTGCCGCGCTCGCCGAGGAGCTCCCGCAGTCGAGCAACGCGAGCGCGTCCGCG
ACCGAGGTCGAGCGCGACGACGAGGACGACAACGATACCGACAGCGACGTGGAGGCTGCCGCTGTGTCGC
CGATTGATGTGCCCAAGGTGCCGCGGCTCAGGAGACTGTCGACCTACGAGAGCTCGGACGGAGGTATGGA
TTTGGAGGATGACGTTATTGGGGGGTCCGCGAGGCGGTGATGGGGAGAACGGGAGATACGAGTTGACGAG
CAGAAGGTGATTGATACTGGACTGCACATGGACGGACGGACGGGCTCGCAAAGCATTCGCTGCAAAGTAT
AGACGAGGCACATGCGAAGATGCGCTTTTTCTTGATACCCGCATTGTTCGTGTTGGCACAGGACAGCGGC
CGAATTTACGATTCCCCTTCATGCTTGGTTGGGTCTTGTTCCTCGCGTCGCATCTGCTCCCCATGCCTGG
ACTCAAACGGATATGATTCAAGACATAATGATACATTCGCCTTCCTTGTCCTCTTCGTGTTCTCACATTC
GACCACATCCAGCCCCAACCCGTCACCCAATCCGAGACATCCACGCCAACACTCAGAAGTACGCCTGCCA
CGTACAGTCAGCCATCCATACCGTATACAGCGAAACCCACAGCATCGGTCAAAATACTCACAGCAGCGTT
CGGGGGGCTCGCAACACCACCAAGCCTGTTGTTATTGTATTGTATATTGGTCATAATTCCGCAGTCAGTC
ACAGGAAAAAGGGACATCGGATTGAACTCACACGTTGAGAGGCCAGGACGAGAAGAAGAACGTGTACCGG
CCGGTCTCGGCGCAATGCTTCGAGAGCGCCTCCAGGTCGAAGAACTCCCCGATCGGCATGCCCCACATGC
TATACATATATGTTGCGTGAGTATCGTCGCACAGACTATCTATCGAGGAGAGCATAGCTGAGGCAGAGAG
AGGGTTGGAGGTACGTACCCGAGGAGCGTGGAGTGGAGGTGCGTGACGCCCTCCGGTGGGGGCCAGCGCT
GCGCAATCGAAGAAGCATGAGAATGGTTTCGGGGCGGCAGGGAGAAGGAGAGCGCAAGAAGATGGGACGA
ACCTCGAGAGCGGGCTGGTCAGACGCGATGGCCGCGAAGTGGTTGTCCCACAGGAAGCGCTTCATGTCCT
CGGTCTGCTCGATGCCCGCGCTGTGGTCCCCATTGCGTCAGTACACTCGGCTGCTGGCACACCAAGAAAC
GAAAAGAGAGAAGAGAAGGAGGGGCTGGCTGCTCACAAGGTCTCGGGCTTGCTCCCCAGGGCATCACGCT
CCTCATGGGTAGCGCCATAGAAGCGCTGTATGAAGCCGACACGGAGGATGAGGATGTCCGCCGGGCGGAA
GGTCACGCCCTGGGCCTTGGCGGCGGCGAGGATGTCCTGGAGGGGGATGGCGTGCGTCGTGATGGGATCG
TACGGCAGCTTGCCGTGCAGGTCCGTGTAGTACTTGACGAGGTCGATGAAGACACCGCGGCCGCAGATGC
CGTGTTGGGCCCAGTCTATGCGGGGGGAGGTGGATGAGCGATCGTATTCGAGTGAGAAATGTTTGGAGGA
GTAGGCGACAGCAAGAACGTACTGTGGATGCCATACTTGATGAGGTCGGGATCAACGTTCGTAGGATCCT
GGATATGGATGTCCCCGTGCTTGAAGAACGACGCGGGCGTGCCCCCGTAGAACAAAGCATGGTGGAGCAA
CCCGAAGTGCTTCAGGCCGTCCCACTGGGTGCCTGATTGGGTATTCTGCAGGGCGACATTTGAAACATTT
AGCACAAGCAACGAAAGATGGTAGATGCCTGAGCACTGACGATGTGAAGGTGGTCGTCCTGGACGGCACC
GTATTCGGGCTTGTAGATAACGTGGTGTTCAGGAGCCTTGCGGCCAAAGGCAGGCTGCGGACGAGCGAGA
GATCAGATCTCATTTTCAATATGGAATGACATCAATCCATTCGAGATTGGGATGCCGCATGACCACAGTG
AGCGCACCTTGTTCGGAAAGTTCACCGGCCTGTCGCATGAGGAGTAAGTCTTAAATATTGCACTGCAAAT
CACAATGCTGAGGGCATGAGACTCACCAGTTGAGGCAGATCGACTTGCCCGTCCTGTATAACGACAGAGG
TCAGAACGCACTCACGAAAATCAGTTGTTCGGGACGTAAGTATACGTACTTGATCTCCTTCGATGCCTCC
TTGATCGCCTCCTCGGTGAGCAGGTTGACCGTTCCGAGCTGGTCGTCCTTGCCCCAGACTTCCCAAGCAC
AGCCCGCGAAGTCCTTGAAGGATGGAAGCTCGTCGAACGTCGGAAGCTTGCGCCCCGCAGTACTCGTCAT
CGTAGTCGTGGTGCTGTCCGTAGGAGCGTGTGCAGTCGAGGTCGAAGTCGAGGGTGAGAGGTGAGTGAGG
AGATGTTGGAGTCTCCCGACGGGTTGCGCACGGCGGATGTTATAGGTGCCTGGATGGCTGACGTGGGGGA
CGTGGGGTGTTATGCGGTTCATCCGGCCGCCCCTTCTCACCCTAGGATACTTGGACTGATCGCGATGACG
ATCGACAATCTAGCAGAATGTAACAGATTATAGCTCTTACCGACGCTCGAGGCCCGCTCGCAAGTGACCG
CGTGGACGTTATCACCGACTAAAGACAGGCAGTGGTGGCCTCGGTAGCGTTCATATGACCGCTTAGGAGG
TGTATTGTACAATTCTGACTTGACAGAACTCACTGTCTGCTAAGGAAAGGGGTCATAACGACAGAGGAGG
ATATGATCGAGGCTTGATTCTCAGCTGACCATCTCAACATCTGCTGACTGGACTGCGGATCCGGCAGTTC
AGATCCGGCTCAGTCTTCAGGATAACTACTTGCAAGTGCGATATCAATGTCGGAACGAACGGAAGGCCTT
CACATGCTTAGCAATCTGAGTAACAACTTCTTACGTTGAATGAAGATGTGCCTCCATCTAATACCCTAGA
GGTCGTCCTTCAATTCGTAAAGATTAGTTCATCCAACCGCCTTAGCGACTGCCCCGCGGTCCCGACATCG
ATAGAGGCGTTTGCGGACCTCGAACAGGAAAGTTGGAATCTGCAGTCATCAGATACATCAAACTAAGCGA
CCTCTAGAACGTACAGTTGACGACGAAAAACATAATACGCGGACGTGCTGTAACAGCATGCAGCACCGCG
GATGACGAGTAACCGGTAGCCGGAAACCTCGACCCTCGAGCGACCAGCGGCTAGCCAAGGAGGAGCAGTT
GGCTACCCGCGAATGAAAGGGTGCACTAACGCCTCTTTCGGCGTCATCCGCTTGGCCGGATCCAACACCA
GGCACTTGTCCAAGAGATCGACAAAAGACACAAGCAACTTGCTCTCCTCGTCCTTGAGCTTCACCAAGCT
GGGCGGCATCAGCCGTTGGCGCAAGTCACGCGTAGGTTTTGTAATGTGCACCTTCCGGACGACGTCCTGT
GGAGTGCGAGCATAGAGTTGGGAAAAGGAGAAGCTCAGATCAGCACCCGGATCTTGCAAGAAGGTGAGAA
ACGCACCGATCCCGTGACCCGATCCTGCTCGACACTGAGGAACGCACCCAAGTCGTCAAAATACATGTCA
CCAAACTTTGCGCGCTTGATCATCTTGGTGTTAAACCGGCCCTTCAGCTCCATCATGAGTAGCAGCATGT
GGTTGTTTGTGCGCCCCGGGAACAGGATCTTCCCGGTGTAGAGCTCGTAAAGGGTACATCCGATGGACCA
GATGTCTATGGCGGGATCGTATGGGTGGCCCATGACTTAAGATGGAATGTCGTGGGTGTCAGTACGTGTA
AAGAAGTTGACAAGCGGGGAGACGTACTGATTTCTGGTGCGCGATAGAACCGCGATACGAGATAAGGCGT
GATCTCGTTCTCAAGAACGTCGGACGCCGAACCCAGATCGCAAAGCTTCAGTAGCGTCTTCTGCTCGTTT
ACCTAGCGTCGGTTATCATCGTGAGTGGGGCATGTTCGAGATATATATATATATACTACAGACGTACCAA
GATGTTATCGGGTTTGATGTCTGCGTGCATGATGTTGCACTTTCGCAACAGGCTCAAGGCCAGGAAGAGC
TGATGAGCATACGCGCGCACGGCCCGAATGTTCAAACCGACGTCTTTACCGAATCTCTTCACCACCTCCC
GGAGGTTCATGCTGCGATGCACCACGATAAGCCGGGTCGACATAATCGCACTGAACACTATACCTCATAG
ATTCGAACACAAGGCAGAGATGTCCGCGATGCTCAAAGGTACGTTCTAGTCGGACGATATGTTTCTTGTC
ATCGGGATCCGCTTGCCTGATCTTGTTCAAGATTTGCGCCTCCTTGAGGCCCGCCTTGTACCTGGGTATA
CAGAGAAGTAGTGAGGGACGATGTGGATAGTAAAAGACGCGAAGACGTACATGGACTCCTGACACCGGAC
AATCTTGATGGCGACCTCGCCTACCTCATTCGCATCGGCCTGAAGTACACGCGCTCTGACGACATTCGCG
AACATGCCCTTGCCGAGAGAAGAGAAGACCTGGTACCGCCCACCATCCAACTGCTCGCCTAGTATGACTT
GGTAATAACCCTCGGAATCAGCCGCGGTATCGAGGGTCGCTGTGATGATCGCAGGGGCAGCTTGTTTCTG
CGATAGGCGAGGCACTCAGTGAGCTACCATGTAAGTGAGGTATAGATGGAGTACTCACAAGGACCCGCTT
GACTTTCTTGACTTTCTTGTTCCCGCTGGTTGCAACGGCGAACATATCCTCCACATCTTCCTCTTCATCC
TCCTCAATCGTCTCAACGTCTGCCGGCTCTTCCTTCGTACCCCATACTCGCTTGTGTTCGTCCTCCCGGC
GATCCAAGCTAGGATCATAGTCTGCCGCAGAGATCTGCTCACCTGCGCCATTCTGCTCCTGGGCCTTTGC
TTGTGCCTGTTCTTCGTCGTCGCCTTTGGCGAGAGAGAAGATACCGGGTGTAGGGGATGCGGACGCAGTA
TCACGCTTGTCTGGTGCTATGATCAAGCCAGACCCATCAGACCGCTAGCCCGGATAGCATATAGCCAGCC
AAAGACTTACCTGCACTCTCTGCGCGAGGACCAGGGGTGCCGTTCACGCTGGGGTCCTGAGACGGGAAAT
TAGATACATCAGGCGTCGCGGGAGGCGGCTCGACCGCACTGCTAGGTCCGGGGCTCGGAGTTGGCCCTGC
GCTAGAGCTCGCAATTCCGGCGTACTTGGCTAAGATTGCCTGTCGTCTTGCACGACGTGCCGCCAGCGTG
TCTTCGACGGGTGGAGGAGAAGAAGGGAGGTCGAGCTCCATTTCGGGCTCCGGTGCAGGCTTCGAGTATT
TTTCCTGCCTGGCGGTTACGGGTGGTTCGTTTCGACGTGATGGCGGTGGAGAGGGCGCCCTACTAGGCCG
TGGAGAGATCCTATTACAGACACAAACGATGAGATACTGCTATGATGAGCCGTGACAGATCACCGCGATA
CTCACTCGCCTTCTTCTTTCTCATCATCGACCTTGAGAGGGGGCGGGCGTGAGGGAGGCAATCCGTTCAA
GTTCTGGGCTGGGGGCGGAGAAGGCCGTCGACTTCGGTGATCGTCTCGACGTCTGTCGCCACTATCCCGT
CGACGAGACCCGTCTCTCCGACCATTCAAGTTACGGTCTCTATCGCGTTCCCTCTCCCTTTCCCTGTCGC
GGCCTCCGTCCCTATCATCTCTCCGGTCGCGCTCCCGACTCGACCGTCTTCTGCCATAGTCACGGTCCCC
GCTGCGCGGCTGACCCCGCGGTGGCCTCCCTCCGCTGGATCTCCTGTCATCTACCTCGCGCCTTCCGGAT
GGGGGCTTCCTACGCGGAGAATCTAGATGAACGTCTCTCCAATTCCGAGCGTCCTCACGAGGTCTTTTGT
GCGATTCGGCGTCGTTGGGCCCCTCCCACGCACGTTTAGACCCTGATGAGAGGTTAGTCATGCTTTTCAA
AGCTTGATTGTGGTTTGCAGGGCACCGCACGATGACAAGAAAGCTCGTTGTCGCAGGAGACGATGGCAGC
GATGTGGTGTTCGTGGTGGTCAATGACCAAAAGTCACAATATGGCTGCGCTACTCATAATCAGCGGAGTT
TAAAACGCAATGTACTTGTTCCTTACAAAGGTCATCGGACTTTGATGTACTCGGCACTCACAAAGGTCAT
CGGACTTTAAACATGTACCCTTCCACTTATATCGACCGAGCGGACTTCAAAGTAATGGTGATTCAGTTCG
GTTCAAAAGAAAGAACCGAACCAAGCACCAGGAAAATGAACCAAAGCTGAAACGTGAATCCGATTGTGTC
CACGCGACGAGAAGTTGAACAACCACCGAGCCACCTCCACGACCACGACGACCCGCAACGCCCTGCTCGC
CGCCGGCCGCGATGAGCAGACGACAATCGCGTGTATCCATCGACGCCAGGCAGAACGACACCCTCCTAGA
ATTCGAGAACTGTGCGTGTAACCCCGTTCATATCTCACGCTCATACACCCATATTCCTCTCCTTTCCCAG
TCAAGAAGAAATTCCTCCTTGCCAACAAGCATATCACAAAGTACGTCTACTCACTCATCTCTCGTTGTGT
AAGAGGTGGAGAAATTGACATGTTGAACTAAATGTTGAACTAGGCTCAACTCGACTCTGAGCGCACGCAT
AGAAGAACTCAATGCTCAGATCTCCACTCTATATGTCGAGAACCTGCGTCTCCGAGCTTCCGAGATTGCG
CTCACCTCGCAGTTGAAGAAGGAGAGGGAGAAGTCGAGAAAGGTACTGGCGGATGCGGAGTCTGCAGTGA
GTATCCATGGTTTCTGTCGTGCCCCAGTGTCCAGCAAGCATTCTCCAAACTCGCAGCAATCTGCGCTTCC
ATGCATACGTATCTCCGGTTCACCTCAATCGGCATACTGGTTTCGGAACCAGACGGTATGATCGGCCATG
TCTCTGCCTCGTCCAAAGGCAAGCATTCCCCGTAGACCGTCTGGTTAGTCTCAAGATCAGACACACGGGA
CGGGTTTCAAGAGGGGTTCCGAGTGCCCCGCAGAGATCGAGCTGCGATACACAAACTACACACGCTCATA
CCTCCCAAGGATGTGCATAAATGCACATTTTCCTGGGAGTCTTGACAGCATGGGGAATGTGATCCGTGAG
AGCTCGAGAGCACTACGACGCGCGGAGTCCTCTTCTCGCCATGTCTGCAAGCAGCCGTGGAGAGGTCCGT
CGCAAGAAGTGGGTGAGGTCCATGAAACACTGCGACGTATACGGAGGAGGTTTCATGGGCATGTTGTCCT
CCATGCCGCGAGGAGTCCTACCGCTGCGTCAGCATCTCGTCGCTAGCTTCGATGTTGATGATTATCAGAG
TAGAGGGGTGTATCATCGAGAGGGGACATCTGGATGATACATAGAACATCCCATATGGGCTCTGCGTTGA
TCCGGCTTCTATCAAAACTGAGATTGCTAACCTCCCACGTTCATCTAGACGCATACACTCATGAAGCAGC
TTGGATGCATCCGGAAGTCGTTCGGTGTACCGCATGGTCGATCGACAACACCAGAAACCAATCCCCAACC
TCCACGCGCGAAGCGTCCCATTCCTGACCCTAATGTATCTCCCCCTCCAAACCGTGTAGCTCGTGCACCC
ACCATTGCTGTGCTCATAGAAGATGATGAGCCTCAGATTTCTTCTCCAGAAGACGATCTAGGACCGGAAT
CGAGCCCTAGCCTCCCTCGGAAGCGCAAGACGAAGTCTCGATCGTCCAGTCTCCCTGTCCCCCTATCAAA
GTCTCCTCCACCTTCGGTGGGCGTCCTTTCTGTAGAATTTGACGACGAACTTGGGAAGACAGGGAGGCGA
CGGCCGACTAGGCGACAGAGTGGCCTGCTGACCAGCGTGTCGATCACGGCCGTCACTGCAGACAACCTCA
ATCGCCCCCCAAGCCCTGTTCCCGGCTCACCTGTGCGTGGCGCGATGGACGAAGACGAGTTGGCCGCAGT
CGAACCTGATGATGACGAGGTGGAGTCCATTTTGCAGAGCATGACCAAGCGGGAGCGCAAGTCAAAGAAG
GAGAGGGATGGCGAACGGGCGCGTGATGCTGAGAGCGAAGCGCCGGCTGAGGTCCCTCGTCCACGCGAGC
GGAGGAAGCATCGTGTTTCGGAAGATCCGGACGAGTTTGTGGTCGGGAGTAAGTCAAGACTGAAGGACGT
GACGAACTCGCAGGTTACCCGCTCCCTGTTGCCTCTGATTAACACCACAACTGGTATGCATGTGACCCCC
TCTCCAGATGTTGTGTCGAAACTCATGCGTGTCATGTTCTAGACCGCGAGCGTCAGCATACACCTGACGG
AGATATACTCTCCTCCGCCACGAGCATGACAAGCATGTCCACTCGGAACTTCTTGTCTACGCCCGCGACG
ACTCCAGCGCTCTCGTCGAAACCTTCATCTCACCTGCCAACACCGCGCTCATCGAGTCCCGCGCCGCCGA
CTCAGTCCGAACCGGAACCTTCTATAGGCGGACGTGAGCGTCGTGCCCGCAAGAGCGTCAACTATGCGGA
GCCCAAGCTAAACACGTAAGTCGACAGTTGATTGCGCTGTTCTAAGTCCTACGTCTATATACCGTCGCTA
ACACGGCATCTCCATCCAGGAAAATGCGCAAACCAGACCCTCCGCCGGGCACGGCTTCATCCAAGCGTTC
GTTGTCGGTCTCAGCGCCGCAGGATGATCCGCCACCGCTCTCCTCGCGATCGTCGTCGAACACCGCTGAT
CTTGATCCCGATTCCGTACCGAGTGGGATGACGAGGCGTAGGAAGTCCCGGTCGTATACTCCCCCGGACG
ACGAGGATGAGAGCGAGGGCACACAGGCCGACGCGGAGTTCGGTAGTCTCCACACCGGTACTTGGTCCAG
CGGGGAGGGACGACGACGCAGTGTGCATGCCTCCAGCACCCGCCGGATCGAAGGCGACGACTTGCGGCGA
CATAGCATGGCAGTATAGCCTGTCGCTCTCACATTGGAGGTTAGCTATCGACGTTCAACCTACCAACTTT
GATCTTGCAGAGCCAGGTTGCTTCTTCCTTGGGCTCTTGGTTTCGACCATCTCCATTCCCGAGTGCGACA
GTGCTGGGCACGGTTCTTGTTGCGTTCCGCACGAGCCACGGTACGGTATTATGATTCTCATGGTGACGAC
TTTTCTTATGATATGAGACGTATGATGATCCGCGAGACCTCCCAGTTTTCAGTACTTACGTATAAGTAAC
AAGTCAGGGCTTTTTTTGCACCTCGGGCACAGTAATTTACAGCGGTCTTGTCTTGCATACACAAGCAGAA
CGAACTAACTACCTGTATCATATGTATCATACCCGTATCCCTTATCTCCTATTCTCTGCATATATTCCAG
ACTGCTTTTATAGGTTCACAGACACTGCGCGTTGTATTAGGAACGAAACAGTAAGTACCAATGCTTCGAA
GGTAAGTAAGGTCCTGTGAGCGCTTAGCTATCCTAGTGTTACGTAATCAATCAACCCCGAAACGGCGTTT
CGCAATAGCCGAAGATCCCAAACTCGAACTTGACTTCGAAGTTCGACCACGACGCGTTCTGATGCTCTTG
CTCTTCATCACTTTGGATAACCACACAACATACTAGCAGCTTCATTTCTTGACACATTCAGTTCCGCATG
TCCCAAACTTCGCTGTCATCCTCAAACAGCTCCGAGATCAGCCTGAGCCTGAACGAGGTTGTTGCACGGA
GACATGCCGCTTTCATTTCTCTGCCAGAGGAGCTCTGTCCGGCCTCGCGACCATCATCGCCTACATCTGA
GGACCGTGTTTTGACGTTGAAGACGCGTATCATGGCCGCTGTCCACACCGCAGGCGGCGACACGACCCAC
CCGAAGTGGGGTTACGTCTCGCGCATGGCGCGTCCGGGATGCACGCACAGGAAGTACATTAGCATCGCCC
CGGGGCGAAGGATAGGTGACGGGCGGACTGCAACCGTTGGCAAGAAATTCAAGTGGGAGTTGCCGGAAAC
GGCGGAGGAATGGGCGGCGTACGAGCGGAGGTTTGAGAAGGCGGTGGCTGAGGAGGAGGAGAAGAAGATG
GCCAAGGAAGCAGACAAGGCGAAGGCGAAGGCGAAGACAACTACGAAGCAGCACCGCACGTCGAAGTATT
TTGAGAAGAAGCCCGCTGAGGAGGAACGACCAGAGCCCCCGTCGCGTCCCAGCAGCAAGGCCGAAGTCAT
ACGCGAGAAGGTGGAGCGGTGGCAGGCACAGGTGGCTGTCGTAGCTGCTGTTCCAGATGTCTCCATGTCT
CAGGAGAGTGTTGAGGTCGTGCCGTCTGCGAAGACAGACAAGGACAAGGCGAATGATCGGCCTCCACAAG
CAGAGAAGGTTCAAGCCCCCCTCGGTTTCCGGGTGGTGAAACGGGCAAGCGCTACGTCTGCGAAAGGAGG
AAGCGGCGGTACCTCGAAACCCAGGGTATCTCCGTCAGCGCGTGTTCCTCCTCCTCTCACAGAAGAGTCT
GAGCCATCTATTCCGAGTAAGCCTCATGATGAACCAGCTGTTCATCGCCCGGACCAACCTGTGGGTGAGC
CCGAAGTAGCTCCAGTCCCTGTCCAGATTACAGATGTCCCTGAGCTGGTGAGTTACCACTACGCTTCTTA
GATCGATTGTTGTTAATACATCGCGCAGTCCTTCCTCCCGCCATCCTTCCCATCTCAGTTGCAGACATCA
ACGCCGCCCCCGAAGGACCGACGTCACAAACCACCACCGATCGCACCGTGCTCTCCCCCGCTATCTTCTC
CACAGTCGGCGCCATCACTCGATCCATCTCGGCCTATGAGGATTGCACCGCAGCAGGCGTCTTCGAGTTC
GCCCGCGCTCTCTCCCGTGCGCAAGCCGTCGAAACGCGCACGGACGCCGGATCCGACGCCCGACGACGAC
CGAATGGATGTCTCTGAACTCCAGTCTCCATCCGGAAGGAGCCCGCTCAGCAAGAAGGCTCGCATGCAGC
CTCGTAAGCAGTTGCACACCGAACAGGAACCGACCTCAAGTGGTCCACCACCTGTGCCGCCATCAACGCC
TCCCCCGTCGTCATCTCCAAATGTTGCTCCCGTTACACCCGTGTCCAGGGGTAAGGGACTTGGGAATGCA
AAGGGTTTGCCGGTTCCGAGTACTCCGAATCCCCATCCGTTGCCTGTGATGATCGACCTCCTTGCATCCT
CGAGGCGCTCAAGACCCCGACCGCGACCTCCATCACGCAAGAACACTCCTCATAGCAAGGCTACCTCCAT
TGTCCGTGAGATGGCAGTAGAAAACGACTCCGAGCTCCAGGTGGTGACTGAAGGGGATACCCGGGAGAGC
ACACCCGAGCCGTCTCCCACGAAGACTTACTTCTCCTCGCCTGCTTCTGGGTCGTCTGATTCGCCTGGGT
CTGTCATGCATCGCCCACGTTCGCCCGTCTCGCCACTCTTCACACAGCACCCAAGCGCATTCATGCCCAG
GTTCACGTCGACGCCGCGGCCGGGCGGCGACGGAGACGACCCTCTCGCTGGTGGCGACGCCCAGACCCAA
GCATCGCTCATGCGCGGCAGCAGCGGTCTCTTCGCCATGGGCTACAGCTCACAGTTCGACGTGGAGGGCG
GTGTAGAAGAAGTGAGCGAAATACTCGAGCGCGACGTAGACTTCACTGGATGGCTGCGCGACCTAGGCTC
GGACGACGACGAGGAACAGGATCGCGATGCGCCGGCGGGAGCACAGAGTCAGGATGCCGGGGTGGTTGTT
GCTGGGTATTGATATCGAGGACATCCAGGCTGGGGTCATGCTGCATTTCTAGGATACTCGAGTCTCACAT
TTTCTTGCTTATGTTGTACTATGGAGTCAGACATTCTGAGAGTTTGACTGCCCTGAAACTGACGTGGGGA
GCAAGGCCGTAATCGCAAAGTACACAGACTAGTACTATGATTGTTCCGAACCGAAGTCCTGATGCGCGTG
TTTCAGACGATTGAGGGCGGCCACGGTGGGCGGCGACAGCCCCAGCCACGAGCATGAGAAACGAAAGTTT
GAGGTATCCAGAGCTGTGCCTCCGGTACGCCCACAAACGAAACATGTGGCCGTCTAACCCTTGCGGCATT
ACAGGAGTAGCTGATTCATGAGAAGTTGGAATTGGAGTTAGGCGCTCATGCTAAAGTGTGGCTTGGACAA
CCCAGTGCGAGGAGGATGGCAGAACGGGGAGGAAGACACCGCTAGTGACGATTGCATCTGCGCGGAGCTG
GAAGGAAATGAACATCATCAGCATGTATCACTAAAACCATGTGATACTCGGATAACCACGAGGACGCGAT
CCTCGTCTGTCATTTCTCGTGGCATACGCAGGCTTCGTCGACGTGCACGGTGCGTTCATGACTCGCTCGC
CTAACTCCTGGACATCTAAACCTCGTATGCTCATCATGAAACGGTGTGCAACGCGAGCCACACTGCTAGT
GATTCCGACGCCACATCGGACCCTGGACTCAAAAGAGACAGCGTGGACGCTCAAATGGACCATTAGGAAC
CGTACAACACCGGCGCACACACATATTGCCGAAAAACTCTAAACCGCATTCTCGGCGCACACACCATAGC
CCGAGGAAGGCCACAAGACACTGTTGCATTCTCGCCGCCGCAGACTCCAAACTCAACTATGTGCCAGTAA
GCTTTGATTTTGACTTGGTGGGCCTACTGCGGCGCAGTTGCGTATTCACCGCCGGTACGGCAACGCATAC
GAGACCATGGCGACATCAACCGGAGCGTTGTGCTGAAGCACTCGCGGCTGGTGTCGGTCTCCGCAAGGCT
AACTGGACTCTCACAATGTCAGAGATGGAGCCCCAGTGGCTCGGCCCGGTTACGAGTTTACTCGCCGGAG
AAGCGAAGCCGCGTTTCTGGAGTGGATTTGCGTCCGTCCATACACCGGCACATATGGGAATCACTCGCCG
CATCTGGGTTGTGTGCGCCCGCGTGTTCTGGTGCCAAGCATGCGTCGGACTATGTATGATCTTCCGAGTT
TGTGACTCCTGCAGAGCAGGCGGTTGGAGCAACCGCACATACTGGCGCCCGGGACGATAGGAGTGTCGGG
CTATCCATGAGCCCCTGTGATATGAGTCTCATGTCATTCAGCCGTCTTGAACCTGTTGTATTGAGCGGGA
AGTGAGAAAGCCGGAGAAGTTTTAATCGACATCGAGCACACCATCAATATCATAGCCATCAATATTATAG
CTGGGCGGGGAAGGACATGACTCCGTGCAGCTATCACTCGTCTTCCATACGCCCTCTTCCAAGGATTGAC
GGCTTCTACGTCGGGTGTAGAACACAAACGGCCCGCTGCAGAACACACCGGTTCGCGGGTCGCACAGGGC
TATGTCCGGCGCGACACCGGCGGGCAACAACTGTGGCGCAATGAACAGGGACACTGAGAGCGCGAATCCT
AGACAACCTCGATCTATGGGGCTGAGGCTCTCTTGTGGCACTCTAGAGCCTTTATCGGAGCCTGGCGGCA
GGCGAGGACGGCGGAGCAGCGGAACTTGCTGCAGATCTCAACCGAAGGTGACTCTCTTCTTCGTCTTGCC
ACCGCTACCCTCCGGAGCCTTCTCGCCGAGACTCTTGGCCCCGATGGCAGAAGAAGAATTGTTCTGAATG
TCTCGACCAGCAGATTCCCGAGCTTTCTTGCGCTGTTTAGTTTTTTCACGCTTGGCCCGTGCCGCTTGCG
CAGCTACGGCGGCTTTAGCGCGCTCCTAAAGAAAGTGACGGTCAATATCAAGATGGACGCCATCGCCTGC
CTGTGGTGTGGAGAATCAATCACTCACGAGTCTCGACTTAGAAGGAGATGGGCGCCCCCGTTGCTCTGGA
TTTGCCCGTGCAGATGCCTGTTGGACATAAGCTTCATCCGCTACTCCTGGGACCGGCTTAGGTCCATGCT
CACCTTAGAGTGCTGCATCTTGATCTTTGTCTGCGCTTTCTCCTCGACGACGTCTGCAACACTTCTGGCC
AAGTCCAAATCAGCATCCTATCAAGGGAAGCGTGTGGTGAGCGACCCTGCATGAGCAGGTAACTGAGACA
TCGAACCCCACCTTGCTGTCGACGTAAACTTTCTTCTTGGGATTTCTGCCCATCCTCAGCCTCGATCAGT
GGATGTCTGCGACGTGCCTCAGAGAAGTTGTTTGGGAATGGACATGGTCGCCTCACTCAAAACATCCGCG
GACCGGGAAGACACACAGCTTTTCGGGTGGCTGTCTTGTGGCTGTACTGCTGGCCTTCCACGTGGCACAG
CCCAGACGTTGAGCGCTGGATGGCGAACACTGCAAGTTGCTATCTCTCCTCTTCCTCGCCCGATCCCTTA
TGCAAAGGGCCCACAGTCCGGTGCTCCCGAATTAACAAGGATCTTCCTCTCTCTTCTCTTCTAACATGCT
TTTACGACCACCATCATCATCAGAGTGCTTCATTGCAATCGGTAGGGATCGAAAGGAGCACCGCTCGAAT
GAGCGACTCGCCACAACCTTCTGTGTCTTCGGTGACTCCGGCGAGCTTTCCAGCTCAATTACGTGTGGGC
GTGCCTGATGTGCGCCATATGTGTATGAACGTGATGCAATCATCCGTGTTCACCTCTATCATGGCTCTGT
ATGGAGTGACCATACCGGCGGTGAGTGACAAGTCAGAGCTCGGTCAGAAGCGGCGGAGTGTTTCCGAGTC
CACCGCTCATGTCTCCGGTGGGCATAACTGACCCGTGCAACCCCTTTTGATCATAGATCTACATCGTGAC
TTCATGTATTCCTTCACGCACTCTTCGGTAACTTGGAAGCTGGTTTGGAATCCGGAACAGACTACTCCGA
AGCACAAGTGGTCATCAAGCCATCTGTTCTTCCTGACCTACACCATACTATTGCATTCTGCGGTCAATAC
CTATCACCCATGAATATATCGAGCCGCCCTTGGAGACATAAAGATGGTCGGTCTCACAAGTGTCTTCTCA
TCGTCAGCCCCCTCCAACCCAGTAAGATCTCCTATCCCCACTCTCTACTTCTGTTCTCGACATATAACCC
GACAGTGCTACTATGTGCTACCTTCGCCAGTGAGTCCACTGCCGAGTCGAGAGTGCCGGACAACCATGCT
GACGTTCTGCTTAGAGTGTGCTATGTCTATGAGGGTTGCGGCCATGTCGCTCCTATGGTGAGCCGCCATA
ATACGTTCTAATCCAGTATTGCTTGAATTCTTACAAATCCATCTCTAGCCCGATCAGCAGGTAATGCACG
TGAGCTGCCCAGATTGAGTGCGCAACTCAACAGAAATGCCCTTTGCGTAGGTCACCTGCGACAGCCCACG
GTGCCGGTTTAGCCCGATGCACTCTAAGAGCTGCCATGGGGCCAGCTGCAAGCAGACATGCAAGCAATTG
TGAGATTGGCTTCTATCATTGACCGCAAGGCACCCTCCTGACTGTTCCTGTGCGTGCGCGACGCAGCCGC
GGCCATCCGCAGCAGTATTGTGAGTAACACGGTTCCGAGCGCGATCACAGACGCTGATACTTTCTGGCCT
AGCTCCGCAAATCGCAGGACTGTGCCCGGGATGCGCGAGGAGAGGGTGAACGGTCTTATCTAGGAAACCT
TCGATTTCTTGCCGAATTCAACGAATCGTTCCCTTGCTTCGATGTGCACCCAGAACCTACCTACTTCCTA
CTGTAGTATTCCCTAATTCACACATTGTCTCCCGGATCGTGTCTTCCAAGATGGCACTTCACGTGTACGA
ATAATGATTATTATGCAATGACAGATCGCAGGGCTATCATCACACTTGCATATACTTCCACTTTCTGCTA
TCCGAGTCCTTCATCGGACAACTCTCCGAGACCACCGTCCTCCCAAGCGGACTTACCCCACTCACCGCAG
TACTGCGGTCGCGGATAAGCTCTTCTAGACATGGCGTCCCTCCCTATGTATGATGACCGTGCTGACCGAG
GAACACCCCTATAGCGGCGCTTCAGATTAACCTGTCAACCCACGGCGTTTGGTAGCCTTGCGTGAATGGA
CTGGGCATCTCGGTCGAAGCCGATTATCTTCCTCGCTTGTTAGTCTTCATCGACCACATTCTTCTCATCT
CTGCAGTGTCGATCTCGAAATCAAGAAGGCCAGAGCTCATGACGCTTGTGCAGATTTGGAAGGTGCGACT
CGTACAACTGTTGAAAATGACGTTGGGCGATCATTTCGCTACACAATCCATGTAAGGCACGTGGTGCACC
GTCCCCCAACCACAGCACGAGATAACACTAACCAGGGCGCTCATAGGCATGTACTGCCCGCCCTGTCTAC
AAGCGGAGTTTCTTGCAGGGATGAGAGTTCACGCCAGAAGAAGGGGGGCATAGGAAGCGTGCATCGCCTC
CTCGTCCCCGCACCGCATACGGACATGTCGGGCAGGCGCCCACGGGAAGTACGTCAGAATGCCTGCAAGG
AGTTCCATGACTGTGCAAAAGTCGGCTCATTCCTGACAGTAGGGGTACGAGCGAGAGTGAGGATCAGCTT
CCCCGTGAACAGGAGAAACCCTGAACGACGACGAGAGCTCAACTGCCCGCGGAGCTGCGAATCGGCGACC
GCCCTTACTATGTTTGATAGGAGCGGCGGGCGCATATCGCGCTCGCTGGACGTGAATAGTAGTCACTCTG
ATGCAGGGGCAGAGAAGCTTGAGTGCGAGGCTTCGAACTACAGGCGCACATAAAGCTTGAGGACGCGCGC
AATCAGCGCTGCGGCGACTCGGTGCCCCGATTCGGACATGGTGTTGTGTTCATCTGTCGAGAATTATGAT
CTCTCGTATAGCGGTTGAACCCCCACAGCAGCAGCCGGGCCTCGGGAAGTCCAGAAACAGGGGTTAGGCA
CAGATCGAGTTGGTCACAGGGCGGCTGACGCAGTCGAGCTTGAGCTGAGAGTTTCGGTATACTGGTGACG
GCATAACTTCATGATGATTGCGTCGCTATACTTCCTTACTCCTGAATCTAATGTCAGAACCCCAGTAAAT
GTTAGGCTTCTCCGCTGCTCGCTTCTGGCTTAGCTGGACTGGACCAGTTAACTCTCTGGCTCCGTTCTTC
CGGCATCTGTCCTCCGCGAAGAACGGGGCGAAGGGAAGCTCGATCCGCTGAACACGAGACAGAGCCTGTG
AGTACAGATCGCAAAGACGAAGGTCAGGGCTCACTGCGGAACTGCTGGTGTTGGTATCGTCGATGTGCAG
CCCACAGAGCGCGCGAGGCAATGACGAGATGTTGCAGGTGCAACTCATGAATGGCCAGGCACTCGATCGT
CGAGACATGGACCAGGTTGCTCCTTCAGAATCTCCAGACAACCTTTCACGTACCATATGCTACGGAGTCA
CGAGGACCACTTCCGCTTGACTGTTTTGTCCGGGACGTCATAGCCAGCGTCTGCATGAGAACATGCAAAG
ATGCGTTCACGTCATATCATATCTATCTGTGGTCTCGGTCATCTTCTGCTTCTCATTAAGAGCGCAGCCC
AGGGAACTTGCAAGTGTCTTGACAGTGACATGCTGTGCTTGACACGGATGGCCGCCGAGAAGGGGGACGC
GCGAGAAAGCTGATCCAGGTGCATGCGCAATCTCTGTTTTGCGTGACGCTGTCTAGATGTTGGCCACAAA
GACGTCTCGCGGGGAGGAAGAGTGTGCCACGTACTTCTCAGTGCCGGCATAACACCGATCACAATCTGTG
CAGATGTGTCAATGTCCTCTGAGCGACACTGAGAAGGCTCTCTGACTTGGTTCTTTGTCAGATCGCAGGA
AAGACAGTGTGAGTGAAAGCATGGCTAAAGGGGTGAAAGCGGCCGCCGTGTGCTAGGGGCAAGAAAGGTC
AGCACGTATGGAAGGGGAAGACTCTGAACAGCTCCACGCCGATATCACGCAGGCGGCGCACGACATACAC
TAATAGCAGAGTTCTGTCAATGCAGGCGTCCCGAACATGAAGTCGATAAGCGCCGCGCTACATAATGAGA
AATCGGGTCGTGATGAGGGATCGCAGTCAGATAAAGCGAAAATGTGGGATATTGTATGTCGAGGTCATGC
AGGAGGTACCTTCAAGATGCAACGTTTCCGTTGATCGAGACGGGATACGGCTTCTGGACTACACGCTGAC
TCTGCATACGGTATTTCTGCTCTACCACTAGTAACGAAGCGAGCACCAGTTCCGCGATTTGTTCGCCTTC
TGGTTGCAGTGACAGAGTAGGCATCTCCACCACCTCAACTCCGTCGACGTCGCGGAGATGAGCGGTCCTG
AACCATGCCGCGGGAGCGAGAGGGTTGGTCTCGTCGTATAGCTACCATGGTAACGACATCGTCAGTAGTT
GGACGTCTGGGAGGCTAACAGATATCATGAAGAAGGAAGACAAAGAATCTGATACTTACAGCAATTTCTC
TGAGACCTGTCGGCTTCCATATGTACGATATCGGGCTCGAATCTGGACGTCTACCAGCAACACGGGTTAG
CTATGTTCGACAGTTACATCTCTAGATATACGGCACCAACTTGCACGCCATCAGAAGCAGCTAGATGGTA
TACGCACGAGACAGTGAAGGTCTTGTGCTTGAGCCATTTGCTCATTCTCATGGATGGTGACCCGCGAAAC
TTGATGGTGTCAGGCAGGATCTCGTTCCGCTCAATCGTCGCCACCACCACTGGCGCTTCCGATCCCTCGA
AGTTCTTGGACAGTTCGGTGCGCGAGAACGACCTGCCCAATGTTCTGATCGTATACAAGACGGCCCTTTC
ACCCCGTACCCGCAGGTCCGCGTTCGTGAGACTATCGCGATCAAAGCAAAGCACGGTATGGGCGTAGCGG
TCGGGGAGCTCGGTGGGGTTCACGAGGGTGGCGAGTGAGTCCATGCCAGAGTATGTCGTGGTTCGATGTC
AAGATGCAGAGCACCGCCGAGCGCGTGCATAGCTCGAGTCCTTTACTGGATCATTAATCATCGAGAGGCT
AATGAAGCGGCTGTGGAGGGCTTAATCGAAGACCTAGTCAGGGCAGCACAGGTACAAACGAGTCATGGGA
ATTCGGTGTGCACAGCCTTCTCGTATTCCTCGGGGTGAGGAAGTAGGAGACTGCGAGGGGCAATGTAGAA
ATTGTCGCCGAGTGTGACCTGATAATCCGATAGTATCACTATGAACGTACACCGGTTTGGGGGGCGGGCG
GGGACGCGTGAGCATGCCGACTGCTCAGGTTAGCCGCTTGCAGCCTGGATGTGACTCGGGGGCCGGCTGA
TAGAAGTGCGTGGGTATAGCAAGGATCATTAGAAGGAATGTCAGCGCGACATACAGACAGTTTGCTAGTT
CAGCCCAGGTCGTCATGATGGTGGTCGTGGACAAAGAGCACACGAGTTGGGCGCTTACCAGTCTCGTCTC
GCAACTGCGCTCTCCAACTGACTCATGAGATAGGCGAATGTATCAGCCACCCACTTGCAATCGTTTGAGT
CTAATATTGATACTTACTCAACTATACCTGGATGGTATCCCTGTCAAGTTGCGGAACAGGGAGTGTATGA
TTCTGCACGCCCTGCCACTGCCTGGCAGGCTGCTGGAGATCATTCTCCCGCCTGGTCGCCTGGTAAATAT
CCTTTCTTGTCGCCTACAACAGGTCATAGCTCGAGCTTGATACTCAACATACTAGTCTGGAGGACGAAGC
CGTTGTGCTGAGGATGAGTGTTAACTTCGAACTCGAACCAGGCGCTAAGCTTACATAACTCACAGCCCAC
GTGGACGTACTCTGAGGCGCTTGATTCAATGATTGATGTCAAGTTTTCCTCCCAGTTCTTCAAGTTCTTG
TCCCCGATATCTCTCTTGCTCAGAGTTCGTATGTGGGCGGCCCATATCATGGAACTTAAGCGACAGCTCT
GTCTCTATGTGCTGGTGTATTGCTATGCTTACTTCGACGCAATCATCTTCTACTATGAACGGCAATCATC
TGCATACTCAGGCTCCGCCGCCGAGTTGATAGTTGAATGCTAGTTCGCTTTCAAATTCGTTGAAGTAATT
GGACAGCGGCCTTTTACTGATATATTTCTGTAGGGTGCGTGACTTGAACACCGTCAGTGAAGTCTCACAC
CATCTTCTCCACTAATAGAAGTAATCCAGAACTCTGGGCCACTCGGCCTCGCAACCTCCGTGGTATCCAC
TCGAACCAGTCATTATTCACATCGACGATGTTTTTTCACCAACATTCGTACGTATATATGCCTTCTCTGC
GCTCTTTGCCTCCACCAGTCTCCACAAGAGACCTACTTACGAGAGTACACACCAGCCCGACGTGTTGCAT
CCCCCGATCCTCGGACTCTGTCGGGCTTGTTCTCTAGCCGTAGTCACCACCACCTTCTCCACAGCAACGC
AATCATGAGGACACCTCTGCACCGCAATGGCCAGCCGCACCATAAAATCCTGGAACAGCCCACCTTGTGC
AGCACGTCGTAAGGTACACTCCCACCCATTTTTACTCATCATCGGAACGTCCTTACGATGCTGGTATTCT
GAATGAGGGACAGCCAACTCAAATTCTAAAGATTACGCGTGTGTAAAGTACCCAAACGCAACAGCGACTA
AGCTATGAAATCCGCAGAGGCATGCGATCTACAGCGAGATGGGAGCACAGCCAATGGAGATGAGGCCACC
CTGTGTTGATTACAGCGTAAGCACCATTCCATTCGCACGAAGGGTCTATAGCACTTACGACGTTGTTGTT
CTGGCAGCACACCGGCTGAGCCTGGCACGCATTGCCGCTGCCAACACCAATGGCGGAGATGGGTGAGCAG
CCCAGACCGATCTTCGCAGTCACATCCTGGACGGTGGCCCCAACGAGCCCCAAGAGAGCCTGCCCAGCAG
CGGAGTTCGCCTACAGAGTTGTCAGCATCAGATACACTAAGAGCAAGTAGAAAACAGAGAGGTAAGGTGA
CGTACACTCTCAAGGCTGTTGCAGCACTGAACGGGGCCGGTGTTGCAACTACCATCGGCGGCGGCCGCAA
GGGTGGCGAAGACGAGAGTGGAGACGACTGCAACGGAGGAGAACATGACGGTCAAGATAGGGAAGTGGTG
CAAGAACGATAGGGTTGTGAGGCTACGAATGCAAGTGCGAATGCGTCGAATGCTGCTGCTTAGTTGTCCT
CGACTCTGGGACTCTTTTATAGACTCAGTCAGGCAGCCCGCTTCCAAGAGGCCGCAAAATTTTGATTTGC
TCTTCACGCCCTTCACGCTGCGCTCTTGGTAGCGGGCCAGGGTTGAGCCAGCGCCGTGAAACTCCAGCCT
CGAGGTATCTTTGGGGCGGAGAAAGTCAATATCATAACGGCGAGCCGAACGGCTATGTATGGGATGGGCG
GCACGTCGCACGAGGATTTACGCACCTCGAGAGCGGGGCGCACGTCGGCTGTTACTTCCTTTATTGTCGC
TTAGCTGCGCAACGTCACGCATGCCCCCCCGCTCGAGTCGCAGGCCGACGTCGCTTGGCGGGATAGGGGA
ACGTGGACTCGTGCTTCCATAAGTCGTGGAATTGCCAAGGTATCGATGACTATCTGGCAGTTCGAACTGT
TGAGTCGTGAATGCGGATCGGCGCTGGCAGGACATCACAGAAACCCTCAAGCTGGAACGACAAGGATTTA
CCATGAAGCAATCCCGACAGGGTTCATGGACTCTTGTCACCGGTCTGCCGACTGATTGTCTTCAGGCTCG
GATATGGACGGCGTTCAGGTAATTTGCGATAGCGTCAACCGGCGGTAGTGCCTACGCGCATGAATAAGGC
TGGAGCCTGACAGCGCAGACCTTGTCACTATTTCACATCGGCTGCACCTCGTCCATTAAAGTTACCCTTG
CTCCGGGCAGCTAATTTCGGGCGATTGATTCCGGGTGGTTCCAATGTTCCGCCATGACCGCCAAACGTCT
CGTGATACGTCGTGCGAAGGGCGCGGTGCCGGCTATTCGCATTGCGAAGAGGCGGTCTCGGTATCAAACG
ACCGACGCGGGACAAGGAAGGTCGAGATTGTATGGACGGCGAAGTCGTAGTGAGGGAGCTAGTACACGCA
AGGCTACTCCGTGCGCCAAAAGCCAGGAATGAGCATGAAGAACGTGAATGCGATGGAACTTGAAGGAGCA
CGCTACCGTGACAACACCATAAAGATACCAAGCGTGAAGACGACTGGATGGAAGACAAAACACACTCAAC
GTTGTTCTTCACCCAAGGGATTACCAGGTCCTACTCTTACTTTCGTGAAATGGGTGGTAAAGAGCGTTGT
GACATATGAGAACGCAGACAAACAAAAAGCCAACTCGGTCACTTCGTCTTCTCCGAAGAAGGCGTGATAA
CAGCGGTTCGACTGGGTTCGGAATTCGAGTTGTCGAGCGCGCTGGCTAGATCTCCCTGGGTATTTTGCGT
GGTGTTCCCTTGGCTTTCTTCATCAGTGTTGATCTATCAGGAATGCAATCAGTAGGTAGAGACCGAGAGA
ATTGAAGCAGCAATGACCTACGTCGAGTCTAATGGGAGTGCTCAGATTCCACGCGAGGTTGGAGATCCTA
TTTGTAGAGAACCCAGGCGCTGGGCCGTTCTGTAACTCAGCGCGGCCGTTCCTATGTGCGTTTCTCAGTA
CAACTACTTGTCGCCGAGGGTCAAAGAAAAGCATCGCATACAACGTAACAAATAGTGAGATGACATATAG
CTTCCCAAGGATAGATTGGAAGGCAAGGTCCCAATAGTTCTCGTTCACCTGGTTCCATCAACGCTCAGTA
GTCAGTGCAGGTTCACGTAACACCGGTATAGAAAGTTATCACCATTGTGAGATACATGACCACAGTCATA
ACCGCGCAGATGCAAGGTGGCAAAGCGGCCTCCCATATGAGCACCGTCAACCGTCTTAGGACCTGCTACC
GCTTAGCTGAGCACCCATGCACATGTGAAGTTTACTTACGCGACGAAACCTTGAGGAAGTGACGTTTTGC
TTGGATTGCGCCAGGAACGTGAGGACTGGATGCAGAGACGACGGAGTATTGAGCTGCAACTTCGGATCAA
CACTGACATGTTGTACTCACGGATCCCAGTCAGCAGGACGTCAAGTACTGTTGCAAACCGTTAGTCAGCA
CCAGAGCCTGTAGACTGTAGGATCATGACCGACCTGCTGAGCTTGTCAAGCTCAGAACAACTAAGTGGCC
AGTCGGAATTAGTGCCCTCATGTGAATGGAGAACGAGCATGTTCCGCGTACATATCGCGCTGATCTGTCA
ACGGGTGTTAGCATGAAGACGCCAATAATACGCATAGATATTGAACCTACTGGGACCTTCGGGAGTGGAC
CGGCTTCCACTTCAGCGTCTGGTACGATTCCAAAGTGTACTCGGAATGTTTGTACTGTGTTGACTAGGCC
CGCGAGGACAGAGGCGAGTAGCAGGATCACAAGTATGACCTGTTCGGCAACGTTTGTTATGATCACAGCT
GGGCGAGGGATGGGAGGAGCCGACGTACCAGTACATGGATATTGCGATTGAAGAGCTACAGCCAGGGCAC
GATCAATACGTTGCGGTCTCGGTATCCTCCAGTCGACGTACGGTCCAACACCGCCAAATGAGGAATGCTT
GCACTGGCGCGGCCATTAACACTGTCTATAGGGCCAAACGGGTGGGGAAGGGTGTCACGAATCAGCACAC
GACCAACTCACCATTGTGGATTGGATCTTATCAGCCCAGGAGAACATCACGCTGCTATACTGGGACACGT
TGTGAACAAACGCAGGGCTTTCAGACAGGTCACCATGTACGTACCCAGTCCCCGAACTTGTCGACGAATG
TACGCCATGACGTGTAGAAGCTCAGGCACGTTTGGAAGCTGAGCGCATCACGAACATACGATCAGAAGTG
CCTTGGACGTCGATGAAATCGTGGTGCACCGCTCACAAGGCGATTGTCGTCACACACGAGACAAGTGCGC
GTACGACTCCAAGTTCTCGCTCTGCACGCTCCCAGAACGTGAGCGACTGGTTGATCAAAATCCCAGTCTG
GACGGACTCGAGGGTCAAGCTGACCAGGGCGGGTCCGATGTACGACCCTGGGTGCGTCTTCAACCACGCG
AGCGAGAGTGGCATCCTAACGAGTGAGCCACGATCTGACCAGGAACGTCAGTGGCCAGAGTCACAGTTAG
CGTAGAGCGGCTGAAGGTGCCGTACCTTGCTACAGCAAGGAGAAATCAGCGGGAAGCTGCGATGGGGAGA
ACGCGGGCTTGCGGACGCACCCTGATGCATATCTGGGGAGAGGAAGAGAAGAGTTATATGAAGGGCGCGG
GAACGTGGATGCTAAAACGGTCTCAATTCAGCGGACCCAACGAAGACCTTTCATGTAGGCATGTCCGTGC
GGACGCACACTCTATTGAATATGCCGCAGGTATTACGAACGGTTCGACCCTCGGCAGCGGGGTCACAAGC
GTGCACCCGTCATTCGGTGCGGAATGTCCCGTTAACCCTTGTGGTGGGGTGTGTGCTCTGTCTAAAGATC
CCGCAGGTGAGTAAGGGAAGGTGCACTCCTCTTAACGATTGACTTCTGTTTGGGGTGTCCTTCGCAAGTT
TCCTGTGAGGAAGGTGCGGCGGCTTTCCAGCTACAAGCTACAAAGTTCACAGTTAATCAACAGAGCCTGG
ACGCACAAAAGTCCAGGTCGTTGGTTTCCCGTGGGAAATGACGTACCTCATCGGTGATTCTAGCCTCGGA
CCAAAGCGAAAGCTCAGCTTGTCCACCTGCAGTTGTGTCCGTGCGGTCTATATGGCTCGTCATAGACCGC
AGAGGGACAGCTGATTCCCATGAGTGGCGGATGGCTATAAGCTACCAGATCACTCACTTCGTATCCACCC
TTCTACCCCAACTTGCGGGGCTTCGTGTCTTCCGATTGCCCTGACATTGAGCAGGAGTATATAGCGTATA
GAAATCATCCTTGGGTGTGGATGCCAGGAAGACCGTTTGACGTCAACGACGCATGCGCAGGTAGGTACGT
AGAAGCTGTACCCGATACTGGGAGAGACCACCCTAATCTCAGTCAGGATACGTGCATGGAAGCTCAGCGT
CAGATCTCAGGGCCATCCCAAGGAAGAAAGCGTAGTGCATGGAGTGATAGACATTGAATAAGAGCGCTTG
ACAGCCGTGCGCATGCGCGATCCACGTCCGTCGCGTCGCGAGAGCAAAGTATCGGAAGCCCCCCGCCAGT
CCGCCGGTCGTGGCACAATGACGTCCACCTGACGAGTATCAGAACCCAATGGGGTGCGAACCGGAGCCGT
CGGAGTAGTGCAGGACCCGGTATAGAAAGTAAAAAATACCAGTAAGTGCCTACCCATATTGATTCCCAGG
CATCAACTCACACTTTGAGGCATCTTAGAGGCTGACTGACTTGAGTCATATGAGAACATCGCTACCGTAG
GACCATTCTGTCGCAGGCGGCGCCCTGGAGTGTGGTTTTACTTCTGCGGCCGGAACTACTATGAGGACGC
ACCATGCCTTTCCTGACAATGCCACCACACGGGGCACGCTTGTCGGAGATCCAACGCGACTCGGGATAGA
AAGAAGCATGCATCTACCCTGGGATCCCCAGAATCTGGTGAGATCAAACCACGAATCGGCAGAAGCGGGT
ATTAATCCCGTCAGGACCAGGGGTCATAGAAACACTCGCATCATGCCGATGAAGACATTGCAAGGAAGAA
ATAAGGATGTGGTCGACCGATTGTTGTCCCTAGGATTATCAAATAACAACTCAGAACGGTTCTGACACAA
GGGGAGATAGAGAACACCGACCAAGCTAGAAGGAACAAGCCAAGATGTGAACGCGTCAGTCTGGTGACCT
AGGTGCGAAGCACCCTTAAAACCTCCGCGGTCGACGTTCTCATGTCCGTGTAAGCTCTTTAAGCGAATGA
AGCCTTGCGCATAGCGAATACTGGAAAGGAAGGTCCCATGCAGATACAACCTTGTGAGTGCGCGATGGAT
GCTACAGACTACGTACAGCCCTGAAGGACGTCAGCGAAACAATAATACGATTACCAAGAAGCTCAATAGC
GTATCGATACAATAGGGTAGGGGCCATGGCTCGTGCCAACCTTCACGAGGACATTTGGTGAGAGACAATC
GAATGGACGGGATGTATGTTACATACCAATAGACAATAAGTTACGCAATAGACCGATCTCTCATGCATCA
CGCCTAGGCTCAGTGGAAACACCTTTCTCGGAGAAGAACACCACCGACACCGTCATATCATCTCTGTGCG
AGATATACATCAGTGACCCCCAGACGGACTTGTAGTTCGAAAATCAACGTACCTATACACCCTCGCCTTG
GGTGTTTTCATGTATAGCAGCGACGCAGCCAAGTCCTTGTCGATGCCACCAAGCGCATTTCTGAGTACGT
GGGTGGCCGCGTTCGTGTCTGCACGGGCGAAACGCTTCTCCGCATTCCACTGGCGATAGCGAACGGTGTT
GTCGCGTTCTGGCAGCCACACCGGGAGCATGTGCGGTAAGTACCCTCCGACGGGCTCGCGCTTTATGTGA
CCGTTCCGCTCCCCCTCCTTCCAGAGTCCGACCAGCCCGACAGCCTCCTCGCTCGTCAGGCTCTCCCAGA
TCCCATCCGTCCCCATGATGAGGAAGTCGCCAGGCTGAATCTCAATCGAGGTCACTTCAGGTTCAGCAGT
GATGTATGGTGGCGTTTTGACCTCGGACAGCGGGGCGCGTCCGAGGAAATGCCGTTTGAGTTTGTCCTGC
ACGTCGCGCGTCCACTTGTACCTTGCGTCCCCGAACGCGCGCGACACGGCCATGCCGAAGATGCGCCCGT
TCTGTATGATGTCTTCGCCCGGATGCTGCGCCTTCAGTCGCGCGATCTCGGTCTCGTTCTCGCCGTTCTG
CTCCGTGGAGAGTATGTACACGTCGTACTTGGACGAGCCGTCCTCCTCCACGCGCCGCCTGCCCAACACT
GCGCGCGAATCTCCTGTGAGCGCCACGTGCAGACGGCGAGAATGCGAGTCGTAGAAGGCGAGGAGGGCGC
ACGAGCCAGAGTTCGCAGCGGCCAAGAGCGGACCTGCAGCTTCTTTCGATTTCGCCGCCAAGACGGTCGG
AACTGGCTTGTTCACGATCTCGTCGTCGAGCTTGTTGAACGTCGCCCGGAAGGTCTGTGCGATCTCGTGC
GGAGTTGGTTCGGGGATGGATTGAGACTGAGGTCCGGCGAGACGGGAGTAGAAGTCTCCGAGTGCGCCGA
TGACGGCAAGAATCAGATTATCAGCGAGCCATTTGCTCGTGTCCCCGCCATTGTGGCCGTCGTAGATACC
GAAGAAGGACCAGTACCCAGAAGGCGTGGACACCACCGCCTCCTGATGTTCGTCTTCCGCCGGATTGTTA
CTAGGCGATGGATGCAGTTTGCATCAGCGTCGCTCTACTCGCCAGAAAGGGCACAATGACTGACCTCGCG
AGGTGAGCGAAGTCGAAACGAGTGATCCCAGAGGTTGCGGGAGCGTAGGTAGTCCTTTCGTTTCTGCGCA
GGACTCTGTCAACATCAATGCCATGACGTCCTATGCAAATGCAGGAATCATGAGTTCCAGGAAAAAAAAT
TGGGAGGTATCGTGCTTACGATCCAAGTCTCCTTCTAGAGAGACAGCCGCATTTGACAGGCAGCTCACGG
TGGCTGTCCAGATGCCGAGAAGGGCAACGAGAATGGAGCGACCAACACTGGAAGGCTCCGAAGAATTCGC
TTTCTCCTCGCCCTTTGGAGACGCAGCCTTCGTCCGAGGTGCTGACGACATAGATCTCCTAGCTGCAAGA
AGAGATGCTTGGGGCAACAAAAGACGTGACGATAGTCGAAGAGAAAAGGAAATTGCGCAAGAGTAGGTGC
CAGTGTAAGACAGAAGTAGCAGGGCACGTCGCATACCGCGCTCTGCTGCCCTCTGAAGTCTTAAAGCAAT
CTGGATCGCGGAGGGAGGATTCGGCCGTCGAAATGCTGCGTGACTTTCCGAGCGCAGGAAGAATGTGGCT
GTCGCCACCAGCGCGTGGATGGAGGTACGGAGGAGAGTACTACGGAAGCGCGCAATCACCGGAAGGCTTG
GCCCAGGTCCGCCACGTGGCTCCGGCGGTCAAACAAACACCCATAGTTTGATCCGCGATGGACTCTAAAC
CTCCTCGACTTGAGAACGACCAGGTAAGTGCCGCCGTTAGGACCACTAAGCCCGCGGGATGTTCACAGCA
CGCTGTGGAGGTTAAGACTAGCACCGCCACAGCTGCTTCAGACGGTCTGCAACTTCGGCTAGCCATCACA
GCAGAGGCCGTTTGATCAAGCTACGCTGGCAGTGATGCCGTGTACACAGCGCGTTTATCTCGGCCCTAGA
CTGAGTGGTACGATGCTATCTCTATGATGTGAACGCCCGAGACTGCCATCAGCCATGATTATCGAGTGGC
ATGCCAAAACCGATACCACAGCCACTAGCCTCTTCCTTGTGCAGTGACTTATACCTATAAATATTGAAGC
TCGAGGCTATATGGGACCTTCCAGATGCCCCCCTTCGCCGTGCATCCCATGGGCACAAGCAATGTCATGC
CGCCAATTCAGACGGCCCAGCCGACCCGGATGCGCGCCATGTCCCGCCAAGTGCCGACTCTCCAGTATCC
GTCGCTTGCCACTGAAATGGCAAAAGACAATTCAAACGTCACTCGCCTTCACGGTGACATCCCAGAGGTG
CTGGTTGCAGCGCACCAGCTCGCCGCAGGTCTATAAAGGCCCGCAAGACATGTCCTCTGCCCCATTGCCA
GCCAGCAATTCCCCGACCCGCACTAGCCTTCACCCTTCCTTCATCTCTCGCTCTTGTCCACGATGTTCGC
TCGTCTCGCCGCCGTCTCTACTCTCGCGTTTGCCGCTCTTGCCACCGCGCAGGGCTCGTGCTCAACCGGT
ACCGTGCAGTGCTGCGAGAGCCTCGAGAACGTGCGTCCCTTCCCACCCACCCTTTCCTGACCTCACCCGG
GTGTTGCTCATGTGCACGAGCTGATGGACCGTTGCTGTCCTTAGACGAACTCCATCGCAGGCTCGACGAT
CCTCGCCATTCTCGGACTCAACCTCCAGGACGTCACGGCGAAGATCGGGCTCAAGTGCTCGCCCCTCTCC
GTCGTGGGCGTGGGCTCCGGCAACGCGTGCAAGGCCGAGCCTGTCTGCTGCCAGAACAACAACGTTGTAC
GTACTGTCCGAGCCAACGTATCCTTGTCCTTGGTATGCAACTTTGTCGGTGTTGCTGACTTGTCGTGTCA
CTGTCATAGGGTGGCCTGGTCTCTATTGGCTGTGCTCCTGTCTCCCTCTAGATTACCACATTACTTAGTA
CAGATATTTGATGGTTGTGGCGTGCTGCTTAATGCATTTCGAGTTTCAAGTTCAATTTGTCGTGTAGTAT
CTGGCAGCTGAACATCTCTTCAGGCTCTCCAAGAGCTTGCCGGAGCACCACTCTTCCGAGTCTCAGATGC
TCAGTTTGATCCATGAGGATGCACAACACCTATGCTGCCACTCATTCTGCCACTCATTCACTTCGACTTT
ACATGAAACAAGGAACTGTGAGTTCAACGTGGAATGAACCAAATGAAAAGTTCAAGTTTGAGGTTGTAAA
CCTATAAGGAAACTGTAAATGTATCCGATATGGTGTAGTGGCTAACATTATCGCCTCTCACGCGATAGCC
CGGGGTTCGATTCCCCGTGTCGGAATGTCGCAATCTATCATTTTGCTCACCATCCACTTACCGTAGTGGT
AAAACGGCGTAGGCCAATCATCTAGATGAGAAGAAGACATGACAGACTGACTCCATTGCATGCTTTGTCC
GACCGGTGTGGTCTCACCGTTCTTTCTCCACACAACCAGCAAGCAGGCTTGTTGCTTCTTCAGCGACGAT
ACAGCTGCCACCGGCACTCTAGGATCTGCGACGACACTGCAGTGCAGTTGCGGTATTTAAATTGATTGTC
CCTGACGATGCGTCGGAGAGGATGGAATGGCGGCTAGCCGTCCGCCGATCTCGATCTCCTTGTACTTACA
GTGTGCCGAATACTGAACGTACTGGACGTCAACGTTCAACAGATGTGCGCACATGTGAGCGTATGGAATA
TATATACATACACTCATCTGAAGATCCGCGGCAGGGTGTGTTCGTAACTAATGGGTAAGTAGTGGACTGA
CGGTTCACGATGACGATGAACCTACCTACCGTGTGGTGGACTCGGAGGAAGTACGTGAGTCGGCAAGTTC
TGGGATCTACCGACTTGGAGGAGACACCTGAACTTGGAAGCCTGAGGCTGGGCCCGGGGGTCTGAGCACG
CAGGTGGGGCGTTGGATGCGGTATACATAGTTAGGCTTATAGTGTGGCAAAGGTGAACATGAAAATCACA
AACATGGCCTCGTCGGAGATCTAGAGGAAGGCGGGGAGGGATCATCGCTGATTCACTCGGGATGTCACTG
CCAGTGGATAGTAAGTAAGTACTGAGTACTGAGTAACAACAGGATCAAGAGCGAGACAGTAAGGACCCGA
GCCTCGAGGGCCGAGGCAAGCATGCGCACAGACTACAGTGATGGTGACGGTGACGTAGTGACGTCATCGA
TATCGGCGATATGTTATACGCTGGTGCCATGCGGACCTTGCCAGCGCTAGCATGTGCGGCCACAGTGCGG
GTGTGAGCACGAAACTTCGGTGCCACTCACATAACACTGCACAGCGCAAGTATGTACACGTACGTCCATG
TATGCATGACTTGAGTCTTGAGGATCCAGTCGGCGGTGTCGTGTCCGTCCGTTTACGTCTTAGTTCAGGG
GGCTCGCGCTTCGACGCTGCGGCCGTTCGGTCCGGGGATGGCATTTGCTAGGCCTATACGCTGAGTCGCT
GACCCGGCAATGGACGATAGAAGGGGTAAAGTAGGAAGGAAGGAATGGTACATTGGTACGTGTTCCTGGC
CATGGACCTGAGATCCGAACCCGAATCTGGACACTTGGTAAGACTTGGGTAAGTCGGAGCCTGCGAATGC
GAGAGCATATGCATGGTCCGACCCTTACAGTGACACAGCTGCAGCGAGTAAGCTCCGCACGACGCCTCGG
CTCGACGGAACTCAATTCGACTCGTGTCGGACCGCGAGTGGCACGGAGCATGTGCACGCGCACGCGCACG
TCGCACGAGAGGGGAAATGTAGAGAGACCAATTGGCAATGAATAGCGGTGGGTTACAACTACTGATACTG
GTGAACACCGGTGAGATGCGTGGTGGTACATTGATTTTGCCAGGGAGAGGAAATGAAGACGAGGAACAGG
ACGAGGACGAGGAACAGGAGAGACGAGAAGGGAACTCGGGGATAAATACTAGCCGGCAGTGTGTAGCGTA
TATGCAGCCAAACCAGAGAGATACTCAGATAGACAGGAAGATAGAGAGAAAGAGAGACGAGAACTAGAGA
GACGAGAACTAGAGAGACGAGAGGGCAGACACTGAGACAGGGGCGTTGCAGTCGTGAGCAGTGAGTGGAG
AAGAAAAGGAGGAAATGGATGGTGATTCTACAGTTGTGTGGTATTCGACATTCGTGACGATTGAGAGAAG
AAAAGGACCGCAGGGAATTAATGATATGGAGATGAAGCAGGCGAGGAGTGTGTGCGTGGGATGCGATTAC
GGTAAGAACGAGAGGCGGGGGTGTGAGACAATCGGAAATGCAAGGGGGGGGGAGCGGGGAGCAGTGTGAG
ATGCAATGCGTGATATAGCAAGGGACGATACATGGATGTAGATGCGGGAGGTGAGGGGAGATGGGGGTGG
GGAATGTACATGTGCAAGGAAGAGATGGCTGGAGTTGGGGATGGGGAGATGAAACATGAAGATAACGAGC
GTGTCGTGTCGTGTCGTATCGTCAAAGCCCAAAGCAAAGCAGCGAGAACAACGTCAACATCAACCAAGAC
TGACCGGGGTGCACATGTCCATCTCCGCATGCCTCATCACCGCACCGACGCCGTCCCCCCCAGTCTCAGT
CTCCTCTATGCACACGGTCCCCCGCCCAACGTTCCAACCGTTTTCGCTTGTCCCAGCTAGAGTGCTTCAT
GCCGCGGCGGCGACGAGCTGCGACAGCCCGCTCTTGACGTACGTCTGGCCTTCACCTGCAAGTCGGCGGC
GGAGGTAGACACCAAGAGGCCGTCCGCTCCCCCGACTGAGCAACACGCTCGCAACAAGCCGTCCGCGCAT
GTCCCTTGCGCTGGGACAGCTCGGTGCGCCCAATCCCGGCGGGGTCGTGACTCCGGAGCCCGACGAGCCC
GCTCCAGACACGGACATGGTATACGACGGGACGGACACGCGGGACCGCGGCGCGCGCACCATGGGCGGTG
GGGGCGGCGGGAGCGGGGTCAGCTCGTCCTCGAGGACGGGATGGGAGGAGAATGAGGACGAGGACGAGGA
TGAGGAGAGGGCGGGGTCCGCGAACGGGTCGTCGATTTCCGGAATCGCAATCGTTCTCGGGAGGGCGGGC
GAGTGGGCTATGGACGAGGCGAGTGCCGAGGCGGTGCGTTCTGCGGGGGCGGGCGGGGGAGGGGGCGCTC
TCCGAGTTGGGGCGGGGGAACCGTAGGAGATGGTGGTCCGACGAGAGCGGCTGCCCGAAGGTGATGAGCC
CGCTCCGAATCCGAGCCCGAGTCCGCCTCCGAGGCCGAGCCCGGTGCTTGACCTGGCGGAGAGCGAGGCG
GGGGTTGTGCGTGCGAGGACGGGGGAGGAATCGAACTCGTAGCCTGAGCTTGCACGCCGGGGAGCGCAGA
CGTTTGGTATGCGGTTCCATGATGCCTGTGCGGAGGACATGTGCGAGGCATGGCCGTAGCGGCTGGACGA
ACCGTGACCGAATGCGCTGTGCATGCGGTGGGAGGGAGCTGCAGCGGCCATCGCTGGGCAGTCTCAGTTG
GGCAGCGACAGAGGCAGGACGAGGGAGATGTGGGGTGAAAAAAGCGGAGGTAGTGGGGAGAGCGGAGGAA
GTAGTGGAGGGTGTGGGATAGATAGTATAAGGATTAGTAAGGCGTACTGGTGAGAGCTGGACGACGAGGA
CAGCGAGGAGAGCGACGAGTGGACTCGGCGGAGATCAAGAGAGGTGTTATATATTCGAGAGAGGGAGGGA
GAGACAATAAGTCGGCGGCCCTGTCACTTCCGTCCCCATCACGCCCGCTTTGACATGAGCCTAGGGAGGC
AGTGCCTCGGCTCTCTCTCCCGGCCGTCCCAGGCGCTTCCCGCCCCCGCAACGGCGACGACGACGACAAC
CGCGAGCGCAGTGTGTCCTCGCCTCCTCTTCCTGGAACAACGTACTCTCCTCCATATCCGTCGTACAAAA
GCAACATCCCCAGCGCAAGCCCTTTGTTGCGCGCGCTTGGGGGCATGCTTCTCGCGCCCGGTTCGCCTTG
TACGGCGCGTGCAGATCTCGAGTCGCCCATTCCGTTACGGTCGGTGCATGTCTGCGCCCTTCCCAGGTCC
GAGTCCACGCGCACCGTCCACTTCTCCGACCTGCCCCTGCTCTGCCTTGACTATCGTCTACCCCAATGGC
AACGCCGGCTGTGTACCAAACGTTGGATTTCTTTGTACTGCTCTCGCATTTCGTCCATCTCGACATTCTA
TTAGGAATTACGGTGTCTACATCTGGCTACTCGCGTCCGTCTCAACATTCTTCGCTGGACACATGTAGTA
TACACTGGACAGGATCATCATCGCCGCCCTCGCAGCATCAAGTTCAAGTCAAGTCAAAACTCAGTTGGAG
CGGCACGGCGGCACAACGGCCCCAGTGGCTCGAATGCATCACCTACCACTAACACCGAGCACTGATCAGC
CATTCAAGCGCAAACTCTCAGCACCCAGCACTCTTTCCCGTCCACCCGCAGATAGTGCTCTCCCCGCCAG
TGGCACCGTGTCACATCCCTATACAAATCTCTACACAGCATTCGAGGGTTTCGAGTCGCAGTGGCCCATC
CCATCTGCGCATCCGCCTTCCAGGTTGATGTCCCGCCAGTCGAAGAACGCAAGCCGAACGGATCTCCGGC
CCTGTGCCCCTCCCCATCCGCACTCTCGCGCAGTCGCCAGTCGCGCGACTCTCCTCCGTTCTGTCCGTAC
AATCCGTTCTGGGACCCACGCTCGACTGGATCGGCAAGGCGCAAGGGAATCCGAGGGAGGAAAGAGCGGT
CAGCTGGTCGCGGGCGTCCGAGTCCTGTAGGCCTGAGGCCGTGCGGCGTGAGTACTTACCCTCGTCTGGA
CTGGTGGCTGCATGACTGGTGACTAGGAGCGTCGTGCGCATCTCCGGACCCTCCCCATCTGCCATGTTCC
TCTTGTCATTCTGGACCCTGGTTCTATACTAGTCTGCCACTACGTACCCAGTGGCAGTACCGTACCCAAA
TACATCGGATCCGGGTTCCCTCCCTCCTTCTCTTCCTTTCCGTTCTACCAGCCAGAGCACCGGCTCCTCA
ATCTATGTAGCCCAGCCCGCCGGCAAGATATGGGGTCCTCATCCTCAACATGTACACGATCTTCCACGAT
CTTCCTCGATGCGCTTCGCCGTGCCTCTCTGCTCTCTGGACCTGCCGTCATCCGTGGACCGGACGCGTAC
CGCCAGCTATCAAGCTTTCGCGCGTTCCCCAGCCCCACGTCTCTCCGTGATCTCAGAACACAAGATACGA
TGGGGTATCAATAGCGATCGGCGAAACCGCCGTACCTCAAGGCTCACCGCGATCTCAGCACTCAGTCGCT
TGTTGCAATCTCTCTCGCGCGCTCGCTTTCGCAAACTCTGCAGGCCTCGGACGTTTGAATCGCGGTTTCC
GCTCGTGCTCCGCCGCCGCGGCGATCTGGCGGTGAGAATCGGCCCCATCGAACGACCCGCGTCGACCGCC
CGCGGGTCCGCTTGCTGCTGGTTGCTGGTTGCTGGAGATCTCCAGTTTTTGGTTATTGCGCTGCGCGTGC
GCGGTCTTTTGAACTTCTCTTCTCTTCTCTGTCCGAGGCTTTCTATCGCCGCGCGCCATCCTTGTACTCG
TATTTGTTTTCGTCGCAATGTGTTTTATGTCATGGGCATCCTGTTGTTTTTTGTCCATTCCGTTCAGTCT
CACGAGGGCGTTCTTGCACGCACGCAACGGGAGGCAGCGCATTGTGCATGTCTTGCGGGGAGCCATGGCC
ACATTACACCACCGCGCCCTGACTAGTGCCTGGTGACTGGTTGAAGGGATGTACCAGAGTCCATGTGTTC
GCTACTTACCGTATCTATATTTCCTCAGGGCCTCGATCTGCCTCGTGCTACTCACGGTGACGTAGCGTTG
ATAGAGTACTTACCACACCCTTTACTATACCGACTTGCTTCCATCCGCGTCAACCCACCTGCACAGCCTC
GCGCGCCGCGCGTGGCGGCGCCGCTGCTCTCAGACTCTCGAGTCTCGAGAACGTCATGCGATATCCACAG
AGGACCCGCCTTCGGATTCCGTTCCACTACTATGATGCTCTTCCATCGCTCGCCGCTCAACGTGAACTTT
CGATGATTGAATTTGTTGTGGGATGGCCAGGCCACCTCCGAGGAGTCGGCGAAGACACAGCCTCTGCTGC
CGCTGGACGATTGCACGCAGGGACGAGGGTTCTAGGGTTCGCTCAGGTTGGGTGGGTTGCATGCACGTAT
ACGCATACGCATACTCATATGATGCAGATGAAGCTTGTTGATATTCTGAAGGCACGTCCCTAGTTCTACG
GTTGTCTCGCGCGCATAGTCCTGGTATTGGCATCCATTATGAACAAGTTAAGTATCTTCATCTTTACTAT
TCGCCTCCTTTTCTTCGTTAGCAGCCCTCCTTCGCTGTCAGCGTAATCTCGTACTCACGGCGGGCAGCAC
CACGGTCGAGTGGCAGTGGCTACCAGAAATCCATCCCAGGCCCTTTACCACACTCATAGCGCCTTGGACT
CGAGTCCTTGGGGCAGCTGAACTTTGAGTTTATAGCACACAATCGGACGCAGGTGAGCGCTGCACTAATA
TATCATAACTTTGCCACCTCGTGGCCGAAAAGGGCGCTATAAGTGCCCCTCCCAAGTTACAGCCTTACAG
GTACATGGCTCGAGTGGTAACCGTGACATGACACTAGTAGCAGTTGTTTCGATATTTGAGGTTTGACGCT
CGCAGTGACCCGCGCGGCTCGCGGACGTACCTGTACATCACCTTCGGGTCATCATCGAAACCCTTCTACC
TTCCAGGGAAGCCTGCGGGAGACTGACAAGCCTTCTTCCGTATGAGGGTTCCATGGACAGATACAGCAGG
TTTCCGAACACTGCGTTCTCCAACAATTATATACCCGCCATCGAGCTCTATCTCACTGCTCAGGCACTTC
ACTAATCAGGCCAAGTGAGTATATGCGTTGCTTCACCTCTAGCGAAAGCCTGAGTATGTAGCTGATAGCC
TAGAGAGTCACCGTCACGCTGCGCCGCATACCGTGCATACTGCCAGGGGGTTACCGTAACGGCGCTCTCC
CACCGGTCGTGAACACTCTTTGTCCCCCTTCCCCCCCGAACTTCTTTCAGGCGCGTATGGCATTGTGCTC
GCTCCCGATCCCCACTTGAAGATCGCAGCACGCTCTTGTGTGGTACTTGACTTGTTCTTTGTCCCTGTAT
ACGTTCCTCCAGTGACGGTATGTGGTTCGCATGTACCAAGCTAGTCATGTACGTTGTGAGATTCGGATCC
GTTGTGAGGCTCGAGCTCAGACTCAGGGCCACCTGTTCGTGTGGTCGCTACCACCGTCGTATACGTAACT
GTCCTTGATTCGATGTTGGCCGGCGCGCTGAAGCGCTGACCGCCCATGCCCATGCTACATAGGCAGGTAG
TAGGTAATCAGGTTGCCGTTGCTTGACAAACGGCGCCGGCGCCGGCGCCGGTGTCAAGGTCCATGTTCGC
ACGTCCAGCCTTCAAGTTGTCTCTAGTATGATGGCACAACTTGTTGCACACACCGACGTTATTCCTACTA
TAGGTACTTTGGCGTCCCTTGGGAAGCTCTCAACCCGCCCTCCGCCGATGATCATCAAATTTGGTAGAAT
GATGCATACTGCGTAGTATGAAGAGACTTGTATAAGGTTAAGTATCGAGGATTCAGATTCCGCAGAATGG
TCACGTCCAGGTCACAACGCGAATATAAACTCCGACGTCTCCGAGGCATCACTGCTGTCACGGAGATTGG
TCGGAGATTGAGGATTTACGGGCGCTATGGCACCAAAGTCACGCTCGAAGTGAGATCTAGAGTTAGTCCC
CCTTGTTCAACACTCTTGCATCCTTACTGCTTCACTAAACACCTGCCCCACAGTTTGTCATGTCATAGAG
CACTGGGTAACGCCAGTGGCGCGCTGCGTGTCGCCTGAGCTCTTCGTACACCGTTCGGTACAAGCGTAGT
GCGGCGCCCGTGAACTGAGCCTGAGTGCCGGAGTGTGTACTTTTATGTAGGTATATAAATACATCTGTGC
ATATGGTGTCAATTCATGAGTCCATGTCATCAATATCAAGTCCATCCAACCTCTGGCAATAAGTAGTAGT
ACTTAAGAGTATGTCCAAGGTCCACGTCGTGTCTCCGATCTCCTCGTATCATAGAGCCTGCACCCTCAGC
ACCAGCTCCGGCTTCGTGCTCTCCTCGCCCATCGTGGGGTAGGAGACCGCGGAGTTATTCCACGCGACCG
GCTTGTCGGTCAGTTCGAACTTGAACGCGGTCAGGAGCACCGCGAGTACGACCTCTGTGTACGCAGAGAG
AGATGTGTCAGAAAGAGCACAGCAAGGAGGAATGGAAGGTTGCAGGGGCAGGTGACATGGCGCGGACGGC
CGGTACTCACTCATCTCGAGCTGCGAGAACTTGAAACCACTGCGATAGTGCGCGCGAGGAGGAGTTAGCA
GCGATCCCGAGTCGAACGAGGCAAGGTGGGGGTGGCTTACATGCACGAGCGGCCTCCGCCAGAGAACGAC
ATCCTGCACGACAAGTCAAGAAGGGGAAGAGATGATTCGTCCCCGGTCAGACAACGAACGATAACCACCA
TCGACCTCGTCATGATGGTGCACTTACAGCTGCGAGTAAACTCCTGGGATGCGCGCCTCCTCCAGCTCTG
TGGGAAGGGGACCGAGCCATCGCTCAGGCAGCCACTCCTTCGAGTCGTCTCCCCATAGGGCCTTGTTGGT
GTTGCTGGCCTGGAGATGGAGAAGGACCAGGGTGCCTCGTGTAACCGGGACCTCGTTCATCATCGAGCCG
TCGCGTCCCCGCACGGGAGTGTGCAGAGGCAGGGTGATGTCTCGCGCAGCGCTACGAGTAGTATGAGAGT
GCATCCGGGTGAAGAAAGATCTATGGATGAGACGGGAGACGAGATACGGGATCGAGGACGTACCGACGGC
CAATGATTATGACAGGCGCATATAGTCGCAAAGTCTCGCGGCAGACGGCGTCGAGGTAGGGAAGCTTGAT
GAGGTCGTCGTAGTCGATGTTCAGACCGCTGTCGGCGTCCGAGCTTCCTCTCGCTTCGATGATCTCTGCG
CGAAGCTTCTCTTGCGCCTCGGGATGCTGAGCGAGGGTGTACAGGGTGCGGGAGAGGGCGTTCGAAGTGG
TGTCCATGCCTGCGAGGATGAAGATGCTGTCGTCGACTCTTGAGTGAGAACTACCGCGAGTGCGACAAGG
ACATGGAAGAGCATATAGGCGACTTACGACATCTGTGCGACAAGCTCCGGGTCTGTGAGTTTCTCCTTGG
CGGACGCCGCGGTATTCGCCTTGACTATACGGTGAGAGGTAAGATATGTCGCACACACAGAAAGAAACAG
TTACGTACGGAGAATGCTCATGATATCCTTCCCCTCTCCCACCCGCCGGACCAGATCTTCGTCTCCCGCA
GTCAAAGCAGCCTTCTTCTCCTCGACGATCTCCTCCGAGCGCCGATCCATCGTGTTCGCGATCTCGGTGA
GCCGCCGGAGGTTGGCAATCGGAGACACCCCGAATATCGCCCGGATATAGCGCTCGGGCAGGATGTACGA
CATCGTAGGGATAACGTTTCTGAGGAGCGGAAGCCGGCCCAGCATAGGGCTTCACACGTAGTAACACGAG
CACGAGCACAAGCACAAGCACAAGCACAAGGAGTGGTGTCAGTGTCGGTGTCAGTGTCGGTGTCGCGCGT
GATGAGCGGGAGAAATGGGGACGTACAAGAACAACTTGAGTGATTCGCCGTAAGCGTCGGATGACTCCCC
GGCGAAGTCGTCGAACGAGTATCCAAGCCCGGCTTGTCCGAGCATCTCAAGAGTGGTGCGCGACATCCAT
CCGTTCACGTCCACCTCGTGCGCGTCTTTGCCCAGGTTCCGCCCCATCGCGCCCCGCAGCTGGTGCGTTA
ACAAAATAACTATGATAAGCGGGAAGGACGCCAAACAGTGCATAAGGATGGACGGACCTTGTGCGCGAGC
TCGTAGAAGATGTGGGTCATATTGCGTAGGTGGGCAGCGGAGAAGACGGGGTTGAGCATCTTGCGCTGCC
GACGGTGCTGTGCGCCCTCCGTCGTAAGGAGTCCATCGCCTAGGAACAAATGGAAGTCGCTGATGTGTGC
AAAAAGCGTTCAGCTTGATGGAGACGCGTCCACGCATTTGGTTGGTGCACGTACTCAGAGGGAGCTAGAC
TCTTCCGCCAGTGCTCGACGTCCTTGACGAGGATGCTATGCATGGCCTTAGGGTCGTAGGTCTGAAGTAT
CTTCTCCTGAATGAATGCGTCAGGGCGTTAGCAAATGCGGAGGAGAGGGATCACAACGAGAGACCAGACG
CACCCCTGCAACACCAGTGACCATATACGTCGGGCCATAGGTGTCATTGAGATATTCCCATTGCCTCCAG
CCTTGTGGCTTGAAGAGCTCGGCCATGCTCCCTAAAACAAGAGAGTCGGCCGATGATCAAGATACGTGAG
TAATGGGAACACACCAAACAAGACGGAATCAGGCGCAGGGCCTGGAAGGTTGTCGAGAGTACTTCGTACA
AAGAAAGAACGAAGTAGTCGCCATATATAATAAACGAGGGCAGTACCAAATATCACCGCTATCGCCATCT
CGAAGTGTGCTAGGAAAGAGGAAGGAACTAGAGAAGTGGATGGGGATAGTGGCACGAAAGATCTCGTAGT
ATATATATATCAGTTCACAATTGACTTGCGCATCAAACACGGCTGCTGTCAGTGCTCGACTCCGAGTTGT
GACCGTTCGGCTTGGAGGTATACGTATCATGATGGGCTCATTAGCACCGACTGATGTCAACTTAGTGAGA
ATCACACCGAGAGAGAGAGAGACTTGGGGATTACACATACCTGCGTGCGTCGGAACCGGAAGCAATCCCT
GCTGGATTTGAATAACACGACACCCGCAGCCGAGGGTACACTACGCCGCGCCGTGAGCGCGAGGCTGCGG
GAGGAGCACCTCGGACTGCGCATGAGTTGTTGATCCAGGCTGGTGAGCGCGGGATTAGAGTGGGTCTGCA
TCGATCCTGCCCGGATGCTATTGCGGCTCGCTGTTTGGGATGTATTACAAACTCGTAGAAGGGCGTTGCC
AACTGCCAGCATCCGCAGCACTGCCACGCGTCTATCACGTGCGCAGCCTATCTCCGATGTCGGGACCGGG
CCGGGAGCGCTCTGCTCCAGAACAACCTTGCATTCAGGACTCAGAAGCTATAGCACCCACTAGGAGCCAG
TCTCGTCCGCATACTATCGGTCGCCTACGACGACAGAGCCCTAGTGGGCTGGCATTTCGCCATCTCGGAC
CAAAGCCTGTAAATGCTGCAGGACGTCTTCGACCGCGGTAGGCTGGCGTGGAACCTCTGGTTGTATCGGT
ACTTGGAGTTGGTGTTCTTCCTCCATACAGTATAAGCACTTGCGGAGGGCGAGACGTCCAGGGAGTATTG
CGCGGCCTTTGGGTATGGCGCCGCTTACAACTGTCCGTTCGTCCTCTGAACTGACGGTTCTAGCCTCGTT
GTGGGACACAGGATAGCTGCGATATCATGATCAGTCTCATAAGATCCACCCACTTGAGGATATGTGACGG
AAGGAAGGAAGGAAGGAAGCAAGGAAGCAAGGAAGGAAAGGGTGGAGCAGGCTTCCATCTGTACAAACAC
CGCCGGGTGATGGCGGGTTCACCGACATCACCACCCCTCCTCGAGTGAGACCAGGAGCGATTCGCGATCC
GCATTTCCCATTCCGCAAACTGAAACTGCTTGACGATTGACGCACCCGCAAACTTTCCTAGTGTTTCAAA
GAACGGCGGCACGCAGCTCCAGGATGTGGAGGCGTGCACTGCGTTCGCCCGCTAGGAACCGGTGGGAGGT
CCTGGTCCCGTCACGATCGTGCACGCGCCCACCGACGTTGTGCGGCATTAGGAAGTGAGGCTCATGATGA
CACCCACCGGATGCCAGTGGTCTGTTCCGACGGAGACTTGAGTAGTCCACGAAATGCAGAGATTGGTCAG
AAACTGGACAGATAGTCGGCGAGGGATGGTTCGTGAAAGGGGAGACGAACTATGAGGAGCGGAGTGAGGG
GTCATCGCGGAGAATTGCCCTACCAGTGATGTTGATGAGTCTTGGAGCAGAGCGGGCAACGAGGTATTCT
TGAATACGCCTTCGCACTCAGTTTGGTTCCTCGGACTCGGGAACGTAAGAGGTGGGGGTAGAGAGGCTTC
AAGTCACTGCGAACGGTCACTGAAGATCGTTAGGCCGTCGTGGCTGGCTCGATTTTGAAGCTTGAGTGAG
TTGTGGAGGCTATCGCGGGATAAAGTACCTCTCAGGACTTGGCCAACGGAGTCACCGCGGTCATGCTTGC
ATCAGCAACGCACCTTTGCTCCAGCGGCACCATCCGGTACCAGCTGGAGTGATCGCCTCCCAAGATGAGT
ATATTCCAAGCATCGCTGCACCTCGAGTCATCCTGTCACGGTCCCGACCGCAACCCGCAAGCCTTCTCCT
TCTGTTCAACGGCTCAACCTTCAACCTAGTTGAATGTCCGTGAGTCGAAGCAGCCCACCATTTCTTACTC
CTGATTAATTCTCTTCACAGCCAGTATTAATCAGTACTACACAGGGCATTGGTTACGGCTTGAACATCAT
TGGACGCTGTCAAGTTCGAAGTAGTTCCTACGACACCCTCCCCGTCCCATGACCCAACGGGAAGGGTGAA
GACTCACTGAGAAATTCGTTACGTGTCCGGATCGGAGCTTGGGTGTACACGACTGGGAAGAGCTCACCAC
CGACCATACTTACGTTGGGGCACTTGGGTACAATCGCGCCCGACTCGGAACCCTAAGGCTCCCCACTGTG
GGCGGTCAAGACTCACCGGTGCTCTCGACACCGTCCTCACCGGTGCTCTCGATACCATCCTCACCGGTGC
TCTCGATACCGTCCTCACCGATGCTCTCGATACCGTCCTACAGACTGCCTGGAACTCTTTTGATGTGTTT
CATCACTGGCAGAAGTATGGGTCAAACCGTCTTCAGGAAGTACCGGTCTCTCAGGTCTCCAATGAAGACT
CGGGAGCGCACTGCGTTCCGGCGGCGAGTCTATACGTTGGAGACATTTCGCGCGTTCAACATATCAATTG
GCTCGACATACTCGCTTGGCAGAGACCAGTATAGACATACTTAGGTTCCACTCTGCAGGTCGGCAAAGTT
CTGTCACTGCGTAACTCGGAGCTGACGAGTAAAATGATGTCATTTCAAGTTCGATAGTACAGGCTCAGGT
TCGCCGGTAACTAGTGATGTCTGGCTGGGACTCTAAGCGTTGTGCACTGGCAGGAGGACTTCGGAGCGTC
CGGGACGCTCTCTAAAATAAATCAATTGCATCAATGCTATTCGGCAACTCAGCAGTGGACGGTGTGTCTG
CTTCGGTATGTACACGATCCCGGTCGGCTTCCCAAACTGCGGGGGCTGAAATCAACATCGCCATGGCAGG
ACTCCATTTTCAATGTATCGTGACAAAATAAAAGCACTCACAGGTATATATCCTGTCAATGCTCGCCGTG
GTTAAGGATCGCAAGCTTGTCGATTTGTGAATCGTCCTCTTCTGTTGATCGCTCACTGTTCGATCCCTAC
GCGTCGCTGTCGTAAATAGCACTCCATCACCCCAGCCTTTCTTGCTATGACGTTCGTGTCTCGAATCTTT
AGCTGTGACAGTGCGATTAACTGACTACAAAATCAACAGCTCGTTCATCATGATTTACTGTGTCTGCGTG
AGTGGCATCAGTGAGTGTTACCATTCATACCGGATCATACCGGATATAATGTGTCAACAGTCATATTGAC
ATCAATAGCTATTGTTGTATACGACCACATCATGACTATAGGTGATGAGATTCGGCTGTTTTGGAGGAGG
CCGTTGTCCGGCGGTGCTGGAATGTATTTCTTCATCAAATACGTTCTTCTGCTCAGCAACCTTTACATCT
TGTGTATACTTCCGATGAGATACAACTCTGTGCAGGTGAGGATCTAGTTTTGCTGATACTTCCCCATACT
AGTAGCGCTCACCCCCGATATCTAGAGGCATGTCATAGCCAGCTCAAGAAGTTGTGAATTGGGCCTCTGA
CGTGTTTCAATTAATGTAGTTGCACTCAGGCGGAGAAATCCATCGTTAGATTGGTCCTAGTCGAAATATT
TCTTCCAGGAGGTGGAACAATTGCTCATCATCTCCACTGTCTACTGTGTTTTTGACGCGGACTTTTAGTG
TTTATGTCACTTCGAGCCTATGCTCTGAGCAAGACCAAGTGGCTTGGACTTGTCATTCTCCTCCTACACT
TCGTTCCAGTTGGTGCCAATGTGGTATGTCACGGTGCAGCTGATGCGACTTAATGAGACCCGGCTCTCAT
GGAGTACCTCAGATGCATCACACACAGAGTCTCACTGTGCTAGTGGGCGACGGTCTTTGTTACATCTATG
ACGATGATAGCAATACACAGCGGTAAGAGCAGCCTCTGATTCTATGTCATCGTGTTTGCTGACATCACAC
ATTGTACAGCAGTAGGTCCATCGCGTTATGAATAAGATCCGTCCACGCTGACGTCCGTTCATGACAGTCA
CTGTTGTATCACGGAGTTCCTTGATTTTAGCCGATCTCCTGGGAATTGCGACCATTTGGCATGTGCGGTC
GACCACGCACCGCGTTCGTGGCAGTCTCCTCCTCACAGTCCTTCTACGAGATGGTGAGTCACATGTCACA
GGCCTATTGCTCGGAAGTTGGACTATTGACCATCCCTGTACAATCATTACCTCAAGGAATCATGTGCTTT
TGGTGATGCTCACTGTTGGCTCCAGAGGATTCGTTGGCTGACTTTTGCATCCAGCGGCGCTCTAGCATTG
AACGTACTCCGTCTTGCATTGTCGGCATTTCCGGTGAGTTTCCTGATCGCAATCGCTCGGCCTCCATCAA
TCTCATTCATTTGACTTATCGCTCCCAGACAGATGGTTTTCTCAATGGATCAACTTACGTCTCGTTCATC
GCATCACCGTAAGTACATACTAGCGCACGTGGGACGTTTGAACTCTAATATATCAGGGAACGCATATTAG
TCTAGCATGTGTTCTCGTCACTCGGGGCCTCTTGAACCTACAAGCAGCTTATCAACGGACTACGGAGTGG
GACACAGACAATATTCTGAGTGTCATCGACAAAGGAGCTGCTGTGAATGGCGATATCAACCTGACGAACG
AGTCTCAGAGCGCAAGCTTTGCCCTTGCCTCGATAGATAGCCATGGGGATAGACCAACCGTGTAGTCGAT
TCACTCGACTTGGACCATGAACTATGATTGCGACGCTACTCTTACATACATTCCCTAAAGTTGCGCAACT
CAGCCTTTACGATCTAACTATATACTTACACGCTTTTCCCATATGGCACTCCATTCATATCGGCGGCGAC
CGTCATCATCCAGTTCGAGAGTAAATCTTGAAGTACGATGCAACAGTGCCACCCAGTGATCTCCTCATAT
GGAAGGGAACACACCCCATTCACCTATGTCCCCTGGAGCTTCCTTTCATCCTACGCCAATCATTCTCCCC
AGTATGTTCCGGTGCAACTACAGCGTGGCCTGACGGGATCGCCCCCGAGCCGCATGTGATGCATCCGTTG
ACGGAATTCAGCAAGCTCAGCAGACTCGATGCAAGATTGAACTAAGGTTGTGTTCAGATCACTGTCAACC
CGGTCGAATTGTAACAATACAGATGTCAATTCGACAGGAATGGGCATTGCTTTAGGAAAGACGTGACGTT
GTGAACAGAGTCTGCCCTCCACACCATAAACGAGCGCTAGCACAACCATTACAAGAGGGCAAGCTAGGAT
TATGTGACATGGAGGATTTTACTTACCAGTCTAGTGTATCTCACTCGTTGCACCGCAACCAAGTCTGCAT
ACCACCCTCCTGGGATAGGACAGCTCCTGAGAGTCGCACTGTTTCATATTGTCAACACAGATCATCAGGC
TGGTGTGTGGCATCACGGGTCTCATTTCCTAATGTCACCCAATGTCGGTGTTCCCAAGCTAGCCTAATTC
TCAATGAACCGGATGCCCCTGCTATTACCGCGAAATTCTCTACACAGAGGTGAGTCAGTATGAGTCTGCG
GGAGTCTTGTACCGATCGCATCTACTGGGAACCACACGTTTCCAGACTTCGACTTCAAGCTATGGTATCC
ACAACGCGAGAAGACACGATCTGCCTCCCTACCTCCGCGCTTTCCGAGCTTTCCTCCTCCAGACCCGTTT
GAATCCGTCGCGCCGGGCCAGAAGAAGCGCCAGCGGTATTACTGTCACTGGCACTTTCCTCCGCGTAATC
CACATCGTCCAAGATGTCGGCATCAGGGACGAGTCCGGAACCAAGCGAACCGATCACTCGTTCGAAGACC
AGCGACTCGGTGCCAGGAGCTCCAGGCTGAGATAGCCTGCCGGAGCTTGAGGTGTGGTCGACCGCCTTGG
CGTTCGCAGCCTGCAGGTTCAGGAGGAATCGGGATACCAAGATCGTAGTCAGCCTGGTCGAAGGTGACAA
AGTTGAGCACGCGAGATAGTGGGAAGCGGCGAGCGATGCGTACGGTTGCGTGAAGCTCAGTACGTTGCTG
TATGGGTCTTCAACCTGAAGATTTTGTGAGTCAAATCATGGCTAGGGTGCAAGAGTGACCTAGACTGACT
TCTACCACCGTCAAGACGAGGTGCATGACGTTGAGGAGTAGTAAAGAACTAAGCGATGTCAAAATCGTAT
ATCGTACTGCGGAAGAGCAACACTCACACGAAGTAGATGGTGCCTAGTACACGATGGGGACGCAGTCAGA
GGCGGACATTGACCAGTAAGTAGATCCTCACCATCTCTGTAAAGAACATATCCAAAAGACTGCTCGGGCA
GCCTGCTTCCTCTAGGAAACTTGATCCAGGTCACAAGGATGAGGAGTACGTCGGCAGTGATCACACTTAT
TCGGGTTGCGATCGTCACTGGAAAGGAGGCTCAACTTCGAAAGGTGCGCCAGCTAAATCAGAGTAGCTCA
CATCTACGGAATCGTCAGCTGAAATTGACGATGTGGAGATAGAGCATGCTAAGACATACATTTTGAACGT
GTGTTCCGACTCGGTATCAAACCCGAGGCAACCGAACATGGGGTCGACCACCCCACCGATGTTGAAGCGA
AACTCAGTCTGCATAGGGCCCGGTCATTTCCTAAATCGCGAAATGAGGAATGAGGTTGAGGCTCGTACCA
GACTCCCACAGAATGGCACCATGGACAGGAGAAAGATGACCGAAGCGAGGATCCAGCTTCGGCTTAGTGC
GAAGGCACGAAGGGATGAGAATGCTAAGTGCATACATGGAGTGAATCTCTCATTGATTCCCACCAGGAAG
CATCGCGACAACGTACCTGCCCATGGCACATATGGTAGGAGGAAGGCCACAACCCCCACTTTGACGACCG
CGTCGCAGCTAAGCTCGAGAATGAGTACAAGATGGCGTCAGAGACATTATACACCATCGACGTATGAGAC
AGACCTCTGCAGAGCACGTATAAGTGAGGTGCACCATGAAACGAAGAAGACAACCTCACCTTGTCTGCGA
TTGGACCGAAGGAAGTATACGTGCTGTAGACCAGGGTGAAAAGGAAGATAATCCTGTTCCAAAAGAACAA
GACGTTCGCCCCAGTCCATTTCCCTCTCCAGAAGTAGTGGACTTCTTCTACGCCCGTGATGACACACTCG
TACAGGTACAGACCTAGAGGTGCGGTCGTCAGCCTGCCGTCTCAATCACGCAGTGATGAGGGCTAGTGAG
CCACCAATAGCTGCAACGGCACAATAGTTCGAAGTTATGCTGTAGTCGACAGATGTTCAAGTTGAATAAG
CACGGTATGCGCCGAGAACCAACTGCACAGCACGTATACGTACAAGCTCTGGTATCCGATCACGATCTCA
CTGACGTCGGATTGGTTAGACATAGTAGTAGTGGTAGTGGGGTTTATGTCGGAAGTACTGAGGAGGAGAC
GAGGTGAATGGGTCCCGGCTGCATGCCTTATCACACCATATCGCGAAGCTCAAAGTTACGCCTCTATCTG
AAACAGCCGTCGCAGATTGGCAGACGATCACGGACAATCAGAAGACGTCACGAACGAAGCGATTGAAGAA
CCTACAGACTGGCCCCTCGACGCCAGTCTGTCACTGGTAGGATATGTAATGTGGCTAGTATCTCGACATA
TCATCACCGCTCATGGGTGCTTCGGTGGGATCGACCGCCAAAGACCGCCTGAGATTCGATCACAGCGGGT
GGCAGACGTTAGTACTGAGTCGGAATCAAGAGCATGAATCACAGTCAGTAGCAGTTGAGCCTGCTCCGCG
ACAGAGATAGAGAGAAATCCTAGTATTTTTGCAACGGTAGTCATCTCCGACGGAAGAGGGGGCTGAATAA
CATGTCCGCCCCGAGTGGAAGTGGAAGTCAGTCACCTTCTGTGTCTATATGCGCGTCAAAAGGCCACTTA
GAGTCACGGAATCCCTTCTTTTGGCTGTGAGAAGGAGAAGCGGAGAGCATTGACAGTTGGAACAACGAGA
TGTCTTCGCTGGGGTCCAACTAATGCCGGTTTCCCTCCTGATAACGCAGTTCGTGGTGCACTCGGCGAAT
GAGTAGTTGAGCACTGTGCTGGGTATTAGCTAGCAGAGGAACACAGTTAGGGACCCACCGTTTGGCACTA
AACGTTGAACTTGGAGATGGTGGTGAGGAGAGCCCATTCGGGAAACACCGAGAGACGTGTCGAGCAATAC
AGCCGCATGAATTCACTTACTAGTAGTGAGTGCAGTGCTCCAGGTTGCCGGGTGAGAAAACGCGTCCCGC
GATGTCGACTAGTACCTGCACTCAGAACCTTTTGTATTCGTTCTCTATTCGTGGCGTTCGTGATTCGTGT
CTAGTGTGCACCAAGCCCCAAAGGTTTTCCACGCAATGAAGCTGCTAGTTGTCGCGCACGGTGGAGTAGC
CGACGTCCACCCACGCGCGCATCCGGTCTCCATACCGGATGGTCAGCAAGATCAACCCGAAGCCCGCCCA
TGCAAAGAGGGCGAACAGCGTATCCGTCGCAGTGACGCCAATCGTGTTGATGAGCGGCAACATGACAGCA
GTGATCAGTGCGATGATCAGTGCGCGGAACGCTCTGCAAGGCAAGGGAAGTGAGTAGAATTATTCACGTC
TGCGGACGTGGGCCATGTAACACTGACCCACTGGCAGCCATCGTCTCCGCGCTCTTTGAGTGTAGGATGT
CGACATAGTACGCCGAGGCAGGAGTCAACGTCAGATCCACCTAGAGTGTGTGATGATATAGAGGCAGATC
GTCAGAGGTTCAGCATCTTGATCAATGTGAGCAACGAAGAAGACTAGCACGTACGCCGATGCCGTTCATG
AACATCCACATAAGGTTCAGTACAATCCCTGGTGTTCCCGGGACGTACTTGATAGTGAGTCCTGTGAGGA
GGACGGACAAAGGGACACAGACACCCGCGCCCCAGAGGGATGCACGCAGGCGGTCCTCGGGTACCCAGAC
GCCACCACGGTGCTTGCGCCATTTCACAACCGTCCTATCCGACAGATGACCGGCGAGGGGTGCTCCGACT
ACAATGCGTACGCTTGGTGAGTAAGTTCAGCGGAGGTGGCTAGAGAGTGGAAGGGCGAACTGATGTTGCC
GAGTCCTGCAGGGAGGAAGAACGCTCCAATGAGGGCCTCGTTTGTGATGTTGTATTGCTTTCCCTGTAGG
CATCGTAAGCAACTATCGGGCGCACAACGCGCAAAATGTGGCTCACGATCGTGTAGGCAAGCGGAATCAT
GAGGACTAGCAAACTGTCAATATCGATCGCCTGGTATGTCTATTGTCATGGCTTACCAAAATCCGTTAAG
AGTGCGGCGGTCCCCGCTATGGTCTACAAGGTGTGAAGGTCAGTCAGCTGCCGCTATACAAGCCTTTACT
GTCAACTTCACTTACGATGATCAGAATGTTCGGGCTGCGTAAGAGCGAAAGACTAGCGAACGGGTTGATC
CTGAAGAACTTGGGGCCATGACCGTTTCCCCTGTGACGTTCTAGAACCTCAGAACTGAGCGTCTCAGGGA
GCCACAAAAACACTGGGATGAATGCCAAAAGGCCCATGACGAACAAGCCCCACTGCGCGTATCTCCATGA
CGCGTAGTGTGTGGCCAAGCCGCCGCATAATGGGGCGATCGCGGGACCAAATAGCGAAGCCTGCATGGTG
AGACATGAGCACACTGGATGAGCTCTGTGTATTTGCAAGAGGAGGAGGGGACTCACGCCGAAGAAGATAC
CCATCGCACGCCCTCGTTCTTCAAGCCTGTAGATGTCTCCGATGACGCCGGCCCCGACGGACATGCCGCT
CGAAGCGCCAAGTGCTTGTATGACTCGCCAGAGCATGAGCGCCGGAACACTGCGTGCAGTCGCAACGCCT
GCTGAGCCTACTATGAGGCATGGCAGAGACCTCAGGAATACGGCACGTCGACCATCTGAAGGGATTGTGT
CAGTGATGCTCAGTGGGTCGTCGAAGATGACTCGAGCGACACGACTTACATATCCCGAATATGTAGCCCA
GCTGAGGCTACCGACAGATGCAGTGGCAAGTGAGAGACTCACAGCCAAGCTAGTCAAGTGGAAAGATCAG
GCCATTACTCGATGGGTGCGAAAGGTATAGAAGCGAACGAACCTGATCACTGGTCCGTCGGATCCAAGGT
CCCGCGCAATCTGCGGGATGGATGGGATGAACGAGCCAGACGCGAGGACTAGTTGGGTGGATACATCATA
CGTCAATACCGTTTCTAAAACGTGTGTCCACGAATCTTGAACTCACATGGAATGACTGCGGCCCATGATA
TCAGGCCGACGATGAACTGTTTTTTGCTTGGAGAGAAGCGCTGGTACAAGAGTTCGTGCTTCACAATCTC
CGGATCTGTTGATGGTGGTGCGAGCAGCGGGCTCTCTTCGGAGGCCATCGTTGGAACGCTGCAGCGTCTT
TGGTCTCCCGAGCTTCAAACCTCACGCAATTGCCAGGGATGGTCGTGGTAGGGGTCTGAGACGATGTTGC
CTGAAGAAAGAGGAGTCATGTTGATAGAGGTCTTTCTTACGTGATACTTATTCGACCGCGAGAATATTGA
GGACCCGTGGCCCTGGTCGGCAACATCAGCCCTAATCAAGGTCAATAGTACATATGAGGTCCGGGTTGAG
CAATTAATCCGGAGATCAACCTAGTCACCGTGTGTAACGTAGTGTCACATAATGTATCAAGTAGTCACAA
CGGTCTGATCGCTTCATCATCATTGGCGCCGCCTCTACTTATGTACTTGCTGGTAATACAGATACGTAGT
CACAACAGCCTGGTGTGCCTGGTGCGGCGAAGCCGATATCGATGTTGCGCCTGCGGCTAACTTGCCAGCA
CCCAGGCTTGGAGCAAGGCTGCAGATCCACTAGGACAGAGGGGAACTGAGGTACTGCCAGACGTGACACT
GAGCCTCAACTCGAGTCTCGACCTGCTGCCGACCGGGTTGAGCTTGACCGCGTATCAACCCATACACCAA
CACTCTATCGACCGCCAAGATTGCGTAAGTATAGATCAACCCCAGGGGTTGAGGTTACCGACCAAGCCGT
TATCTCTTCGCTTCAATCAATTCACCGTTGATAATCACTTTCCCCACTTGTTCTTCCACCGAGTCAGTAC
GTATAAGCTTCAACTTAACCGAACCCATCATATATACGTCGATGACCTGGAGAACCCAACATGCCCGCGC
ATCCCGAACAACGTCTACGATCGCTCCATTGGTGGCCCGCATTTGACTTATTGCGTGACCCCACTCACAG
GCTGATCGCACTGAGCTATTCGATGATAAGTATACAGATAGAGAAAGGCTTCTGTTCCTCGATCGAACTA
TCCGCTTACCCGCAAGCCGGTTTTCTAGATCGTCTTGTGACACCACTAGTGGGGCACAGAACGTTATTAG
AGTGAGTCCGCAATACCCATCTTCCACATATCGGACGTCTCGACTCTGCCTATCACAGACCTTGTCTTCC
CGTGGTGGCTCCCTCCGGCGGTCCCAGATGTCTGGGAGAGCGGCCCTCCCCGGGTCATGAGAGACCCGCC
AGATCATCTATTCATTCGCGGCCCAACGTTGCATCTCGGTACGACATTTCTCGATAGCTGCTGCTTCTGA
CTCGGACACCGAACTGACTCTGGACGCCGTCTCGCGGCGAAAGAAAAACCATGAGCGGCGTTGTACGACA
CCGAGAGGCCGCCTGCTCGCAATTTCCGCCCCAATGACGACGACATAGCATTCAGTACCTTACAGCATGG
AGCGTCCAACCATCGAAAAGCCGGCGGCGTGGGTGTGAGTGACTAGTGAATGGCGGCGATTGCCGAGGGA
CGGACGATGTTTCGAAGTGCAAGGACAAGAACGGAAGCTGGCCGTTCCTGGTGTTGGACGGAGTGGAGAC
AGTGGCCTCGTCAGAATCCTTGGCTCTAGGCCGTTCGCAGGGCGCTATGTTGGCCCGACACCGAGCGGAG
TGCCCGTGCGTCATGTTTCTTTCGCGGAACTCGACTTTCAGATTTCGAGAGGCTTATAGTCCACATAAAC
ACGCCCCATGGCCCGTCCGCTTCTGCCGGAATCCCTCTTTGACCCTGTCTCTTCTCCCTGTCCAGCCGCG
ATGCATCGTCTCCCATACGATGTCCAGCTCGCCGTCCTCCGTTTGCTGAACACCATAGACCTCCTCATGC
TCTGCGCGGTGGGTATTTGCCTGCTCTGTCCCATCGGAGACTCTGAACGCGACGGAGAGGTTTCACAGAC
ATGCAAGGCTTTGCGCACTCTCATCAGCGACCGCTCTGTCTGGCATCACGCACTCCTCCGCATTCTCCTC
CTTTTTCCCCAACCGCATGTCTCCCGACGCCTCGCCCTGATGACGATCGAAGAGCTCAAGGTACAGGTCC
TGCTCTCCGCCCGCCTGGACAAAAAGTGGCATGGGACCGACTACCGCCCGCGCCTGATCAGGCATTTTCA
CTGCAGCAAAACCGTCGAGCACGTCAACCTCGTCGCCGGCGGAAACTGGTTCGTCATGGTCCTCTACGAC
GGCTCGCTGCAGCTGCACGAGCTCGGCGCGCCGTCCCCGGCCGTCACGCTCTCGCACGCGCTCACCGAGG
ACGAGTCTGTCTTCTACCTGAGCTCCTGCCTGTCTCTCACTAACGAGCACGAGGACCTCATCGTCCTCCA
GATGGGCGTCCGCTACAAGTGGGTGTCCGCTCTCCCGTCCCTCCCCACGCGTGTCGCAGGCGTACTGACA
GCAGATGTCCCTACCCCCCTGGCCGCCGCAGTCAATGCAACATCTACGTCTACCACATCGCCATCGTCGA
CTCCGCGCCTGCGTTCCTGCTCCTCGGCAAGTACACCGTGACGGGATCGATCTGGTGCTGCGCGTACGGC
GGTCGGCTGCTCGTCTACGGCCTAGAGAGCGGCAGTGGAGATATGATCCTCCACGTCTGCCCCGCCGCCG
ATGGCACAGGGAGCGCGGAATTAGGCGTCCATGCGCCCCAAGTGTTGATGAACATCGGACCGTGGTCGGT
GAGTAGCTTCAGTAGCCGTGCGCACAGCGTCATCGTCGCACAGAACTCTCACCCCGCCCCCGTCCGACGT
CCCTATACAGGCAGACGAAGATTTCACCGTATCCGTGCTCTCGGAGAACCAGCTCATGCTCGCCTACCAC
GACGGCCTATCTCTGTATGAGATCCCCCGCCGTCGACCCCGTCGACGACGACGGAAGGCTCTCTGCCAGC
AGAGCGCACAGCAGAAGACGTCTCCGCGGTACACTCTGTCCGGCCCATCTGGAAATACCGCTGCGCCATC
GGGTCAGGCATCTACCGCATCAGCCCATACACCTGGACCGCCGGTCCAAGCACGGCACACAAGCCGCCCG
CAGCAGTCCACCCGCTCGTCATCGCGGGCACCCGCGCGCTGCACGTCCTGCGCGTGTTCCCGGACTCGCA
GGTCGACTACCGGGAGGTGCCCTACCCGCTCGCGCTGGGGGCCGAGATCGGGTACATGGGCCACGGCGCG
GCGGGCCTGCGGCGGGCAATCTGGGACTGCACCGAGGCGCGGAACGGGTCGGCGCGTGTGCACTTCCGGA
CGTACTCCCTCCCGCGGTCGATCCTCAACCTCGCGGAGGACGACGCGGAGTTTGGTGCTGGCGACCTGGG
CGTGAGGGGCAAGCTTGGCTCGTTCAGCGTCGCGCTCGACCCGGAGGAACATTTAGTGAGCCTGTGCATG
GAAGAGAGCTCGGGGCGCGTGTGCTTGCTGCTTAATAACATCATCACTGGTGCAAGGCGGATCTGTGTCA
TCGATGCGGTTTGACTGCACTGACCTTCCTAAGTGCTTGTGACTGACGGCGACATATCCGCCAGTGCACC
ACAAAGCGAGGTAAAGTGAAATTATGCAGTGCCGCGGGCCTTGTCACCACGATGTTTGTGGGATAGAAGA
TGTCATTACTTTGGTGACTAAACAATACAATACAATCAGCACAGCAGAGAGAGCGAAAGCTATAGACACG
CAGTCGGGTAACGATATGGAACGGCGCAGTCGGCGACAATCATCCTTGTACGAGGGAGGGCTTGTTCGCA
GTCGTCCACTGGTCTAGTATTCTCCAGAAGTGTGCCACGACAGACTTGTCAACATGACGGCGGTTAGGAT
CGATCTTCCAAAGAGCCAACGATAAGCCATCTGGACCAGAAAGGAAACATTTTGCCCTACCTTGAGCTCC
GTAACGTTCCAATCCTTGATTTTGGGGTTCGGCGGGTCGTTCGTCCAGGAAACGTAGATGCCTTTCACTA
CCGTAGGAGCTGAGTTGCACGTGTGAATGTCCTGATAAGGAAGATCGAGACCCACCGTGGTGAAACAAGG
TTTTTGGTTCGGTCCACTTGTACGGTCGGAACTGCCATGCTTGTCCTGTGGTCATCACACATACCACTCG
ATCCCAGGCGTCAGCGCCGAACTTCGCGAGCGCTTCCGTACTGTCCACGACGAAGTACCTGCCAGGTGCG
GAGATGAGTCCTGCCTTGCGGCATGTATGTTCGAAACCACATGGTGACATGCGCACCTCGTCTGCATCTC
CGTCTCCCGGCCGGAAGAATCAATCGTTGTCCGTTTCCGGTAGATGGGAATCATGTCTTCCGGGCGCGCG
TTACCCTCCGCGGCAGCGCGGGCACGTGCCTCCTGCGACGGCTCGAAGACCGCGTCTTGCAGAAACCGCC
GCACGTTGTGCATGGTTATCAGGGACGTGGGCGAGGAGGAGATCATGATTATAGGGTATTGGTTGCCTGT
GTTGGGAGTGCCGATAAGACCACGGGGTGAAACGGATACAAGCAGCGACAAATACTCACGGACTTTCCGG
GGCTGCATTTTCGGGTCTGCGCGCGTGTTCGTGGCGTAAGCTCGAGGTATAGTACACGCAGGCGACGAAC
ACACTGACCAGGCACAGGGGTAAGAGCGCTCGTTGAAGTGCCGCTTCTCCCACCTTCCTTCAGCTTTTTG
AGCTTGTCTGCGAACGAGTCCTTCAGGGAGGTGAAGTTCTAGGTTGTATATGTCAGTACAGAATGAGATG
CCAGGTTCATTGTGAGACGAACGTTCGGCTTGACGCCCCGTAGCACGGTATTGCGATCTTGCAGTTCTAT
CTCGTTCTGCTTGATCTTCTTCACGACGTCGATGTCGGAGGGGTCGGCGACGTATCTGCGTTTCAGCGGA
CTTGAGGTAGACTCTGCCCCTTTTGTGAATGACGAGATGGAAGGTAATGAGGCTGAACCTCGCAATTGTG
GTGGTGTGCCTGGCGGTGTGGTTGACTCGGCTGTGTATCAACGTCAGCGGATGATTCATAGAAGGTGTGT
GTGGCCATATGGTCAAAGACACGGAGTCCGGGGAAGCATAGAAGGTACACGAGCCAGATTGAGCAAATTC
CGAGGGAAATAGATCACGTTGCACATTTGCTAGATGCAACAGTTATCATTGGGATTGACTGAAGTCCCAG
ACCATGCCAGGAATGAGTATTGCACCTGTGATATCGTGATGCCATTCCAATATATGCCAAGACACTCTCA
GCAGCCAGACAAGGTATGGATGGTGCGTCATGGACCATGAGTTGGAACGGGAGCTCGTATAGGATAGGAA
TCCTTGGGCCGTTTGGTGTATCTGAAGTCCCAAGCGGGTCAATGGATTGAGTACTCACGTTCAACAGATA
TTAGTCCTGACAGTGTCTGCGTCTTATTGTGCAGCCACTCTACCACGTTCTTCCTCTCCGTGACACTCAC
GAAGCCGGCTGTGAGGCCATTCTCTCGGACCTGCTTCATGTACTCCGCACCAGGAGCATCTCGGAGGAGC
CATGCGAGATAGACGGCGCCCAAGGGAAGAAAGTCGTGTGGGATGGCGTTAGGGTCAGTTGATGTTGCTC
CCGGCTTTCGTAGTCGAGTCGGAGTCGACTTTGGCAGGGATAGCGTTGGTGAGAGAACAAGATGGGTAGC
TTGTGAGAAGGAAGTGACCGTCGTAGATCCTTTCTTGTACCCTAACGGTCGTTTTGGTTTGAGAGATTGC
TTGAGAGAGAGGAGAGGGTCTGAGTCGTTGCTCATGATGGTTATAGCCGAACCGCGTTGAATAAATGGCA
CGCGGAAGATGGAGAGGACGAGGATGAGGCGCGTCACGTCGCGCGCGCGACCGCGGGAGAGCGAGTGATG
TGTCACGGTGTCTTACTGTGTGACATATGTGACCGAGCCCATTTTTTGGGCGATGCAGATTGATTGCGAG
CTTAAGTCTCGACCACATCCTCCCTCCCCGTGTTCCCTTCGTTTGAAGCATTAGTTTGCTTCTCTCGCCC
TCTCTTGTGCACAAAATGGCCTCGGTCCCTTCCCAGCAGTACGCCTGTCTGTTTCCCCAGCTTTTGCGGT
CATTCTAGCTGTTTTTCTGACTGGTTCGCCGCACAGTTCGCGCACAGAAGAGCTTTGGCCTCGTCGGTGG
CACGCCTAACTACGACTCCATCGACGCTTTGCAGTCACCCGAAGTGCCAGCAAGGACGTTCCAGTATAGC
TCCGACGGCCGTCTCTTTGCCTACGTAATCCCTACAGGAGTCCGCATCTTCCAGGCCGAGAGCGCACAGC
TCCTCCAGGAGCTCTCGCTCCCTAACATCCTAGAGATAAGCTTCTCCCCCCGCGGAACGTACCTCTCCAT
CTGGGAGAGGCCCCAAAAGATCGAGGACGGCGCCCAGCACAAGAACCTCCGTGTGTTCTCCGTCTCGACC
GGCGAAGAACTCGTCGCCTTCTCGCAGAAGTCGCAGGAGGGATGGGAACTCCAGTACACCATCTCCGAGT
CGCATGCCATTCGTCTCGTCGGCCAGGAGATCCAGGTGTTCAGGCCCGCAGAGTGGTCGAAGGGAGTAGT
GGACAAGCTCAAGGTAGAGGGTGCGACATCCATCGCCCTCAGCCCGGGACTCAATCCCTCCGTCGCCGTG
TTCATCGCGGAGAAAAAGGTATGTATCTGTGCTATCCCTTTTCTCAAGTATCTCTCGGCAACTTCACTAT
ACCACCCATCCGCTATCCTTTCTCCTTCACTCTTCATTTACCGCGTGCAAACCGCGAGGTGTCCTTCCTA
CTTCCAGGGCCACGTTGTGCCCATTTTGCTACAGTCTGGACACACCGAGCACTCCTATGGATCACACGAC
GTGCATCCGCTGAGCAACGGTGTGATATGCCAGGACGACTAAAACTTCCACCATTGCGACGCCTCAGCGC
TCGCGAGAAATGGGGAAAGCAACACCCATCCTGGACTCGGTCCGAGTTTCCTCCCTTTCATTCTATGTCG
CTGGCGGCTAGATTCTGCATGGGGGGTAGGCAGGAGTTGCATGCCCATCTCGTGAGGAAGGTATCGCCTG
CCGATACCCCTATCGCTCGACCTTCTGTCTCCCTGTTGAGGCTCCTAATGCGGGTTTCATGGTGGACGAT
ATCAGAGGTCGCGCAATGTTCTGCTATTTTTGTCCTCAGTGTCGATCGGGGTGGACAAATTGTTCGCAGT
CCTGTGAATATCAGCTGATACCGGACTTTAGGGACAACCGGCCAGCGTCAAGATCTTCAGCCTCACGTCA
CTTGCCGCTGCGCCTACCTGCCAAAAGACGTTCTTTAAGGCCCAGCGCTCGCAAATCAAGTGGAACACGC
TCGGCACACAGGTGCTCATCCTCACGCAGACTGACGTAGACCAGGCGAACAAGAGTTACTATGGAGAGAC
GGGCGGTCTGTACTTACTCAGCGCTGTGGGCAACTTCGACTGTCGTGTGGCGCTCGACAAGGAGGGTCCC
GTCCACGACTTTGCATGGAGCCCGAACTCGAAGGAGTTCGGTGTCGTATTTGGCTGTGAGTAATGTACAT
AACCCTATCTGTTGACATGCAAGTGACCATGTCTACAGACATGCCCGCGAAGACTGTGCTCTTTGACCAG
CGTGCACGGAGCCTTCATGACTTCGGCACCGCGTTCGTCAACTTCATCGCCTTCAACCCGCAAGGCCGGC
TGCTCGCCATTGCCGGCTTCGGTAACCTTGCGGGTAAGGTTGATATCTACGATCGTCGTACGCTCAATAA
AGTCACGGACATCGACGCGTCCAACACATCCCACTGCGAGTGGTCGCCAGACGGTCGCTTCCTGCTCACG
GCGACCCTCTCCCCACGCCTCCGCGTCGATAACGGCATCAAGATATGGCACTGCACAGGGCCGCTCGTGC
ACATCCAGCTCACCGACGAGCTCTACCAAACATCGTGGCGCCCAACACCCGTAGACGTCCTGCCTGCATT
CCCACCAAACATACCACAGAGTCCTGCTCCGTCCTCGAGTGTTCTCGAACACGTCGCTGTTGCGAAGCCA
ACGCCGACGAAAGCTGCCGGGGCGTACCGACCGCCAGGTGCACGTGGTCTCGTGGCTTCATCTGCGTACA
AGCGCGACGAGGGTACGCCGAGCGGACAGTCCACTCCGAACGGGCGGTACAGCAGGAGTCCCGCCCCTGG
AAGGTACCAGAATGGGCGGAGACATGTTCCGGGAGCGCCTACGTCTCCTTCCCCTGTGAGGCAAAGCGGT
GGTGACCAGGAGAAGCGTGGACGAAAGCGGAAGGGAGCGAAGGACAAAGACAAGGAGGCTGCGAAGAAGG
ATGGACAACAAGGTAGTGCGGCGCGGCCGTCACTTGATATCCAGGTGAACGGGAACGGTAACGCGGATCC
CGCGGCGCCGCCCAGCGAGGGCGCATCTGTTCCCCCGACGCCCGGGGCTGACCTCGGACTGGATCCGATT
GCGAAAAAGGTCCGCAATTTGAACAAGAAGGTATGTGATCTGCGCGTAGCTTTCGCGTTATGAGGCATGG
ATGTTGATGCGTTTTTGTGCGTGTAGCTCAAGGCTATCGACGAGCTCAAGGAGAAGCAGAAGAAGGGCGA
GCGGCTGGAGGCGACGCAGCTCAAGAAGATCGACACGGAGGCGGAGATCCGGAAAGAGCTGTCTGCGCTC
GAGGTCTCCTCATAGCGTTCATACTATGATACCTCCCGCGTTCGTGCCGCCATCTTGCATTGTCTCATTC
ACGCCAGTATTCACGACGCCCTATATGATCTACCTACCTATAGACTTCGAGCTCTGATTACGTTGATACA
CCTTGCTCTCCCCATCCCACGTCGAGTCTCCGCATCATCCTCCCGGACATTAACCATCATATCCATTTAC
TTATCGCGTGCTATGCCGCATCGCCGAGTCTGTCATCGCGTACCCATCTGTCACTGTCGCCTTTGGTGTG
CCTGCTGTGTTTGAGTTATATTATGGGAAGACATCGATGTTGTATACGAACACATGATGAGATCTGCAGG
CTCTAGTCGAAGAAGCGTTTGCGAACAAATGTCATGTCGGGGAAAGAGAGGCGAGCGAGAAGGGGATCAA
TAGACTACTCAACTCCGCCGATTGTTAACTGGCGGGGATTCGGGAGCTCGAGAGTCGACGCGGTGATCGT
CACTCGGGGCGTCGAGTATGCGCCCAGTCACCCAGTGGAGAAACATGAAAACAAGAACAGGGGGGAGGCT
TCGTAGAAGGGCTGTGTCTGGTACCGGCCATGCATACTCTGCTTGGGCAGTGATCTCGCTTACATTCGTC
AAAATATAATCTCGTTCAATTCCAGAAAGCGCAATTCAATCTGATCCTGCTCATAAACGTACTAACACTT
TCTCCGTGGCGTACGTCGCCTCAGGTAGCCAACAGGATCAACGCAGCGGAATACTAACTACTATGCTGCT
GTCAAAAACCACCAACTCGTCCACCATCTCTCGGAGGTCCCTCAAGAGCGAAGAGAGGGCCGTCTCGCCT
TCAACAACGCCCGCGGAGATCTCGCCTAGACCGTCTTGCAACGGCGGCTTCTTCGCGTCTGGCAGTCCGT
AGATCTCCAACCGATGGACCCACACCTTCGCGCCTTCTTCCGTCGTGCCCGAAAGGATCTTCTTTAGACC
AGAAAGCTCCCCAGCCGCCTCTGCGAGCTCACCAGGAAGCTCCCACGCAAGCGCGAGAGGCTTGCGCGGC
GCCAGTACTACTTCTCCATCATCCTGCTGGCCGTCCGGGCCACCTCCTCTGGCTGGTTTGTAGCATTCGA
GGAACCAACTCGCAAAGCCGACCTTGACTTGGAGCGACGACGAGCGAAGAAGCTCGAGTCGGGTGAGATC
CCAAAGTGACCGTGTCAGGAAAAATAGCCATGCATTCCTCTGGTTCCACGAGTGAACCGAGTAAAGGGAA
GAGCTCTTCCCGACGGTGAGGGTGGACAGCTCGGGGTTTCGTTCGAATGCAGATACGGATCCTTCAATGT
CGTACACACTGTCCATATACATCCTGGCTTGGAAGCGCCTTTGGCCGCGGACATCGCCGGATAGTGTGCA
TCTGTTCCGATGTGGTGGGTTGTCTTCGACGATCGAAAGACGATCGATGAACGGTGGAGAGTGGAAGCCA
GGAAAGTCTGGAGGGATGGCGTAATTCAAGCCCACTTGGCGTCGGGGAGTCTCGAGAACAATCGCGATGG
GAGGTGGGGAGCGTAGGAGCATGAGGGTGTCCCAGAGTATGACCACGTTCTCCACAATGACCTTGTTCAG
TTTAGGCAGATCCACGAATTCGCCAGGATGGACAGCAGGAGGTGGGCTAAACAACGGTTTCTTGAGCAGA
CTGAGCTTGCAAAGAGCCGGGCACTTGCTGAGTATCTCGGCGAGGTGTCTACAATTAAAGTGGGGGTCAA
GGAGGATTTCAGGGGGATGCGAGGGGCGAGACGACGAACGAGGAGGAGCAGAGATAAGAGCAGTTGATTG
TCAGATGGCGCAGAGCAGGGAGCGTGACCGCTTCTTTCCAGGTAAGTGGTCTCGTTTCGAACCCAGGACC
CGGAGCACAAGGCCCATGGTGAAGTCGACTATTCTCCTATGATATGGAGCAAGCACGTCCAAAGCGGAGG
GCGTCGCTTCCGCGATGTACAGCTTGATCGGAAGTGACCCAGAGCGTGCCAATGCCATGCGCAGGAACGA
CTTGTCGCGATCGGAAAACAGTTCGTGTAATCGGAGCGACCGAGCGTTCGCCCAGAACTCATATGTTGCG
AAGAGGACCGCGTGCCAACGACTGCATACATACGCGGCCCGTACGTCCTCGCGCCTATCGAATGCGTATA
CAAAGATCCGCATGAGGAGCTCATTCGGGAGACGATGGATTGGGAGAGCGGCATTGTGGAGGCGGCGCAG
ATTGCTGATGTGTTTCTGTAGGACCTCTACTTGCGCAAGAGCCCATGATGTTATCTCGTTCTCCGGAAGT
GTGCGCAACACTGTCTGCTCCTCTGGAGGTAGAGAGGCGGAGACGTCGGGAAATGGAAGAGGGAACCGAC
TGTCCGACTCGGTCATCAGTATCTGCGAGTACAGTGAGCAAAATTCGATCAAGGACTTATAAAACCAAAC
CCCCCCCCATCCCCAGAGACGCCACGTACCGACCACGACTATCCACAAGCTCCGAGGCCCAGTGTAGATG
ACAGACTGAGAGAAGAGGAAAAGGGGTCAATCACTTCAACGCCTCGCTCCAGCAGGCGGGAATACAAGGA
GGTAGTCTCTAGCGGGCGTGAGCGAAGAAGGTGAGAAAAAGGTTTGCTGGCGAGGGCGAAGAAGGAAATT
CTGCGAAGGCTTAAGCGGCAGAAGGTTGGGACTACTAGACCTGAGGCGATGTCCCCTGTCCGCCGTGTAT
TTGGGCGCTTGTCCCTATGTCCTGGGGTCCTCTTCGCCTTACCCGAAATTACCATGTTTAGGTAAACTTC
CGGACCACGATATCCACGTCCTGCGGAGGTTGTTTATTGACTCGTTATTTAATCGTCTCAGCTCGCACCG
AAGCAGTTTTTATGTTTCCGCGAGTTCAGAGTCAGAGATGAACGTGTTGGCAGTAATACATTCATCAAGT
CGCGGGCGCTTCGCTTGTGTCCCGTTCGCCTCTGATCCCGTTTCCCACTCCCTAATCTAGGGTTAAATCG
CTTCGCCTAAGGTCGGGACGTACAGTATAAGTACTTGCTCACCTGTACCTTTCACATGTGTTGCACCAGC
GCGATCGACTTTACCAAGGCTATTTGCTGTAGAAGCTAGAGGCCACGCAGCTCAGGAATCTCGACACAGA
GGCGGAGATCCGGAAAGAGCTACGTCAAGATGACTCCTCGAGAGACGCGACAGAGGTAGTCCCGTAGAGA
TAGCCAGGCGGGGTGCCGTTGAGATACTTAAGACGAGGCAAGTCCTCGTTGCGCGATTCCCCCTTGATTT
CGCCTCGTGATAGGTCCACCACAATCTCGATCTGCAATGACTCGAGGTTGCTCCAGTCCTCGCTTGTGTT
GCCCTCCTGGAATAGCGCAAAGTTCCCTGCATGGCTCACGCCCCATATGCGAAAATCTGAAATCCGCGCA
GCGTACGGGCGAACGGCCTCCCACGCCTCGCGATGGTAGTCGAGCTCGAGAAGGACGGGCGGGAAGGTGA
GTGGGGCCACGCGTGGCAGCAGCGCGGCCTGCGTGCGCATGTGGCTGGTACGCCAACGACAACAGACCTT
GCCCTGGTGTAGCATCCATCTCAATTCAACCGTGTTGCGCCATTCAAGGCTCGATCCGTCGCTGTCGCCT
GACTCTAAGCATTGCTCGGTCATCAGCTCGAATATATCAATGAGTGTATCGTCAGACAGACGATTTATTG
GCGCGGGGGCATTACGCATCGTGAGGACTGTGAGGTGGTGCTTCTTGAATTCGTCCGCTTTCGCATCGAG
CCATGCTTAGGCTCGTCTTCGGGGACTTGACTTGAAGCATCTCTGTCTGCCGCTGGGAGCGTAGACAAGA
GCTTCGAGAAACCGAAGATATCGTTGGATGCGACGCTTTGCGCCATTGTTAGCAACTGTCAGGAATCTGA
GACCTGTTATAGGGATGAGCGACGTGATCTCCGTGATACCCTAGCACATACTACACTCACAGTAACCCCT
TTGAAGGATCACTGGTGTCGGACCAATCAAGGAACGTCGCCAGAGTCGAGAGTCTAACGAGGGCAAACGA
ATGCGGAAAAATCGTACTACTCCGCGTCTATCTCGTCCTCGGGAATAGCCGGGATCCCTCGCTCAAGACA
CAAACTTCCAACAACCGGTACTCACTGGGTTTTGGCGGAGCGAGCGGCACAAACAAGAAACGGGAGGGAG
GCCTCGTGGAAGGCTGCCAGCCATACTTACTCTGCTTGGGATGGTAGTGATCTCGCTTCGGACGTTCGCC
CAACATATACCCAAACTCAAGTCTCTCCAGATGGTACAATTTCTGATCGTTCTCATGAACACTTTCCCCT
GGAGTACGTAACGTCAGGGAGCCGGCGGGATCACCGCGTCGGGATACTAGGTTCTATGCCACTATCAAGA
ACCACCAGCTCGTCCACCATCTCTCGGATGTCGCTCAAGAGCGAAGAGACCGTCTCGCCTTCAACGCCCG
TGGAGATCTCGTCTAGGCCGTCTTGCAACGGCGGATTCTTGGAGTCTGGCAGCCCGTAGATCTCCAACCG
ATGGATGCGCACATTCCCGCCTTCTTGCATTGCGTCCCAAAGGATCTTCTTCAGATCAGAGAGGTCTCCA
GCCGCCTCTGCGGGCTCACTAGGAAGCTCCCATGCAAGCGCGAGGTTGGGCGGCACCTGCACCACCGCTC
CTCCATCCTCTTGGCCACCCTGGCCGCGTCTGACCCAGCGTTCGAGGAAACAATTCGCAAAGGCGATCTT
GACTTCATGCGATGACGCGCGAAGAAGCTCGAGTCGGGTGAAGGACAGTATACACAGGCACAACAGCCAT
GTACTCATCGCATCCTTCGGAGGTTCATATCGTGAGTCACCCCAGTAAACGTGAGAGCCCATTCCGATGG
TGAGGGTGCGCAGTTCTGGGTTTTGCGTAAATGGAGATATGAGTCCTAAGATGTCGTGGGCATTATGCCT
ATACATCTTGGCTTGAAATCGCGTTTGGCCGTTGACATTGCCAGATACTGTGCATCTGTCCGAATCTGGT
GGGTTGTCTTCGACGATGGATATATGATCGATGAACGGTGGAGAGTAGAATCCAGGAAACTCCAGAGGTA
TGGCATCTTTCAGGGAAGCCATGTCATCTCGACGGTGAGTCTCGATAACGATCGCGATAGGAGGCGGGGA
GCGTAGGAGTTTTAGGGTTTCCCCGAGCATGACTATATCATCTACGGTGATCTTGCGCAGTTTAGGCAGA
TGCACGGTTTGGCCAGGATGGTCATCATGGAGGAGCAGATGCACGATTCGGCCAAAGAGGAACAGGCGCC
GAGTGACCAGACTGAGATCGCAAAGAGCGGCACACTTGCTGAGGATTTCGGCGAAGCGTGTCCAATTCAT
GTCTGAGTCGAGGAGGATACACAGGGATGTGAGGGGCGAGGCGACGAGCGATGAGGAGAGAAACCTGCTG
GCGATTTCCAGACGACGCAGAGCAGGGAGCGTGTCTCCTTCTCCCCAAGTCAGTGGCCTCGTATCGGATG
ATCCCAACAAAGTGAGACTGCGTAGGTTCTGCATGCAACGCAATGTGGTGGGCAGTCGAAGGTCATCGTT
GTCCCATTGTTTGTACCCGGGACCTTCAAGATCCATGGTGAATCCAACTATTCTCCTATGGTGGGGAGCA
AGTACGTCCATAGCGGAGGGCGCCGCATCCGCAATGTCCAGCTTGATCGGAAGTGGCTCAGAGCGTGCCA
ACGCCATGCGCAGGAAGGAATCGTCGGAAGACAGGGGGTGTAATCGGAGCAACCGAGCGTTCGACAGAGC
ATTCGCCCAGAACTCAAGTGTTGCGAAGAGGACCGCGTGCCAATGACTGCATACATACGCGGCCCATACG
TCCTCGCGACTATCAAATGCGTATACAAAGATCCGCATGAGGAGCTCATTTGGGAGACGATGGATTGGGA
GAGCGGCGTTATGGACGCGGTGCAAATTGTGGATGCGTTTCTGTAATACCTCTACTTGCGCAAGAGTCCA
TGATGCTATCTCGTTCTCCGGGAGTGTACGCAACGCTATCTGCTCCTCTGGATGCAGAGAGGAGGACACA
TCGGAAAATGGGAGAGGGCTTTGTGAGTCTGAATGGAGGGACTCGGCCATCAGTATCTGCATATTCTGTG
AGCACAGTTCGACCAATGACATATAGAAACAAGAACTCAGCGAGACGTTAGCTACGCACCGACTACTGAC
TAGCCACCAAATTGCTCTGAGGACCAGTGTACGAGGACAGAGAAGAGAGAGTGGGAGGAAATTTGTTGCT
CCTCGCACCAGCAGGCTGCAGGCAGGAACAAAAGGACCTGCCCTCTTTCTGAGCCGACGGGTCCGCGGCA
CGTTCAGCCGGGCCGGTGCCTCGAACAGGCCTATGCTTTAAGCGAATGGTTTGACACGTTTATATTCATG
AGGTGCATCTGAGGTGCATGTACATATGTCATTATAATTAATGAGCGTTGCCAAATCGGAGAGTTCGAAG
GAGCAAAAGCAGAGCAAAATGCAAGTACGTCTAACAGTGGGGGAAGGGGGAAGTAAGTGCGAAACAGCAC
TAGACATCACCACGAGTTACAGTGGGTTCATAAGATCATGTACATGTAATGGTATGTGTCCGTGTTTCTT
TTGAATGTCCATATGTCTGTAGAATGCAATCATGGGGCGTTCCCGCTCCTATCTCTCTGGATCTCTCGGA
GTGGAGCACTAAGCGTCACAGCGAGGTACATGTGTTCATAAGATCATGTAAATGTATGTGTCCATGTGTC
CATGTGTAGTACGTATTCATAGACGGTATCCTCTCCTATCTCTCTGGATCTCTCTCGGAGTGGACGCTCG
CATAGAGCTGGTATTGATGAGCGGGCGCATCAAGCGGCGGCTCCAGTAATTTTGGCGACCCTCGTCACAG
CATGCACAACCGGCGAGGCCGAACACGACCCAGGGAGCCCAAGGGCAGCGACGAGTGAGGTGCGAGGCTC
GGCTCGGCAGATGGTAGAACGCATCGGCGGGCGCGGGTGGTATGGTAGTGGTGAATAGCTCGGAACATCG
TCCGGATGCCTAGCGTAGGGGCCTACAGCCCGAAAAGCTTCTTCAGCCCGGACTTCGTCGCCTTGCGCTG
CGCACTGTGCCCGTTCGTGGAACGGAACGCCTGCCGTGCGTCCTCGTACATGTGGTAAGTGTCGCGGGGG
GACTGCGTGGAGGCGAAGAGCGCGAATGCGTTAGGCGATGCGGGGGCAGTGGCAAAGAACGCGCAGGAGG
AGGAGTTGCTGGAGTACGACATGGTAGACAGGAACAGTCGAGTAGGTGTAAGGGTTGAGTGGGGCTGCGA
GTGACTCTAAGTGAGAAGGACTCGGAAGTGTCTGGTCTGGTGGTCAAGAAGTCGATGCAAGACTTGGCTG
ATGGTGAGGCCGTCCTGTCGAGTCCCTCTTCCATATATACCGGCCATGTACTAGCGGATTGCCTCTCAAG
CGAGCACGTTGAGATGGGCGTTGGAGTGAAGTGCCAATCGAGTTGTCCAGAGCATGGGTGCCCACAGAAA
GTTTCTAATTCCGGCAAGTGTTTGTGTCAGAATACACATTTAAACATGGCTACACAGAGATACGTAAGCA
CCAAGCCGTCGTCAAGAAACCAGTCGCCCACAGAACGAGTTACCGACGAAATAGCCAATGAACAGGACGC
ACTCAGGCCGACAATGAGGAGCGCCAAAACAACTCGAGGGCGGTTGTTTGGCTCTCGCGCAGAACAAACA
AAGCCATGTGGATCGTTTTAGCGTCTACTCACAATCTGGCTCAGACGCTTGTAAACTCATCTCAAGCCGT
CTCATCGCGACGTCTGTTCATGCCAGATTATCTATCGAAAAAGGCCTCTGAAGTAGACTCACCGTTAGCA
CAGAGCTCGCTTTTCCCGGTTGGCGCTGACTAATTTAGGCAAGCGAGACGCCCGCCAGCGAGTCGCCGAG
CGCACTGGTACCGTCCAGGTGCAGTTCATCGATGCATCTCTGCTCTCCATTCTTGACTACCTCAGACCCA
GACGTCAACTCATTTAGCTATTTAGCAAAGTGCCAATAGAGCTTTGAGAGGATAACAGGTTCTGGCAGTA
TTTCTGACCCCATGCGCAGCTCTTCAAGGGTGCTGTATGAGTTCAGTCACACACTTTTCCTACTTTCTCC
TAATCAGCTCTGACGAATGACATTCGGACAGGGTACAAGATGCCATTTTGCTTTTCTACCGAGAGCTCAT
TCCTCGGATAGAAGACCGAAAGGGGTTCACATGGAAAACGCTGCCACAAGCGTTTCTTTACCTCGTGCCA
TTTTTCTTCATGGCCTACCTAGTGCGAAGGAGGGAGACACACCTGATGAGGTTGCTACTATTGCCGACCG
TGCTTGCGACGACGGTTTGGTGCACGTTTGGCTACAAGAGCCTGGATCCTCGCATGGCGTGGTACGAATG
GGTCCGAGGTAAGCTCAACACGGAAGGCGTGGAGCTGTTAAGATCTGCTATGTTATGCGAGCGATGCTGA
TTCATCCATTTTTGTAGGTTTATTTGCACTTGTTGTGATAGCAAAGTCTCTCGACTATGCGTTTGCAAAG
GAAGGAAGACGAAGACTTGGCGAGAGCGGCCCCTTGCCCCCCATATACGAACCGGAGCCAGATCCTGCAA
GTCGTAGCCGTCCGACTGGAGAGCATCCAGCCTCTGATACAGCCACAGCGACCCGTCTTCCTCGCCCTCT
TCTCGACGCGCTCGACGTCAGCTGTGCACTACGGGGCATCGGGTGGGACTTCGGGAAGGGCGTGTGGGTG
CCCCGCCCACCGAGCGCACTACCTGCGGAGCGCAGTGCCTTCATCACTTCGACCGTGCGCAGGATCGTCC
GAAACCAGCTCTACGTCGACGTTTTTGACACCATCGGGAAGCTCACACCTGGAGTCACCGCAACAGGCGG
CACGATCTTCCTCCCGCAGCTTCCTCCGCTCCAGCGGTACGTGCTCTCGACGTGCCTGCACCTGGGACAC
GGGCTGCTCATCATCGCCGGCGTGGAACTCGTCTACGACTATCTCTCCCTCGCAGGGGTCGTGCTGTTAG
GCCAGTCACCGGCCGCGTGGCCGCCCATCCATGGGCACCTGCGGCACGCCCGCTCGCTGCACCAGTTCTG
GTCGAGAGGGTGGCACCAGGCGCTGCGCTACACGCTTCTGACGCTCGGAGGCTTCCCCGGGCGCTGGCTT
GCGGGTGGTCCAGGGATGGTCTTCGGGACGTTCCTCGCCTCGGGGCTCTTTCATGAGATCGGTATCACTG
TCGCGGGCCGAGATGTTGACCATCGGGTCACGGTTTTCTTCCTCTTGCAAGCCTTTGGGATCACGCTGGA
GAAGGCGTTTAGGAAGGTCACCGGAAGGAGGGTGGGTGGCGTGCTTGGGACCGTGTGGGCCATGATCTTC
GTCTTGGGCTTTGGACAGATGTGCAGTACGTTCATTCTGCATCTTCTTAACCTATGTCCTGCTGACGCGC
CGTGTGCTCTACCCAGCCGACGCGTGGTTTGCTAGAGGTATCGGAGGAGCGTGGTCAATACCACCGTTCA
TCAGCGTGGTGAGACCTTTGCTGCAGCCGATCCTCCGGAGGGTTGGAATCACTCCTTGAGAATGTGAACA
TTGGTAACTTAGAACTTGTTGACATGCGCTCCTACATCACACACTCGTGCGTAAATACTACTAGCCACAG
CTCTTATCAATCTAGTTCTCAGATGTAGTTACCCGATAGCCTTCCACCGGTTTTACTACATGCTTCATGT
TAATCACTCGCATGTCTAATTTGAGAGTTGTATCTGAGCCGCACAGTCCCGCGCTCGCCCGCATGCTCGA
GCAGAAGTTCACGCTGCCAGATCGGCGCGGTCGTGTGCAGCAGAAGCAGCGCGACCGAGGTGTGGCGCAA
GAGCCTGTGCTGCTCGAGCTCGACGTGAATGAGGATGCCCAGCGGGAGCGAGCTCTACCTGATGACAGGA
TTTCTGACCTGGGGAGGAAAGTCGAAGGGCCGAACCAGAACGTGAACGAGCAATTGAGGGCATTGAGGAA
GGGAGGCGGAGGGTAGCGTCACGGATCGCCCAGCGCGGTAATGCCTGAGTGTCGGTGGAAATGAGGAGAC
GTAGGATCAGTTTTTGGCATCCGGGCGATTCGGCGTCGCGAGGTTTTGCACTCACAGACGTCTTGTGTGA
CTGACTAACTTACATGTACACCACCAAGAATGCTAGTGCAGATGTAGTCGTATCAGTGTGTTGAACTGCA
CTGTTAGCCTTCGTGATCGATTCCAAGCACCAGTCACAGAGCGAGATATATAGCGTGATTATTGGCTCGG
CAAGTCATAAGAGAATGTGTTGTGTACAAGTACAAGGACGGACGAGTCCATGATTCGAGTCTAAGAGGGT
CCATGTGTCCGTTGGCGCCGTACGTATGTATACATGCGTGCAGCTCGGTACTCCAATCCATCTGGATCTC
GCGGAGTCGGCTGGTTGGCAGAGGGGATGATTGCGAGTGTTCAGGACGAGCGGACGCATCAAGCGACGGC
TCGCGCATGTCAAACTCCGTCACGGGCATGCGCGATCGGCGAGGCCGGAGTCGACGCAGTGTGATGGCAT
GTGAGCGTATCATGCTCTAAGACCAAATGGGTATGTTGCCTGGGGTATGATACGAGGCGGGAGTGGTAGT
CTCGGTAGTTGATCGAGAACACCCGTGAACACGATTGTCGAGGGTGATCGCGGTGGTATGGTGAATGGCT
CTGGACGTCCCCGAACGCCTGAGTGGAGGCGTCTACAGCCCAAAGATCTTCTTCAGGCCGGACTTTGTCG
TCTTCCGCTGGCCAACGCGCCCGCTCGAGGGACGCAGCACCTGGCGTGCGTCCTCGTACAAGTTGTAGGT
TTCGCGGGGCGACTGCGTGGAGGCGAAGAGTGCGAATGCATTGGGTGATGCGGGGGCAACAGAGAAGAAG
CCGTAGGTGGTGGAGTTGCTGGAGTACGACATCTTGCAAGGGTGCTTGGACGGAGGCGAGAGGATATGTA
GTGGATGCAGTTGCAAAGGATGGTGCAGTGGATGTCTTTGGTAGTCGAGAAGACGATGCGAGACTTGGAT
TCTGGCGGACTTGACGTCCAGCACCACAGGCCTATATAGGAGCGAAATACTGGCGGATTGCCCCACAAGC
GAACATGGTAAGATGAGCGTGTAGGTGAAGTGGCAATCGAGCGTGTGCGCACACAGAAAGTTGCCATTCC
TGGAAAGTGTTTGCAACGGAGTAAACATAGATCAACATGTGCACGCAGTGTCAGAGCCGTCGTCAAGATA
CAGGGTCGCCCACAGACGCATTCGCACAGCAGAAGGGTGTATAATGAGCGAGACATGGCAGCCGACAATG
CGGAGGAGACAAGCGCCTGTACTAGCCGCCGTAGGGTCTATTTGGTTGACTTGCAGAACAAACAAATCCA
CGTGGCTCACGTACAGTAAGCGTGTTCAAGTTTGTGTGGGCTGCTAAGTACTCCAAGTTATCCCTGTTCG
CGAGTCAAGTCAATATCAAAAGTGAGTATGTATCCTGTACTCGTGGAGGTACGAAGTTACTAGTCCATTA
GTTTGAGTTCTAGCATCGCTAATTGGTTCCCATTGGTCTCCTTTTCCAGTTTCCCGAGTCCGATCGCGCC
GACCTCCATGAGATCGAAGCCACTCACGATACCACAAAACTCATTGAATGAATTAATGAGAGAGCTTTTG
AGACGCTTCTCACACGAGTTCTGGAACTCACTTGCGCCCATCCACACCCTCCTTGCAGAACTCCTCGCCG
ACATATTTGTTCTCTCCTGGGGCTCCTCCAGGCAGCCTACGCATTGCCCACGTGTGCTGTATATGGCGCT
CCGTAGCGCTATCTAATTCTCGGCTCTGGCACGAGTCAGCTCGAAGGAGCGAGCTAAACAAGAAAGCTTT
CACCTCAGGGTATCTCGAGGCACTCGTCACCCGTTCTGCTCCGAGGCTCATCGCATTTCAAACGACTTTC
TTCGTATCATCAACTTACATGCGCATTCCTGAACCTGTCTCAGCTGCAAAGCCTCTCCATCAAGTATAGC
GCTCCCAAGAGAGATGTCTATCGAGGCCCCGACTTCGCCAGACAACTTTTCTTCTTGCTGTCCGCATGCT
TCCCTCTGCTGCGTCGTCTTGACCCTTTTCTCCGCTTCGAGCTATATTCATTCCCCTCCGCAGAACGTCC
CCTTGCGCCTGTATAGGGGGACCTCCCTGACGGCGACGAGGGTGACTTGACCCCGTGATAAAGGCGCTGA
CCAAGTGCCCTGCCATCGAAACCCTCTCAATCGCATCCGCGCTCTCCTTGGAAAAGACAATCTCGGATCA
ACGCCATCACTCTGTGATCTCATCCTTGTCAGCCTTGGACAAGCTTCCTACTTCGTCCTGATTCACCTAC
GCATCCCAATGACCATTCGCGTTCACCTCGGCATTGGCCCTGGTCTCTATCGCCGAGGACCCCTTCTGTG
ACCCAGCCCGATGTTATTGCAGACCTCATTGCCACCTGTGGCTTCATGTCTGTAGGGATGCAATATCGCG
ACGAGCACGGTACTTCTGTGCATCTCATGGCGGATCAGCAGGAGCGTCTTCGGATCGACAAGGTTCACTT
CTCGCGCATGTCGGCTCTTGCCGAGGCCTGAAGCCATGTCGTCCGTGCTGTGCCTATGACACACTTCGCG
CTCATGGTCTTTTCTTAGAAAGTGGGACAGGCGCAATGCCACTTGGTGCGCCACCTGCCACATCTTGTTT
CTCCAGAAGTGTGGGTATATGTTTAGATCGTGAATGCTGAGTTGCGCAACTTGAGGGATTGTATGTAAGA
GTAGTGTCGCAATCATAGTCCATGGTCAAATTTGAGTGAGTCAACTACACAATTGGTCTATCCCCATGGC
TATCTATCGAGGCAAGGGCAAAGCTTGCGCTCGGAGACTCGTTAGCCGGGTTGAAATTCACAGCAGCTCC
TTCGCCGATGACACTCAGAATATTGTCTGTGTCCCACTCCGTAGTCCGTTGATAAGCTGCTTGTAGGTTC
AAGAGGCTCCGAGTGACAAGGAGGCATGCTAGCCTAACATGGGTTCCCTGGTATATATATATCAGAGTTC
AAACGTCGCACGTGCGCTATAGACTTACGGTGATGCGATAATTGAGACGTAAGTTGATCCATTGAGAAAG
CCATCTGTCTGGGAGCGATAAGTCAAATGAATGACTATGATGGAGGTTGTGCATTGTGATCAGGAACTCA
CCGGAAATGCCGACAATGCAAGACGGAGTACGTTCAATGCTAGAGCGCCGCTGGATGCGAAAGTCAGCCA
ACGAATCCTCTGGAGCCAACAGTGAGCATCACCAAAAGCACATGATTCCTTGAGGTAATGATTGTACAGG
GATGGTCAATAGTCCAACTTCCGAACAATAGGCCTGTGACATGTGACTCACCATCTCGTAGAAGGACCGT
GAGGAGGAGAGTGCCACGAACGCGGTGCGTGGTCGACCGCGCACGCCAAATGGTCGCAATTCCGAGGAGA
TCGGCTAAAATCAAGGAAGTCCGTGATACAACAGTGACTGTCATGAACGGACGTCAGCGTGACCGTATCT
TATTCATAACGCGATGGACCTACTGCTGTACAACTCGCGTTGTCAGCAAAAAATGGCAATGACAGAAACT
CGGGAGACTGCTCTTACCGCTGTATACCGCTACTATAGTCAAAGAAGTCACAATGACTGTTCTCCACTAG
CGCCGGAACCCCCCGTTTGTAATGCGCCTGAGGAATGATCACATGAGAGCCGTGTTTCATGAAGTCGCGT
AATCTGTACATCAGTTGCATTCGTACATACCACAAGTACAGCAACTGAAACGAGGTGTAGAAGAAGAATT
AGAAGGCCAAGGCATTTGGTCTTGCTCAGAGCGTAGGCTCGAAGTGACATGAACACTGAAAATTCTGGCG
TCAAGAACATGGCAGGAGACGGAGATGATAGAAGTGGCTCCACCTCCCGGAAGTAACATCTCGACGATAA
CCAATCCAGTGACGGATTTCCCCACCTGAGCGCAACTACAATAATTCAGACATGTCAGAGGCGATTCACA
ATTTTTTGAGCTGGCTTTGACATGCCTCTAGATATCGGGGTCAGAGTGGGGAAGCATCACCAAAGAGGAG
GTGCTCACTTGCACAGAAATGTATTTCTCCGGAATCATAAGCAAGAGGCAGAGGTTACTGAGCAGGAGGA
CGTATTTGATGAATAAATACATCCCAGCACCGCCGGACAACGGCCTCCTCCAAAACAGCCGAATTTCATC
ACTTATAGTCATGATGTGATCGTACACAACAATAGCTGTTGATGTCAACATGACTATTCACATATCATAT
CCGGTATGATCCGGATGAATGGTACACTCACTGATGCCACTCACGCAGACACAGTAGCTCATGATGAACG
AGCTGTTGATTTTGTAGTCAGTTAATCGCACTGTCACAGCTAAAGATTCGAGACACGAACGTCATAGCAA
GAAAGGCTAGGGTGGTGGAGTGCTATTTACGACAGCGACGCGTAGGAATCGAACAGTGAAGAGGACGATT
CACAAATCAACAAGCTTGCCATCCTTGACCACGGCGAGCATTGACAGGATATATACCTGTGGGTGCGTTT
ATTTTGTCACGATACATTGAAAATTGAGTCCTGCCATGGCGATATTAATTTCAGTCCCCACAGGTTTGGA
AAGCCGACCGGGACCGTGTACATACCGAGGCAGACGTGACGCCATTCATGAAGTCATTGTAAAGCAATGA
TGCAGTTGATTCATTTTAGAGAGCGCCCTGGACCCTCAGGCTCCGAAGTTTTCCTGCAGAAACGCTTAGA
GCCCTGGCTGAAAATCACTGATGACCGGCGAACTTGAGCCAGTACTACCGAACTTGAAATGACATAGATC
ATTTATCAGCTCCGAGTTACGCGGTGACAGAACCTTACCGACCTGCAGAGTGGAGCCTAAGTATGATTAT
ACCACTGGTCTCTGCCAGGTGAGTATGTCGAGCCAATTGATAAGTTGAACGCGCGAAAAGTCTCCAACGC
AAACTCGCCGCAACGCAATGCGCTCCCGAGGGGTTCATTGGAGACCTGAGAGAACGGTACTTCCTGAAGA
CGGTTTGACCCATACCTGTGCCAGTGATGAAACACATCAATAGAGTTCCATGCAGTCTGTATGATGGTAT
CGAGAGTCTTGACCTGGCTCGGGCGGGATTGTACCCAAGTAACTCAACGTAAGTATGGTTTGGCGGTGAA
CACGCAGAGTTCAGTTCTTCGTCGTGTACACCCAAGCTCCGATCCGGACATGGTGCCGTGACGAATTCTT
CAGCGAATCTTCACCCTTCCCGTTGGGTCATGGGACGGGAAGCGTGTTACAGGAACTACTTCGAAGACAG
CGTCCAATGATGTTCAAGCCGTATCGATGCCCTGTGTACTGGCTGTGAAGAGGATTTAACAGGAGTAAGA
GATGGTAGGCTGCTTCGGTTAAAGGTTGAGCCGTTAATCAGAACGTTTGCGGGTTGCGGTCGGGACCGTG
ACAGGATGCCAAGAGCGATGCTTGGAATATACTCATCATGGGAGGCGATTACTCCAGCTGGTACCGGATG
GTGCCGCTGGAGCAAAGGTGCGTTGCTGATGCAAGCATGACCGCGGTGACTCAGTTGGCCAAGTCCCGAG
AGGTACTTCGCCCCGCGATAGCCTCCGCAACTCACTCAAATCTCAAAATCGAGCCAGTCACGACGGCCTA
ACGATCCTCAACGTTCACTGCCCGCTCTGGGGCCTCTGAAACTGTATCATTGCTCAACCTCGTCTCGTAG
GTGACTTTCCAACTCCGAGTCCAGTCCTTTGTGGTAATCACCAGTGGGCATCCCACTCCGCCGGTGGTGC
CTTCCGAATCATGAGCATTTGTGAGTGGGCTGCACAGCGAGGCAAATCCTGAGTAGCGAAACAAAAGGTG
CGTTGGACTCGTAGCATCACTGTGGTAGTGGATTTCGGTGACCCCGCTGCGCGTGAGTCGTGCAAGAACC
TCTGGATGTGACATTCATTCATAACTCATGCATGCGTACTACTGTGACTGCGATACAATCAAACATGCCC
GAAGACGGGGACTGGCTTGTACGGCTCTTCTAGGTACTTGATCTCTTCCTCCGATAACTGCACATCCAGG
CCTCCTTCAGGGACACGAATAAGTGAGCACCACCGCCTTTCATCGTTGCGCAGATAGTTACGTACCGAGG
ATGTTCTCCAGGTGGGAAAGACTCGTCGTGCCAATGATTGGCGCGGTGACATGTGGCTTCGAGAGAACCC
AGGCGAGAGCGACCTGTGCCATGTTCACGCCCTTGCGTTTGGCCAATTCTTCCACTCTGCAGAGATCGGA
CAGCACCACATCAGCTGACGCTGTGGGTACAAATGGTAGGCAGCTCACCGAGAAACGATGGAGGCAGTGG
ATTCGTTCTTATATCTTCCGATAGCCCTACAAGTCACGAACGACATTTTTTCAGCAAACTCTATGAAGGA
GAACAGAGGATAATGGCTGACTCACCAGTCACTATTCCCTCTCCTCGACTCTTCATCTAGCGGTCTGGTG
AGGAGCCCACGAGCGAGCGGCGACCAGGGGATGGAGCCGACACCAAACAGCTTCAGCGTCGGGAACATTT
CGCGCTCTTCCTCGCGGTACGCAAGGCTGTAATGGTTCTGCATCGAGATGAAGGGTGTCAAATTGTGGGT
GATCGCATAGTCTGCAACAGAGGGTGAGCTCTCGAGATGCTTCCAGCGAAAGCTCTCGGCGACTGACTTT
GCATCTGGTGGACTGAGGGGCAGGTTGCTCAGTGGCGATGAAAAGCAACGAGGTGACAGGCGATACATAC
ACTGGTAGGCGTAGCATGAGCTCATGCCTATGTAGCGGACGTACCCTGCTTGGACGACGTCATGAAGAGC
TCGCATCTGTGAACACACAGTGCATCAGCTATACCCTGAGTGAGCAATTCCCAGCACTACACACCGTTTC
CTCGATGGGAGTAGTGTAGTCGAAGCGATGGCCTGAGCTCCTCATCAGCGATTACTCAATCGACAAAGAG
AGGTGAGGACACACATTGAAGTACGTCGATGTAATCCAACTGGAGGCGCTTCAGACTCGCTTTCACAGAG
TCAAAGATATGCTGACAAGGATAGATCAGTCAGAGTGGCGTACGAGACCTTCGCAAGGGTACGAAATGAA
ATGTCATAATCGTGACAGTCACTGCGTACCTTGCGATTGAGTCCGTGCTGGTTGATGATCCCCGCTTCCT
CCGGTTTCTTCCCCGAGGTGACGAGGTTTATTGATGGGTCGGGCGAAACAGGACTGTACAGCTGTCGTGG
TGAGCGGGCATGAGTCCGAGAGATTCCCTGTGCGGCCAGTATACTAGCGGGATGGACTTGCCTTAGTCAT
GATAACAAGCTCTTCACGCGGAAGGTTGAGCTGCTTGATTGCTTTTCCGAGGATGACCTCAGAGAGACCG
TTCGAGTAGACCTGTGACAGCGTGAGCTCCCGTCTCTACGTGACCAAGCTTGAGCTCACATTTGCGGTGT
CGAACGTCTGGATGCCATGTTCGTAGCTGGAGACAAAAAGGAAGAGTAGGTCTCGGCGGTGATCCTTCGA
TGTTCGAAAGGGGCTAGGTACGTACGCATATTTGATATGCTTGATCGCCTCCTCTTGATCGTCGATAACC
CAACCCGCCCAGGACGAGCTGCCGTAGGACATACACCCAAGGATGATCCTTGAGACCTTCAAGCCCGAGT
TTCCGAGGCGAACTATGGCGTCAAAAACGGATCAATCAGTTCATAGTACTCTGCAGTGCGATAAAATAGT
ATAATGGGAGTTCGGCGGCGTAAGCGTACCATAAGACATTTTGTTCGGCGTCATAGTTGTTCGGAGTGCT
GCACAGCGACGTGCAGATGATGACAAAGCTAGTTACGGTGCGGGTTGACAGAATAGAGCTGCGACATCTT
CCATAGTTATGGGAGGCCGCCTTTATATACACAGTCATGGGGAAGCGCCCGTGCCAGTGACTCGGTTGAA
TTGCAGATCCTCACCCACTGTGAGTCCGAGGACAGTGTGTATAAGCTGTGTGGCTCCGTTGATTTATCAG
CTTTATCAGTACAACTCCCAGTCATGAGAACAGTCACGAAAGCACTAGTTTTCCTCTCACCAATCGCCGA
TCGGAGACATCGCATGGCCCTGGCCCCTGTTCCGGTGCGAGTTACAACGGCGGGGTAGACCCAGTTCTCC
ACGAGTAAGAGCCTGAGACTCAGACTCGCCACTCCTCCCGCTTGAATTACCTTGCTTGACAAGGTTTCTC
CACCGTCATTATTGAAGCCAGCTTCGACCTGTAGAGCGCTAATACAAGCAGACTTACTTCCTTTTCAGGC
ATGTAAGTAGGAGTTTGAAATGTTTCATATCTAAACAAGCGGGCGGCGGTAGCAAGCCGTGAGAAAGCCG
GATTTGGGCTGCAAGTTCACCCTTCAGCATTCGAACAGCTGTGAGGATCGAGTAGATTTTTGAGAAATAA
ATCAGTACGGTATTTCCTATGATTTCCATTGGTTCATATATTGCTCCGATGGTGTGTCTGTGGTACAGAA
AGATTCGCGTTCAGTACAGTGATATAGGCACCCCTAGACAGTGCCACAGACACTGTCAGAGGCGCCAGAA
AGTTGGTCATCATGATTTTCATTCTCCTCATCTCTAGGTCTTATCCCCTAAGTAATCTAGTCATTTGTAT
CGGACATGCCTTCATGAACTTGAAGTTGTACGATCAATTCTCGTAGACTTTATGCTTCAAGATGAGAGTG
CACGCCCACTGCATTTGGGTCTCCTCACGACTGATACAATGGTCTAATATACTGGTACATGTACTTATGC
TAATTTCACGTCAAGCCAGCTTTCAGCCGGTGCAGCCGGGACTTCCGAGTTGTGCAATCTAATCCTATCA
GATACAGACACTGACCACGGCTCATTATGTAATCACGAATGCAATCGGTCGCTGCAGCCATTCTCCAGTT
GGTACTATACACCCATCTTCTTACCGAACACGAAAATGTCGAGCAACAGAGTGAGTATAGTATAGGTGTG
AAAGCAGAACACAAAACGAACACACAGAACTTACTAACAGCCCGGCCCTATCAATTATGTTCTTGTTGGG
AGAATGATCTTGGACCGCTACAAGCTCCAGTGGTCACTGGCAACGGGAGCTGGTAAGTACGTTGTTTACC
CCTGAAGTGTCAAAGTTACGTCTTAGATGGCCGCCTTGAGAATTATTCGGACCGCATCAGAGCACGGACA
AGTCGGATAGAATACAATTAAAGAGTGCCGTTTTGATATCCTTCCTGTGATCCTTCAAGACGGATTTCAC
GCCAGTACAATGGTCGTTCTTATGCGTTGTTACGATGCCTTCACGATATTTTATTCGCTACTTGGTACAA
CAACTAGACTGTTTTCCAACTGCCAGGTGCGTCAGGTACTCTTGCAGAGTCTGCCGGTGCCACTGCCATG
GTCATGCCGGAAGCAGTACTCTGAGCCAATCCACCTAAAGCAAACCACGTCTGACTCTGACTTGGCATTT
CCCATACAGTTGTCTGCTGATGAGCCGCTTGTAGATCAACCAGAAAGCGTGTGATAAGCACGCATGCGAT
CCTGGGTGCACACAAGGGGAAAGGTGAGCAGACCGGCGAGACGGAGAGAGTGATATGTTCAAACTAGATA
AGTACTGGATACTCACTGCTGTGCGAACGATGAAACGTAGCTTTGGCCCGCATAAGGGATGAGAGGCTGT
GTACGACCCAACTCATTCTCCATCTACATATCGTGCAATGACGGGAAGTACGTACAGCAGAGCCAGCAGA
CAGTACAATTTGTGTGAGCTCATATGCATTCTGTAGGAATTTTCCACTGGAATAAATGACCACGGAGTCA
ATAACGAGTTGGGCATGCGAAGAAATGCGCTCACACGAAGTATGCTGTCCCTGCATTGTGTTGTACGAAA
GCAAATGTCAGTCATCTCGGAATAGTGTAACATAGTGGGGACTGACTGACCATCACGGAGAAGAACTGCG
TGAAGAGGCGTGGTTCGGGTTCGTCGCACAGGGGCTAATGCACCCCAAGTGATGATCATCATGAGCACAT
CTGCCATCATAAGTGAACTTCGAGTCATGATTGCGACTGTTGTGTTCTCATTAGTATTATTCAAATATGA
GCATACTTTGCGAGCTTACAACTGTATAAGTGACATCAGTCACTCAATACCATCAGGTCAGCAATCGAAA
GACTCACGTCGGCGACATGTTCACGTAATTCACTTGTTGGCAGCCTAGATGGTTGGTGGGGAAATCACGA
ACATGGGCCTCCTGAATATTGATGTCAACGAAATCACAATGAGAACGCCTTGTTGTCGCGTACCAGAAAT
ATTCCCAATGGTATAAGATAAAACAGAAGGATCACTAAGCTACTTGCTCTGCTCTGGCTCAAGGCAAATG
CATGCAAAGCAGCAAATACTGAGACAACCCTTAGTTACGGTTGCAACAGGTGAATATTTGCTGAGGAGAC
ACACCTCCAGAAAGGAGCACAAGCCCAATAGGCACCCAAATGATAGCTTTATCTGGATCACAGCTACGAT
CGTATCGCTAATTAGTAGGCGTTACTTGCGATACCGCTGTTCACAGTACCTCTAACACATGACGATCAGT
CATGATGAGGGGCGCTGCCAAAAGTGTATGTTGATACTCACTTGCACAGGCCTTGACACGGCTGCGAAGA
GGATGTACATGCTACTGAATAGGAGGAAATACTTGATGAAGAAGTACAGCGCTGCCGTGCTGGATAGTCT
GCTTCGAGTCCAGAACAATCGCACTTCCTCGTCTATCGTGATGACGTGATCATATATGACCACAGCTAGG
ATCAAGTCAACTCCATTTCAGGTTGGTTGGCCTAGGCTAAAGGGTCGAGCGGACGTACTGCTAGTCACAA
TCATGGAACAAGTAGCCACTACGCTATCGTCATTTAAATCATAGATTAGTGTCTGATTTTGCCAGGAAAC
CGGGTAATAATGCTCACTTTCCGCTGAATATACTGATAAGGGAAACCATCTCGGGCGAGGGAAGTAAGAC
GCCTTCTTCAACAAAGCAGGACCGGGATTGAAAGTCGGCAGGCTCAGGTGGGCTCACTGTATTACTCATG
CTGACCTTTATAAGAGAATACGGTACAGGTTTGAATCACAGAAACAACAGAGAAAATCCGGCCACATCAG
TAGTAATGCTCCGATGCTACAGTGTCCGCGGATGCTACAATCATCCGTGCGCAAATTGAGAGTCTACCAG
AGGCGATGAGGACCAATGCATGCTCCGGATCGAATACAGGAGTAGCTGAGGCCACGTACGCCGGCCAGAA
AACAATCCATCCGGCAGAAGTACACCCGTAGTGTCCGGCGGCCAGTGGAGAGACGGACTAGAGGCGACGA
AATGGAAATTATCTTGTAGGACATGGTAAGTATTGACAATTGCTGACAAGCTGCAGTGCAAGCGTGGGGC
GGCTGACTAGAGTGTTTTCGATGAGTTGCGAAAAGACAAGGCGGCTGTGGCTCTATGATCAGCCTCTTCA
GTACTGAACGTCGGCAATGGTGTCCCTCGTACCCGGGTGATACTATTTCAGTCATTACCAGGGCATGATA
CCATCCAGATTCGGCTCACGCCGGTTTCGGCGAAATGCTTCTCCCGTCCATGACCAAGGAATATCGCTCG
AGCAGGCATTCGAGTGTCGTCGCCCGAACCGAAAGTGTCGATAAGGGTCGTTTCTGGCACTGCAAACGGC
AATCCTAGCTGAGAATCAGACCACATGATAGCATCGCTGTGACGTGTATTACTACAAGCAAAACAAAGTC
CAAGGTCCAAGCATGCGGGCACCAGAGCATGAACCGATCCACCCGGGGGTACCCGAAGCCCCGAGTAACC
AACCGATACCAAAAGGCCGACGATGACCGGCTATTGTCCGACTGCATCTCACTTGCAGTTGGCGACAACG
CCTTCACCAGCACTGGCGGCATCGCTCAGCTGCGTGGTGGCCTTCTCCAAGTTCGCACTAACATCCGCGT
CGGTCCTGTCCAGACATAATTAGCCATGCCTTTCGCACATATCGTTCCCGGTCAAATATCGAGGGCTGAC
TTACGAGGTGATGTTGCCCAGCGCCGTTCCGGCAGCGACCAAGCCGTCTTTGACCTGGTCGCGCGCGTCG
TCAGGCGCTTGCTGGCCGGTCAGGAGAGACTTGGCGATGGTGCCGATCGCAGACTGAGCACTCGAGATGC
TGTCCTGCACGGGCTGGATGCTGGCGGCGGCATCGGCGTCACTGTGGAAGGAAGGGCGCACGAGGAAGAT
GGGCGTTAGATGGACCATCGAGCGAGAAGAACCACACTGGGACGACGACGTACTCGCCACCGGCAATGGC
CGCCAGCGTCTTCTGCATCTTCGTGAGCGCACCGACGATCTTGAGGCGGTCGATGTTGCACTGCAAGTTA
CCGATCTGGCGCGCCGCGATCTCCTTGGTGGGTACTGAAGCCGCGTGGATGTGCGCATCAATACTGTACG
CGACACGTATGGCTAGAATGCTGGCATGGAGAAGGCGACTCACCAGCGTGGATGGGCGAGACCACGAGGA
GGAGGGCGAGGAATGCAACAAAGAGGGAGCGCAACATCGTGGCGGTGACTGAGGCTGGACGTAAGACGAA
CGGAGTGGAAGAGGACAGTGCTTGCACGGCAGATAGCGAAGTAAATCAGCACCAGGCTGGGAGGATTCAA
CAAGAGAAGTGGAATGTAGAACCATGCTGTCTGCAGGGGGTTTATATACGCAATACGTTCATATTTCGAG
ACTCCATGCACCCTCTGACGGTGACGGCTTCTTCGTGCTTGCTGGAACATATGGTTTGGGGTAAGAACCT
GCAAGAAACGGAGACGGTGTGCGTCAAGTGTGAAAGATACCATGGCAACAAACACCTAGAAGGAGTGACA
GTACCTCTTACATACCATCAGAACCAGTTCGAATTGAATGCCCTGACTAGCAGGCTGTGTCCGTAGTGAT
ACTTCGACCTTCCTTCCACCCGGCAACACCGGCAAAATAGCGTTCTTGAGTCGATAGAATACAGTAGTCG
ATGACTTTACAGGCTGTGCTCTTGACATCCACAGTGATACTTCGACCCTTCCTCCGTTTGCAACTCACGG
TGCGGTAACTCGTAGGCCGAGACGCAGCTTGGGAGTCCCATGCAGACACCCACATATTTAGAACGAGTAC
ATCCACGCAACAACCCGATTCCCAAGCACCGCCATGAGCATCATCGCCGTCGCCGCGAGTTTGACAAAAT
AGGGACGGGCCCGTTCTCAAGTGCTGTCGGCTCTGGCGAAGGGTTCGGCTCGCAAGTTGCGGCTCACATC
CATCATCATCCGTCTTGTCTAACGCGGCAGTCTCCCGAAGGGTGTGATCTCCCTTGCGAAAATCTACCAT
GCCGGCACAAACGGCCGCAGTGTTCCATTGAATGGTTCCTGCGAGAGGCTTCTAGCGTGTCACCGAAGAA
GCGAATGACGAGTGTACGTAACATCCTGGGTGCATCAGTTCAAAGCAGTGTCTGATAGAATAGAAACAAG
GTTGACGCACTCGCGGAGGTGAGGGCGACGCGACACATGTAACTCGTTCCTGTGTGAAATGGTTACCAGA
GTTTAACTAGTGCCCACGACCGTCGGATCCTGCTGTTGAAAGCGTCATAGATTGTTTGTGAAGTATGTTG
ATCACGTACATCCAGAGTAGAAAACCTTATAGCAAATGACTGAATCAGAGGCGACGACGGTAGAGAGACC
CACGTCGGACTTGACAGTACCCGGAGCCTACTTAGACGACACGATGTGACGGGAACAACGGGGATGAATA
TCAATACAGATAGTGAAGGTCAATTACATAGGAGCATAGGAAGTTAGTGCAAATTCATAGTGTTGACCGT
CGTCAAAGTGAGCGCGTTCCACAGCCTAGCACAGAGGCATTCCGGTAATCCCCAAACTCCCAGTTGAAAC
AATCCTAGCGGACAGCGACGCGTGAGAGCAGTGCGCGAACACGTAACGATACCACACGCACCACACAATC
CTCCTCGGTTGTCAACGCCGGGACCAGCCTCGCCTCACCATCTTCACCCCAATTCAAATCTTCCTTCGAG
AGCACGCCGTCGATGAGGGCCTGTATGCCGTGATGTATGATGTTCGCGCTCCATCCCAGCTTCGAGACCG
TGTCGTAGCGAATGACTTGACCGAGATGGCAGCGCGTCTCGAGAGCAATGCCGGCGAGAGCACAAGATGA
AGAGACACCCGTGCATGTCCCCATAGGAATTGGGTCACCGGTGTTATAGACGTGTGTAACATGCTGTGTA
GACGGCTGGGAAGACACACAGGATGAGAATGTCCGCAAACATGGTACGATCGGAGAACGAAAGACGTACA
GGTGATGGTAGGTGTAGACGTTTCGCAGCAAGTCGCTCAGCCGGCGCTTCGAAAGCGACTACAGGGACCC
CGAATGTCACACCGACGAGCGACGCAAGCGCGCCACCAAGGGAATGCCCTACACCCTTGCTCATGAGCGC
GATATCATTCATTTTCATCAAAAACGAACGCACCGATAAACCAGATATTAGCATTCGGATACATGTATGT
GACGTTATTATACAAGTTCTTCATGCACAGTAAGTATCAACCGGGAAATACACAAAGCTAGCGACTCACG
GTTCCGATCGAGTAGAAGAGGCTTTCCTCTGTGAGACTCTTCTCTAGACACCCTTGATCACACTTGTATC
CGCCTTCGTAGCAATCGCAAACAGTGCTCCAGGTCGGCCCGACACGAGCACAACAACACGAGAAAAGGAG
GTTGTCGTTGAGCTTGTCCTTGCGTTGCGTAGGACCGCCGCCGCCAATAGGCCACATCAGAGATGTCCCC
TTGACCGACACGACGACTGTAGAATTGTCCGGGGTTGCGAAAATATGGCCTCGGAAACCATCTGAATCTG
GTTCCCACCCAAACGGATAGCTCTGTCGCACATGAATTCAATTCCCATTGCAATTCGTGTGATATGAGGA
GACTCACCGTATTCCACTCCCAGCCAAGGTCATACCAATCCGTCTGACCAGGCTCGGTATATGCGTCGTT
AGCCATCTTTGCTAACAAGAGCAGCACTTCTCGATTCTGAACATCCGGACCCTCCACCTCCGTTGTATCC
CAAGGTGATTCGCCACCACGGAACCGAGCACTAGACAGCGACTTGGGCTTATGGACTGTCACCTTCTTGG
TACCAACATTATATCTGCTGAAGTCCGAGGCTTTCGGTGACTTGTAGTCCGCGAACACGACCCGAGATGA
ATCGGAGAGGCCATGCTCATGTCGAAGCTCAAATTGCAAAGAACCTGGCTGAGACGATGGCGACCAAAGC
CACGAAGTTAAAAGGAGTTGTAAGGCAGCAGGAAGGATATTGTATAGCATCTATGTCGGAGTTGACAAGC
TAGAGGAATGGAAGCACAATCAGGAGCAAGTCGTGGGATGGTCGTGGTCAATGGGCAAGGAGTCGCCACC
TCGCCCCAAATGGTAGTGGGTCCGCTTACGTCATCATCAGTGCCAGTGGCTGTTTCGCTCAGCTGGCTCT
TTTCCTCTTCCATCGCTCGTTCATGTTGAGTCAGAACAGGTAAAAGCACATCACATATGCTTGTAATCTA
GAAGTCTGACGCAGCATGCATTCTTTTAGCTAGCGATATGCGTTAAGCTGATCGTTCTGGGAGGTAAGCG
ACTTGTGTTCAGTGCAGTATGTCCGGTCCTAAGTGAACTCAGGCAACCTCGGGCTTGAGTTCATCATGCT
CAGGTCATCTTTTTGCCACTATGAACCTATACTTAGGCTCCCAATCCCGAGCTAAGAAAACTCCGTTACT
TGACTTCACATCGTAACAACGAATACTTTTTGTTGAGGCTTAGCGATCATGATCCTCTTGAGGTGGTCAA
GAGGAGGTCGGATGGGAGGCATGGCTCTCTAGTTACGCATAACTATACCGGAACAGGAGAATCGCACCTC
GCACCTCCTCCCAACTGCATGAATGTGGATACAGATTACTGACTAACTAATTCCGGGCCTTAGATACGTC
GTCCTATTGCTGTCGAAGCGATCATGGCGTCTCAAAAGACCACCTCTCTGCTGTCCGCTACTCTTGCTTC
TGGATCGAGTCTAGTTCTCCTTCAACTCTTCTCACGCGTTGTGACCTTTGTTCTCAATCAAGCTCTAGTA
CGACTCGTTTCGCCCCAGGTCTTTGGGACGACCTCCATTCAGTTTGAGCTGCTGCTTTCAACCATCCTAT
TCCTCTCCCGTGAAGGCGTTCGTAATGCCCTTCTTCGAGCTTCCTCGTCACCGACACAAGGGAAAGACCG
CGATGCCAATAGCCCGCTCATCACCAACATCTCTTTGCTCCCAATTTTACTCGGAATACCTACGGCGCTG
GGATCTGCACTACTCTATCTCACCACCAGCTCCTTCACCACATCCTCACAGCCTCACTTCCGCACCAGTG
TCATACTATATGTCGTCGCGGCCTTCTTTGAACTTCTATCTGAGCCGATGTATATCCGCACTCAGAACGA
GCTGCGGTTCCACGTCCGTGTACGGGCTGAAGGCACAGCCGTGATGCTGAAGACTATCACCACCTTCCTG
GTACTTGTCGGCGCTCCCGAGGATTGGTCTCTCGTCGCATTCGCACTCGGTCAGACTGCTTATGGACTGA
CGATGCTAGTATCGTTTATCATCGCCTGCCGCGACAACCTCAACTTCCGTCCCAAACGAGTCTCGATGAC
GGTACATGAACAGTGAGTCCCAGCCATACGTGACGGCGAGCAATGGCTGACTAGTCGCCAGCACGGAACA
GATATTCTTCGAGCCGGAATTGTTCAAGTTGTCTGTTGCAATGACCGGACAATCACTTATCAAGCACTTC
CTGACCGAAGGCGACAAGTTTCTCGTATCACGTCTCAGCCCGCTGGCAGACCAGGGAGGCTACGCAGTCG
CAGCGAACTACGGCTCCCTGGTGGCCCGGATCGTCTTCCAACCCATTGAGGAGACTACCCGGGTGTTCTT
CTCCAAAACCTTGTCCGCCGCCGAGTCTTCGTCCACGTCCAAACAGCCCACTGCACAAACCAAAGAAGCA
CTGCAGACCGCATCCACCATCCTCCTAACGCTCCTCCTCGCATTCACCCACCTCTTTCTCCTCCTCACGA
CCTTCGCTCCCCCCTACCTTCCGCTCGCAACCTCGCTCGTCCTCCCCCGGAAGTACCTCGCGACCTCAGC
CCCGGCGATCCTCAGCGTATACACCTACTACATCCCAGCGATGGCCTACAACGGCGTCCTCGAGGCCTTC
TTCGCCTCCGCCGCCGCGCCCTCCGACCTGCGCGCACAGGCCCGCTGGATGCTCGTCTTCTCCGCCGCCT
TCGTCGCCGGCGCCGCCGGGCTCGCGCGCGGGCTCGGGCTGGGCGACGCCGGGCTCGTGTGGGCCAACGT
CGCGAACCTGGCGCTCCGGGCGGGCTATGCCGGCGCGTTCGTCCGCCGCTTCTTCCGCGCGCGGGGTGCG
GGGGCGATGGTCGAGTGGAGGCGCGCGGCGCCGCCGTTCCCAGTCCTTGCTTCGTTTGCGGCCGCTGGCG
TGGCCGTGCGCGTCAGTGCGCGGGCGCATGTGGGCGTCCCTGTGGAGTTGCTCGCGCAGAAGGGCCATGT
CGCTGCGGGCGTGGTGGGTGTCCTGGGCTGTCTGGCGAGTTGGTGCGTGCCCTTGTGTTAGCTTTAGCTG
TTCGATCACTGACACTATTGCTTGCAGTGTTGTGTTTGAAAGGCGGAATGTGATGCGGCTGGTCGATTCT
CTTCGGAAAGCGCGCTGATATCCAGATCTGTTGTGTCTCAATATTTAAGGTTACGGAACCGTGCTGGTGA
TGCATTGGTTTCATTGTGCTCTCTGCCAGAACGAGAATAGCGAGACTGTGAGGCCGCGTACGAGGCTCTC
CGGGCTCCATGGCGGACGAGCGGAGTCGGCGCAGAATGCAGCATGGTGGGGGCCGCTGTGGCTCGTCTTC
GGGTATCATGCAGTCCCCAGGGAATCAAAAAGGGATCTTCGCTGTCATCGATGAGACAGGTCGGGGCACT
GACTGGTATGCCCGGTCTGATCGCTACCGAGCTACGAACACCCGCGGTGGACGGGCGAAGGCAGGCTCCG
TCATCAGCCGGTGACCTGACAAGTGCCCGAGTCCGGGAGATCCACGGGTTCAACCAACCCCAGTTCAGTT
CTCAAGATTTCATGTGGGGAACAACCCCAGTTCATATGAGGACGGGCGCGATTTAGGAGAAAGATACATG
CGCATGCGGTTTGGATGTCATGGGATGTGGGCGCACGTACTTGGATGCCGATTATCCAGCACTGCCAGTG
GGGTGGCCCGCACCCTTGGGCCTTCAAGCCTGTGACGCCGACGATGCGATCCCCCAAGTACAGCGTTAAC
GACAATGAGATGCAGATATATTGCGGATGCTCCGATTCGGAAGGACTGCACGAAAGATGCGAAGATAGCG
AGAACGTTAACTCAGAGAACGAGATGCAAAGCGGCTAATCGAGCGCTCCGGGGTGAGAACGAGGGGAACG
AGATGCGAGGAGACGGTTCGGAGCGGCGTAACTGAGGAGATAAGCATGTAGAAGACTACGACTAGGGGCT
ATAGGTAGTGGATGAGGTCTGAGTAGGTTAGAGGACGACGTGTACGCATATGGGTACCCGGAGAATATGA
ACGTAAGGGAGATTCATTATAGGACCTCGAGGTCGGCGACCCAGATATTCGAATGCGCATACGAGACCCG
CACGAGCCATAGGTTATCTATGGCGACGCGGCCTCTTCGTTTCGCGTTGCCGATACTCCACTCAGGGACA
TCGCAGTTTTTCTGAGCCGAGGAGGTCAGGAAAGACGATTCTGGTGCCAGGAAGGGCGACGGGGGACAAC
TCACTGGAGCTTTGTCTATGAACCGCGATATATACTCGCATATGAGCTTCGCGAACGCGGCCCGTGTGAT
GAACTGGCCGTCCTTCTGCACGATGATGTACGTCCCCATCTGCTTGTAGCCGGGCCACTGAAGAGAAAGG
AGGTGCCGAGAGAGAGAGAGAAACTGCGAATGAGCTCGCGGGCAACAGCGGATTGCGGAGGCAGGGACTT
ACAGTAACGACCAGACGAATTTGGCGGACACCCGTCTTCTCGAGTACACGTTCGTCCGAGCCGTCCGGGA
TTACGGTACCGTCAAGTATGCCACGGACGGGCACTCCGGATGCGCCGTCGAGCTTAAAGTTCTCAACAAA
GGACGCGTCGCGCTTGAACGATGCCTTGATTGACTGAGGGACGCGTCTCCTCCGGCGTACGCGGTGAGGC
ATCGGCCGTCTGGCCGGTTCTGTCGGGAGCGCAACTGGCCACTGGGCGGGAGACTCGGTAGGAGGTAATG
GATGCACAGGTATCGCGGGAGAGTTGTTCTGGCTGATGCTCTGGAAGCTCGATGTCGATGCCATAGCACT
GGGGGAGTTCATGCTATAGAAGCTCATAGGAGAAGCCATGACAGGAGAGTTGATGCTGAGGTTCTGATAG
CCCTGCATGATCGGTAGTGTGGGTGACGGATAGTAAGGCTGCGGAAGACCTGCGGCAGAACCCATGGGAG
AGAGTTGTACGTATGAGCTGCCGGCTGGCGAGGGTACTGGAAGATACGACGGAGCGTATGGAGATGTGGG
GGAGGTAACTGGCGCAAGCGCCGCGGGACTCATTAGGGAGGTATATGGAGTATGGTAGGATGACGCGGGC
GAGAGTTGACCGTAGTCCGAGGTATCGGGTGTAGGAGGAGTGATGATGTCCGTGTACGGGAAGAGCTGAT
CCATGCTCTGTAGCCCTTGTAAAGAATCTGATATGGGTGATAGGACCTGACAGCATAAAGTGAGTAGTCG
ACTCTCAATTGTATCAGAGAAGTTGTCTCACAGATCCATCTTGACTCGACGTCGACGAGATTTCTTGTGG
GGGAACGTTGGGTAGGGGGTGGATGTGTTGTTGTCGAACCTCCGCAGAGACATTATTGAACGAGGAGTTG
GGACCTGGCTGGGTACAGACGTTAGGTTGCTGATACCACTCAGGTGCAACATATTGCTACGAGTGGCGTC
AGAACATCCCGCCTATTACGTCATAAAAATGGACAAAAACTTACTTGATCCCACGACCAAGAGAACGAGA
AGGCAGAGAGGTCATCAGAGGGGCAAGCACTAACTTGTTGACGACGGGAGAAGTCTGGGGCCGGGAAGGG
TTCGTCCTGATTCATAAATGGAAGTCGCGGCGAGCTGCCGGCGGGTGGGAGGTGAGTCCGACTCTGGACG
GGAAAGTACTTATATCTAAACGCGCCGCGGCGGGAACGTGGGCCAGCTCTTTCCGACGAGGCGCAAGGCA
GTGAGAGTTATCACGACCACCCACAGCTTCTGTCGAGTTGAAGAGGGCATAGTGAGCGACGTCCGAGCAT
TGCAATGGGCTGGTGATCATGGAATTCTGGTGGGAAGAGCCGCCATGCATGATACAGACACGACTGTTGG
GGGAGGGCTGACAAGTTTGATGCACATACGACTTCCAGAATGAGCACAGCATAGGACTGGCCCCGACATA
TTCAGCCGTAGATGGGCAATAGAACGAGATATTACGAGATGAAGCCTGGGCGAACGGTGTGCTGGGCTGT
GTGGGAGCGCCTAAGGGCTCGCAGAGAGGCAGTACGGGTGTGAGCGAAGAGTTCCGTCTCGAATTCGACG
ACGGGACGAGAACGCACCGTGGGCATACCGTCCGCGCTTTTCGCTGCACACATGTCCGACGGCATCCGTG
CTGACATCAGAGCACAGAATTGGAAAGCAGAGCTTGATTTCCAGGAGAGGTCATGAGGCTGTGACCTTCC
CGTACCTCTCCCCGCTATTGAACGCCTGGGCTGCCTTAGCGCCTGGGATTAGACCACAGCCGAGCTCAGA
TGTTGAGATGGTTCTGCGGGACAAGTGCGCAATAGTGTCCGTCTTGTATAGTCTTCCTGGAGCTAGAAGA
CACCGAGCTCGCTGTGGTCGCAAGGCAAACGCATGTCTACAGACGCGCACAATGATAGTGCATCGCAATC
GCAGTGTCGGGCATAATTGCCGAGTCTCCGCTGTCATTTCCTGCGTCATACCTGATGCATATGCAGACGG
GAGGATGACAGACAGTCAGACAGTCTACAGCGGAGAAAGCGCGGAGATCAAGGGCGAGTCGCGCAAGTAT
GCAGTCCTTGAAGTGTTGCAGAGCGCAGAAGTGGTAGTTACCTAGCAACTACAAGCCAGATTGAGTGCAA
CGAATACGCCAAACGGAGGAAACAGTGAAACCTGACTGAAAGGGGAATACCTGTTGGCCGACCCCGAGTC
GGAGTGAGTAGTGGCCTCAGTTCCGTGTGCGCTTCAAGTGACCTAAGTAGTCGTACTTCCGTGAACCATG
CCGGCTCAGCGCTCAGTACTCAGTGCACTGGCATATATCCAGGACAGCTCCATGCCCTGCCAGAGATGAT
GAGCGGAAAGTCCCAAGTGTGCGTTTACGGAAACCAATTGCACGCTGTACTTACCGATTCGACAAAGAAC
CGTCGATAAGTAACAGGGTAACAGGAAGATTAGAGTTGCAGTCCAGTCCAAATCGGAACTAGTGAGCCAT
AGTAAGGAATTTATTATCACCCCACTTTTGGTACCTTCCCCGCGCTTACCGCGACCTCGTCGACCCCGCC
AACGACGACGACGACGACTACTTACGACTTGTTCAGGACTGCTCGGAAACATGCCTCGTGTACCCTCCGT
CTCGCCCGCGACCGGTAGACCCGTTCCGTCTCACTTCATCCATACCACGGACGCACAATTCGTCGACAAC
GCTGGTCGGACGGTCCTTCTCCGAGGCATCAATCTTTCAGGTGCGGACAAGGCCCCTGTCGGTGCGCAGT
CGCAAACTCTGGAGGGCTTCTGGGAGGCTGGAGAGAGTGGTGAGGCGAGCTTCGTTGGACGGCCGTTGAA
CCTCGACGATGGGTCCGCAGACGTGCATCTCACGCGCCTCAAGGGATGGGGGTTCAATATGCTGCGCTAC
GTCGTCACTTGGGAGTCATTAGAGCATGCAGGACCGTGAGTGTGTTGTTATCTGTACCAGTTGCAGAATC
TCATGTGAGAGCAGTGGCAAGTACGACCACGAATTCATAGACTATACTATCCGTGTACTACGGAAGTGCA
AGGAGTATGGGTTCCGGATATACATGGACCCTCACCAAGACATCGTGAGTGTTCTAACTTACTCCTATTC
TTCCGTCCTTTGAAGTGTGGTCGGGGAGTGTGGACTCCATGACGTCGTATCCGGAAGTATTGTGCTGGTG
GCTCGCTTCTAGGTCCAAACAGCCCAGTGCGCGAAAGGATGAACGCGACCTGCTCGATTTCTAGAGAGAC
AGGTTTTCAAGTCGAGCATTGGTTTCAATATATGCGCAATCATGAGTTCTTCATCTCTTCTGGACCTTGT
CATATCTCCGCTGCCCTTTGCGCCAGTGATATGTACTGCAATGCTGTCTTAATTGTCGAAGGTCTGAGCC
GTTTGGATGTGTTCTCACACGCTTCTCGTAGTGGTCCCGGTTCTCCGGAGGCTCCGGTGCGCCATACTGG
ACCATCCCCGCATGCGGAATCAACCCCCGCAGCTTCTCCGCGACACTGGCGGCCATCGTTCACTCTGAGT
ATCCCATTCCTTCGGAACCATCTCCTGCCGACCTTCCTGCAATGATCTGGAGCACGAACTACGGCCGTCT
AGCGTCCCAGACGCTTTTCACGCTCTTCTTCGCCGGACGAGAGTTCGCGCCCAAGTGCATCATCGACGGG
CAGAACATTCAGGAGTATCTTCAGTCGCACTACATCGCAGCATTCGCGCAGCTGGCCGAGCGAATACGCG
ACGCAGGCGACCTCCAAGACGACTGCATAATCGGGTGGGACAGTATGAATGAGCCGTATGAAGGCTTTTC
CGGTTACCCGGACCTGAACACGGTCCCACGAAACAGGGCTCCACACTCAAGAAGGGTCCGTTCCCGTCCC
CCGCGCAGTCGCTTCGTCTAGGTATGGGCAAGGCACAGACCGTTGACAACTGGACGTTCACGTCGATGGG
GCCGAAGAAGGACGGGACAGTCACGATCGATCCACAAGGGCGCAAGTTATGGTCAGACCCGGCGACCGAG
CCAGACGGGCTGCACCGGAAGTGGGGTTGGCGTCGCGATCCCGGCTGGAAACTGGGCACCTGCATATGGG
CGCAGCATGGTGTGTGGGACATCGAGAGCGGTGCTGTGGTAGTGCCCGACTACTTCCGATACCTCGCGAA
CGGCGAAGAGGTCGACGCCATAGAGAACTTCTGGAGACCGCACTGGCAGGACTTCGCGACCCGTATCCGC
GAGCTCCATCCTGAAGCGATCCTCTTCGTCGCTCCTCCCGTATTTGCTCCTCCGCCGCAAATAGACGAGC
GGTACCTGAAGGGCCGGTGCTGCCTGTCGACGCACTACTACGACGGTCTAACACTCGTCACGCGTCATTG
GAACTGGTTCAATGCAGACGCTCTCGGTCTCATCCGAGGAAAGTATTCGTCGACCTTACAAGCAGTTCGG
GTCGGAGAGAGTGCAATACGCAAGTCGCTCCAGGATCAGCTTGGGTATTTGAAAGACGACGCGAAGATCC
TCGGCGCATACCCGACGATTATCGGCGAGATCGGCATTCCGTACGACATGGACGGGAAGAAGGCGTATGG
GTATACGGACGGCGGGAAATACAAGGGCGACTACTCGAGTCAGCAGAAAGCCCTTGACGCGAGTATGAAC
GCTGCAGACGGGCAGAACGCCCTCAACTACACGCTTTGGAACTATTGCCCGGATAACTCGCACGAGTGGG
GCGACGGGTGGAACCTGGAGGACTTGAGCGTCTGGAGCCAAGACGACCTCAAGCCGCGGTCGCAGTTCAG
GATGGGTGTAGACGATTCGTCTTCTGCTGTCCTCCTGAAGAAGGGCGAGGTGACCATCACTCAGTCCGCA
GCTGCGTCGAGCGTATCGCTTGTGACTCTCACACCTGGCGTCGAGAGACCATCCGACGGAGACACCGTCG
TGTCGGCGCAGACGCCCTCGCTCTCACCCTCAGACTGGGACAACGTCTACGATTTCCTCACGGACGGCGC
GCGAGCTGTAAAGGCGTTCTGTCGGCCATTCCCAACCGCCATCGTCGGCGTCCCCGTCGATATCCAGTTC
GACATCGCGAAGGCCACTTTCAAGCTCACGGTGCGCGTGAGCCCAGAGGACGAGCCACGGAGCGAGCGTC
TCGGATTTCCCTCTCCAGATTCGGAGAGCCCGGACGAGGCAGAGCTGCCCACCGAGGTGTACGTGCCGTT
GGTGCACTATGCCAGCGACAAGCTACTCTCGGACGTCGTCCAGCAGCTTCCGTCGCCCGTCTCTGGATCA
GCAACGCCCGCCGCGCTGCGCAAATCCTCCGACGACCTCCTCTTGCGGTTCCCCACCGACCTTGCCGCCG
ATCCCCTCCGTCTTTCCTCGTTAGGCTCATCGCTGCTTTCTCTCGACGTCGAGGTTTCCGAGGGTCGGTG
GAGCGTCTCGGGCCAGACACTGAAGTGGTGGTATCCCGTCCCTTCGAGTGGGCCCGCGCGTGAGTACACA
TTAACGATCAAGCGCGCGGGAGGGGTCATCAAGACAGCCGAGCAGGCATCGAGCTCGTCTTGCCCGTCAT
CGCTGTGGAGCTGCCTCGACGGATGCTGCAGTATCATGTAGACGCTCGTCGACCTACACGTTGTTGTCGA
GATTCTTTTCATGACGGTTGGCCGTTGTGACATTGTTTTCTTGCAGATAGGATGGGACTTTATACAGACA
GACATGCACGATTGTACTATAGACACACGCTCTCTGGGAATGCTTCACGACATGGCCTTGTTTAGTGTGT
GCCCGAGCACCCTGAGTGGGCCCGGAAGGAACATGATTCCCCTCTCATGGTCTTCTCAGACTTGGTCTTC
GGTGGACTTGCAAGAAGTGCCCCGTTATCGGATGTCTCGAATACCGGATCTTACAGTACTCGTGGTCATC
GTATCGGAGTCGTGCCAGGTTCGGCGGCCGTAGCATCTGTCACAGATAAAGACATCTGATCGTACTTCCG
TTCTTCAAGTCATAGCCCAAGTCGGAAGTGCCATGGCCCTCAGGCTGTTTCCCGAACAGTGGTCGTCGTC
GTTGGAATGAAGTTTTACTGTGTCTCCTCCGATTTCCAGGACGTTTGACCAATCGTCGCGGTGTGCATGG
TTGAGATCCCCTACTGCTGTTTGCACCTGTATGTCTGTTGACTCTGCATTCGGGCGTCACGGTACGTGTT
CATGATCCTACACCGTTCGGAATCGCGCGCGTACGCGATCGTATGACTGACATATCCGAGTCGTGACATA
CCAGCCGTACACTGCATAGTAGGACTGTATCGCCGTTCATGGTCAGTGTGCTGAAAAACGTTTGCGCAAC
TATCCTGCGTTGTAGGGTGATGTTTCACGCTTCCGACTCAGGCTGACCAGCAAAGCCTCAGGCTGCTCCT
TCATCCTCAACCTCAAGTTGAACCTTGTGCTATCCTGTCCTGTGGGTTCTGCCATGAGGCCTCTTCGTGA
GCAACCGAACAGAACATCATTTATGTGTTTGTGGATTGACAGACTCTCACGGCAACATGGCAGATTTGCT
CCAAGCTCGGCCTCTCCGGCTCAATTCGAACCTTCGTTGGAGTCGACAGCACTCAAGTGTGGCAAGGCTG
TCCATGTCCAAGGGTAGTCACGCTTATGACAGTCTGGTATTCTGCTGAGTTCACTCGATTTGCATTGGCA
TTATCGTGGTCACTCCGGGTCCCTTCATGATCATTGATCCGATTACTTGCAATTGAATGTGCTACAGAGC
TACAGATAGTGGTACCCCTTCAAAGGCATTGAATTCGGTGCAAGCTCGCGGACTCATGATGTACCATTCA
CGTTGTACTCGTGCGCGGTCCTCTCACCGGTGTCGTCGGGTGGAAGCAAGAATCAAGTCACAAGTATTGA
TAGAAGAAGCATAGCCTGCCTGTATAGCTGTGCTCTCAACTCTAGCACCGGATGGTGGTGAGAATGATGT
ATTATTATCGCTACGTCCCTGTCCCACCGCTGTCTATTACCATGGTACCTTGCATGCTTGACATACAGTA
ACTGACGCGCCGTTTCCATCCCCGCAAATCCATATGCATGCGTCAAAGGATATGCGGGAACAAGCGCGAA
GGAACCGTCAGAGTCGAAGTGCACGTACGCTCTGGACATTCCGCCTATATAACACCGCACCCAGAGTCAG
CAAGGCTCCAAGTCCCACTTTTCTTCCTCTTTCTTCCTTCAACCGACCCCTCTAGCCTGGCGCTGTCTTT
TCCGTTCAAACACTAGCCTTTCACTCTCCTTCGTTGCTTGCACCTTCCAGTCATGATGTTCCGCTTCATC
AACTTCATTACACTCCTCTTCCTCCTCGCGGGCTCTGGCATCTATGCTGGTGAGTAGCCTCCTCTATATC
TATCCCCTCACGACGCACGGCACGTACCTACCTCCGCCTCTTCAGTACCCACCAAGGAGATCGCGGCGCG
CCAGATCGGTAACTTGCAATGCAACATCGACCGCCTCAAGATCGTCGCCACGCTCGCGAAAATGCAGGGC
ACACTGGCGAGCATTGCCAGTGGCGGGTACGTCGCCCCAGTATGCATCCTATCACTCTACCTCATAACCA
ACACCTTCTTCCTGGTACGCCCCGCACAGTGACCCTACCGCCGCCGCCAGTATCAAGCCCGTGCAGGACA
ATGTCTCAGGCGCACAAGCCGCGATCGGCGTCATCGCGAAGGCTCTCCTGACCGGCCAGAAAGCGCCGGC
CGAGGCGCGCGACCAGGTCCAAGACAACTTGGTCGCTGCTGGAACGACGCTTGGTAGCATCACCTCGTAC
GTCGAGCTTCGATTTGCGCGAAAGGCACTGCTGACCACGATTGGACAGGACCGACGAGGATGTTAGTGCG
AAGCTCCAGAAGGCCACCACGCAGCTGAGCGACGCCGCCAGTGCTGGTGAGGGCGTTGTCGCCAATTGCA
AGTGAAGCACAGCAGGCCTTTGCCTTTGTTGGGCGCGGTTATCTTTGGGATGGGTTCCTCTCGAGTGAGC
GAGCGTGATCGGTTCATGGACTGGACTTGTACTTGGACCCTGGTACCTTGAATGTATCGCTTCGTGCTGT
TGCGTGAGGACACAAATGTGGATGGCTCATTCGCGATATGCGCTCGAACGAGACAGCTTGCATTCGGACT
TCGTAGTCTGCGCGATCTTCATTGTGATCGTCGTGGATCGCCCTAGTTGTTGAACATATCATCAAGATTC
CATACAAGCTGACAAGTACTAGGTTCTACGTCAGCTGCAGTACCACAGATCATCCAGTGCATTCAAGAGC
ACTTCAACGCACCTCAATCTCATATCCTCCATCACAACTCGTCCCCACCCCTCTTTGCCCTTATCTTCGG
GATTTCTTGCACGTCAATTCTCAAAACTCCCTGCAGCGCATTCAAGGAGTCCAGGACCTCGCGCTGCGCA
TGTGCCCAGCTATCTCGAGGGACGCCGAGCAATTGTACATCCTGTAGCTCGCCAACGCGCCCGAGACGGG
TGATGAGCGGGTGGACAACAAGTCCGTCCGGGTCGGTATACAGTTCGGATGTCGGCGAGAGCGTCACAGC
TAAGAAAACATTGTCGGTGTCGGTGGCCATGGTGATGATGGTGCTCGCAAGAAGTCGAAAGACGAGATCA
CCTCATGGTCGCAATATCGGACCGGAGCTCCGACCATAGCCGGCCGGGGTCGGAAAACCATAACTTTTTG
CTCACACTGTGAGGCCCCATAAACTTCGAGGAGGGGATGATGTCCACGTGAATTATTATAATATGTGCAG
CAGTCCTATGTCGGTGGAGGCATGTCAATGCTACACCTGACATCGTAAGAATCTCAGTAACTAGGGCCGT
AGCACTCTGCCAGTATGAGTTTCGAAAAGCAAAGTGCGTGACTATTACTCCTAGTAAAGCACCCTTGAAG
AGCCACGTATGCTATCAGAAGGGCCTTCAGAGCCTCAAATGTTCTCAAAACTCTTCTGATCAGTACAACA
ATCTTTAGTAGTGGCACAACTGAGCTCACCGGCACCGAACAAAAGACAACCTTCACCGACCCAGCAGATA
TCAAAGCACTCCCGTCTCAAGCACCGATCATGCAGGGAAAAATAGAGACCGTCAAAATTAGAGAGCAGAG
GACTTGTTAGTAGGGGGGAGGACTTGTTAGTAGGGGGGGAGACCTCCGCGCCCGACCTTCTGCCAGTGAA
TAGAGAAGGGGCGCCTGTACCCTCCCGACGGTCTCCAGAGCCGCCCGTGACATTGCACCTCGGCAACACC
CGTAACAAGCGAGCTCCTCCAGTGCGCGCTTGCGCGGAGGTCTCAACTTTGAGCCCCCCTACTAAGTGTG
TGTTGTGTATCTGACAGGATTAGATTGCACAATTCAAGAGGGGCGACTCTCACTGGGCTCCTATGTACTC
GTCGACAACTTGGTCTACCTTGACGTTAAAACTCGCACCGGAACACCAGGCCATGCGATCTCTCCGATCG
GCGATTGGTGGGAGGAAAACTAGTGCTTTCATGACTGCGAGTTATACTGATAAAGCTGATAAACCAACGG
AGCCACGCAACTCATGCACCCTGTCCTCGGACTCACAGTGGGTACTAGGTAGGGATCTGCAATTCAACCG
AGTCACGCGCGCTTCCCCATGACGGTGTATATAAAGGCGGCCTCCCATAACTATGGAAGATGTCGCCGCT
CTATTCTGTCCTGCCAGCAGCGTAATTAGCTTTGTCATCATCTGCACATCACTGCGCAGCACTCCGAACA
ACTATGACGCCGAACAAAATGTCTTATGGTACGCTTACGCCGCCGAGCTCCCATTATACTATTTTATCGC
GCTGCACAGTACTATGAGCTGATTGATCCATTTTTCACGCCATAGTTCGCCTCGGAAACTCGGGCTTGAA
GGTCTCAAGGATCATCCTTGGATGTATGTCCTACGGCAGCTCGTCCTGGGCGGATTGGGTTATCGACGAT
CAAGAGGAGGCGATCAATCATATCAAATATGCGTACGTACCAGCCCCACAAACCCCCTTGCGAACTTCGA
AGGATTACCGAAGACCTAACCTTCCTTTTTGTCTCTAGCTACGAACATGGTATCCAGACGTTCGACACCG
CAAACGTGAGCTCAAGCTTGGTCACGTAGAGACAGGAGCTCACGATAATATCACAGATCTACTCGAACGG
TCTCTCTGAGGTCATCCTCGGGAAAGCAATCAAACAGCTCAACCTTCCGCGTGAAGAGCTTGTTATCATG
ACCAAGGCAAGTCCGTCCCGCTAGTATACTGGTCGCAAAGGGAATCTAATCTAGGACTCATGCCCGCTCA
ACATGATAGCTGTACAGTCCCGTTCCGCCCGACCCATCAACTGGCAACCTCGTTGCCCTGGGGAAGAAAC
CGGAGGATGTGGGGATCATCAACCAGCACGGGCTCAATCGCAAGGTACGCAGTGGCTGTCACGATAATGA
CATCTCGTACCCTTGCCAAAGTCTCATACACCACTCTGGCTGATCTGTTTTTGTCAGCATATCTTTGACT
CTGTGAAAGCGAGTCTGAAGCGCCTCCAGCTGGATTACATCGACGTACTTCAATGTGTGTGATCACCTCT
CTTTTTTCGATCAATCAATCGCTGATGAGGATCTCAGGCCATCGCTTCGACTACACTACTCCCATCGAGG
AAACGGTGTGTAGTGCTGGGATTTGCTCACTCAGCGCATAGCTGATGCGCTGTCTGGCTCACAGATGCGA
GCTCTCCATGACGTCGTCCAAGCAGGGTACGTCCGCTACATCGGCATGAGCTCATGCTACGCCTACCAGT
GTATGTATCGCCTGTCACCTCGTTGCTTTTCATCGCCACTGAGCAACCTGCCCCTCAGTCCACCAGATGC
AAAGTCAGTATTCGAAAGCTTCCGCTGGAAGCGGTATGAGAGCTCACCCTCTGCTACAGACTATGCGATC
ACCCACAATTTGACACCCTTCATCTCGATGCAGAACCAATACAGCCTTGCGTACCGCGAGGAAGAGCGGG
AGATGTTCCCGACGCTGAAGCTGTTTGGTGTCGGCTCCATCCCCTGGTCGCCGCTCGCTCGTGGGCTCCT
CACCAGACCGCTAGATGCGGAGTCGAGGAGAGGGAATACCGACTGGTGAGTCAGCCATGAACCTTTGTTC
TCCTTCATGGAGTTTGCTCAAAAATGCCGTTTTCGCGACTTGTAGGGTTATCGGAAGATATAAGAACGAA
TCCACTGCCTCCATCGTTTCTCGGTGAGCTGCCTACCATCTGTACCCACAGCGTCAGCTGATGTGGTGCT
GTCCGATCTCTGCAGAGTGGAAGAATTGGCCAAACGCAAGGGCGTGAACATGGCACAGGTCGCTCTCGCC
TGGGTTCTCTCGAAGCCGCATGTCACCGCGCCAATCATTGGCACGACGAGTCTTTCCCACCTGGAGAACA
TCCTCGGTACGTAACTATCTGCGCGATGATTAAAGGCGGTGGTGCTCACTTACTCGTGTCCCTGAAGGAG
GTCTGGACGTGCAGCTATCGGAGGAAGAGATCAAGTATCTAGAAGAGCCGTACCAGCCAGTCCCCGTTAT
CGGGCCCGTTTGATTGTATCGCAGTCGCAGAGTAGTACGCATTCACGAATTCTGATCCGTCACATTGAAA
TGTTCTTGCAAGTTCCTCCAGACCCACGCGCAGCTGGGTCACCGAATTTCACTACCACAGTGGTATGGCT
GAGCTACGAGTCCGACGCACACCTTTTGTTTCTCCACTCAGGATCTACCTCGCTGTGCACCCCACTCAGA
TATGCTCGTGACTCGGCAGGTACCACCGGCGGAGTGGGATGCACACTGTCTGCCCGATTGTTACCAAAAG
GCCCGAACTCGGAGTTGGAAAGTCACCTACGAGACGAGGTTGAGCAATGGTACAGTTTCAGAGGCTCCAG
AGCGGGGGTCTCTTGTTTCACTCACAGGGCGGGACGTTGTATGGATCTTGCATGATCAACCAGCTCTGAA
ATGTTGACGTGACCGTGCTGCTGTCCCAGTCTCGTCCACACAACGATCGTTCCAGGAGAAGACGGTGAGT
GCGAGGTGTGTGATAGGCGCACCACGGACGACATGATTCAGATCCTTGTCAAGGAGCAGACATGCGTGAG
GAGGTGATCCGATCGCCCGAGCCTGTGAAAGGTTTCTTGTTTAGCTCGCTCCTTCGAGCTGACTCGTGCC
AGAGCCGAGGAGTAGATAGCGCTACGGAGCACCATATACGGCACATGTGGGCAATGCGTAGGAGAGAACA
AAAATGTCAGCGAGGAGTTTTGCAAGGAGGTGTGGATGGGCGCAAGTGAATTTCCAGAACTCGTGTAGGA
GGCGTCTCAAACCCGGAGTGTCTAAAACTCTCTCATAATTCCATTCAATGAGTTCTGTGGTATCGCGAGT
GGCTTCGATCTCACGGAGGTGGGCGCGATCGGACTCGGGAAACTGGAAAAGGAGACTAATAAGAACCATT
TGTCGGAGCTACAACGCAAATTGATGGCCTAAATCACTTTGCACCTTCACGAGTATAGGAGACACACTCA
CTCCTGATATTGACTTGACTCGCAAACAGGGATAACTTGGAGAACTTACTTAGAAGGAGAAAGGACGCTA
CCCAAGCATGCTTACGTATGTGAGCCACGTGGATTTGTTTGTTCTACAAGTCAACCAAACATCCCTCCGG
CGGCTAAGTACTGGCGCCTCTCTCTTCCTCATTGTCGGCTGCATGTCTCGCCCATTAAGTATACGCTCTT
TGCTGTGCGAATGCGTCTGTGGGTGACCTGTATCTTGACGACGACCCTGCCACTGCGTGCGCTTGTTGAG
TCTTATTTGCTCCGTTGCAAACACCTTCCAGGAATGGCAACTTTCTGTGTGTGCACACCCTCGATTGCCA
CTTCACCTACACGCCCATCTCAGCATGTTCGCTTGTGAGGCAATCCGCCAGTATCTCGCTCCTATATAGG
CCTGCGGTGCTGGACGTCAGGTCCGCCAGAAATCCACTCTCGCATCGTCTTCTCGACTATCCACTGCACT
GTCGATATCCCTCACAACCGCATCGAATTTATATTCTCTCGCATCCACCCAAGAACCCTTGCAAGATGTC
GTACTCCAGCAACTCTTCTACCTCCGGCTTCTTTTCTGCTGCCCCCGCATCACCCAATGCATTTGCACTC
TTCGCCTCCACGCAGTCGCCCCGCGATACATACATCTTGTACGAGGACGCGCGCCAGGTGCTGCGTCCCT
CGAGCGGCCGCGTTGGCCAGCGGAAGACAACCAAGTCCGGCCTGAAGAAGATCTTCGGGCTGTAGACGCC
TCCACTCAGGCTTTCGGGGACGTCCAGAGCCATTCACCATCCCACCGCGATCGCCCGCGACATGTTCACA
AATGCTCTCGGTGATATACCGAGGCGACCACGCCCACTCCGTGTCATGTCACAGGCGACACACCCCATTG
GTCTTAGAGCGCAATACGCTTACATGCCACCGCACTGCGCCTACTCCGACCTCGCCCATAGCGCATGCTT
GTGCGACAGAGAGTTTGACATGCGCGAGCCATCGCTTGATGCGTCCGCTCGTCCTGAACACTCGCAATCA
TCCCCTCCGCCGACCAGCCGACTCCGCGAGATCCAGATGGATAGGAGTACCGAGCTGTACGCATGCATAC
GTACGCCGACAACGGACACACAGACCTTCTCACATGGACTCGGATAATGGACTCGTCTGTCCTTGTACAC
ATTCTCTTATATGACTTGCCGGACCGATGATTGTATACTATTTACCTCGCTCTCTGATTGTGTCGTCAGA
TTCTATCACAAAGGCTGTCGACAAGGCAGTTTCACAAACCGATACGACTAGGTCTGCACTAGCTGATCCT
CAGTAGTATACATGTAATCCAGTCATTCATGCAAGTCGTCTGTGAATGCAGAACCCCGTGGCACCTCCTC
GCCGGGATCCCGAAGTGACTGAGCTATCCCGGTACTCAACGTCTCCTCGATTCCACCCACACTTAGGCTT
TACGTGGGGCTGGGACGCTGCCCTCCGCCTCCCTCCCTCAACCCACTTGATTGCTCGTTCACGTTCTGCT
CCCGCCCTTCGACTTTCCTTCCTAGAGAGAAATCCTCCCAGCGAGCTCCCGCTGGGCATCCTCCTTCACG
TCGAGCTTGAGCACCGCCCAGAGGCTCTTGCGCCATGCGCCTCCCGGTCACGCTGTTTCTGATGCACACG
ACCGCGCCGATCTAGTAGCGTGAATTTCTGCTCGAGCATGTGGACCAGCGCAGGACTGTGCGGCTCAGAC
ACAACCTTCGAAATAGGCAATGCGAGTGATTTAGAGCTGTGGCTAGTAGAGGTATACGCACGATGTGTGT
GATGTAGGAGCGCATGTCACCAAGTTCTAAATTACCAATGTTCACATTCTCATGGAGTGATTCCAAGTCT
CCGGAGAATCGGCAACAGCAAAGGTCTCTCGCCACGCTCATGAATGATGGTACCCACCACGCTCCTCCGA
TACCTCTAGCAAACCATGCGTCGGCTAGGTAGAGTACACGGCGCGTCAGCAGGACATATGTCAAGAAGAT
GCAGAATGAACGTACTGCACATCTGTCCAAAGCCCAAGACGAAGATCATAGCCCGCACGGTCCCAAGCAC
GCCACCCACCCTCCTTCCGGTGACCCTCCTGAACGCCCTCTCCAGCGTGATCCCAAAGGCTGCAAGAGGA
AGAAAACCGTGACCCGATGGTCAACATCTCGGCCCGCGACAGTGATACCGATCTCATGAAAGAGCCCCGA
GGCGAGGAACGTCCCGAAGACCATCCCTGGACCACCCGCAAGCCAGCACCCGGGGAAGCCTCCGAGCGTC
AGAAACGGGTAGCGCAGTGCCTGGTGCCATCCTCTCGACCAAACTGGTGCAGCGAGCGCGCGTGCCGCAG
GTCCCCATGGATTGGATGGGCGGCCACGCGCCCGGTGACTGGCCTAACAGTACGACCCCTGCGAGGGAGA
GATAGTCGTAGACGAGTTCCACGCCGGCGATGATGAGCAGCCCGTGTCCCAGGTGCAGGCACGTCGAGAG
CGCGTACTGCTAGACCGGAGGAAGCTGCGGGAGGAAGATCGTGCCGCCTGTTGCGGTGACTCCAGGTGTG
AGCTTCCCGATGGTGTCGAACAAGTCGACGTAGAGCTGGTTTCGGACGATCCTGCGCACGGTCGAATTGA
TGAAGGCGCTGCGCTGCGCAGGTAGTGCGCTCGGTGGGCGGGGCACCCACACGCCCTTCCCGAAGTCCCA
CCCGATGCCCCGTAGTGCACAGCTGACGTCGGACGGCTACGACTTGCAGGATCTGGCTCCGGTTCGTGTA
TGAGGGGCAAGGGGCCGCTCTCGCCAAGTCTGCGTCTTCCTTCCGTTGCAAACGCATAGTCGAGAGACTT
TGCTATCACAAAAAGCGCAAATAAACCTACAAGAAATGGATAAATCAGCATCGCTCGCATAACATAGCAG
ATCTGAACAGAACCACGCCTTCCGTCATTGGGCTTACCTCGGACCCATTCGTACCACGCCATGCGAGGAT
CCAGGCTCTTGTAGCCAAACGTGCACCATACCGTCGTCGCAAGCACGGTCGGCAATAGTAGCAACCTGAT
CAAGTGCGTCTCCCTCCTTCGCACTAGGTAGGCCATGAAGAAAAATGGCACGAGGTAAAGAAACGCTTGT
GGCAGCGTCTTCCATGTGAGCACCTCTCGGTCTTCTATCCGAGGAACGAGCTCTCGGTAGAAGAGCAGGG
TGGCATGTTTTACCCTGTCCGAATGTCATTCGTCATAACTGATTAGGAGATAGGAAAGTGTGTGACTGAA
CTCATACAGCCACCTTGGAGAGCTGCGCATGCCGTCAGAGATACCGCCAGAACCGGTTATCCTCTAGAAG
CTCTATTAGCGATGTGCGAAATAGCTAGATGAGTAAAAGTCTGAGTCTGGGGTAGTCAACAATGGAGAGC
AACCTGAGAGATGCATTATGAACACTGGACGGTCCGCTCGGTCGGACTCGCTGGCGGGCGCCTCGCTTCC
CTAAATTAGTCAGTGCCAACCGGGAAAAGCAAGCTCTGCGCTAACGGTGAGTCTGCTTCACAGGCCTTGT
TCGACAGATAATCCGGCATAAACAGACGTTGGGATGAGCATCGAGACGGCTCGAGATGATTTTACAAGCA
GATTGTGAGTAGACGCTGAACTAATCCACGTGGCTTTCTTTGTTTGCTCTGCGCGGGAGCCAAACAACCG
CCCTCGAGTTGTTTTGGCGCTCCTCATTGTCGGCCTGAGTGCGTCTTGCTCATTGGCTATATCGTCGGTA
ACTCGTTCTGTGGGCGACTGGTCTCTTGACGACGTCTTGGTGCTTACGTATCTCTGTGTAGCCATGTATA
TTCTGACGCAAACACTTGCCGGAATTAGGAACTTTCTGTGTGCACCCATGCTCTGGACAACTCGATTGGC
ACTTCACTTCAACGCCCATCCCAACGTGCTCGCTTGCGAGGCAATCCGCTAGTACATGGCCGGTATATAT
GGAAGAGGGACTCGACAGGACGGCCTCACCATCAGCCAAGTCTTGCATCAACTTCTTCACCACCAGACCA
GACACTTCCGAGTCCTTCTCACTTAAAGTCGCTCGCAGCCCCACTCAACCCTTACACCTACCCGACTATT
CCTGTCTACCTTGTCGTACTCCAGCAACTCCTCCTCCTGCGCGCTCTTTGCCGCTGGCCCCGCATCGCCC
CACGCATTCGCGCTCTTCGCCTCCACGCAGTCCCCCCGCGACACTTACCACATGTACGAGGACGCACGGC
AGGCGTTGCGTTCCACGAACGGGCACAGTGCGCAGCGCAAGGCCACGAAGTCCGGGCTGAAGAAGCTCTT
CGGGCTGTAGGCTCCTACGCTAGGCATCCGGACGATGTTCCGAGCCATTCACCACTACCATACCACCCGC
GCCCGCCGATGCGTTCCACCATCTGCCTCGCCTCGCCGCGTACCTCACTCGTCGCTGCCTTTGGGCTCCC
TGCGTCGTGCTCGGCCTCGCCGGTTGTGCATGCTGTGACGAGGGTCGCCAAAACTACTGGAGCCGCCGCT
TGATGCGCCCGCTCATCGATACCGATGTCAACCCAGCTCTATGCGAGCGTCCACTCCGAGAGATCCAGAG
AGATAGGAGCAGATACGCCCCATGAATGCATTCTACAGACATATGGACATCCAAGACACATGGACACATA
CATGTACATGATCTTTTGAACACACTGTACCTCTTTGTGACGTCTAGTGCTATTTCGCACTTTCTTCATC
TATCAGACGTACTTGATATTGCTCTGCTTTTGCTTCTCCGATTTAGCAAAGCCCATGATAATGACAGATG
TACATGCACCTCATGAATGCACATGTCGAAACGTATTGACTTAGAACGTATAATTGGGGGCCTGTTCAAG
TCACCGGCCCGGCTATACACGCCGCCGATCCGTCGGGCTGCTTTCCCATCCGAGCGCATCCGCGATGCCT
TCAGAAGGAGGGTGCGACTCGGAGCCAACCTCGCCTGCTAGACCGCTAGACCGCTCTCGTGCTGACTACG
TCCTTTTGTTACTGCCTGCTGGGACGAGGAGCTTCAAGTGATACCTTTCCCTTCTCTCTCTCCTCATACA
CTAGTCCTCGGAACTTGGTGGCTAGTCGGTACGTAGCCAGCGTCTCCAAGTCGTTGAGTCCTTATTTCTA
TATCATTGTCGAAATTTTGCTCACAGAATATGCAGATACTGATGGCCGAGTCCCTCGATGAGGACACACA
AAGCCCTCTCCCATTTTCCGATGTGTCCTCCTCTCTGCATCCAGAAGAGCAGCTAGCGTTGCGTACACTT
CCGAAGAATGAGATAGCATCATGGGCTCTTGCGCAAGTAGAGGCGCATCCACAATATGCACCGCCTCCAT
AACGCCGCTCTTACAATCCATCGTCTCCCGAATGAACTCCTCATGCGGATCTTTGTATACGCATTTGATA
GTCGCGAGGACGTATGGGCCGCGTATGTATGCAGCCGTTGGCACGCGGTCCTCTTCGCAACACCTGAGTT
CTGGGCGAACGCTCTGTCGAACGCTCGGTCCCTCCGATTGTAACCCCTATCTTCCGACGAGTCTTTCCTG
CGCATGGTATTGGCACGCTCTGGACCACTTCCGATCAAGCTCAACATCGCGGATGCGACCCATTATGGGA
GAATAGTCGAGTTCACCATGCATCTTGGGGGTACCGGGTACAAACAATGGGACAACGATGGCTTTCGACT
GCCCACCACATTGCGTCGCTTGCAGAACCTCCACAGTCTCACTTTGATGGGATCATCCGAAACGACGCCA
CTGACTTGGGGAGAAGGAGACACGGCTCCCCAGTGCTCTGCGTCATCTGGAAATCGCCAGGAAATTTCTC
TCCTCATCGCTCGTCGTCTCACCCCTCACATCCCTTTATATCCTCGTCGAAGAAGACATCTATTGGACAC
GCTTCGCCGAGATACTCAACAAGTGCACCGCTCTTTGCCATCTCAGTCTGGTCACTCGGCGCCTGCGAGT
CCTCCATGATGACCATCCTGGCCAAACCGTGCATCTGCCTGAAATGCGCAAGATCACTGTAGATGATATA
GTCATACTCAGAGAAACCCTCAAGCTCCTACGCTACCCGCATCCTATCGCGATCGTTCTCGAGACTCGCC
GACGAGATGACATGGCTTCCCTGAAACACGCCATACCTCTGGAGTTTCCTGGATTCTACTCTCCACCGTT
CATCGATCATATATCCATCGTGGAAGACAACCCACCAGATTCGGATAGATGCACAGTATCTGGCAATGTC
AAAGGCCAAACGCGATTTCAAGCCAAGATGTATAGGCATAATGCCGACGACATCTTAGGACTCATATCTC
CATTTACGCAAAACCCAGAGCTATGCACCGTCACCGTCGGGATGGGCTCTTACATTTACCGGGTTGACTC
ACGATATCAGCCTGAGGCTGGGATGAGTACATGGCTATTGTGCCTGTGGATACTGGCCTTCACCCGACTC
GAGCTTCTTCGCGCGTCGTCGCGTGAAGTCAAGATCGGCTTTGCGCACTGTTTCCTCGAACGCTGGGCCG
CCGACGGTCGCAGCCCGATTTGCCAGCAGGATGGAGGTGCGGTGCTGGTGCCGCCCAACCTCGCGCTTGC
ATGGGAGCTTCCTAGTGAGCCTGCAGAGGCGGCTGGAGAGCTCTCTGATCTGAAGAAGACCCTTTGGGAC
GCAATGGAAGAAGGCGGGAAGGTGCGCATCCATCGGTTGGAGATCTACGGGCTAGTACCAGACTCCAAGA
AGCCGCCGCTGCAAGACGGCCTAGACGAGATCTCCACGGGCGTTGAAGGCGAGACGGTCTCTTCGCTCTT
GAGGGACCTCCGAGAGATGGTGGACGAGCTGGTGATTTTTGATAGTGGCCTAGTACCTAGTATCCCGTTG
CGGTGATCCCGCCGGCTCCCTGACTTTGGGTATATGTTGGGCGATCGATCGAAGCGAGTGATGTTCATGA
TCACTACCATCCCGAGCAGAGTAAGTATGGCTAGCAGCGGACATAGCTTTCGACGAGGCCACCCTCTTGT
TTCTTTTTTGTGCCGCTGGCTCCTCCAAAACCCAGTGGGTACCGGTTGTCGGAAGTTTGTGTTTTATATA
TGAGCGAGCGAGTGGTTGCTCCCCGGCTATTCCCCAAGACGAGATAGACGCGGAGTAGTACGACTTTTTC
CCCATCCGGCGTTTGCCCTCGACGCTGGCAACGTTCTTGGTTGCTCCAACACCAGTGATCCTACTAAAGG
GGTTAAACGTGAGTGTGGTATGTCCTGGGGTATGACGGGAATCACATCACTCATCTCCGTTAATAATGGG
CCTCTGGCAGTTATCAACAATTGCAATGTCCAACGACTCGGATACCTTCGGGTTCTCGAACCTCTTGTCT
ACGCTCCCAGCGGCAGACAGAGATGCTCTGAGTCAGGTCCCCGAAGACGCGCTCAATGCATGGCTTGAGG
CGAAAGCGGAGGAATTCAAGAAGCACCGCTTCGTAGTCCTCACGATGCGTAATGCCCGCGCGCCAGTCAA
TCGCTTGTCCGACGATACACTCATCGACCTATTCACGCTGATGACTGAGCAATGTCTTGAATCGTGCGGC
AGCGGTCATCGGAGATGGCCCTACCTATACCTTCAAGATGAATCGTGCAACACGGATGAATGGAGATGGA
TGGTCTACCAGGGCCAGGTCTGTCGTCGTTGGCGTACCATCCTCCGCGACATGCCCGCCTACTGGCGTGC
GGCAGCACACAACTTCCTCGCCGATTACAGGAGCCATATACGCCCGCTGGCCGCGCTGTTGCCCCGCGTG
GCACCACTCACCCTCCCGCCCGTCAATCTCGACTTCGCCGTCGAGCACAAGGCGTGGAAGGCCCTCAGCC
CGTACGCCGCGCGAATTTCAGAGTTGCGCCTCTACGGCGTGAGCGATTCAGTGTCCTTTGCGGTACTTCA
GGAGAGCATCACGAACGAGGACTGGAGCAACCTCGAGTCGTTGCGCGTCGAGGATATGTCGGACCCCCAG
CAACGACGCGAACCCGTGGGATGGCGCGACGAGGACTTGCCCCGTCTCAAGCGTCTCACCATCAGGCCCG
CCTATTTCTGCCGGGCTACCTCCGTTGCCTCTCGAGGAAGTCATCCTGATCCTTCATGACGATGACGAGG
GCGTCTGGGACCTGGGCCGTTTGCTCGACGGCCTCGAACGATGCCCTCTGTTGACCTCATTGAGTCTCTA
CTGGCTGGATCATCGCTGACGCGAACCGAGTGAAGATCGCCGCGTCGAGCTCCCGAATCTCCGCCAGTTG
ACACTTGGCGGAACTGACGAGGCTATCGATTTCGTTCTCGCTCGCCTCTCTTTCCCCGACATAACACGTG
TCGCAAGGGACTCAGGGAGCCGTATGCGACGAACGCTTCTTTTTGGCCAACTAGAAGTCTGAACCTCGAA
ATCTCCACACGTACAACATCGATGTCTTCCAAGAACATAACTCAAACACAACAGGCACGATCCTAGAGGC
GAGACACGGAGGCGACAGTGATGGAGGGGTACGCAATGACAGACGGTAGATTCGATAATTCATGGAGTGA
TGGCCCTGGATGGCCCGATGTGGGATGAGGAGAGTAAGGCGTATCAACGTAACCAGAGCTCGAAGTCTAT
AGGGAGCTAGATCGCTCAAAGCGTCGTGAATACTGGGGTGAATGCGACAAAGTAATATAGCGGCACGAAC
GAGAATGTTAGGATATGAAGAGATCCCGAGCGCGGTGAGCTCTTTCCGGATCTCCGCCTCCGCGTCGATC
TTCTTGAGCTGCGTCGCCTCCAGCTCGCCCTTCAGGAGCAAACGGCTTTGTCAAAGTCAATTGCGATGGT
AGAACACGCGTGAAAGCAGCTCCACTGACAAGACTGTAGGGTTCTGCCACGCACCCTATACTATATTTGT
GAACGTGTACTGTTCTACAGGTCATCTAGCGCTTCGCTGGGGCAGACGACTGGCGGATAAATGATGAGGA
GGGTGGCATCATTAGAACTGCATTGAGGTTTACGGCAACAGAGCAAGGCAACAACACGAATATCCGTGAA
TGCATGTATCAACACACTATTGTGGAGAGGCCTCAGCGGAAGGTGGGCCACCTGCGGAAGAGGATGTCTC
TTGTGAGGTGTTGGAGGACTCTGGGGGTACGATGGTGGTCGCTAAGGTCTCTTGGTGAGGTCGATACGTG
GGAGCGGCAGCGGCGTACCCTCGAACTCTGCCCACCCGCCTCTCAACCCGATCTCCACGACGCGCTGCAG
TATTCGCGCCAGCTCGTCGTGTCTGCGCAGGCACAGTCAGAGACTGCAGGAAGAGGCACTGCGGGGACAT
ACGAGAATTGTAGCACGTACCGCATGGATTCCTCAGCCATACGCTCCTCGTGTTGTTTCGCAAGGGTGTC
TAACCGCTTGTTCAGGCCGTTCACGCTCTCTTTGAGTTCCTCTAGCTGGTCATCCACCGCATCTCGCCGT
TTTGTTGTACTTCGCGATGACCGCCATGCCTCTCCTAAGATGAGCCCAACAGCAACTGTGAATAGGAAGC
CCTCCGCGAGCGCGTTTGCCCCATTCTCGATTGCCCTGAACACCTTCATAAATCAATGTTCTTGCTCACA
AAGGAGGTGACATACCTAGTCTCCGAGAGCGGGCGAACATGCTTGGCAGGCTCTCCAAGGAGGTTGGTCC
GCATCCTCACCTCCGTCTGGTACATTCCCTGTGCAAGCCCAACACAGACCGAGCGAAACCGCTCATGCCT
TGATCACACAATGCGTTCAGAACGTGTCACCAATGCGCACGCGATCAGAGAGGTACTCACTGCTTCGCTT
GGACCTTGATTTGGTTGCTTATGGGTTTCGCTAGCGTCTTGCACCGTTCAGAGACGAGAAGTGCGAGCTA
TCGCCTCGAACTCACTCGGATGAGAAGAGACGCGATCTTCGCCGTAGCCATTGTTGAGTGCGATATCCAA
GAATATTGAGGTCAGAGGAGCACGGTGTAGAGCATAGCGAGCTGTCGAAGGACGTCCACCACGCAGCACG
CTTGTCGTCGGTTCGGCCGAGCGGACACGTTCTCCCGGCGCAGTTGGGTCCCTCGAGCGCTCGAGCCTCT
TGTCGTCTAACCACCACGAGCTTCATTTCTTGATATTTCTTGAGGCTTAGGCTGTAGCCAAGTTATTGTG
GATTTACATTTCTGAACATTTAGGCTGAGAGCGAGATGGGTAATGGCGACTTGGTTAGTAGTTCTGTCGC
GTCCGGATTGCCAGTATTGATGATCACCTCCAGCACGCCGAAGCTCCCTCTCCGGAGTATGACATGGTTT
TACGGCTCGAGCGACTTCGACTGCGAGAAGCTCTGAATGCGCGGGACGTTGCGGTTGCTCGTCTCGAAGA
GGCATGCGTTTCCGTACGCGAGAAAAGCGCCGCATTAGATACCGTGCGAGAGGAGAAACTACAACTTCAG
AAGCAACTGGATGCATCAAAAGAGAACTCCAACGGAGTGGGACTGTTGCCTAGATCAACCGCAGTGGGAA
AGTTGTCGAAACACGCGGACTTTATCAAGCCTTTGGATGTGAGATTTGGGTCGTTGACGGTCTCGGATGA
AGCTGGCGGGTGGAAAGAACATATCGACGGGGGCAGCAAGGTGCGTACGTGATTTTATGCGCTCTGGAAG
TCACTTGGAGACGTTGTTTGCTATAGGAAGTCAACGCGAGCAACGATTCAACTCCGAGCCGAGTATTCAG
GACGATGTATCCAACAAACATTGGTGTGCCCATCCTGCGAGACGTCCCGAATCCTATTGTCAACGCACCT
GTACCGTCGTCAAGCCCGTTGGCTCCATATGTAGTTCCTAATGTCGATACGCCCGAATCTCCTTGGACGC
CTTTTGAAGGGGAACGAAGAGTACGCATATCTCTAATCCGTCTCGTAATCTCCTTCATCTTGTCCGTCCA
GGTCGAGCTGCCCACCATCAGTACTGCCGAGAAGATCGATACCAGATATGCTATCCTTGCGTCGCTGCCG
CTCCCGTCTGATATACCGGAGGATTCGCTTACTCCGATCCTGATCCCTCCTCCCCATACCCTTCACGACT
TCATCGGAACAACATCAGGGGTACGTCATGCCATGATCTTGTAGGAACCAGGCTCATAGGCTCTTTGCAG
CTGCTACGTTCGCAGTACGTCTTCAAGGCTCCCTACCGTGACTCAGTCACCTCATATATTGCAGGTTGGG
AAACTATCGCATCTTCCAGCAATCGACTACGACGTGGTGTCCCGAGCGCGAGGAGCATGGCTACTACTTA
ACGCCCGTCTTCAAGTGCAGTACCAATCCGCGGGTCACTACCGCTCACAGGTGGTCTTCTGTCGACTTCG
CACCCATACTGAACCATCCAACGGGTGAGCATGGTCTTCTCTCATGCATGGGACGCGTCACTGCATAGCA
TGCACAGAGTGTTTCTACAACAAGGACGGAAAGTGGTACTACGCTGGGATCTACAAGTTTTTCCGCCTTG
AGGACTTGTGCACCCAAGAGTGGGAATGCCTTTCGACCGAGGTGAGCCCTACACTGTTCCACACGTGACT
TCCGTATCACAACGGCTGGCTTCTCTCTCCCTCGCCCCTCAATCGTCTTTACTACACGGCAGACCTCCCA
AGCACTGATCAAAGAGACCCTCGCCGCGCGCAAGAACACCTCACCACAGAACATCTACGAGACCAGCCAG
CTCTACTCTGCCGGCGCACTCAAGGTTGCTTGTATCGGTCTTCAATGTATCGGCTTCAACAACACGCTGT
ACCGCAGTCTCCTGGAACACGCCGCTCTGTGCACACAGACGGGCAAGTGGCGTGCTCCCGCGGGTGGCTT
TACTTCAGCTGGCCTCGGTCTCTCTCCTGGGCCCGGTCCTAGTCCTAGTCATGGCTCGGGTCCCAGTCAT
GGGCATGCAGCGACTTGGAGCCCTAACCTCAACCCTGGTGTGCATGGGCCCGGCAGCCCTGTAGCGCAGA
GTAGTGCGGGCAATGTTGGCGTGATAGGACGTCCGTCTTCCTCTGGAGCTGGAGCTGGAGCTGGGCTCGT
CCCTGGATTCGGATTTGGATCTACACTTGGGCAACTTCCGTCTCCTAACGTTCTTCTGCTTCAGCGCGGA
ACCCAGGATGTCTCGATGATCTCTGGCGAAGGAGCTATGACTTGAAAGCCTGCCTCGCATAGCTCGTTCT
CCAGGCAACAGACTCGATTGGGCAAATGGACTGGACTGGGGACTGTCTCTCTGATGTTAGGCTATCACGA
CTCGTTCGTACGAAGGACTAATAGATGCGATGTGTTCATAGTTCCTACTCCGTCACTCGCCTGTAAAATG
ACTGAATAGATGTATACGTACTGCCTCGTCGAGCTTACTATAACAACACATTGGAGTGCGTGGTGCGCAG
GACACTCGGGCCGGTTCGATTTCATCTATCGACAACGTCCCTTGGCAAGCTACCTCCTCCAGGCTGCATG
ACCATCCCGACACAAACATATAGTCCGCCACCACCTCGTCGTCGTGTTCGTCGTTGGACGGCTGGTACAG
AAAGAAGAGCATGTACGGAGTTACCGGTTTCGGTGATCCGTCACGGTAGCGCTGAGCTACTAAATGCGGC
GTTTCCCACGTGGCCACAACCGAGCAGACAAAACTCCACAAAACTTCTTCGTCCGGCGGGTTCTCCCTTC
TCTTCTTGCCCTGCTTCCAGCATGCTACGCGTCAAGCTTCACTTCAGTGATTCGCTGTAGCTCCATTTTG
TGAGTACTATCTCTCATTGCGATCTCTGATGAGAACGCTGCCGCCCCAGTCGTAGCCATGTGCTGTGACG
AGAAGGCAGAGCATATAGCCAAACAATTTGCACTACTGAGCCTATCTCTTGTGTCGTGTCGCCAGTGAGG
GTCGCACAGGATATTGATCATCTCTTCATATAGCATATATCTTTCCCGTCGCTCGTCACCTTCAAGTTTA
TACATTATCTGGTGAGTTTTGCACTCATTTCTTTTGGCTGTACGCAAGTCCAAGCTCCTCCGGATGATCC
CCAACCGAATGCAATTAGGAAGTGCCGTCTGAGAGCCGTTTCCTCTGGAAGCTGGCAGCTGTCGAGACGC
GGTTCTCTGATCCTGCTCTATGCCCTCACCCCCGTCGTTAGGTTGACTTATGATCTTCTCTCCTCATACA
GGAAATGGAGCGGTGCCTCTACGATGAACCATCCGACTCCCTTGCGACTCCGTATAGCAAGGTGGGATCC
CGCCCGTATGCTGCTTCACAGTGCAAACACCGAGCTTGCTACCCGACTCCTGCAATCGCAAGTAAACAAC
ACCTGGGTCCGTGAGCATGGGGGCCTTTGGGCAGGCGGCTCGGTCAAGAGGCTGGAAATATGTTGGATTA
GTATCAGTTCAACGGGAAGACGGTGAGCCCTTTGCCGGCTTGTACTGGTAGCTAGACATACCGGATGTCT
GTCGTGCTCCCAAGAGCAATTCTTGTGTCGTCCTAGTAGGTCATGGTGGCAGAATCGCTTGTGACGCATA
GTTTATGTACCCGGCGAAGTCGTACGGTAGTCTAGAGCATGTTAAAAGTCGTTCTATGAGTGTCAATCCG
TGTATAGCACTAGTACTGTATCCCGTCAATCGAATAGACTAGTGACGTAACTCCATTCATCACTAAGATT
GCTTATCATGTTACCAACGTTACTTAATTGGATTATTGACCCAAGATTGGAGAACCATGCGTAATAGGCG
TCTATTACGCTATTCTGCTTGACCCTGGACCGCGACTCAGTCCGCTCATCACTGACGACGACGCCGACGA
CTCATGGCGCAATGGGGACAAGGGCAGGGTTATCAGTATCCCATGCAGACGGGGTATAACCCCCAACAAT
TCCAACAGATTCCGACGCAACCAACTGGCTTTCCTGGTCAGCGTCCTGGATTTCAGCAGCCTCAACCGAC
TGGATTCCCTGGTCAGCAAGGATTCCAGCAGCCTCAGCAATCTGGGTTCCCGCAGACCCAGGGGTTCCAA
CAACCCCAGCAGACTGGATTCCCCGCACAACAGCTACAGCCTCAGCCGACAGGATATCCTGGACAGCAGT
TACAGTTACAACCCCAGCCGACAGGCTTTGCTGGCTCGGGCTTCCAGCAGCGCGCCCCACCGCCCCCCGT
ACCTCCTATTCCTTCACAATATCAACAGCATCCATCTCAACAGAATGTCCAGACGAGCAGCTTCCTCAGC
GCGCAGCAGCCTGTCAATCGTTTCATGAGCAGCTCCCCTGGTCTGTCTCCACTCTCTGCGCAGCCGACAG
GGTTCCCTGGAGGCGGAGGCTTGCGCCCCCTCGTACCGCAAGCGACGGGCTTTGTAGACCCGAGGTTGCA
GATGATGACGAGCACCTTCCTACCTGCCAACACTTCCGCTCCTTACAACGCCGCAGGCCTGCCTCAGTTT
CAGCAACAGCAGAGTGGCTTCAATCTCCAGCAATCGTTCCAACAGCACAATCAGGCCCAGCGCGGTAGCG
CAGCCCCCAGGGTTCCTTGGGCACTGTCGAAAGCGGAGAAGAAGAATTACGATCAGATTTTCCGGGCTTG
GGACTCGCAGGGCACAGGTTTCATCAATGGTCAGACTGCACTGGAGGTATTCGGGCAGAGTGGGCTGGAT
AGGAACGATCTTGCTAAGATATGGTGAGTGCACTCGTCTTGCGTGCCTGGACTAGTCATTTAATGCGTAA
TGCGGTACAAGGGCTCTCGCCGACGTGGACAATCGAGGAAAACTCAATCTGGCCGAGTTCCATGTCGCGA
TGGGTCTCATCTACCGCAGTATGTGCATCTTTCGTTGCCTTCGGATTTCGTCCTGAGCTCGATCGGCAGA
GTTGAACGGGAACGAGATACCCGAGGTCCTCCCGCAAGAATTGGTCCCACCCTCTCACCGCGACCTTGAG
TCCTCCGTTGACGTGCTCAAGGATATCCTGAAGAATGATACTCGCGCTCGTTCACCTGCTGGCCCAGATT
CTGGTCCTATCTCGTACCAGCGGGAGCACTCCTTGTATAGCAATGCGGCTGGCGCAGGTGGACGGAAGGA
TGCAACTGTCTACAAGTTCAAAGATGACGAGGCTCCGGCTGGTGGTTTCTACCAGCCTCGCTCTCGACAC
GTGGACCGTTCTGCAATCCGTACTACGAGCGAGACTGCGAGTCCCGCTGCAGACCTTGACGATATCAAGC
GTGAGCTGGACAACACCTCGAAGATGCTCGACCGGGTTGTGGAGGCAGATGCATCTCGTACGGCTGAAGA
CGACGCCCTTGCCCGAGAGATGGCGGACCTCCGTGCCCGCATCAGAAGAGTGAACGACGATCTTGCTCAA
GTATCATCCGGTCCCCGCAGCGCGGCCAAGGATGAAGAGCGCCGTCGGCTTGACCGTGAGCTCATGGACC
TCAGACACAGCAAATTGCCTGACCTCGAGCGAAGGATAGAGGACCGCGAAGCTCGTCGGGAGCGCGAGAA
ACGCGAATGGACGCGCGAGCGGGATCGTCGCAATGAACGCCATGGCCGTTACGATGACCGAGACGATCGT
TACTCGTCCTCTCGCTACGACCGTGATCGCGATTACGACAGGCCGAGAAGTGCGTACGATCGCGACGACC
GAGGCAGGGACGACCGCGACAGCTATCGTGACACAGACCGCAATTATGACCGCGACCGGCCATACTCAAG
CAATCGGGATCGCGATTACGATCGTCCTCGCAGCCCGCCTGCTGCGCGCGAACCAGCCCCGCCACCACCG
CCGCCGCCAGCTACTTCAAGTGCAAGTGCACGTTCTCCGCCCCCGCCGCCGTCGACCCAGAAGAAGGTAC
TGACTTCTGCGGAGCGCACTGCCCTTGCACAGCAGCGCATACGAGAGCGTATGGCCGCGCTTGGTGTTGT
CGCACCTTCGCCTTCACCAACGATTGACACCACTGTCGAAGACCGGCTTGCGCAGGAGAAAAGGGAAGCG
GAAGAGAAAGCTAGGCAGGCAGAGCTCGAGGTAGAGAACCGCGAGCGACTACGTAGAGAGCGTCTCGAGG
GCGAGAAGGCGATCAAGGAGGGCAAGACTCCCACTTCTCCGAGCACAGCGTCGGCCCCAGCTGCGCCTGC
TGTTCCTACGCCGGCCCCTGCTCCCCCACCTACTGCGAAGGCGAAACCACCTGCCCCACCTCCTCCAAGG
AAAAGTGCTCCACCGCGTCCGCCCGCACACCGTGCCCCTCCAGCTGCTCCTGCGCCTCCTGTCTCCGCTC
CAGCGCCCCCAGCTCCCCCCACCGTACCTGCCGTAGACCCTGAGGAAGAGGCCATCCGTGCTCGAGAAGA
GCAGCTGCGGAAGACACGCGAGGAACGCCTTGCGCGGCTCAAGCAGCTGGAAAGGGAGGAAGAGGAAGCG
CGTTTGGCGGAGCAGCAGTACGAGGCCCGCCGCCGCATGCTCTCGGAACAGGCCCAACAAAGGAACACCC
CGCCTGTCTCTACTCCGCCAGTAGTTGCTGCACCTCCTCCTGCACCCCCTGCGCCTCCCGCTCACACGGC
GCCGCAGCCTCCAGTTGTTCCAGCTGCACCTCCGCCGCCGCCCGCTCCGCCGGCCCCGCCCGTCGTTAGC
CCTCCGGCCTCTACAGCGTCGTCCGACAAGTCGACGAATCCGTTCAGTCGGATGGTGAAGGAGGGTGCAA
GTGTTGCATCTTCTCCTGCACCTGCACCCCCTGCAACGGGAAGTCACAATCCGTTCTTCAAGAGCCAGGC
GGCGGCTTCCCCTGCCGCGCCTCCGTTCCCCCAGTCATCGGCTAGCCCAGCTCCTCCTGCAGTTAAGACG
CTGTACCACACCGCCCCTGCAGACGACGACGATGATTGGGACGACGTCAAAGAGAAGGAAGACGAAGACA
GTAGCGAGGACGAACTCGATTCATCCAGTCAAGCACGAAACAAGCTCGCTCAACAGCTCTTTGGCAGCCT
TATTCCGCCCTCGAGGCCTCAGTCCGCGGCTGCGTCAGGTCCTGTGGCGAGGACGTCCGAGCCCTCTTCT
CCGGCGCCCCCACCACCGCCGCCGCCGCCGTCTGCTCCGCCTATGACTATGAATACAAACACTTTCACTA
ACGACATCCCAGCGCCTCCACCACCACCACCTGCGCCTGGTGCGCCTCCAGCACCCCCAGCACCCGCTGC
TATTGCCGTCACGCCAACTCCCAGTGGTGACCGCGGCGCATTGCTCAACGCCATCCAGGCAGGGAGGAAA
TTGAGGAAGGCCCAGACGAACGATCGCAGTGCCGCACCGGTATCTGGAAAAGTCATCGGGGACACTGCGC
CCCCTGCACACATCAACGCTGCACCCCGCGCACCTTCTCCTCCCGCGCCGGCGCCTGAACCCGTGGCGCT
GCCACCGTTGGAAACCCCGAGGAACAGCAATCGTGAGTCTGTCGATTGGTTTGCGGGCCTGGCTGCTGAG
GGAGCAGCACTTCAACGTCACCCGTCGGAACCTTTGCCGCCTACAGTGGAGGAAGTCGAAGACATCCCCA
CTGCCGTTCCGGAGATTCAGGTTGAGGGTTCGGACGATAATGCGCTTGCGGATGTGGACCATGGTACCGG
TGAGTGCGGGACAACATTGTTTAGTCAGAGTTCCGTGTTGATGATTCGCAGAGTATCGTGTGCGCTCGCT
CTATGCGTACGAGGCCCAGCGTCCTGAAGAATTGAGTAAGTCTGCTGATGTTCAAAACCTAGCATTGGTC
GCTGACCATCTGATACAGGCTTCGGTGAGAGCCTGGTTCTCACTGCCCACCCGTCGAAGTCTGGTGGCGA
TTGGTGGTACGGAACGGTCGTTCGCGACGGCAAGACCGGTTTCTTCCCCAAAACCTACGTGGAGCAAGTC
ACTCCAGGTTAGTAGACGCAGTCGGTGACCTTACCATGGCATGCTCACATTTCATTACAGCGATCGCTCA
CGCACTCTACGACTACAACGGAAGCAATGCTGATGAATTGCCGTTCTCGGAAGGAGACCAGTTGACAATC
GTCGATAGATCAGATGCTGATTGGTGGAAAGCGGAACAAGGCGGGGTGGTGTTCATCGTGCCCGCTGCGT
ACCTCGCGCTTGCAGATGGTTAGTCCGTCATTCTGTCGTCTCTTCCCGGCCTGTTGTTCACGTTGCCGGC
AGGCTGAAGTGTCTCATGTTTTTCTTTGCATGTATCTCTCGATTGAATCTCGAACAATAACAAACTCTCG
AACCGTCGTCACATCCGATAGTAGTTGTGACCGCGCCCACACCTCAGACAGCAGATCTTCCCCGGCCCGT
GGACATGACGAGTGCGAGCGGGGAAGTTCCCACTGCCAGCGCAAGTCATTCTCATGCCGATCCACAGAGC
AAGGCACCAGAGAATGATGATGATGACGGCGATGAATCGGATTCCGACTATGTGACCGCGAGTGAATCAG
AGTCTGATGATACTGATCAGGATGAACAGGATGAGGAGACTCGCCGTCGCGAACGGGAGGCTCGAGCTGC
CGAACGTCAGAGAGTGCTTCAGGCAGCTGGACTCATCATCAAGGAAGAGTCTCAGCCTCCTCCACGCCCC
GCTAGATCGCGGGGTCGTCGGAGACCGCCCGCACCAGCTGTGCCTGAACGTTCACCGAAGCTTCCGTCGT
CCCCGCACAAGGAGCTCCCACCCGTGCCCGACTCTGAATCGCCGAACAACTCACTAAGGCTGGACGATGC
GTTCGAACGCTATGAGGCCTTCAGACAGAGCCATCTCTCAATGAACCGGCTGTCGATGGCGTCCGTTGAC
AGCAGCCTGTCTGTGTCGACGAGCCCAACGGCACCGTCGTTTGTGGCTATGACTCCCACAACCTCGGAGC
CTGGGGAATCTCGGTCGCATTCTTCGTCATTCCTGCATTTCTTCGGGAGGAGCCGAACGCCTGCGAATGA
CGGGGAGGCACCATCCACACGACCTGTCATCTCCGCTCCGATCTTGCAAAGGGAGCCGTCGCCCTCCCCG
GAAGCGGACGCGGCTTTCGGATCGGTGCGTGCCCACTCAACGACGGCTATTGCTATGATTCACATCTGAC
CCGCGCTACCAGTCGTGGGCGAGCTTGGTCGACAAATCTGCGCTGGAGGAGATACCCTCTGGGGAGCGTC
GTCGCCAAGAGGTGCGTGGTTGTGAAGACGTTGGCAGGTAGCGGGAGGATCCTCACCACGATCGAATGCA
TACAGGCCATCTTCGAGCTCATTGTCACGGAAGCTGCGTACATTCGAGACTTGCAGCTCATCGTAGAGGT
ACGGCGGTTCTGTTCTTCTGTCTGAGGCGCAGCGGTCACTGAGGGATGTGACCAGCATTTCTACGCGAAT
GTGTACTCGCTCCTCGATGAGAAAGCGAGGACGGTCGTCTTTGCGAACGTGGAGGATATCCTGCTGATGA
ACACCGTATGTGTTTCATTCATGTGCGGATACTCTATTTCTCATCTTGCGTTTCAACAGACCTTCTTGAG
CTCTCTCGAAGAGAGACAGAAGGATTGTCGCTTGTACATTGACAGAATCGGTGACATCCTGAAGACCAGC
ATGGCAAATCTGGGCGTCTACATGGTCTGTTCGGATGTTCCTGATATCTCACATGCTCTCTTCAATCGTA
TCTCATCTACAGGACTACTGCGTCAATCAAGCCACTGCCATAAAGGTGCTTCAGTCTCTACGACAATCAA
ATCCCGAGTTGTCGGCCTGTCTCCAGGTATTCCTGTCCAGTCGCAATGTCTGATCGGCGGTGCTTACAGT
CTACTAGCGTTTGCGAGATGATCCCACTGCGAGAAACCTAGATCTGTCGAGCTATCTGCTTGTTCCCAGT
GCGTCACGGTCGTTTCCATGACCGTTTGAGCGTGTCTGACGTAGTGTGCAGTGCAACGAATTACCAGGTA
TCCTCTGCTGTACAAACAGGCAAGTTTGGCCCCAGTGACAGCTCTTCACCGTGGCAATACTGAAATCTCG
TAGATCATTCACTACACCGAAGCTGGAGAGGATCGCGACGACATTGAACAGGCACAGCACATTGCTCAGA
AGGTCCTTGAACATATCAACGAGACAATCCGCGAGCAAGAGGGCAGAGAGCGCCTCAAAGAGATCTCTAG
GGATCTTTGGGTTGGGCAAGGGTAAGTCTTCAAACATCTATTCAAATAATGTAGGCTTCAACAACTTTCC
CAGACGTCTGGATCTTACTGCGCCGACGAGGTACATGGGCTCAAGAAAGCTTCTGAAGGAAGGCGTCCTC
TTGAAAGCGAAGAGCGGACGCAAACTACGCGCCTTCCTGTGCAACGACATATTGGTGCTAACAGAAGATG
CCACCAAGTCGCTGTATCGCATGGTATGTCCTTGGCCAGTATCAAAAAAGCTCGCATTCGACTCAATTCT
ATCACATAGCCACTCTCGCTCGCCGAAGTAGAGGTTCGCGAAGCGTCAGGAGGGCGAGGTGCGTTTGGGT
CTCTCGTCCATGACATATATTTCCACGTGCTGATCGACCGCCCCCAGATGATCTTGCGTTCCAACTCGCC
GTGGCGTATCCGCGAGGTGGTGACGTTGTTGCCCTACGAGCGACAAGTGCTCGTGATTGCCAGCTATGGA
TGCAGGTCATCCACAACGCGAGCAAACGGTGTCGTGAAGCGCAGCGTCGGGCTACGAGAAGATCGCGTGG
TTGAGGTGACTTCGAACACTGGCTTTCGTCCGGACATCTCGTTACTGCATCATCTAGGCATTGGCAGCTC
GTAGTATCGTATGAAATCATATAATTCAATCCTTCTGAATGCACTTTTACCGGCCCCTTCCTCGCCTGTC
GGCGTGTCGTGACCATCACCTCTTGCTTAAGGCCTTTGTGATAATGAGTATCAACGGCTTTGTATTGTTT
GTGATAGATCACGGCTACGTACGGGTTGAGGAGTGCGTTTGAAATCCCTCGCCGAGGTCAGAGGTGTAAA
GAGCCGCAAGACGCTCAATGTGTGTGGGCTGTCTGCGGTGAAACACATGTACTAGGTCGTTTGTTGTAGA
GCTTGTAGGTGCATAGCAATGGCACAACCACTCTTGCACACCGAAAGGGACAACGGTCCGAAGCAACAGC
ACAAGAGTATTCGAAGCCGCGCACATATCCATCCATTGTGCACTGACACAATGGACGCTAAAGGTTCATG
ATCTCAGCCCATGCTGCATAAAAAGCTGAGGACCACATCAGGCACTCTACAGCTACTCCATCGTATTCAC
ACTTCATCCCATTCCACACCAATCCAGCATCATCAGCATGAGCACCCTGCCCCCAGCGCGCCTCAGTCCA
ACGAGGCAGTAGAACGAGACGACGCAGGGTGAGCGAGACGAGTTTTGCTGCATGCGCGCGATGTACCGGG
TGTCTGACTGAGGTACTGCAGACCGGTTATGTCCCAGAATATCACCGAAGGAAACACGGCGGACGGTGCT
CCCGAAGCTCAGGCTGCTCAAGGCTCCAATGCCTCTGAGTGTGAGTGCTCAACAACATGATCTGTGCAGA
GTCCAGCTAACGGTCCGTATAGTGGACATGTCCGTCGCCGATCTCGCGCGGTTTGCTCGAGAGATGCGAG
AGGAGAGCGCGGCTCGGAACGCGGCTAGAATGGCGCGAGTCGAACAAATGGAGGCACGGCTCCAAGTGCT
GGTGCGCAGTTGGGCGGCAATGACGAAGGAGTTGGACCTTCTCAAGGAGGTGGTCTGCGACCTGGTGTGT
GATTCAGCGAATGGTAGCCTGAGCGGACTGTGTACGATTGCGATGTGAGAAGAGATGTATCAGTGGCGAC
GGATGCCCATGTCTTGCGCTTGTCGGTGACAATGCTAGAGGTCAATGTAAGAGCACGATCGAGAGCCAGG
AGGTGGTATATGTGTCTCACTTAGTGTCCGAACACCAACGCCATGGCCACGGCGGCCTTACCTCAACTTT
GCGGACGCGAGTGTCAGAAAACACGCGTTGGTCTCATACTCGGACCGTTCCACCTCCTCTGTCCAGGATA
TCGAGCGATAGTTGGTATGGGATACGCCTTGAAAACGGCCGCGTCAACACGCAGTCATCTAGAGGGACCC
TTTCAGGTCATGTGCATCATGTACCAAACACGAAGACGTACCTAATATATACACTGCGATAGCAAGGGAT
AGAGAGAAACGGGCACCAGTCAATAGACAAAAGCAGGAAAGCATTGCGAACACCGAAAGCAAGCTCGAAG
CACACCTGGAGCGTTGTAAAGTTAGGAGAAAGCGGAGACAAGTACATGCATCCGATAGCGCCTCACCTTG
TCCCTCTCTGTTACTATCTGACATACTTCCTCAACCTCTGCCAGGCGTAGTCCACCGTGTCGTTGATCAT
CCTCTCCACCTGTGGCTCTGATTTCGGGGACAAACGCCAGCGATGCTTGTCAGCAGCGGTCTTCTTGATA
CTCTCCCATTGAATGATAACTTCTTCGACAGATGGTCGCATGCTTAGCGTCTCGTGCTTCATCTTATCGA
TCAAGGGTAGGAGGAATTCCGTATCCTTGTATTTCTACGGGTGTCATGAGTAACACGAGAACGTTTTCAC
ACACGGCAGCGCACCTGTTCAAACTCCTTTGAATAGACATTGCCTAGAGAAAAGATATCGACCTTGTAGG
CGTCGTATGGGATGTCATCAGACAGCTCCGGCACCTCTGTATCACGTCCGATTTCGCCGACAACGTATGA
GGATGCACCAGGAGAGAAACACGTCGAGAGGCCAAAGTCGATGTAATAGTACCGGACGGGATGATCTGCT
CGTGATAGAGGAGTGACTTTATATAGGGCATCTGGAGTATGGTCTGGTCGAGCGGGATGATATCCTTCCG
GGTACAGCGGCTGAGCATCCATCATGATATTTGGTACGGATATATCACTACCCCAATTTGAGATGGATAC
TGAAAATATAAGACCGAAACACCTACCGATGAGCAACACGATGACTATGCATGAAGGCTAGCCCCTAGGT
CGAAGTTAGGAGCAGTATGGTTGGCCTTGGTCTTCAGCGAACGCACCTCAAGAGTCTGGTCCATCATATC
TACGATTTCGCCTAGGTAGTGGAAGTCCGGATCGTTGAACGGTCTAAGAAAAGGCATAGCAACGAGAGAC
CACTGGGAATTCAAGGGATCTGGGAAGACATCGAAAACAGGAACACAATGGTTCTGGGGGTCGGGTAAAG
ATGTGAAGAACTGTGCGATATGAAGCTCTTGAGAACTTTTTCGGATGCATTTGATCGCTATCAATGAGTT
GTCCTCGATACGTCTAGCATCTATGACCCCGTCTTCCTATAAACAGGTACAGCAAAGGGGAGATATATGA
GAAAATACGTCCGACAAACCGCGGTTTCTGCTGGCCTACGTGTGACATGATGGAATCCTCGCAGAAAGTG
GGATCCCAATTGGTCCCAATCCAGGATGGCTGCCATCTTAGCGAATACCTTGGCCTCAACAGGTAACCAT
GTCGCTGCAAATGTTGCTGTCGCTCCTGCCAAAAGCGTTCGGTAGGAAGGAGATTGTAAGCGCCTTTCTG
AGTAATCCGGGCATAACGTTCGACTGCGTCGTCGCTCAATATAGCATGTCGAGGGAGACGTTTTTGTTCA
AGAGAAGTAAACATCGGCTGAGCGCAAGTTATGAGGGTGCGGAAGACGGGATTGTAAAGCGCCCAAACCA
GGTCGCGAACAACGTGGATCGTCCCAGAATGGTAGGTACGTTTGAGCGCTCTGGTTCCACTGCCTTTACG
CTTCAAGTCCGACGGCAGTGATGGAGGTCAGTGCACCAGTTTATTGATTCCCATGCTTTACGATGGGAAG
AGAAGGAACACGCTGTTGTGCAGGTGCAACTACATGTCTGACAAAACTCGTGGACACCTCGCTCATGGTT
TTCTCCTCCGACCCAACGTCATCTGCCTTGTGTCCCACTCTATTGTCCGCAGGCGGTTTGCCGCACAGTA
TACTCTGAGACTGCTCAACACTATTCATCCTACCCCTCTCCTGCTCCCGTCTCGCTTTCTCTTCCGTCGT
CTTCCCCGTCCCACCGTGTACAATACCAAACCGACTTCGATGGTCCCTTGTGCAGTGTTTGCGTGTATAT
ATAATGACGATGTCTGCGCGCATCATTGCTGTACATTACTCGAGGCGTGCTAGCTGTAGTGCCGGGTCGT
AGACATTGGCGAATCGCGAGGCTGTGCAGCCATGCATCATGGAAACGCAATGTCAGAGTTCTCTCGGCGT
GCCTTTCCACGCAAATCCGCTCCCGCGAGAACCTCTCTCAGTGCCCGCCACCGACTTCCAAGGCAAGCGT
GATTGATCCTGGCTGCTTGAGTCTCAGGTTCTGTGGGTAGAAATTCAGTAGCACAGCGGAGACAACCGTC
AGAAGGAATGCAAAACGGTATATTGTCCCGTGGGATCGCAATTCTGTCCTCCAAATAAGGGCTGCTCCTG
GCCATATCGCATTTCCTGTCCACACTTTTACAGCTCGACAACCACTGGCCCCCTCCACATCCTTTCTTGT
ACACCCAAATTTCTACACGCCCTCTTCAATGGAAAATTTTCCTTTCTTCCCTAGGAGCTATGAGGCCCCC
ACAATCTCCATCGCAAGGTCCACATTTTTCTGGGCGCCAACACTCGCTTCCACCGGCGCTTCCATGACCT
CCCCATTACCCGCAGTACGTCCAGCGGCTAACGTGACCGAATTTAGGTGGACATTCGTAAGCGGTTGGGC
GCCTGTGTGGGCCACCCATAAAATCATGCCATACATTCAACATCAGGGACTGTGCAACGTCTGGAATAAT
TTTCCTGCACTATAAAGAGTACCATGAATGTGAGTTCCGATTCTCGGGGGTGGTAGGCTAGGAAGAGGAA
GCTGGGTAAAAGTGCGGACAGGAAAGGTGAACCATAGGGACAGAATAGCGCCGGGATACTAGGACAGATT
ACCTCCGAAAAGCAGGACATAAACCAGTCCCCGAGGTTGACCGCATCGTTATTTGAGTGTTGACCACATA
CTGATAATTGATTCTGACTGAATCGGTGTTCCTATGGACAAGATATCGATCCCAGTGGACAATATTACCC
CTTGCAGAAGGAATACAAGGAGGGTCTAGCGCCCGGATACGGTTGCGGACATTGCAGAACATACAGCGAT
GCAACGCAACATACAGCTCGGCGACACAGACGATCATTAACATCATCATCGAAGTCAACACCCACAAGAC
CTTCTGCGCCCAGTGGGACGTCGACGAAGCCGAGCTCGCAACCACGGCAGAATCCCCATCCACAACTGCA
TACGGGGCGTACCTGCTGGACGTCAAGCTCTCAGGTAGGCACGGAGACGCTGGCGATCTTCGCCGCGGAG
ATGTCTGCCAGACTAACCACTGACCAATGCAGGTGACAGCACGAAGCTCATCACGGCCCTCGCCGCGTAC
CTGCTCCGGTACGGCGAAATCGGGCTGTGGCTCAAGAAGGAGGCAGCGAAGCCGGACAGCTGGGGTCAAA
CTCGAGGGCAACCTGTAATGGATTGGATTGAGCGCCAGCACTCTGGGGAGATCTGCCCGAGTGCAGTGGC
AGTTGGTATCCCTGCTTTTCTCAAACAACCTTGTGCACTCACCGGGATGTGGCGTTCACGAGGTGCCGTG
CACGTTAGATACGATTGAGACGCTGGCCGCTGCGGACCCGCCGAGTGAGCACCGGTTCCGGGAATGTTGT
GCTGTCTGGGAGAAGTGCACGAGGTTGGAAAAGGGCTTTTGGGGTGCGTCCCTGAGGTTTCTATAGTCCT
GGCCGATCCCGAGCGCAATAAGGGGCAGCAAGAAGGAGAAGCAGCATGCTCCATGTCGAGATTACTGGGA
AATTAAGATACGGGTATCGTAGCTAATGCGAAGAAGCAAGAAATGAAGGGACTGCCACGTATCGTTAGTC
ACTATAGAATCGGAACCGCATGCATCAGGTCCGCTACGACGTATCCTCCGCCTTCACATGGTCTGCTTCT
TTGGGCGGGGTGAGCGCTGATGCTGGGCGAATCAGCACTTCGACCTTGTGCTCCTCCTCTTCAAACTTGA
CTTCTATCTCAGGGCCTGCCTTCATATCGCTCGTCGATGCCGATACCATGACCTTCTTGCTCCTGCTCTT
ACTGGCCGCGCCCTTGTTAACCTTGCGTGCGCTGGGACACAACCCGTCGCTCAATTCGCACTGGTCGCAT
TTCGGTCCGATTGGGGCGCATATGGTCTGAAGCGGAGATCGCCGGACCGGTCAGCATGCACCGTGGGACG
CCACAACGCCGCGGAAAAGCCAAAGAGACAAGCCCGTCGAGGTACGCACTTGGCCAAACCCCACGAGCAG
GTGGTTGATCTCTGGATGCAGCTCTTGAGGCAACCAAGACTGCAAGTTCAACCTGCCGGACATATGATCA
AGCTTCAAGGATCAGCGCGAGCCGCGCCATACGAGGTGGCACGAAGAGTGACTGACCGCGTTTCCTCTGG
TGTCTTGCTCGGTGGCTTGTGCCATCCGAGACGGTTTGTGATCCTGTGGACGTGCACGTCCACCCCAATT
CCGGCGTTACTGTGGATACGATCAGGATGAGCGTGTTGTGCGGGCGATCATACGTAGGATCATACAGCTT
CCATGCCACCTGTAGAGTCAAGAAGGCCATCTTTGGACCCACGCCAGGCAGGGAGCATAATTCGTCTACT
GTCTTCGGCACATCACTGTCGAACTCGTCGCGCAGCCGCTCCGCAGCTTGTCTGATGTACCTGGCGGTGG
AGTGAGAATGCGGCACATCATAGGCAGGGCCGGCCCCGCCCCGCCGCAACGATATGCTCACTGGGTCTTG
CGTCGCCAGAAGCCAACTTTGCAGATGGACTCCGCGATTGCGCTTTCGTCGGCAGTGAGGATAGCATCTA
CGGACAGGGTTCCGCCAACGGCGGCACGCAGCCTAGCGACGGCGGCGTCTGTGACCTCATCCTTTGTCTG
CGAAGAGAGCATGAGGGACACGAGCGTAGAGAAACGCTGGTTCTGAGAGAATTTTCTTCCGTCAGCTGAG
GGTTCATGTGTCGGTCAGAAAGAGGGTATGTACCTTTGGCTCTGCTTCTTTCAGCTGCGCGCGGTCGCAC
CCCATCGTGTCGACCGGGGCAACGATGCGTCCGCGCATGCGCTTGATAGTATCATATGTCTCGCGCCAGC
GCAGGGGTGCAGGGTGAGGCGTCTCCAAGGAGGTTGGAATCCGTTTCGTTTTGCGAGGAGATGGCACCGG
TTTTGGTTTGGGCAGAATCTCTGACGGTGAGCTGGCTAGCTCTTCCTGGCGTTCTGTCTTCAGGCCCTTC
GCAACTTTCACCCTTTTGCGGCTGGGTGAGGTCGTCGGTGAGCCAGTGCCAACACCTTTGGGAGATTGGG
GTGCATTGTTGGGAGCATCCTCCGCGTCGGAAGTATTTCTCAGCCTCTTCGACCGCCGAGGAGTAGCTTC
CCGAAGAAGATTGGTTGGTTCGTAAATGGTTACTCGAGTGCTGAACTGGCTAGGTCGACCTAGCAGACTT
CCGCTCCTTGTCATCTGGAAATCGAGTTGAAGTTTCAAAGGCCGTGGTCAGTAATTACAAAAGGCAAGAG
CGTGAGACATTTTAATACGAACAAGTACTAAAATATCCGGTAATTTATTGAGCATTCGTGGTGTAGCGGT
AACATTGGGTCTTCCCATGGCCTAGCTCCGGGTTCGACTCCCGGCGGATGCATGAAATTGCGAATGGTCT
CTTTTGATCACTGGCACTGATGTCACTCATCTTCATCTTCATCTTCATCTATTAGCTGACATGTCTACAT
CTGCCATCCCCCTCATCCTCGGAACAGATCGCCGTATTCAGCCATCCTAAGGATGCGAGTAAACAATAGC
AAAGTTCAGGCGCTGCCAGTGATTCTGATTGTTATTATGCTTTCATACACTGCACAATCTTATGAAACGA
CTTCAGGTCCATTGCCTTGGGCTGAGCAATTTGCCGCCCCAGCACGTGTAGGGCCCCGTTCGCACTGCAA
ACAACTCATCATGCAATTGCAATCGCATGCAGTATCTCAACTGTTGAATCTGCACCGACACCCGCGGATT
AACTCAAGCCGGTGCTTCAACTTTCTACGCCCAGAGTAATCTCGAGATCGGGGGATCTGCATTTCCTCCC
TCGTGGAGTGAGTGTGCGAGTGCCGAGCTTTCTATATCCGCGATTCTGTGCGCCGTCCCTGGTATGCAAG
TTACGGCGACATAGCAACAGCCTGCCTCGTTTGCTCCATGTAGCCATCTTCAAATCCACATCCGCACTAT
GCGAATGCGGCGACGATAACCTTCGACCTCCGCACTCACCCTCGTCGGAGCTCACCGGCGAGCAGCCACC
AATCGCGTAGGCTTGTGTTGGCGGACGTCTACGTTACACCGCACAGGCAGAGACTGCCGCATTAATGTCA
GGTAAGTTCATCGTCCCTCAAACCTTGTTTAGACTTGTCAGCGGACGACCGTGTGCTGCAACCTCATGGG
ACCCATAGGTTGCAGCACCGGACGACAACCACTGGCATGCGGTCTATACATCTGCCGTTCCTCCGGGCGC
AACGCTACCGACGGAGGGTATATCGTCAAGTATAAAAGCCTGGTATGTTCACCAACATGAGCCCATCGAA
CGACAAGCACTCACACAACTCATCGGATTATACCCCGCTCTGTACCCATCGCAATGTTTTCGACCCTTGT
CGCCGCTTTCCTCGCCTCCGCAGGCACACTCTCTCTCCCTGCGCTCGCCGCGCCTTCGTCGAACCTCACC
GCACGCGCCAGCACCGTCAGCATCCTGTTCCCCGTCTCCCCACAGCTCAAGTCGTGGACTACGAACCCCA
GCCTTCCCAGCCCGAGCCCCCTCTCCGACGCCACCTTCCGTCCGCACAACGAGATCACAGCGCTCTCGCA
CGACTACGTCACTGCGCCCGACGGGAAGAAGTCCATGCAGGCGCACTACCCCAAGGGCTCGTACACGTTC
AGCCACGACCCGCAGGGCGGGTTTTCATTCTACGCCCCGGGCCCGTCAGGCATCGATCTCACTTCCGCCA
AGGAGGCAACGTTCAGCTACGACGTGTACTTCCCTTCCGGCTTCAGCTTCGTCAAGGGGGGCAAGCTCCC
AGGCCTGTGTAAGCCGCGCTCTCACATGTCACCCCCGCCTCCTCCGCGCGATCCTGATTGAGATTGACTT
TGGTGCGTTCCGCAGACGGTGGCGACAGCGACAGCGAGGCGCTTTCGTGCTCTGGGGGCAGACGCGACAA
CGGCTGCTTCTCGGTCCGCTTCATGTGGCGCACGAACGGCGCGGGCGAGCTCTACACCTACCTCCCGCCC
GACTACGACGCGAACCAGGCCGTGTGCGACGTCCCCCCGTTCTCGACCTGCAACGACGTCTACGGCGCGT
CCGTCGGCCGCGGCGCGTTCACCTTCAAGACCGGCGCACGCACGACGATCGGCCAGCGCATCAAGCTGAA
CGACGCCGGCCAGGCCAACGGCGAGATCGAGCTCTTCGTCGCGGGCAAGAGCGTGTTCTCCGTCGGCGGT
CTCGTGCTGCGCGACAGTTCCTCGGGGAGAATTCGGGGCATGCAGATGCAGACGTTCTTCGGTGGTGAGT
AGGATGCGCTTCCTCGTCGTCCGGGGGGCTTCCGCTGGCACCCGCGGGGTAAAGGACGATCAACGTTCGG
CTCGCACCTGCTGACCCCCCGCGGTGCCGCCGTCGACTTCAGGACCACCATCGTCCTCGTTTGGGCATTG
TCAGAAGAATAGCGTGCTGACCCTCTTTCGTTGGTATTAGGTTCCGACTCCTCGTGGGCCTCACCGAAGG
ACCAGGACGTCTACTTTTCTGATTTCTCCATCGCTATCACGCAGCGTCTCTGAAGCCCGAAAGCAAATTT
TTATGGGGTTCCCTGGTGGAGATGCGTACGATACGCTCATATCGCCAACCGAACGGGTCACTTTACCCCC
GTCGGTCTTCTTTCGGAGTTCTAGTGTGGGTTTCCTTGACTTATCAGTTCGTCCGTCATATCGTAACGGT
CGTGTTTTACTCCGGGTCTGGGCCTGCTTCTACTATCTCACCCATGTCGCTGTAGCTATACTTATTCAGA
AATGACCATGTGCGTTCCTCGTGACTTGTGGTATGCTCGTGGGGAACTGTGGAGCACCCTCATCCGCAGC
TGTCTTCGTCGATTCCACCTCGGAATCGAGAATTTTTATGGGAAAGAAGTCAGGAAAACAAGAGAAGCTT
ACGGCAGGTCTCCCAAGATCGAACTCGACCACAGGCAAAGTTCAGAACGGAAGAAAGACGGACCTGGGAC
TGGACGTATCCCTCTCCGACCTACATTCGAGCCTCGTAGTTACTCGGGAGTTGCCGTATGGCCGATTATC
ACTCATCCAACAATCGACGAATACTTCAAATTATATTATACTTGTGTGCAGATCTTGTGGTTACGCATCT
TTCCCCCATGTCCCATCAATATCCCATTAGTCAATTAGAACACCCGCGATCTAAAGTCTACGGGGACACC
ACGGTAACAGTGGGGAACCAGGGATGTACGTCCGGAATCCACTGTAACGTCCTCAGGTTAAAGCTAGGTA
ATTCTACCATGGATGATGGTGCAGCTAGCTTGAGACGATCGCAGATATCGGCGAGATTGCGCACGTACTG
TCAAACACGGCATAATCAGCGTTTCTCGCGTCGCCCAGGAACATGGCTGCTCACACTCTGACGATCTCCT
GACCAGTGGCCGATCCACTCCTGTGAATTGGCGATGCCTAGTAATATATCCTGAGCCAGCTGGAAGGACG
CCGAGGGAGAGTACAGCTCGTCCTAGAGCATCTCGCAAGTCAGTTGCACCTCCGCAGTTCATAGCGCCGG
ACGACATACCTGCAGGAGCTCGTCAAGCGCCGGAGGGAAGGCGTAGAGATCTGGGATAGGTTGCGCAGGG
ACTAGTTTGTCGAACTCGGGATCAAAGAGCCACTTGTACCGTCGAAGGAAGTTGAGCGATATCCTCCGCC
ACGGGGTGTTGATGTACCCTGCTGTAAGCTTCGCGCCTTGTCAGTGTCATCGCATATATCAATGAGAGAA
AGGCCTACAGCAACGAGTGCGATGCATATCATCTGTAACGCGGCGAGATGATCGGCTTGAAATTTGAGTT
CTCGATATGCTGGCATACCTAGAGGCAAGTCAGGGATGTCATGGGATCGAAAAGTAGTAGCAGACTGACC
AGACGGTACTACAGGGAGCAGATCCTCTATGCATCCTATGTGGTAGTCGATGACGAGGGACAAGTACCAG
TACGCTATCGGTTTCTCGTCTGGAGCATACAATTCCTGCTGGAAACCCGACAGGATGATTTCTCTGCACG
CAGTCAGGCGCCATAGTTGAGCTGTGCGCGGGATCGCTGCTAGAATGGCAGCCGCCTCCGGATTCTGTCG
AGTGATCAATGAGAAGAATAAGACGACGAGACAGATGGTACGCATACAGAAGGCTTGTGCTGCGCGATGT
CCTTCGACATCATGTCGTACAGCATATGCCACTGCAAGACCTCCTTCATCAGACGCCGTCGCCGCCTTGG
GGGATTATACCAGTGTGAGCGGATGCGCGGAACGACGAGCTGAAGCAGAGAAAATCAGCTACATTTCCGC
AAGGATGGTGCGGAGTGCCTTGCCTTCGTGATTCGTCGTTCAATCACGTCCCGCATGGTTGCTTGTTGAT
TCGCGGGCGCACTCGCGACAAGGTGCTGCAGAATGGTGGAATACGACAGCCCGATTGTGTCGTAGAAGAA
CTGTCCAACAAGCCATATCGATCGATGGGTACCCAAGATGAGTCCTTGATCGAAGAAAAGGCTCTGGGTG
GTTGGTAAATCATCAATCACGACGAAGGATTCAGTATGGACAGGTCTCGAACCTGCACGAGCGACCTATG
AAACGAAGCTGCTGGCTTGCGGTGGAGTGCATATTGAAGCGAACCTGCAGTCTGAAGAAGATTGCATCCG
CTGCCCCCAGAACAAAATCATTGCGCTTACCTCCCACCTCAGCAACGAGTGCGAGTTGACAAGGTGACCG
ACTTCTCCCCAATACTGCAGATATCGGTCGAGTGCATCCCAGGTCTCATCTGGAGGAGGTAAGTCGGTGA
CCCGTATTGGCATGAAGTTTGGGAGTCGACGGGCGATGTAAGGGTCCATCGCGAGAGTAACGGGGGAGCC
AGGTGGTAACGAGGTTTGTTGTGATGCCCGTACTCGATGCAGGAGCCCGCGGGCGACAGCTATGTGAAAC
CCAAGGTCGGCCGACTCTTGAAGCAAGTCAAGCCTATACAGTTTGATTAGAGCCTGTCCCACTCGTCAGC
CTAGGGCGACTAGTGCCAGGTGGCCATGATCCGTACCTTGCGTAGTAGTAGCCTATCGCACAATGCTTCT
GTATGCGCGTCGGAAAGGTCGGCTTGTCGCAGCCAGTCGCATGCTGCATCTAGCATGTTGACTATGATCT
CTGCGTTGATGCCCTCAAGCAGGGAGACGTCGCACTTCTCTCCGTGCCAATCCTCTACCTGCAATTGTCT
TGAGCAGTGATATGTGCGCTCATCTCGGCAATACTGACGTCGTAAACTTTGTTCTTCGACAGCTCCCTCC
AAGCCAGGTCGCAGCACTTCAGCAGTCCGAGAATGCCTGCTCTCACAATGACAGTGGTGAGCCACTTGGG
CCGCGCAGGATCCTCATCTCCTTCCGGCGAGAGGTACTCAGGGTTGATGTCCGGCAGATGGTGCACAAAG
AGAATGGTGAAGACGCTCTGCGAGAGCGTCTTCCCTGCATGCCATTCCATCTGTGATAGTACGAAACGAC
ATGAAACTCTGAATACGGTACAGAGCAGCAACACCGTGGTCATTCACCTCGCACGCGAAACTGCGGTCCA
GGAGCCAGCAGACCTCCTCGGGCAGGAGCGGCGTGAGCGGGTCGAATGGCGGCCGTCGCTGTTCCTCCAG
AATCATCCCGCTGTCGAGACGCGGTTCGCCAATCTGGGGGCAGCCGCGGGAGATGAGGAGGACGTTGCAG
ACGACCCTAGGATCACGGCGCTGTTCCTTACCTCGAAAGCACTCATCGCGTCCATGAGCGTGAAGTTGTC
CATGAGGATAACCTCCTCAGGTTCCATGTCTGTTCACGAACTCGAGTTGAACATCCTCGCCGACGCGCAT
ATGCTCGTGCGACATACCTTCGCCCGCAGCGACGAACAAGCTTGTCACGTCCTCGAAGCTGTCTCCGCCT
GGCACATCGAACCAGTCATCGTAGCTTGCGTTGTTCGCCATCGCTCCGTGATACGTAGACCAGGACGAGA
GAGCAGAAAACACAGGAGGCCGCCTGAGCAGAGGCCCGGAAAGGATGATGACCGTTCCGGCGAAGAGCTA
TGCGCCGGTGACGGACGACGCGCTCAACGCGCTCTATAGGCGCTGCGGCCAATGTCTCTCCTCCGCCAGC
AACTCCGACGTGCTCACTCCTCCCTCCCTGCACTATGTCTCGGCCCTCATAGCAGGACAACATGTGCGCG
CGAGTTCAGCACAAGTCGCGCCGCACACGACGACGCTGCAAAGCCCCGCGCGCCGAGGGTAGTGTTCTCT
GGCATACAGCCAACCGGTATACCCCACGTATGTGCAATCTTGCTTGGCAGAGCTCGACAATGTGTTGACC
GCGACTTTAGCTAGGGAACCTGCTGGGTGCGCTCTTCAACTGGGTGAAGCTTCAGCGCGATGCTGCACCT
GAAGACCGACTCATATACTCCATCGTCGGATGGCACGCGCTTACCTTGCCTCAAGACCCCAAGGTCCTAG
CAGCGTCGCGGAGGGATATGCTCGCTGTCTTGCTCGCCGTGGGCCTTGACCCGGAGCGGTCGATCATCTT
CCACCAGGACATGGTGAGTACTGCTACATGCGCAGACCGGACGATAGACCCTCAACTCTCCAAACTAGAA
TCAAGACCACGTAGAACTCGCATGGATCTTGAACTGCATCACGCCTATGGGCAAGCTGCGGAGGATGACG
ACGTGGAAGGTGCGTCTCTCGGTCGGTTTGTTGTGCTGGTGGCCCATAGACAAGCAGTCCAGGCTCGCCG
CTTCGCGAAACGCTCGGGATGACTCGGAGGTCGACGAATCGCTCCTGAATGCGGGTCTATTTACGTATCC
TGTCTTGCAGGCTGCTGACATTCTAGCTTACCGGTATGCTTATGCGTATATGAGTGCATGGCTAGCCTTA
CTGAGACCCCAACAGCGCAACTGAAGTCCCAGTAGGCGAGGACCAGCAGCAACATATTGAACTCTGCCGA
GATATTGCAGAAAGCTTCAACCGGACATTCAAGGACAAGAAGAAGGCACCGCTTTTCCCGTTCCCTCAGC
ACGTCATCAGTACGTCTCAGAGCTGCGTTTAAATCACTCACTTCCCTCACCTCCCTCTAGCGCAGTCATG
TCGCGTCCTCTCGCTAAAAGACCCATCATCGAAGATGTCGAAGTCCTCGCCTGATTTGAACTCGCGCATC
CTTCTCACCGACACCGCATCCCAAGTGCGCAACAAAATCAAGGGCGCAGTGACCGACTCGACCCTCGGCA
TCACCTACGACCCTATCAACCGTCCTGGCGCAGCGAACCTGTTGGCTATCCTCGCAGCGTGCACCGGGGA
AAAGGTTGAGGTTGTTGCGGCTCGCTATACCGACAAAGGTCATGGTCAGCTGAAAGCGGATGTCGGCGAG
GCGGTCGAGGAGCTCATCAAGGGCCCGAGAGCCGAGTTCGAGCGGCTCCGTGGGGAGACTGCGTATCTCA
AGAGGGTCGAAGAAGAAGGAATTGCGAAGGCGAGGGAGGTGTCTACAGCTACTATACAAGAGGTAAGGGG
GCGCGTTGGTCTCATTTAACGTGATACAGTATGTACCGTATAATACACACACTGCTCGCCAACAACTACG
TACATGCGGGAGGTTGGTCCTTGTCCTGCAGTGAATTGAAACGCATATAAGCAGCCCACAAGGCAGGCCC
GTATATGCTCAGCACGTCCCTTCCATCTCCATCCCCGCGGGTCAGACCCAGCGAGGGACCCCATCTCCGC
CAACGTCCCAGCGAACAGCTCATTGAACGACTGCTCCAACCCAACCCTTTCCAGTGCGATCTCGAACCCC
TCTCCCTCCGTGTCCAACCTCTCCATCCACTCCTCAAGCGCATCCGTCCCGCCCAGAAGCAGGCTCCGCA
GCCGCGTCCGCTCGGTCTGGCTCGTCGGCGAGACGCGCGCGTTCTCCTGCAGCTCCGCGTCAACGCCGAC
GCCCGCGTCCGCGTCCCACGCTTGCGAGCGGAGGACGGCGAGCCAGCCGCGGTCGAGGTCGTTGAGCCAT
GAGAGGAGGGTTGAGAGGGAGTCCATGTCGGGCCTGTAGCCCGGGATGGATAGGAGGACTTCGCCGGTGA
GGCGGAGGAGCAGCGAGGTGCGGAGGGAAGCGGATGGGTCGACGGGAGGTATTTGGAGGATGAGGGAGAG
CATGTGGTGTGTTGCTTCCAGGTAGGAGGAGAGGGTGGGTAACGTCGACGATGGGTCGGAGCTATACATG
TACATGTGAACGTTGCGCTCAGCCCGGTATTCTCTAATAGGATCCAATGTAAGAGAACCAACCGCTTTTT
GTAATTTCGGGTTATGTCCAGAAAGCGGTCTTCGAGGTAATCGACCAACTTGCGTTCCTGAGATGGAGAT
AATGCCCGAACGGTCCTGGGAGGTGGAGGGGTAGTAGGCGTGCTTTCAGTGAAAGATTCAGCATCGACCA
TTGTGTCTTTCTCGATGGCCACTGGCATATTTGTGTGGTGCTTGGGTGACTGCTCAGCCGTTCCACGTGG
AATCGGAGGGAATCATCTACTAACTCTTTCGACAATGTTACTCAATTCGGAGCTGAACTTAGGGTCTGCA
GTGGCTTTCTCAGATGTGACCGCGCGTACACTGCGTGTAGCGTTTTCCAAGGTGCGCAATGGCTGCACAA
CCAGTGATTTGCTAAGATATGGATTCTGCGATGTTCATTAACCGTCAACGAGCTAGTACTGCCGTGTTCC
TATGATGCATCTTTACCCACCCTACTCCCAAGAATACCGTTGGTTTCGGCTTGTATACCCCTAGGCCTGC
ATGCGTTTGAATGTCAAGTCTCTGTTGCAGAGAACATACCAGAGATATATGTCTTGTCGATGTCCCAGAG
TATATGCAACATGCGTCGCGTCGGCGAAGAAGAGCGGAGGTTGCCTCCAGTTCTTCAAGCTTGCAACCGT
ATACCGTGGATACTTACTGATGACGTCATCAGATTGACTTTGCTGGCCTCGCCCGTGTGTCAGAACATCG
AGTGCGAAAGATTCATATGCCATCTATTGATACAACACGAGGAATGTAGAGTGGAGGTCGTGATCAAGAC
ATTACTATTACTATGGTACTTTCCTGTTTCGACCCCGGCCCACGCCCACCACGCCTAACTCTTCCCGCCC
TTCTTCCCGTCCTTGTGCGTCGTCTTCGACTTGCCCTTCGCCATCTTCGTCTGCTTCGGAGCCTCTGCAG
GCAAAGACACCGACGCGGGGTTCAACTGCGCCGAAGGCGGTGAAGACGCAACAGGTGCAGTCGATGCAGC
AGCGACAAAGGGGTTCGCAGGTCCTACAGGTCCGATAGGTTGCCCGGGGGGCATAGGCCCGACATGGGAG
ACGTAGTTCGGCGCTGGAGGCACATCGGATGAATCCGTCCGCAAGCCCCGCTCTGCGAGGTACTGGGCGA
ACGGTTTGACATGGCGTGGAGCTTCAGTAGTGTCGTACCCGGCGTACCGTGCGGAGGCGGCGCGCGGGAG
ACGAGTGGGCTCGCGATGTTCTTGAACGACGTAGCGCCTGCCGAGGAGGGTCCCAGGTTCGGCGGTAGGG
CGACTCGAGTCCACAGATGAGGCGGGTGGGCGAGAGGGGCGGGCCTGCACCACCGAAGCGAACGCGACCG
AGAGTGCGATGATTAGATATGATAGTAACATGGTGTTAGTAGTAAGGATGTGTTCTAAGCTTGCGAAATG
AGGGATATTCTATGAGCGGGCGGACCAGCCTAGCCAAGCGTGAGGAGGTGGGGGGCGGACGACGCAGAAC
GCGATGGTTGAAAGTAGAGGTCTGTCGTTCGGCCGCGCGCACTTGATCAGTGTGACAGGCGGCCAAAGAC
GCGCAAATACTACTATCGCATGTGGCCCGATGTGAAGAGAGGTGACGAGCACCTCACCTCACGATGTTGT
AGATGAATTGAGCTTCACATCAGATGGTCAACTAAAAACCTAGCAGCGGACAGGGAGGAAAAGACGTACT
GCGGTCCAATCCATCGCGAGTGTAACAGGTCGGCATCGCGTTCAGCGTGTCGCCCGTCCCTGCGCTTGGT
GGATCGACAGGCTTCACCAAAGGGCGTCGTTCCAGCACAACCCTACGCGCGGTAGCTGCAGGGTTCGGAG
TCTTGAGACGCATCTGGTGTTGGACCTCCAAGCACCAATCCATCGCAAGCTCGGTGAGGTTGCGAAACTC
GAACGCCTTAGCCTGGTCAGGAAACGCGACCGCATAGCGATAGCTAAACCACAGATACATCACGACAACC
TTGTGCACCGTCTCGAGCTTTATCAAAATCTCGACGACATCCTTGTGGGACGAGATCGGGAGCTCCCCGT
CCATCAGGAGGAGTGCCTTGTTCAGGCCAGTGAGCAGCTTCGCGCGATGGAGCATCGGCTCGATCGATAC
GCGGAGATCGTCACGATGGAGGTCCATTATCGACTTGGCACCAAATACCGAGTGGTCGTCGCGCCACGGG
CAAGGAGAGTTCTGCACGAGAAGTCGACTCTCGAGGGTCAAGCAGTCTATGTAGGAATCTATAAACCGGA
GGGCCAATTCGAGCTCGAACACCCCTTGGAACTCGAACAAAGGCGAAACCTTGGATACGTAGTGGTACAC
GTCCGCGATAGTAACGCCTGTGGATTTCCACGGAAGGGAACGTACGATCTTGCTGAAGGTCGACAGGTTC
ATCTGCAGTCGTGCGAGACGCAAGGGGGGTACCGGGGCCTTCAGGGCTTGGCGCACGATGTCCAAGTCAG
CAGCGTGGAGTGTAGTCACGACGCCGACTGAGTCTTTGGCATGGAGTCCAAAACGACCGGCGCGACCGGC
AATCTGCTTGATCTGGGAGACTGACATAGTTCGCATACTACCCCCGTCCCATTTCGCAACGGTTTCGAAG
ATGACACGCTTAATTTTCCTGCAGAGAAATAGGTCAATGGCCACAGTCAAGCGGAAAAATGACTCACAAG
TTCAAGCCCATACCCACGGCATCACTTCCCACCAGGACGTGGTACTCGCTCTTAGGATCGTTGAAGAGCG
CCGCTTGCTCACTGCGAATCTCCGGAGGAAGACGACCGTAAGCGAGCGCACAACGCATCTTCGTGGCCTC
CTCGATGCTTTGCTTGAGTCCGAAGAGACCGGTTCTGGAGAAGGTGACAGCGCAATCGCCCTTCTGGACG
CGGCCAAGATCCCCTTCAAGGCTCTTCTCCGCGACAACAAGAGGCGTAAGACGCGTGTAGCGGTTGATCT
CGAGCGTGTCCCCAAGCTCGCGCACGATAGCCTCTATGAGCGGGATGGCTGCCTCCTCGCCACAGAGGTG
AATCTCCTTGGCACAGAGCCCGAGTATCGCGTCCGTCCACGCTCCTCCGCGCTGCCTGTCCGCAATCAGC
TGGATCTCGTCAATGACCGCAACGTCCCATTCGTTGGAGAGAGGCGTCATCTCAACCGTGCAGCTGACTA
GCGGTGCTTCCGGGTCCACGATCTTCTGCTCCTCGCCCGTGACCATGTTGCACTTTCGCGCGTACTTGCT
GTTTCCAGTCTTCGCCACAGCGACGTTCTTCCCCTTCCCAGAGGCCTCCCCGACGTCGAGGTCAACGTCG
GGGTCAGGCTCCACCTGAGGATCAGGCTCGACGCCGAGGGGGATGATCTGCCCTTTATTGAGCCGGTCGA
AGATCTCGTAGGCGAGTAGACGTAGGGGACCGGCGTATAGGCCGCGCTTGGCTGCGGCGAGGGCACGGAG
AGCGTTGTGCGTCTTACCACTGTTCGTCGGTCCGACGTGCATGATGAACCTTCGCTTCGGCATGCGACGC
GCGCAAGGGTATTCCCATGCTGAATTTGTAAGGTCGGCTGCGTGGAAGAGGGCCTGCATCTGAGAGATGA
CCTCCATAGGGACGAGCGGTTCAAGGATCTTCTGGCCCGCGGGATGGCTGACCCATTCGTACAGTATCTT
GGTGAGGTACTGGTCCAGGATGTGCGCCGTACCTGAGGAGAGGTCATCGGCTATCCTCTCTAGTTGCTTG
TGATCGTAGGTGAGAGCAGAGATGACGTTGTTGTCCTGCATCTCTTGCACAAATTTCTTCACTATGGGGC
GTATTGCGTTCTTGGGTACGCCAAACCGAATTAACCTATCCGTCAGCCCGTTGCCATACCGGCTGTGCCA
TGTGGTGGCGTTCATAGCCAAGTATTGCGGTACGTCGGAAGCGGATACATGCTTCACGTGGGGGGCTCTT
CAGCAGCGACGCTTCGGCGACGGGGCGGAGGGCCCAGGGGTCTATGATGACGCGGTGGAGGCCGGGAGGC
TTTGGTACCCCGACCGCGAGCAAGAAGTGGGGTGGCATAAGGAGCCCGATGATGCAAGAGTAGTCGACAT
CGCGCGCCAACCAGTCGAGGAATATGAAGCATAGGCATAAGCAGCATAGTTTCAGAAAAAGTTGGCGCGA
GGAGTATCTCGCGTTATTTGTACTTGTTAGGATCCAAAGCCTCCGCTTTCCATTTTGAGAACTTCGTCCA
CTACCACGACTGGCAGCTACCACCACTTCTTCATCATCGTCATGGCGGCCGTCGCACCCTCCAGACTCGC
TGCCTTGACCCGTTTGCGATGCGAGATATTCCAAACATCATACAACCCAACATCTATACGCACGGGAGCA
AAGTACTTGCGCGCTCGCCTACGTGGCCCGTCCATGATCCAATACTATCCCGAGGAGCTCACTGTCGCTC
GCTTTAACCGCATGGGCGGTAACTTCAAAGTCCAGGACTGGGCCGAATACCAGCGGCTCGCGGACGTGGA
GGAGAAAAAGAGGAGAGGCAAGGGCGCACCGAAGAAGGCCAAGTCACCAGGTACGTGGGCGTCGTGCTCG
ATAGCCACACTTCACTCATGTAACCTCTCATTCTAGCGGAGAGTCGGAGGATGTCCAGGAAGCGGTAGAC
TCAGCGGAATGCATTGTGATGTTCCCTCAACTTCTGCGTTCCATCGACTACCTGTATCTCCACGTAATGG
ACTCTCCTTCAGTGCCTCGTCATTCAACGGTGCCTGTCTCGTCTCAGGAACTTGTGCGTACTTGGACATC
TGTATCCGGTGATGCTTGAACTCTCAAGACGAACCAGCATCTCTCAGCTACTACGTCAGCTCGATATACA
ACAAGTGAGAGGAATAACAGTGCAAGATATGCACGTAGCTTTCGGAGCTAGAGAGTAGCGGGAACTTCTT
CGATAGCGTACCGCGGTCATCCACACGTCGAGCAAATATCACCTTTGCACAATTTACCGTCCGATGGATC
GATCCCACTATAGCATATCCCGCATTGGCGGCAGGTGTCGGACGCATACGCAAAAGCACCTAGCATGAGC
AAAATCCGTGAATAACAACGAGAGCGAGTGATCTGTTTCGTCAAAGTAGGTGCTTACAAGCATGCGTACG
TAAAATGAGATATAGCTAACAAGTAACATGATGGTCTAGAAAACACGAATGCGAAGGTCAATCGTTGAGT
AACCTGAAGCGGATAAAGGCTACCATGAAGCAGCATATTCAAGATAATGTGTTCAAAGCGCTTGGCGAAT
ATCTCCCGCAGTTGGTCCGGCATCCATACGCCTTCCTTTTCCTCGCGGGCCTTTGGCACACGGATTGACA
GCTTTCTCAACGGCTTCGCTTGGGCACCATTTCTGAGCATCTCAAGGACGAGATCCCCCAAAAGCTCACC
ACTGGGTATGAAGGATGCCAATCCTGAACCTCCCAAGCTTTGCGGTTGAGCTCCCAGCTGGGTGTGTAAA
GCGCGGTGATTTTCTCCTTTCTCTCCATCCCTTCGGCAGCTGATTACGAGCGGTTCGACCATGCGCCTCC
ACTCCGCTGACCATAGTAGGAGTTGAGCGCGGCAGGAGGCATTTGCATCGCGGCCAACACTTCTCGGGTC
CTCTTCGTACACTCCCATTCACCTCGCGAGGGAAACCAAATAGCAAAAGCCCCTAGCAAGCCCCCTAGCA
ACGAGCCAATCTTCCCTATTGGCCGCTCGATCCACAGGAGGGACATACTCGCGCACCGCGTCCGCGATGG
CGGCAGCAAGGTCAGACGAAGGCATGCCCAACGCTGCAGCAAGCTCGGCGATCATATCCTCCCGCGTCGG
CTTTCCCTCTTCCATTCCTCCGGTGCATCTTCCCGGTACATCTTCGCATTTGCCCCCAGCTGGGTGCGCG
GAGTCTGCCCCTGGTTGACATTTGCCGAGGGCGAGGTTCCATCACCCGCCGACCGTATTCCATTGCATGA
TGTGCCATATTGCGAATGTTTTCGGACATGTCGAGTGGTTTGGGATGTGCTGCGTAAGCGAGAGGTGGAA
GTAATTAGTAGAGAGTCAGGACTCGCATTAGGGACCACGGAGCGCTGACGTCACTCTGACGACCTTAATC
CTATATCTGAGATTATCATATCTTAACTGCCAGGATAGCTCAGCTGGGAGAGCAACAGACCGAAGGCCCA
CTGGAACGAACGTATCCTTTCCTCCGCCCAGAAACCTGTGGAGAAACGATCAGGTTCTTCCGTTTCACAA
GGTTCGTTGGGTTAGGCTTACAGGCGTAAATAAGCCTGGTTTACCTGCCCTGAAAAAGCGTTTCAGCTTA
TTCTGGCCTGTTTAAGGGATTTATCTCGCTGGGTGAAACTTTTTATTTCCATTTATCAATCCTCTTTGCG
AAGGATGCGATCTCTGCAGGGAGGACTGGAAGTCGCGCAATCCACACCGCTGGCATCGCAGATTACAACC
GACAAAGACTTTTCTTCCCGGCCATATGGACATGGGAACGAAAGTGGTGAGCCGTAAAATAATGCATCTC
CTGCCCATATATCCGGCGGAATTGGGACCCTTTCCCGACGTGTCAATAGGTTGACCTCTTGTGGCTTGGC
ACGGCCAGTCTGGCAACGGCAATCATCAATGGATCCCTGACCACCCATTGGTCATTGGACGTGCCACGAC
CATTGTAGTCGGTTACTACCCGCGTCGGAGACTCGGAGGCATTGCCAGAGTGCTCCGTTGGCGAGTGTGT
CGCGATAATGTATCCGTAAGTAGCGGGGAAGCATGGCGCAGCCTCGAACAAAGCGTTGCAGTACGGCATG
TGGGAACATTCAAAGCAGTCGTGCTCCGGATCAAGGGTCATGGTGGCTGTGCCAATCTTTAACCACCTAC
TGAGATCTTCCCATTTACAGCCGCCATATCCTGTGGTGAGGTAGGTAATTCTTAAATCTTGACTATTTAA
AAGTAGATAAGACTTCTCTTCGATGCCATACAAAGATCTACAAGAATGTTGCAGCAAGTCGTGGGCCGCG
CGAGGGTCGCGTCAACAAAGCGGGTGCTTAAGCTCATCTCGCGTAAGGAATCTTGCCACGGGTCGTGAAG
CGCGATTAACGTGTTGAACTTGATCCCCCACCACCCTTTCTCCGCCCTTGTGGCACAGCTCTATTGTTCC
CCGCAATCATCCATCCCACTCGCGTACTTCTTCGTGACTCATAACCGACGGCCAGTTTGCGCACTCGGCC
CTAGCACACCCTCCAACCACGCCTAATATAAACTCTCTACGATTTTCGTAAGTCGCTGGGCCCTCTCTCT
TCCCAACCATGTCTGACTTGCTTCCTTCTAATACTTCAACAACCCCTGCCTCCCAAAAGTTTCACGCCAG
CCGCCTGCAGTACGCAACCGTAGGCTCGAAGGCCCGACCGCAGGTTGAGGAACGACGTATCAAAGCCGCG
TCCGACAACCAAACAAAGCTGTCGGTGAGATGACGGACGTGTTCTGCGACCAGTTCTTCCCCCTCCCGAG
CGAGCCACGTCACCCACAACCAAATCTGAACGGAAATCCATTCGAGACCCTGAAGGATGCGAATAGTATG
CTTGAAGCTGAACTAACTGACAAATTCGTGAGTGACCCAGTTCATAATTCTACCTGTTGCTCAAACATCC
CACCACTGTTAGGTTGACATCCTCAACGACCACAATCTCATTCCTGGCCTGGTCTTTCGCTACTGTGGTG
ACCGACCCGACCCTGCGAACATCGATAGCGAGAGACAGAAGCCGGATGCCGCGTTCTATCGCGAGGACCT
CGTCCCAAAAGAAAACAAGAATGACAAGAAATATCACCCTCTGTGGGGATGCCAGCTGTTCGGTGCTGAG
TTCAAACGCCGGGGGATCGACCCGTTCCAGGACACCGCTACCGGTGAAGTTAAACCAGCCGAGAGCGGTG
GTCGCACTAAGGCTCTCGGACAGCTCCTCACGTACGGGGAGCTCCTACTCGCCGTGCAACAACGTCTCTC
CGTCTTCATCCTCTTCGTTATCGGGCGCCGCTGCCGCTTCATCCGATTTGACCGATCTGGCTCGATTGTC
ACTCGGCTTCTGGACTACTATGAAAACTATGAGCTCTTCTGTGAGATTCTCTGGCGGATCTCGCAATGTT
CTGACGAGCAGCTGGGTAGTGACCCGAGCGCCGTACGCCTCCTTCCTGGTGATCCCGACTACGCCATCAT
GAACGAAGCCGCTATCCCACGTGACACCGACGTCGACCACGAGGAACGCATCCTTAAGGAGGGCGAGGCA
CCAGCAGGCGACTTCGTCTTCAAGTACGTGCGCGAGAAGTTTTGCGAATCCCTAGTCGACCTCTGGCCGC
GGTACCGACTCCAAGTACCTAATGGCGAGGCAACCCGGGAGTTCCTGATTTGCAAGCCCGCCTTTCGCGC
GAAGGGATTGGCTGGCCGTGGCACTCGCGGCTATGTTGCTTTGGACTGTGAAACGAAGCGCTTCGTCTGG
CTCAAGGATGCGTGGCGAGCGCAATACTTGATGGTCGAGAAGGAGGGTGATGTGCTCGGCGAGCTCAACA
AGAAGAGTGTCCCGCACGTGCCTACGCTTATATGCCACGGTGATATACTGGACCAAGACACATTCACGCC
TACATGGTGGGAGAAGCATCACCCCGCACCACCCTCAGTGTCCTCCCAACCCCCTCCGGGTCCTTCCGGG
CAGAGTACGAAGCAGCCGTCATCGACGTCACCAAGTTGCAAGCGCAAGAGGTCGGACCACGATGACGGTC
CTAAGGCAGACACAGCACAACCCAAGGATGGCGAAGACGGTCCATCATCCAGCTCGGACTGTCCATTGCG
TCTCCATCGGCATTATAGGCTTGTGGAGAAGGAGGTTGCACTCCCGTTGAAGGAGTTCAGGTGTGGGCGC
CAGCTCTTGACAGTTGTGAGGGACTGTATGATCGGTGAGAGTCGAGCTCCATGATTGCGACAGAAGTGGT
AATTGAGTTAAGTTCTCATGCAGCTCACTGGAAGGCCACGGAAGTCGGCATCCTCCATCGTGACGTGAGC
GGTGGCAATATCCTCATCTTGCCTGTGTGGAAGGACACTGCCGACGGGCCCGAGATCAAATGGGTTGGTA
TCCTTGCAGATTGGGAGATGTCGAAACCTTTGGACAGTGTCGTGGTGTCTCTAAGACCTCGTCAACCGGA
GCGAACGGTATGTATTGAGTCTCAAGAGTGTTTCGTACACACATTGATCACAATTACAGGGGACTTGGCA
GTTCATGTCGGTGGCCCTACTTTCCGGTGACAAGACGGTCGAAGTTTGCGACGAGGTCGAAGCGTTCACC
TACGTCATCATCTACTACGCGGTGCGCTACCTCGATTCCAACGTTGATGAAACTACGGTTGCGTCCTTCC
TCGACAAATTTTTCGACACCTATGACGTTTGTAACGGGAAGTACGTGTGCGGAAGAGCGAAACGCGCGAC
AATTCAAACCGGGGAGTTGACCGTGAACTCCGACGTGATGCTGTTGTTCCATAGTCCCATGGACATAGTG
CTATCGGAGCTTCTTCTTTGGTTCAAGTCACGCATGATCGTAGCAAAGTACGACGCTCGGCAGAAGAAGC
AGAAACCTCTTTCTCGAGCCCCTTCCCCGACTCCATCAAAACCCTCTGTTTCCTCCAATGGCGTCACGCA
AGAGCTCGTTTCTCTTGGTGTCCCACTCCGAAGGCGAATGTTTGTCACGGACAAGGGACCTACTGACGAG
GCACGTGAACTTGCGGAGAAGGTCGTCGACCAGACGGACATGATTAATCTCCTTTCGGAGGAAATCTACT
CGCCCGATTGGGAGCTGAACGACAAGGTCGGCGACAGGGTCCCAGAGACGTGGCATGTCGAACACAAGAC
TCGCATCCCCGCAGCAACCGTGACTTCCAGCAAGAAGCTTAAGGTGGACAGTGGTATGCCCGTACCTGCC
ACGGCGACACGCTCCCTCTCCGGCCCGCCACCAGTGACCCCCCTCGTTGAGTCCAGACTTCCAACCGAAC
GTCACCGGGATCCGGTGGCTAGGACGCGCCTGCCTTGATCCTTCATCTGAGGGTGCAACTACTGTTCGAA
GCGCACGGTAGTCTTCATAATCCGCACCTGCCATGTAACAAACAATCCTGTTCAACCAACTCCATGGTTA
TATCTGTATACAAGCTTCGTTATTAGCTGGTTCAGTCGTGATGGATAAATTTTCGTACTAGGTACTTCGG
CTACTTCATGGCCACCTGACGTTTTCCTGATGGACGACGTCCGTCAATGCTCCCATTGCGAACGTACTGA
ATATCATACCACAGCGGGAGGACCTTTCCTGTTCCTTCCTTTCCCAAAGTCTTTCCATCCGTGTACTTTG
ACTAAGACAATATCGTACACGTATGTCAAAACGAACAAGGAGATTGCGGCGCCCACCGCGCGGATATCAC
GGTCGCGGTAATCGCATTATCATAACATAATGATACACTGACAGTACGACGGGATTACAACTCAATACAG
TATAGGTAAAACTTCAAACGTGACAGAACCGTTCATGGCAGTCCTGGAGGGCGAAGCCAAAATGGCACCA
TGACGGAAACACACAGTCTAGCCACTCACTTCCCCTCAATACACAGGAACTCTGGAGGTGAAGGATCTCA
TGCCGGAGGGACCCGTCGCGCCCAGCCTCGGCGACCTACTGCGCGACTCCGACCACCGCGGACAGCCCGA
GTGTACCGGTTGGCCGGAGGAGTGGGTGGAAAGTCGGGGTCGGGGGTGAACTGCTCCTCGTCGCGTCCGC
CATCGTTGCCGGTAGTGGCATCCTCGGGAGATCTATCGGGTCTGCTGGACGCAGCCACTTTGCGAAAGGT
AGCCTGATCACCAACAAAGTCCTCGTCTGGCCAGTCCTCCAGATTCAGCATCTCCGAGAGCAAAAACATG
AAAAAATCGTGCGTGTCGAGCTTCTGGGCCAGCTCATGAACGGCGGTGGGGAGTTCCGCAGGCTTCTTCA
TCTCCCGAAATCGACGCCATTGAGCAAAAGATCGCCGATAGCGCAGAGTCTCGTAGCGAGCTTTGAAAAC
TTCCATCATTCTCACGACCATATCGTTCAAGGGGTGGTCGGCGTATTCCACGGTAGAAGAGAGGGGAGAC
CGGAAGAAGCTGATTGCACCGCCGTGATAAACCAGAGCACCGATAGTCATTGCAAGTTGCTTGTAGACCC
CACACTGATACCTGCCGTTCATCACCGTGTACGAGTCGAAGAAGAGGTTGAGGAACTCCTTCACTTCGAC
AACGGAGCTTCGTAGATACCGGACGCCGTCGTATATGACGAGGTAGAAAAGCGATTCGATCTCGTCAGGG
ATACCGGGACGCAGCCCCCAGTAGAGCAGTAAAGCCGCAGACGTGAATTGCCATGTGCCCTGGGTATCGT
TTAGACACCACCCGACGTTGCCGACGCTGATATCTCCGTGGATGATGCGCGCCTTCTTAACGGCCTGCTG
ATGAGCTGGAGACGCGGTCAGCCAAATTCAAACAAGACGTACTACAATCACAAAAAGCACGTACCATCAG
TAGCAGCGAACGCAACCTGGATCAACTGGCGTGGGGACTTGAGTTGGCTCAGAGGGAGGCAAACCTCGTT
GACTACAAGGCGGTAATGCGAGAGATGTCGCATATAAGAGGATTGTTGCTGGCTGCTCTCCGAACGGGCT
CCGGAATCTGATCCGCTCTTGTCCGGAAGGCCGCCAGTCGGAGGCTCCTCGTCATCTTGACCTTCAATCC
CCTCATCTGTGGCATTTTCATCAGCCCGATGGAGACGCGTCCCCGTGTGATGCATCAGGTCGCCGCCACA
CAGCACAGTGGGAATCCTGGTCACGCCGGCTCGTTTTAGCGTCTGGAGGATATCGCCTTCAGCCTCGATG
CCGACATAGTACGGTCGCCAGGTGTCCTTTAGCCAAACGAACAGAGACGTCTCGACGTCGACCACGATGT
ACCCTCGCGTACCCCGCCCGATCATGCCAGGCGCTCGAAAATTGGGCTTAGCAATGAGGAACGTCCGGTC
GCCTTCATCACTAGGGACGGTGACCCGGTACCTCGGCCACCCATCCTCGAGAGATTCTGCAAACTTCTCT
CGGACGTGGGTGAAGGTGCCGATTGGAGCCTCTTTGCCGTCCTGGTCACGAGCAGGCAGGGGGAGTGTAT
TGCCTTCGTAACTACTGACGTCGGGCGGTTGTCTCGCCAGAGGCGAGTGTTTGAGCGGCCCCTTCGCAAG
CTGATCCATAAGTTTGTAATAGTCGTCTGACGTGTCGAGAAGTACTGCAGTGATGTCTATCCCCTGATTT
TCATCGGACTGTAGGGAAAACCTCCAGAGGAATTCACAGAATAGGTCAGGGTTGTCGACATAGTCAAAAG
CCTCAGTGAAGATGGTGCCGCCACGTTCCCAGCGTGTCACACGAGCCTTAGTGCCGTTGATGAGGAACAT
GAAGATGGCAGTACGCTGCTGGCGAGTGAAGGCGTGCACCACGTGCGAGACGTCCTGACCTCGAATCGCG
GTGCGGGTCTGTGCACTCGCGTCGCCCGTGGCGTCGTCGAAGGGATCGTTGCTAGTCCCGCCGCATCTGA
ATTCGATCAAAGCGCGCATATGGGACCAGCGAGGACGCCCATCACTTGGTGTTTCTCTAGAGAGGTAAAT
CGCTCCGTCGACCTTTAGCTTCGAAGGGTCATCCGTCGCCGCACGGTCCTCGGAAAGCGCGACCTTATAA
CCAGGACAGAGGCTGAGCTTGTTGACAACGGCGCTCTATTGCATAACGTTGAGCTCCGCCCACGGACATA
GGATCGTGTCACTTCACCCATTCCTTGGATATACTCTTCTCCGAGGTCATCTTGCTAATCATGGTGAAGT
CGGGAGTCTTTGGTTTGGACTGTGAGGTGTTCAGAGGTATAGGAGAGAATTTGTCGAGCTACTTGGACGG
[truncated: 41,136,374 more chars]
