# Supplementary material for: Uncovering the transcriptional landscape of Fomes fomentarius during fungal-based material production through gene co-expression network analysis
Source: Fungal Biol Biotechnol. 2025 Feb 13;12:1. doi: 10.1186/s40694-024-00192-3 (PMC11827164; doi:10.1186/s40694-024-00192-3)
Supplement: Supplementary file 1 — Supplementary Material 1 [file 40694_2024_192_MOESM1_ESM.zip › input/Fomfom1_GeneCatalog_20170620.gff3]

##gff-version 3
##sequence-region scaffold_1 1 4918470
scaffold_1	prediction	gene	23	1461	0	-	.	ID=gene_1;Name=jgi.p|Fomfom1|1222989;portal_id=Fomfom1;proteinId=1222989;transcriptId=1223180
scaffold_1	prediction	mRNA	23	1461	.	-	.	ID=mRNA_1;Name=jgi.p|Fomfom1|1222989;Parent=gene_1;proteinId=1222989;track=FilteredModels1;transcriptId=1223180
scaffold_1	prediction	exon	1398	1461	.	-	.	ID=exon_1_1;Parent=mRNA_1
scaffold_1	prediction	five_prime_UTR	1412	1461	.	-	.	ID=UTR5_1;Parent=mRNA_1
scaffold_1	prediction	CDS	1398	1411	.	-	0	ID=CDS_1;Parent=mRNA_1
scaffold_1	prediction	exon	1213	1345	.	-	.	ID=exon_1_2;Parent=mRNA_1
scaffold_1	prediction	CDS	1213	1345	.	-	1	ID=CDS_1;Parent=mRNA_1
scaffold_1	prediction	exon	915	1151	.	-	.	ID=exon_1_3;Parent=mRNA_1
scaffold_1	prediction	CDS	915	1151	.	-	0	ID=CDS_1;Parent=mRNA_1
scaffold_1	prediction	exon	23	736	.	-	.	ID=exon_1_4;Parent=mRNA_1
scaffold_1	prediction	CDS	83	736	.	-	0	ID=CDS_1;Parent=mRNA_1
scaffold_1	prediction	three_prime_UTR	23	82	.	-	.	ID=UTR3_1;Parent=mRNA_1
scaffold_1	prediction	gene	1525	3975	0	+	.	ID=gene_2;Name=jgi.p|Fomfom1|31;portal_id=Fomfom1;proteinId=31;transcriptId=31
scaffold_1	prediction	mRNA	1525	3975	.	+	.	ID=mRNA_2;Name=jgi.p|Fomfom1|31;Parent=gene_2;proteinId=31;track=FilteredModels1;transcriptId=31
scaffold_1	prediction	exon	1525	1599	.	+	.	ID=exon_2_1;Parent=mRNA_2
scaffold_1	prediction	five_prime_UTR	1525	1593	.	+	.	ID=UTR5_2;Parent=mRNA_2
scaffold_1	prediction	CDS	1594	1599	.	+	0	ID=CDS_2;Parent=mRNA_2
scaffold_1	prediction	exon	1658	1848	.	+	.	ID=exon_2_2;Parent=mRNA_2
scaffold_1	prediction	CDS	1658	1848	.	+	0	ID=CDS_2;Parent=mRNA_2
scaffold_1	prediction	exon	1941	2024	.	+	.	ID=exon_2_3;Parent=mRNA_2
scaffold_1	prediction	CDS	1941	2024	.	+	1	ID=CDS_2;Parent=mRNA_2
scaffold_1	prediction	exon	2080	2201	.	+	.	ID=exon_2_4;Parent=mRNA_2
scaffold_1	prediction	CDS	2080	2201	.	+	1	ID=CDS_2;Parent=mRNA_2
scaffold_1	prediction	exon	2274	2359	.	+	.	ID=exon_2_5;Parent=mRNA_2
scaffold_1	prediction	CDS	2274	2359	.	+	2	ID=CDS_2;Parent=mRNA_2
scaffold_1	prediction	exon	2419	2991	.	+	.	ID=exon_2_6;Parent=mRNA_2
scaffold_1	prediction	CDS	2419	2991	.	+	0	ID=CDS_2;Parent=mRNA_2
scaffold_1	prediction	exon	3050	3365	.	+	.	ID=exon_2_7;Parent=mRNA_2
scaffold_1	prediction	CDS	3050	3365	.	+	0	ID=CDS_2;Parent=mRNA_2
scaffold_1	prediction	exon	3658	3975	.	+	.	ID=exon_2_8;Parent=mRNA_2
scaffold_1	prediction	CDS	3658	3773	.	+	2	ID=CDS_2;Parent=mRNA_2
scaffold_1	prediction	three_prime_UTR	3774	3975	.	+	.	ID=UTR3_2;Parent=mRNA_2
scaffold_1	prediction	gene	4720	5424	0	+	.	ID=gene_3;Name=jgi.p|Fomfom1|251;portal_id=Fomfom1;proteinId=251;transcriptId=251
scaffold_1	prediction	mRNA	4720	5424	.	+	.	ID=mRNA_3;Name=jgi.p|Fomfom1|251;Parent=gene_3;proteinId=251;track=FilteredModels1;transcriptId=251
scaffold_1	prediction	exon	4720	5061	.	+	.	ID=exon_3_1;Parent=mRNA_3
scaffold_1	prediction	five_prime_UTR	4720	4831	.	+	.	ID=UTR5_3;Parent=mRNA_3
scaffold_1	prediction	CDS	4832	5061	.	+	0	ID=CDS_3;Parent=mRNA_3
scaffold_1	prediction	exon	5190	5264	.	+	.	ID=exon_3_2;Parent=mRNA_3
scaffold_1	prediction	CDS	5190	5232	.	+	1	ID=CDS_3;Parent=mRNA_3
scaffold_1	prediction	three_prime_UTR	5233	5264	.	+	.	ID=UTR3_3;Parent=mRNA_3
scaffold_1	prediction	exon	5321	5424	.	+	.	ID=exon_3_3;Parent=mRNA_3
scaffold_1	prediction	three_prime_UTR	5321	5424	.	+	.	ID=UTR3_3;Parent=mRNA_3
scaffold_1	prediction	gene	5394	6462	0	+	.	ID=gene_4;Name=jgi.p|Fomfom1|309;portal_id=Fomfom1;proteinId=309;transcriptId=309
scaffold_1	prediction	mRNA	5394	6462	.	+	.	ID=mRNA_4;Name=jgi.p|Fomfom1|309;Parent=gene_4;proteinId=309;track=FilteredModels1;transcriptId=309
scaffold_1	prediction	exon	5394	5432	.	+	.	ID=exon_4_1;Parent=mRNA_4
scaffold_1	prediction	five_prime_UTR	5394	5432	.	+	.	ID=UTR5_4;Parent=mRNA_4
scaffold_1	prediction	exon	5496	5644	.	+	.	ID=exon_4_2;Parent=mRNA_4
scaffold_1	prediction	five_prime_UTR	5496	5623	.	+	.	ID=UTR5_4;Parent=mRNA_4
scaffold_1	prediction	CDS	5624	5644	.	+	0	ID=CDS_4;Parent=mRNA_4
scaffold_1	prediction	exon	5700	5964	.	+	.	ID=exon_4_3;Parent=mRNA_4
scaffold_1	prediction	CDS	5700	5964	.	+	0	ID=CDS_4;Parent=mRNA_4
scaffold_1	prediction	exon	6022	6462	.	+	.	ID=exon_4_4;Parent=mRNA_4
scaffold_1	prediction	CDS	6022	6302	.	+	2	ID=CDS_4;Parent=mRNA_4
scaffold_1	prediction	three_prime_UTR	6303	6462	.	+	.	ID=UTR3_4;Parent=mRNA_4
scaffold_1	prediction	gene	10326	11463	0	-	.	ID=gene_6;Name=jgi.p|Fomfom1|388;portal_id=Fomfom1;proteinId=388;transcriptId=388
scaffold_1	prediction	mRNA	10326	11463	.	-	.	ID=mRNA_6;Name=jgi.p|Fomfom1|388;Parent=gene_6;proteinId=388;track=FilteredModels1;transcriptId=388
scaffold_1	prediction	exon	10929	11463	.	-	.	ID=exon_6_1;Parent=mRNA_6
scaffold_1	prediction	five_prime_UTR	11181	11463	.	-	.	ID=UTR5_6;Parent=mRNA_6
scaffold_1	prediction	CDS	10929	11180	.	-	0	ID=CDS_6;Parent=mRNA_6
scaffold_1	prediction	exon	10326	10721	.	-	.	ID=exon_6_2;Parent=mRNA_6
scaffold_1	prediction	CDS	10368	10721	.	-	0	ID=CDS_6;Parent=mRNA_6
scaffold_1	prediction	three_prime_UTR	10326	10367	.	-	.	ID=UTR3_6;Parent=mRNA_6
scaffold_1	prediction	gene	11464	12421	0	-	.	ID=gene_7;Name=jgi.p|Fomfom1|387;portal_id=Fomfom1;proteinId=387;transcriptId=387
scaffold_1	prediction	mRNA	11464	12421	.	-	.	ID=mRNA_7;Name=jgi.p|Fomfom1|387;Parent=gene_7;proteinId=387;track=FilteredModels1;transcriptId=387
scaffold_1	prediction	exon	11464	12421	.	-	.	ID=exon_7_1;Parent=mRNA_7
scaffold_1	prediction	five_prime_UTR	12249	12421	.	-	.	ID=UTR5_7;Parent=mRNA_7
scaffold_1	prediction	CDS	11505	12248	.	-	0	ID=CDS_7;Parent=mRNA_7
scaffold_1	prediction	three_prime_UTR	11464	11504	.	-	.	ID=UTR3_7;Parent=mRNA_7
scaffold_1	prediction	gene	13696	14829	0	-	.	ID=gene_8;Name=jgi.p|Fomfom1|630;portal_id=Fomfom1;proteinId=630;transcriptId=630
scaffold_1	prediction	mRNA	13696	14829	.	-	.	ID=mRNA_8;Name=jgi.p|Fomfom1|630;Parent=gene_8;proteinId=630;track=FilteredModels1;transcriptId=630
scaffold_1	prediction	exon	13696	14829	.	-	.	ID=exon_8_1;Parent=mRNA_8
scaffold_1	prediction	five_prime_UTR	14579	14829	.	-	.	ID=UTR5_8;Parent=mRNA_8
scaffold_1	prediction	CDS	13826	14578	.	-	0	ID=CDS_8;Parent=mRNA_8
scaffold_1	prediction	three_prime_UTR	13696	13825	.	-	.	ID=UTR3_8;Parent=mRNA_8
scaffold_1	prediction	gene	14621	15427	0	+	.	ID=gene_9;Name=jgi.p|Fomfom1|1179815;portal_id=Fomfom1;proteinId=1179815;transcriptId=1180006
scaffold_1	prediction	mRNA	14621	15427	.	+	.	ID=mRNA_9;Name=jgi.p|Fomfom1|1179815;Parent=gene_9;proteinId=1179815;track=FilteredModels1;transcriptId=1180006
scaffold_1	prediction	exon	14621	14808	.	+	.	ID=exon_9_1;Parent=mRNA_9
scaffold_1	prediction	CDS	14621	14808	.	+	0	ID=CDS_9;Parent=mRNA_9
scaffold_1	prediction	exon	14941	15427	.	+	.	ID=exon_9_2;Parent=mRNA_9
scaffold_1	prediction	CDS	14941	15427	.	+	1	ID=CDS_9;Parent=mRNA_9
scaffold_1	prediction	gene	20142	22427	0	+	.	ID=gene_10;Name=jgi.p|Fomfom1|1362211;portal_id=Fomfom1;proteinId=1362211;transcriptId=1362402
scaffold_1	prediction	mRNA	20142	22427	.	+	.	ID=mRNA_10;Name=jgi.p|Fomfom1|1362211;Parent=gene_10;proteinId=1362211;track=FilteredModels1;transcriptId=1362402
scaffold_1	prediction	exon	20142	20336	.	+	.	ID=exon_10_1;Parent=mRNA_10
scaffold_1	prediction	CDS	20142	20336	.	+	0	ID=CDS_10;Parent=mRNA_10
scaffold_1	prediction	exon	20527	20741	.	+	.	ID=exon_10_2;Parent=mRNA_10
scaffold_1	prediction	CDS	20527	20741	.	+	0	ID=CDS_10;Parent=mRNA_10
scaffold_1	prediction	exon	21695	21724	.	+	.	ID=exon_10_3;Parent=mRNA_10
scaffold_1	prediction	CDS	21695	21724	.	+	1	ID=CDS_10;Parent=mRNA_10
scaffold_1	prediction	exon	21815	22427	.	+	.	ID=exon_10_4;Parent=mRNA_10
scaffold_1	prediction	CDS	21815	22427	.	+	1	ID=CDS_10;Parent=mRNA_10
scaffold_1	prediction	gene	22216	23258	0	+	.	ID=gene_11;Name=jgi.p|Fomfom1|1223051;portal_id=Fomfom1;proteinId=1223051;transcriptId=1223242
scaffold_1	prediction	mRNA	22216	23258	.	+	.	ID=mRNA_11;Name=jgi.p|Fomfom1|1223051;Parent=gene_11;proteinId=1223051;track=FilteredModels1;transcriptId=1223242
scaffold_1	prediction	exon	22216	22992	.	+	.	ID=exon_11_1;Parent=mRNA_11
scaffold_1	prediction	five_prime_UTR	22216	22611	.	+	.	ID=UTR5_11;Parent=mRNA_11
scaffold_1	prediction	CDS	22612	22992	.	+	0	ID=CDS_11;Parent=mRNA_11
scaffold_1	prediction	exon	23088	23258	.	+	.	ID=exon_11_2;Parent=mRNA_11
scaffold_1	prediction	CDS	23088	23135	.	+	0	ID=CDS_11;Parent=mRNA_11
scaffold_1	prediction	three_prime_UTR	23136	23258	.	+	.	ID=UTR3_11;Parent=mRNA_11
scaffold_1	prediction	gene	23325	23815	0	-	.	ID=gene_12;Name=jgi.p|Fomfom1|1223054;portal_id=Fomfom1;proteinId=1223054;transcriptId=1223245
scaffold_1	prediction	mRNA	23325	23815	.	-	.	ID=mRNA_12;Name=jgi.p|Fomfom1|1223054;Parent=gene_12;proteinId=1223054;track=FilteredModels1;transcriptId=1223245
scaffold_1	prediction	exon	23548	23815	.	-	.	ID=exon_12_1;Parent=mRNA_12
scaffold_1	prediction	five_prime_UTR	23694	23815	.	-	.	ID=UTR5_12;Parent=mRNA_12
scaffold_1	prediction	CDS	23548	23693	.	-	0	ID=CDS_12;Parent=mRNA_12
scaffold_1	prediction	exon	23325	23490	.	-	.	ID=exon_12_2;Parent=mRNA_12
scaffold_1	prediction	CDS	23358	23490	.	-	1	ID=CDS_12;Parent=mRNA_12
scaffold_1	prediction	three_prime_UTR	23325	23357	.	-	.	ID=UTR3_12;Parent=mRNA_12
scaffold_1	prediction	gene	23822	25153	0	+	.	ID=gene_13;Name=jgi.p|Fomfom1|1223055;portal_id=Fomfom1;proteinId=1223055;transcriptId=1223246
scaffold_1	prediction	mRNA	23822	25153	.	+	.	ID=mRNA_13;Name=jgi.p|Fomfom1|1223055;Parent=gene_13;proteinId=1223055;track=FilteredModels1;transcriptId=1223246
scaffold_1	prediction	exon	23822	24082	.	+	.	ID=exon_13_1;Parent=mRNA_13
scaffold_1	prediction	five_prime_UTR	23822	24082	.	+	.	ID=UTR5_13;Parent=mRNA_13
scaffold_1	prediction	exon	24146	24424	.	+	.	ID=exon_13_2;Parent=mRNA_13
scaffold_1	prediction	five_prime_UTR	24146	24276	.	+	.	ID=UTR5_13;Parent=mRNA_13
scaffold_1	prediction	CDS	24277	24424	.	+	0	ID=CDS_13;Parent=mRNA_13
scaffold_1	prediction	exon	24481	25153	.	+	.	ID=exon_13_3;Parent=mRNA_13
scaffold_1	prediction	CDS	24481	25073	.	+	2	ID=CDS_13;Parent=mRNA_13
scaffold_1	prediction	three_prime_UTR	25074	25153	.	+	.	ID=UTR3_13;Parent=mRNA_13
scaffold_1	prediction	gene	26045	27730	0	+	.	ID=gene_14;Name=jgi.p|Fomfom1|1223058;portal_id=Fomfom1;proteinId=1223058;transcriptId=1223249
scaffold_1	prediction	mRNA	26045	27730	.	+	.	ID=mRNA_14;Name=jgi.p|Fomfom1|1223058;Parent=gene_14;proteinId=1223058;track=FilteredModels1;transcriptId=1223249
scaffold_1	prediction	exon	26045	26543	.	+	.	ID=exon_14_1;Parent=mRNA_14
scaffold_1	prediction	five_prime_UTR	26045	26050	.	+	.	ID=UTR5_14;Parent=mRNA_14
scaffold_1	prediction	CDS	26051	26543	.	+	0	ID=CDS_14;Parent=mRNA_14
scaffold_1	prediction	exon	26607	27080	.	+	.	ID=exon_14_2;Parent=mRNA_14
scaffold_1	prediction	CDS	26607	27080	.	+	2	ID=CDS_14;Parent=mRNA_14
scaffold_1	prediction	exon	27140	27175	.	+	.	ID=exon_14_3;Parent=mRNA_14
scaffold_1	prediction	CDS	27140	27175	.	+	2	ID=CDS_14;Parent=mRNA_14
scaffold_1	prediction	exon	27229	27354	.	+	.	ID=exon_14_4;Parent=mRNA_14
scaffold_1	prediction	CDS	27229	27354	.	+	2	ID=CDS_14;Parent=mRNA_14
scaffold_1	prediction	exon	27408	27730	.	+	.	ID=exon_14_5;Parent=mRNA_14
scaffold_1	prediction	CDS	27408	27628	.	+	2	ID=CDS_14;Parent=mRNA_14
scaffold_1	prediction	three_prime_UTR	27629	27730	.	+	.	ID=UTR3_14;Parent=mRNA_14
scaffold_1	prediction	gene	27836	28583	0	+	.	ID=gene_15;Name=jgi.p|Fomfom1|662;portal_id=Fomfom1;proteinId=662;transcriptId=662
scaffold_1	prediction	mRNA	27836	28583	.	+	.	ID=mRNA_15;Name=jgi.p|Fomfom1|662;Parent=gene_15;proteinId=662;track=FilteredModels1;transcriptId=662
scaffold_1	prediction	exon	27836	27911	.	+	.	ID=exon_15_1;Parent=mRNA_15
scaffold_1	prediction	five_prime_UTR	27836	27908	.	+	.	ID=UTR5_15;Parent=mRNA_15
scaffold_1	prediction	CDS	27909	27911	.	+	0	ID=CDS_15;Parent=mRNA_15
scaffold_1	prediction	exon	27975	28138	.	+	.	ID=exon_15_2;Parent=mRNA_15
scaffold_1	prediction	CDS	27975	28138	.	+	0	ID=CDS_15;Parent=mRNA_15
scaffold_1	prediction	exon	28274	28303	.	+	.	ID=exon_15_3;Parent=mRNA_15
scaffold_1	prediction	CDS	28274	28303	.	+	1	ID=CDS_15;Parent=mRNA_15
scaffold_1	prediction	exon	28378	28583	.	+	.	ID=exon_15_4;Parent=mRNA_15
scaffold_1	prediction	CDS	28378	28543	.	+	1	ID=CDS_15;Parent=mRNA_15
scaffold_1	prediction	three_prime_UTR	28544	28583	.	+	.	ID=UTR3_15;Parent=mRNA_15
scaffold_1	prediction	gene	29355	31459	0	-	.	ID=gene_16;Name=jgi.p|Fomfom1|1223060;portal_id=Fomfom1;proteinId=1223060;transcriptId=1223251
scaffold_1	prediction	mRNA	29355	31459	.	-	.	ID=mRNA_16;Name=jgi.p|Fomfom1|1223060;Parent=gene_16;proteinId=1223060;track=FilteredModels1;transcriptId=1223251
scaffold_1	prediction	exon	31009	31459	.	-	.	ID=exon_16_1;Parent=mRNA_16
scaffold_1	prediction	five_prime_UTR	31315	31459	.	-	.	ID=UTR5_16;Parent=mRNA_16
scaffold_1	prediction	CDS	31009	31314	.	-	0	ID=CDS_16;Parent=mRNA_16
scaffold_1	prediction	exon	29355	30953	.	-	.	ID=exon_16_2;Parent=mRNA_16
scaffold_1	prediction	CDS	29568	30953	.	-	0	ID=CDS_16;Parent=mRNA_16
scaffold_1	prediction	three_prime_UTR	29355	29567	.	-	.	ID=UTR3_16;Parent=mRNA_16
scaffold_1	prediction	gene	32414	35020	0	+	.	ID=gene_17;Name=jgi.p|Fomfom1|974;portal_id=Fomfom1;proteinId=974;transcriptId=974
scaffold_1	prediction	mRNA	32414	35020	.	+	.	ID=mRNA_17;Name=jgi.p|Fomfom1|974;Parent=gene_17;proteinId=974;track=FilteredModels1;transcriptId=974
scaffold_1	prediction	exon	32414	32701	.	+	.	ID=exon_17_1;Parent=mRNA_17
scaffold_1	prediction	five_prime_UTR	32414	32698	.	+	.	ID=UTR5_17;Parent=mRNA_17
scaffold_1	prediction	CDS	32699	32701	.	+	0	ID=CDS_17;Parent=mRNA_17
scaffold_1	prediction	exon	32762	32887	.	+	.	ID=exon_17_2;Parent=mRNA_17
scaffold_1	prediction	CDS	32762	32887	.	+	0	ID=CDS_17;Parent=mRNA_17
scaffold_1	prediction	exon	32962	33082	.	+	.	ID=exon_17_3;Parent=mRNA_17
scaffold_1	prediction	CDS	32962	33082	.	+	0	ID=CDS_17;Parent=mRNA_17
scaffold_1	prediction	exon	33142	33224	.	+	.	ID=exon_17_4;Parent=mRNA_17
scaffold_1	prediction	CDS	33142	33224	.	+	2	ID=CDS_17;Parent=mRNA_17
scaffold_1	prediction	exon	33294	33553	.	+	.	ID=exon_17_5;Parent=mRNA_17
scaffold_1	prediction	CDS	33294	33553	.	+	0	ID=CDS_17;Parent=mRNA_17
scaffold_1	prediction	exon	33627	33696	.	+	.	ID=exon_17_6;Parent=mRNA_17
scaffold_1	prediction	CDS	33627	33696	.	+	1	ID=CDS_17;Parent=mRNA_17
scaffold_1	prediction	exon	33765	33821	.	+	.	ID=exon_17_7;Parent=mRNA_17
scaffold_1	prediction	CDS	33765	33821	.	+	0	ID=CDS_17;Parent=mRNA_17
scaffold_1	prediction	exon	33884	34014	.	+	.	ID=exon_17_8;Parent=mRNA_17
scaffold_1	prediction	CDS	33884	34014	.	+	0	ID=CDS_17;Parent=mRNA_17
scaffold_1	prediction	exon	34078	34207	.	+	.	ID=exon_17_9;Parent=mRNA_17
scaffold_1	prediction	CDS	34078	34207	.	+	1	ID=CDS_17;Parent=mRNA_17
scaffold_1	prediction	exon	34271	35020	.	+	.	ID=exon_17_10;Parent=mRNA_17
scaffold_1	prediction	CDS	34271	34723	.	+	0	ID=CDS_17;Parent=mRNA_17
scaffold_1	prediction	three_prime_UTR	34724	35020	.	+	.	ID=UTR3_17;Parent=mRNA_17
scaffold_1	prediction	gene	36817	37593	0	-	.	ID=gene_18;Name=jgi.p|Fomfom1|999;portal_id=Fomfom1;proteinId=999;transcriptId=999
scaffold_1	prediction	mRNA	36817	37593	.	-	.	ID=mRNA_18;Name=jgi.p|Fomfom1|999;Parent=gene_18;proteinId=999;track=FilteredModels1;transcriptId=999
scaffold_1	prediction	exon	37302	37593	.	-	.	ID=exon_18_1;Parent=mRNA_18
scaffold_1	prediction	five_prime_UTR	37434	37593	.	-	.	ID=UTR5_18;Parent=mRNA_18
scaffold_1	prediction	CDS	37302	37433	.	-	0	ID=CDS_18;Parent=mRNA_18
scaffold_1	prediction	exon	36817	37100	.	-	.	ID=exon_18_2;Parent=mRNA_18
scaffold_1	prediction	CDS	36927	37100	.	-	0	ID=CDS_18;Parent=mRNA_18
scaffold_1	prediction	three_prime_UTR	36817	36926	.	-	.	ID=UTR3_18;Parent=mRNA_18
scaffold_1	prediction	gene	37516	39109	0	-	.	ID=gene_19;Name=jgi.p|Fomfom1|1264;portal_id=Fomfom1;proteinId=1264;transcriptId=1264
scaffold_1	prediction	mRNA	37516	39109	.	-	.	ID=mRNA_19;Name=jgi.p|Fomfom1|1264;Parent=gene_19;proteinId=1264;track=FilteredModels1;transcriptId=1264
scaffold_1	prediction	exon	38971	39109	.	-	.	ID=exon_19_1;Parent=mRNA_19
scaffold_1	prediction	five_prime_UTR	38971	39109	.	-	.	ID=UTR5_19;Parent=mRNA_19
scaffold_1	prediction	exon	38794	38909	.	-	.	ID=exon_19_2;Parent=mRNA_19
scaffold_1	prediction	five_prime_UTR	38908	38909	.	-	.	ID=UTR5_19;Parent=mRNA_19
scaffold_1	prediction	CDS	38794	38907	.	-	0	ID=CDS_19;Parent=mRNA_19
scaffold_1	prediction	exon	38547	38740	.	-	.	ID=exon_19_3;Parent=mRNA_19
scaffold_1	prediction	CDS	38547	38740	.	-	0	ID=CDS_19;Parent=mRNA_19
scaffold_1	prediction	exon	37764	38310	.	-	.	ID=exon_19_4;Parent=mRNA_19
scaffold_1	prediction	CDS	37809	38310	.	-	1	ID=CDS_19;Parent=mRNA_19
scaffold_1	prediction	three_prime_UTR	37764	37808	.	-	.	ID=UTR3_19;Parent=mRNA_19
scaffold_1	prediction	exon	37516	37709	.	-	.	ID=exon_19_5;Parent=mRNA_19
scaffold_1	prediction	three_prime_UTR	37516	37709	.	-	.	ID=UTR3_19;Parent=mRNA_19
scaffold_1	prediction	gene	39751	40848	0	+	.	ID=gene_20;Name=jgi.p|Fomfom1|1212783;portal_id=Fomfom1;proteinId=1212783;transcriptId=1212974
scaffold_1	prediction	mRNA	39751	40848	.	+	.	ID=mRNA_20;Name=jgi.p|Fomfom1|1212783;Parent=gene_20;proteinId=1212783;track=FilteredModels1;transcriptId=1212974
scaffold_1	prediction	exon	39751	39778	.	+	.	ID=exon_20_1;Parent=mRNA_20
scaffold_1	prediction	CDS	39751	39778	.	+	0	ID=CDS_20;Parent=mRNA_20
scaffold_1	prediction	exon	39817	39980	.	+	.	ID=exon_20_2;Parent=mRNA_20
scaffold_1	prediction	CDS	39817	39980	.	+	2	ID=CDS_20;Parent=mRNA_20
scaffold_1	prediction	exon	40131	40300	.	+	.	ID=exon_20_3;Parent=mRNA_20
scaffold_1	prediction	CDS	40131	40300	.	+	0	ID=CDS_20;Parent=mRNA_20
scaffold_1	prediction	exon	40377	40848	.	+	.	ID=exon_20_4;Parent=mRNA_20
scaffold_1	prediction	CDS	40377	40848	.	+	1	ID=CDS_20;Parent=mRNA_20
scaffold_1	prediction	gene	42094	44016	0	-	.	ID=gene_21;Name=jgi.p|Fomfom1|1381;portal_id=Fomfom1;proteinId=1381;transcriptId=1381
scaffold_1	prediction	mRNA	42094	44016	.	-	.	ID=mRNA_21;Name=jgi.p|Fomfom1|1381;Parent=gene_21;proteinId=1381;track=FilteredModels1;transcriptId=1381
scaffold_1	prediction	exon	43757	44016	.	-	.	ID=exon_21_1;Parent=mRNA_21
scaffold_1	prediction	five_prime_UTR	43764	44016	.	-	.	ID=UTR5_21;Parent=mRNA_21
scaffold_1	prediction	CDS	43757	43763	.	-	0	ID=CDS_21;Parent=mRNA_21
scaffold_1	prediction	exon	43343	43695	.	-	.	ID=exon_21_2;Parent=mRNA_21
scaffold_1	prediction	CDS	43343	43695	.	-	2	ID=CDS_21;Parent=mRNA_21
scaffold_1	prediction	exon	42596	43287	.	-	.	ID=exon_21_3;Parent=mRNA_21
scaffold_1	prediction	CDS	42596	43287	.	-	0	ID=CDS_21;Parent=mRNA_21
scaffold_1	prediction	exon	42094	42486	.	-	.	ID=exon_21_4;Parent=mRNA_21
scaffold_1	prediction	CDS	42351	42486	.	-	1	ID=CDS_21;Parent=mRNA_21
scaffold_1	prediction	three_prime_UTR	42094	42350	.	-	.	ID=UTR3_21;Parent=mRNA_21
scaffold_1	prediction	gene	43771	44766	0	+	.	ID=gene_22;Name=jgi.p|Fomfom1|1562;portal_id=Fomfom1;proteinId=1562;transcriptId=1562
scaffold_1	prediction	mRNA	43771	44766	.	+	.	ID=mRNA_22;Name=jgi.p|Fomfom1|1562;Parent=gene_22;proteinId=1562;track=FilteredModels1;transcriptId=1562
scaffold_1	prediction	exon	43771	44209	.	+	.	ID=exon_22_1;Parent=mRNA_22
scaffold_1	prediction	five_prime_UTR	43771	44037	.	+	.	ID=UTR5_22;Parent=mRNA_22
scaffold_1	prediction	CDS	44038	44209	.	+	0	ID=CDS_22;Parent=mRNA_22
scaffold_1	prediction	exon	44263	44386	.	+	.	ID=exon_22_2;Parent=mRNA_22
scaffold_1	prediction	CDS	44263	44386	.	+	2	ID=CDS_22;Parent=mRNA_22
scaffold_1	prediction	exon	44459	44605	.	+	.	ID=exon_22_3;Parent=mRNA_22
scaffold_1	prediction	CDS	44459	44576	.	+	1	ID=CDS_22;Parent=mRNA_22
scaffold_1	prediction	three_prime_UTR	44577	44605	.	+	.	ID=UTR3_22;Parent=mRNA_22
scaffold_1	prediction	exon	44661	44766	.	+	.	ID=exon_22_4;Parent=mRNA_22
scaffold_1	prediction	three_prime_UTR	44661	44766	.	+	.	ID=UTR3_22;Parent=mRNA_22
scaffold_1	prediction	gene	45609	46677	0	+	.	ID=gene_23;Name=jgi.p|Fomfom1|1165175;portal_id=Fomfom1;proteinId=1165175;transcriptId=1165366
scaffold_1	prediction	mRNA	45609	46677	.	+	.	ID=mRNA_23;Name=jgi.p|Fomfom1|1165175;Parent=gene_23;proteinId=1165175;track=FilteredModels1;transcriptId=1165366
scaffold_1	prediction	exon	45609	45727	.	+	.	ID=exon_23_1;Parent=mRNA_23
scaffold_1	prediction	CDS	45609	45727	.	+	0	ID=CDS_23;Parent=mRNA_23
scaffold_1	prediction	exon	45786	46045	.	+	.	ID=exon_23_2;Parent=mRNA_23
scaffold_1	prediction	CDS	45786	46045	.	+	1	ID=CDS_23;Parent=mRNA_23
scaffold_1	prediction	exon	46106	46677	.	+	.	ID=exon_23_3;Parent=mRNA_23
scaffold_1	prediction	CDS	46106	46677	.	+	2	ID=CDS_23;Parent=mRNA_23
scaffold_1	prediction	gene	47163	49815	0	-	.	ID=gene_24;Name=jgi.p|Fomfom1|1374544;portal_id=Fomfom1;proteinId=1374544;transcriptId=1374735
scaffold_1	prediction	mRNA	47163	49815	.	-	.	ID=mRNA_24;Name=jgi.p|Fomfom1|1374544;Parent=gene_24;proteinId=1374544;track=FilteredModels1;transcriptId=1374735
scaffold_1	prediction	exon	49454	49815	.	-	.	ID=exon_24_1;Parent=mRNA_24
scaffold_1	prediction	five_prime_UTR	49584	49815	.	-	.	ID=UTR5_24;Parent=mRNA_24
scaffold_1	prediction	CDS	49454	49583	.	-	0	ID=CDS_24;Parent=mRNA_24
scaffold_1	prediction	exon	49308	49405	.	-	.	ID=exon_24_2;Parent=mRNA_24
scaffold_1	prediction	CDS	49308	49405	.	-	2	ID=CDS_24;Parent=mRNA_24
scaffold_1	prediction	exon	49154	49245	.	-	.	ID=exon_24_3;Parent=mRNA_24
scaffold_1	prediction	CDS	49154	49245	.	-	0	ID=CDS_24;Parent=mRNA_24
scaffold_1	prediction	exon	48946	49081	.	-	.	ID=exon_24_4;Parent=mRNA_24
scaffold_1	prediction	CDS	48946	49081	.	-	1	ID=CDS_24;Parent=mRNA_24
scaffold_1	prediction	exon	48701	48877	.	-	.	ID=exon_24_5;Parent=mRNA_24
scaffold_1	prediction	CDS	48701	48877	.	-	0	ID=CDS_24;Parent=mRNA_24
scaffold_1	prediction	exon	48393	48627	.	-	.	ID=exon_24_6;Parent=mRNA_24
scaffold_1	prediction	CDS	48393	48627	.	-	0	ID=CDS_24;Parent=mRNA_24
scaffold_1	prediction	exon	48271	48361	.	-	.	ID=exon_24_7;Parent=mRNA_24
scaffold_1	prediction	CDS	48271	48361	.	-	2	ID=CDS_24;Parent=mRNA_24
scaffold_1	prediction	exon	48004	48207	.	-	.	ID=exon_24_8;Parent=mRNA_24
scaffold_1	prediction	CDS	48004	48207	.	-	1	ID=CDS_24;Parent=mRNA_24
scaffold_1	prediction	exon	47631	47921	.	-	.	ID=exon_24_9;Parent=mRNA_24
scaffold_1	prediction	CDS	47631	47921	.	-	1	ID=CDS_24;Parent=mRNA_24
scaffold_1	prediction	exon	47543	47575	.	-	.	ID=exon_24_10;Parent=mRNA_24
scaffold_1	prediction	CDS	47543	47575	.	-	1	ID=CDS_24;Parent=mRNA_24
scaffold_1	prediction	exon	47455	47483	.	-	.	ID=exon_24_11;Parent=mRNA_24
scaffold_1	prediction	CDS	47455	47483	.	-	1	ID=CDS_24;Parent=mRNA_24
scaffold_1	prediction	exon	47163	47388	.	-	.	ID=exon_24_12;Parent=mRNA_24
scaffold_1	prediction	CDS	47237	47388	.	-	2	ID=CDS_24;Parent=mRNA_24
scaffold_1	prediction	three_prime_UTR	47163	47236	.	-	.	ID=UTR3_24;Parent=mRNA_24
scaffold_1	prediction	gene	50440	51839	0	-	.	ID=gene_25;Name=jgi.p|Fomfom1|1362221;portal_id=Fomfom1;proteinId=1362221;transcriptId=1362412
scaffold_1	prediction	mRNA	50440	51839	.	-	.	ID=mRNA_25;Name=jgi.p|Fomfom1|1362221;Parent=gene_25;proteinId=1362221;track=FilteredModels1;transcriptId=1362412
scaffold_1	prediction	exon	50745	51839	.	-	.	ID=exon_25_1;Parent=mRNA_25
scaffold_1	prediction	CDS	50745	51839	.	-	0	ID=CDS_25;Parent=mRNA_25
scaffold_1	prediction	exon	50440	50691	.	-	.	ID=exon_25_2;Parent=mRNA_25
scaffold_1	prediction	CDS	50440	50691	.	-	0	ID=CDS_25;Parent=mRNA_25
scaffold_1	prediction	gene	52772	54973	0	+	.	ID=gene_26;Name=jgi.p|Fomfom1|1223153;portal_id=Fomfom1;proteinId=1223153;transcriptId=1223344
scaffold_1	prediction	mRNA	52772	54973	.	+	.	ID=mRNA_26;Name=jgi.p|Fomfom1|1223153;Parent=gene_26;proteinId=1223153;track=FilteredModels1;transcriptId=1223344
scaffold_1	prediction	exon	52772	53303	.	+	.	ID=exon_26_1;Parent=mRNA_26
scaffold_1	prediction	five_prime_UTR	52772	53178	.	+	.	ID=UTR5_26;Parent=mRNA_26
scaffold_1	prediction	CDS	53179	53303	.	+	0	ID=CDS_26;Parent=mRNA_26
scaffold_1	prediction	exon	53373	53638	.	+	.	ID=exon_26_2;Parent=mRNA_26
scaffold_1	prediction	CDS	53373	53638	.	+	1	ID=CDS_26;Parent=mRNA_26
scaffold_1	prediction	exon	53702	54500	.	+	.	ID=exon_26_3;Parent=mRNA_26
scaffold_1	prediction	CDS	53702	54500	.	+	2	ID=CDS_26;Parent=mRNA_26
scaffold_1	prediction	exon	54559	54637	.	+	.	ID=exon_26_4;Parent=mRNA_26
scaffold_1	prediction	CDS	54559	54592	.	+	1	ID=CDS_26;Parent=mRNA_26
scaffold_1	prediction	three_prime_UTR	54593	54637	.	+	.	ID=UTR3_26;Parent=mRNA_26
scaffold_1	prediction	exon	54695	54973	.	+	.	ID=exon_26_5;Parent=mRNA_26
scaffold_1	prediction	three_prime_UTR	54695	54973	.	+	.	ID=UTR3_26;Parent=mRNA_26
scaffold_1	prediction	gene	55404	57234	0	-	.	ID=gene_27;Name=jgi.p|Fomfom1|1212789;portal_id=Fomfom1;proteinId=1212789;transcriptId=1212980
scaffold_1	prediction	mRNA	55404	57234	.	-	.	ID=mRNA_27;Name=jgi.p|Fomfom1|1212789;Parent=gene_27;proteinId=1212789;track=FilteredModels1;transcriptId=1212980
scaffold_1	prediction	exon	57185	57234	.	-	.	ID=exon_27_1;Parent=mRNA_27
scaffold_1	prediction	CDS	57185	57234	.	-	0	ID=CDS_27;Parent=mRNA_27
scaffold_1	prediction	exon	57113	57125	.	-	.	ID=exon_27_2;Parent=mRNA_27
scaffold_1	prediction	CDS	57113	57125	.	-	1	ID=CDS_27;Parent=mRNA_27
scaffold_1	prediction	exon	56996	57050	.	-	.	ID=exon_27_3;Parent=mRNA_27
scaffold_1	prediction	CDS	56996	57050	.	-	0	ID=CDS_27;Parent=mRNA_27
scaffold_1	prediction	exon	56892	56942	.	-	.	ID=exon_27_4;Parent=mRNA_27
scaffold_1	prediction	CDS	56892	56942	.	-	2	ID=CDS_27;Parent=mRNA_27
scaffold_1	prediction	exon	56671	56817	.	-	.	ID=exon_27_5;Parent=mRNA_27
scaffold_1	prediction	CDS	56671	56817	.	-	2	ID=CDS_27;Parent=mRNA_27
scaffold_1	prediction	exon	56517	56599	.	-	.	ID=exon_27_6;Parent=mRNA_27
scaffold_1	prediction	CDS	56517	56599	.	-	2	ID=CDS_27;Parent=mRNA_27
scaffold_1	prediction	exon	56315	56449	.	-	.	ID=exon_27_7;Parent=mRNA_27
scaffold_1	prediction	CDS	56315	56449	.	-	0	ID=CDS_27;Parent=mRNA_27
scaffold_1	prediction	exon	56214	56240	.	-	.	ID=exon_27_8;Parent=mRNA_27
scaffold_1	prediction	CDS	56214	56240	.	-	0	ID=CDS_27;Parent=mRNA_27
scaffold_1	prediction	exon	55979	56148	.	-	.	ID=exon_27_9;Parent=mRNA_27
scaffold_1	prediction	CDS	55979	56148	.	-	0	ID=CDS_27;Parent=mRNA_27
scaffold_1	prediction	exon	55883	55902	.	-	.	ID=exon_27_10;Parent=mRNA_27
scaffold_1	prediction	CDS	55883	55902	.	-	1	ID=CDS_27;Parent=mRNA_27
scaffold_1	prediction	exon	55567	55799	.	-	.	ID=exon_27_11;Parent=mRNA_27
scaffold_1	prediction	CDS	55567	55799	.	-	2	ID=CDS_27;Parent=mRNA_27
scaffold_1	prediction	exon	55404	55484	.	-	.	ID=exon_27_12;Parent=mRNA_27
scaffold_1	prediction	CDS	55404	55484	.	-	0	ID=CDS_27;Parent=mRNA_27
scaffold_1	prediction	gene	60059	64757	0	+	.	ID=gene_28;Name=jgi.p|Fomfom1|1223189;portal_id=Fomfom1;proteinId=1223189;transcriptId=1223380
scaffold_1	prediction	mRNA	60059	64757	.	+	.	ID=mRNA_28;Name=jgi.p|Fomfom1|1223189;Parent=gene_28;proteinId=1223189;track=FilteredModels1;transcriptId=1223380
scaffold_1	prediction	exon	60059	60204	.	+	.	ID=exon_28_1;Parent=mRNA_28
scaffold_1	prediction	five_prime_UTR	60059	60204	.	+	.	ID=UTR5_28;Parent=mRNA_28
scaffold_1	prediction	exon	60257	60511	.	+	.	ID=exon_28_2;Parent=mRNA_28
scaffold_1	prediction	five_prime_UTR	60257	60314	.	+	.	ID=UTR5_28;Parent=mRNA_28
scaffold_1	prediction	CDS	60315	60511	.	+	0	ID=CDS_28;Parent=mRNA_28
scaffold_1	prediction	exon	62299	62687	.	+	.	ID=exon_28_3;Parent=mRNA_28
scaffold_1	prediction	CDS	62299	62687	.	+	1	ID=CDS_28;Parent=mRNA_28
scaffold_1	prediction	exon	62762	63439	.	+	.	ID=exon_28_4;Parent=mRNA_28
scaffold_1	prediction	CDS	62762	63439	.	+	2	ID=CDS_28;Parent=mRNA_28
scaffold_1	prediction	exon	63503	63621	.	+	.	ID=exon_28_5;Parent=mRNA_28
scaffold_1	prediction	CDS	63503	63621	.	+	2	ID=CDS_28;Parent=mRNA_28
scaffold_1	prediction	exon	63715	63880	.	+	.	ID=exon_28_6;Parent=mRNA_28
scaffold_1	prediction	CDS	63715	63880	.	+	0	ID=CDS_28;Parent=mRNA_28
scaffold_1	prediction	exon	64014	64757	.	+	.	ID=exon_28_7;Parent=mRNA_28
scaffold_1	prediction	CDS	64014	64546	.	+	2	ID=CDS_28;Parent=mRNA_28
scaffold_1	prediction	three_prime_UTR	64547	64757	.	+	.	ID=UTR3_28;Parent=mRNA_28
scaffold_1	prediction	gene	65131	66370	0	+	.	ID=gene_29;Name=jgi.p|Fomfom1|1362225;portal_id=Fomfom1;proteinId=1362225;transcriptId=1362416
scaffold_1	prediction	mRNA	65131	66370	.	+	.	ID=mRNA_29;Name=jgi.p|Fomfom1|1362225;Parent=gene_29;proteinId=1362225;track=FilteredModels1;transcriptId=1362416
scaffold_1	prediction	exon	65131	65237	.	+	.	ID=exon_29_1;Parent=mRNA_29
scaffold_1	prediction	CDS	65131	65237	.	+	0	ID=CDS_29;Parent=mRNA_29
scaffold_1	prediction	exon	65647	65756	.	+	.	ID=exon_29_2;Parent=mRNA_29
scaffold_1	prediction	CDS	65647	65756	.	+	1	ID=CDS_29;Parent=mRNA_29
scaffold_1	prediction	exon	65837	66032	.	+	.	ID=exon_29_3;Parent=mRNA_29
scaffold_1	prediction	CDS	65837	66032	.	+	2	ID=CDS_29;Parent=mRNA_29
scaffold_1	prediction	exon	66082	66172	.	+	.	ID=exon_29_4;Parent=mRNA_29
scaffold_1	prediction	CDS	66082	66172	.	+	1	ID=CDS_29;Parent=mRNA_29
scaffold_1	prediction	exon	66227	66287	.	+	.	ID=exon_29_5;Parent=mRNA_29
scaffold_1	prediction	CDS	66227	66287	.	+	0	ID=CDS_29;Parent=mRNA_29
scaffold_1	prediction	exon	66348	66370	.	+	.	ID=exon_29_6;Parent=mRNA_29
scaffold_1	prediction	CDS	66348	66370	.	+	2	ID=CDS_29;Parent=mRNA_29
scaffold_1	prediction	gene	66524	68577	0	-	.	ID=gene_30;Name=jgi.p|Fomfom1|1223203;portal_id=Fomfom1;proteinId=1223203;transcriptId=1223394
scaffold_1	prediction	mRNA	66524	68577	.	-	.	ID=mRNA_30;Name=jgi.p|Fomfom1|1223203;Parent=gene_30;proteinId=1223203;track=FilteredModels1;transcriptId=1223394
scaffold_1	prediction	exon	68530	68577	.	-	.	ID=exon_30_1;Parent=mRNA_30
scaffold_1	prediction	five_prime_UTR	68530	68577	.	-	.	ID=UTR5_30;Parent=mRNA_30
scaffold_1	prediction	exon	68419	68488	.	-	.	ID=exon_30_2;Parent=mRNA_30
scaffold_1	prediction	five_prime_UTR	68419	68488	.	-	.	ID=UTR5_30;Parent=mRNA_30
scaffold_1	prediction	exon	68355	68386	.	-	.	ID=exon_30_3;Parent=mRNA_30
scaffold_1	prediction	five_prime_UTR	68355	68386	.	-	.	ID=UTR5_30;Parent=mRNA_30
scaffold_1	prediction	exon	68188	68300	.	-	.	ID=exon_30_4;Parent=mRNA_30
scaffold_1	prediction	five_prime_UTR	68188	68300	.	-	.	ID=UTR5_30;Parent=mRNA_30
scaffold_1	prediction	exon	67969	68127	.	-	.	ID=exon_30_5;Parent=mRNA_30
scaffold_1	prediction	five_prime_UTR	68094	68127	.	-	.	ID=UTR5_30;Parent=mRNA_30
scaffold_1	prediction	CDS	67969	68093	.	-	0	ID=CDS_30;Parent=mRNA_30
scaffold_1	prediction	exon	67634	67899	.	-	.	ID=exon_30_6;Parent=mRNA_30
scaffold_1	prediction	CDS	67634	67899	.	-	1	ID=CDS_30;Parent=mRNA_30
scaffold_1	prediction	exon	66524	67570	.	-	.	ID=exon_30_7;Parent=mRNA_30
scaffold_1	prediction	CDS	66606	67570	.	-	2	ID=CDS_30;Parent=mRNA_30
scaffold_1	prediction	three_prime_UTR	66524	66605	.	-	.	ID=UTR3_30;Parent=mRNA_30
scaffold_1	prediction	gene	68849	69929	0	+	.	ID=gene_31;Name=jgi.p|Fomfom1|1223214;portal_id=Fomfom1;proteinId=1223214;transcriptId=1223405
scaffold_1	prediction	mRNA	68849	69929	.	+	.	ID=mRNA_31;Name=jgi.p|Fomfom1|1223214;Parent=gene_31;proteinId=1223214;track=FilteredModels1;transcriptId=1223405
scaffold_1	prediction	exon	68849	69929	.	+	.	ID=exon_31_1;Parent=mRNA_31
scaffold_1	prediction	five_prime_UTR	68849	68886	.	+	.	ID=UTR5_31;Parent=mRNA_31
scaffold_1	prediction	CDS	68887	69543	.	+	0	ID=CDS_31;Parent=mRNA_31
scaffold_1	prediction	three_prime_UTR	69544	69929	.	+	.	ID=UTR3_31;Parent=mRNA_31
scaffold_1	prediction	gene	73494	74622	0	-	.	ID=gene_32;Name=jgi.p|Fomfom1|1223224;portal_id=Fomfom1;proteinId=1223224;transcriptId=1223415
scaffold_1	prediction	mRNA	73494	74622	.	-	.	ID=mRNA_32;Name=jgi.p|Fomfom1|1223224;Parent=gene_32;proteinId=1223224;track=FilteredModels1;transcriptId=1223415
scaffold_1	prediction	exon	74470	74622	.	-	.	ID=exon_32_1;Parent=mRNA_32
scaffold_1	prediction	five_prime_UTR	74552	74622	.	-	.	ID=UTR5_32;Parent=mRNA_32
scaffold_1	prediction	CDS	74470	74551	.	-	0	ID=CDS_32;Parent=mRNA_32
scaffold_1	prediction	exon	73494	74375	.	-	.	ID=exon_32_2;Parent=mRNA_32
scaffold_1	prediction	CDS	73759	74375	.	-	2	ID=CDS_32;Parent=mRNA_32
scaffold_1	prediction	three_prime_UTR	73494	73758	.	-	.	ID=UTR3_32;Parent=mRNA_32
scaffold_1	prediction	gene	74548	77614	0	-	.	ID=gene_33;Name=jgi.p|Fomfom1|1190066;portal_id=Fomfom1;proteinId=1190066;transcriptId=1190257
scaffold_1	prediction	mRNA	74548	77614	.	-	.	ID=mRNA_33;Name=jgi.p|Fomfom1|1190066;Parent=gene_33;proteinId=1190066;track=FilteredModels1;transcriptId=1190257
scaffold_1	prediction	exon	77476	77614	.	-	.	ID=exon_33_1;Parent=mRNA_33
scaffold_1	prediction	CDS	77476	77614	.	-	0	ID=CDS_33;Parent=mRNA_33
scaffold_1	prediction	exon	77317	77414	.	-	.	ID=exon_33_2;Parent=mRNA_33
scaffold_1	prediction	CDS	77317	77414	.	-	2	ID=CDS_33;Parent=mRNA_33
scaffold_1	prediction	exon	77172	77263	.	-	.	ID=exon_33_3;Parent=mRNA_33
scaffold_1	prediction	CDS	77172	77263	.	-	0	ID=CDS_33;Parent=mRNA_33
scaffold_1	prediction	exon	76953	77094	.	-	.	ID=exon_33_4;Parent=mRNA_33
scaffold_1	prediction	CDS	76953	77094	.	-	1	ID=CDS_33;Parent=mRNA_33
scaffold_1	prediction	exon	76720	76892	.	-	.	ID=exon_33_5;Parent=mRNA_33
scaffold_1	prediction	CDS	76720	76892	.	-	0	ID=CDS_33;Parent=mRNA_33
scaffold_1	prediction	exon	76409	76659	.	-	.	ID=exon_33_6;Parent=mRNA_33
scaffold_1	prediction	CDS	76409	76659	.	-	1	ID=CDS_33;Parent=mRNA_33
scaffold_1	prediction	exon	76273	76339	.	-	.	ID=exon_33_7;Parent=mRNA_33
scaffold_1	prediction	CDS	76273	76339	.	-	2	ID=CDS_33;Parent=mRNA_33
scaffold_1	prediction	exon	76008	76208	.	-	.	ID=exon_33_8;Parent=mRNA_33
scaffold_1	prediction	CDS	76008	76208	.	-	1	ID=CDS_33;Parent=mRNA_33
scaffold_1	prediction	exon	75705	75734	.	-	.	ID=exon_33_9;Parent=mRNA_33
scaffold_1	prediction	CDS	75705	75734	.	-	1	ID=CDS_33;Parent=mRNA_33
scaffold_1	prediction	exon	75398	75631	.	-	.	ID=exon_33_10;Parent=mRNA_33
scaffold_1	prediction	CDS	75398	75631	.	-	1	ID=CDS_33;Parent=mRNA_33
scaffold_1	prediction	exon	75260	75327	.	-	.	ID=exon_33_11;Parent=mRNA_33
scaffold_1	prediction	CDS	75260	75327	.	-	1	ID=CDS_33;Parent=mRNA_33
scaffold_1	prediction	exon	74548	75161	.	-	.	ID=exon_33_12;Parent=mRNA_33
scaffold_1	prediction	CDS	74548	75161	.	-	2	ID=CDS_33;Parent=mRNA_33
scaffold_1	prediction	gene	78208	79443	0	+	.	ID=gene_34;Name=jgi.p|Fomfom1|1212793;portal_id=Fomfom1;proteinId=1212793;transcriptId=1212984
scaffold_1	prediction	mRNA	78208	79443	.	+	.	ID=mRNA_34;Name=jgi.p|Fomfom1|1212793;Parent=gene_34;proteinId=1212793;track=FilteredModels1;transcriptId=1212984
scaffold_1	prediction	exon	78208	78248	.	+	.	ID=exon_34_1;Parent=mRNA_34
scaffold_1	prediction	CDS	78208	78248	.	+	0	ID=CDS_34;Parent=mRNA_34
scaffold_1	prediction	exon	78338	78441	.	+	.	ID=exon_34_2;Parent=mRNA_34
scaffold_1	prediction	CDS	78338	78441	.	+	1	ID=CDS_34;Parent=mRNA_34
scaffold_1	prediction	exon	78487	78615	.	+	.	ID=exon_34_3;Parent=mRNA_34
scaffold_1	prediction	CDS	78487	78615	.	+	2	ID=CDS_34;Parent=mRNA_34
scaffold_1	prediction	exon	78692	79093	.	+	.	ID=exon_34_4;Parent=mRNA_34
scaffold_1	prediction	CDS	78692	79093	.	+	2	ID=CDS_34;Parent=mRNA_34
scaffold_1	prediction	exon	79173	79264	.	+	.	ID=exon_34_5;Parent=mRNA_34
scaffold_1	prediction	CDS	79173	79264	.	+	2	ID=CDS_34;Parent=mRNA_34
scaffold_1	prediction	exon	79288	79443	.	+	.	ID=exon_34_6;Parent=mRNA_34
scaffold_1	prediction	CDS	79288	79443	.	+	0	ID=CDS_34;Parent=mRNA_34
scaffold_1	prediction	gene	81154	82600	0	-	.	ID=gene_35;Name=jgi.p|Fomfom1|1188007;portal_id=Fomfom1;proteinId=1188007;transcriptId=1188198
scaffold_1	prediction	mRNA	81154	82600	.	-	.	ID=mRNA_35;Name=jgi.p|Fomfom1|1188007;Parent=gene_35;proteinId=1188007;track=FilteredModels1;transcriptId=1188198
scaffold_1	prediction	exon	82470	82600	.	-	.	ID=exon_35_1;Parent=mRNA_35
scaffold_1	prediction	CDS	82470	82600	.	-	0	ID=CDS_35;Parent=mRNA_35
scaffold_1	prediction	exon	82139	82407	.	-	.	ID=exon_35_2;Parent=mRNA_35
scaffold_1	prediction	CDS	82139	82407	.	-	1	ID=CDS_35;Parent=mRNA_35
scaffold_1	prediction	exon	81154	82079	.	-	.	ID=exon_35_3;Parent=mRNA_35
scaffold_1	prediction	CDS	81154	82079	.	-	2	ID=CDS_35;Parent=mRNA_35
scaffold_1	prediction	gene	83362	85745	0	+	.	ID=gene_36;Name=jgi.p|Fomfom1|1312743;portal_id=Fomfom1;proteinId=1312743;transcriptId=1312934
scaffold_1	prediction	mRNA	83362	85745	.	+	.	ID=mRNA_36;Name=jgi.p|Fomfom1|1312743;Parent=gene_36;proteinId=1312743;track=FilteredModels1;transcriptId=1312934
scaffold_1	prediction	exon	83362	83448	.	+	.	ID=exon_36_1;Parent=mRNA_36
scaffold_1	prediction	CDS	83362	83448	.	+	0	ID=CDS_36;Parent=mRNA_36
scaffold_1	prediction	exon	83513	83693	.	+	.	ID=exon_36_2;Parent=mRNA_36
scaffold_1	prediction	CDS	83513	83693	.	+	0	ID=CDS_36;Parent=mRNA_36
scaffold_1	prediction	exon	83755	83881	.	+	.	ID=exon_36_3;Parent=mRNA_36
scaffold_1	prediction	CDS	83755	83881	.	+	2	ID=CDS_36;Parent=mRNA_36
scaffold_1	prediction	exon	83937	84271	.	+	.	ID=exon_36_4;Parent=mRNA_36
scaffold_1	prediction	CDS	83937	84271	.	+	1	ID=CDS_36;Parent=mRNA_36
scaffold_1	prediction	exon	84328	84338	.	+	.	ID=exon_36_5;Parent=mRNA_36
scaffold_1	prediction	CDS	84328	84338	.	+	2	ID=CDS_36;Parent=mRNA_36
scaffold_1	prediction	exon	84396	84464	.	+	.	ID=exon_36_6;Parent=mRNA_36
scaffold_1	prediction	CDS	84396	84464	.	+	0	ID=CDS_36;Parent=mRNA_36
scaffold_1	prediction	exon	84522	84732	.	+	.	ID=exon_36_7;Parent=mRNA_36
scaffold_1	prediction	CDS	84522	84732	.	+	0	ID=CDS_36;Parent=mRNA_36
scaffold_1	prediction	exon	84789	84868	.	+	.	ID=exon_36_8;Parent=mRNA_36
scaffold_1	prediction	CDS	84789	84868	.	+	2	ID=CDS_36;Parent=mRNA_36
scaffold_1	prediction	exon	84937	85139	.	+	.	ID=exon_36_9;Parent=mRNA_36
scaffold_1	prediction	CDS	84937	85139	.	+	0	ID=CDS_36;Parent=mRNA_36
scaffold_1	prediction	exon	85214	85310	.	+	.	ID=exon_36_10;Parent=mRNA_36
scaffold_1	prediction	CDS	85214	85310	.	+	1	ID=CDS_36;Parent=mRNA_36
scaffold_1	prediction	exon	85364	85453	.	+	.	ID=exon_36_11;Parent=mRNA_36
scaffold_1	prediction	CDS	85364	85453	.	+	0	ID=CDS_36;Parent=mRNA_36
scaffold_1	prediction	exon	85508	85576	.	+	.	ID=exon_36_12;Parent=mRNA_36
scaffold_1	prediction	CDS	85508	85576	.	+	0	ID=CDS_36;Parent=mRNA_36
scaffold_1	prediction	exon	85641	85745	.	+	.	ID=exon_36_13;Parent=mRNA_36
scaffold_1	prediction	CDS	85641	85745	.	+	0	ID=CDS_36;Parent=mRNA_36
scaffold_1	prediction	gene	89336	90490	0	-	.	ID=gene_37;Name=jgi.p|Fomfom1|1187581;portal_id=Fomfom1;proteinId=1187581;transcriptId=1187772
scaffold_1	prediction	mRNA	89336	90490	.	-	.	ID=mRNA_37;Name=jgi.p|Fomfom1|1187581;Parent=gene_37;proteinId=1187581;track=FilteredModels1;transcriptId=1187772
scaffold_1	prediction	exon	90317	90490	.	-	.	ID=exon_37_1;Parent=mRNA_37
scaffold_1	prediction	CDS	90317	90490	.	-	0	ID=CDS_37;Parent=mRNA_37
scaffold_1	prediction	exon	90203	90243	.	-	.	ID=exon_37_2;Parent=mRNA_37
scaffold_1	prediction	CDS	90203	90243	.	-	0	ID=CDS_37;Parent=mRNA_37
scaffold_1	prediction	exon	90050	90141	.	-	.	ID=exon_37_3;Parent=mRNA_37
scaffold_1	prediction	CDS	90050	90141	.	-	1	ID=CDS_37;Parent=mRNA_37
scaffold_1	prediction	exon	89919	89993	.	-	.	ID=exon_37_4;Parent=mRNA_37
scaffold_1	prediction	CDS	89919	89993	.	-	2	ID=CDS_37;Parent=mRNA_37
scaffold_1	prediction	exon	89336	89862	.	-	.	ID=exon_37_5;Parent=mRNA_37
scaffold_1	prediction	CDS	89336	89862	.	-	2	ID=CDS_37;Parent=mRNA_37
scaffold_1	prediction	gene	91544	92449	0	+	.	ID=gene_38;Name=jgi.p|Fomfom1|2855;portal_id=Fomfom1;proteinId=2855;transcriptId=2855
scaffold_1	prediction	mRNA	91544	92449	.	+	.	ID=mRNA_38;Name=jgi.p|Fomfom1|2855;Parent=gene_38;proteinId=2855;track=FilteredModels1;transcriptId=2855
scaffold_1	prediction	exon	91544	91708	.	+	.	ID=exon_38_1;Parent=mRNA_38
scaffold_1	prediction	five_prime_UTR	91544	91694	.	+	.	ID=UTR5_38;Parent=mRNA_38
scaffold_1	prediction	CDS	91695	91708	.	+	0	ID=CDS_38;Parent=mRNA_38
scaffold_1	prediction	exon	91767	92449	.	+	.	ID=exon_38_2;Parent=mRNA_38
scaffold_1	prediction	CDS	91767	92349	.	+	1	ID=CDS_38;Parent=mRNA_38
scaffold_1	prediction	three_prime_UTR	92350	92449	.	+	.	ID=UTR3_38;Parent=mRNA_38
scaffold_1	prediction	gene	93268	96130	0	-	.	ID=gene_39;Name=jgi.p|Fomfom1|2870;portal_id=Fomfom1;proteinId=2870;transcriptId=2870
scaffold_1	prediction	mRNA	93268	96130	.	-	.	ID=mRNA_39;Name=jgi.p|Fomfom1|2870;Parent=gene_39;proteinId=2870;track=FilteredModels1;transcriptId=2870
scaffold_1	prediction	exon	95585	96130	.	-	.	ID=exon_39_1;Parent=mRNA_39
scaffold_1	prediction	five_prime_UTR	95715	96130	.	-	.	ID=UTR5_39;Parent=mRNA_39
scaffold_1	prediction	CDS	95585	95714	.	-	0	ID=CDS_39;Parent=mRNA_39
scaffold_1	prediction	exon	95422	95519	.	-	.	ID=exon_39_2;Parent=mRNA_39
scaffold_1	prediction	CDS	95422	95519	.	-	2	ID=CDS_39;Parent=mRNA_39
scaffold_1	prediction	exon	95277	95368	.	-	.	ID=exon_39_3;Parent=mRNA_39
scaffold_1	prediction	CDS	95277	95368	.	-	0	ID=CDS_39;Parent=mRNA_39
scaffold_1	prediction	exon	95065	95206	.	-	.	ID=exon_39_4;Parent=mRNA_39
scaffold_1	prediction	CDS	95065	95206	.	-	1	ID=CDS_39;Parent=mRNA_39
scaffold_1	prediction	exon	94834	95012	.	-	.	ID=exon_39_5;Parent=mRNA_39
scaffold_1	prediction	CDS	94834	95012	.	-	0	ID=CDS_39;Parent=mRNA_39
scaffold_1	prediction	exon	94525	94775	.	-	.	ID=exon_39_6;Parent=mRNA_39
scaffold_1	prediction	CDS	94525	94775	.	-	1	ID=CDS_39;Parent=mRNA_39
scaffold_1	prediction	exon	94399	94465	.	-	.	ID=exon_39_7;Parent=mRNA_39
scaffold_1	prediction	CDS	94399	94465	.	-	2	ID=CDS_39;Parent=mRNA_39
scaffold_1	prediction	exon	94106	94336	.	-	.	ID=exon_39_8;Parent=mRNA_39
scaffold_1	prediction	CDS	94106	94336	.	-	1	ID=CDS_39;Parent=mRNA_39
scaffold_1	prediction	exon	93819	94052	.	-	.	ID=exon_39_9;Parent=mRNA_39
scaffold_1	prediction	CDS	93819	94052	.	-	1	ID=CDS_39;Parent=mRNA_39
scaffold_1	prediction	exon	93716	93748	.	-	.	ID=exon_39_10;Parent=mRNA_39
scaffold_1	prediction	CDS	93716	93748	.	-	1	ID=CDS_39;Parent=mRNA_39
scaffold_1	prediction	exon	93621	93649	.	-	.	ID=exon_39_11;Parent=mRNA_39
scaffold_1	prediction	CDS	93621	93649	.	-	1	ID=CDS_39;Parent=mRNA_39
scaffold_1	prediction	exon	93268	93558	.	-	.	ID=exon_39_12;Parent=mRNA_39
scaffold_1	prediction	CDS	93413	93558	.	-	2	ID=CDS_39;Parent=mRNA_39
scaffold_1	prediction	three_prime_UTR	93268	93412	.	-	.	ID=UTR3_39;Parent=mRNA_39
scaffold_1	prediction	gene	96200	98756	0	-	.	ID=gene_40;Name=jgi.p|Fomfom1|1442638;portal_id=Fomfom1;proteinId=1442638;transcriptId=1442829
scaffold_1	prediction	mRNA	96200	98756	.	-	.	ID=mRNA_40;Name=jgi.p|Fomfom1|1442638;Parent=gene_40;proteinId=1442638;track=FilteredModels1;transcriptId=1442829
scaffold_1	prediction	exon	98515	98756	.	-	.	ID=exon_40_1;Parent=mRNA_40
scaffold_1	prediction	five_prime_UTR	98645	98756	.	-	.	ID=UTR5_40;Parent=mRNA_40
scaffold_1	prediction	CDS	98515	98644	.	-	0	ID=CDS_40;Parent=mRNA_40
scaffold_1	prediction	exon	98365	98462	.	-	.	ID=exon_40_2;Parent=mRNA_40
scaffold_1	prediction	CDS	98365	98462	.	-	2	ID=CDS_40;Parent=mRNA_40
scaffold_1	prediction	exon	98214	98305	.	-	.	ID=exon_40_3;Parent=mRNA_40
scaffold_1	prediction	CDS	98214	98305	.	-	0	ID=CDS_40;Parent=mRNA_40
scaffold_1	prediction	exon	98153	98162	.	-	.	ID=exon_40_4;Parent=mRNA_40
scaffold_1	prediction	CDS	98153	98162	.	-	1	ID=CDS_40;Parent=mRNA_40
scaffold_1	prediction	exon	98018	98095	.	-	.	ID=exon_40_5;Parent=mRNA_40
scaffold_1	prediction	CDS	98018	98095	.	-	0	ID=CDS_40;Parent=mRNA_40
scaffold_1	prediction	exon	97792	97961	.	-	.	ID=exon_40_6;Parent=mRNA_40
scaffold_1	prediction	CDS	97792	97961	.	-	0	ID=CDS_40;Parent=mRNA_40
scaffold_1	prediction	exon	97486	97736	.	-	.	ID=exon_40_7;Parent=mRNA_40
scaffold_1	prediction	CDS	97486	97736	.	-	1	ID=CDS_40;Parent=mRNA_40
scaffold_1	prediction	exon	97366	97432	.	-	.	ID=exon_40_8;Parent=mRNA_40
scaffold_1	prediction	CDS	97366	97432	.	-	2	ID=CDS_40;Parent=mRNA_40
scaffold_1	prediction	exon	97076	97306	.	-	.	ID=exon_40_9;Parent=mRNA_40
scaffold_1	prediction	CDS	97076	97306	.	-	1	ID=CDS_40;Parent=mRNA_40
scaffold_1	prediction	exon	96790	97023	.	-	.	ID=exon_40_10;Parent=mRNA_40
scaffold_1	prediction	CDS	96790	97023	.	-	1	ID=CDS_40;Parent=mRNA_40
scaffold_1	prediction	exon	96699	96731	.	-	.	ID=exon_40_11;Parent=mRNA_40
scaffold_1	prediction	CDS	96699	96731	.	-	1	ID=CDS_40;Parent=mRNA_40
scaffold_1	prediction	exon	96619	96647	.	-	.	ID=exon_40_12;Parent=mRNA_40
scaffold_1	prediction	CDS	96619	96647	.	-	1	ID=CDS_40;Parent=mRNA_40
scaffold_1	prediction	exon	96200	96542	.	-	.	ID=exon_40_13;Parent=mRNA_40
scaffold_1	prediction	CDS	96397	96542	.	-	2	ID=CDS_40;Parent=mRNA_40
scaffold_1	prediction	three_prime_UTR	96200	96396	.	-	.	ID=UTR3_40;Parent=mRNA_40
scaffold_1	prediction	gene	102131	104471	0	+	.	ID=gene_41;Name=jgi.p|Fomfom1|1453057;portal_id=Fomfom1;proteinId=1453057;transcriptId=1453248
scaffold_1	prediction	mRNA	102131	104471	.	+	.	ID=mRNA_41;Name=jgi.p|Fomfom1|1453057;Parent=gene_41;proteinId=1453057;track=FilteredModels1;transcriptId=1453248
scaffold_1	prediction	exon	102131	102220	.	+	.	ID=exon_41_1;Parent=mRNA_41
scaffold_1	prediction	five_prime_UTR	102131	102220	.	+	.	ID=UTR5_41;Parent=mRNA_41
scaffold_1	prediction	exon	102361	104471	.	+	.	ID=exon_41_2;Parent=mRNA_41
scaffold_1	prediction	five_prime_UTR	102361	102395	.	+	.	ID=UTR5_41;Parent=mRNA_41
scaffold_1	prediction	CDS	102396	104471	.	+	0	ID=CDS_41;Parent=mRNA_41
scaffold_1	prediction	gene	106517	108593	0	+	.	ID=gene_43;Name=jgi.p|Fomfom1|1188216;portal_id=Fomfom1;proteinId=1188216;transcriptId=1188407
scaffold_1	prediction	mRNA	106517	108593	.	+	.	ID=mRNA_43;Name=jgi.p|Fomfom1|1188216;Parent=gene_43;proteinId=1188216;track=FilteredModels1;transcriptId=1188407
scaffold_1	prediction	exon	106517	106777	.	+	.	ID=exon_43_1;Parent=mRNA_43
scaffold_1	prediction	CDS	106517	106777	.	+	0	ID=CDS_43;Parent=mRNA_43
scaffold_1	prediction	exon	106846	107111	.	+	.	ID=exon_43_2;Parent=mRNA_43
scaffold_1	prediction	CDS	106846	107111	.	+	0	ID=CDS_43;Parent=mRNA_43
scaffold_1	prediction	exon	107177	107408	.	+	.	ID=exon_43_3;Parent=mRNA_43
scaffold_1	prediction	CDS	107177	107408	.	+	1	ID=CDS_43;Parent=mRNA_43
scaffold_1	prediction	exon	107463	107573	.	+	.	ID=exon_43_4;Parent=mRNA_43
scaffold_1	prediction	CDS	107463	107573	.	+	0	ID=CDS_43;Parent=mRNA_43
scaffold_1	prediction	exon	107638	107837	.	+	.	ID=exon_43_5;Parent=mRNA_43
scaffold_1	prediction	CDS	107638	107837	.	+	0	ID=CDS_43;Parent=mRNA_43
scaffold_1	prediction	exon	107895	108032	.	+	.	ID=exon_43_6;Parent=mRNA_43
scaffold_1	prediction	CDS	107895	108032	.	+	1	ID=CDS_43;Parent=mRNA_43
scaffold_1	prediction	exon	108092	108593	.	+	.	ID=exon_43_7;Parent=mRNA_43
scaffold_1	prediction	CDS	108092	108593	.	+	1	ID=CDS_43;Parent=mRNA_43
scaffold_1	prediction	gene	109234	110840	0	+	.	ID=gene_44;Name=jgi.p|Fomfom1|1188663;portal_id=Fomfom1;proteinId=1188663;transcriptId=1188854
scaffold_1	prediction	mRNA	109234	110840	.	+	.	ID=mRNA_44;Name=jgi.p|Fomfom1|1188663;Parent=gene_44;proteinId=1188663;track=FilteredModels1;transcriptId=1188854
scaffold_1	prediction	exon	109234	109457	.	+	.	ID=exon_44_1;Parent=mRNA_44
scaffold_1	prediction	CDS	109234	109457	.	+	0	ID=CDS_44;Parent=mRNA_44
scaffold_1	prediction	exon	109531	109759	.	+	.	ID=exon_44_2;Parent=mRNA_44
scaffold_1	prediction	CDS	109531	109759	.	+	1	ID=CDS_44;Parent=mRNA_44
scaffold_1	prediction	exon	109821	110840	.	+	.	ID=exon_44_3;Parent=mRNA_44
scaffold_1	prediction	CDS	109821	110840	.	+	0	ID=CDS_44;Parent=mRNA_44
scaffold_1	prediction	gene	111148	112938	0	-	.	ID=gene_45;Name=jgi.p|Fomfom1|1374606;portal_id=Fomfom1;proteinId=1374606;transcriptId=1374797
scaffold_1	prediction	mRNA	111148	112938	.	-	.	ID=mRNA_45;Name=jgi.p|Fomfom1|1374606;Parent=gene_45;proteinId=1374606;track=FilteredModels1;transcriptId=1374797
scaffold_1	prediction	exon	112797	112938	.	-	.	ID=exon_45_1;Parent=mRNA_45
scaffold_1	prediction	five_prime_UTR	112834	112938	.	-	.	ID=UTR5_45;Parent=mRNA_45
scaffold_1	prediction	CDS	112797	112833	.	-	0	ID=CDS_45;Parent=mRNA_45
scaffold_1	prediction	exon	112359	112736	.	-	.	ID=exon_45_2;Parent=mRNA_45
scaffold_1	prediction	CDS	112359	112736	.	-	2	ID=CDS_45;Parent=mRNA_45
scaffold_1	prediction	exon	111896	112209	.	-	.	ID=exon_45_3;Parent=mRNA_45
scaffold_1	prediction	CDS	111896	112209	.	-	2	ID=CDS_45;Parent=mRNA_45
scaffold_1	prediction	exon	111581	111727	.	-	.	ID=exon_45_4;Parent=mRNA_45
scaffold_1	prediction	CDS	111581	111727	.	-	0	ID=CDS_45;Parent=mRNA_45
scaffold_1	prediction	exon	111251	111532	.	-	.	ID=exon_45_5;Parent=mRNA_45
scaffold_1	prediction	CDS	111251	111532	.	-	0	ID=CDS_45;Parent=mRNA_45
scaffold_1	prediction	exon	111148	111177	.	-	.	ID=exon_45_6;Parent=mRNA_45
scaffold_1	prediction	CDS	111148	111177	.	-	0	ID=CDS_45;Parent=mRNA_45
scaffold_1	prediction	gene	113170	114295	0	+	.	ID=gene_46;Name=jgi.p|Fomfom1|1188988;portal_id=Fomfom1;proteinId=1188988;transcriptId=1189179
scaffold_1	prediction	mRNA	113170	114295	.	+	.	ID=mRNA_46;Name=jgi.p|Fomfom1|1188988;Parent=gene_46;proteinId=1188988;track=FilteredModels1;transcriptId=1189179
scaffold_1	prediction	exon	113170	113639	.	+	.	ID=exon_46_1;Parent=mRNA_46
scaffold_1	prediction	CDS	113170	113639	.	+	0	ID=CDS_46;Parent=mRNA_46
scaffold_1	prediction	exon	113700	113979	.	+	.	ID=exon_46_2;Parent=mRNA_46
scaffold_1	prediction	CDS	113700	113979	.	+	1	ID=CDS_46;Parent=mRNA_46
scaffold_1	prediction	exon	114046	114189	.	+	.	ID=exon_46_3;Parent=mRNA_46
scaffold_1	prediction	CDS	114046	114189	.	+	0	ID=CDS_46;Parent=mRNA_46
scaffold_1	prediction	exon	114242	114295	.	+	.	ID=exon_46_4;Parent=mRNA_46
scaffold_1	prediction	CDS	114242	114295	.	+	0	ID=CDS_46;Parent=mRNA_46
scaffold_1	prediction	gene	115142	117792	0	-	.	ID=gene_47;Name=jgi.p|Fomfom1|1223336;portal_id=Fomfom1;proteinId=1223336;transcriptId=1223527
scaffold_1	prediction	mRNA	115142	117792	.	-	.	ID=mRNA_47;Name=jgi.p|Fomfom1|1223336;Parent=gene_47;proteinId=1223336;track=FilteredModels1;transcriptId=1223527
scaffold_1	prediction	exon	117567	117792	.	-	.	ID=exon_47_1;Parent=mRNA_47
scaffold_1	prediction	five_prime_UTR	117567	117792	.	-	.	ID=UTR5_47;Parent=mRNA_47
scaffold_1	prediction	exon	117127	117479	.	-	.	ID=exon_47_2;Parent=mRNA_47
scaffold_1	prediction	five_prime_UTR	117353	117479	.	-	.	ID=UTR5_47;Parent=mRNA_47
scaffold_1	prediction	CDS	117127	117352	.	-	0	ID=CDS_47;Parent=mRNA_47
scaffold_1	prediction	exon	116879	117028	.	-	.	ID=exon_47_3;Parent=mRNA_47
scaffold_1	prediction	CDS	116879	117028	.	-	2	ID=CDS_47;Parent=mRNA_47
scaffold_1	prediction	exon	116631	116811	.	-	.	ID=exon_47_4;Parent=mRNA_47
scaffold_1	prediction	CDS	116631	116811	.	-	2	ID=CDS_47;Parent=mRNA_47
scaffold_1	prediction	exon	116473	116573	.	-	.	ID=exon_47_5;Parent=mRNA_47
scaffold_1	prediction	CDS	116473	116573	.	-	1	ID=CDS_47;Parent=mRNA_47
scaffold_1	prediction	exon	116287	116409	.	-	.	ID=exon_47_6;Parent=mRNA_47
scaffold_1	prediction	CDS	116287	116409	.	-	2	ID=CDS_47;Parent=mRNA_47
scaffold_1	prediction	exon	116218	116230	.	-	.	ID=exon_47_7;Parent=mRNA_47
scaffold_1	prediction	CDS	116218	116230	.	-	2	ID=CDS_47;Parent=mRNA_47
scaffold_1	prediction	exon	116086	116165	.	-	.	ID=exon_47_8;Parent=mRNA_47
scaffold_1	prediction	CDS	116086	116165	.	-	1	ID=CDS_47;Parent=mRNA_47
scaffold_1	prediction	exon	115976	116031	.	-	.	ID=exon_47_9;Parent=mRNA_47
scaffold_1	prediction	CDS	115976	116031	.	-	2	ID=CDS_47;Parent=mRNA_47
scaffold_1	prediction	exon	115607	115907	.	-	.	ID=exon_47_10;Parent=mRNA_47
scaffold_1	prediction	CDS	115607	115907	.	-	0	ID=CDS_47;Parent=mRNA_47
scaffold_1	prediction	exon	115404	115536	.	-	.	ID=exon_47_11;Parent=mRNA_47
scaffold_1	prediction	CDS	115404	115536	.	-	2	ID=CDS_47;Parent=mRNA_47
scaffold_1	prediction	exon	115142	115339	.	-	.	ID=exon_47_12;Parent=mRNA_47
scaffold_1	prediction	CDS	115255	115339	.	-	1	ID=CDS_47;Parent=mRNA_47
scaffold_1	prediction	three_prime_UTR	115142	115254	.	-	.	ID=UTR3_47;Parent=mRNA_47
scaffold_1	prediction	gene	117326	118308	0	+	.	ID=gene_48;Name=jgi.p|Fomfom1|3220;portal_id=Fomfom1;proteinId=3220;transcriptId=3220
scaffold_1	prediction	mRNA	117326	118308	.	+	.	ID=mRNA_48;Name=jgi.p|Fomfom1|3220;Parent=gene_48;proteinId=3220;track=FilteredModels1;transcriptId=3220
scaffold_1	prediction	exon	117326	117941	.	+	.	ID=exon_48_1;Parent=mRNA_48
scaffold_1	prediction	five_prime_UTR	117326	117498	.	+	.	ID=UTR5_48;Parent=mRNA_48
scaffold_1	prediction	CDS	117499	117941	.	+	0	ID=CDS_48;Parent=mRNA_48
scaffold_1	prediction	exon	118005	118308	.	+	.	ID=exon_48_2;Parent=mRNA_48
scaffold_1	prediction	CDS	118005	118200	.	+	1	ID=CDS_48;Parent=mRNA_48
scaffold_1	prediction	three_prime_UTR	118201	118308	.	+	.	ID=UTR3_48;Parent=mRNA_48
scaffold_1	prediction	gene	118005	119435	0	-	.	ID=gene_49;Name=jgi.p|Fomfom1|1374616;portal_id=Fomfom1;proteinId=1374616;transcriptId=1374807
scaffold_1	prediction	mRNA	118005	119435	.	-	.	ID=mRNA_49;Name=jgi.p|Fomfom1|1374616;Parent=gene_49;proteinId=1374616;track=FilteredModels1;transcriptId=1374807
scaffold_1	prediction	exon	119146	119435	.	-	.	ID=exon_49_1;Parent=mRNA_49
scaffold_1	prediction	CDS	119146	119435	.	-	0	ID=CDS_49;Parent=mRNA_49
scaffold_1	prediction	exon	118423	119083	.	-	.	ID=exon_49_2;Parent=mRNA_49
scaffold_1	prediction	CDS	118423	119083	.	-	1	ID=CDS_49;Parent=mRNA_49
scaffold_1	prediction	exon	118005	118349	.	-	.	ID=exon_49_3;Parent=mRNA_49
scaffold_1	prediction	CDS	118341	118349	.	-	0	ID=CDS_49;Parent=mRNA_49
scaffold_1	prediction	three_prime_UTR	118005	118340	.	-	.	ID=UTR3_49;Parent=mRNA_49
scaffold_1	prediction	gene	119644	121187	0	+	.	ID=gene_50;Name=jgi.p|Fomfom1|3484;portal_id=Fomfom1;proteinId=3484;transcriptId=3484
scaffold_1	prediction	mRNA	119644	121187	.	+	.	ID=mRNA_50;Name=jgi.p|Fomfom1|3484;Parent=gene_50;proteinId=3484;track=FilteredModels1;transcriptId=3484
scaffold_1	prediction	exon	119644	119709	.	+	.	ID=exon_50_1;Parent=mRNA_50
scaffold_1	prediction	five_prime_UTR	119644	119709	.	+	.	ID=UTR5_50;Parent=mRNA_50
scaffold_1	prediction	exon	119757	119881	.	+	.	ID=exon_50_2;Parent=mRNA_50
scaffold_1	prediction	five_prime_UTR	119757	119831	.	+	.	ID=UTR5_50;Parent=mRNA_50
scaffold_1	prediction	CDS	119832	119881	.	+	0	ID=CDS_50;Parent=mRNA_50
scaffold_1	prediction	exon	119957	121187	.	+	.	ID=exon_50_3;Parent=mRNA_50
scaffold_1	prediction	CDS	119957	121091	.	+	1	ID=CDS_50;Parent=mRNA_50
scaffold_1	prediction	three_prime_UTR	121092	121187	.	+	.	ID=UTR3_50;Parent=mRNA_50
scaffold_1	prediction	gene	121976	123975	0	-	.	ID=gene_51;Name=jgi.p|Fomfom1|1190256;portal_id=Fomfom1;proteinId=1190256;transcriptId=1190447
scaffold_1	prediction	mRNA	121976	123975	.	-	.	ID=mRNA_51;Name=jgi.p|Fomfom1|1190256;Parent=gene_51;proteinId=1190256;track=FilteredModels1;transcriptId=1190447
scaffold_1	prediction	exon	123825	123975	.	-	.	ID=exon_51_1;Parent=mRNA_51
scaffold_1	prediction	CDS	123825	123975	.	-	0	ID=CDS_51;Parent=mRNA_51
scaffold_1	prediction	exon	123633	123756	.	-	.	ID=exon_51_2;Parent=mRNA_51
scaffold_1	prediction	CDS	123633	123756	.	-	2	ID=CDS_51;Parent=mRNA_51
scaffold_1	prediction	exon	123380	123569	.	-	.	ID=exon_51_3;Parent=mRNA_51
scaffold_1	prediction	CDS	123380	123569	.	-	1	ID=CDS_51;Parent=mRNA_51
scaffold_1	prediction	exon	123166	123329	.	-	.	ID=exon_51_4;Parent=mRNA_51
scaffold_1	prediction	CDS	123166	123329	.	-	0	ID=CDS_51;Parent=mRNA_51
scaffold_1	prediction	exon	123082	123118	.	-	.	ID=exon_51_5;Parent=mRNA_51
scaffold_1	prediction	CDS	123082	123118	.	-	1	ID=CDS_51;Parent=mRNA_51
scaffold_1	prediction	exon	122386	123012	.	-	.	ID=exon_51_6;Parent=mRNA_51
scaffold_1	prediction	CDS	122386	123012	.	-	0	ID=CDS_51;Parent=mRNA_51
scaffold_1	prediction	exon	122204	122330	.	-	.	ID=exon_51_7;Parent=mRNA_51
scaffold_1	prediction	CDS	122204	122330	.	-	0	ID=CDS_51;Parent=mRNA_51
scaffold_1	prediction	exon	121976	122154	.	-	.	ID=exon_51_8;Parent=mRNA_51
scaffold_1	prediction	CDS	121976	122154	.	-	2	ID=CDS_51;Parent=mRNA_51
scaffold_1	prediction	gene	124357	125939	0	-	.	ID=gene_52;Name=jgi.p|Fomfom1|1189094;portal_id=Fomfom1;proteinId=1189094;transcriptId=1189285
scaffold_1	prediction	mRNA	124357	125939	.	-	.	ID=mRNA_52;Name=jgi.p|Fomfom1|1189094;Parent=gene_52;proteinId=1189094;track=FilteredModels1;transcriptId=1189285
scaffold_1	prediction	exon	125806	125939	.	-	.	ID=exon_52_1;Parent=mRNA_52
scaffold_1	prediction	CDS	125806	125939	.	-	0	ID=CDS_52;Parent=mRNA_52
scaffold_1	prediction	exon	125495	125754	.	-	.	ID=exon_52_2;Parent=mRNA_52
scaffold_1	prediction	CDS	125495	125754	.	-	1	ID=CDS_52;Parent=mRNA_52
scaffold_1	prediction	exon	124357	125423	.	-	.	ID=exon_52_3;Parent=mRNA_52
scaffold_1	prediction	CDS	124357	125423	.	-	2	ID=CDS_52;Parent=mRNA_52
scaffold_1	prediction	gene	126746	128795	0	-	.	ID=gene_53;Name=jgi.p|Fomfom1|3499;portal_id=Fomfom1;proteinId=3499;transcriptId=3499
scaffold_1	prediction	mRNA	126746	128795	.	-	.	ID=mRNA_53;Name=jgi.p|Fomfom1|3499;Parent=gene_53;proteinId=3499;track=FilteredModels1;transcriptId=3499
scaffold_1	prediction	exon	128603	128795	.	-	.	ID=exon_53_1;Parent=mRNA_53
scaffold_1	prediction	five_prime_UTR	128603	128795	.	-	.	ID=UTR5_53;Parent=mRNA_53
scaffold_1	prediction	exon	126746	128549	.	-	.	ID=exon_53_2;Parent=mRNA_53
scaffold_1	prediction	five_prime_UTR	128516	128549	.	-	.	ID=UTR5_53;Parent=mRNA_53
scaffold_1	prediction	CDS	126779	128515	.	-	0	ID=CDS_53;Parent=mRNA_53
scaffold_1	prediction	three_prime_UTR	126746	126778	.	-	.	ID=UTR3_53;Parent=mRNA_53
scaffold_1	prediction	gene	129835	131373	0	+	.	ID=gene_54;Name=jgi.p|Fomfom1|1189244;portal_id=Fomfom1;proteinId=1189244;transcriptId=1189435
scaffold_1	prediction	mRNA	129835	131373	.	+	.	ID=mRNA_54;Name=jgi.p|Fomfom1|1189244;Parent=gene_54;proteinId=1189244;track=FilteredModels1;transcriptId=1189435
scaffold_1	prediction	exon	129835	129971	.	+	.	ID=exon_54_1;Parent=mRNA_54
scaffold_1	prediction	CDS	129835	129971	.	+	0	ID=CDS_54;Parent=mRNA_54
scaffold_1	prediction	exon	130030	130289	.	+	.	ID=exon_54_2;Parent=mRNA_54
scaffold_1	prediction	CDS	130030	130289	.	+	1	ID=CDS_54;Parent=mRNA_54
scaffold_1	prediction	exon	130343	131373	.	+	.	ID=exon_54_3;Parent=mRNA_54
scaffold_1	prediction	CDS	130343	131373	.	+	2	ID=CDS_54;Parent=mRNA_54
scaffold_1	prediction	gene	131615	133922	0	+	.	ID=gene_55;Name=jgi.p|Fomfom1|3536;portal_id=Fomfom1;proteinId=3536;transcriptId=3536
scaffold_1	prediction	mRNA	131615	133922	.	+	.	ID=mRNA_55;Name=jgi.p|Fomfom1|3536;Parent=gene_55;proteinId=3536;track=FilteredModels1;transcriptId=3536
scaffold_1	prediction	exon	131615	131792	.	+	.	ID=exon_55_1;Parent=mRNA_55
scaffold_1	prediction	five_prime_UTR	131615	131792	.	+	.	ID=UTR5_55;Parent=mRNA_55
scaffold_1	prediction	exon	131888	131897	.	+	.	ID=exon_55_2;Parent=mRNA_55
scaffold_1	prediction	CDS	131888	131897	.	+	0	ID=CDS_55;Parent=mRNA_55
scaffold_1	prediction	exon	131959	132082	.	+	.	ID=exon_55_3;Parent=mRNA_55
scaffold_1	prediction	CDS	131959	132082	.	+	2	ID=CDS_55;Parent=mRNA_55
scaffold_1	prediction	exon	132143	132179	.	+	.	ID=exon_55_4;Parent=mRNA_55
scaffold_1	prediction	CDS	132143	132179	.	+	1	ID=CDS_55;Parent=mRNA_55
scaffold_1	prediction	exon	132240	132329	.	+	.	ID=exon_55_5;Parent=mRNA_55
scaffold_1	prediction	CDS	132240	132329	.	+	0	ID=CDS_55;Parent=mRNA_55
scaffold_1	prediction	exon	132387	132479	.	+	.	ID=exon_55_6;Parent=mRNA_55
scaffold_1	prediction	CDS	132387	132479	.	+	0	ID=CDS_55;Parent=mRNA_55
scaffold_1	prediction	exon	132551	132617	.	+	.	ID=exon_55_7;Parent=mRNA_55
scaffold_1	prediction	CDS	132551	132617	.	+	0	ID=CDS_55;Parent=mRNA_55
scaffold_1	prediction	exon	132678	132715	.	+	.	ID=exon_55_8;Parent=mRNA_55
scaffold_1	prediction	CDS	132678	132715	.	+	2	ID=CDS_55;Parent=mRNA_55
scaffold_1	prediction	exon	132768	132843	.	+	.	ID=exon_55_9;Parent=mRNA_55
scaffold_1	prediction	CDS	132768	132843	.	+	0	ID=CDS_55;Parent=mRNA_55
scaffold_1	prediction	exon	132903	132917	.	+	.	ID=exon_55_10;Parent=mRNA_55
scaffold_1	prediction	CDS	132903	132917	.	+	2	ID=CDS_55;Parent=mRNA_55
scaffold_1	prediction	exon	132981	133081	.	+	.	ID=exon_55_11;Parent=mRNA_55
scaffold_1	prediction	CDS	132981	133081	.	+	2	ID=CDS_55;Parent=mRNA_55
scaffold_1	prediction	exon	133156	133256	.	+	.	ID=exon_55_12;Parent=mRNA_55
scaffold_1	prediction	CDS	133156	133256	.	+	0	ID=CDS_55;Parent=mRNA_55
scaffold_1	prediction	exon	133314	133376	.	+	.	ID=exon_55_13;Parent=mRNA_55
scaffold_1	prediction	CDS	133314	133376	.	+	1	ID=CDS_55;Parent=mRNA_55
scaffold_1	prediction	exon	133439	133512	.	+	.	ID=exon_55_14;Parent=mRNA_55
scaffold_1	prediction	CDS	133439	133512	.	+	1	ID=CDS_55;Parent=mRNA_55
scaffold_1	prediction	exon	133588	133644	.	+	.	ID=exon_55_15;Parent=mRNA_55
scaffold_1	prediction	CDS	133588	133644	.	+	2	ID=CDS_55;Parent=mRNA_55
scaffold_1	prediction	exon	133699	133922	.	+	.	ID=exon_55_16;Parent=mRNA_55
scaffold_1	prediction	CDS	133699	133778	.	+	2	ID=CDS_55;Parent=mRNA_55
scaffold_1	prediction	three_prime_UTR	133779	133922	.	+	.	ID=UTR3_55;Parent=mRNA_55
scaffold_1	prediction	gene	133547	134492	0	+	.	ID=gene_56;Name=jgi.p|Fomfom1|3680;portal_id=Fomfom1;proteinId=3680;transcriptId=3680
scaffold_1	prediction	mRNA	133547	134492	.	+	.	ID=mRNA_56;Name=jgi.p|Fomfom1|3680;Parent=gene_56;proteinId=3680;track=FilteredModels1;transcriptId=3680
scaffold_1	prediction	exon	133547	133644	.	+	.	ID=exon_56_1;Parent=mRNA_56
scaffold_1	prediction	five_prime_UTR	133547	133644	.	+	.	ID=UTR5_56;Parent=mRNA_56
scaffold_1	prediction	exon	133699	134336	.	+	.	ID=exon_56_2;Parent=mRNA_56
scaffold_1	prediction	five_prime_UTR	133699	133816	.	+	.	ID=UTR5_56;Parent=mRNA_56
scaffold_1	prediction	CDS	133817	134236	.	+	0	ID=CDS_56;Parent=mRNA_56
scaffold_1	prediction	three_prime_UTR	134237	134336	.	+	.	ID=UTR3_56;Parent=mRNA_56
scaffold_1	prediction	exon	134399	134492	.	+	.	ID=exon_56_3;Parent=mRNA_56
scaffold_1	prediction	three_prime_UTR	134399	134492	.	+	.	ID=UTR3_56;Parent=mRNA_56
scaffold_1	prediction	gene	134299	136724	0	-	.	ID=gene_57;Name=jgi.p|Fomfom1|1223388;portal_id=Fomfom1;proteinId=1223388;transcriptId=1223579
scaffold_1	prediction	mRNA	134299	136724	.	-	.	ID=mRNA_57;Name=jgi.p|Fomfom1|1223388;Parent=gene_57;proteinId=1223388;track=FilteredModels1;transcriptId=1223579
scaffold_1	prediction	exon	136421	136724	.	-	.	ID=exon_57_1;Parent=mRNA_57
scaffold_1	prediction	five_prime_UTR	136421	136724	.	-	.	ID=UTR5_57;Parent=mRNA_57
scaffold_1	prediction	exon	136252	136370	.	-	.	ID=exon_57_2;Parent=mRNA_57
scaffold_1	prediction	five_prime_UTR	136274	136370	.	-	.	ID=UTR5_57;Parent=mRNA_57
scaffold_1	prediction	CDS	136252	136273	.	-	0	ID=CDS_57;Parent=mRNA_57
scaffold_1	prediction	exon	136065	136188	.	-	.	ID=exon_57_3;Parent=mRNA_57
scaffold_1	prediction	CDS	136065	136188	.	-	2	ID=CDS_57;Parent=mRNA_57
scaffold_1	prediction	exon	135969	136005	.	-	.	ID=exon_57_4;Parent=mRNA_57
scaffold_1	prediction	CDS	135969	136005	.	-	1	ID=CDS_57;Parent=mRNA_57
scaffold_1	prediction	exon	135824	135913	.	-	.	ID=exon_57_5;Parent=mRNA_57
scaffold_1	prediction	CDS	135824	135913	.	-	0	ID=CDS_57;Parent=mRNA_57
scaffold_1	prediction	exon	135661	135762	.	-	.	ID=exon_57_6;Parent=mRNA_57
scaffold_1	prediction	CDS	135661	135762	.	-	0	ID=CDS_57;Parent=mRNA_57
scaffold_1	prediction	exon	135529	135595	.	-	.	ID=exon_57_7;Parent=mRNA_57
scaffold_1	prediction	CDS	135529	135595	.	-	0	ID=CDS_57;Parent=mRNA_57
scaffold_1	prediction	exon	135431	135468	.	-	.	ID=exon_57_8;Parent=mRNA_57
scaffold_1	prediction	CDS	135431	135468	.	-	2	ID=CDS_57;Parent=mRNA_57
scaffold_1	prediction	exon	135299	135374	.	-	.	ID=exon_57_9;Parent=mRNA_57
scaffold_1	prediction	CDS	135299	135374	.	-	0	ID=CDS_57;Parent=mRNA_57
scaffold_1	prediction	exon	135222	135236	.	-	.	ID=exon_57_10;Parent=mRNA_57
scaffold_1	prediction	CDS	135222	135236	.	-	2	ID=CDS_57;Parent=mRNA_57
scaffold_1	prediction	exon	135059	135159	.	-	.	ID=exon_57_11;Parent=mRNA_57
scaffold_1	prediction	CDS	135059	135159	.	-	2	ID=CDS_57;Parent=mRNA_57
scaffold_1	prediction	exon	134896	134990	.	-	.	ID=exon_57_12;Parent=mRNA_57
scaffold_1	prediction	CDS	134896	134990	.	-	0	ID=CDS_57;Parent=mRNA_57
scaffold_1	prediction	exon	134787	134834	.	-	.	ID=exon_57_13;Parent=mRNA_57
scaffold_1	prediction	CDS	134787	134834	.	-	1	ID=CDS_57;Parent=mRNA_57
scaffold_1	prediction	exon	134587	134717	.	-	.	ID=exon_57_14;Parent=mRNA_57
scaffold_1	prediction	CDS	134587	134717	.	-	1	ID=CDS_57;Parent=mRNA_57
scaffold_1	prediction	exon	134299	134523	.	-	.	ID=exon_57_15;Parent=mRNA_57
scaffold_1	prediction	CDS	134438	134523	.	-	2	ID=CDS_57;Parent=mRNA_57
scaffold_1	prediction	three_prime_UTR	134299	134437	.	-	.	ID=UTR3_57;Parent=mRNA_57
scaffold_1	prediction	gene	137699	139524	0	-	.	ID=gene_58;Name=jgi.p|Fomfom1|1341590;portal_id=Fomfom1;proteinId=1341590;transcriptId=1341781
scaffold_1	prediction	mRNA	137699	139524	.	-	.	ID=mRNA_58;Name=jgi.p|Fomfom1|1341590;Parent=gene_58;proteinId=1341590;track=FilteredModels1;transcriptId=1341781
scaffold_1	prediction	exon	139432	139524	.	-	.	ID=exon_58_1;Parent=mRNA_58
scaffold_1	prediction	five_prime_UTR	139466	139524	.	-	.	ID=UTR5_58;Parent=mRNA_58
scaffold_1	prediction	CDS	139432	139465	.	-	0	ID=CDS_58;Parent=mRNA_58
scaffold_1	prediction	exon	139232	139355	.	-	.	ID=exon_58_2;Parent=mRNA_58
scaffold_1	prediction	CDS	139232	139355	.	-	2	ID=CDS_58;Parent=mRNA_58
scaffold_1	prediction	exon	139145	139181	.	-	.	ID=exon_58_3;Parent=mRNA_58
scaffold_1	prediction	CDS	139145	139181	.	-	1	ID=CDS_58;Parent=mRNA_58
scaffold_1	prediction	exon	139002	139091	.	-	.	ID=exon_58_4;Parent=mRNA_58
scaffold_1	prediction	CDS	139002	139091	.	-	0	ID=CDS_58;Parent=mRNA_58
scaffold_1	prediction	exon	138834	138935	.	-	.	ID=exon_58_5;Parent=mRNA_58
scaffold_1	prediction	CDS	138834	138935	.	-	0	ID=CDS_58;Parent=mRNA_58
scaffold_1	prediction	exon	138713	138779	.	-	.	ID=exon_58_6;Parent=mRNA_58
scaffold_1	prediction	CDS	138713	138779	.	-	0	ID=CDS_58;Parent=mRNA_58
scaffold_1	prediction	exon	138621	138658	.	-	.	ID=exon_58_7;Parent=mRNA_58
scaffold_1	prediction	CDS	138621	138658	.	-	2	ID=CDS_58;Parent=mRNA_58
scaffold_1	prediction	exon	138481	138556	.	-	.	ID=exon_58_8;Parent=mRNA_58
scaffold_1	prediction	CDS	138481	138556	.	-	0	ID=CDS_58;Parent=mRNA_58
scaffold_1	prediction	exon	138413	138427	.	-	.	ID=exon_58_9;Parent=mRNA_58
scaffold_1	prediction	CDS	138413	138427	.	-	2	ID=CDS_58;Parent=mRNA_58
scaffold_1	prediction	exon	138165	138360	.	-	.	ID=exon_58_10;Parent=mRNA_58
scaffold_1	prediction	CDS	138165	138360	.	-	2	ID=CDS_58;Parent=mRNA_58
scaffold_1	prediction	exon	138057	138104	.	-	.	ID=exon_58_11;Parent=mRNA_58
scaffold_1	prediction	CDS	138057	138104	.	-	1	ID=CDS_58;Parent=mRNA_58
scaffold_1	prediction	exon	137853	137983	.	-	.	ID=exon_58_12;Parent=mRNA_58
scaffold_1	prediction	CDS	137853	137983	.	-	1	ID=CDS_58;Parent=mRNA_58
scaffold_1	prediction	exon	137699	137784	.	-	.	ID=exon_58_13;Parent=mRNA_58
scaffold_1	prediction	CDS	137699	137784	.	-	2	ID=CDS_58;Parent=mRNA_58
scaffold_1	prediction	gene	139525	140339	0	-	.	ID=gene_59;Name=jgi.p|Fomfom1|1223410;portal_id=Fomfom1;proteinId=1223410;transcriptId=1223601
scaffold_1	prediction	mRNA	139525	140339	.	-	.	ID=mRNA_59;Name=jgi.p|Fomfom1|1223410;Parent=gene_59;proteinId=1223410;track=FilteredModels1;transcriptId=1223601
scaffold_1	prediction	exon	140292	140339	.	-	.	ID=exon_59_1;Parent=mRNA_59
scaffold_1	prediction	five_prime_UTR	140292	140339	.	-	.	ID=UTR5_59;Parent=mRNA_59
scaffold_1	prediction	exon	140178	140237	.	-	.	ID=exon_59_2;Parent=mRNA_59
scaffold_1	prediction	five_prime_UTR	140178	140237	.	-	.	ID=UTR5_59;Parent=mRNA_59
scaffold_1	prediction	exon	139986	140121	.	-	.	ID=exon_59_3;Parent=mRNA_59
scaffold_1	prediction	five_prime_UTR	140068	140121	.	-	.	ID=UTR5_59;Parent=mRNA_59
scaffold_1	prediction	CDS	139986	140067	.	-	0	ID=CDS_59;Parent=mRNA_59
scaffold_1	prediction	exon	139525	139923	.	-	.	ID=exon_59_4;Parent=mRNA_59
scaffold_1	prediction	CDS	139847	139923	.	-	2	ID=CDS_59;Parent=mRNA_59
scaffold_1	prediction	three_prime_UTR	139525	139846	.	-	.	ID=UTR3_59;Parent=mRNA_59
scaffold_1	prediction	gene	140274	142685	0	-	.	ID=gene_60;Name=jgi.p|Fomfom1|1374652;portal_id=Fomfom1;proteinId=1374652;transcriptId=1374843
scaffold_1	prediction	mRNA	140274	142685	.	-	.	ID=mRNA_60;Name=jgi.p|Fomfom1|1374652;Parent=gene_60;proteinId=1374652;track=FilteredModels1;transcriptId=1374843
scaffold_1	prediction	exon	142611	142685	.	-	.	ID=exon_60_1;Parent=mRNA_60
scaffold_1	prediction	CDS	142611	142685	.	-	0	ID=CDS_60;Parent=mRNA_60
scaffold_1	prediction	exon	142489	142551	.	-	.	ID=exon_60_2;Parent=mRNA_60
scaffold_1	prediction	CDS	142489	142551	.	-	0	ID=CDS_60;Parent=mRNA_60
scaffold_1	prediction	exon	142234	142435	.	-	.	ID=exon_60_3;Parent=mRNA_60
scaffold_1	prediction	CDS	142234	142435	.	-	0	ID=CDS_60;Parent=mRNA_60
scaffold_1	prediction	exon	142027	142155	.	-	.	ID=exon_60_4;Parent=mRNA_60
scaffold_1	prediction	CDS	142027	142155	.	-	2	ID=CDS_60;Parent=mRNA_60
scaffold_1	prediction	exon	141865	141974	.	-	.	ID=exon_60_5;Parent=mRNA_60
scaffold_1	prediction	CDS	141865	141974	.	-	2	ID=CDS_60;Parent=mRNA_60
scaffold_1	prediction	exon	141517	141803	.	-	.	ID=exon_60_6;Parent=mRNA_60
scaffold_1	prediction	CDS	141517	141803	.	-	0	ID=CDS_60;Parent=mRNA_60
scaffold_1	prediction	exon	141345	141461	.	-	.	ID=exon_60_7;Parent=mRNA_60
scaffold_1	prediction	CDS	141345	141461	.	-	1	ID=CDS_60;Parent=mRNA_60
scaffold_1	prediction	exon	141232	141282	.	-	.	ID=exon_60_8;Parent=mRNA_60
scaffold_1	prediction	CDS	141232	141282	.	-	1	ID=CDS_60;Parent=mRNA_60
scaffold_1	prediction	exon	141151	141172	.	-	.	ID=exon_60_9;Parent=mRNA_60
scaffold_1	prediction	CDS	141151	141172	.	-	1	ID=CDS_60;Parent=mRNA_60
scaffold_1	prediction	exon	141003	141095	.	-	.	ID=exon_60_10;Parent=mRNA_60
scaffold_1	prediction	CDS	141003	141095	.	-	0	ID=CDS_60;Parent=mRNA_60
scaffold_1	prediction	exon	140872	140929	.	-	.	ID=exon_60_11;Parent=mRNA_60
scaffold_1	prediction	CDS	140872	140929	.	-	0	ID=CDS_60;Parent=mRNA_60
scaffold_1	prediction	exon	140274	140819	.	-	.	ID=exon_60_12;Parent=mRNA_60
scaffold_1	prediction	CDS	140764	140819	.	-	2	ID=CDS_60;Parent=mRNA_60
scaffold_1	prediction	three_prime_UTR	140274	140763	.	-	.	ID=UTR3_60;Parent=mRNA_60
scaffold_1	prediction	gene	143265	144128	0	+	.	ID=gene_61;Name=jgi.p|Fomfom1|1223421;portal_id=Fomfom1;proteinId=1223421;transcriptId=1223612
scaffold_1	prediction	mRNA	143265	144128	.	+	.	ID=mRNA_61;Name=jgi.p|Fomfom1|1223421;Parent=gene_61;proteinId=1223421;track=FilteredModels1;transcriptId=1223612
scaffold_1	prediction	exon	143265	143406	.	+	.	ID=exon_61_1;Parent=mRNA_61
scaffold_1	prediction	five_prime_UTR	143265	143341	.	+	.	ID=UTR5_61;Parent=mRNA_61
scaffold_1	prediction	CDS	143342	143406	.	+	0	ID=CDS_61;Parent=mRNA_61
scaffold_1	prediction	exon	143463	144128	.	+	.	ID=exon_61_2;Parent=mRNA_61
scaffold_1	prediction	CDS	143463	143970	.	+	1	ID=CDS_61;Parent=mRNA_61
scaffold_1	prediction	three_prime_UTR	143971	144128	.	+	.	ID=UTR3_61;Parent=mRNA_61
scaffold_1	prediction	gene	144070	145014	0	+	.	ID=gene_62;Name=jgi.p|Fomfom1|4185;portal_id=Fomfom1;proteinId=4185;transcriptId=4185
scaffold_1	prediction	mRNA	144070	145014	.	+	.	ID=mRNA_62;Name=jgi.p|Fomfom1|4185;Parent=gene_62;proteinId=4185;track=FilteredModels1;transcriptId=4185
scaffold_1	prediction	exon	144070	144304	.	+	.	ID=exon_62_1;Parent=mRNA_62
scaffold_1	prediction	five_prime_UTR	144070	144167	.	+	.	ID=UTR5_62;Parent=mRNA_62
scaffold_1	prediction	CDS	144168	144304	.	+	0	ID=CDS_62;Parent=mRNA_62
scaffold_1	prediction	exon	144360	144660	.	+	.	ID=exon_62_2;Parent=mRNA_62
scaffold_1	prediction	CDS	144360	144660	.	+	1	ID=CDS_62;Parent=mRNA_62
scaffold_1	prediction	exon	144732	145014	.	+	.	ID=exon_62_3;Parent=mRNA_62
scaffold_1	prediction	CDS	144732	144896	.	+	0	ID=CDS_62;Parent=mRNA_62
scaffold_1	prediction	three_prime_UTR	144897	145014	.	+	.	ID=UTR3_62;Parent=mRNA_62
scaffold_1	prediction	gene	145133	148368	0	+	.	ID=gene_63;Name=jgi.p|Fomfom1|1187829;portal_id=Fomfom1;proteinId=1187829;transcriptId=1188020
scaffold_1	prediction	mRNA	145133	148368	.	+	.	ID=mRNA_63;Name=jgi.p|Fomfom1|1187829;Parent=gene_63;proteinId=1187829;track=FilteredModels1;transcriptId=1188020
scaffold_1	prediction	exon	145133	145292	.	+	.	ID=exon_63_1;Parent=mRNA_63
scaffold_1	prediction	CDS	145133	145292	.	+	0	ID=CDS_63;Parent=mRNA_63
scaffold_1	prediction	exon	145374	145806	.	+	.	ID=exon_63_2;Parent=mRNA_63
scaffold_1	prediction	CDS	145374	145806	.	+	2	ID=CDS_63;Parent=mRNA_63
scaffold_1	prediction	exon	145865	145966	.	+	.	ID=exon_63_3;Parent=mRNA_63
scaffold_1	prediction	CDS	145865	145966	.	+	1	ID=CDS_63;Parent=mRNA_63
scaffold_1	prediction	exon	146021	146119	.	+	.	ID=exon_63_4;Parent=mRNA_63
scaffold_1	prediction	CDS	146021	146119	.	+	1	ID=CDS_63;Parent=mRNA_63
scaffold_1	prediction	exon	146179	146272	.	+	.	ID=exon_63_5;Parent=mRNA_63
scaffold_1	prediction	CDS	146179	146272	.	+	1	ID=CDS_63;Parent=mRNA_63
scaffold_1	prediction	exon	146326	146454	.	+	.	ID=exon_63_6;Parent=mRNA_63
scaffold_1	prediction	CDS	146326	146454	.	+	0	ID=CDS_63;Parent=mRNA_63
scaffold_1	prediction	exon	146519	146696	.	+	.	ID=exon_63_7;Parent=mRNA_63
scaffold_1	prediction	CDS	146519	146696	.	+	0	ID=CDS_63;Parent=mRNA_63
scaffold_1	prediction	exon	146753	146912	.	+	.	ID=exon_63_8;Parent=mRNA_63
scaffold_1	prediction	CDS	146753	146912	.	+	2	ID=CDS_63;Parent=mRNA_63
scaffold_1	prediction	exon	146970	147711	.	+	.	ID=exon_63_9;Parent=mRNA_63
scaffold_1	prediction	CDS	146970	147711	.	+	1	ID=CDS_63;Parent=mRNA_63
scaffold_1	prediction	exon	147769	147795	.	+	.	ID=exon_63_10;Parent=mRNA_63
scaffold_1	prediction	CDS	147769	147795	.	+	0	ID=CDS_63;Parent=mRNA_63
scaffold_1	prediction	exon	147849	147898	.	+	.	ID=exon_63_11;Parent=mRNA_63
scaffold_1	prediction	CDS	147849	147898	.	+	0	ID=CDS_63;Parent=mRNA_63
scaffold_1	prediction	exon	147954	148368	.	+	.	ID=exon_63_12;Parent=mRNA_63
scaffold_1	prediction	CDS	147954	148368	.	+	1	ID=CDS_63;Parent=mRNA_63
scaffold_1	prediction	gene	148806	149520	0	-	.	ID=gene_64;Name=jgi.p|Fomfom1|1189914;portal_id=Fomfom1;proteinId=1189914;transcriptId=1190105
scaffold_1	prediction	mRNA	148806	149520	.	-	.	ID=mRNA_64;Name=jgi.p|Fomfom1|1189914;Parent=gene_64;proteinId=1189914;track=FilteredModels1;transcriptId=1190105
scaffold_1	prediction	exon	149216	149520	.	-	.	ID=exon_64_1;Parent=mRNA_64
scaffold_1	prediction	CDS	149216	149520	.	-	0	ID=CDS_64;Parent=mRNA_64
scaffold_1	prediction	exon	148806	149148	.	-	.	ID=exon_64_2;Parent=mRNA_64
scaffold_1	prediction	CDS	148806	149148	.	-	1	ID=CDS_64;Parent=mRNA_64
scaffold_1	prediction	gene	150498	152576	0	-	.	ID=gene_65;Name=jgi.p|Fomfom1|1189592;portal_id=Fomfom1;proteinId=1189592;transcriptId=1189783
scaffold_1	prediction	mRNA	150498	152576	.	-	.	ID=mRNA_65;Name=jgi.p|Fomfom1|1189592;Parent=gene_65;proteinId=1189592;track=FilteredModels1;transcriptId=1189783
scaffold_1	prediction	exon	152340	152576	.	-	.	ID=exon_65_1;Parent=mRNA_65
scaffold_1	prediction	CDS	152340	152576	.	-	0	ID=CDS_65;Parent=mRNA_65
scaffold_1	prediction	exon	152063	152287	.	-	.	ID=exon_65_2;Parent=mRNA_65
scaffold_1	prediction	CDS	152063	152287	.	-	0	ID=CDS_65;Parent=mRNA_65
scaffold_1	prediction	exon	151356	151880	.	-	.	ID=exon_65_3;Parent=mRNA_65
scaffold_1	prediction	CDS	151356	151880	.	-	0	ID=CDS_65;Parent=mRNA_65
scaffold_1	prediction	exon	150498	151304	.	-	.	ID=exon_65_4;Parent=mRNA_65
scaffold_1	prediction	CDS	150498	151304	.	-	0	ID=CDS_65;Parent=mRNA_65
scaffold_1	prediction	gene	153358	156826	0	-	.	ID=gene_66;Name=jgi.p|Fomfom1|1312759;portal_id=Fomfom1;proteinId=1312759;transcriptId=1312950
scaffold_1	prediction	mRNA	153358	156826	.	-	.	ID=mRNA_66;Name=jgi.p|Fomfom1|1312759;Parent=gene_66;proteinId=1312759;track=FilteredModels1;transcriptId=1312950
scaffold_1	prediction	exon	156755	156826	.	-	.	ID=exon_66_1;Parent=mRNA_66
scaffold_1	prediction	CDS	156755	156826	.	-	0	ID=CDS_66;Parent=mRNA_66
scaffold_1	prediction	exon	156181	156623	.	-	.	ID=exon_66_2;Parent=mRNA_66
scaffold_1	prediction	CDS	156181	156623	.	-	0	ID=CDS_66;Parent=mRNA_66
scaffold_1	prediction	exon	156101	156125	.	-	.	ID=exon_66_3;Parent=mRNA_66
scaffold_1	prediction	CDS	156101	156125	.	-	1	ID=CDS_66;Parent=mRNA_66
scaffold_1	prediction	exon	155893	156022	.	-	.	ID=exon_66_4;Parent=mRNA_66
scaffold_1	prediction	CDS	155893	156022	.	-	0	ID=CDS_66;Parent=mRNA_66
scaffold_1	prediction	exon	155751	155828	.	-	.	ID=exon_66_5;Parent=mRNA_66
scaffold_1	prediction	CDS	155751	155828	.	-	2	ID=CDS_66;Parent=mRNA_66
scaffold_1	prediction	exon	155576	155720	.	-	.	ID=exon_66_6;Parent=mRNA_66
scaffold_1	prediction	CDS	155576	155720	.	-	2	ID=CDS_66;Parent=mRNA_66
scaffold_1	prediction	exon	154965	155523	.	-	.	ID=exon_66_7;Parent=mRNA_66
scaffold_1	prediction	CDS	154965	155523	.	-	1	ID=CDS_66;Parent=mRNA_66
scaffold_1	prediction	exon	154851	154902	.	-	.	ID=exon_66_8;Parent=mRNA_66
scaffold_1	prediction	CDS	154851	154902	.	-	0	ID=CDS_66;Parent=mRNA_66
scaffold_1	prediction	exon	154290	154758	.	-	.	ID=exon_66_9;Parent=mRNA_66
scaffold_1	prediction	CDS	154290	154758	.	-	2	ID=CDS_66;Parent=mRNA_66
scaffold_1	prediction	exon	153751	154231	.	-	.	ID=exon_66_10;Parent=mRNA_66
scaffold_1	prediction	CDS	153751	154231	.	-	1	ID=CDS_66;Parent=mRNA_66
scaffold_1	prediction	exon	153358	153684	.	-	.	ID=exon_66_11;Parent=mRNA_66
scaffold_1	prediction	CDS	153358	153684	.	-	0	ID=CDS_66;Parent=mRNA_66
scaffold_1	prediction	gene	157220	157837	0	-	.	ID=gene_67;Name=jgi.p|Fomfom1|4305;portal_id=Fomfom1;proteinId=4305;transcriptId=4305
scaffold_1	prediction	mRNA	157220	157837	.	-	.	ID=mRNA_67;Name=jgi.p|Fomfom1|4305;Parent=gene_67;proteinId=4305;track=FilteredModels1;transcriptId=4305
scaffold_1	prediction	exon	157570	157837	.	-	.	ID=exon_67_1;Parent=mRNA_67
scaffold_1	prediction	five_prime_UTR	157732	157837	.	-	.	ID=UTR5_67;Parent=mRNA_67
scaffold_1	prediction	CDS	157570	157731	.	-	0	ID=CDS_67;Parent=mRNA_67
scaffold_1	prediction	exon	157220	157516	.	-	.	ID=exon_67_2;Parent=mRNA_67
scaffold_1	prediction	CDS	157346	157516	.	-	0	ID=CDS_67;Parent=mRNA_67
scaffold_1	prediction	three_prime_UTR	157220	157345	.	-	.	ID=UTR3_67;Parent=mRNA_67
scaffold_1	prediction	gene	157892	159193	0	-	.	ID=gene_68;Name=jgi.p|Fomfom1|1223436;portal_id=Fomfom1;proteinId=1223436;transcriptId=1223627
scaffold_1	prediction	mRNA	157892	159193	.	-	.	ID=mRNA_68;Name=jgi.p|Fomfom1|1223436;Parent=gene_68;proteinId=1223436;track=FilteredModels1;transcriptId=1223627
scaffold_1	prediction	exon	158936	159193	.	-	.	ID=exon_68_1;Parent=mRNA_68
scaffold_1	prediction	five_prime_UTR	159110	159193	.	-	.	ID=UTR5_68;Parent=mRNA_68
scaffold_1	prediction	CDS	158936	159109	.	-	0	ID=CDS_68;Parent=mRNA_68
scaffold_1	prediction	exon	158836	158876	.	-	.	ID=exon_68_2;Parent=mRNA_68
scaffold_1	prediction	CDS	158836	158876	.	-	0	ID=CDS_68;Parent=mRNA_68
scaffold_1	prediction	exon	158679	158770	.	-	.	ID=exon_68_3;Parent=mRNA_68
scaffold_1	prediction	CDS	158679	158770	.	-	1	ID=CDS_68;Parent=mRNA_68
scaffold_1	prediction	exon	158547	158621	.	-	.	ID=exon_68_4;Parent=mRNA_68
scaffold_1	prediction	CDS	158547	158621	.	-	2	ID=CDS_68;Parent=mRNA_68
scaffold_1	prediction	exon	157892	158473	.	-	.	ID=exon_68_5;Parent=mRNA_68
scaffold_1	prediction	CDS	157944	158473	.	-	2	ID=CDS_68;Parent=mRNA_68
scaffold_1	prediction	three_prime_UTR	157892	157943	.	-	.	ID=UTR3_68;Parent=mRNA_68
scaffold_1	prediction	gene	159921	162009	0	-	.	ID=gene_69;Name=jgi.p|Fomfom1|1190141;portal_id=Fomfom1;proteinId=1190141;transcriptId=1190332
scaffold_1	prediction	mRNA	159921	162009	.	-	.	ID=mRNA_69;Name=jgi.p|Fomfom1|1190141;Parent=gene_69;proteinId=1190141;track=FilteredModels1;transcriptId=1190332
scaffold_1	prediction	exon	161950	162009	.	-	.	ID=exon_69_1;Parent=mRNA_69
scaffold_1	prediction	CDS	161950	162009	.	-	0	ID=CDS_69;Parent=mRNA_69
scaffold_1	prediction	exon	161760	161894	.	-	.	ID=exon_69_2;Parent=mRNA_69
scaffold_1	prediction	CDS	161760	161894	.	-	0	ID=CDS_69;Parent=mRNA_69
scaffold_1	prediction	exon	161435	161710	.	-	.	ID=exon_69_3;Parent=mRNA_69
scaffold_1	prediction	CDS	161435	161710	.	-	0	ID=CDS_69;Parent=mRNA_69
scaffold_1	prediction	exon	161192	161377	.	-	.	ID=exon_69_4;Parent=mRNA_69
scaffold_1	prediction	CDS	161192	161377	.	-	0	ID=CDS_69;Parent=mRNA_69
scaffold_1	prediction	exon	161046	161143	.	-	.	ID=exon_69_5;Parent=mRNA_69
scaffold_1	prediction	CDS	161046	161143	.	-	0	ID=CDS_69;Parent=mRNA_69
scaffold_1	prediction	exon	160924	160995	.	-	.	ID=exon_69_6;Parent=mRNA_69
scaffold_1	prediction	CDS	160924	160995	.	-	1	ID=CDS_69;Parent=mRNA_69
scaffold_1	prediction	exon	159921	160869	.	-	.	ID=exon_69_7;Parent=mRNA_69
scaffold_1	prediction	CDS	159921	160869	.	-	1	ID=CDS_69;Parent=mRNA_69
scaffold_1	prediction	gene	162112	163399	0	-	.	ID=gene_70;Name=jgi.p|Fomfom1|4490;portal_id=Fomfom1;proteinId=4490;transcriptId=4490
scaffold_1	prediction	mRNA	162112	163399	.	-	.	ID=mRNA_70;Name=jgi.p|Fomfom1|4490;Parent=gene_70;proteinId=4490;track=FilteredModels1;transcriptId=4490
scaffold_1	prediction	exon	163274	163399	.	-	.	ID=exon_70_1;Parent=mRNA_70
scaffold_1	prediction	five_prime_UTR	163289	163399	.	-	.	ID=UTR5_70;Parent=mRNA_70
scaffold_1	prediction	CDS	163274	163288	.	-	0	ID=CDS_70;Parent=mRNA_70
scaffold_1	prediction	exon	162800	163219	.	-	.	ID=exon_70_2;Parent=mRNA_70
scaffold_1	prediction	CDS	162800	163219	.	-	0	ID=CDS_70;Parent=mRNA_70
scaffold_1	prediction	exon	162640	162739	.	-	.	ID=exon_70_3;Parent=mRNA_70
scaffold_1	prediction	CDS	162640	162739	.	-	0	ID=CDS_70;Parent=mRNA_70
scaffold_1	prediction	exon	162112	162574	.	-	.	ID=exon_70_4;Parent=mRNA_70
scaffold_1	prediction	CDS	162396	162574	.	-	2	ID=CDS_70;Parent=mRNA_70
scaffold_1	prediction	three_prime_UTR	162112	162395	.	-	.	ID=UTR3_70;Parent=mRNA_70
scaffold_1	prediction	gene	166175	167516	0	-	.	ID=gene_71;Name=jgi.p|Fomfom1|4461;portal_id=Fomfom1;proteinId=4461;transcriptId=4461
scaffold_1	prediction	mRNA	166175	167516	.	-	.	ID=mRNA_71;Name=jgi.p|Fomfom1|4461;Parent=gene_71;proteinId=4461;track=FilteredModels1;transcriptId=4461
scaffold_1	prediction	exon	167412	167516	.	-	.	ID=exon_71_1;Parent=mRNA_71
scaffold_1	prediction	five_prime_UTR	167434	167516	.	-	.	ID=UTR5_71;Parent=mRNA_71
scaffold_1	prediction	CDS	167412	167433	.	-	0	ID=CDS_71;Parent=mRNA_71
scaffold_1	prediction	exon	167302	167346	.	-	.	ID=exon_71_2;Parent=mRNA_71
scaffold_1	prediction	CDS	167302	167346	.	-	2	ID=CDS_71;Parent=mRNA_71
scaffold_1	prediction	exon	167135	167228	.	-	.	ID=exon_71_3;Parent=mRNA_71
scaffold_1	prediction	CDS	167135	167228	.	-	2	ID=CDS_71;Parent=mRNA_71
scaffold_1	prediction	exon	167055	167076	.	-	.	ID=exon_71_4;Parent=mRNA_71
scaffold_1	prediction	CDS	167055	167076	.	-	1	ID=CDS_71;Parent=mRNA_71
scaffold_1	prediction	exon	166932	167007	.	-	.	ID=exon_71_5;Parent=mRNA_71
scaffold_1	prediction	CDS	166932	167007	.	-	0	ID=CDS_71;Parent=mRNA_71
scaffold_1	prediction	exon	166651	166879	.	-	.	ID=exon_71_6;Parent=mRNA_71
scaffold_1	prediction	CDS	166651	166879	.	-	2	ID=CDS_71;Parent=mRNA_71
scaffold_1	prediction	exon	166175	166597	.	-	.	ID=exon_71_7;Parent=mRNA_71
scaffold_1	prediction	CDS	166363	166597	.	-	1	ID=CDS_71;Parent=mRNA_71
scaffold_1	prediction	three_prime_UTR	166175	166362	.	-	.	ID=UTR3_71;Parent=mRNA_71
scaffold_1	prediction	gene	167633	168839	0	+	.	ID=gene_72;Name=jgi.p|Fomfom1|1223444;portal_id=Fomfom1;proteinId=1223444;transcriptId=1223635
scaffold_1	prediction	mRNA	167633	168839	.	+	.	ID=mRNA_72;Name=jgi.p|Fomfom1|1223444;Parent=gene_72;proteinId=1223444;track=FilteredModels1;transcriptId=1223635
scaffold_1	prediction	exon	167633	167774	.	+	.	ID=exon_72_1;Parent=mRNA_72
scaffold_1	prediction	five_prime_UTR	167633	167706	.	+	.	ID=UTR5_72;Parent=mRNA_72
scaffold_1	prediction	CDS	167707	167774	.	+	0	ID=CDS_72;Parent=mRNA_72
scaffold_1	prediction	exon	167829	168322	.	+	.	ID=exon_72_2;Parent=mRNA_72
scaffold_1	prediction	CDS	167829	168322	.	+	1	ID=CDS_72;Parent=mRNA_72
scaffold_1	prediction	exon	168373	168839	.	+	.	ID=exon_72_3;Parent=mRNA_72
scaffold_1	prediction	CDS	168373	168647	.	+	2	ID=CDS_72;Parent=mRNA_72
scaffold_1	prediction	three_prime_UTR	168648	168839	.	+	.	ID=UTR3_72;Parent=mRNA_72
scaffold_1	prediction	gene	169604	170317	0	+	.	ID=gene_73;Name=jgi.p|Fomfom1|1362261;portal_id=Fomfom1;proteinId=1362261;transcriptId=1362452
scaffold_1	prediction	mRNA	169604	170317	.	+	.	ID=mRNA_73;Name=jgi.p|Fomfom1|1362261;Parent=gene_73;proteinId=1362261;track=FilteredModels1;transcriptId=1362452
scaffold_1	prediction	exon	169604	169927	.	+	.	ID=exon_73_1;Parent=mRNA_73
scaffold_1	prediction	CDS	169604	169927	.	+	0	ID=CDS_73;Parent=mRNA_73
scaffold_1	prediction	exon	169983	170111	.	+	.	ID=exon_73_2;Parent=mRNA_73
scaffold_1	prediction	CDS	169983	170111	.	+	0	ID=CDS_73;Parent=mRNA_73
scaffold_1	prediction	exon	170165	170317	.	+	.	ID=exon_73_3;Parent=mRNA_73
scaffold_1	prediction	CDS	170165	170317	.	+	0	ID=CDS_73;Parent=mRNA_73
scaffold_1	prediction	gene	171166	172370	0	+	.	ID=gene_74;Name=jgi.p|Fomfom1|1312763;portal_id=Fomfom1;proteinId=1312763;transcriptId=1312954
scaffold_1	prediction	mRNA	171166	172370	.	+	.	ID=mRNA_74;Name=jgi.p|Fomfom1|1312763;Parent=gene_74;proteinId=1312763;track=FilteredModels1;transcriptId=1312954
scaffold_1	prediction	exon	171166	171339	.	+	.	ID=exon_74_1;Parent=mRNA_74
scaffold_1	prediction	CDS	171166	171339	.	+	0	ID=CDS_74;Parent=mRNA_74
scaffold_1	prediction	exon	171408	171448	.	+	.	ID=exon_74_2;Parent=mRNA_74
scaffold_1	prediction	CDS	171408	171448	.	+	0	ID=CDS_74;Parent=mRNA_74
scaffold_1	prediction	exon	171535	171626	.	+	.	ID=exon_74_3;Parent=mRNA_74
scaffold_1	prediction	CDS	171535	171626	.	+	1	ID=CDS_74;Parent=mRNA_74
scaffold_1	prediction	exon	171687	171761	.	+	.	ID=exon_74_4;Parent=mRNA_74
scaffold_1	prediction	CDS	171687	171761	.	+	2	ID=CDS_74;Parent=mRNA_74
scaffold_1	prediction	exon	171835	172370	.	+	.	ID=exon_74_5;Parent=mRNA_74
scaffold_1	prediction	CDS	171835	172370	.	+	2	ID=CDS_74;Parent=mRNA_74
scaffold_1	prediction	gene	173997	176262	0	+	.	ID=gene_75;Name=jgi.p|Fomfom1|1362263;portal_id=Fomfom1;proteinId=1362263;transcriptId=1362454
scaffold_1	prediction	mRNA	173997	176262	.	+	.	ID=mRNA_75;Name=jgi.p|Fomfom1|1362263;Parent=gene_75;proteinId=1362263;track=FilteredModels1;transcriptId=1362454
scaffold_1	prediction	exon	173997	174123	.	+	.	ID=exon_75_1;Parent=mRNA_75
scaffold_1	prediction	CDS	173997	174123	.	+	0	ID=CDS_75;Parent=mRNA_75
scaffold_1	prediction	exon	174176	174273	.	+	.	ID=exon_75_2;Parent=mRNA_75
scaffold_1	prediction	CDS	174176	174273	.	+	2	ID=CDS_75;Parent=mRNA_75
scaffold_1	prediction	exon	174333	174424	.	+	.	ID=exon_75_3;Parent=mRNA_75
scaffold_1	prediction	CDS	174333	174424	.	+	0	ID=CDS_75;Parent=mRNA_75
scaffold_1	prediction	exon	174474	174618	.	+	.	ID=exon_75_4;Parent=mRNA_75
scaffold_1	prediction	CDS	174474	174618	.	+	1	ID=CDS_75;Parent=mRNA_75
scaffold_1	prediction	exon	174675	174844	.	+	.	ID=exon_75_5;Parent=mRNA_75
scaffold_1	prediction	CDS	174675	174844	.	+	0	ID=CDS_75;Parent=mRNA_75
scaffold_1	prediction	exon	174900	175150	.	+	.	ID=exon_75_6;Parent=mRNA_75
scaffold_1	prediction	CDS	174900	175150	.	+	1	ID=CDS_75;Parent=mRNA_75
scaffold_1	prediction	exon	175207	175273	.	+	.	ID=exon_75_7;Parent=mRNA_75
scaffold_1	prediction	CDS	175207	175273	.	+	2	ID=CDS_75;Parent=mRNA_75
scaffold_1	prediction	exon	175332	175562	.	+	.	ID=exon_75_8;Parent=mRNA_75
scaffold_1	prediction	CDS	175332	175562	.	+	1	ID=CDS_75;Parent=mRNA_75
scaffold_1	prediction	exon	175620	175853	.	+	.	ID=exon_75_9;Parent=mRNA_75
scaffold_1	prediction	CDS	175620	175853	.	+	1	ID=CDS_75;Parent=mRNA_75
scaffold_1	prediction	exon	175913	175945	.	+	.	ID=exon_75_10;Parent=mRNA_75
scaffold_1	prediction	CDS	175913	175945	.	+	1	ID=CDS_75;Parent=mRNA_75
scaffold_1	prediction	exon	176006	176034	.	+	.	ID=exon_75_11;Parent=mRNA_75
scaffold_1	prediction	CDS	176006	176034	.	+	1	ID=CDS_75;Parent=mRNA_75
scaffold_1	prediction	exon	176117	176262	.	+	.	ID=exon_75_12;Parent=mRNA_75
scaffold_1	prediction	CDS	176117	176262	.	+	2	ID=CDS_75;Parent=mRNA_75
scaffold_1	prediction	gene	176744	179121	0	+	.	ID=gene_76;Name=jgi.p|Fomfom1|1362264;portal_id=Fomfom1;proteinId=1362264;transcriptId=1362455
scaffold_1	prediction	mRNA	176744	179121	.	+	.	ID=mRNA_76;Name=jgi.p|Fomfom1|1362264;Parent=gene_76;proteinId=1362264;track=FilteredModels1;transcriptId=1362455
scaffold_1	prediction	exon	176744	176873	.	+	.	ID=exon_76_1;Parent=mRNA_76
scaffold_1	prediction	CDS	176744	176873	.	+	0	ID=CDS_76;Parent=mRNA_76
scaffold_1	prediction	exon	176944	177041	.	+	.	ID=exon_76_2;Parent=mRNA_76
scaffold_1	prediction	CDS	176944	177041	.	+	2	ID=CDS_76;Parent=mRNA_76
scaffold_1	prediction	exon	177095	177186	.	+	.	ID=exon_76_3;Parent=mRNA_76
scaffold_1	prediction	CDS	177095	177186	.	+	0	ID=CDS_76;Parent=mRNA_76
scaffold_1	prediction	exon	177257	177398	.	+	.	ID=exon_76_4;Parent=mRNA_76
scaffold_1	prediction	CDS	177257	177398	.	+	1	ID=CDS_76;Parent=mRNA_76
scaffold_1	prediction	exon	177453	177631	.	+	.	ID=exon_76_5;Parent=mRNA_76
scaffold_1	prediction	CDS	177453	177631	.	+	0	ID=CDS_76;Parent=mRNA_76
scaffold_1	prediction	exon	177688	177938	.	+	.	ID=exon_76_6;Parent=mRNA_76
scaffold_1	prediction	CDS	177688	177938	.	+	1	ID=CDS_76;Parent=mRNA_76
scaffold_1	prediction	exon	177999	178065	.	+	.	ID=exon_76_7;Parent=mRNA_76
scaffold_1	prediction	CDS	177999	178065	.	+	2	ID=CDS_76;Parent=mRNA_76
scaffold_1	prediction	exon	178124	178354	.	+	.	ID=exon_76_8;Parent=mRNA_76
scaffold_1	prediction	CDS	178124	178354	.	+	1	ID=CDS_76;Parent=mRNA_76
scaffold_1	prediction	exon	178423	178656	.	+	.	ID=exon_76_9;Parent=mRNA_76
scaffold_1	prediction	CDS	178423	178656	.	+	1	ID=CDS_76;Parent=mRNA_76
scaffold_1	prediction	exon	178749	178781	.	+	.	ID=exon_76_10;Parent=mRNA_76
scaffold_1	prediction	CDS	178749	178781	.	+	1	ID=CDS_76;Parent=mRNA_76
scaffold_1	prediction	exon	178856	178884	.	+	.	ID=exon_76_11;Parent=mRNA_76
scaffold_1	prediction	CDS	178856	178884	.	+	1	ID=CDS_76;Parent=mRNA_76
scaffold_1	prediction	exon	178976	179121	.	+	.	ID=exon_76_12;Parent=mRNA_76
scaffold_1	prediction	CDS	178976	179121	.	+	2	ID=CDS_76;Parent=mRNA_76
scaffold_1	prediction	gene	179650	181429	0	-	.	ID=gene_77;Name=jgi.p|Fomfom1|1223495;portal_id=Fomfom1;proteinId=1223495;transcriptId=1223686
scaffold_1	prediction	mRNA	179650	181429	.	-	.	ID=mRNA_77;Name=jgi.p|Fomfom1|1223495;Parent=gene_77;proteinId=1223495;track=FilteredModels1;transcriptId=1223686
scaffold_1	prediction	exon	181415	181429	.	-	.	ID=exon_77_1;Parent=mRNA_77
scaffold_1	prediction	CDS	181415	181429	.	-	0	ID=CDS_77;Parent=mRNA_77
scaffold_1	prediction	exon	181176	181297	.	-	.	ID=exon_77_2;Parent=mRNA_77
scaffold_1	prediction	CDS	181176	181297	.	-	0	ID=CDS_77;Parent=mRNA_77
scaffold_1	prediction	exon	180857	181116	.	-	.	ID=exon_77_3;Parent=mRNA_77
scaffold_1	prediction	CDS	180857	181116	.	-	1	ID=CDS_77;Parent=mRNA_77
scaffold_1	prediction	exon	179650	180773	.	-	.	ID=exon_77_4;Parent=mRNA_77
scaffold_1	prediction	CDS	179758	180773	.	-	2	ID=CDS_77;Parent=mRNA_77
scaffold_1	prediction	three_prime_UTR	179650	179757	.	-	.	ID=UTR3_77;Parent=mRNA_77
scaffold_1	prediction	gene	181774	183495	0	-	.	ID=gene_78;Name=jgi.p|Fomfom1|1442666;portal_id=Fomfom1;proteinId=1442666;transcriptId=1442857
scaffold_1	prediction	mRNA	181774	183495	.	-	.	ID=mRNA_78;Name=jgi.p|Fomfom1|1442666;Parent=gene_78;proteinId=1442666;track=FilteredModels1;transcriptId=1442857
scaffold_1	prediction	exon	183363	183495	.	-	.	ID=exon_78_1;Parent=mRNA_78
scaffold_1	prediction	five_prime_UTR	183488	183495	.	-	.	ID=UTR5_78;Parent=mRNA_78
scaffold_1	prediction	CDS	183363	183487	.	-	0	ID=CDS_78;Parent=mRNA_78
scaffold_1	prediction	exon	183015	183280	.	-	.	ID=exon_78_2;Parent=mRNA_78
scaffold_1	prediction	CDS	183015	183280	.	-	1	ID=CDS_78;Parent=mRNA_78
scaffold_1	prediction	exon	181774	182949	.	-	.	ID=exon_78_3;Parent=mRNA_78
scaffold_1	prediction	CDS	181913	182949	.	-	2	ID=CDS_78;Parent=mRNA_78
scaffold_1	prediction	three_prime_UTR	181774	181912	.	-	.	ID=UTR3_78;Parent=mRNA_78
scaffold_1	prediction	gene	184276	184624	0	+	.	ID=gene_79;Name=jgi.p|Fomfom1|1362267;portal_id=Fomfom1;proteinId=1362267;transcriptId=1362458
scaffold_1	prediction	mRNA	184276	184624	.	+	.	ID=mRNA_79;Name=jgi.p|Fomfom1|1362267;Parent=gene_79;proteinId=1362267;track=FilteredModels1;transcriptId=1362458
scaffold_1	prediction	exon	184276	184406	.	+	.	ID=exon_79_1;Parent=mRNA_79
scaffold_1	prediction	CDS	184276	184406	.	+	0	ID=CDS_79;Parent=mRNA_79
scaffold_1	prediction	exon	184474	184624	.	+	.	ID=exon_79_2;Parent=mRNA_79
scaffold_1	prediction	CDS	184474	184624	.	+	1	ID=CDS_79;Parent=mRNA_79
scaffold_1	prediction	gene	184763	185555	0	+	.	ID=gene_80;Name=jgi.p|Fomfom1|5329;portal_id=Fomfom1;proteinId=5329;transcriptId=5329
scaffold_1	prediction	mRNA	184763	185555	.	+	.	ID=mRNA_80;Name=jgi.p|Fomfom1|5329;Parent=gene_80;proteinId=5329;track=FilteredModels1;transcriptId=5329
scaffold_1	prediction	exon	184763	185555	.	+	.	ID=exon_80_1;Parent=mRNA_80
scaffold_1	prediction	five_prime_UTR	184763	185031	.	+	.	ID=UTR5_80;Parent=mRNA_80
scaffold_1	prediction	CDS	185032	185460	.	+	0	ID=CDS_80;Parent=mRNA_80
scaffold_1	prediction	three_prime_UTR	185461	185555	.	+	.	ID=UTR3_80;Parent=mRNA_80
scaffold_1	prediction	gene	185841	187321	0	-	.	ID=gene_81;Name=jgi.p|Fomfom1|1223510;portal_id=Fomfom1;proteinId=1223510;transcriptId=1223701
scaffold_1	prediction	mRNA	185841	187321	.	-	.	ID=mRNA_81;Name=jgi.p|Fomfom1|1223510;Parent=gene_81;proteinId=1223510;track=FilteredModels1;transcriptId=1223701
scaffold_1	prediction	exon	186956	187321	.	-	.	ID=exon_81_1;Parent=mRNA_81
scaffold_1	prediction	five_prime_UTR	187178	187321	.	-	.	ID=UTR5_81;Parent=mRNA_81
scaffold_1	prediction	CDS	186956	187177	.	-	0	ID=CDS_81;Parent=mRNA_81
scaffold_1	prediction	exon	186867	186887	.	-	.	ID=exon_81_2;Parent=mRNA_81
scaffold_1	prediction	CDS	186867	186887	.	-	0	ID=CDS_81;Parent=mRNA_81
scaffold_1	prediction	exon	186723	186806	.	-	.	ID=exon_81_3;Parent=mRNA_81
scaffold_1	prediction	CDS	186723	186806	.	-	0	ID=CDS_81;Parent=mRNA_81
scaffold_1	prediction	exon	186176	186636	.	-	.	ID=exon_81_4;Parent=mRNA_81
scaffold_1	prediction	CDS	186187	186636	.	-	0	ID=CDS_81;Parent=mRNA_81
scaffold_1	prediction	three_prime_UTR	186176	186186	.	-	.	ID=UTR3_81;Parent=mRNA_81
scaffold_1	prediction	exon	185841	186117	.	-	.	ID=exon_81_5;Parent=mRNA_81
scaffold_1	prediction	three_prime_UTR	185841	186117	.	-	.	ID=UTR3_81;Parent=mRNA_81
scaffold_1	prediction	gene	188064	190473	0	-	.	ID=gene_82;Name=jgi.p|Fomfom1|1187359;portal_id=Fomfom1;proteinId=1187359;transcriptId=1187550
scaffold_1	prediction	mRNA	188064	190473	.	-	.	ID=mRNA_82;Name=jgi.p|Fomfom1|1187359;Parent=gene_82;proteinId=1187359;track=FilteredModels1;transcriptId=1187550
scaffold_1	prediction	exon	190350	190473	.	-	.	ID=exon_82_1;Parent=mRNA_82
scaffold_1	prediction	CDS	190350	190473	.	-	0	ID=CDS_82;Parent=mRNA_82
scaffold_1	prediction	exon	190187	190284	.	-	.	ID=exon_82_2;Parent=mRNA_82
scaffold_1	prediction	CDS	190187	190284	.	-	2	ID=CDS_82;Parent=mRNA_82
scaffold_1	prediction	exon	190023	190114	.	-	.	ID=exon_82_3;Parent=mRNA_82
scaffold_1	prediction	CDS	190023	190114	.	-	0	ID=CDS_82;Parent=mRNA_82
scaffold_1	prediction	exon	189798	189939	.	-	.	ID=exon_82_4;Parent=mRNA_82
scaffold_1	prediction	CDS	189798	189939	.	-	1	ID=CDS_82;Parent=mRNA_82
scaffold_1	prediction	exon	189548	189720	.	-	.	ID=exon_82_5;Parent=mRNA_82
scaffold_1	prediction	CDS	189548	189720	.	-	0	ID=CDS_82;Parent=mRNA_82
scaffold_1	prediction	exon	189210	189460	.	-	.	ID=exon_82_6;Parent=mRNA_82
scaffold_1	prediction	CDS	189210	189460	.	-	1	ID=CDS_82;Parent=mRNA_82
scaffold_1	prediction	exon	189082	189148	.	-	.	ID=exon_82_7;Parent=mRNA_82
scaffold_1	prediction	CDS	189082	189148	.	-	2	ID=CDS_82;Parent=mRNA_82
scaffold_1	prediction	exon	188786	189016	.	-	.	ID=exon_82_8;Parent=mRNA_82
scaffold_1	prediction	CDS	188786	189016	.	-	1	ID=CDS_82;Parent=mRNA_82
scaffold_1	prediction	exon	188482	188715	.	-	.	ID=exon_82_9;Parent=mRNA_82
scaffold_1	prediction	CDS	188482	188715	.	-	1	ID=CDS_82;Parent=mRNA_82
scaffold_1	prediction	exon	188365	188397	.	-	.	ID=exon_82_10;Parent=mRNA_82
scaffold_1	prediction	CDS	188365	188397	.	-	1	ID=CDS_82;Parent=mRNA_82
scaffold_1	prediction	exon	188280	188308	.	-	.	ID=exon_82_11;Parent=mRNA_82
scaffold_1	prediction	CDS	188280	188308	.	-	1	ID=CDS_82;Parent=mRNA_82
scaffold_1	prediction	exon	188064	188206	.	-	.	ID=exon_82_12;Parent=mRNA_82
scaffold_1	prediction	CDS	188064	188206	.	-	2	ID=CDS_82;Parent=mRNA_82
scaffold_1	prediction	gene	191232	194054	0	-	.	ID=gene_83;Name=jgi.p|Fomfom1|5506;portal_id=Fomfom1;proteinId=5506;transcriptId=5506
scaffold_1	prediction	mRNA	191232	194054	.	-	.	ID=mRNA_83;Name=jgi.p|Fomfom1|5506;Parent=gene_83;proteinId=5506;track=FilteredModels1;transcriptId=5506
scaffold_1	prediction	exon	193754	194054	.	-	.	ID=exon_83_1;Parent=mRNA_83
scaffold_1	prediction	five_prime_UTR	193884	194054	.	-	.	ID=UTR5_83;Parent=mRNA_83
scaffold_1	prediction	CDS	193754	193883	.	-	0	ID=CDS_83;Parent=mRNA_83
scaffold_1	prediction	exon	193578	193675	.	-	.	ID=exon_83_2;Parent=mRNA_83
scaffold_1	prediction	CDS	193578	193675	.	-	2	ID=CDS_83;Parent=mRNA_83
scaffold_1	prediction	exon	193432	193523	.	-	.	ID=exon_83_3;Parent=mRNA_83
scaffold_1	prediction	CDS	193432	193523	.	-	0	ID=CDS_83;Parent=mRNA_83
scaffold_1	prediction	exon	193221	193362	.	-	.	ID=exon_83_4;Parent=mRNA_83
scaffold_1	prediction	CDS	193221	193362	.	-	1	ID=CDS_83;Parent=mRNA_83
scaffold_1	prediction	exon	192991	193169	.	-	.	ID=exon_83_5;Parent=mRNA_83
scaffold_1	prediction	CDS	192991	193169	.	-	0	ID=CDS_83;Parent=mRNA_83
scaffold_1	prediction	exon	192674	192924	.	-	.	ID=exon_83_6;Parent=mRNA_83
scaffold_1	prediction	CDS	192674	192924	.	-	1	ID=CDS_83;Parent=mRNA_83
scaffold_1	prediction	exon	192554	192620	.	-	.	ID=exon_83_7;Parent=mRNA_83
scaffold_1	prediction	CDS	192554	192620	.	-	2	ID=CDS_83;Parent=mRNA_83
scaffold_1	prediction	exon	192264	192494	.	-	.	ID=exon_83_8;Parent=mRNA_83
scaffold_1	prediction	CDS	192264	192494	.	-	1	ID=CDS_83;Parent=mRNA_83
scaffold_1	prediction	exon	191945	192178	.	-	.	ID=exon_83_9;Parent=mRNA_83
scaffold_1	prediction	CDS	191945	192178	.	-	1	ID=CDS_83;Parent=mRNA_83
scaffold_1	prediction	exon	191831	191863	.	-	.	ID=exon_83_10;Parent=mRNA_83
scaffold_1	prediction	CDS	191831	191863	.	-	1	ID=CDS_83;Parent=mRNA_83
scaffold_1	prediction	exon	191728	191756	.	-	.	ID=exon_83_11;Parent=mRNA_83
scaffold_1	prediction	CDS	191728	191756	.	-	1	ID=CDS_83;Parent=mRNA_83
scaffold_1	prediction	exon	191232	191667	.	-	.	ID=exon_83_12;Parent=mRNA_83
scaffold_1	prediction	CDS	191522	191667	.	-	2	ID=CDS_83;Parent=mRNA_83
scaffold_1	prediction	three_prime_UTR	191232	191521	.	-	.	ID=UTR3_83;Parent=mRNA_83
scaffold_1	prediction	gene	195992	197245	0	+	.	ID=gene_84;Name=jgi.p|Fomfom1|1312768;portal_id=Fomfom1;proteinId=1312768;transcriptId=1312959
scaffold_1	prediction	mRNA	195992	197245	.	+	.	ID=mRNA_84;Name=jgi.p|Fomfom1|1312768;Parent=gene_84;proteinId=1312768;track=FilteredModels1;transcriptId=1312959
scaffold_1	prediction	exon	195992	197245	.	+	.	ID=exon_84_1;Parent=mRNA_84
scaffold_1	prediction	CDS	195992	197245	.	+	0	ID=CDS_84;Parent=mRNA_84
scaffold_1	prediction	gene	199599	202096	0	-	.	ID=gene_85;Name=jgi.p|Fomfom1|5613;portal_id=Fomfom1;proteinId=5613;transcriptId=5613
scaffold_1	prediction	mRNA	199599	202096	.	-	.	ID=mRNA_85;Name=jgi.p|Fomfom1|5613;Parent=gene_85;proteinId=5613;track=FilteredModels1;transcriptId=5613
scaffold_1	prediction	exon	201872	202096	.	-	.	ID=exon_85_1;Parent=mRNA_85
scaffold_1	prediction	five_prime_UTR	201872	202096	.	-	.	ID=UTR5_85;Parent=mRNA_85
scaffold_1	prediction	exon	201124	201815	.	-	.	ID=exon_85_2;Parent=mRNA_85
scaffold_1	prediction	five_prime_UTR	201708	201815	.	-	.	ID=UTR5_85;Parent=mRNA_85
scaffold_1	prediction	CDS	201124	201707	.	-	0	ID=CDS_85;Parent=mRNA_85
scaffold_1	prediction	exon	200544	201075	.	-	.	ID=exon_85_3;Parent=mRNA_85
scaffold_1	prediction	CDS	200544	201075	.	-	1	ID=CDS_85;Parent=mRNA_85
scaffold_1	prediction	exon	200044	200475	.	-	.	ID=exon_85_4;Parent=mRNA_85
scaffold_1	prediction	CDS	200044	200475	.	-	0	ID=CDS_85;Parent=mRNA_85
scaffold_1	prediction	exon	199838	199979	.	-	.	ID=exon_85_5;Parent=mRNA_85
scaffold_1	prediction	CDS	199838	199979	.	-	0	ID=CDS_85;Parent=mRNA_85
scaffold_1	prediction	exon	199599	199773	.	-	.	ID=exon_85_6;Parent=mRNA_85
scaffold_1	prediction	CDS	199715	199773	.	-	2	ID=CDS_85;Parent=mRNA_85
scaffold_1	prediction	three_prime_UTR	199599	199714	.	-	.	ID=UTR3_85;Parent=mRNA_85
scaffold_1	prediction	gene	202905	206409	0	+	.	ID=gene_86;Name=jgi.p|Fomfom1|1189709;portal_id=Fomfom1;proteinId=1189709;transcriptId=1189900
scaffold_1	prediction	mRNA	202905	206409	.	+	.	ID=mRNA_86;Name=jgi.p|Fomfom1|1189709;Parent=gene_86;proteinId=1189709;track=FilteredModels1;transcriptId=1189900
scaffold_1	prediction	exon	202905	203291	.	+	.	ID=exon_86_1;Parent=mRNA_86
scaffold_1	prediction	CDS	202905	203291	.	+	0	ID=CDS_86;Parent=mRNA_86
scaffold_1	prediction	exon	203349	203897	.	+	.	ID=exon_86_2;Parent=mRNA_86
scaffold_1	prediction	CDS	203349	203897	.	+	0	ID=CDS_86;Parent=mRNA_86
scaffold_1	prediction	exon	204003	204293	.	+	.	ID=exon_86_3;Parent=mRNA_86
scaffold_1	prediction	CDS	204003	204293	.	+	0	ID=CDS_86;Parent=mRNA_86
scaffold_1	prediction	exon	204305	204605	.	+	.	ID=exon_86_4;Parent=mRNA_86
scaffold_1	prediction	CDS	204305	204605	.	+	0	ID=CDS_86;Parent=mRNA_86
scaffold_1	prediction	exon	204745	205460	.	+	.	ID=exon_86_5;Parent=mRNA_86
scaffold_1	prediction	CDS	204745	205460	.	+	2	ID=CDS_86;Parent=mRNA_86
scaffold_1	prediction	exon	205568	205828	.	+	.	ID=exon_86_6;Parent=mRNA_86
scaffold_1	prediction	CDS	205568	205828	.	+	0	ID=CDS_86;Parent=mRNA_86
scaffold_1	prediction	exon	205940	206244	.	+	.	ID=exon_86_7;Parent=mRNA_86
scaffold_1	prediction	CDS	205940	206244	.	+	0	ID=CDS_86;Parent=mRNA_86
scaffold_1	prediction	exon	206301	206409	.	+	.	ID=exon_86_8;Parent=mRNA_86
scaffold_1	prediction	CDS	206301	206409	.	+	1	ID=CDS_86;Parent=mRNA_86
scaffold_1	prediction	gene	206700	207938	0	-	.	ID=gene_87;Name=jgi.p|Fomfom1|1188682;portal_id=Fomfom1;proteinId=1188682;transcriptId=1188873
scaffold_1	prediction	mRNA	206700	207938	.	-	.	ID=mRNA_87;Name=jgi.p|Fomfom1|1188682;Parent=gene_87;proteinId=1188682;track=FilteredModels1;transcriptId=1188873
scaffold_1	prediction	exon	207877	207938	.	-	.	ID=exon_87_1;Parent=mRNA_87
scaffold_1	prediction	CDS	207877	207938	.	-	0	ID=CDS_87;Parent=mRNA_87
scaffold_1	prediction	exon	207451	207796	.	-	.	ID=exon_87_2;Parent=mRNA_87
scaffold_1	prediction	CDS	207451	207796	.	-	1	ID=CDS_87;Parent=mRNA_87
scaffold_1	prediction	exon	207318	207382	.	-	.	ID=exon_87_3;Parent=mRNA_87
scaffold_1	prediction	CDS	207318	207382	.	-	0	ID=CDS_87;Parent=mRNA_87
scaffold_1	prediction	exon	207139	207247	.	-	.	ID=exon_87_4;Parent=mRNA_87
scaffold_1	prediction	CDS	207139	207247	.	-	1	ID=CDS_87;Parent=mRNA_87
scaffold_1	prediction	exon	207043	207082	.	-	.	ID=exon_87_5;Parent=mRNA_87
scaffold_1	prediction	CDS	207043	207082	.	-	0	ID=CDS_87;Parent=mRNA_87
scaffold_1	prediction	exon	206958	206995	.	-	.	ID=exon_87_6;Parent=mRNA_87
scaffold_1	prediction	CDS	206958	206995	.	-	2	ID=CDS_87;Parent=mRNA_87
scaffold_1	prediction	exon	206810	206899	.	-	.	ID=exon_87_7;Parent=mRNA_87
scaffold_1	prediction	CDS	206810	206899	.	-	0	ID=CDS_87;Parent=mRNA_87
scaffold_1	prediction	exon	206700	206744	.	-	.	ID=exon_87_8;Parent=mRNA_87
scaffold_1	prediction	CDS	206700	206744	.	-	0	ID=CDS_87;Parent=mRNA_87
scaffold_1	prediction	gene	208021	209560	0	-	.	ID=gene_88;Name=jgi.p|Fomfom1|1223548;portal_id=Fomfom1;proteinId=1223548;transcriptId=1223739
scaffold_1	prediction	mRNA	208021	209560	.	-	.	ID=mRNA_88;Name=jgi.p|Fomfom1|1223548;Parent=gene_88;proteinId=1223548;track=FilteredModels1;transcriptId=1223739
scaffold_1	prediction	exon	209317	209560	.	-	.	ID=exon_88_1;Parent=mRNA_88
scaffold_1	prediction	five_prime_UTR	209414	209560	.	-	.	ID=UTR5_88;Parent=mRNA_88
scaffold_1	prediction	CDS	209317	209413	.	-	0	ID=CDS_88;Parent=mRNA_88
scaffold_1	prediction	exon	208857	209252	.	-	.	ID=exon_88_2;Parent=mRNA_88
scaffold_1	prediction	CDS	208857	209252	.	-	2	ID=CDS_88;Parent=mRNA_88
scaffold_1	prediction	exon	208276	208796	.	-	.	ID=exon_88_3;Parent=mRNA_88
scaffold_1	prediction	CDS	208276	208796	.	-	2	ID=CDS_88;Parent=mRNA_88
scaffold_1	prediction	exon	208021	208220	.	-	.	ID=exon_88_4;Parent=mRNA_88
scaffold_1	prediction	CDS	208155	208220	.	-	0	ID=CDS_88;Parent=mRNA_88
scaffold_1	prediction	three_prime_UTR	208021	208154	.	-	.	ID=UTR3_88;Parent=mRNA_88
scaffold_1	prediction	gene	211522	214158	0	-	.	ID=gene_89;Name=jgi.p|Fomfom1|5804;portal_id=Fomfom1;proteinId=5804;transcriptId=5804
scaffold_1	prediction	mRNA	211522	214158	.	-	.	ID=mRNA_89;Name=jgi.p|Fomfom1|5804;Parent=gene_89;proteinId=5804;track=FilteredModels1;transcriptId=5804
scaffold_1	prediction	exon	212722	214158	.	-	.	ID=exon_89_1;Parent=mRNA_89
scaffold_1	prediction	five_prime_UTR	214036	214158	.	-	.	ID=UTR5_89;Parent=mRNA_89
scaffold_1	prediction	CDS	212722	214035	.	-	0	ID=CDS_89;Parent=mRNA_89
scaffold_1	prediction	exon	212568	212654	.	-	.	ID=exon_89_2;Parent=mRNA_89
scaffold_1	prediction	CDS	212568	212654	.	-	0	ID=CDS_89;Parent=mRNA_89
scaffold_1	prediction	exon	212122	212514	.	-	.	ID=exon_89_3;Parent=mRNA_89
scaffold_1	prediction	CDS	212122	212514	.	-	0	ID=CDS_89;Parent=mRNA_89
scaffold_1	prediction	exon	211939	212041	.	-	.	ID=exon_89_4;Parent=mRNA_89
scaffold_1	prediction	CDS	211939	212041	.	-	0	ID=CDS_89;Parent=mRNA_89
scaffold_1	prediction	exon	211522	211835	.	-	.	ID=exon_89_5;Parent=mRNA_89
scaffold_1	prediction	CDS	211624	211835	.	-	2	ID=CDS_89;Parent=mRNA_89
scaffold_1	prediction	three_prime_UTR	211522	211623	.	-	.	ID=UTR3_89;Parent=mRNA_89
scaffold_1	prediction	gene	214758	217429	0	-	.	ID=gene_90;Name=jgi.p|Fomfom1|5902;portal_id=Fomfom1;proteinId=5902;transcriptId=5902
scaffold_1	prediction	mRNA	214758	217429	.	-	.	ID=mRNA_90;Name=jgi.p|Fomfom1|5902;Parent=gene_90;proteinId=5902;track=FilteredModels1;transcriptId=5902
scaffold_1	prediction	exon	215859	217429	.	-	.	ID=exon_90_1;Parent=mRNA_90
scaffold_1	prediction	five_prime_UTR	217335	217429	.	-	.	ID=UTR5_90;Parent=mRNA_90
scaffold_1	prediction	CDS	215859	217334	.	-	0	ID=CDS_90;Parent=mRNA_90
scaffold_1	prediction	exon	215707	215796	.	-	.	ID=exon_90_2;Parent=mRNA_90
scaffold_1	prediction	CDS	215707	215796	.	-	0	ID=CDS_90;Parent=mRNA_90
scaffold_1	prediction	exon	215247	215648	.	-	.	ID=exon_90_3;Parent=mRNA_90
scaffold_1	prediction	CDS	215247	215648	.	-	0	ID=CDS_90;Parent=mRNA_90
scaffold_1	prediction	exon	215089	215191	.	-	.	ID=exon_90_4;Parent=mRNA_90
scaffold_1	prediction	CDS	215089	215191	.	-	0	ID=CDS_90;Parent=mRNA_90
scaffold_1	prediction	exon	214758	215025	.	-	.	ID=exon_90_5;Parent=mRNA_90
scaffold_1	prediction	CDS	214889	215025	.	-	2	ID=CDS_90;Parent=mRNA_90
scaffold_1	prediction	three_prime_UTR	214758	214888	.	-	.	ID=UTR3_90;Parent=mRNA_90
scaffold_1	prediction	gene	218043	219233	0	-	.	ID=gene_91;Name=jgi.p|Fomfom1|1223566;portal_id=Fomfom1;proteinId=1223566;transcriptId=1223757
scaffold_1	prediction	mRNA	218043	219233	.	-	.	ID=mRNA_91;Name=jgi.p|Fomfom1|1223566;Parent=gene_91;proteinId=1223566;track=FilteredModels1;transcriptId=1223757
scaffold_1	prediction	exon	219011	219233	.	-	.	ID=exon_91_1;Parent=mRNA_91
scaffold_1	prediction	five_prime_UTR	219011	219233	.	-	.	ID=UTR5_91;Parent=mRNA_91
scaffold_1	prediction	exon	218703	218917	.	-	.	ID=exon_91_2;Parent=mRNA_91
scaffold_1	prediction	five_prime_UTR	218746	218917	.	-	.	ID=UTR5_91;Parent=mRNA_91
scaffold_1	prediction	CDS	218703	218745	.	-	0	ID=CDS_91;Parent=mRNA_91
scaffold_1	prediction	exon	218464	218615	.	-	.	ID=exon_91_3;Parent=mRNA_91
scaffold_1	prediction	CDS	218464	218615	.	-	2	ID=CDS_91;Parent=mRNA_91
scaffold_1	prediction	exon	218043	218401	.	-	.	ID=exon_91_4;Parent=mRNA_91
scaffold_1	prediction	CDS	218360	218401	.	-	0	ID=CDS_91;Parent=mRNA_91
scaffold_1	prediction	three_prime_UTR	218043	218359	.	-	.	ID=UTR3_91;Parent=mRNA_91
scaffold_1	prediction	gene	220725	221159	0	+	.	ID=gene_92;Name=jgi.p|Fomfom1|1187734;portal_id=Fomfom1;proteinId=1187734;transcriptId=1187925
scaffold_1	prediction	mRNA	220725	221159	.	+	.	ID=mRNA_92;Name=jgi.p|Fomfom1|1187734;Parent=gene_92;proteinId=1187734;track=FilteredModels1;transcriptId=1187925
scaffold_1	prediction	exon	220725	220847	.	+	.	ID=exon_92_1;Parent=mRNA_92
scaffold_1	prediction	CDS	220725	220847	.	+	0	ID=CDS_92;Parent=mRNA_92
scaffold_1	prediction	exon	220904	221065	.	+	.	ID=exon_92_2;Parent=mRNA_92
scaffold_1	prediction	CDS	220904	221065	.	+	0	ID=CDS_92;Parent=mRNA_92
scaffold_1	prediction	exon	221118	221159	.	+	.	ID=exon_92_3;Parent=mRNA_92
scaffold_1	prediction	CDS	221118	221159	.	+	0	ID=CDS_92;Parent=mRNA_92
scaffold_1	prediction	gene	221667	225758	0	+	.	ID=gene_93;Name=jgi.p|Fomfom1|1362278;portal_id=Fomfom1;proteinId=1362278;transcriptId=1362469
scaffold_1	prediction	mRNA	221667	225758	.	+	.	ID=mRNA_93;Name=jgi.p|Fomfom1|1362278;Parent=gene_93;proteinId=1362278;track=FilteredModels1;transcriptId=1362469
scaffold_1	prediction	exon	221667	221680	.	+	.	ID=exon_93_1;Parent=mRNA_93
scaffold_1	prediction	CDS	221667	221680	.	+	0	ID=CDS_93;Parent=mRNA_93
scaffold_1	prediction	exon	221735	221849	.	+	.	ID=exon_93_2;Parent=mRNA_93
scaffold_1	prediction	CDS	221735	221849	.	+	1	ID=CDS_93;Parent=mRNA_93
scaffold_1	prediction	exon	221915	222253	.	+	.	ID=exon_93_3;Parent=mRNA_93
scaffold_1	prediction	CDS	221915	222253	.	+	0	ID=CDS_93;Parent=mRNA_93
scaffold_1	prediction	exon	222388	223178	.	+	.	ID=exon_93_4;Parent=mRNA_93
scaffold_1	prediction	CDS	222388	223178	.	+	0	ID=CDS_93;Parent=mRNA_93
scaffold_1	prediction	exon	223242	224022	.	+	.	ID=exon_93_5;Parent=mRNA_93
scaffold_1	prediction	CDS	223242	224022	.	+	1	ID=CDS_93;Parent=mRNA_93
scaffold_1	prediction	exon	224100	225758	.	+	.	ID=exon_93_6;Parent=mRNA_93
scaffold_1	prediction	CDS	224100	225758	.	+	0	ID=CDS_93;Parent=mRNA_93
scaffold_1	prediction	gene	226558	227002	0	+	.	ID=gene_94;Name=jgi.p|Fomfom1|1190076;portal_id=Fomfom1;proteinId=1190076;transcriptId=1190267
scaffold_1	prediction	mRNA	226558	227002	.	+	.	ID=mRNA_94;Name=jgi.p|Fomfom1|1190076;Parent=gene_94;proteinId=1190076;track=FilteredModels1;transcriptId=1190267
scaffold_1	prediction	exon	226558	226674	.	+	.	ID=exon_94_1;Parent=mRNA_94
scaffold_1	prediction	CDS	226558	226674	.	+	0	ID=CDS_94;Parent=mRNA_94
scaffold_1	prediction	exon	226738	226899	.	+	.	ID=exon_94_2;Parent=mRNA_94
scaffold_1	prediction	CDS	226738	226899	.	+	0	ID=CDS_94;Parent=mRNA_94
scaffold_1	prediction	exon	226961	227002	.	+	.	ID=exon_94_3;Parent=mRNA_94
scaffold_1	prediction	CDS	226961	227002	.	+	0	ID=CDS_94;Parent=mRNA_94
scaffold_1	prediction	gene	227208	228513	0	-	.	ID=gene_95;Name=jgi.p|Fomfom1|1188164;portal_id=Fomfom1;proteinId=1188164;transcriptId=1188355
scaffold_1	prediction	mRNA	227208	228513	.	-	.	ID=mRNA_95;Name=jgi.p|Fomfom1|1188164;Parent=gene_95;proteinId=1188164;track=FilteredModels1;transcriptId=1188355
scaffold_1	prediction	exon	228157	228513	.	-	.	ID=exon_95_1;Parent=mRNA_95
scaffold_1	prediction	CDS	228157	228513	.	-	0	ID=CDS_95;Parent=mRNA_95
scaffold_1	prediction	exon	227895	228095	.	-	.	ID=exon_95_2;Parent=mRNA_95
scaffold_1	prediction	CDS	227895	228095	.	-	0	ID=CDS_95;Parent=mRNA_95
scaffold_1	prediction	exon	227707	227805	.	-	.	ID=exon_95_3;Parent=mRNA_95
scaffold_1	prediction	CDS	227707	227805	.	-	0	ID=CDS_95;Parent=mRNA_95
scaffold_1	prediction	exon	227596	227646	.	-	.	ID=exon_95_4;Parent=mRNA_95
scaffold_1	prediction	CDS	227596	227646	.	-	0	ID=CDS_95;Parent=mRNA_95
scaffold_1	prediction	exon	227506	227535	.	-	.	ID=exon_95_5;Parent=mRNA_95
scaffold_1	prediction	CDS	227506	227535	.	-	0	ID=CDS_95;Parent=mRNA_95
scaffold_1	prediction	exon	227377	227451	.	-	.	ID=exon_95_6;Parent=mRNA_95
scaffold_1	prediction	CDS	227377	227451	.	-	0	ID=CDS_95;Parent=mRNA_95
scaffold_1	prediction	exon	227208	227318	.	-	.	ID=exon_95_7;Parent=mRNA_95
scaffold_1	prediction	CDS	227208	227318	.	-	0	ID=CDS_95;Parent=mRNA_95
scaffold_1	prediction	gene	229427	232125	0	-	.	ID=gene_96;Name=jgi.p|Fomfom1|1341653;portal_id=Fomfom1;proteinId=1341653;transcriptId=1341844
scaffold_1	prediction	mRNA	229427	232125	.	-	.	ID=mRNA_96;Name=jgi.p|Fomfom1|1341653;Parent=gene_96;proteinId=1341653;track=FilteredModels1;transcriptId=1341844
scaffold_1	prediction	exon	231958	232125	.	-	.	ID=exon_96_1;Parent=mRNA_96
scaffold_1	prediction	five_prime_UTR	231958	232125	.	-	.	ID=UTR5_96;Parent=mRNA_96
scaffold_1	prediction	exon	231652	231891	.	-	.	ID=exon_96_2;Parent=mRNA_96
scaffold_1	prediction	five_prime_UTR	231796	231891	.	-	.	ID=UTR5_96;Parent=mRNA_96
scaffold_1	prediction	CDS	231652	231795	.	-	0	ID=CDS_96;Parent=mRNA_96
scaffold_1	prediction	exon	231037	231600	.	-	.	ID=exon_96_3;Parent=mRNA_96
scaffold_1	prediction	CDS	231037	231600	.	-	0	ID=CDS_96;Parent=mRNA_96
scaffold_1	prediction	exon	230643	230997	.	-	.	ID=exon_96_4;Parent=mRNA_96
scaffold_1	prediction	CDS	230643	230997	.	-	0	ID=CDS_96;Parent=mRNA_96
scaffold_1	prediction	exon	230427	230582	.	-	.	ID=exon_96_5;Parent=mRNA_96
scaffold_1	prediction	CDS	230427	230582	.	-	2	ID=CDS_96;Parent=mRNA_96
scaffold_1	prediction	exon	230162	230355	.	-	.	ID=exon_96_6;Parent=mRNA_96
scaffold_1	prediction	CDS	230162	230355	.	-	2	ID=CDS_96;Parent=mRNA_96
scaffold_1	prediction	exon	229427	230113	.	-	.	ID=exon_96_7;Parent=mRNA_96
scaffold_1	prediction	CDS	229427	230113	.	-	0	ID=CDS_96;Parent=mRNA_96
scaffold_1	prediction	gene	233463	236470	0	+	.	ID=gene_97;Name=jgi.p|Fomfom1|6078;portal_id=Fomfom1;proteinId=6078;transcriptId=6078
scaffold_1	prediction	mRNA	233463	236470	.	+	.	ID=mRNA_97;Name=jgi.p|Fomfom1|6078;Parent=gene_97;proteinId=6078;track=FilteredModels1;transcriptId=6078
scaffold_1	prediction	exon	233463	234013	.	+	.	ID=exon_97_1;Parent=mRNA_97
scaffold_1	prediction	five_prime_UTR	233463	233589	.	+	.	ID=UTR5_97;Parent=mRNA_97
scaffold_1	prediction	CDS	233590	234013	.	+	0	ID=CDS_97;Parent=mRNA_97
scaffold_1	prediction	exon	234065	234142	.	+	.	ID=exon_97_2;Parent=mRNA_97
scaffold_1	prediction	CDS	234065	234142	.	+	2	ID=CDS_97;Parent=mRNA_97
scaffold_1	prediction	exon	234202	234306	.	+	.	ID=exon_97_3;Parent=mRNA_97
scaffold_1	prediction	CDS	234202	234306	.	+	2	ID=CDS_97;Parent=mRNA_97
scaffold_1	prediction	exon	234372	234546	.	+	.	ID=exon_97_4;Parent=mRNA_97
scaffold_1	prediction	CDS	234372	234546	.	+	2	ID=CDS_97;Parent=mRNA_97
scaffold_1	prediction	exon	234603	234693	.	+	.	ID=exon_97_5;Parent=mRNA_97
scaffold_1	prediction	CDS	234603	234693	.	+	1	ID=CDS_97;Parent=mRNA_97
scaffold_1	prediction	exon	234757	234966	.	+	.	ID=exon_97_6;Parent=mRNA_97
scaffold_1	prediction	CDS	234757	234966	.	+	0	ID=CDS_97;Parent=mRNA_97
scaffold_1	prediction	exon	235024	235377	.	+	.	ID=exon_97_7;Parent=mRNA_97
scaffold_1	prediction	CDS	235024	235377	.	+	0	ID=CDS_97;Parent=mRNA_97
scaffold_1	prediction	exon	235437	236470	.	+	.	ID=exon_97_8;Parent=mRNA_97
scaffold_1	prediction	CDS	235437	236240	.	+	0	ID=CDS_97;Parent=mRNA_97
scaffold_1	prediction	three_prime_UTR	236241	236470	.	+	.	ID=UTR3_97;Parent=mRNA_97
scaffold_1	prediction	gene	236389	240560	0	-	.	ID=gene_98;Name=jgi.p|Fomfom1|6045;portal_id=Fomfom1;proteinId=6045;transcriptId=6045
scaffold_1	prediction	mRNA	236389	240560	.	-	.	ID=mRNA_98;Name=jgi.p|Fomfom1|6045;Parent=gene_98;proteinId=6045;track=FilteredModels1;transcriptId=6045
scaffold_1	prediction	exon	240417	240560	.	-	.	ID=exon_98_1;Parent=mRNA_98
scaffold_1	prediction	five_prime_UTR	240417	240560	.	-	.	ID=UTR5_98;Parent=mRNA_98
scaffold_1	prediction	exon	240030	240364	.	-	.	ID=exon_98_2;Parent=mRNA_98
scaffold_1	prediction	five_prime_UTR	240259	240364	.	-	.	ID=UTR5_98;Parent=mRNA_98
scaffold_1	prediction	CDS	240030	240258	.	-	0	ID=CDS_98;Parent=mRNA_98
scaffold_1	prediction	exon	238723	239370	.	-	.	ID=exon_98_3;Parent=mRNA_98
scaffold_1	prediction	CDS	238723	239370	.	-	2	ID=CDS_98;Parent=mRNA_98
scaffold_1	prediction	exon	238592	238669	.	-	.	ID=exon_98_4;Parent=mRNA_98
scaffold_1	prediction	CDS	238592	238669	.	-	2	ID=CDS_98;Parent=mRNA_98
scaffold_1	prediction	exon	238433	238537	.	-	.	ID=exon_98_5;Parent=mRNA_98
scaffold_1	prediction	CDS	238433	238537	.	-	2	ID=CDS_98;Parent=mRNA_98
scaffold_1	prediction	exon	238200	238374	.	-	.	ID=exon_98_6;Parent=mRNA_98
scaffold_1	prediction	CDS	238200	238374	.	-	2	ID=CDS_98;Parent=mRNA_98
scaffold_1	prediction	exon	238058	238148	.	-	.	ID=exon_98_7;Parent=mRNA_98
scaffold_1	prediction	CDS	238058	238148	.	-	1	ID=CDS_98;Parent=mRNA_98
scaffold_1	prediction	exon	237780	237998	.	-	.	ID=exon_98_8;Parent=mRNA_98
scaffold_1	prediction	CDS	237780	237998	.	-	0	ID=CDS_98;Parent=mRNA_98
scaffold_1	prediction	exon	237374	237727	.	-	.	ID=exon_98_9;Parent=mRNA_98
scaffold_1	prediction	CDS	237374	237727	.	-	0	ID=CDS_98;Parent=mRNA_98
scaffold_1	prediction	exon	236389	237313	.	-	.	ID=exon_98_10;Parent=mRNA_98
scaffold_1	prediction	CDS	236534	237313	.	-	0	ID=CDS_98;Parent=mRNA_98
scaffold_1	prediction	three_prime_UTR	236389	236533	.	-	.	ID=UTR3_98;Parent=mRNA_98
scaffold_1	prediction	gene	241782	245154	0	+	.	ID=gene_99;Name=jgi.p|Fomfom1|1223614;portal_id=Fomfom1;proteinId=1223614;transcriptId=1223805
scaffold_1	prediction	mRNA	241782	245154	.	+	.	ID=mRNA_99;Name=jgi.p|Fomfom1|1223614;Parent=gene_99;proteinId=1223614;track=FilteredModels1;transcriptId=1223805
scaffold_1	prediction	exon	241782	241943	.	+	.	ID=exon_99_1;Parent=mRNA_99
scaffold_1	prediction	five_prime_UTR	241782	241793	.	+	.	ID=UTR5_99;Parent=mRNA_99
scaffold_1	prediction	CDS	241794	241943	.	+	0	ID=CDS_99;Parent=mRNA_99
scaffold_1	prediction	exon	242008	242017	.	+	.	ID=exon_99_2;Parent=mRNA_99
scaffold_1	prediction	CDS	242008	242017	.	+	0	ID=CDS_99;Parent=mRNA_99
scaffold_1	prediction	exon	242071	242088	.	+	.	ID=exon_99_3;Parent=mRNA_99
scaffold_1	prediction	CDS	242071	242088	.	+	2	ID=CDS_99;Parent=mRNA_99
scaffold_1	prediction	exon	242152	242212	.	+	.	ID=exon_99_4;Parent=mRNA_99
scaffold_1	prediction	CDS	242152	242212	.	+	2	ID=CDS_99;Parent=mRNA_99
scaffold_1	prediction	exon	242264	242423	.	+	.	ID=exon_99_5;Parent=mRNA_99
scaffold_1	prediction	CDS	242264	242423	.	+	1	ID=CDS_99;Parent=mRNA_99
scaffold_1	prediction	exon	242476	242516	.	+	.	ID=exon_99_6;Parent=mRNA_99
scaffold_1	prediction	CDS	242476	242516	.	+	0	ID=CDS_99;Parent=mRNA_99
scaffold_1	prediction	exon	242570	242600	.	+	.	ID=exon_99_7;Parent=mRNA_99
scaffold_1	prediction	CDS	242570	242600	.	+	1	ID=CDS_99;Parent=mRNA_99
scaffold_1	prediction	exon	242652	242693	.	+	.	ID=exon_99_8;Parent=mRNA_99
scaffold_1	prediction	CDS	242652	242693	.	+	0	ID=CDS_99;Parent=mRNA_99
scaffold_1	prediction	exon	242757	242803	.	+	.	ID=exon_99_9;Parent=mRNA_99
scaffold_1	prediction	CDS	242757	242803	.	+	0	ID=CDS_99;Parent=mRNA_99
scaffold_1	prediction	exon	242861	242951	.	+	.	ID=exon_99_10;Parent=mRNA_99
scaffold_1	prediction	CDS	242861	242951	.	+	1	ID=CDS_99;Parent=mRNA_99
scaffold_1	prediction	exon	243009	243080	.	+	.	ID=exon_99_11;Parent=mRNA_99
scaffold_1	prediction	CDS	243009	243080	.	+	0	ID=CDS_99;Parent=mRNA_99
scaffold_1	prediction	exon	243134	243184	.	+	.	ID=exon_99_12;Parent=mRNA_99
scaffold_1	prediction	CDS	243134	243184	.	+	0	ID=CDS_99;Parent=mRNA_99
scaffold_1	prediction	exon	243242	243479	.	+	.	ID=exon_99_13;Parent=mRNA_99
scaffold_1	prediction	CDS	243242	243479	.	+	0	ID=CDS_99;Parent=mRNA_99
scaffold_1	prediction	exon	243549	243603	.	+	.	ID=exon_99_14;Parent=mRNA_99
scaffold_1	prediction	CDS	243549	243603	.	+	2	ID=CDS_99;Parent=mRNA_99
scaffold_1	prediction	exon	243674	243803	.	+	.	ID=exon_99_15;Parent=mRNA_99
scaffold_1	prediction	CDS	243674	243803	.	+	1	ID=CDS_99;Parent=mRNA_99
scaffold_1	prediction	exon	243872	243917	.	+	.	ID=exon_99_16;Parent=mRNA_99
scaffold_1	prediction	CDS	243872	243917	.	+	0	ID=CDS_99;Parent=mRNA_99
scaffold_1	prediction	exon	243983	244006	.	+	.	ID=exon_99_17;Parent=mRNA_99
scaffold_1	prediction	CDS	243983	244006	.	+	2	ID=CDS_99;Parent=mRNA_99
scaffold_1	prediction	exon	244069	244214	.	+	.	ID=exon_99_18;Parent=mRNA_99
scaffold_1	prediction	CDS	244069	244214	.	+	2	ID=CDS_99;Parent=mRNA_99
scaffold_1	prediction	exon	244325	244477	.	+	.	ID=exon_99_19;Parent=mRNA_99
scaffold_1	prediction	CDS	244325	244477	.	+	0	ID=CDS_99;Parent=mRNA_99
scaffold_1	prediction	exon	244589	245154	.	+	.	ID=exon_99_20;Parent=mRNA_99
scaffold_1	prediction	CDS	244589	244900	.	+	0	ID=CDS_99;Parent=mRNA_99
scaffold_1	prediction	three_prime_UTR	244901	245154	.	+	.	ID=UTR3_99;Parent=mRNA_99
scaffold_1	prediction	gene	245263	247030	0	-	.	ID=gene_100;Name=jgi.p|Fomfom1|1362285;portal_id=Fomfom1;proteinId=1362285;transcriptId=1362476
scaffold_1	prediction	mRNA	245263	247030	.	-	.	ID=mRNA_100;Name=jgi.p|Fomfom1|1362285;Parent=gene_100;proteinId=1362285;track=FilteredModels1;transcriptId=1362476
scaffold_1	prediction	exon	246870	247030	.	-	.	ID=exon_100_1;Parent=mRNA_100
scaffold_1	prediction	CDS	246870	247030	.	-	0	ID=CDS_100;Parent=mRNA_100
scaffold_1	prediction	exon	246777	246803	.	-	.	ID=exon_100_2;Parent=mRNA_100
scaffold_1	prediction	CDS	246777	246803	.	-	1	ID=CDS_100;Parent=mRNA_100
scaffold_1	prediction	exon	246688	246709	.	-	.	ID=exon_100_3;Parent=mRNA_100
scaffold_1	prediction	CDS	246688	246709	.	-	1	ID=CDS_100;Parent=mRNA_100
scaffold_1	prediction	exon	246511	246594	.	-	.	ID=exon_100_4;Parent=mRNA_100
scaffold_1	prediction	CDS	246511	246594	.	-	0	ID=CDS_100;Parent=mRNA_100
scaffold_1	prediction	exon	246283	246445	.	-	.	ID=exon_100_5;Parent=mRNA_100
scaffold_1	prediction	CDS	246283	246445	.	-	0	ID=CDS_100;Parent=mRNA_100
scaffold_1	prediction	exon	245947	246205	.	-	.	ID=exon_100_6;Parent=mRNA_100
scaffold_1	prediction	CDS	245947	246205	.	-	2	ID=CDS_100;Parent=mRNA_100
scaffold_1	prediction	exon	245773	245860	.	-	.	ID=exon_100_7;Parent=mRNA_100
scaffold_1	prediction	CDS	245773	245860	.	-	1	ID=CDS_100;Parent=mRNA_100
scaffold_1	prediction	exon	245649	245698	.	-	.	ID=exon_100_8;Parent=mRNA_100
scaffold_1	prediction	CDS	245649	245698	.	-	0	ID=CDS_100;Parent=mRNA_100
scaffold_1	prediction	exon	245452	245559	.	-	.	ID=exon_100_9;Parent=mRNA_100
scaffold_1	prediction	CDS	245452	245559	.	-	1	ID=CDS_100;Parent=mRNA_100
scaffold_1	prediction	exon	245342	245375	.	-	.	ID=exon_100_10;Parent=mRNA_100
scaffold_1	prediction	CDS	245342	245375	.	-	1	ID=CDS_100;Parent=mRNA_100
scaffold_1	prediction	exon	245263	245274	.	-	.	ID=exon_100_11;Parent=mRNA_100
scaffold_1	prediction	CDS	245263	245274	.	-	0	ID=CDS_100;Parent=mRNA_100
scaffold_1	prediction	gene	247568	250011	0	-	.	ID=gene_101;Name=jgi.p|Fomfom1|1374799;portal_id=Fomfom1;proteinId=1374799;transcriptId=1374990
scaffold_1	prediction	mRNA	247568	250011	.	-	.	ID=mRNA_101;Name=jgi.p|Fomfom1|1374799;Parent=gene_101;proteinId=1374799;track=FilteredModels1;transcriptId=1374990
scaffold_1	prediction	exon	249771	250011	.	-	.	ID=exon_101_1;Parent=mRNA_101
scaffold_1	prediction	CDS	249771	250011	.	-	0	ID=CDS_101;Parent=mRNA_101
scaffold_1	prediction	exon	249399	249706	.	-	.	ID=exon_101_2;Parent=mRNA_101
scaffold_1	prediction	CDS	249399	249706	.	-	2	ID=CDS_101;Parent=mRNA_101
scaffold_1	prediction	exon	249111	249337	.	-	.	ID=exon_101_3;Parent=mRNA_101
scaffold_1	prediction	CDS	249111	249337	.	-	0	ID=CDS_101;Parent=mRNA_101
scaffold_1	prediction	exon	248914	249051	.	-	.	ID=exon_101_4;Parent=mRNA_101
scaffold_1	prediction	CDS	248914	249051	.	-	1	ID=CDS_101;Parent=mRNA_101
scaffold_1	prediction	exon	248708	248861	.	-	.	ID=exon_101_5;Parent=mRNA_101
scaffold_1	prediction	CDS	248708	248861	.	-	1	ID=CDS_101;Parent=mRNA_101
scaffold_1	prediction	exon	248528	248642	.	-	.	ID=exon_101_6;Parent=mRNA_101
scaffold_1	prediction	CDS	248528	248642	.	-	0	ID=CDS_101;Parent=mRNA_101
scaffold_1	prediction	exon	248227	248465	.	-	.	ID=exon_101_7;Parent=mRNA_101
scaffold_1	prediction	CDS	248227	248465	.	-	2	ID=CDS_101;Parent=mRNA_101
scaffold_1	prediction	exon	247568	248146	.	-	.	ID=exon_101_8;Parent=mRNA_101
scaffold_1	prediction	CDS	247943	248146	.	-	0	ID=CDS_101;Parent=mRNA_101
scaffold_1	prediction	three_prime_UTR	247568	247942	.	-	.	ID=UTR3_101;Parent=mRNA_101
scaffold_1	prediction	gene	251003	254118	0	+	.	ID=gene_102;Name=jgi.p|Fomfom1|1223665;portal_id=Fomfom1;proteinId=1223665;transcriptId=1223856
scaffold_1	prediction	mRNA	251003	254118	.	+	.	ID=mRNA_102;Name=jgi.p|Fomfom1|1223665;Parent=gene_102;proteinId=1223665;track=FilteredModels1;transcriptId=1223856
scaffold_1	prediction	exon	251003	251171	.	+	.	ID=exon_102_1;Parent=mRNA_102
scaffold_1	prediction	five_prime_UTR	251003	251101	.	+	.	ID=UTR5_102;Parent=mRNA_102
scaffold_1	prediction	CDS	251102	251171	.	+	0	ID=CDS_102;Parent=mRNA_102
scaffold_1	prediction	exon	251231	251270	.	+	.	ID=exon_102_2;Parent=mRNA_102
scaffold_1	prediction	CDS	251231	251270	.	+	2	ID=CDS_102;Parent=mRNA_102
scaffold_1	prediction	exon	251344	251506	.	+	.	ID=exon_102_3;Parent=mRNA_102
scaffold_1	prediction	CDS	251344	251506	.	+	1	ID=CDS_102;Parent=mRNA_102
scaffold_1	prediction	exon	252189	252963	.	+	.	ID=exon_102_4;Parent=mRNA_102
scaffold_1	prediction	CDS	252189	252963	.	+	0	ID=CDS_102;Parent=mRNA_102
scaffold_1	prediction	exon	253023	253275	.	+	.	ID=exon_102_5;Parent=mRNA_102
scaffold_1	prediction	CDS	253023	253275	.	+	2	ID=CDS_102;Parent=mRNA_102
scaffold_1	prediction	exon	253350	254118	.	+	.	ID=exon_102_6;Parent=mRNA_102
scaffold_1	prediction	CDS	253350	253698	.	+	1	ID=CDS_102;Parent=mRNA_102
scaffold_1	prediction	three_prime_UTR	253699	254118	.	+	.	ID=UTR3_102;Parent=mRNA_102
scaffold_1	prediction	gene	254378	256492	0	+	.	ID=gene_103;Name=jgi.p|Fomfom1|1188013;portal_id=Fomfom1;proteinId=1188013;transcriptId=1188204
scaffold_1	prediction	mRNA	254378	256492	.	+	.	ID=mRNA_103;Name=jgi.p|Fomfom1|1188013;Parent=gene_103;proteinId=1188013;track=FilteredModels1;transcriptId=1188204
scaffold_1	prediction	exon	254378	255337	.	+	.	ID=exon_103_1;Parent=mRNA_103
scaffold_1	prediction	CDS	254378	255337	.	+	0	ID=CDS_103;Parent=mRNA_103
scaffold_1	prediction	exon	255389	256492	.	+	.	ID=exon_103_2;Parent=mRNA_103
scaffold_1	prediction	CDS	255389	256492	.	+	0	ID=CDS_103;Parent=mRNA_103
scaffold_1	prediction	gene	258064	258926	0	-	.	ID=gene_104;Name=jgi.p|Fomfom1|6675;portal_id=Fomfom1;proteinId=6675;transcriptId=6675
scaffold_1	prediction	mRNA	258064	258926	.	-	.	ID=mRNA_104;Name=jgi.p|Fomfom1|6675;Parent=gene_104;proteinId=6675;track=FilteredModels1;transcriptId=6675
scaffold_1	prediction	exon	258802	258926	.	-	.	ID=exon_104_1;Parent=mRNA_104
scaffold_1	prediction	five_prime_UTR	258844	258926	.	-	.	ID=UTR5_104;Parent=mRNA_104
scaffold_1	prediction	CDS	258802	258843	.	-	0	ID=CDS_104;Parent=mRNA_104
scaffold_1	prediction	exon	258654	258737	.	-	.	ID=exon_104_2;Parent=mRNA_104
scaffold_1	prediction	CDS	258654	258737	.	-	0	ID=CDS_104;Parent=mRNA_104
scaffold_1	prediction	exon	258538	258597	.	-	.	ID=exon_104_3;Parent=mRNA_104
scaffold_1	prediction	CDS	258538	258597	.	-	0	ID=CDS_104;Parent=mRNA_104
scaffold_1	prediction	exon	258064	258465	.	-	.	ID=exon_104_4;Parent=mRNA_104
scaffold_1	prediction	CDS	258268	258465	.	-	0	ID=CDS_104;Parent=mRNA_104
scaffold_1	prediction	three_prime_UTR	258064	258267	.	-	.	ID=UTR3_104;Parent=mRNA_104
scaffold_1	prediction	gene	262792	263594	0	-	.	ID=gene_105;Name=jgi.p|Fomfom1|1362290;portal_id=Fomfom1;proteinId=1362290;transcriptId=1362481
scaffold_1	prediction	mRNA	262792	263594	.	-	.	ID=mRNA_105;Name=jgi.p|Fomfom1|1362290;Parent=gene_105;proteinId=1362290;track=FilteredModels1;transcriptId=1362481
scaffold_1	prediction	exon	263278	263594	.	-	.	ID=exon_105_1;Parent=mRNA_105
scaffold_1	prediction	CDS	263278	263594	.	-	0	ID=CDS_105;Parent=mRNA_105
scaffold_1	prediction	exon	263120	263180	.	-	.	ID=exon_105_2;Parent=mRNA_105
scaffold_1	prediction	CDS	263120	263180	.	-	1	ID=CDS_105;Parent=mRNA_105
scaffold_1	prediction	exon	262792	263031	.	-	.	ID=exon_105_3;Parent=mRNA_105
scaffold_1	prediction	CDS	262792	263031	.	-	0	ID=CDS_105;Parent=mRNA_105
scaffold_1	prediction	gene	265329	265766	0	-	.	ID=gene_106;Name=jgi.p|Fomfom1|1187805;portal_id=Fomfom1;proteinId=1187805;transcriptId=1187996
scaffold_1	prediction	mRNA	265329	265766	.	-	.	ID=mRNA_106;Name=jgi.p|Fomfom1|1187805;Parent=gene_106;proteinId=1187805;track=FilteredModels1;transcriptId=1187996
scaffold_1	prediction	exon	265656	265766	.	-	.	ID=exon_106_1;Parent=mRNA_106
scaffold_1	prediction	CDS	265656	265766	.	-	0	ID=CDS_106;Parent=mRNA_106
scaffold_1	prediction	exon	265429	265590	.	-	.	ID=exon_106_2;Parent=mRNA_106
scaffold_1	prediction	CDS	265429	265590	.	-	0	ID=CDS_106;Parent=mRNA_106
scaffold_1	prediction	exon	265329	265370	.	-	.	ID=exon_106_3;Parent=mRNA_106
scaffold_1	prediction	CDS	265329	265370	.	-	0	ID=CDS_106;Parent=mRNA_106
scaffold_1	prediction	gene	267019	268814	0	-	.	ID=gene_107;Name=jgi.p|Fomfom1|1362292;portal_id=Fomfom1;proteinId=1362292;transcriptId=1362483
scaffold_1	prediction	mRNA	267019	268814	.	-	.	ID=mRNA_107;Name=jgi.p|Fomfom1|1362292;Parent=gene_107;proteinId=1362292;track=FilteredModels1;transcriptId=1362483
scaffold_1	prediction	exon	268627	268814	.	-	.	ID=exon_107_1;Parent=mRNA_107
scaffold_1	prediction	CDS	268627	268814	.	-	0	ID=CDS_107;Parent=mRNA_107
scaffold_1	prediction	exon	268495	268558	.	-	.	ID=exon_107_2;Parent=mRNA_107
scaffold_1	prediction	CDS	268495	268558	.	-	1	ID=CDS_107;Parent=mRNA_107
scaffold_1	prediction	exon	268392	268439	.	-	.	ID=exon_107_3;Parent=mRNA_107
scaffold_1	prediction	CDS	268392	268439	.	-	0	ID=CDS_107;Parent=mRNA_107
scaffold_1	prediction	exon	268282	268335	.	-	.	ID=exon_107_4;Parent=mRNA_107
scaffold_1	prediction	CDS	268282	268335	.	-	0	ID=CDS_107;Parent=mRNA_107
scaffold_1	prediction	exon	268199	268225	.	-	.	ID=exon_107_5;Parent=mRNA_107
scaffold_1	prediction	CDS	268199	268225	.	-	0	ID=CDS_107;Parent=mRNA_107
scaffold_1	prediction	exon	268011	268139	.	-	.	ID=exon_107_6;Parent=mRNA_107
scaffold_1	prediction	CDS	268011	268139	.	-	0	ID=CDS_107;Parent=mRNA_107
scaffold_1	prediction	exon	267942	267954	.	-	.	ID=exon_107_7;Parent=mRNA_107
scaffold_1	prediction	CDS	267942	267954	.	-	0	ID=CDS_107;Parent=mRNA_107
scaffold_1	prediction	exon	267854	267880	.	-	.	ID=exon_107_8;Parent=mRNA_107
scaffold_1	prediction	CDS	267854	267880	.	-	2	ID=CDS_107;Parent=mRNA_107
scaffold_1	prediction	exon	267771	267797	.	-	.	ID=exon_107_9;Parent=mRNA_107
scaffold_1	prediction	CDS	267771	267797	.	-	2	ID=CDS_107;Parent=mRNA_107
scaffold_1	prediction	exon	267660	267733	.	-	.	ID=exon_107_10;Parent=mRNA_107
scaffold_1	prediction	CDS	267660	267733	.	-	2	ID=CDS_107;Parent=mRNA_107
scaffold_1	prediction	exon	267513	267605	.	-	.	ID=exon_107_11;Parent=mRNA_107
scaffold_1	prediction	CDS	267513	267605	.	-	0	ID=CDS_107;Parent=mRNA_107
scaffold_1	prediction	exon	267372	267448	.	-	.	ID=exon_107_12;Parent=mRNA_107
scaffold_1	prediction	CDS	267372	267448	.	-	0	ID=CDS_107;Parent=mRNA_107
scaffold_1	prediction	exon	267212	267311	.	-	.	ID=exon_107_13;Parent=mRNA_107
scaffold_1	prediction	CDS	267212	267311	.	-	1	ID=CDS_107;Parent=mRNA_107
scaffold_1	prediction	exon	267019	267153	.	-	.	ID=exon_107_14;Parent=mRNA_107
scaffold_1	prediction	CDS	267019	267153	.	-	0	ID=CDS_107;Parent=mRNA_107
scaffold_1	prediction	gene	270891	272491	0	-	.	ID=gene_108;Name=jgi.p|Fomfom1|1212849;portal_id=Fomfom1;proteinId=1212849;transcriptId=1213040
scaffold_1	prediction	mRNA	270891	272491	.	-	.	ID=mRNA_108;Name=jgi.p|Fomfom1|1212849;Parent=gene_108;proteinId=1212849;track=FilteredModels1;transcriptId=1213040
scaffold_1	prediction	exon	272320	272491	.	-	.	ID=exon_108_1;Parent=mRNA_108
scaffold_1	prediction	CDS	272320	272491	.	-	0	ID=CDS_108;Parent=mRNA_108
scaffold_1	prediction	exon	272155	272260	.	-	.	ID=exon_108_2;Parent=mRNA_108
scaffold_1	prediction	CDS	272155	272260	.	-	2	ID=CDS_108;Parent=mRNA_108
scaffold_1	prediction	exon	271023	272090	.	-	.	ID=exon_108_3;Parent=mRNA_108
scaffold_1	prediction	CDS	271023	272090	.	-	1	ID=CDS_108;Parent=mRNA_108
scaffold_1	prediction	exon	270891	270963	.	-	.	ID=exon_108_4;Parent=mRNA_108
scaffold_1	prediction	CDS	270891	270963	.	-	1	ID=CDS_108;Parent=mRNA_108
scaffold_1	prediction	gene	273553	274031	0	+	.	ID=gene_109;Name=jgi.p|Fomfom1|1188958;portal_id=Fomfom1;proteinId=1188958;transcriptId=1189149
scaffold_1	prediction	mRNA	273553	274031	.	+	.	ID=mRNA_109;Name=jgi.p|Fomfom1|1188958;Parent=gene_109;proteinId=1188958;track=FilteredModels1;transcriptId=1189149
scaffold_1	prediction	exon	273553	273660	.	+	.	ID=exon_109_1;Parent=mRNA_109
scaffold_1	prediction	CDS	273553	273660	.	+	0	ID=CDS_109;Parent=mRNA_109
scaffold_1	prediction	exon	273745	273906	.	+	.	ID=exon_109_2;Parent=mRNA_109
scaffold_1	prediction	CDS	273745	273906	.	+	0	ID=CDS_109;Parent=mRNA_109
scaffold_1	prediction	exon	273990	274031	.	+	.	ID=exon_109_3;Parent=mRNA_109
scaffold_1	prediction	CDS	273990	274031	.	+	0	ID=CDS_109;Parent=mRNA_109
scaffold_1	prediction	gene	274441	275842	0	-	.	ID=gene_110;Name=jgi.p|Fomfom1|1223775;portal_id=Fomfom1;proteinId=1223775;transcriptId=1223966
scaffold_1	prediction	mRNA	274441	275842	.	-	.	ID=mRNA_110;Name=jgi.p|Fomfom1|1223775;Parent=gene_110;proteinId=1223775;track=FilteredModels1;transcriptId=1223966
scaffold_1	prediction	exon	275759	275842	.	-	.	ID=exon_110_1;Parent=mRNA_110
scaffold_1	prediction	five_prime_UTR	275759	275842	.	-	.	ID=UTR5_110;Parent=mRNA_110
scaffold_1	prediction	exon	275411	275693	.	-	.	ID=exon_110_2;Parent=mRNA_110
scaffold_1	prediction	five_prime_UTR	275458	275693	.	-	.	ID=UTR5_110;Parent=mRNA_110
scaffold_1	prediction	CDS	275411	275457	.	-	0	ID=CDS_110;Parent=mRNA_110
scaffold_1	prediction	exon	275104	275167	.	-	.	ID=exon_110_3;Parent=mRNA_110
scaffold_1	prediction	CDS	275104	275167	.	-	1	ID=CDS_110;Parent=mRNA_110
scaffold_1	prediction	exon	274920	275021	.	-	.	ID=exon_110_4;Parent=mRNA_110
scaffold_1	prediction	CDS	274920	275021	.	-	0	ID=CDS_110;Parent=mRNA_110
scaffold_1	prediction	exon	274832	274867	.	-	.	ID=exon_110_5;Parent=mRNA_110
scaffold_1	prediction	CDS	274832	274867	.	-	0	ID=CDS_110;Parent=mRNA_110
scaffold_1	prediction	exon	274441	274771	.	-	.	ID=exon_110_6;Parent=mRNA_110
scaffold_1	prediction	CDS	274667	274771	.	-	0	ID=CDS_110;Parent=mRNA_110
scaffold_1	prediction	three_prime_UTR	274441	274666	.	-	.	ID=UTR3_110;Parent=mRNA_110
scaffold_1	prediction	gene	276476	277999	0	-	.	ID=gene_111;Name=jgi.p|Fomfom1|1223789;portal_id=Fomfom1;proteinId=1223789;transcriptId=1223980
scaffold_1	prediction	mRNA	276476	277999	.	-	.	ID=mRNA_111;Name=jgi.p|Fomfom1|1223789;Parent=gene_111;proteinId=1223789;track=FilteredModels1;transcriptId=1223980
scaffold_1	prediction	exon	276476	277999	.	-	.	ID=exon_111_1;Parent=mRNA_111
scaffold_1	prediction	five_prime_UTR	277602	277999	.	-	.	ID=UTR5_111;Parent=mRNA_111
scaffold_1	prediction	CDS	276777	277601	.	-	0	ID=CDS_111;Parent=mRNA_111
scaffold_1	prediction	three_prime_UTR	276476	276776	.	-	.	ID=UTR3_111;Parent=mRNA_111
scaffold_1	prediction	gene	277743	278499	0	+	.	ID=gene_112;Name=jgi.p|Fomfom1|7468;portal_id=Fomfom1;proteinId=7468;transcriptId=7468
scaffold_1	prediction	mRNA	277743	278499	.	+	.	ID=mRNA_112;Name=jgi.p|Fomfom1|7468;Parent=gene_112;proteinId=7468;track=FilteredModels1;transcriptId=7468
scaffold_1	prediction	exon	277743	278499	.	+	.	ID=exon_112_1;Parent=mRNA_112
scaffold_1	prediction	five_prime_UTR	277743	277884	.	+	.	ID=UTR5_112;Parent=mRNA_112
scaffold_1	prediction	CDS	277885	278388	.	+	0	ID=CDS_112;Parent=mRNA_112
scaffold_1	prediction	three_prime_UTR	278389	278499	.	+	.	ID=UTR3_112;Parent=mRNA_112
scaffold_1	prediction	gene	278462	279134	0	+	.	ID=gene_113;Name=jgi.p|Fomfom1|7601;portal_id=Fomfom1;proteinId=7601;transcriptId=7601
scaffold_1	prediction	mRNA	278462	279134	.	+	.	ID=mRNA_113;Name=jgi.p|Fomfom1|7601;Parent=gene_113;proteinId=7601;track=FilteredModels1;transcriptId=7601
scaffold_1	prediction	exon	278462	278927	.	+	.	ID=exon_113_1;Parent=mRNA_113
scaffold_1	prediction	five_prime_UTR	278462	278493	.	+	.	ID=UTR5_113;Parent=mRNA_113
scaffold_1	prediction	CDS	278494	278910	.	+	0	ID=CDS_113;Parent=mRNA_113
scaffold_1	prediction	three_prime_UTR	278911	278927	.	+	.	ID=UTR3_113;Parent=mRNA_113
scaffold_1	prediction	exon	278977	279134	.	+	.	ID=exon_113_2;Parent=mRNA_113
scaffold_1	prediction	three_prime_UTR	278977	279134	.	+	.	ID=UTR3_113;Parent=mRNA_113
scaffold_1	prediction	gene	279128	280005	0	+	.	ID=gene_114;Name=jgi.p|Fomfom1|7572;portal_id=Fomfom1;proteinId=7572;transcriptId=7572
scaffold_1	prediction	mRNA	279128	280005	.	+	.	ID=mRNA_114;Name=jgi.p|Fomfom1|7572;Parent=gene_114;proteinId=7572;track=FilteredModels1;transcriptId=7572
scaffold_1	prediction	exon	279128	280005	.	+	.	ID=exon_114_1;Parent=mRNA_114
scaffold_1	prediction	five_prime_UTR	279128	279238	.	+	.	ID=UTR5_114;Parent=mRNA_114
scaffold_1	prediction	CDS	279239	279886	.	+	0	ID=CDS_114;Parent=mRNA_114
scaffold_1	prediction	three_prime_UTR	279887	280005	.	+	.	ID=UTR3_114;Parent=mRNA_114
scaffold_1	prediction	gene	282151	284842	0	-	.	ID=gene_115;Name=jgi.p|Fomfom1|7852;portal_id=Fomfom1;proteinId=7852;transcriptId=7852
scaffold_1	prediction	mRNA	282151	284842	.	-	.	ID=mRNA_115;Name=jgi.p|Fomfom1|7852;Parent=gene_115;proteinId=7852;track=FilteredModels1;transcriptId=7852
scaffold_1	prediction	exon	284635	284842	.	-	.	ID=exon_115_1;Parent=mRNA_115
scaffold_1	prediction	five_prime_UTR	284759	284842	.	-	.	ID=UTR5_115;Parent=mRNA_115
scaffold_1	prediction	CDS	284635	284758	.	-	0	ID=CDS_115;Parent=mRNA_115
scaffold_1	prediction	exon	284484	284581	.	-	.	ID=exon_115_2;Parent=mRNA_115
scaffold_1	prediction	CDS	284484	284581	.	-	2	ID=CDS_115;Parent=mRNA_115
scaffold_1	prediction	exon	284325	284416	.	-	.	ID=exon_115_3;Parent=mRNA_115
scaffold_1	prediction	CDS	284325	284416	.	-	0	ID=CDS_115;Parent=mRNA_115
scaffold_1	prediction	exon	284118	284259	.	-	.	ID=exon_115_4;Parent=mRNA_115
scaffold_1	prediction	CDS	284118	284259	.	-	1	ID=CDS_115;Parent=mRNA_115
scaffold_1	prediction	exon	283877	284049	.	-	.	ID=exon_115_5;Parent=mRNA_115
scaffold_1	prediction	CDS	283877	284049	.	-	0	ID=CDS_115;Parent=mRNA_115
scaffold_1	prediction	exon	283509	283759	.	-	.	ID=exon_115_6;Parent=mRNA_115
scaffold_1	prediction	CDS	283509	283759	.	-	1	ID=CDS_115;Parent=mRNA_115
scaffold_1	prediction	exon	283388	283454	.	-	.	ID=exon_115_7;Parent=mRNA_115
scaffold_1	prediction	CDS	283388	283454	.	-	2	ID=CDS_115;Parent=mRNA_115
scaffold_1	prediction	exon	283074	283316	.	-	.	ID=exon_115_8;Parent=mRNA_115
scaffold_1	prediction	CDS	283074	283316	.	-	1	ID=CDS_115;Parent=mRNA_115
scaffold_1	prediction	exon	282758	282991	.	-	.	ID=exon_115_9;Parent=mRNA_115
scaffold_1	prediction	CDS	282758	282991	.	-	1	ID=CDS_115;Parent=mRNA_115
scaffold_1	prediction	exon	282631	282663	.	-	.	ID=exon_115_10;Parent=mRNA_115
scaffold_1	prediction	CDS	282631	282663	.	-	1	ID=CDS_115;Parent=mRNA_115
scaffold_1	prediction	exon	282531	282559	.	-	.	ID=exon_115_11;Parent=mRNA_115
scaffold_1	prediction	CDS	282531	282559	.	-	1	ID=CDS_115;Parent=mRNA_115
scaffold_1	prediction	exon	282151	282434	.	-	.	ID=exon_115_12;Parent=mRNA_115
scaffold_1	prediction	CDS	282289	282434	.	-	2	ID=CDS_115;Parent=mRNA_115
scaffold_1	prediction	three_prime_UTR	282151	282288	.	-	.	ID=UTR3_115;Parent=mRNA_115
scaffold_1	prediction	gene	287989	289178	0	+	.	ID=gene_116;Name=jgi.p|Fomfom1|1223851;portal_id=Fomfom1;proteinId=1223851;transcriptId=1224042
scaffold_1	prediction	mRNA	287989	289178	.	+	.	ID=mRNA_116;Name=jgi.p|Fomfom1|1223851;Parent=gene_116;proteinId=1223851;track=FilteredModels1;transcriptId=1224042
scaffold_1	prediction	exon	287989	288155	.	+	.	ID=exon_116_1;Parent=mRNA_116
scaffold_1	prediction	five_prime_UTR	287989	288011	.	+	.	ID=UTR5_116;Parent=mRNA_116
scaffold_1	prediction	CDS	288012	288155	.	+	0	ID=CDS_116;Parent=mRNA_116
scaffold_1	prediction	exon	288290	288341	.	+	.	ID=exon_116_2;Parent=mRNA_116
scaffold_1	prediction	CDS	288290	288341	.	+	0	ID=CDS_116;Parent=mRNA_116
scaffold_1	prediction	exon	288399	288493	.	+	.	ID=exon_116_3;Parent=mRNA_116
scaffold_1	prediction	CDS	288399	288493	.	+	2	ID=CDS_116;Parent=mRNA_116
scaffold_1	prediction	exon	288553	288632	.	+	.	ID=exon_116_4;Parent=mRNA_116
scaffold_1	prediction	CDS	288553	288632	.	+	0	ID=CDS_116;Parent=mRNA_116
scaffold_1	prediction	exon	288767	288873	.	+	.	ID=exon_116_5;Parent=mRNA_116
scaffold_1	prediction	CDS	288767	288873	.	+	1	ID=CDS_116;Parent=mRNA_116
scaffold_1	prediction	exon	289133	289178	.	+	.	ID=exon_116_6;Parent=mRNA_116
scaffold_1	prediction	CDS	289133	289178	.	+	2	ID=CDS_116;Parent=mRNA_116
scaffold_1	prediction	gene	290222	292379	0	-	.	ID=gene_117;Name=jgi.p|Fomfom1|1442691;portal_id=Fomfom1;proteinId=1442691;transcriptId=1442882
scaffold_1	prediction	mRNA	290222	292379	.	-	.	ID=mRNA_117;Name=jgi.p|Fomfom1|1442691;Parent=gene_117;proteinId=1442691;track=FilteredModels1;transcriptId=1442882
scaffold_1	prediction	exon	292084	292379	.	-	.	ID=exon_117_1;Parent=mRNA_117
scaffold_1	prediction	five_prime_UTR	292134	292379	.	-	.	ID=UTR5_117;Parent=mRNA_117
scaffold_1	prediction	CDS	292084	292133	.	-	0	ID=CDS_117;Parent=mRNA_117
scaffold_1	prediction	exon	291975	292009	.	-	.	ID=exon_117_2;Parent=mRNA_117
scaffold_1	prediction	CDS	291975	292009	.	-	1	ID=CDS_117;Parent=mRNA_117
scaffold_1	prediction	exon	291750	291913	.	-	.	ID=exon_117_3;Parent=mRNA_117
scaffold_1	prediction	CDS	291750	291913	.	-	2	ID=CDS_117;Parent=mRNA_117
scaffold_1	prediction	exon	291567	291630	.	-	.	ID=exon_117_4;Parent=mRNA_117
scaffold_1	prediction	CDS	291567	291630	.	-	0	ID=CDS_117;Parent=mRNA_117
scaffold_1	prediction	exon	291409	291503	.	-	.	ID=exon_117_5;Parent=mRNA_117
scaffold_1	prediction	CDS	291409	291503	.	-	2	ID=CDS_117;Parent=mRNA_117
scaffold_1	prediction	exon	291258	291348	.	-	.	ID=exon_117_6;Parent=mRNA_117
scaffold_1	prediction	CDS	291258	291348	.	-	0	ID=CDS_117;Parent=mRNA_117
scaffold_1	prediction	exon	291022	291147	.	-	.	ID=exon_117_7;Parent=mRNA_117
scaffold_1	prediction	CDS	291022	291147	.	-	2	ID=CDS_117;Parent=mRNA_117
scaffold_1	prediction	exon	290948	290963	.	-	.	ID=exon_117_8;Parent=mRNA_117
scaffold_1	prediction	CDS	290948	290963	.	-	2	ID=CDS_117;Parent=mRNA_117
scaffold_1	prediction	exon	290850	290898	.	-	.	ID=exon_117_9;Parent=mRNA_117
scaffold_1	prediction	CDS	290850	290898	.	-	1	ID=CDS_117;Parent=mRNA_117
scaffold_1	prediction	exon	290754	290794	.	-	.	ID=exon_117_10;Parent=mRNA_117
scaffold_1	prediction	CDS	290754	290794	.	-	0	ID=CDS_117;Parent=mRNA_117
scaffold_1	prediction	exon	290222	290693	.	-	.	ID=exon_117_11;Parent=mRNA_117
scaffold_1	prediction	CDS	290345	290693	.	-	1	ID=CDS_117;Parent=mRNA_117
scaffold_1	prediction	three_prime_UTR	290222	290344	.	-	.	ID=UTR3_117;Parent=mRNA_117
scaffold_1	prediction	gene	293135	295395	0	-	.	ID=gene_118;Name=jgi.p|Fomfom1|1341676;portal_id=Fomfom1;proteinId=1341676;transcriptId=1341867
scaffold_1	prediction	mRNA	293135	295395	.	-	.	ID=mRNA_118;Name=jgi.p|Fomfom1|1341676;Parent=gene_118;proteinId=1341676;track=FilteredModels1;transcriptId=1341867
scaffold_1	prediction	exon	295027	295395	.	-	.	ID=exon_118_1;Parent=mRNA_118
scaffold_1	prediction	five_prime_UTR	295169	295395	.	-	.	ID=UTR5_118;Parent=mRNA_118
scaffold_1	prediction	CDS	295027	295168	.	-	0	ID=CDS_118;Parent=mRNA_118
scaffold_1	prediction	exon	294883	294958	.	-	.	ID=exon_118_2;Parent=mRNA_118
scaffold_1	prediction	CDS	294883	294958	.	-	2	ID=CDS_118;Parent=mRNA_118
scaffold_1	prediction	exon	294746	294819	.	-	.	ID=exon_118_3;Parent=mRNA_118
scaffold_1	prediction	CDS	294746	294819	.	-	1	ID=CDS_118;Parent=mRNA_118
scaffold_1	prediction	exon	294477	294685	.	-	.	ID=exon_118_4;Parent=mRNA_118
scaffold_1	prediction	CDS	294477	294685	.	-	2	ID=CDS_118;Parent=mRNA_118
scaffold_1	prediction	exon	294156	294410	.	-	.	ID=exon_118_5;Parent=mRNA_118
scaffold_1	prediction	CDS	294156	294410	.	-	0	ID=CDS_118;Parent=mRNA_118
scaffold_1	prediction	exon	294057	294093	.	-	.	ID=exon_118_6;Parent=mRNA_118
scaffold_1	prediction	CDS	294057	294093	.	-	0	ID=CDS_118;Parent=mRNA_118
scaffold_1	prediction	exon	293977	294005	.	-	.	ID=exon_118_7;Parent=mRNA_118
scaffold_1	prediction	CDS	293977	294005	.	-	2	ID=CDS_118;Parent=mRNA_118
scaffold_1	prediction	exon	293851	293923	.	-	.	ID=exon_118_8;Parent=mRNA_118
scaffold_1	prediction	CDS	293851	293923	.	-	0	ID=CDS_118;Parent=mRNA_118
scaffold_1	prediction	exon	293565	293788	.	-	.	ID=exon_118_9;Parent=mRNA_118
scaffold_1	prediction	CDS	293565	293788	.	-	2	ID=CDS_118;Parent=mRNA_118
scaffold_1	prediction	exon	293392	293480	.	-	.	ID=exon_118_10;Parent=mRNA_118
scaffold_1	prediction	CDS	293392	293480	.	-	0	ID=CDS_118;Parent=mRNA_118
scaffold_1	prediction	exon	293135	293333	.	-	.	ID=exon_118_11;Parent=mRNA_118
scaffold_1	prediction	CDS	293135	293333	.	-	1	ID=CDS_118;Parent=mRNA_118
scaffold_1	prediction	gene	296717	298690	0	+	.	ID=gene_119;Name=jgi.p|Fomfom1|1223864;portal_id=Fomfom1;proteinId=1223864;transcriptId=1224055
scaffold_1	prediction	mRNA	296717	298690	.	+	.	ID=mRNA_119;Name=jgi.p|Fomfom1|1223864;Parent=gene_119;proteinId=1223864;track=FilteredModels1;transcriptId=1224055
scaffold_1	prediction	exon	296717	296948	.	+	.	ID=exon_119_1;Parent=mRNA_119
scaffold_1	prediction	five_prime_UTR	296717	296807	.	+	.	ID=UTR5_119;Parent=mRNA_119
scaffold_1	prediction	CDS	296808	296948	.	+	0	ID=CDS_119;Parent=mRNA_119
scaffold_1	prediction	exon	297009	297448	.	+	.	ID=exon_119_2;Parent=mRNA_119
scaffold_1	prediction	CDS	297009	297448	.	+	0	ID=CDS_119;Parent=mRNA_119
scaffold_1	prediction	exon	297532	297778	.	+	.	ID=exon_119_3;Parent=mRNA_119
scaffold_1	prediction	CDS	297532	297778	.	+	1	ID=CDS_119;Parent=mRNA_119
scaffold_1	prediction	exon	297861	297951	.	+	.	ID=exon_119_4;Parent=mRNA_119
scaffold_1	prediction	CDS	297861	297951	.	+	0	ID=CDS_119;Parent=mRNA_119
scaffold_1	prediction	exon	297978	298690	.	+	.	ID=exon_119_5;Parent=mRNA_119
scaffold_1	prediction	CDS	297978	298564	.	+	2	ID=CDS_119;Parent=mRNA_119
scaffold_1	prediction	three_prime_UTR	298565	298690	.	+	.	ID=UTR3_119;Parent=mRNA_119
scaffold_1	prediction	gene	298691	300890	0	-	.	ID=gene_120;Name=jgi.p|Fomfom1|1223869;portal_id=Fomfom1;proteinId=1223869;transcriptId=1224060
scaffold_1	prediction	mRNA	298691	300890	.	-	.	ID=mRNA_120;Name=jgi.p|Fomfom1|1223869;Parent=gene_120;proteinId=1223869;track=FilteredModels1;transcriptId=1224060
scaffold_1	prediction	exon	300429	300890	.	-	.	ID=exon_120_1;Parent=mRNA_120
scaffold_1	prediction	five_prime_UTR	300826	300890	.	-	.	ID=UTR5_120;Parent=mRNA_120
scaffold_1	prediction	CDS	300429	300825	.	-	0	ID=CDS_120;Parent=mRNA_120
scaffold_1	prediction	exon	299833	300050	.	-	.	ID=exon_120_2;Parent=mRNA_120
scaffold_1	prediction	CDS	299833	300050	.	-	2	ID=CDS_120;Parent=mRNA_120
scaffold_1	prediction	exon	299679	299778	.	-	.	ID=exon_120_3;Parent=mRNA_120
scaffold_1	prediction	CDS	299679	299778	.	-	0	ID=CDS_120;Parent=mRNA_120
scaffold_1	prediction	exon	299590	299616	.	-	.	ID=exon_120_4;Parent=mRNA_120
scaffold_1	prediction	CDS	299590	299616	.	-	2	ID=CDS_120;Parent=mRNA_120
scaffold_1	prediction	exon	299307	299526	.	-	.	ID=exon_120_5;Parent=mRNA_120
scaffold_1	prediction	CDS	299307	299526	.	-	2	ID=CDS_120;Parent=mRNA_120
scaffold_1	prediction	exon	299096	299238	.	-	.	ID=exon_120_6;Parent=mRNA_120
scaffold_1	prediction	CDS	299096	299238	.	-	1	ID=CDS_120;Parent=mRNA_120
scaffold_1	prediction	exon	298961	299037	.	-	.	ID=exon_120_7;Parent=mRNA_120
scaffold_1	prediction	CDS	298961	299037	.	-	2	ID=CDS_120;Parent=mRNA_120
scaffold_1	prediction	exon	298691	298904	.	-	.	ID=exon_120_8;Parent=mRNA_120
scaffold_1	prediction	CDS	298800	298904	.	-	0	ID=CDS_120;Parent=mRNA_120
scaffold_1	prediction	three_prime_UTR	298691	298799	.	-	.	ID=UTR3_120;Parent=mRNA_120
scaffold_1	prediction	gene	301008	304120	0	+	.	ID=gene_121;Name=jgi.p|Fomfom1|1223871;portal_id=Fomfom1;proteinId=1223871;transcriptId=1224062
scaffold_1	prediction	mRNA	301008	304120	.	+	.	ID=mRNA_121;Name=jgi.p|Fomfom1|1223871;Parent=gene_121;proteinId=1223871;track=FilteredModels1;transcriptId=1224062
scaffold_1	prediction	exon	301008	301116	.	+	.	ID=exon_121_1;Parent=mRNA_121
scaffold_1	prediction	five_prime_UTR	301008	301085	.	+	.	ID=UTR5_121;Parent=mRNA_121
scaffold_1	prediction	CDS	301086	301116	.	+	0	ID=CDS_121;Parent=mRNA_121
scaffold_1	prediction	exon	301177	301718	.	+	.	ID=exon_121_2;Parent=mRNA_121
scaffold_1	prediction	CDS	301177	301718	.	+	2	ID=CDS_121;Parent=mRNA_121
scaffold_1	prediction	exon	302292	302595	.	+	.	ID=exon_121_3;Parent=mRNA_121
scaffold_1	prediction	CDS	302292	302595	.	+	0	ID=CDS_121;Parent=mRNA_121
scaffold_1	prediction	exon	302649	303550	.	+	.	ID=exon_121_4;Parent=mRNA_121
scaffold_1	prediction	CDS	302649	303550	.	+	2	ID=CDS_121;Parent=mRNA_121
scaffold_1	prediction	exon	303617	304120	.	+	.	ID=exon_121_5;Parent=mRNA_121
scaffold_1	prediction	CDS	303617	303745	.	+	0	ID=CDS_121;Parent=mRNA_121
scaffold_1	prediction	three_prime_UTR	303746	304120	.	+	.	ID=UTR3_121;Parent=mRNA_121
scaffold_1	prediction	gene	304363	305488	0	-	.	ID=gene_122;Name=jgi.p|Fomfom1|8425;portal_id=Fomfom1;proteinId=8425;transcriptId=8425
scaffold_1	prediction	mRNA	304363	305488	.	-	.	ID=mRNA_122;Name=jgi.p|Fomfom1|8425;Parent=gene_122;proteinId=8425;track=FilteredModels1;transcriptId=8425
scaffold_1	prediction	exon	304363	305488	.	-	.	ID=exon_122_1;Parent=mRNA_122
scaffold_1	prediction	five_prime_UTR	305293	305488	.	-	.	ID=UTR5_122;Parent=mRNA_122
scaffold_1	prediction	CDS	304468	305292	.	-	0	ID=CDS_122;Parent=mRNA_122
scaffold_1	prediction	three_prime_UTR	304363	304467	.	-	.	ID=UTR3_122;Parent=mRNA_122
scaffold_1	prediction	gene	305490	306484	0	-	.	ID=gene_123;Name=jgi.p|Fomfom1|8424;portal_id=Fomfom1;proteinId=8424;transcriptId=8424
scaffold_1	prediction	mRNA	305490	306484	.	-	.	ID=mRNA_123;Name=jgi.p|Fomfom1|8424;Parent=gene_123;proteinId=8424;track=FilteredModels1;transcriptId=8424
scaffold_1	prediction	exon	305490	306484	.	-	.	ID=exon_123_1;Parent=mRNA_123
scaffold_1	prediction	five_prime_UTR	306127	306484	.	-	.	ID=UTR5_123;Parent=mRNA_123
scaffold_1	prediction	CDS	305551	306126	.	-	0	ID=CDS_123;Parent=mRNA_123
scaffold_1	prediction	three_prime_UTR	305490	305550	.	-	.	ID=UTR3_123;Parent=mRNA_123
scaffold_1	prediction	gene	306905	307779	0	-	.	ID=gene_124;Name=jgi.p|Fomfom1|1433896;portal_id=Fomfom1;proteinId=1433896;transcriptId=1434087
scaffold_1	prediction	mRNA	306905	307779	.	-	.	ID=mRNA_124;Name=jgi.p|Fomfom1|1433896;Parent=gene_124;proteinId=1433896;track=FilteredModels1;transcriptId=1434087
scaffold_1	prediction	exon	307711	307779	.	-	.	ID=exon_124_1;Parent=mRNA_124
scaffold_1	prediction	five_prime_UTR	307711	307779	.	-	.	ID=UTR5_124;Parent=mRNA_124
scaffold_1	prediction	exon	307432	307653	.	-	.	ID=exon_124_2;Parent=mRNA_124
scaffold_1	prediction	five_prime_UTR	307460	307653	.	-	.	ID=UTR5_124;Parent=mRNA_124
scaffold_1	prediction	CDS	307432	307459	.	-	0	ID=CDS_124;Parent=mRNA_124
scaffold_1	prediction	exon	306905	307374	.	-	.	ID=exon_124_3;Parent=mRNA_124
scaffold_1	prediction	CDS	306905	307374	.	-	2	ID=CDS_124;Parent=mRNA_124
scaffold_1	prediction	gene	308091	310056	0	-	.	ID=gene_125;Name=jgi.p|Fomfom1|8432;portal_id=Fomfom1;proteinId=8432;transcriptId=8432
scaffold_1	prediction	mRNA	308091	310056	.	-	.	ID=mRNA_125;Name=jgi.p|Fomfom1|8432;Parent=gene_125;proteinId=8432;track=FilteredModels1;transcriptId=8432
scaffold_1	prediction	exon	309950	310056	.	-	.	ID=exon_125_1;Parent=mRNA_125
scaffold_1	prediction	five_prime_UTR	309950	310056	.	-	.	ID=UTR5_125;Parent=mRNA_125
scaffold_1	prediction	exon	308091	309876	.	-	.	ID=exon_125_2;Parent=mRNA_125
scaffold_1	prediction	five_prime_UTR	309871	309876	.	-	.	ID=UTR5_125;Parent=mRNA_125
scaffold_1	prediction	CDS	308101	309870	.	-	0	ID=CDS_125;Parent=mRNA_125
scaffold_1	prediction	three_prime_UTR	308091	308100	.	-	.	ID=UTR3_125;Parent=mRNA_125
scaffold_1	prediction	gene	311540	313576	0	+	.	ID=gene_126;Name=jgi.p|Fomfom1|1320748;portal_id=Fomfom1;proteinId=1320748;transcriptId=1320939
scaffold_1	prediction	mRNA	311540	313576	.	+	.	ID=mRNA_126;Name=jgi.p|Fomfom1|1320748;Parent=gene_126;proteinId=1320748;track=FilteredModels1;transcriptId=1320939
scaffold_1	prediction	exon	311540	311890	.	+	.	ID=exon_126_1;Parent=mRNA_126
scaffold_1	prediction	five_prime_UTR	311540	311861	.	+	.	ID=UTR5_126;Parent=mRNA_126
scaffold_1	prediction	CDS	311862	311890	.	+	0	ID=CDS_126;Parent=mRNA_126
scaffold_1	prediction	exon	311952	312208	.	+	.	ID=exon_126_2;Parent=mRNA_126
scaffold_1	prediction	CDS	311952	312208	.	+	1	ID=CDS_126;Parent=mRNA_126
scaffold_1	prediction	exon	312288	313205	.	+	.	ID=exon_126_3;Parent=mRNA_126
scaffold_1	prediction	CDS	312288	313205	.	+	2	ID=CDS_126;Parent=mRNA_126
scaffold_1	prediction	exon	313267	313576	.	+	.	ID=exon_126_4;Parent=mRNA_126
scaffold_1	prediction	CDS	313267	313379	.	+	2	ID=CDS_126;Parent=mRNA_126
scaffold_1	prediction	three_prime_UTR	313380	313576	.	+	.	ID=UTR3_126;Parent=mRNA_126
scaffold_1	prediction	gene	314467	315145	0	-	.	ID=gene_127;Name=jgi.p|Fomfom1|8523;portal_id=Fomfom1;proteinId=8523;transcriptId=8523
scaffold_1	prediction	mRNA	314467	315145	.	-	.	ID=mRNA_127;Name=jgi.p|Fomfom1|8523;Parent=gene_127;proteinId=8523;track=FilteredModels1;transcriptId=8523
scaffold_1	prediction	exon	314983	315145	.	-	.	ID=exon_127_1;Parent=mRNA_127
scaffold_1	prediction	five_prime_UTR	315039	315145	.	-	.	ID=UTR5_127;Parent=mRNA_127
scaffold_1	prediction	CDS	314983	315038	.	-	0	ID=CDS_127;Parent=mRNA_127
scaffold_1	prediction	exon	314467	314909	.	-	.	ID=exon_127_2;Parent=mRNA_127
scaffold_1	prediction	CDS	314543	314909	.	-	1	ID=CDS_127;Parent=mRNA_127
scaffold_1	prediction	three_prime_UTR	314467	314542	.	-	.	ID=UTR3_127;Parent=mRNA_127
scaffold_1	prediction	gene	316612	317274	0	-	.	ID=gene_128;Name=jgi.p|Fomfom1|1223896;portal_id=Fomfom1;proteinId=1223896;transcriptId=1224087
scaffold_1	prediction	mRNA	316612	317274	.	-	.	ID=mRNA_128;Name=jgi.p|Fomfom1|1223896;Parent=gene_128;proteinId=1223896;track=FilteredModels1;transcriptId=1224087
scaffold_1	prediction	exon	317222	317274	.	-	.	ID=exon_128_1;Parent=mRNA_128
scaffold_1	prediction	five_prime_UTR	317222	317274	.	-	.	ID=UTR5_128;Parent=mRNA_128
scaffold_1	prediction	exon	317133	317148	.	-	.	ID=exon_128_2;Parent=mRNA_128
scaffold_1	prediction	five_prime_UTR	317144	317148	.	-	.	ID=UTR5_128;Parent=mRNA_128
scaffold_1	prediction	CDS	317133	317143	.	-	0	ID=CDS_128;Parent=mRNA_128
scaffold_1	prediction	exon	317032	317080	.	-	.	ID=exon_128_3;Parent=mRNA_128
scaffold_1	prediction	CDS	317032	317080	.	-	1	ID=CDS_128;Parent=mRNA_128
scaffold_1	prediction	exon	316919	316968	.	-	.	ID=exon_128_4;Parent=mRNA_128
scaffold_1	prediction	CDS	316919	316968	.	-	0	ID=CDS_128;Parent=mRNA_128
scaffold_1	prediction	exon	316612	316853	.	-	.	ID=exon_128_5;Parent=mRNA_128
scaffold_1	prediction	CDS	316655	316853	.	-	1	ID=CDS_128;Parent=mRNA_128
scaffold_1	prediction	three_prime_UTR	316612	316654	.	-	.	ID=UTR3_128;Parent=mRNA_128
scaffold_1	prediction	gene	319706	322140	0	-	.	ID=gene_129;Name=jgi.p|Fomfom1|1453099;portal_id=Fomfom1;proteinId=1453099;transcriptId=1453290
scaffold_1	prediction	mRNA	319706	322140	.	-	.	ID=mRNA_129;Name=jgi.p|Fomfom1|1453099;Parent=gene_129;proteinId=1453099;track=FilteredModels1;transcriptId=1453290
scaffold_1	prediction	exon	321680	322140	.	-	.	ID=exon_129_1;Parent=mRNA_129
scaffold_1	prediction	five_prime_UTR	321705	322140	.	-	.	ID=UTR5_129;Parent=mRNA_129
scaffold_1	prediction	CDS	321680	321704	.	-	0	ID=CDS_129;Parent=mRNA_129
scaffold_1	prediction	exon	321466	321592	.	-	.	ID=exon_129_2;Parent=mRNA_129
scaffold_1	prediction	CDS	321466	321592	.	-	2	ID=CDS_129;Parent=mRNA_129
scaffold_1	prediction	exon	321360	321396	.	-	.	ID=exon_129_3;Parent=mRNA_129
scaffold_1	prediction	CDS	321360	321396	.	-	1	ID=CDS_129;Parent=mRNA_129
scaffold_1	prediction	exon	321222	321311	.	-	.	ID=exon_129_4;Parent=mRNA_129
scaffold_1	prediction	CDS	321222	321311	.	-	0	ID=CDS_129;Parent=mRNA_129
scaffold_1	prediction	exon	321050	321151	.	-	.	ID=exon_129_5;Parent=mRNA_129
scaffold_1	prediction	CDS	321050	321151	.	-	0	ID=CDS_129;Parent=mRNA_129
scaffold_1	prediction	exon	320895	320961	.	-	.	ID=exon_129_6;Parent=mRNA_129
scaffold_1	prediction	CDS	320895	320961	.	-	0	ID=CDS_129;Parent=mRNA_129
scaffold_1	prediction	exon	320805	320842	.	-	.	ID=exon_129_7;Parent=mRNA_129
scaffold_1	prediction	CDS	320805	320842	.	-	2	ID=CDS_129;Parent=mRNA_129
scaffold_1	prediction	exon	320671	320746	.	-	.	ID=exon_129_8;Parent=mRNA_129
scaffold_1	prediction	CDS	320671	320746	.	-	0	ID=CDS_129;Parent=mRNA_129
scaffold_1	prediction	exon	320598	320612	.	-	.	ID=exon_129_9;Parent=mRNA_129
scaffold_1	prediction	CDS	320598	320612	.	-	2	ID=CDS_129;Parent=mRNA_129
scaffold_1	prediction	exon	320346	320541	.	-	.	ID=exon_129_10;Parent=mRNA_129
scaffold_1	prediction	CDS	320346	320541	.	-	2	ID=CDS_129;Parent=mRNA_129
scaffold_1	prediction	exon	320229	320276	.	-	.	ID=exon_129_11;Parent=mRNA_129
scaffold_1	prediction	CDS	320229	320276	.	-	1	ID=CDS_129;Parent=mRNA_129
scaffold_1	prediction	exon	320036	320166	.	-	.	ID=exon_129_12;Parent=mRNA_129
scaffold_1	prediction	CDS	320036	320166	.	-	1	ID=CDS_129;Parent=mRNA_129
scaffold_1	prediction	exon	319706	319974	.	-	.	ID=exon_129_13;Parent=mRNA_129
scaffold_1	prediction	CDS	319889	319974	.	-	2	ID=CDS_129;Parent=mRNA_129
scaffold_1	prediction	three_prime_UTR	319706	319888	.	-	.	ID=UTR3_129;Parent=mRNA_129
scaffold_1	prediction	gene	323150	324097	0	-	.	ID=gene_130;Name=jgi.p|Fomfom1|8946;portal_id=Fomfom1;proteinId=8946;transcriptId=8946
scaffold_1	prediction	mRNA	323150	324097	.	-	.	ID=mRNA_130;Name=jgi.p|Fomfom1|8946;Parent=gene_130;proteinId=8946;track=FilteredModels1;transcriptId=8946
scaffold_1	prediction	exon	324050	324097	.	-	.	ID=exon_130_1;Parent=mRNA_130
scaffold_1	prediction	five_prime_UTR	324050	324097	.	-	.	ID=UTR5_130;Parent=mRNA_130
scaffold_1	prediction	exon	323871	323996	.	-	.	ID=exon_130_2;Parent=mRNA_130
scaffold_1	prediction	five_prime_UTR	323989	323996	.	-	.	ID=UTR5_130;Parent=mRNA_130
scaffold_1	prediction	CDS	323871	323988	.	-	0	ID=CDS_130;Parent=mRNA_130
scaffold_1	prediction	exon	323785	323800	.	-	.	ID=exon_130_3;Parent=mRNA_130
scaffold_1	prediction	CDS	323785	323800	.	-	2	ID=CDS_130;Parent=mRNA_130
scaffold_1	prediction	exon	323666	323726	.	-	.	ID=exon_130_4;Parent=mRNA_130
scaffold_1	prediction	CDS	323666	323726	.	-	1	ID=CDS_130;Parent=mRNA_130
scaffold_1	prediction	exon	323557	323606	.	-	.	ID=exon_130_5;Parent=mRNA_130
scaffold_1	prediction	CDS	323557	323606	.	-	0	ID=CDS_130;Parent=mRNA_130
scaffold_1	prediction	exon	323150	323471	.	-	.	ID=exon_130_6;Parent=mRNA_130
scaffold_1	prediction	CDS	323264	323471	.	-	1	ID=CDS_130;Parent=mRNA_130
scaffold_1	prediction	three_prime_UTR	323150	323263	.	-	.	ID=UTR3_130;Parent=mRNA_130
scaffold_1	prediction	gene	325829	326517	0	-	.	ID=gene_131;Name=jgi.p|Fomfom1|1212863;portal_id=Fomfom1;proteinId=1212863;transcriptId=1213054
scaffold_1	prediction	mRNA	325829	326517	.	-	.	ID=mRNA_131;Name=jgi.p|Fomfom1|1212863;Parent=gene_131;proteinId=1212863;track=FilteredModels1;transcriptId=1213054
scaffold_1	prediction	exon	326454	326517	.	-	.	ID=exon_131_1;Parent=mRNA_131
scaffold_1	prediction	CDS	326454	326517	.	-	0	ID=CDS_131;Parent=mRNA_131
scaffold_1	prediction	exon	326254	326374	.	-	.	ID=exon_131_2;Parent=mRNA_131
scaffold_1	prediction	CDS	326254	326374	.	-	2	ID=CDS_131;Parent=mRNA_131
scaffold_1	prediction	exon	325995	326171	.	-	.	ID=exon_131_3;Parent=mRNA_131
scaffold_1	prediction	CDS	325995	326171	.	-	1	ID=CDS_131;Parent=mRNA_131
scaffold_1	prediction	exon	325829	325925	.	-	.	ID=exon_131_4;Parent=mRNA_131
scaffold_1	prediction	CDS	325829	325925	.	-	1	ID=CDS_131;Parent=mRNA_131
scaffold_1	prediction	gene	327575	329402	0	-	.	ID=gene_132;Name=jgi.p|Fomfom1|1223930;portal_id=Fomfom1;proteinId=1223930;transcriptId=1224121
scaffold_1	prediction	mRNA	327575	329402	.	-	.	ID=mRNA_132;Name=jgi.p|Fomfom1|1223930;Parent=gene_132;proteinId=1223930;track=FilteredModels1;transcriptId=1224121
scaffold_1	prediction	exon	328938	329402	.	-	.	ID=exon_132_1;Parent=mRNA_132
scaffold_1	prediction	five_prime_UTR	329331	329402	.	-	.	ID=UTR5_132;Parent=mRNA_132
scaffold_1	prediction	CDS	328938	329330	.	-	0	ID=CDS_132;Parent=mRNA_132
scaffold_1	prediction	exon	328580	328882	.	-	.	ID=exon_132_2;Parent=mRNA_132
scaffold_1	prediction	CDS	328580	328882	.	-	0	ID=CDS_132;Parent=mRNA_132
scaffold_1	prediction	exon	328474	328528	.	-	.	ID=exon_132_3;Parent=mRNA_132
scaffold_1	prediction	CDS	328474	328528	.	-	0	ID=CDS_132;Parent=mRNA_132
scaffold_1	prediction	exon	328300	328418	.	-	.	ID=exon_132_4;Parent=mRNA_132
scaffold_1	prediction	CDS	328300	328418	.	-	2	ID=CDS_132;Parent=mRNA_132
scaffold_1	prediction	exon	327942	328235	.	-	.	ID=exon_132_5;Parent=mRNA_132
scaffold_1	prediction	CDS	327942	328235	.	-	0	ID=CDS_132;Parent=mRNA_132
scaffold_1	prediction	exon	327575	327884	.	-	.	ID=exon_132_6;Parent=mRNA_132
scaffold_1	prediction	CDS	327813	327884	.	-	0	ID=CDS_132;Parent=mRNA_132
scaffold_1	prediction	three_prime_UTR	327575	327812	.	-	.	ID=UTR3_132;Parent=mRNA_132
scaffold_1	prediction	gene	330004	331748	0	+	.	ID=gene_133;Name=jgi.p|Fomfom1|1189812;portal_id=Fomfom1;proteinId=1189812;transcriptId=1190003
scaffold_1	prediction	mRNA	330004	331748	.	+	.	ID=mRNA_133;Name=jgi.p|Fomfom1|1189812;Parent=gene_133;proteinId=1189812;track=FilteredModels1;transcriptId=1190003
scaffold_1	prediction	exon	330004	330692	.	+	.	ID=exon_133_1;Parent=mRNA_133
scaffold_1	prediction	CDS	330004	330692	.	+	0	ID=CDS_133;Parent=mRNA_133
scaffold_1	prediction	exon	330742	331632	.	+	.	ID=exon_133_2;Parent=mRNA_133
scaffold_1	prediction	CDS	330742	331632	.	+	1	ID=CDS_133;Parent=mRNA_133
scaffold_1	prediction	exon	331688	331748	.	+	.	ID=exon_133_3;Parent=mRNA_133
scaffold_1	prediction	CDS	331688	331748	.	+	1	ID=CDS_133;Parent=mRNA_133
scaffold_1	prediction	gene	332596	333920	0	-	.	ID=gene_134;Name=jgi.p|Fomfom1|9494;portal_id=Fomfom1;proteinId=9494;transcriptId=9494
scaffold_1	prediction	mRNA	332596	333920	.	-	.	ID=mRNA_134;Name=jgi.p|Fomfom1|9494;Parent=gene_134;proteinId=9494;track=FilteredModels1;transcriptId=9494
scaffold_1	prediction	exon	333862	333920	.	-	.	ID=exon_134_1;Parent=mRNA_134
scaffold_1	prediction	five_prime_UTR	333862	333920	.	-	.	ID=UTR5_134;Parent=mRNA_134
scaffold_1	prediction	exon	333063	333806	.	-	.	ID=exon_134_2;Parent=mRNA_134
scaffold_1	prediction	five_prime_UTR	333765	333806	.	-	.	ID=UTR5_134;Parent=mRNA_134
scaffold_1	prediction	CDS	333063	333764	.	-	0	ID=CDS_134;Parent=mRNA_134
scaffold_1	prediction	exon	332855	333013	.	-	.	ID=exon_134_3;Parent=mRNA_134
scaffold_1	prediction	CDS	332855	333013	.	-	0	ID=CDS_134;Parent=mRNA_134
scaffold_1	prediction	exon	332596	332791	.	-	.	ID=exon_134_4;Parent=mRNA_134
scaffold_1	prediction	CDS	332657	332791	.	-	0	ID=CDS_134;Parent=mRNA_134
scaffold_1	prediction	three_prime_UTR	332596	332656	.	-	.	ID=UTR3_134;Parent=mRNA_134
scaffold_1	prediction	gene	335622	339062	0	+	.	ID=gene_135;Name=jgi.p|Fomfom1|1223945;portal_id=Fomfom1;proteinId=1223945;transcriptId=1224136
scaffold_1	prediction	mRNA	335622	339062	.	+	.	ID=mRNA_135;Name=jgi.p|Fomfom1|1223945;Parent=gene_135;proteinId=1223945;track=FilteredModels1;transcriptId=1224136
scaffold_1	prediction	exon	335622	336035	.	+	.	ID=exon_135_1;Parent=mRNA_135
scaffold_1	prediction	five_prime_UTR	335622	335700	.	+	.	ID=UTR5_135;Parent=mRNA_135
scaffold_1	prediction	CDS	335701	336035	.	+	0	ID=CDS_135;Parent=mRNA_135
scaffold_1	prediction	exon	336085	336184	.	+	.	ID=exon_135_2;Parent=mRNA_135
scaffold_1	prediction	CDS	336085	336184	.	+	1	ID=CDS_135;Parent=mRNA_135
scaffold_1	prediction	exon	336522	336932	.	+	.	ID=exon_135_3;Parent=mRNA_135
scaffold_1	prediction	CDS	336522	336932	.	+	0	ID=CDS_135;Parent=mRNA_135
scaffold_1	prediction	exon	336962	338579	.	+	.	ID=exon_135_4;Parent=mRNA_135
scaffold_1	prediction	CDS	336962	338579	.	+	0	ID=CDS_135;Parent=mRNA_135
scaffold_1	prediction	exon	338613	338664	.	+	.	ID=exon_135_5;Parent=mRNA_135
scaffold_1	prediction	CDS	338613	338664	.	+	2	ID=CDS_135;Parent=mRNA_135
scaffold_1	prediction	exon	338692	339062	.	+	.	ID=exon_135_6;Parent=mRNA_135
scaffold_1	prediction	CDS	338692	338701	.	+	1	ID=CDS_135;Parent=mRNA_135
scaffold_1	prediction	three_prime_UTR	338702	339062	.	+	.	ID=UTR3_135;Parent=mRNA_135
scaffold_1	prediction	gene	340396	341045	0	+	.	ID=gene_136;Name=jgi.p|Fomfom1|1312793;portal_id=Fomfom1;proteinId=1312793;transcriptId=1312984
scaffold_1	prediction	mRNA	340396	341045	.	+	.	ID=mRNA_136;Name=jgi.p|Fomfom1|1312793;Parent=gene_136;proteinId=1312793;track=FilteredModels1;transcriptId=1312984
scaffold_1	prediction	exon	340396	340459	.	+	.	ID=exon_136_1;Parent=mRNA_136
scaffold_1	prediction	CDS	340396	340459	.	+	0	ID=CDS_136;Parent=mRNA_136
scaffold_1	prediction	exon	340526	340646	.	+	.	ID=exon_136_2;Parent=mRNA_136
scaffold_1	prediction	CDS	340526	340646	.	+	2	ID=CDS_136;Parent=mRNA_136
scaffold_1	prediction	exon	340720	340896	.	+	.	ID=exon_136_3;Parent=mRNA_136
scaffold_1	prediction	CDS	340720	340896	.	+	1	ID=CDS_136;Parent=mRNA_136
scaffold_1	prediction	exon	340949	341045	.	+	.	ID=exon_136_4;Parent=mRNA_136
scaffold_1	prediction	CDS	340949	341045	.	+	1	ID=CDS_136;Parent=mRNA_136
scaffold_1	prediction	gene	341422	341700	0	-	.	ID=gene_137;Name=jgi.p|Fomfom1|1312794;portal_id=Fomfom1;proteinId=1312794;transcriptId=1312985
scaffold_1	prediction	mRNA	341422	341700	.	-	.	ID=mRNA_137;Name=jgi.p|Fomfom1|1312794;Parent=gene_137;proteinId=1312794;track=FilteredModels1;transcriptId=1312985
scaffold_1	prediction	exon	341422	341700	.	-	.	ID=exon_137_1;Parent=mRNA_137
scaffold_1	prediction	CDS	341422	341700	.	-	0	ID=CDS_137;Parent=mRNA_137
scaffold_1	prediction	gene	341830	342310	0	+	.	ID=gene_138;Name=jgi.p|Fomfom1|1223959;portal_id=Fomfom1;proteinId=1223959;transcriptId=1224150
scaffold_1	prediction	mRNA	341830	342310	.	+	.	ID=mRNA_138;Name=jgi.p|Fomfom1|1223959;Parent=gene_138;proteinId=1223959;track=FilteredModels1;transcriptId=1224150
scaffold_1	prediction	exon	341830	342063	.	+	.	ID=exon_138_1;Parent=mRNA_138
scaffold_1	prediction	five_prime_UTR	341830	342028	.	+	.	ID=UTR5_138;Parent=mRNA_138
scaffold_1	prediction	CDS	342029	342063	.	+	0	ID=CDS_138;Parent=mRNA_138
scaffold_1	prediction	exon	342120	342310	.	+	.	ID=exon_138_2;Parent=mRNA_138
scaffold_1	prediction	CDS	342120	342240	.	+	1	ID=CDS_138;Parent=mRNA_138
scaffold_1	prediction	three_prime_UTR	342241	342310	.	+	.	ID=UTR3_138;Parent=mRNA_138
scaffold_1	prediction	gene	342425	344753	0	+	.	ID=gene_139;Name=jgi.p|Fomfom1|1223961;portal_id=Fomfom1;proteinId=1223961;transcriptId=1224152
scaffold_1	prediction	mRNA	342425	344753	.	+	.	ID=mRNA_139;Name=jgi.p|Fomfom1|1223961;Parent=gene_139;proteinId=1223961;track=FilteredModels1;transcriptId=1224152
scaffold_1	prediction	exon	342425	342698	.	+	.	ID=exon_139_1;Parent=mRNA_139
scaffold_1	prediction	five_prime_UTR	342425	342698	.	+	.	ID=UTR5_139;Parent=mRNA_139
scaffold_1	prediction	exon	342757	342888	.	+	.	ID=exon_139_2;Parent=mRNA_139
scaffold_1	prediction	five_prime_UTR	342757	342863	.	+	.	ID=UTR5_139;Parent=mRNA_139
scaffold_1	prediction	CDS	342864	342888	.	+	0	ID=CDS_139;Parent=mRNA_139
scaffold_1	prediction	exon	342976	343102	.	+	.	ID=exon_139_3;Parent=mRNA_139
scaffold_1	prediction	CDS	342976	343102	.	+	2	ID=CDS_139;Parent=mRNA_139
scaffold_1	prediction	exon	343179	343215	.	+	.	ID=exon_139_4;Parent=mRNA_139
scaffold_1	prediction	CDS	343179	343215	.	+	1	ID=CDS_139;Parent=mRNA_139
scaffold_1	prediction	exon	343267	343356	.	+	.	ID=exon_139_5;Parent=mRNA_139
scaffold_1	prediction	CDS	343267	343356	.	+	0	ID=CDS_139;Parent=mRNA_139
scaffold_1	prediction	exon	343430	343534	.	+	.	ID=exon_139_6;Parent=mRNA_139
scaffold_1	prediction	CDS	343430	343534	.	+	0	ID=CDS_139;Parent=mRNA_139
scaffold_1	prediction	exon	343618	343684	.	+	.	ID=exon_139_7;Parent=mRNA_139
scaffold_1	prediction	CDS	343618	343684	.	+	0	ID=CDS_139;Parent=mRNA_139
scaffold_1	prediction	exon	343738	343775	.	+	.	ID=exon_139_8;Parent=mRNA_139
scaffold_1	prediction	CDS	343738	343775	.	+	2	ID=CDS_139;Parent=mRNA_139
scaffold_1	prediction	exon	343835	343910	.	+	.	ID=exon_139_9;Parent=mRNA_139
scaffold_1	prediction	CDS	343835	343910	.	+	0	ID=CDS_139;Parent=mRNA_139
scaffold_1	prediction	exon	343969	343983	.	+	.	ID=exon_139_10;Parent=mRNA_139
scaffold_1	prediction	CDS	343969	343983	.	+	2	ID=CDS_139;Parent=mRNA_139
scaffold_1	prediction	exon	344040	344235	.	+	.	ID=exon_139_11;Parent=mRNA_139
scaffold_1	prediction	CDS	344040	344235	.	+	2	ID=CDS_139;Parent=mRNA_139
scaffold_1	prediction	exon	344306	344353	.	+	.	ID=exon_139_12;Parent=mRNA_139
scaffold_1	prediction	CDS	344306	344353	.	+	1	ID=CDS_139;Parent=mRNA_139
scaffold_1	prediction	exon	344416	344546	.	+	.	ID=exon_139_13;Parent=mRNA_139
scaffold_1	prediction	CDS	344416	344546	.	+	1	ID=CDS_139;Parent=mRNA_139
scaffold_1	prediction	exon	344608	344753	.	+	.	ID=exon_139_14;Parent=mRNA_139
scaffold_1	prediction	CDS	344608	344693	.	+	2	ID=CDS_139;Parent=mRNA_139
scaffold_1	prediction	three_prime_UTR	344694	344753	.	+	.	ID=UTR3_139;Parent=mRNA_139
scaffold_1	prediction	gene	347443	348824	0	-	.	ID=gene_140;Name=jgi.p|Fomfom1|1223971;portal_id=Fomfom1;proteinId=1223971;transcriptId=1224162
scaffold_1	prediction	mRNA	347443	348824	.	-	.	ID=mRNA_140;Name=jgi.p|Fomfom1|1223971;Parent=gene_140;proteinId=1223971;track=FilteredModels1;transcriptId=1224162
scaffold_1	prediction	exon	348638	348824	.	-	.	ID=exon_140_1;Parent=mRNA_140
scaffold_1	prediction	five_prime_UTR	348777	348824	.	-	.	ID=UTR5_140;Parent=mRNA_140
scaffold_1	prediction	CDS	348638	348776	.	-	0	ID=CDS_140;Parent=mRNA_140
scaffold_1	prediction	exon	348411	348556	.	-	.	ID=exon_140_2;Parent=mRNA_140
scaffold_1	prediction	CDS	348411	348556	.	-	2	ID=CDS_140;Parent=mRNA_140
scaffold_1	prediction	exon	348241	348375	.	-	.	ID=exon_140_3;Parent=mRNA_140
scaffold_1	prediction	CDS	348241	348375	.	-	0	ID=CDS_140;Parent=mRNA_140
scaffold_1	prediction	exon	348068	348189	.	-	.	ID=exon_140_4;Parent=mRNA_140
scaffold_1	prediction	CDS	348068	348189	.	-	0	ID=CDS_140;Parent=mRNA_140
scaffold_1	prediction	exon	347838	348003	.	-	.	ID=exon_140_5;Parent=mRNA_140
scaffold_1	prediction	CDS	347838	348003	.	-	1	ID=CDS_140;Parent=mRNA_140
scaffold_1	prediction	exon	347706	347799	.	-	.	ID=exon_140_6;Parent=mRNA_140
scaffold_1	prediction	CDS	347706	347799	.	-	0	ID=CDS_140;Parent=mRNA_140
scaffold_1	prediction	exon	347604	347644	.	-	.	ID=exon_140_7;Parent=mRNA_140
scaffold_1	prediction	CDS	347604	347644	.	-	2	ID=CDS_140;Parent=mRNA_140
scaffold_1	prediction	exon	347443	347577	.	-	.	ID=exon_140_8;Parent=mRNA_140
scaffold_1	prediction	CDS	347530	347577	.	-	0	ID=CDS_140;Parent=mRNA_140
scaffold_1	prediction	three_prime_UTR	347443	347529	.	-	.	ID=UTR3_140;Parent=mRNA_140
scaffold_1	prediction	gene	350919	351639	0	+	.	ID=gene_141;Name=jgi.p|Fomfom1|1223980;portal_id=Fomfom1;proteinId=1223980;transcriptId=1224171
scaffold_1	prediction	mRNA	350919	351639	.	+	.	ID=mRNA_141;Name=jgi.p|Fomfom1|1223980;Parent=gene_141;proteinId=1223980;track=FilteredModels1;transcriptId=1224171
scaffold_1	prediction	exon	350919	351639	.	+	.	ID=exon_141_1;Parent=mRNA_141
scaffold_1	prediction	five_prime_UTR	350919	351035	.	+	.	ID=UTR5_141;Parent=mRNA_141
[truncated: 217,854 more rows]
