# Supplementary material for: Uncovering the transcriptional landscape of Fomes fomentarius during fungal-based material production through gene co-expression network analysis
Source: Fungal Biol Biotechnol. 2025 Feb 13;12:1. doi: 10.1186/s40694-024-00192-3 (PMC11827164; doi:10.1186/s40694-024-00192-3)
Supplement: Supplementary file 1 — Supplementary Material 1 [file 40694_2024_192_MOESM1_ESM.zip › knownclusterblast/scaffold_1_c1.txt]

ClusterBlast scores for scaffold_1

Table of genes, locations, strands and annotations of query cluster:
jgi.p_Fomfom1_1362400	616143	617039	+		
jgi.p_Fomfom1_1375227	621882	623221	+		
jgi.p_Fomfom1_15152	625122	625341	-		
jgi.p_Fomfom1_1212942	627618	630037	+		
jgi.p_Fomfom1_1312853	631262	631682	+		


Significant hits: 
1. BGC0002445	armillyl orsellinate/8α-hydroxy-6-protoilludene


Details:

>>
1. BGC0002445
Source: armillyl orsellinate/8α-hydroxy-6-protoilludene
Type: Terpene
Number of proteins with BLAST hits to this cluster: 2
Cumulative BLAST score: 1351.0

Table of genes, locations, strands and annotations of subject cluster:
QJQ03970.1	QJQ03970.1	12359	14516	+	CYP-Arm1
QJQ03971.1	QJQ03971.1	17425	19546	-	CYP-Arm2
QJQ03972.1	QJQ03972.1	24169	26301	-	CYP-Arm3
QJQ03973.1	QJQ03973.1	28999	30475	-	Pro1
QJQ03974.1	QJQ03974.1	32291	34562	+	CYP-Arm4

Table of Blast hits (query gene, subject gene, %identity, blast score, %coverage, e-value):
jgi.p_Fomfom1_1375227	QJQ03973.1	58	401	89.04109589041096	1.14e-139
jgi.p_Fomfom1_1212942	QJQ03972.1	49	494	90.03690036900369	5.87e-171
jgi.p_Fomfom1_1212942	QJQ03971.1	47	456	90.40590405904058	4.06e-156
