# Supplementary material for: Uncovering the transcriptional landscape of Fomes fomentarius during fungal-based material production through gene co-expression network analysis
Source: Fungal Biol Biotechnol. 2025 Feb 13;12:1. doi: 10.1186/s40694-024-00192-3 (PMC11827164; doi:10.1186/s40694-024-00192-3)
Supplement: Supplementary file 1 — Supplementary Material 1 [file 40694_2024_192_MOESM1_ESM.zip › knownclusterblast/scaffold_1_c2.txt]

ClusterBlast scores for scaffold_1

Table of genes, locations, strands and annotations of query cluster:
jgi.p_Fomfom1_1228059	2537175	2539368	-		
jgi.p_Fomfom1_73677	2539759	2541751	+		
jgi.p_Fomfom1_73516	2541952	2544294	-		
jgi.p_Fomfom1_1363054	2544890	2546647	-		
jgi.p_Fomfom1_1188685	2546879	2547704	-		
jgi.p_Fomfom1_1187483	2547929	2549368	+		
jgi.p_Fomfom1_73795	2549534	2554897	-		
jgi.p_Fomfom1_1228077	2555161	2555662	+		
jgi.p_Fomfom1_1187419	2555680	2563811	-		
jgi.p_Fomfom1_73955	2564805	2566761	+		
jgi.p_Fomfom1_1228083	2567932	2568172	-		
jgi.p_Fomfom1_74017	2569170	2569503	-		
jgi.p_Fomfom1_1228096	2572113	2572359	-		
jgi.p_Fomfom1_1313315	2573168	2576747	-		
jgi.p_Fomfom1_74201	2577017	2577393	-		
jgi.p_Fomfom1_1363062	2579034	2579674	+		
jgi.p_Fomfom1_1187582	2580066	2581057	+		
jgi.p_Fomfom1_1313317	2581855	2583421	+		


Significant hits: 
1. BGC0001527	basidioferrin


Details:

>>
1. BGC0001527
Source: basidioferrin
Type: Other
Number of proteins with BLAST hits to this cluster: 1
Cumulative BLAST score: 2139.0

Table of genes, locations, strands and annotations of subject cluster:
AQX36215.1	AQX36215.1	1	8170	+	siderophore_synthetase

Table of Blast hits (query gene, subject gene, %identity, blast score, %coverage, e-value):
jgi.p_Fomfom1_1187419	AQX36215.1	48	2139	99.95943204868153	0.0
