# Supplementary material for: Uncovering the transcriptional landscape of Fomes fomentarius during fungal-based material production through gene co-expression network analysis
Source: Fungal Biol Biotechnol. 2025 Feb 13;12:1. doi: 10.1186/s40694-024-00192-3 (PMC11827164; doi:10.1186/s40694-024-00192-3)
Supplement: Supplementary file 1 — Supplementary Material 1 [file 40694_2024_192_MOESM1_ESM.zip › knownclusterblast/scaffold_1_c3.txt]

ClusterBlast scores for scaffold_1

Table of genes, locations, strands and annotations of query cluster:
jgi.p_Fomfom1_1228391	2701012	2703136	+		
jgi.p_Fomfom1_1228395	2703970	2708670	+		
jgi.p_Fomfom1_1213495	2709637	2710679	+		
jgi.p_Fomfom1_1228406	2710904	2711382	-		
jgi.p_Fomfom1_78215	2712173	2713431	-		
jgi.p_Fomfom1_1228419	2714712	2715696	-		
jgi.p_Fomfom1_1313385	2716802	2718922	+		


Significant hits: 


Details:
