# Supplementary material for: Uncovering the transcriptional landscape of Fomes fomentarius during fungal-based material production through gene co-expression network analysis
Source: Fungal Biol Biotechnol. 2025 Feb 13;12:1. doi: 10.1186/s40694-024-00192-3 (PMC11827164; doi:10.1186/s40694-024-00192-3)
Supplement: Supplementary file 1 — Supplementary Material 1 [file 40694_2024_192_MOESM1_ESM.zip › knownclusterblast/scaffold_1_c4.txt]

ClusterBlast scores for scaffold_1

Table of genes, locations, strands and annotations of query cluster:
jgi.p_Fomfom1_1322654	3477680	3479548	+		
jgi.p_Fomfom1_1190310	3480576	3484881	+		
jgi.p_Fomfom1_1190301	3485415	3486977	-		
jgi.p_Fomfom1_101870	3487684	3489926	-		
jgi.p_Fomfom1_1188092	3490358	3491572	-		
jgi.p_Fomfom1_1189549	3492085	3493420	+		
jgi.p_Fomfom1_101709	3493582	3493798	+		
jgi.p_Fomfom1_101419	3495406	3496442	-		


Significant hits: 
1. BGC0002708	(+)-δ-cadinol


Details:

>>
1. BGC0002708
Source: (+)-δ-cadinol
Type: Terpene
Number of proteins with BLAST hits to this cluster: 1
Cumulative BLAST score: 314.0

Table of genes, locations, strands and annotations of subject cluster:

Table of Blast hits (query gene, subject gene, %identity, blast score, %coverage, e-value):
jgi.p_Fomfom1_1190301	CONPUDRAFT_118913	47	314	90.37974683544304	6.07e-105
