# Supplementary material for: Uncovering the transcriptional landscape of Fomes fomentarius during fungal-based material production through gene co-expression network analysis
Source: Fungal Biol Biotechnol. 2025 Feb 13;12:1. doi: 10.1186/s40694-024-00192-3 (PMC11827164; doi:10.1186/s40694-024-00192-3)
Supplement: Supplementary file 1 — Supplementary Material 1 [file 40694_2024_192_MOESM1_ESM.zip › knownclusterblast/scaffold_1_c5.txt]

ClusterBlast scores for scaffold_1

Table of genes, locations, strands and annotations of query cluster:
jgi.p_Fomfom1_1230685	3770625	3774265	-		
jgi.p_Fomfom1_1230690	3774795	3776445	-		
jgi.p_Fomfom1_109210	3777199	3778072	+		
jgi.p_Fomfom1_109342	3778606	3780569	+		
jgi.p_Fomfom1_1230693	3780684	3781452	-		
jgi.p_Fomfom1_1380462	3781939	3783558	-		
jgi.p_Fomfom1_1189171	3784250	3785479	+		
jgi.p_Fomfom1_1363467	3786172	3786919	+		
jgi.p_Fomfom1_1187847	3787385	3788610	-		
jgi.p_Fomfom1_1188506	3789169	3793302	-		
jgi.p_Fomfom1_1188582	3794318	3797060	-		
jgi.p_Fomfom1_1190186	3799094	3800812	-		
jgi.p_Fomfom1_1230740	3801581	3802293	-		
jgi.p_Fomfom1_1230744	3802678	3803528	+		
jgi.p_Fomfom1_1313633	3803922	3804929	+		
jgi.p_Fomfom1_110258	3805271	3806362	+		
jgi.p_Fomfom1_1363475	3808222	3809440	-		
jgi.p_Fomfom1_1189961	3809628	3811711	+		
jgi.p_Fomfom1_110009	3811934	3813172	-		


Significant hits: 


Details:
