# Supplementary material for: Uncovering the transcriptional landscape of Fomes fomentarius during fungal-based material production through gene co-expression network analysis
Source: Fungal Biol Biotechnol. 2025 Feb 13;12:1. doi: 10.1186/s40694-024-00192-3 (PMC11827164; doi:10.1186/s40694-024-00192-3)
Supplement: Supplementary file 1 — Supplementary Material 1 [file 40694_2024_192_MOESM1_ESM.zip › knownclusterblast/scaffold_1_c6.txt]

ClusterBlast scores for scaffold_1

Table of genes, locations, strands and annotations of query cluster:
jgi.p_Fomfom1_130983	4716346	4716610	-		
jgi.p_Fomfom1_1187806	4716780	4717363	-		
jgi.p_Fomfom1_1188102	4719732	4720285	-		
jgi.p_Fomfom1_130990	4721592	4721947	-		
jgi.p_Fomfom1_1233019	4722340	4722640	+		
jgi.p_Fomfom1_1233020	4723356	4723653	-		
jgi.p_Fomfom1_130999	4725013	4726157	-		
jgi.p_Fomfom1_1213996	4726832	4728456	+		
jgi.p_Fomfom1_1233030	4728662	4729281	-		
jgi.p_Fomfom1_131080	4729652	4731011	-		
jgi.p_Fomfom1_1381494	4731581	4736089	-		


Significant hits: 


Details:
