# Supplementary material for: Uncovering the transcriptional landscape of Fomes fomentarius during fungal-based material production through gene co-expression network analysis
Source: Fungal Biol Biotechnol. 2025 Feb 13;12:1. doi: 10.1186/s40694-024-00192-3 (PMC11827164; doi:10.1186/s40694-024-00192-3)
Supplement: Supplementary file 1 — Supplementary Material 1 [file 40694_2024_192_MOESM1_ESM.zip › knownclusterblast/scaffold_2_c1.txt]

ClusterBlast scores for scaffold_2

Table of genes, locations, strands and annotations of query cluster:
jgi.p_Fomfom1_1191004	2085751	2088282	-		
jgi.p_Fomfom1_435865	2088889	2090644	+		
jgi.p_Fomfom1_1190804	2091094	2092877	+		
jgi.p_Fomfom1_436749	2093554	2094424	-		
jgi.p_Fomfom1_1314160	2098165	2099519	+		
jgi.p_Fomfom1_1191711	2099810	2104340	-		
jgi.p_Fomfom1_1364407	2105107	2109960	-		
jgi.p_Fomfom1_1238287	2112951	2113721	-		
jgi.p_Fomfom1_1192268	2113961	2114445	+		
jgi.p_Fomfom1_1191794	2114910	2116750	-		
jgi.p_Fomfom1_437324	2117824	2118259	-		
jgi.p_Fomfom1_1238327	2118711	2120462	-		
jgi.p_Fomfom1_1364411	2120925	2122184	+		
jgi.p_Fomfom1_1364412	2122298	2126245	-		


Significant hits: 


Details:
