# Supplementary material for: Uncovering the transcriptional landscape of Fomes fomentarius during fungal-based material production through gene co-expression network analysis
Source: Fungal Biol Biotechnol. 2025 Feb 13;12:1. doi: 10.1186/s40694-024-00192-3 (PMC11827164; doi:10.1186/s40694-024-00192-3)
Supplement: Supplementary file 1 — Supplementary Material 1 [file 40694_2024_192_MOESM1_ESM.zip › knownclusterblast/scaffold_3_c1.txt]

ClusterBlast scores for scaffold_3

Table of genes, locations, strands and annotations of query cluster:
jgi.p_Fomfom1_1244521	573540	576045	+		
jgi.p_Fomfom1_1244525	576519	578565	-		
jgi.p_Fomfom1_1215258	580330	581577	+		
jgi.p_Fomfom1_1215259	582556	583568	+		
jgi.p_Fomfom1_529522	583860	584520	+		
jgi.p_Fomfom1_529845	584694	585668	+		
jgi.p_Fomfom1_529940	585921	587636	-		


Significant hits: 


Details:
