# Supplementary material for: Uncovering the transcriptional landscape of Fomes fomentarius during fungal-based material production through gene co-expression network analysis
Source: Fungal Biol Biotechnol. 2025 Feb 13;12:1. doi: 10.1186/s40694-024-00192-3 (PMC11827164; doi:10.1186/s40694-024-00192-3)
Supplement: Supplementary file 1 — Supplementary Material 1 [file 40694_2024_192_MOESM1_ESM.zip › knownclusterblast/scaffold_3_c2.txt]

ClusterBlast scores for scaffold_3

Table of genes, locations, strands and annotations of query cluster:
jgi.p_Fomfom1_1248404	2295192	2295387	+		
jgi.p_Fomfom1_573484	2295431	2296274	+		
jgi.p_Fomfom1_1248406	2296565	2296769	+		
jgi.p_Fomfom1_1248412	2297658	2298364	+		
jgi.p_Fomfom1_1248419	2298781	2298991	+		
jgi.p_Fomfom1_1365840	2299301	2300385	+		
jgi.p_Fomfom1_1193235	2301632	2304747	-		
jgi.p_Fomfom1_1248441	2306462	2306820	-		


Significant hits: 
1. BGC0001248	clavaric acid


Details:

>>
1. BGC0001248
Source: clavaric acid
Type: Terpene
Number of proteins with BLAST hits to this cluster: 1
Cumulative BLAST score: 1025.0

Table of genes, locations, strands and annotations of subject cluster:
ACF70484.1	ACF70484.1	1353	4192	+	oxidosqualene_clavarinone_cyclase

Table of Blast hits (query gene, subject gene, %identity, blast score, %coverage, e-value):
jgi.p_Fomfom1_1193235	ACF70484.1	66	1025	98.07427785419533	0.0
