# Supplementary material for: Uncovering the transcriptional landscape of Fomes fomentarius during fungal-based material production through gene co-expression network analysis
Source: Fungal Biol Biotechnol. 2025 Feb 13;12:1. doi: 10.1186/s40694-024-00192-3 (PMC11827164; doi:10.1186/s40694-024-00192-3)
Supplement: Supplementary file 1 — Supplementary Material 1 [file 40694_2024_192_MOESM1_ESM.zip › knownclusterblast/scaffold_3_c3.txt]

ClusterBlast scores for scaffold_3

Table of genes, locations, strands and annotations of query cluster:
jgi.p_Fomfom1_1248514	2408866	2409076	+		
jgi.p_Fomfom1_1445786	2409383	2410466	+		
jgi.p_Fomfom1_1193074	2411712	2414823	-		
jgi.p_Fomfom1_574438	2415444	2418155	-		
jgi.p_Fomfom1_1193256	2418735	2420956	-		
jgi.p_Fomfom1_574582	2422949	2423319	+		


Significant hits: 
1. BGC0001248	clavaric acid


Details:

>>
1. BGC0001248
Source: clavaric acid
Type: Terpene
Number of proteins with BLAST hits to this cluster: 1
Cumulative BLAST score: 1024.0

Table of genes, locations, strands and annotations of subject cluster:
ACF70484.1	ACF70484.1	1353	4192	+	oxidosqualene_clavarinone_cyclase

Table of Blast hits (query gene, subject gene, %identity, blast score, %coverage, e-value):
jgi.p_Fomfom1_1193074	ACF70484.1	66	1024	98.07427785419533	0.0
