# Supplementary material for: Uncovering the transcriptional landscape of Fomes fomentarius during fungal-based material production through gene co-expression network analysis
Source: Fungal Biol Biotechnol. 2025 Feb 13;12:1. doi: 10.1186/s40694-024-00192-3 (PMC11827164; doi:10.1186/s40694-024-00192-3)
Supplement: Supplementary file 1 — Supplementary Material 1 [file 40694_2024_192_MOESM1_ESM.zip › knownclusterblast/scaffold_4_c1.txt]

ClusterBlast scores for scaffold_4

Table of genes, locations, strands and annotations of query cluster:
jgi.p_Fomfom1_1252338	752215	753571	-		
jgi.p_Fomfom1_1252339	754666	755193	-		
jgi.p_Fomfom1_1196686	755917	758103	-		
jgi.p_Fomfom1_1436761	758272	759738	-		
jgi.p_Fomfom1_1252361	760404	762779	+		
jgi.p_Fomfom1_613369	764257	765516	-		
jgi.p_Fomfom1_1216176	766505	768221	-		
jgi.p_Fomfom1_1366392	769295	771051	-		
jgi.p_Fomfom1_1252399	773296	774520	-		
jgi.p_Fomfom1_1195752	775678	776702	-		
jgi.p_Fomfom1_1315425	777180	779312	-		
jgi.p_Fomfom1_1315426	779563	780503	-		
jgi.p_Fomfom1_1366397	780986	781722	+		
jgi.p_Fomfom1_1252414	781804	782290	-		
jgi.p_Fomfom1_1315427	784547	785594	+		
jgi.p_Fomfom1_1252431	785797	786389	-		
jgi.p_Fomfom1_1366401	786395	787496	+		
jgi.p_Fomfom1_1252435	788018	793284	+		
jgi.p_Fomfom1_1216184	793591	794635	-		
jgi.p_Fomfom1_614092	796616	797896	+		
jgi.p_Fomfom1_1195383	798911	799837	-		
jgi.p_Fomfom1_1436773	800110	801225	+		
jgi.p_Fomfom1_1315433	802241	805141	+		
jgi.p_Fomfom1_614602	806056	807716	-		
jgi.p_Fomfom1_614650	807890	808460	-		


Significant hits: 


Details:
