# Supplementary material for: Uncovering the transcriptional landscape of Fomes fomentarius during fungal-based material production through gene co-expression network analysis
Source: Fungal Biol Biotechnol. 2025 Feb 13;12:1. doi: 10.1186/s40694-024-00192-3 (PMC11827164; doi:10.1186/s40694-024-00192-3)
Supplement: Supplementary file 1 — Supplementary Material 1 [file 40694_2024_192_MOESM1_ESM.zip › knownclusterblast/scaffold_4_c2.txt]

ClusterBlast scores for scaffold_4

Table of genes, locations, strands and annotations of query cluster:
jgi.p_Fomfom1_1253657	1314453	1315800	+		
jgi.p_Fomfom1_1253666	1315991	1317963	-		
jgi.p_Fomfom1_1196649	1318520	1320181	+		
jgi.p_Fomfom1_628578	1321468	1322010	-		
jgi.p_Fomfom1_1195869	1323547	1324813	+		
jgi.p_Fomfom1_628834	1326310	1327118	+		
jgi.p_Fomfom1_628907	1327222	1327927	+		
jgi.p_Fomfom1_628898	1331996	1333710	+		
jgi.p_Fomfom1_1409354	1334037	1336197	-		
jgi.p_Fomfom1_629213	1338259	1339437	-		
jgi.p_Fomfom1_1253711	1341425	1343053	+		
jgi.p_Fomfom1_629377	1345006	1346413	-		
jgi.p_Fomfom1_1366576	1347261	1349253	+		


Significant hits: 
1. BGC0002707	(+)-δ-cadinol


Details:

>>
1. BGC0002707
Source: (+)-δ-cadinol
Type: Terpene
Number of proteins with BLAST hits to this cluster: 3
Cumulative BLAST score: 1057.0

Table of genes, locations, strands and annotations of subject cluster:

Table of Blast hits (query gene, subject gene, %identity, blast score, %coverage, e-value):
jgi.p_Fomfom1_1195869	CONPUDRAFT_50941	49	328	94.4927536231884	1.46e-111
jgi.p_Fomfom1_629213	CONPUDRAFT_50941	53	362	95.38904899135446	1.04e-124
jgi.p_Fomfom1_629377	CONPUDRAFT_119059	62	367	99.2831541218638	1.59e-128
