# Supplementary material for: Uncovering the transcriptional landscape of Fomes fomentarius during fungal-based material production through gene co-expression network analysis
Source: Fungal Biol Biotechnol. 2025 Feb 13;12:1. doi: 10.1186/s40694-024-00192-3 (PMC11827164; doi:10.1186/s40694-024-00192-3)
Supplement: Supplementary file 1 — Supplementary Material 1 [file 40694_2024_192_MOESM1_ESM.zip › knownclusterblast/scaffold_4_c3.txt]

ClusterBlast scores for scaffold_4

Table of genes, locations, strands and annotations of query cluster:
jgi.p_Fomfom1_1254468	1642357	1643221	+		
jgi.p_Fomfom1_1366674	1643371	1644517	-		
jgi.p_Fomfom1_1196561	1644865	1646344	+		
jgi.p_Fomfom1_1196827	1646897	1648113	-		
jgi.p_Fomfom1_639691	1651032	1651315	-		
jgi.p_Fomfom1_639831	1652493	1653675	-		
jgi.p_Fomfom1_1195842	1656391	1657312	-		
jgi.p_Fomfom1_1254503	1657409	1658821	+		
jgi.p_Fomfom1_1254505	1659110	1660270	+		
jgi.p_Fomfom1_1195356	1660539	1660881	-		
jgi.p_Fomfom1_1366682	1661422	1662800	+		


Significant hits: 


Details:
