# Supplementary material for: Uncovering the transcriptional landscape of Fomes fomentarius during fungal-based material production through gene co-expression network analysis
Source: Fungal Biol Biotechnol. 2025 Feb 13;12:1. doi: 10.1186/s40694-024-00192-3 (PMC11827164; doi:10.1186/s40694-024-00192-3)
Supplement: Supplementary file 1 — Supplementary Material 1 [file 40694_2024_192_MOESM1_ESM.zip › knownclusterblast/scaffold_4_c4.txt]

ClusterBlast scores for scaffold_4

Table of genes, locations, strands and annotations of query cluster:
jgi.p_Fomfom1_1437149	2446258	2446922	-		
jgi.p_Fomfom1_1216620	2447229	2449017	+		
jgi.p_Fomfom1_1216621	2449296	2450256	-		
jgi.p_Fomfom1_1196216	2452085	2453349	+		
jgi.p_Fomfom1_660533	2454546	2455788	+		
jgi.p_Fomfom1_1315830	2455992	2458260	-		
jgi.p_Fomfom1_660754	2461513	2462318	-		
jgi.p_Fomfom1_1216625	2462388	2465117	+		
jgi.p_Fomfom1_1315837	2465950	2474240	-		
jgi.p_Fomfom1_1256140	2475389	2475964	+		
jgi.p_Fomfom1_661064	2476409	2477657	-		
jgi.p_Fomfom1_1256164	2477795	2480842	+		
jgi.p_Fomfom1_1256171	2482681	2482885	+		
jgi.p_Fomfom1_1256173	2484804	2487123	-		
jgi.p_Fomfom1_1256193	2488991	2491721	+		


Significant hits: 


Details:
