# Supplementary material for: Uncovering the transcriptional landscape of Fomes fomentarius during fungal-based material production through gene co-expression network analysis
Source: Fungal Biol Biotechnol. 2025 Feb 13;12:1. doi: 10.1186/s40694-024-00192-3 (PMC11827164; doi:10.1186/s40694-024-00192-3)
Supplement: Supplementary file 1 — Supplementary Material 1 [file 40694_2024_192_MOESM1_ESM.zip › knownclusterblast/scaffold_6_c1.txt]

ClusterBlast scores for scaffold_6

Table of genes, locations, strands and annotations of query cluster:
jgi.p_Fomfom1_1448325	2227274	2229799	+		
jgi.p_Fomfom1_1218139	2230289	2231890	-		
jgi.p_Fomfom1_827650	2232437	2233099	-		
jgi.p_Fomfom1_1218141	2233678	2234745	+		
jgi.p_Fomfom1_827176	2235227	2235955	+		
jgi.p_Fomfom1_827688	2236720	2237383	-		
jgi.p_Fomfom1_827687	2238042	2238855	+		
jgi.p_Fomfom1_1200382	2238851	2240738	+		
jgi.p_Fomfom1_1200855	2241062	2243170	-		
jgi.p_Fomfom1_1269531	2243395	2245014	+		
jgi.p_Fomfom1_1269532	2245159	2249419	-		
jgi.p_Fomfom1_1269535	2250137	2252290	+		
jgi.p_Fomfom1_1269537	2252712	2256901	-		
jgi.p_Fomfom1_827954	2257199	2259273	+		
jgi.p_Fomfom1_827912	2259277	2259760	+		
jgi.p_Fomfom1_1317137	2260210	2262119	-		
jgi.p_Fomfom1_828096	2262409	2264352	+		
jgi.p_Fomfom1_1218151	2264799	2267119	-		
jgi.p_Fomfom1_828124	2267115	2267481	-		


Significant hits: 


Details:
