# Supplementary material for: Uncovering the transcriptional landscape of Fomes fomentarius during fungal-based material production through gene co-expression network analysis
Source: Fungal Biol Biotechnol. 2025 Feb 13;12:1. doi: 10.1186/s40694-024-00192-3 (PMC11827164; doi:10.1186/s40694-024-00192-3)
Supplement: Supplementary file 1 — Supplementary Material 1 [file 40694_2024_192_MOESM1_ESM.zip › knownclusterblast/scaffold_7_c1.txt]

ClusterBlast scores for scaffold_7

Table of genes, locations, strands and annotations of query cluster:
jgi.p_Fomfom1_1201937	110285	112806	-		
jgi.p_Fomfom1_1369096	113346	113799	+		
jgi.p_Fomfom1_1271517	114153	115852	+		
jgi.p_Fomfom1_852568	116764	118560	+		
jgi.p_Fomfom1_852943	119902	122136	+		
jgi.p_Fomfom1_1271530	122754	125210	-		
jgi.p_Fomfom1_1369101	125573	127279	+		
jgi.p_Fomfom1_1203106	129105	134660	+		
jgi.p_Fomfom1_1369103	136628	137871	+		
jgi.p_Fomfom1_1369104	138136	144089	-		
jgi.p_Fomfom1_1271551	144335	146155	+		
jgi.p_Fomfom1_1369106	146698	147135	+		
jgi.p_Fomfom1_853218	147210	149179	-		
jgi.p_Fomfom1_853369	150065	151322	-		


Significant hits: 


Details:
