# Supplementary material for: Uncovering the transcriptional landscape of Fomes fomentarius during fungal-based material production through gene co-expression network analysis
Source: Fungal Biol Biotechnol. 2025 Feb 13;12:1. doi: 10.1186/s40694-024-00192-3 (PMC11827164; doi:10.1186/s40694-024-00192-3)
Supplement: Supplementary file 1 — Supplementary Material 1 [file 40694_2024_192_MOESM1_ESM.zip › knownclusterblast/scaffold_7_c2.txt]

ClusterBlast scores for scaffold_7

Table of genes, locations, strands and annotations of query cluster:
jgi.p_Fomfom1_888032	1383946	1385615	+		
jgi.p_Fomfom1_1203062	1386510	1388332	-		
jgi.p_Fomfom1_1274647	1388819	1393045	-		
jgi.p_Fomfom1_1274654	1393556	1395009	-		
jgi.p_Fomfom1_1317616	1395992	1396905	-		
jgi.p_Fomfom1_1202410	1397122	1398421	-		
jgi.p_Fomfom1_1457457	1398619	1399267	+		
jgi.p_Fomfom1_1203158	1399516	1402651	-		


Significant hits: 


Details:
