# Supplementary material for: Uncovering the transcriptional landscape of Fomes fomentarius during fungal-based material production through gene co-expression network analysis
Source: Fungal Biol Biotechnol. 2025 Feb 13;12:1. doi: 10.1186/s40694-024-00192-3 (PMC11827164; doi:10.1186/s40694-024-00192-3)
Supplement: Supplementary file 1 — Supplementary Material 1 [file 40694_2024_192_MOESM1_ESM.zip › knownclusterblast/scaffold_7_c3.txt]

ClusterBlast scores for scaffold_7

Table of genes, locations, strands and annotations of query cluster:
jgi.p_Fomfom1_1369644	1940191	1941446	-		
jgi.p_Fomfom1_1275662	1941601	1943110	+		
jgi.p_Fomfom1_1423974	1943385	1947583	+		
jgi.p_Fomfom1_905443	1947673	1949396	-		
jgi.p_Fomfom1_905610	1949764	1951203	-		
jgi.p_Fomfom1_905673	1951697	1952156	-		
jgi.p_Fomfom1_1275687	1953132	1956159	-		
jgi.p_Fomfom1_1275688	1956601	1958246	+		
jgi.p_Fomfom1_1218808	1959183	1959753	+		
jgi.p_Fomfom1_1275693	1960111	1960660	-		


Significant hits: 


Details:
