# Supplementary material for: Uncovering the transcriptional landscape of Fomes fomentarius during fungal-based material production through gene co-expression network analysis
Source: Fungal Biol Biotechnol. 2025 Feb 13;12:1. doi: 10.1186/s40694-024-00192-3 (PMC11827164; doi:10.1186/s40694-024-00192-3)
Supplement: Supplementary file 1 — Supplementary Material 1 [file 40694_2024_192_MOESM1_ESM.zip › knownclusterblast/scaffold_7_c4.txt]

ClusterBlast scores for scaffold_7

Table of genes, locations, strands and annotations of query cluster:
jgi.p_Fomfom1_1218816	1981086	1981803	-		
jgi.p_Fomfom1_1202459	1982366	1984863	-		
jgi.p_Fomfom1_1275832	1986570	1988074	+		
jgi.p_Fomfom1_906720	1989399	1990884	+		
jgi.p_Fomfom1_1202404	1992194	1993465	+		
jgi.p_Fomfom1_1202329	1995116	1996086	+		
jgi.p_Fomfom1_1202967	1996863	1997923	+		
jgi.p_Fomfom1_1275852	1997965	1999616	-		
jgi.p_Fomfom1_906846	1999675	2001077	+		
jgi.p_Fomfom1_906865	2001524	2003636	+		
jgi.p_Fomfom1_906870	2004150	2006122	-		


Significant hits: 


Details:
