# Supplementary material for: Uncovering the transcriptional landscape of Fomes fomentarius during fungal-based material production through gene co-expression network analysis
Source: Fungal Biol Biotechnol. 2025 Feb 13;12:1. doi: 10.1186/s40694-024-00192-3 (PMC11827164; doi:10.1186/s40694-024-00192-3)
Supplement: Supplementary file 1 — Supplementary Material 1 [file 40694_2024_192_MOESM1_ESM.zip › knownclusterblast/scaffold_8_c1.txt]

ClusterBlast scores for scaffold_8

Table of genes, locations, strands and annotations of query cluster:
jgi.p_Fomfom1_934815	471606	472432	+		
jgi.p_Fomfom1_934791	472949	475106	+		
jgi.p_Fomfom1_1204244	475372	476703	-		
jgi.p_Fomfom1_935522	478160	479929	+		
jgi.p_Fomfom1_1203728	480271	481547	-		
jgi.p_Fomfom1_934848	482238	484620	-		
jgi.p_Fomfom1_1317956	485429	486398	-		
jgi.p_Fomfom1_1204452	487005	488795	+		
jgi.p_Fomfom1_935693	489096	489950	+		
jgi.p_Fomfom1_1219107	491770	493064	+		
jgi.p_Fomfom1_1278517	494313	496407	-		
jgi.p_Fomfom1_1369995	498149	500418	+		


Significant hits: 


Details:
