# Supplementary material for: Uncovering the transcriptional landscape of Fomes fomentarius during fungal-based material production through gene co-expression network analysis
Source: Fungal Biol Biotechnol. 2025 Feb 13;12:1. doi: 10.1186/s40694-024-00192-3 (PMC11827164; doi:10.1186/s40694-024-00192-3)
Supplement: Supplementary file 1 — Supplementary Material 1 [file 40694_2024_192_MOESM1_ESM.zip › knownclusterblast/scaffold_9_c1.txt]

ClusterBlast scores for scaffold_9

Table of genes, locations, strands and annotations of query cluster:
jgi.p_Fomfom1_1205360	340881	342684	-		
jgi.p_Fomfom1_1204737	343947	346460	-		
jgi.p_Fomfom1_1168590	347218	347458	+		
jgi.p_Fomfom1_993998	348502	349240	-		
jgi.p_Fomfom1_993907	350467	351392	-		
jgi.p_Fomfom1_1318362	352815	354108	-		
jgi.p_Fomfom1_1283669	355197	356711	-		
jgi.p_Fomfom1_1205222	359305	365036	-		
jgi.p_Fomfom1_1283706	366374	367255	+		
jgi.p_Fomfom1_1219704	367614	369423	+		
jgi.p_Fomfom1_1449937	370642	372701	-		
jgi.p_Fomfom1_1205251	373231	375919	+		
jgi.p_Fomfom1_1370671	379446	380173	+		
jgi.p_Fomfom1_1429621	380731	381792	-		


Significant hits: 


Details:
