# Supplementary material for: Uncovering the transcriptional landscape of Fomes fomentarius during fungal-based material production through gene co-expression network analysis
Source: Fungal Biol Biotechnol. 2025 Feb 13;12:1. doi: 10.1186/s40694-024-00192-3 (PMC11827164; doi:10.1186/s40694-024-00192-3)
Supplement: Supplementary file 1 — Supplementary Material 1 [file 40694_2024_192_MOESM1_ESM.zip › knownclusterblast/scaffold_9_c2.txt]

ClusterBlast scores for scaffold_9

Table of genes, locations, strands and annotations of query cluster:
jgi.p_Fomfom1_1287664	1973689	1976643	-		
jgi.p_Fomfom1_1287677	1977128	1979416	-		
jgi.p_Fomfom1_1046107	1980825	1981502	+		
jgi.p_Fomfom1_1318723	1982042	1983751	-		
jgi.p_Fomfom1_1204982	1984657	1985826	-		
jgi.p_Fomfom1_1287699	1986043	1988524	+		
jgi.p_Fomfom1_1287700	1988988	1991155	-		
jgi.p_Fomfom1_1205933	1992440	1996999	+		
jgi.p_Fomfom1_1371152	1999093	2001534	+		
jgi.p_Fomfom1_1046458	2001502	2002260	+		
jgi.p_Fomfom1_1371153	2002512	2006043	-		
jgi.p_Fomfom1_1220113	2006499	2007894	+		
jgi.p_Fomfom1_1046328	2008895	2010651	+		
jgi.p_Fomfom1_1431988	2011207	2012685	+		
jgi.p_Fomfom1_1287764	2013261	2014678	+		


Significant hits: 


Details:
