# Supplementary material for: Uncovering the transcriptional landscape of Fomes fomentarius during fungal-based material production through gene co-expression network analysis
Source: Fungal Biol Biotechnol. 2025 Feb 13;12:1. doi: 10.1186/s40694-024-00192-3 (PMC11827164; doi:10.1186/s40694-024-00192-3)
Supplement: Supplementary file 1 — Supplementary Material 1 [file 40694_2024_192_MOESM1_ESM.zip › knownclusterblast/scaffold_10_c1.txt]

ClusterBlast scores for scaffold_10

Table of genes, locations, strands and annotations of query cluster:
jgi.p_Fomfom1_1289098	224248	224577	-		
jgi.p_Fomfom1_1440392	224636	225478	-		
jgi.p_Fomfom1_1450538	226018	227999	+		
jgi.p_Fomfom1_1371341	228164	229173	-		
jgi.p_Fomfom1_1371342	230009	232796	-		
jgi.p_Fomfom1_1220278	234728	238414	+		
jgi.p_Fomfom1_138435	238582	239106	+		
jgi.p_Fomfom1_1371343	239109	240972	+		
jgi.p_Fomfom1_1289136	241908	246107	-		
jgi.p_Fomfom1_138762	247363	248661	-		
jgi.p_Fomfom1_138961	249799	251481	-		
jgi.p_Fomfom1_1289145	252176	252341	-		
jgi.p_Fomfom1_1440399	255696	257148	-		
jgi.p_Fomfom1_139042	258008	258314	-		
jgi.p_Fomfom1_1206329	259385	259604	-		
jgi.p_Fomfom1_1371349	260113	263288	+		


Significant hits: 


Details:
