# Supplementary material for: Uncovering the transcriptional landscape of Fomes fomentarius during fungal-based material production through gene co-expression network analysis
Source: Fungal Biol Biotechnol. 2025 Feb 13;12:1. doi: 10.1186/s40694-024-00192-3 (PMC11827164; doi:10.1186/s40694-024-00192-3)
Supplement: Supplementary file 1 — Supplementary Material 1 [file 40694_2024_192_MOESM1_ESM.zip › knownclusterblast/scaffold_11_c1.txt]

ClusterBlast scores for scaffold_11

Table of genes, locations, strands and annotations of query cluster:
jgi.p_Fomfom1_1208183	73	1401	+		
jgi.p_Fomfom1_194390	2744	3877	-		
jgi.p_Fomfom1_1371970	7484	9933	+		
jgi.p_Fomfom1_1371971	13848	20651	+		
jgi.p_Fomfom1_1319276	21001	22699	-		
jgi.p_Fomfom1_1293305	23075	25701	+		
jgi.p_Fomfom1_1158290	26513	26939	+		
jgi.p_Fomfom1_1293309	28473	32054	-		
jgi.p_Fomfom1_1293312	32327	37117	+		


Significant hits: 


Details:
