# Supplementary material for: Uncovering the transcriptional landscape of Fomes fomentarius during fungal-based material production through gene co-expression network analysis
Source: Fungal Biol Biotechnol. 2025 Feb 13;12:1. doi: 10.1186/s40694-024-00192-3 (PMC11827164; doi:10.1186/s40694-024-00192-3)
Supplement: Supplementary file 1 — Supplementary Material 1 [file 40694_2024_192_MOESM1_ESM.zip › knownclusterblast/scaffold_11_c2.txt]

ClusterBlast scores for scaffold_11

Table of genes, locations, strands and annotations of query cluster:
jgi.p_Fomfom1_1208622	927088	929159	+		
jgi.p_Fomfom1_220036	929438	930150	+		
jgi.p_Fomfom1_219987	930884	931322	+		
jgi.p_Fomfom1_1295504	933146	934050	+		
jgi.p_Fomfom1_220102	935560	937053	-		
jgi.p_Fomfom1_220044	939541	939941	-		
jgi.p_Fomfom1_1295513	940366	944129	+		


Significant hits: 
1. BGC0002708	(+)-δ-cadinol


Details:

>>
1. BGC0002708
Source: (+)-δ-cadinol
Type: Terpene
Number of proteins with BLAST hits to this cluster: 1
Cumulative BLAST score: 363.0

Table of genes, locations, strands and annotations of subject cluster:

Table of Blast hits (query gene, subject gene, %identity, blast score, %coverage, e-value):
jgi.p_Fomfom1_220102	CONPUDRAFT_118913	52	363	97.63313609467455	3.42e-125
