# Supplementary material for: Uncovering the transcriptional landscape of Fomes fomentarius during fungal-based material production through gene co-expression network analysis
Source: Fungal Biol Biotechnol. 2025 Feb 13;12:1. doi: 10.1186/s40694-024-00192-3 (PMC11827164; doi:10.1186/s40694-024-00192-3)
Supplement: Supplementary file 1 — Supplementary Material 1 [file 40694_2024_192_MOESM1_ESM.zip › knownclusterblast/scaffold_11_c3.txt]

ClusterBlast scores for scaffold_11

Table of genes, locations, strands and annotations of query cluster:
jgi.p_Fomfom1_1207828	1036976	1037488	-		
jgi.p_Fomfom1_1208453	1037857	1039096	+		
jgi.p_Fomfom1_222376	1040608	1042429	+		
jgi.p_Fomfom1_222581	1043406	1044429	-		
jgi.p_Fomfom1_1319468	1045186	1046363	+		
jgi.p_Fomfom1_222833	1046633	1048003	+		
jgi.p_Fomfom1_1319469	1048637	1049879	-		
jgi.p_Fomfom1_1295743	1051290	1053412	+		
jgi.p_Fomfom1_1295755	1053567	1053900	-		
jgi.p_Fomfom1_1295759	1054138	1055562	+		
jgi.p_Fomfom1_223044	1058687	1060077	+		
jgi.p_Fomfom1_1208445	1061831	1063080	+		
jgi.p_Fomfom1_1295788	1063337	1064299	-		
jgi.p_Fomfom1_1295794	1065172	1066685	-		
jgi.p_Fomfom1_223481	1067480	1068298	-		
jgi.p_Fomfom1_1451336	1069083	1069755	-		
jgi.p_Fomfom1_1208267	1070477	1070726	-		
jgi.p_Fomfom1_223427	1072733	1073919	-		
jgi.p_Fomfom1_223394	1074673	1075633	-		
jgi.p_Fomfom1_1295820	1075794	1076675	+		
jgi.p_Fomfom1_1208090	1077583	1080068	-		
jgi.p_Fomfom1_1208356	1083017	1084222	+		
jgi.p_Fomfom1_1372263	1085196	1086490	+		
jgi.p_Fomfom1_223807	1087014	1089263	+		
jgi.p_Fomfom1_1208328	1090294	1092023	+		


Significant hits: 


Details:
