# Supplementary material for: Uncovering the transcriptional landscape of Fomes fomentarius during fungal-based material production through gene co-expression network analysis
Source: Fungal Biol Biotechnol. 2025 Feb 13;12:1. doi: 10.1186/s40694-024-00192-3 (PMC11827164; doi:10.1186/s40694-024-00192-3)
Supplement: Supplementary file 1 — Supplementary Material 1 [file 40694_2024_192_MOESM1_ESM.zip › knownclusterblast/scaffold_12_c1.txt]

ClusterBlast scores for scaffold_12

Table of genes, locations, strands and annotations of query cluster:
jgi.p_Fomfom1_260906	257657	259526	-		
jgi.p_Fomfom1_1299662	260647	260929	-		
jgi.p_Fomfom1_1209427	261296	261776	+		
jgi.p_Fomfom1_1299683	262688	263478	+		
jgi.p_Fomfom1_261230	264480	266862	+		
jgi.p_Fomfom1_261304	267541	270003	+		
jgi.p_Fomfom1_1208949	270313	271784	-		
jgi.p_Fomfom1_1319667	276605	280912	+		
jgi.p_Fomfom1_1299729	281580	282039	-		
jgi.p_Fomfom1_1299730	283396	283663	-		
jgi.p_Fomfom1_1388368	284983	285923	-		
jgi.p_Fomfom1_1299736	286587	286788	-		
jgi.p_Fomfom1_1372677	287044	287680	+		
jgi.p_Fomfom1_1299750	289219	292026	-		
jgi.p_Fomfom1_261900	292272	292795	-		
jgi.p_Fomfom1_261957	293072	293948	-		
jgi.p_Fomfom1_1319671	294794	297083	-		


Significant hits: 


Details:
