# Supplementary material for: Uncovering the transcriptional landscape of Fomes fomentarius during fungal-based material production through gene co-expression network analysis
Source: Fungal Biol Biotechnol. 2025 Feb 13;12:1. doi: 10.1186/s40694-024-00192-3 (PMC11827164; doi:10.1186/s40694-024-00192-3)
Supplement: Supplementary file 1 — Supplementary Material 1 [file 40694_2024_192_MOESM1_ESM.zip › knownclusterblast/scaffold_12_c2.txt]

ClusterBlast scores for scaffold_12

Table of genes, locations, strands and annotations of query cluster:
jgi.p_Fomfom1_1372685	320567	322400	+		
jgi.p_Fomfom1_1372686	323648	324283	-		
jgi.p_Fomfom1_1209450	325801	327544	+		
jgi.p_Fomfom1_1299863	327762	329630	-		
jgi.p_Fomfom1_1451704	331080	332373	-		
jgi.p_Fomfom1_1299874	333151	333881	+		
jgi.p_Fomfom1_1299880	336271	340665	+		
jgi.p_Fomfom1_1299887	341432	341639	-		
jgi.p_Fomfom1_1451707	358814	360090	-		
jgi.p_Fomfom1_1299910	360736	362464	+		
jgi.p_Fomfom1_1299911	362803	363261	-		
jgi.p_Fomfom1_263170	364030	364960	-		
jgi.p_Fomfom1_1319683	365407	369811	-		
jgi.p_Fomfom1_1359666	377656	378555	-		
jgi.p_Fomfom1_1451711	387571	388049	-		
jgi.p_Fomfom1_1372698	388072	388622	-		


Significant hits: 


Details:
