# Supplementary material for: Uncovering the transcriptional landscape of Fomes fomentarius during fungal-based material production through gene co-expression network analysis
Source: Fungal Biol Biotechnol. 2025 Feb 13;12:1. doi: 10.1186/s40694-024-00192-3 (PMC11827164; doi:10.1186/s40694-024-00192-3)
Supplement: Supplementary file 1 — Supplementary Material 1 [file 40694_2024_192_MOESM1_ESM.zip › knownclusterblast/scaffold_12_c3.txt]

ClusterBlast scores for scaffold_12

Table of genes, locations, strands and annotations of query cluster:
jgi.p_Fomfom1_1372701	407056	407598	+		
jgi.p_Fomfom1_1161231	408414	409062	+		
jgi.p_Fomfom1_1209671	411233	411557	-		
jgi.p_Fomfom1_1319684	411959	412713	-		
jgi.p_Fomfom1_1388504	425135	429531	-		
jgi.p_Fomfom1_263805	435414	436082	+		
jgi.p_Fomfom1_1388510	436647	437736	-		
jgi.p_Fomfom1_1388511	447002	447314	-		


Significant hits: 


Details:
