# Supplementary material for: Uncovering the transcriptional landscape of Fomes fomentarius during fungal-based material production through gene co-expression network analysis
Source: Fungal Biol Biotechnol. 2025 Feb 13;12:1. doi: 10.1186/s40694-024-00192-3 (PMC11827164; doi:10.1186/s40694-024-00192-3)
Supplement: Supplementary file 1 — Supplementary Material 1 [file 40694_2024_192_MOESM1_ESM.zip › knownclusterblast/scaffold_13_c1.txt]

ClusterBlast scores for scaffold_13

Table of genes, locations, strands and annotations of query cluster:
jgi.p_Fomfom1_1360149	93975	96068	-		
jgi.p_Fomfom1_1210368	96788	98141	+		
jgi.p_Fomfom1_1373023	98907	101279	-		
jgi.p_Fomfom1_289758	102700	103305	+		
jgi.p_Fomfom1_289756	103967	105242	+		
jgi.p_Fomfom1_1373025	106932	109005	+		
jgi.p_Fomfom1_289883	109840	111113	+		
jgi.p_Fomfom1_1373027	111334	112024	-		
jgi.p_Fomfom1_1451969	112649	113161	-		


Significant hits: 
1. BGC0002445	armillyl orsellinate/8α-hydroxy-6-protoilludene
2. BGC0001617	hirsutene


Details:

>>
1. BGC0002445
Source: armillyl orsellinate/8α-hydroxy-6-protoilludene
Type: Terpene
Number of proteins with BLAST hits to this cluster: 3
Cumulative BLAST score: 1777.0

Table of genes, locations, strands and annotations of subject cluster:
QJQ03970.1	QJQ03970.1	12359	14516	+	CYP-Arm1
QJQ03971.1	QJQ03971.1	17425	19546	-	CYP-Arm2
QJQ03972.1	QJQ03972.1	24169	26301	-	CYP-Arm3
QJQ03973.1	QJQ03973.1	28999	30475	-	Pro1
QJQ03974.1	QJQ03974.1	32291	34562	+	CYP-Arm4

Table of Blast hits (query gene, subject gene, %identity, blast score, %coverage, e-value):
jgi.p_Fomfom1_1360149	QJQ03972.1	46	482	90.67164179104478	3.27e-166
jgi.p_Fomfom1_1373023	QJQ03972.1	48	492	94.21641791044776	3.83e-170
jgi.p_Fomfom1_1373023	QJQ03971.1	48	471	94.58955223880598	6.03e-162
jgi.p_Fomfom1_289756	QJQ03973.1	48	332	81.90954773869346	6.87e-112


>>
2. BGC0001617
Source: hirsutene
Type: Terpene
Number of proteins with BLAST hits to this cluster: 2
Cumulative BLAST score: 2187.0

Table of genes, locations, strands and annotations of subject cluster:

Table of Blast hits (query gene, subject gene, %identity, blast score, %coverage, e-value):
jgi.p_Fomfom1_1360149	STEHIDRAFT_154619	55	577	93.47014925373134	1.27e-203
jgi.p_Fomfom1_1360149	STEHIDRAFT_75699	46	456	90.29850746268657	5.85e-156
jgi.p_Fomfom1_1373023	STEHIDRAFT_154619	60	627	89.73880597014924	4.84e-223
jgi.p_Fomfom1_1373023	STEHIDRAFT_75699	51	527	91.04477611940298	9.12e-184
