# Supplementary material for: Uncovering the transcriptional landscape of Fomes fomentarius during fungal-based material production through gene co-expression network analysis
Source: Fungal Biol Biotechnol. 2025 Feb 13;12:1. doi: 10.1186/s40694-024-00192-3 (PMC11827164; doi:10.1186/s40694-024-00192-3)
Supplement: Supplementary file 1 — Supplementary Material 1 [file 40694_2024_192_MOESM1_ESM.zip › knownclusterblast/scaffold_13_c2.txt]

ClusterBlast scores for scaffold_13

Table of genes, locations, strands and annotations of query cluster:
jgi.p_Fomfom1_1373037	139946	140429	-		
jgi.p_Fomfom1_1373038	140764	143016	+		
jgi.p_Fomfom1_290333	144537	146408	-		
jgi.p_Fomfom1_1360172	147995	149259	+		
jgi.p_Fomfom1_1339467	150117	151956	-		
jgi.p_Fomfom1_1360180	152880	154760	-		
jgi.p_Fomfom1_290376	156962	158809	-		


Significant hits: 


Details:
