# Supplementary material for: Uncovering the transcriptional landscape of Fomes fomentarius during fungal-based material production through gene co-expression network analysis
Source: Fungal Biol Biotechnol. 2025 Feb 13;12:1. doi: 10.1186/s40694-024-00192-3 (PMC11827164; doi:10.1186/s40694-024-00192-3)
Supplement: Supplementary file 1 — Supplementary Material 1 [file 40694_2024_192_MOESM1_ESM.zip › knownclusterblast/scaffold_14_c1.txt]

ClusterBlast scores for scaffold_14

Table of genes, locations, strands and annotations of query cluster:
jgi.p_Fomfom1_314476	297698	299568	+		
jgi.p_Fomfom1_1373370	299812	301390	-		
jgi.p_Fomfom1_314799	303178	304249	-		
jgi.p_Fomfom1_1222008	304503	305919	+		
jgi.p_Fomfom1_314666	306699	307904	-		
jgi.p_Fomfom1_1373373	309979	314142	+		
jgi.p_Fomfom1_1373374	314562	315847	+		
jgi.p_Fomfom1_1373376	316762	317676	+		


Significant hits: 


Details:
