# Supplementary material for: Uncovering the transcriptional landscape of Fomes fomentarius during fungal-based material production through gene co-expression network analysis
Source: Fungal Biol Biotechnol. 2025 Feb 13;12:1. doi: 10.1186/s40694-024-00192-3 (PMC11827164; doi:10.1186/s40694-024-00192-3)
Supplement: Supplementary file 1 — Supplementary Material 1 [file 40694_2024_192_MOESM1_ESM.zip › knownclusterblast/scaffold_14_c2.txt]

ClusterBlast scores for scaffold_14
Table of genes, locations, strands and annotations of query cluster:
jgi.p_Fomfom1_1373381	325257	328314	-
jgi.p_Fomfom1_1373382	328845	329909	+
jgi.p_Fomfom1_1320071	331110	334796	-
jgi.p_Fomfom1_315214	339180	341439	+
jgi.p_Fomfom1_1452262	341546	343196	-
jgi.p_Fomfom1_315257	343581	343953	-
jgi.p_Fomfom1_1210540	344355	346799	+
jgi.p_Fomfom1_1373387	347288	348494	+
jgi.p_Fomfom1_1360694	350467	352126	+
jgi.p_Fomfom1_1304611	352226	352418	-
jgi.p_Fomfom1_1304612	352920	353082	+
jgi.p_Fomfom1_1210447	354079	354700	-
jgi.p_Fomfom1_315452	355476	356548	+
jgi.p_Fomfom1_1373391	357901	358565	+
jgi.p_Fomfom1_1320077	358669	360459	-
jgi.p_Fomfom1_1210665	361229	362469	-
jgi.p_Fomfom1_1373393	363242	363835	-
jgi.p_Fomfom1_1210719	364106	367027	+
jgi.p_Fomfom1_1304648	368056	368975	-
jgi.p_Fomfom1_1391491	369433	370489	-
jgi.p_Fomfom1_1391499	372283	372550	-
jgi.p_Fomfom1_1373396	373937	375277	+
jgi.p_Fomfom1_1210774	377220	380346	-
jgi.p_Fomfom1_315984	380937	382148	-
jgi.p_Fomfom1_1304683	384804	385709	+
jgi.p_Fomfom1_1210441	386187	390145	+
jgi.p_Fomfom1_1373400	391081	392258	+
jgi.p_Fomfom1_1373401	392885	393368	-
jgi.p_Fomfom1_1373402	394322	394657	+
jgi.p_Fomfom1_1373403	394706	394974	+
jgi.p_Fomfom1_1304705	396872	397093	-
jgi.p_Fomfom1_1373404	397239	398327	+
jgi.p_Fomfom1_316493	398900	399829	-
jgi.p_Fomfom1_316617	402758	403427	+
jgi.p_Fomfom1_1304738	404243	405390	+
jgi.p_Fomfom1_1373406	406716	407987	+
jgi.p_Fomfom1_1452279	408606	409546	-
jgi.p_Fomfom1_1373408	409606	410420	+
jgi.p_Fomfom1_1373409	411622	412244	-
jgi.p_Fomfom1_1210699	413454	416364	+
jgi.p_Fomfom1_317142	417070	417289	-
jgi.p_Fomfom1_1304769	417807	418670	+
jgi.p_Fomfom1_1373413	419502	419852	+
jgi.p_Fomfom1_1373414	421392	423076	+
jgi.p_Fomfom1_317343	423485	424795	+
jgi.p_Fomfom1_1304804	427767	428200	+
jgi.p_Fomfom1_1222038	429391	430438	+
jgi.p_Fomfom1_317470	431658	432587	-
jgi.p_Fomfom1_317592	432972	433586	+
jgi.p_Fomfom1_1373418	435333	436912	-
jgi.p_Fomfom1_1441899	437208	438719	+
jgi.p_Fomfom1_1373420	439141	439773	-
jgi.p_Fomfom1_1210521	440415	440965	-
jgi.p_Fomfom1_1222043	442729	445130	+
jgi.p_Fomfom1_317724	445720	446378	-
jgi.p_Fomfom1_317613	447675	448688	+
jgi.p_Fomfom1_1373425	450243	451641	+
jgi.p_Fomfom1_1304851	453012	453725	+
jgi.p_Fomfom1_1441906	454795	456124	-
jgi.p_Fomfom1_318195	456801	457689	+
jgi.p_Fomfom1_1320098	457797	458627	-
jgi.p_Fomfom1_1222051	461313	462821	+
jgi.p_Fomfom1_1304866	464195	465564	+
jgi.p_Fomfom1_1452300	466384	467824	+
jgi.p_Fomfom1_1304876	468504	469140	+
jgi.p_Fomfom1_1222053	469736	471105	+
jgi.p_Fomfom1_1210682	471612	472889	+
jgi.p_Fomfom1_1360755	473477	474685	+
jgi.p_Fomfom1_1320102	477356	478509	+
jgi.p_Fomfom1_1210653	478713	479382	-
jgi.p_Fomfom1_318400	480488	480778	-
jgi.p_Fomfom1_1222056	481663	482560	-
jgi.p_Fomfom1_318422	483448	484591	-
jgi.p_Fomfom1_1304910	485186	485825	-
jgi.p_Fomfom1_318451	486790	489088	-
jgi.p_Fomfom1_1373439	489304	489880	+
jgi.p_Fomfom1_1304925	491623	492339	-
jgi.p_Fomfom1_1210450	494342	496219	-
jgi.p_Fomfom1_1304954	497609	498174	-
jgi.p_Fomfom1_1304957	498734	500067	+
jgi.p_Fomfom1_1222061	501025	503577	-
jgi.p_Fomfom1_1373444	505434	514652	+
Significant hits:
Details:
