# Supplementary material for: Uncovering the transcriptional landscape of Fomes fomentarius during fungal-based material production through gene co-expression network analysis
Source: Fungal Biol Biotechnol. 2025 Feb 13;12:1. doi: 10.1186/s40694-024-00192-3 (PMC11827164; doi:10.1186/s40694-024-00192-3)
Supplement: Supplementary file 1 — Supplementary Material 1 [file 40694_2024_192_MOESM1_ESM.zip › knownclusterblast/scaffold_14_c3.txt]

ClusterBlast scores for scaffold_14

Table of genes, locations, strands and annotations of query cluster:
jgi.p_Fomfom1_1373547	830523	831974	-		
jgi.p_Fomfom1_323395	833361	834647	-		
jgi.p_Fomfom1_1452369	837564	839326	-		
jgi.p_Fomfom1_324079	840393	842147	-		
jgi.p_Fomfom1_323884	845872	846704	-		
jgi.p_Fomfom1_1222158	846916	847691	-		
jgi.p_Fomfom1_1305524	848421	849444	-		
jgi.p_Fomfom1_1373552	849880	854133	-		
jgi.p_Fomfom1_324375	856451	860676	-		
jgi.p_Fomfom1_1373554	862219	863190	-		
jgi.p_Fomfom1_324521	863972	864287	-		
jgi.p_Fomfom1_1320145	864912	866226	-		
jgi.p_Fomfom1_1210503	866426	869516	+		
jgi.p_Fomfom1_324557	870072	871270	+		
jgi.p_Fomfom1_324542	871763	875923	-		
jgi.p_Fomfom1_1320149	877329	877803	-		
jgi.p_Fomfom1_325216	879250	882426	-		
jgi.p_Fomfom1_1392024	883070	884940	-		
jgi.p_Fomfom1_1305577	885254	885973	+		
jgi.p_Fomfom1_1373563	886128	887751	-		
jgi.p_Fomfom1_324979	888010	888783	-		
jgi.p_Fomfom1_1210528	888793	892598	-		


Significant hits: 


Details:
