# Supplementary material for: Uncovering the transcriptional landscape of Fomes fomentarius during fungal-based material production through gene co-expression network analysis
Source: Fungal Biol Biotechnol. 2025 Feb 13;12:1. doi: 10.1186/s40694-024-00192-3 (PMC11827164; doi:10.1186/s40694-024-00192-3)
Supplement: Supplementary file 1 — Supplementary Material 1 [file 40694_2024_192_MOESM1_ESM.zip › knownclusterblast/scaffold_14_c4.txt]

ClusterBlast scores for scaffold_14

Table of genes, locations, strands and annotations of query cluster:
jgi.p_Fomfom1_1305603	915140	916855	-		
jgi.p_Fomfom1_325354	918195	919211	+		
jgi.p_Fomfom1_1360878	919896	922752	-		
jgi.p_Fomfom1_1373572	923968	924870	+		
jgi.p_Fomfom1_1392044	925289	926466	-		
jgi.p_Fomfom1_1441993	927104	928354	-		
jgi.p_Fomfom1_1305644	928744	928963	-		
jgi.p_Fomfom1_1305645	929401	930890	-		
jgi.p_Fomfom1_1210473	931107	932261	-		
jgi.p_Fomfom1_1210865	934476	938700	+		
jgi.p_Fomfom1_1441996	939275	942306	+		
jgi.p_Fomfom1_1210837	943536	944491	-		
jgi.p_Fomfom1_1222182	946413	947448	-		
jgi.p_Fomfom1_1305710	949090	949815	-		
jgi.p_Fomfom1_1305715	950315	952476	-		


Significant hits: 


Details:
