# Supplementary material for: Uncovering the transcriptional landscape of Fomes fomentarius during fungal-based material production through gene co-expression network analysis
Source: Fungal Biol Biotechnol. 2025 Feb 13;12:1. doi: 10.1186/s40694-024-00192-3 (PMC11827164; doi:10.1186/s40694-024-00192-3)
Supplement: Supplementary file 1 — Supplementary Material 1 [file 40694_2024_192_MOESM1_ESM.zip › knownclusterblast/scaffold_15_c1.txt]

ClusterBlast scores for scaffold_15

Table of genes, locations, strands and annotations of query cluster:
jgi.p_Fomfom1_1222227	168160	170632	-		
jgi.p_Fomfom1_1306134	170814	172050	+		
jgi.p_Fomfom1_1306140	172445	172859	+		
jgi.p_Fomfom1_1211390	174684	175419	+		
jgi.p_Fomfom1_1306156	176259	177173	+		
jgi.p_Fomfom1_1320173	177778	179620	-		
jgi.p_Fomfom1_1211201	182809	185099	-		
jgi.p_Fomfom1_329085	185317	186073	-		
jgi.p_Fomfom1_1306177	187134	187779	-		


Significant hits: 


Details:
