# Supplementary material for: Uncovering the transcriptional landscape of Fomes fomentarius during fungal-based material production through gene co-expression network analysis
Source: Fungal Biol Biotechnol. 2025 Feb 13;12:1. doi: 10.1186/s40694-024-00192-3 (PMC11827164; doi:10.1186/s40694-024-00192-3)
Supplement: Supplementary file 1 — Supplementary Material 1 [file 40694_2024_192_MOESM1_ESM.zip › knownclusterblast/scaffold_16_c1.txt]

ClusterBlast scores for scaffold_16

Table of genes, locations, strands and annotations of query cluster:
jgi.p_Fomfom1_1393345	193	1816	-		
jgi.p_Fomfom1_1452570	4240	4621	-		
jgi.p_Fomfom1_346184	5292	5943	-		
jgi.p_Fomfom1_1222393	7345	7864	+		
jgi.p_Fomfom1_346317	9309	10139	+		


Significant hits: 


Details:
