# Supplementary material for: Uncovering the transcriptional landscape of Fomes fomentarius during fungal-based material production through gene co-expression network analysis
Source: Fungal Biol Biotechnol. 2025 Feb 13;12:1. doi: 10.1186/s40694-024-00192-3 (PMC11827164; doi:10.1186/s40694-024-00192-3)
Supplement: Supplementary file 1 — Supplementary Material 1 [file 40694_2024_192_MOESM1_ESM.zip › knownclusterblast/scaffold_16_c2.txt]

ClusterBlast scores for scaffold_16

Table of genes, locations, strands and annotations of query cluster:
jgi.p_Fomfom1_346736	38682	39355	+		
jgi.p_Fomfom1_1452583	40222	43892	-		
jgi.p_Fomfom1_1393381	44799	46053	-		
jgi.p_Fomfom1_1320269	49017	50671	-		
jgi.p_Fomfom1_1177620	50901	51308	+		
jgi.p_Fomfom1_1307948	52245	54225	-		
jgi.p_Fomfom1_1307949	55100	57421	+		
jgi.p_Fomfom1_1452589	58161	59410	-		
jgi.p_Fomfom1_1307971	62132	63520	+		
jgi.p_Fomfom1_347225	64450	66040	-		
jgi.p_Fomfom1_1308000	67960	69187	+		
jgi.p_Fomfom1_347434	72766	73297	-		
jgi.p_Fomfom1_347805	73847	74456	+		
jgi.p_Fomfom1_1308021	75788	77562	+		


Significant hits: 


Details:
