# Supplementary material for: Uncovering the transcriptional landscape of Fomes fomentarius during fungal-based material production through gene co-expression network analysis
Source: Fungal Biol Biotechnol. 2025 Feb 13;12:1. doi: 10.1186/s40694-024-00192-3 (PMC11827164; doi:10.1186/s40694-024-00192-3)
Supplement: Supplementary file 1 — Supplementary Material 1 [file 40694_2024_192_MOESM1_ESM.zip › knownclusterblast/scaffold_19_c1.txt]

ClusterBlast scores for scaffold_19

Table of genes, locations, strands and annotations of query cluster:
jgi.p_Fomfom1_1452887	126797	127532	-		
jgi.p_Fomfom1_377229	130207	135466	-		
jgi.p_Fomfom1_1459984	136381	137637	-		
jgi.p_Fomfom1_1212455	141625	143966	-		


Significant hits: 


Details:
