# Supplementary material for: Uncovering the transcriptional landscape of Fomes fomentarius during fungal-based material production through gene co-expression network analysis
Source: Fungal Biol Biotechnol. 2025 Feb 13;12:1. doi: 10.1186/s40694-024-00192-3 (PMC11827164; doi:10.1186/s40694-024-00192-3)
Supplement: Supplementary file 2 — Supplementary Material 2 [file 40694_2024_192_MOESM2_ESM.xlsx]

## Sheet: Fomes_RNAseq_counts_sorted
Protein_Id	SignalP6	NetGPI	EffectP new	CAZY	SM Cluster	Co Expressed Cluster	Location	Scaffold	Start	End	Strand	Annotations	AVERAGE OF MEA+Cellulose, surface culture, day 5	AVERAGE OF MEA+Lignin(Roth), surface culture, day 5	AVERAGE OF MEB+Cellulose, liquid culture, day 5	AVERAGE OF Malt Extract Agar, surface culture, day 10	AVERAGE OF MEA+Cellulose, surface culture, day 10	AVERAGE OF MEA+Lignin(Roth), surface culture, day 10	AVERAGE OF MEB+Lignin(Roth), liquid culture, day 10	AVERAGE OF Complete Media with reduced nitrogen content (1%), surface culture, day 5	AVERAGE OF Complete Media with reduced nitrogen content (1%), surface culture, day 10	AVERAGE OF Millet, jar culture, day 8	AVERAGE OF Millet, jar culture, day 15	AVERAGE OF Hemp shives, bag culture, day 7	AVERAGE OF Hemp shives, bag culture, day 10	AVERAGE OF Hemp shives, bag culture, day 14	AVERAGE OF brownish, leathery suface of Fomes fomentarius from hemp shives substrate bag	AVERAGE OF Birch wood, bag culture, day 10	AVERAGE OF Beech wood, bag culture, day 10	AVERAGE OF Birch wood, bag culture, day 14	AVERAGE OF Beech wood, bag culture, day 14	AVERAGE OF substrate bag with substrate Nettle day 14 B	AVERAGE OF substrate bag with substrate Softwood day 14 B	AVERAGE OF substrate bag with substrate Typher day 14 B	AVERAGE OF substrate bag with substrate Poplar day 14 B	AVERAGE OF Papf_11, cultured on autoclaved pine bark	AVERAGE OF hyphae from culturing by Malt extract, beech and pine woody sticks	AVERAGE OF hyphae from culturing by Malt extract, beech and pine woody sticks	AVERAGE OF hyphae from culturing by Malt extract, beech and pine woody sticks
987802	No	No	No	No	No	1	scaffold_9:72,347-74,707 (-)	scaffold_9	72347	74707	(-)	GO:0005506 GO:0016705 GO:0020037 GO:0055114 KEGGEC:1.14.13.175 KOG:KOG0156 IPRF:ipr001128 IPRF:ipr002401 PFD:pf00067	5	4	11	8	5	2	2	6	1	2	6	1	55	7	6	5	2	6	6	15	31	1	6	3.44414	63	33	17
988364	No	No	No	No	No	1	scaffold_9:83,147-85,591 (-)	scaffold_9	83147	85591	(-)		13	3	12	2	12	5	7	2	7	5	6	2	23	7	7	4	5	2	9	10	17	11	9	14.4939	48	30	13
988782	No	No	No	YES	No	1	scaffold_9:103,622-106,932 (+)	scaffold_9	103622	106932	(+)	GO:0016614 GO:0050660 GO:0055114 KEGGEC:1.1.99.1 CAZY:AA3_2 KOG:KOG1238 IPRF:ipr000172 IPRF:ipr007867 PFD:pf00732 PFD:pf05199	338	253	630	1394	886	486	281	1309	401	551	610	220	626	159	226	174	308	137	175	198	162	218	137	315.56	307	229	129
1283086	No	No	No	No	No	1	scaffold_9:78,153-80,453 (-)	scaffold_9	78153	80453	(-)		3	5	14	6	1	5	2	3	3	4	5	2	15	10	7	2	2	4	11	12	5	7	14	12.3419	42	26	15
1283089	No	No	No	No	No	1	scaffold_9:80,854-82,408 (-)	scaffold_9	80854	82408	(-)	IPRF:ipr029063	8	2	10	3	4	5	8	6	2	1	5	4	14	1	6	4	2	3	3	12	12	11	8	6.40863	46	17	8
1283096	YES	No	No	YES	No	1	scaffold_9:87,309-90,531 (-)	scaffold_9	87309	90531	(-)	GO:0016614 GO:0050660 GO:0055114 KEGGEC:1.1.99.1 CAZY:AA3_2 KOG:KOG1238 IPRF:ipr000172 IPRF:ipr007867 IPRF:ipr012132 PFD:pf00732 PFD:pf05199	10	10	44	6	5	5	14	8	5	3	7	5	44	4	13	13	7	3	10	6	23	13	27	19.9	81	63	30
1283098	No	No	No	No	No	1	scaffold_9:90,698-93,088 (-)	scaffold_9	90698	93088	(-)	GO:0005506 GO:0016705 GO:0020037 GO:0055114 KEGGEC:1.14.13.175 KOG:KOG0156 IPRF:ipr001128 IPRF:ipr002401 PFD:pf00067	5	1	15	1	3	7	6	4	5	3	3	2	22	2	11	9	2	7	4	10	26	14	25	2.77433	53	34	19
1283099	No	No	No	No	No	1	scaffold_9:93,651-95,446 (+)	scaffold_9	93651	95446	(+)	IPRF:ipr029063 PFD:pf13489	7	5	18	4	6	3	5	2	2	4	9	8	39	7	14	4	4	4	2	17	21	11	20	31.3819	60	19	22
1283119	No	No	No	No	No	1	scaffold_9:97,204-99,362 (+)	scaffold_9	97204	99362	(+)	IPRF:ipr000073 IPRF:ipr029058 PFD:pf12697	5	3	24	9	2	8	7	7	11	2	4	2	20	10	5	8	5	5	2	13	20	14	5	6.26601	40	18	21
1283139	No	No	No	No	No	1	scaffold_9:107,138-109,505 (+)	scaffold_9	107138	109505	(+)		160	111	151	733	423	108	79	571	115	176	137	39	251	45	29	57	79	31	46	29	29	42	37	72.6598	192	103	52
1439818	No	No	No	No	No	1	scaffold_9:75,561-78,152 (+)	scaffold_9	75561	78152	(+)	GO:0005506 GO:0016705 GO:0020037 GO:0055114 KEGGEC:1.14.14.1 KOG:KOG0158 IPRF:ipr001128 IPRF:ipr002401 IPRF:ipr017972 PFD:pf00067	6	5	17	7	4	7	4	9	5	10	7	5	37	8	9	5	6	4	6	9	27	14	18	13.4913	67	22	12
1449863	No	No	No	No	No	1	scaffold_9:100,939-103,552 (-)	scaffold_9	100939	103552	(-)		27	12	45	63	30	32	17	59	24	38	37	14	74	15	29	12	14	13	18	14	14	23	20	17.9856	93	61	46
343506	No	No	No	No	No	2	scaffold_15:664,151-665,364 (-)	scaffold_15	664151	665364	(-)		17	10	27	10	8	20	74	11	15	24	11	4	11	15	4	7	5	6	10	3	3	5	6	2.10452	4	27	21
1180418	No	No	No	No	No	2	scaffold_15:674,119-676,523 (+)	scaffold_15	674119	676523	(+)	GO:0004672 GO:0006468 GO:0016772 IPRF:ipr008266 IPRF:ipr011009	3	4	9	11	7	4	12	6	4	11	6	2	3	1	2	5	3	5	7	4	4	7	6	3.34906	33	37	25
1182164	No	No	No	No	No	2	scaffold_15:686,369-688,773 (+)	scaffold_15	686369	688773	(+)	GO:0004672 GO:0006468 GO:0016772 IPRF:ipr008266 IPRF:ipr011009	3	3	9	11	7	4	11	5	4	11	6	1	3	2	2	5	4	5	7	4	4	7	4	3.34906	34	38	29
1222366	No	No	No	No	No	2	scaffold_15:662,334-663,582 (+)	scaffold_15	662334	663582	(+)		4	8	7	5	4	15	7	6	4	7	12	5	4	5	10	4	2	4	4	3	4	4	2	2.67925	15	24	25
1222369	No	No	No	No	No	2	scaffold_15:668,076-670,441 (-)	scaffold_15	668076	670441	(-)	GO:0005515 IPRF:ipr001810 PFD:pf12937	69	130	120	93	97	98	137	46	65	36	70	33	58	22	33	49	51	46	52	19	12	42	37	30.7596	59	64	71
1222376	No	No	No	No	No	2	scaffold_15:702,169-703,053 (-)	scaffold_15	702169	703053	(-)		18	22	33	18	21	42	40	17	30	29	20	21	19	30	14	18	21	22	16	11	16	13	16	18.0331	11	92	68
1373762	No	No	No	No	No	2	scaffold_15:659,329-661,048 (-)	scaffold_15	659329	661048	(-)	GO:0005515 IPRF:ipr001810	71	51	94	56	56	105	107	69	85	76	57	58	60	71	54	57	44	60	52	57	47	53	75	108.156	77	145	126
1373776	No	No	No	No	No	2	scaffold_15:706,863-709,519 (-)	scaffold_15	706863	709519	(-)	GO:0005515 IPRF:ipr001810 PFD:pf12937	166	257	201	161	181	171	282	123	148	94	137	119	137	120	152	124	109	109	111	90	71	111	86	64.4319	234	569	519
1393272	No	No	No	No	No	2	scaffold_15:679,247-682,691 (-)	scaffold_15	679247	682691	(-)	GO:0005515 IPRF:ipr001810 PFD:pf12937	25	40	45	32	32	40	48	12	18	16	24	10	20	5	18	18	14	16	8	6	4	16	15	11.7196	50	61	77
1393285	No	No	No	No	No	2	scaffold_15:691,496-694,727 (-)	scaffold_15	691496	694727	(-)	GO:0005515 IPRF:ipr001810 PFD:pf12937	13	34	36	17	20	24	39	11	13	12	16	8	15	3	11	14	13	7	7	2	4	12	11	7.51056	80	97	125
1442145	No	No	No	No	No	2	scaffold_15:666,172-667,697 (-)	scaffold_15	666172	667697	(-)		11	5	25	13	26	18	288	12	10	7	11	13	8	18	7	7	17	9	13	3	6	5	7	16.646	24	23	29
938214	No	No	No	No	No	3	scaffold_8:588,076-589,002 (+)	scaffold_8	588076	589002	(+)	GO:0005515 TCDB:1.A.4.7.2 KOG:KOG0504 IPRF:ipr002110 IPRF:ipr020683 PFD:pf12796	291	418	164	191	224	191	391	156	174	413	298	183	216	368	584	202	219	241	175	207	254	235	210	172.484	159	159	157
938319	No	No	No	No	No	3	scaffold_8:592,806-595,033 (+)	scaffold_8	592806	595033	(+)		50	18	7	113	130	108	4	60	278	57	45	114	198	165	753	196	331	137	193	171	72	146	139	191.662	291	173	127
938693	No	No	No	No	No	3	scaffold_8:599,558-602,023 (+)	scaffold_8	599558	602023	(+)		74	24	15	152	196	144	9	92	341	92	84	188	265	327	995	267	510	249	265	248	101	220	182	237.823	425	278	194
1203721	No	No	No	No	No	3	scaffold_8:594,962-595,604 (+)	scaffold_8	594962	595604	(+)	GO:0005515 TCDB:1.A.4.7.2 KOG:KOG0504 IPRF:ipr002110 IPRF:ipr020683 PFD:pf12796	118	183	74	83	105	90	169	79	78	226	156	94	91	175	295	98	98	97	72	106	135	125	92	92.3653	76	78	79
1334362	No	No	No	No	No	3	scaffold_8:603,003-605,346 (-)	scaffold_8	603003	605346	(-)	GO:0005506 GO:0016705 GO:0020037 GO:0055114 KEGGEC:1.14.13.175 KOG:KOG0156 IPRF:ipr001128 IPRF:ipr002401 IPRF:ipr017972 PFD:pf00067	48	20	20	190	685	37	48	116	78	38	48	31	117	82	2165	263	1300	421	221	585	291	698	52	225.723	125	70	96
1370027	No	No	No	No	No	3	scaffold_8:609,409-611,639 (-)	scaffold_8	609409	611639	(-)	GO:0005506 GO:0016705 GO:0020037 GO:0055114 KEGGEC:1.14.13.175 KOG:KOG0156 IPRF:ipr001128 IPRF:ipr002401 PFD:pf00067	8	16	30	10	7	18	5	29	58	22	43	47	102	175	25	103	282	140	205	100	44	68	19	45.4869	14	10	18
1370028	No	No	No	No	No	3	scaffold_8:613,233-615,336 (-)	scaffold_8	613233	615336	(-)	GO:0005506 GO:0016705 GO:0020037 GO:0055114 KEGGEC:1.14.13.175 KOG:KOG0156 IPRF:ipr001128 IPRF:ipr002401 IPRF:ipr017972 PFD:pf00067	233	384	196	132	134	200	48	439	166	225	370	1189	736	2152	533	1568	4202	3438	2742	4047	1392	871	987	1319.94	127	249	127
1370029	No	No	No	No	No	3	scaffold_8:617,244-619,469 (-)	scaffold_8	617244	619469	(-)	GO:0005506 GO:0016705 GO:0020037 GO:0055114 KEGGEC:1.14.13.175 KOG:KOG0156 IPRF:ipr001128 IPRF:ipr002401 IPRF:ipr017972 PFD:pf00067	273	238	86	71	127	112	107	2135	386	245	169	1901	1322	2611	484	2288	5770	3181	2516	5335	1551	2162	1976	2809.91	221	452	226
1439388	No	No	No	No	No	3	scaffold_8:606,418-609,387 (+)	scaffold_8	606418	609387	(+)		31	28	34	38	108	59	34	58	81	46	29	38	64	65	151	91	198	97	80	64	62	68	29	99.1628	138	126	131
1439392	No	No	No	No	No	3	scaffold_8:620,670-621,391 (+)	scaffold_8	620670	621391	(+)		3	4	2	3	3	4	3	18	3	3	1	13	13	15	8	23	45	21	24	28	6	8	5	28.4131	4	6	7
1451986	YES	No	Apoplastic effector	YES	No	4	scaffold_13:176,829-178,154 (-)	scaffold_13	176829	178154	(-)	CAZY:AA5_1 IPRF:ipr009880 IPRF:ipr011043 PFD:pf07250	4	4	9	3	5	12	7	4	6	14	16	22	14	19	6	5	3	9	5	7	8	9	7	16.7411	4	16	3
1209977	YES	No	No	YES	No	4	scaffold_13:199,611-201,460 (-)	scaffold_13	199611	201460	(-)	CAZY:AA5_1 IPRF:ipr009880 IPRF:ipr011043 IPRF:ipr014756 IPRF:ipr015202 PFD:pf07250 PFD:pf09118	9	8	14	32	32	14	1	6	8	990	749	2205	256	1488	8	97	12	79	22	793	10	9	621	3.34906	6	7111	305
1210074	YES	No	No	YES	No	4	scaffold_13:170,016-171,876 (-)	scaffold_13	170016	171876	(-)	KEGGEC:1.1.3.9 CAZY:AA5_1 IPRF:ipr009880 IPRF:ipr011043 IPRF:ipr014756 IPRF:ipr015202 PFD:pf07250 PFD:pf09118	11	19	33	23	16	64	12	5	14	156	176	135	82	116	3	16	21	24	16	55	13	122	24	12.532	4	271	48
1221735	YES	No	No	YES	No	4	scaffold_13:184,143-185,999 (-)	scaffold_13	184143	185999	(-)	KEGGEC:1.1.3.9 CAZY:AA5_1 IPRF:ipr009880 IPRF:ipr011043 IPRF:ipr014756 IPRF:ipr015202 PFD:pf07250 PFD:pf09118	59	102	67	55	43	132	41	86	129	1078	976	1664	635	788	48	217	91	245	72	486	124	713	471	45.7289	31	2264	171
1373048	YES	No	No	YES	No	4	scaffold_13:174,782-176,658 (+)	scaffold_13	174782	176658	(+)	KEGGEC:1.1.3.9 CAZY:AA5_1 IPRF:ipr009880 IPRF:ipr011043 IPRF:ipr014756 IPRF:ipr015202 PFD:pf07250 PFD:pf09118	72	147	126	108	80	250	123	109	154	3489	2160	10867	3909	10271	307	1161	468	935	362	1608	479	1759	1454	215.97	253	7022	462
1373050	No	No	No	No	No	4	scaffold_13:179,575-180,392 (+)	scaffold_13	179575	180392	(+)		7	2	4	1	2	2	3	4	9	6	7	1	4	1	1	2	1	3	1	1	5	4	2	2.15206	20	238	64
1373051	YES	No	No	YES	No	4	scaffold_13:181,049-182,915 (-)	scaffold_13	181049	182915	(-)	CAZY:AA5_1 IPRF:ipr009880 IPRF:ipr011043 IPRF:ipr014756 IPRF:ipr015202 PFD:pf07250 PFD:pf09118	105	107	112	166	176	179	47	59	108	329	282	436	187	284	46	110	113	131	106	158	74	114	141	101.362	42	606	106
1441642	YES	No	No	YES	No	4	scaffold_13:187,224-189,085 (-)	scaffold_13	187224	189085	(-)	CAZY:AA5_1 IPRF:ipr009880 IPRF:ipr011043 IPRF:ipr014756 IPRF:ipr015202 PFD:pf07250 PFD:pf09118	4	5	7	9	15	6	1	3	2	266	216	624	79	337	3	37	3	23	8	224	4	7	189	1.33963	6	2156	79
305364	No	No	No	No	No	5	scaffold_13:743,788-745,314 (+)	scaffold_13	743788	745314	(+)		48	47	129	55	49	103	333	81	110	56	50	64	64	44	73	42	43	63	76	103	58	84	119	105.9	124	117	128
1209861	No	No	No	YES	No	5	scaffold_13:720,731-722,954 (+)	scaffold_13	720731	722954	(+)	GO:0004553 GO:0004568 GO:0005975 GO:0006032 GO:0035091 KEGGEC:3.2.1.14 CAZY:GH18 KOG:KOG2806 IPRF:ipr001223 IPRF:ipr001579 IPRF:ipr001683 IPRF:ipr011583 IPRF:ipr017853 PFD:pf00704 PFD:pf00787	882	970	2607	251	346	587	9154	1509	8080	4256	637	1563	1156	3507	1127	1368	1731	1444	442	420	2955	1350	5331	665.16	1981	653	2180
1210195	No	No	No	YES	No	5	scaffold_13:715,418-717,658 (+)	scaffold_13	715418	717658	(+)	GO:0004553 GO:0004568 GO:0005975 GO:0006032 GO:0035091 KEGGEC:3.2.1.14 CAZY:GH18 KOG:KOG2806 IPRF:ipr001223 IPRF:ipr001579 IPRF:ipr001683 IPRF:ipr011583 IPRF:ipr017853 PFD:pf00704 PFD:pf00787	70	76	168	28	28	61	737	109	589	386	69	137	79	457	80	130	123	98	45	37	227	85	388	47.7426	78	41	90
1303594	No	No	No	No	No	5	scaffold_13:724,381-725,996 (+)	scaffold_13	724381	725996	(+)		117	155	126	197	187	322	224	230	233	169	194	289	188	284	344	218	279	295	272	488	447	254	400	611.144	133	167	185
1303596	No	No	No	No	No	5	scaffold_13:725,940-727,722 (+)	scaffold_13	725940	727722	(+)		44	43	94	49	44	73	272	61	78	46	49	54	52	39	58	43	40	49	56	80	50	63	88	85.0449	85	77	96
1303608	No	No	No	No	No	5	scaffold_13:733,266-734,881 (+)	scaffold_13	733266	734881	(+)		118	153	125	196	187	321	223	232	231	169	194	286	187	285	342	215	280	294	273	488	448	256	398	613.248	134	166	185
1303621	No	No	No	No	No	5	scaffold_13:742,150-743,765 (+)	scaffold_13	742150	743765	(+)		117	153	127	196	187	322	225	232	233	169	195	287	187	287	342	215	280	294	273	490	449	257	400	616.118	133	167	186
1373210	No	No	No	No	No	5	scaffold_13:735,113-736,265 (+)	scaffold_13	735113	736265	(+)		44	42	91	48	45	72	268	59	77	46	49	53	51	39	58	43	40	48	55	81	49	63	88	84.3276	85	77	95
1224655	YES	No	Apoplastic effector	YES	No	6	scaffold_1:725,942-726,850 (+)	scaffold_1	725942	726850	(+)	CAZY:EXPN IPRF:ipr009009 IPRF:ipr010829 PFD:pf07249	177	339	28133	102	91	606	1270	81	185	836	599	97	53	82	96	81	53	52	115	381	239	50	105	130.294	60	73	57
1341923	YES	No	Apoplastic effector	YES	No	6	scaffold_1:744,411-745,321 (-)	scaffold_1	744411	745321	(-)	CAZY:EXPN IPRF:ipr009009 IPRF:ipr010829 PFD:pf07249	17	33	2211	13	15	64	135	12	23	117	55	13	9	19	12	10	6	8	14	39	26	5	17	18.2233	20	13	18
17904	No	No	No	No	No	6	scaffold_1:726,715-728,540 (+)	scaffold_1	726715	728540	(+)		23	20	21	20	28	31	33	22	19	11	22	11	19	8	12	22	15	18	18	7	12	11	16	29.7527	61	92	99
18279	No	No	No	No	No	6	scaffold_1:735,847-737,062 (+)	scaffold_1	735847	737062	(+)		47	30	3487	113	91	86	2620	46	42	46	156	35	48	65	18	20	27	20	24	16	25	18	27	25.7814	19	53	33
18461	No	No	No	No	No	6	scaffold_1:743,612-744,581 (-)	scaffold_1	743612	744581	(-)	GO:0005515 IPRF:ipr001810 PFD:pf12937	11	9	11	6	6	13	11	7	10	3	8	4	8	3	5	9	5	7	6	2	4	4	8	13.8241	26	42	37
18569	No	No	No	No	No	6	scaffold_1:745,359-745,842 (-)	scaffold_1	745359	745842	(-)		3	1	3	4	4	5	2	2	2	2	8	2	1	5	13	4	1	4	8	4	6	2	5	2.00944	24	34	36
1189199	No	No	No	No	No	6	scaffold_1:734,285-735,644 (+)	scaffold_1	734285	735644	(+)	GO:0008270 GO:0016491 GO:0055114 KEGGEC:1.1.1.1 KOG:KOG0023 IPRF:ipr011032 IPRF:ipr013149 IPRF:ipr013154 IPRF:ipr020843 PFD:pf00107 PFD:pf08240	268	230	48802	787	622	411	21554	199	195	685	1137	382	232	511	119	136	194	256	159	333	147	89	343	189.756	416	527	460
264731	No	YES	No	No	No	7	scaffold_12:515,963-518,527 (+)	scaffold_12	515963	518527	(+)	TCDB:1.A.38.1.1 KOG:KOG2417 IPRF:ipr022535 IPRF:ipr025969 PFD:pf12430 PFD:pf12537	221	206	92	226	267	231	215	194	211	240	227	262	253	253	136	269	249	215	276	221	204	192	233	236.825	383	533	497
1158342	No	No	No	No	No	7	scaffold_12:520,472-521,164 (-)	scaffold_12	520472	521164	(-)		28	20	32	33	23	23	18	31	25	21	21	20	32	18	25	25	30	37	38	28	33	29	22	45.4437	91	139	122
1300094	No	No	No	No	No	7	scaffold_12:514,005-515,358 (+)	scaffold_12	514005	515358	(+)	GO:0016772 IPRF:ipr011009	15	15	20	28	21	27	19	28	23	23	22	22	22	22	15	19	16	17	24	12	18	17	20	18.8456	20	27	35
1388643	No	No	No	No	No	7	scaffold_12:542,207-545,455 (+)	scaffold_12	542207	545455	(+)	GO:0005515 KOG:KOG0271 IPRF:ipr001680 IPRF:ipr017986 IPRF:ipr019775 PFD:pf00400	438	285	408	412	540	613	251	303	408	392	372	460	649	826	565	675	696	2149	2827	1295	3410	682	1018	5893.07	618	994	655
1388654	No	No	No	No	No	7	scaffold_12:546,225-547,013 (+)	scaffold_12	546225	547013	(+)		23	15	21	32	21	49	24	18	16	26	30	7	17	14	11	13	11	33	35	14	34	9	16	92.5512	10	45	34
1451730	No	No	No	No	No	7	scaffold_12:547,046-548,290 (+)	scaffold_12	547046	548290	(+)		20	18	29	36	25	67	19	19	12	36	44	23	24	44	3	20	14	58	45	14	63	13	34	101.311	11	51	35
1459317	No	No	No	No	No	7	scaffold_12:538,644-540,927 (+)	scaffold_12	538644	540927	(+)	TCDB:1.A.38.1.1 KOG:KOG2417 IPRF:ipr022535 IPRF:ipr025969 PFD:pf12430 PFD:pf12537	203	191	91	258	305	228	211	217	239	249	216	274	236	308	123	253	213	233	283	216	210	173	209	222.525	320	413	380
1230772	No	No	No	No	No	8	scaffold_1:3,853,970-3,855,458 (-)	scaffold_1	3853970	3855458	(-)	GO:0008152 GO:0016491 KEGGEC:1.1.1.206 KOG:KOG1611 IPRF:ipr002198 IPRF:ipr002347 IPRF:ipr020904 PFD:pf00106	22	23	22	52	36	35	15	11	26	24	27	22	9	18	13	6	11	14	14	11	10	25	14	8.41807	15	31	23
1363478	No	No	No	No	No	8	scaffold_1:3,813,326-3,815,148 (-)	scaffold_1	3813326	3815148	(-)	GO:0008152 GO:0016491 GO:0055114 KEGGEC:1.2.1.8 KOG:KOG2450 IPRF:ipr015590 IPRF:ipr016161 PFD:pf00171	92	125	120	50	74	53	147	78	72	67	71	40	68	33	19	86	46	35	40	30	34	54	67	34.4414	56	54	51
1363492	No	No	No	No	No	8	scaffold_1:3,856,046-3,857,503 (-)	scaffold_1	3856046	3857503	(-)	GO:0004846 GO:0006144 GO:0055114 KEGGEC:1.7.3.3 KOG:KOG1599 IPRF:ipr002042 IPRF:ipr019842 PFD:pf01014	10683	9874	9685	22673	21244	11848	4506	4951	4487	5971	4819	2304	4040	2746	484	2412	1816	1956	3034	1986	1930	2337	3904	1066.26	1129	1284	653
1443735	No	No	No	No	No	8	scaffold_1:3,852,492-3,853,977 (+)	scaffold_1	3852492	3853977	(+)	GO:0008152 GO:0016491 GO:0055114 KEGGEC:1.2.1.3 KOG:KOG2450 IPRF:ipr015590 IPRF:ipr016161 PFD:pf00171	581	681	564	339	369	342	844	470	417	731	446	311	320	417	104	312	242	276	230	166	130	233	285	137.813	263	244	245
110009	No	No	No	No	5/biosynthetic-additional/NRPS-like	8	scaffold_1:3,811,853-3,813,318 (-)	scaffold_1	3811853	3813318	(-)	GO:0008152 GO:0016491 KEGGEC:1.1.1.206 KOG:KOG1611 IPRF:ipr002198 IPRF:ipr002347 IPRF:ipr020904 PFD:pf00106	14	21	17	61	46	46	15	10	21	26	35	18	11	21	11	10	8	12	10	13	5	21	14	5.40604	14	32	34
1189961	No	No	No	No	5/biosynthetic-additional/NRPS-like	8	scaffold_1:3,809,629-3,811,711 (+)	scaffold_1	3809629	3811711	(+)	GO:0008152 GO:0016491 GO:0055114 KEGGEC:1.2.1.8 KOG:KOG2450 IPRF:ipr015590 IPRF:ipr016160 IPRF:ipr016161 IPRF:ipr029510 PFD:pf00171	1114	1241	1230	613	725	603	1510	793	930	812	698	352	631	363	185	511	439	443	554	240	238	421	513	205.214	591	510	492
394695	No	No	No	No	No	9	scaffold_2:520,215-522,146 (+)	scaffold_2	520215	522146	(+)	GO:0005506 GO:0016491 GO:0016706 GO:0055114 KEGGEC:1.14.11.13 KOG:KOG0143 IPRF:ipr002283 IPRF:ipr005123 IPRF:ipr026992 PFD:pf03171 PFD:pf14226	1584	1187	680	2760	2984	681	838	1329	1350	190	112	482	1416	1318	490	1643	1632	2388	2093	2136	2589	3084	1189	5176.25	414	338	107
1363929	No	No	No	No	No	9	scaffold_2:507,675-511,210 (-)	scaffold_2	507675	511210	(-)	GO:0004601 GO:0020037 GO:0055114 IPRF:ipr002035 IPRF:ipr006314 IPRF:ipr011008 PFD:pf13519	3758	3811	619	4629	6603	692	1718	2635	2221	500	378	907	2641	1953	935	4644	6080	7496	7920	5045	7511	9842	1534	3658.58	596	619	270
1363931	No	No	No	No	No	9	scaffold_2:515,385-516,668 (+)	scaffold_2	515385	516668	(+)		2987	1776	1740	3720	4800	1703	1390	1653	1865	947	393	1305	3342	6269	767	3320	4156	5561	5541	3839	6878	4482	5624	11315.7	161	618	248
1363932	No	No	No	No	No	9	scaffold_2:517,436-519,626 (+)	scaffold_2	517436	519626	(+)	IPRF:ipr000772 IPRF:ipr002035 PFD:pf13519	6395	3958	5804	7402	10249	2610	4391	3614	2944	943	369	2015	5832	8607	890	7323	6331	10045	15469	5380	12146	7574	11509	26627.1	1774	852	874
1363934	No	No	No	No	No	9	scaffold_2:522,233-524,302 (-)	scaffold_2	522233	524302	(-)		33	29	36	55	55	34	52	31	43	48	30	42	46	124	26	41	65	151	166	115	393	104	76	546.53	149	43	27
1395955	No	No	No	No	No	9	scaffold_2:512,083-514,061 (-)	scaffold_2	512083	514061	(-)	GO:0016491 GO:0055114 KEGGEC:1.4.3.2 KOG:KOG0029 IPRF:ipr002937 PFD:pf01593	8597	4404	3777	7896	10621	2627	2389	4632	3851	1285	548	3309	7871	12850	2094	9977	11877	14065	15512	7687	13585	10058	7218	11229.3	549	921	349
1250868	No	YES	No	No	No	10	scaffold_4:136,394-136,992 (-)	scaffold_4	136394	136992	(-)		6	8	12	8	5	13	27	8	12	12	10	11	3	10	19	11	3	6	7	9	25	23	46	13.1068	27	94	94
597962	No	No	No	No	No	10	scaffold_4:130,366-131,116 (-)	scaffold_4	130366	131116	(-)		68	39	82	81	129	205	35	62	257	130	281	36	46	15	34	41	21	23	58	22	24	46	33	54.6742	83	134	166
1196424	No	No	No	No	No	10	scaffold_4:140,359-144,037 (+)	scaffold_4	140359	144037	(+)	GO:0004725 GO:0006470 GO:0008138 GO:0016311 GO:0016791 KOG:KOG1716 IPRF:ipr000340 IPRF:ipr000387 IPRF:ipr016130 IPRF:ipr020422 IPRF:ipr029021 PFD:pf00782	3362	2327	1829	2921	4435	8198	1926	1812	7138	4723	6708	2220	3199	1798	1077	2293	1980	1596	2587	822	2137	2075	2722	1600.57	2602	10388	10736
1197122	No	No	No	No	No	10	scaffold_4:146,520-147,887 (-)	scaffold_4	146520	147887	(-)	GO:0008270 GO:0016491 GO:0055114 KEGGEC:1.6.5.5 KOG:KOG1198 IPRF:ipr011032 IPRF:ipr013149 IPRF:ipr013154 IPRF:ipr020843 PFD:pf00107 PFD:pf08240	30	79	19	11	15	67	8	24	411	157	191	81	24	92	907	11	12	15	8	17	15	96	38	132.827	186	1134	912
1216022	No	No	No	No	No	10	scaffold_4:135,418-136,385 (+)	scaffold_4	135418	136385	(+)		1	5	5	5	5	13	24	2	9	31	23	3	5	5	8	3	3	3	5	2	5	3	4	21.6674	45	72	113
1216025	No	No	No	No	No	10	scaffold_4:148,806-149,503 (-)	scaffold_4	148806	149503	(-)		44	113	44	4	4	196	2	23	63	260	228	66	130	208	18	78	54	39	26	67	5	58	67	79.8248	875	1439	1777
1197696	No	YES	No	No	No	11	scaffold_5:1,654,402-1,656,311 (-)	scaffold_5	1654402	1656311	(-)	GO:0016787 KOG:KOG3662 IPRF:ipr004843 IPRF:ipr029052 PFD:pf00149	338	264	637	426	357	366	181	380	465	547	445	276	274	264	497	276	269	313	317	418	338	307	394	380.999	577	514	466
717246	No	No	No	No	No	11	scaffold_5:1,649,465-1,650,519 (+)	scaffold_5	1649465	1650519	(+)		63	63	837	39	89	57	39	77	82	50	75	37	61	7	49	71	38	44	52	40	58	49	104	55.1063	131	56	54
717457	No	No	No	No	No	11	scaffold_5:1,652,940-1,654,136 (-)	scaffold_5	1652940	1654136	(-)		37	47	123	84	101	75	32	43	85	199	184	42	42	25	33	38	19	24	40	65	50	32	36	13.3445	70	21	20
1198364	No	No	No	No	No	11	scaffold_5:1,647,728-1,649,650 (-)	scaffold_5	1647728	1649650	(-)	GO:0003983 GO:0006011 GO:0008152 GO:0070569 KEGGEC:2.7.7.9 KOG:KOG2638 IPRF:ipr002618 IPRF:ipr016267 IPRF:ipr029044 PFD:pf01704	4905	3025	20334	2401	3037	1855	1518	3100	3981	6124	4923	1561	1926	1718	5653	1442	1533	1947	1771	1881	1675	1625	2484	1112.93	3975	1483	1108
1350812	No	No	No	No	No	11	scaffold_5:1,652,103-1,652,923 (+)	scaffold_5	1652103	1652923	(+)		23	33	76	41	42	35	19	21	39	62	75	10	19	2	18	24	8	10	22	24	29	11	27	4.20903	33	9	10
1367640	No	No	No	No	No	11	scaffold_5:1,656,761-1,661,798 (+)	scaffold_5	1656761	1661798	(+)	GO:0003676 GO:0003677 GO:0005515 GO:0005524 GO:0008270 GO:0016818 KOG:KOG1001 IPRF:ipr000330 IPRF:ipr001510 IPRF:ipr001650 IPRF:ipr001841 IPRF:ipr014001 IPRF:ipr014905 IPRF:ipr017907 IPRF:ipr027417 PFD:pf00176 PFD:pf00271 PFD:pf00645 PFD:pf08797 PFD:pf13923	529	446	1027	443	447	447	433	498	479	453	601	324	340	179	551	333	322	314	384	325	346	332	274	354.008	1049	870	962
789810	No	No	No	No	No	12	scaffold_6:1,090,833-1,093,318 (-)	scaffold_6	1090833	1093318	(-)	GO:0003870 GO:0008152 GO:0009058 GO:0016740 GO:0030170 GO:0033014 KEGGEC:2.3.1.37 KOG:KOG1360 IPRF:ipr001917 IPRF:ipr004839 IPRF:ipr010961 IPRF:ipr015424 PFD:pf00155	4059	4188	2679	7787	7372	898	1317	3148	1956	1866	1381	5869	2713	4201	7464	3081	4991	4507	2871	7511	7937	9638	4355	8989.65	2375	2414	1915
790214	No	No	No	No	No	12	scaffold_6:1,099,051-1,100,162 (+)	scaffold_6	1099051	1100162	(+)	KOG:KOG4336 IPRF:ipr006565 IPRF:ipr019473 PFD:pf07524 PFD:pf10406	120	128	129	149	154	146	218	161	136	162	162	169	161	206	343	152	150	163	207	240	188	180	184	704.023	188	131	157
1267115	No	No	No	No	No	12	scaffold_6:1,093,356-1,096,312 (-)	scaffold_6	1093356	1096312	(-)	GO:0006525 GO:0008483 GO:0030170 KEGGEC:2.6.1.11 KOG:KOG1401 IPRF:ipr004636 IPRF:ipr005814 IPRF:ipr015424 PFD:pf00202	376	691	188	543	507	476	279	312	315	397	588	586	458	528	838	493	612	513	404	646	605	537	518	434.528	358	512	460
1267118	No	No	No	No	No	12	scaffold_6:1,096,313-1,097,955 (-)	scaffold_6	1096313	1097955	(-)	KOG:KOG1869 IPRF:ipr013170 PFD:pf08312	1066	1210	881	1142	1264	932	630	1087	911	837	901	1440	891	1050	2755	1145	1287	1296	1045	1362	1723	1296	1062	1171.53	643	597	524
1267123	No	No	No	No	No	12	scaffold_6:1,098,029-1,099,035 (-)	scaffold_6	1098029	1099035	(-)	GO:0008531 GO:0009231 KEGGEC:2.7.1.26 KOG:KOG3110 IPRF:ipr015865 PFD:pf01687	292	323	944	338	312	203	1411	363	246	658	370	911	394	782	698	586	717	1064	1086	2203	949	532	1135	5373.3	1188	314	663
1368405	No	No	No	No	No	12	scaffold_6:1,089,555-1,090,830 (+)	scaffold_6	1089555	1090830	(+)	KOG:KOG4829 IPRF:ipr019327 PFD:pf10180	148	307	248	127	116	137	490	215	217	191	244	544	336	427	922	263	489	567	341	535	840	333	478	492.439	286	364	290
1219829	YES	No	Apoplastic effector	No	No	13	scaffold_9:882,268-882,784 (+)	scaffold_9	882268	882784	(+)	GO:0005199 GO:0009277 IPRF:ipr001338 PFD:pf01185	136	104	1449	135	123	132	83	95	39	88	26	208	49	392	192	68	266	168	260	1517	145	83	3234	403.903	54	85	145
1370818	YES	No	Apoplastic effector	No	No	13	scaffold_9:873,573-874,108 (+)	scaffold_9	873573	874108	(+)	GO:0005199 GO:0009277 IPRF:ipr001338 IPRF:ipr019778 PFD:pf01185	942	3431	4468	165	169	172	29	1269	131	48	42	894	147	326	43	205	982	334	566	6813	1597	570	4252	200.932	224	32	43
1010707	YES	No	Apoplastic/cytoplasmic effector	No	No	13	scaffold_9:883,831-884,808 (+)	scaffold_9	883831	884808	(+)	GO:0005199 GO:0009277 IPRF:ipr001338 PFD:pf01185	49	544	2151	11	21	19	19	31	13	952	47	105	16	25	14	57	165	18	45	121	9	32	331	9.13542	14	23	31
1219828	YES	No	Apoplastic/cytoplasmic effector	No	No	13	scaffold_9:879,090-879,536 (-)	scaffold_9	879090	879536	(-)	GO:0005199 GO:0009277 IPRF:ipr001338 PFD:pf01185	2478	2556	13056	2295	2452	2030	1240	3187	2716	2036	688	3576	2137	2336	2138	2591	2613	3194	4803	5996	3376	2748	3672	8420.18	1916	671	1821
1450070	YES	No	Apoplastic/cytoplasmic effector	No	No	13	scaffold_9:877,640-878,409 (+)	scaffold_9	877640	878409	(+)	GO:0005199 GO:0009277 IPRF:ipr001338 IPRF:ipr019778 PFD:pf01185	55	61	872	23	42	23	18	76	46	86	34	400	150	211	102	393	916	410	565	1142	354	332	890	690.692	28	27	42
1370819	No	No	No	No	No	13	scaffold_9:875,587-876,221 (+)	scaffold_9	875587	876221	(+)	GO:0005199 GO:0009277 IPRF:ipr001338 PFD:pf01185	42	75	724	27	64	27	25	94	48	96	60	379	130	235	80	465	1543	498	601	943	306	269	763	553.073	76	95	180
250929	No	No	No	No	No	14	scaffold_11:2,024,293-2,025,413 (+)	scaffold_11	2024293	2025413	(+)		217	342	337	180	219	149	321	187	227	191	155	183	186	248	288	207	170	164	227	282	250	223	231	357.18	217	321	292
251141	No	No	No	No	No	14	scaffold_11:2,022,581-2,023,809 (+)	scaffold_11	2022581	2023809	(+)		314	371	475	309	279	264	459	306	365	255	265	254	300	294	729	338	290	288	386	418	420	397	348	686.928	223	248	250
1298486	No	No	No	No	No	14	scaffold_11:2,017,929-2,019,354 (+)	scaffold_11	2017929	2019354	(+)		16	15	13	35	24	15	48	27	23	23	34	29	14	39	16	25	52	32	59	77	113	70	51	666.596	124	111	86
1298488	No	No	No	No	No	14	scaffold_11:2,019,421-2,021,219 (+)	scaffold_11	2019421	2021219	(+)	GO:0005515 KEGGEC:6.3.2.19 TCDB:9.A.14.1.1 KOG:KOG1036 IPRF:ipr001680 IPRF:ipr017986 IPRF:ipr020472 PFD:pf00400	510	523	703	571	551	470	776	570	465	410	442	446	531	588	965	521	488	510	448	632	569	593	579	578.297	479	577	530
1298499	No	No	No	No	No	14	scaffold_11:2,025,548-2,027,704 (+)	scaffold_11	2025548	2027704	(+)	IPRF:ipr010730 PFD:pf06985	20	24	20	32	23	28	59	30	33	39	40	26	28	31	11	21	18	11	32	19	30	25	23	10.5226	68	128	99
1441277	No	No	No	No	No	14	scaffold_11:2,021,222-2,022,470 (-)	scaffold_11	2021222	2022470	(-)	KOG:KOG3393 IPRF:ipr007919 PFD:pf05255	228	216	327	237	204	170	397	293	269	236	194	281	229	387	321	277	257	272	327	323	249	254	336	434.308	359	458	493
306580	No	No	No	No	No	15	scaffold_13:805,223-806,305 (-)	scaffold_13	805223	806305	(-)		26	17	8	49	61	43	12	33	38	21	32	22	34	21	10	47	73	55	55	32	37	28	21	48.1705	65	32	32
306711	No	No	No	No	No	15	scaffold_13:811,737-812,993 (+)	scaffold_13	811737	812993	(+)		147	131	133	225	240	195	23	191	162	123	167	461	369	853	523	546	1046	665	723	858	998	633	569	2159.43	376	127	197
306736	No	No	No	No	No	15	scaffold_13:809,622-811,832 (+)	scaffold_13	809622	811832	(+)		817	511	631	789	910	936	85	937	830	172	465	778	1324	385	1306	2373	4061	2577	2817	1384	2196	1782	1226	5765.9	1239	297	492
1210235	YES	No	No	YES	No	15	scaffold_13:803,558-804,933 (-)	scaffold_13	803558	804933	(-)	GO:0004553 GO:0005576 GO:0005975 GO:0030248 KEGGEC:3.2.1.4 CAZY:AA9 CAZY:CBM1 IPRF:ipr000254 IPRF:ipr005103 PFD:pf00734 PFD:pf03443	14	10	8	11	6	10	4	13	10	118	12	135	280	123	1	43	134	196	80	224	548	362	82	47.3495	17	47	10
1221885	No	No	No	No	No	15	scaffold_13:793,402-794,759 (-)	scaffold_13	793402	794759	(-)		15	9	5	15	29	26	9	20	24	15	13	18	26	20	7	32	73	28	41	29	25	21	19	41.5674	28	17	13
1360485	YES	No	No	YES	No	15	scaffold_13:790,908-792,486 (-)	scaffold_13	790908	792486	(-)	GO:0004553 GO:0005576 GO:0005975 GO:0030248 KEGGEC:3.2.1.4 CAZY:AA9 CAZY:CBM1 IPRF:ipr000254 IPRF:ipr005103 PFD:pf00734 PFD:pf03443	137	60	49	120	133	94	41	90	98	958	142	929	2451	1288	11	352	1096	1787	774	1996	4218	2757	752	352.302	148	355	95
327178	No	No	No	No	No	16	scaffold_15:58,004-59,198 (-)	scaffold_15	58004	59198	(-)		1	5	8	2	3	5	3	2	4	10	10	6	4	2	6	8	6	6	6	6	6	1	7	1.4347	21	23	22
1305817	No	No	No	No	No	16	scaffold_15:38,980-39,920 (+)	scaffold_15	38980	39920	(+)		101	84	210	70	81	90	19	117	86	145	165	633	217	184	91	292	281	551	1158	1025	859	362	309	906.631	198	122	310
1305819	No	No	No	No	No	16	scaffold_15:39,819-40,607 (-)	scaffold_15	39819	40607	(-)		75	70	158	99	87	73	14	90	66	254	186	1039	201	446	67	257	279	458	850	1071	840	323	313	686.219	113	78	145
1305899	No	No	No	No	No	16	scaffold_15:61,329-63,064 (+)	scaffold_15	61329	63064	(+)	GO:0004672 GO:0006468 GO:0016772 IPRF:ipr008266 IPRF:ipr011009	8	10	11	24	13	15	19	18	11	3	8	7	7	7	17	11	11	10	10	12	13	12	5	5.02147	64	52	67
1305924	No	No	No	No	No	16	scaffold_15:68,916-69,325 (-)	scaffold_15	68916	69325	(-)		7	6	15	7	2	11	2	4	7	10	12	2	5	6	3	8	5	6	9	12	17	11	9	32.6697	28	20	26
1392150	No	No	No	No	No	16	scaffold_15:67,081-68,978 (-)	scaffold_15	67081	68978	(-)	IPRF:ipr010730 PFD:pf06985	380	253	899	1056	822	560	91	436	253	931	1032	622	547	1007	203	508	546	948	1697	1022	2377	639	672	3375.79	1331	504	482
348706	No	No	No	No	No	17	scaffold_16:121,170-123,122 (+)	scaffold_16	121170	123122	(+)	GO:0005515 IPRF:ipr000210 IPRF:ipr011333 IPRF:ipr013069 PFD:pf00651	41	51	28	20	26	47	56	36	26	39	34	53	24	35	10	44	31	48	48	39	56	25	39	38.2183	42	88	83
1211611	No	No	No	No	No	17	scaffold_16:123,648-125,061 (+)	scaffold_16	123648	125061	(+)	GO:0005515 IPRF:ipr000210 IPRF:ipr011333 IPRF:ipr013069 PFD:pf00651	32	26	40	19	28	30	34	29	17	24	22	29	22	27	7	16	18	31	29	22	39	20	28	44.5319	39	80	90
1222419	No	No	No	No	No	17	scaffold_16:119,025-120,233 (+)	scaffold_16	119025	120233	(+)	GO:0005515 IPRF:ipr011333 IPRF:ipr013069 PFD:pf00651	26	19	14	31	42	37	13	22	35	32	26	38	37	43	16	28	22	22	28	24	38	25	21	21.2871	113	180	164
1222422	No	No	No	No	No	17	scaffold_16:128,815-130,424 (-)	scaffold_16	128815	130424	(-)		21	23	21	23	20	35	61	32	13	24	43	31	24	20	28	22	14	23	22	19	13	18	11	7.60564	28	52	43
1308142	No	No	No	No	No	17	scaffold_16:125,364-127,061 (-)	scaffold_16	125364	127061	(-)	GO:0005515 IPRF:ipr001810	19	24	23	22	13	56	36	32	20	24	47	23	34	40	16	28	20	27	25	18	29	22	25	13.4913	32	82	101
1373837	No	No	No	No	No	17	scaffold_16:131,809-133,095 (-)	scaffold_16	131809	133095	(-)	GO:0005515 IPRF:ipr001810	11	12	13	15	11	11	30	10	10	36	43	20	13	25	15	15	17	17	19	5	15	10	12	14.3513	23	30	36
45175	YES	No	Cytoplasmic effector	YES	No	18	scaffold_1:1,640,002-1,640,890 (-)	scaffold_1	1640002	1640890	(-)	CAZY:EXPN IPRF:ipr009009 PFD:pf03330	508	612	841	566	436	250	578	203	155	192	302	264	298	289	1329	245	544	356	426	1096	504	691	427	623.144	198	169	138
1187396	No	No	No	No	No	18	scaffold_1:1,650,621-1,652,770 (-)	scaffold_1	1650621	1652770	(-)	GO:0000139 GO:0005351 GO:0008643 GO:0016020 TCDB:2.A.7.12.13 KOG:KOG3912 IPRF:ipr007271 IPRF:ipr012404 PFD:pf04142	1749	1208	1053	2180	2133	1205	944	2313	1778	909	954	1505	1769	2035	2237	2139	2147	2142	2331	2310	1921	1759	1492	3761.3	1790	832	1041
1226431	No	No	No	No	No	18	scaffold_1:1,638,973-1,639,858 (+)	scaffold_1	1638973	1639858	(+)	IPRF:ipr012420 PFD:pf07960	188	223	192	202	182	134	332	160	150	115	94	133	185	316	375	193	177	152	163	324	175	213	232	464.536	113	155	184
1313087	No	No	No	No	No	18	scaffold_1:1,642,306-1,644,304 (+)	scaffold_1	1642306	1644304	(+)	GO:0005515 GO:0008270 KOG:KOG2789 IPRF:ipr001841	929	745	1270	908	974	709	654	1043	1115	664	690	837	878	637	1540	1060	1148	1117	1156	993	870	991	843	1319.47	1116	561	730
1342436	No	No	No	No	No	18	scaffold_1:1,645,110-1,649,043 (+)	scaffold_1	1645110	1649043	(+)	GO:0000166 GO:0005388 GO:0006816 GO:0016020 GO:0046872 KEGGEC:3.6.3.8 TCDB:3.A.3.2.19 KOG:KOG0202 IPRF:ipr001757 IPRF:ipr004014 IPRF:ipr005782 IPRF:ipr006068 IPRF:ipr008250 IPRF:ipr018303 IPRF:ipr023214 IPRF:ipr023299 PFD:pf00122 PFD:pf00689 PFD:pf00690 PFD:pf00702	1358	1214	3517	1227	1182	776	1448	1727	854	995	1209	2292	1980	1155	3505	2043	2290	2465	1920	2773	2086	2152	1901	1915.38	1919	618	648
1231195	YES	No	Apoplastic effector	No	No	19	scaffold_1:4,094,145-4,095,474 (+)	scaffold_1	4094145	4095474	(+)	GO:0005199 GO:0009277 IPRF:ipr001338 PFD:pf01185	35	8	6	22	20	24	4	39	37	9	12	26	33	28	8	71	61	26	43	30	52	27	34	59.5055	23	11	45
1363559	YES	No	Apoplastic effector	No	No	19	scaffold_1:4,091,463-4,091,932 (-)	scaffold_1	4091463	4091932	(-)	GO:0005199 GO:0009277 IPRF:ipr001338 PFD:pf01185	1311	249	17	419	579	514	23	2262	2168	96	131	128	874	1254	20	1221	854	798	1516	390	1722	959	1625	3394.46	39	70	148
114524	No	No	No	No	No	19	scaffold_1:4,086,206-4,088,238 (-)	scaffold_1	4086206	4088238	(-)	GO:0005525 KOG:KOG2655 IPRF:ipr016491 IPRF:ipr027417 IPRF:ipr030379 PFD:pf00735	8595	5349	4877	6491	7574	11254	6136	20357	19593	8330	8543	15865	22432	26510	10606	37246	29374	25173	29618	19641	12219	14076	16682	23045.2	8787	5508	8285
1363558	YES	No	No	No	No	19	scaffold_1:4,089,169-4,089,437 (-)	scaffold_1	4089169	4089437	(-)		137	45	17	161	246	218	11	300	280	64	79	224	297	550	148	538	522	308	383	322	296	247	331	593.884	131	42	125
1363560	YES	No	No	No	No	19	scaffold_1:4,093,191-4,094,045 (+)	scaffold_1	4093191	4094045	(+)	GO:0005199 GO:0009277 IPRF:ipr001338 IPRF:ipr019778 PFD:pf01185	14699	2363	11	4557	4900	4906	14	26088	16296	187	335	2196	9016	3266	5	19629	14996	10442	24132	6661	19538	12259	6168	25708	1935	206	3947
119650	No	No	No	No	No	20	scaffold_1:4,277,865-4,279,412 (-)	scaffold_1	4277865	4279412	(-)		38	39	23	33	17	28	43	26	51	24	89	30	37	17	39	50	63	50	51	17	25	21	24	100.07	191	85	92
120016	No	No	No	No	No	20	scaffold_1:4,284,915-4,285,725 (+)	scaffold_1	4284915	4285725	(+)		28	22	16	44	37	52	16	34	62	44	34	34	34	66	15	49	37	27	53	25	18	23	11	22.4323	115	30	102
120094	No	No	No	No	No	20	scaffold_1:4,289,267-4,290,432 (-)	scaffold_1	4289267	4290432	(-)		7	5	7	6	9	16	12	9	22	8	8	8	4	10	9	5	9	2	6	4	6	6	4	12.7697	133	47	84
1188604	No	No	No	No	No	20	scaffold_1:4,281,849-4,283,626 (-)	scaffold_1	4281849	4283626	(-)	KOG:KOG4124 IPRF:ipr015880	1497	1248	2768	1102	1414	1021	777	973	2623	4465	1460	1548	1147	1968	3870	3615	5454	6512	9722	2150	2815	2452	1296	40181.6	22199	3136	15156
1213887	No	No	No	No	No	20	scaffold_1:4,295,133-4,295,956 (-)	scaffold_1	4295133	4295956	(-)		33	27	74	90	70	106	75	84	107	54	46	44	72	121	86	91	114	74	82	79	77	44	59	119.923	132	111	136
420803	YES	No	No	No	No	21	scaffold_2:1,560,006-1,561,768 (-)	scaffold_2	1560006	1561768	(-)		549	679	1392	640	450	481	357	420	419	1074	847	457	388	289	449	280	252	341	196	368	336	591	377	1111.14	247	427	318
420862	YES	No	No	No	No	21	scaffold_2:1,558,000-1,559,908 (-)	scaffold_2	1558000	1559908	(-)		69	30	214	122	79	172	38	76	84	362	223	116	69	104	58	39	36	35	20	28	38	48	116	126.902	33	77	65
1214422	No	No	No	No	No	21	scaffold_2:1,555,516-1,557,045 (-)	scaffold_2	1555516	1557045	(-)		143	56	201	221	114	180	44	223	90	147	105	133	128	112	38	51	73	68	59	62	89	60	213	143.98	71	77	67
1364234	YES	No	No	No	No	21	scaffold_2:1,553,529-1,554,887 (+)	scaffold_2	1553529	1554887	(+)		37	23	30	27	25	41	2	18	36	61	103	33	23	14	24	15	9	20	13	6	8	24	17	20.0426	27	192	92
1364238	YES	No	No	No	No	21	scaffold_2:1,566,458-1,567,813 (-)	scaffold_2	1566458	1567813	(-)		349	189	518	918	677	504	100	651	409	647	516	228	381	329	278	189	279	193	173	209	357	428	303	750.547	402	470	216
1238678	No	No	No	No	No	22	scaffold_2:2,247,040-2,247,585 (+)	scaffold_2	2247040	2247585	(+)		196	259	293	205	209	194	360	219	184	323	329	293	234	504	992	271	227	169	225	598	294	317	467	527.015	167	169	123
1238681	No	No	No	No	No	22	scaffold_2:2,247,566-2,249,683 (-)	scaffold_2	2247566	2249683	(-)	GO:0005515 KOG:KOG0264 IPRF:ipr001680 IPRF:ipr017986 IPRF:ipr022052 PFD:pf00400 PFD:pf12265	786	988	596	784	908	794	857	733	490	688	723	719	660	615	1155	591	583	675	539	959	860	769	915	667.568	618	598	572
1324456	No	No	No	No	No	22	scaffold_2:2,245,678-2,247,038 (-)	scaffold_2	2245678	2247038	(-)	KEGGEC:2.1.1.313 KOG:KOG4174 IPRF:ipr019446 PFD:pf10354	94	114	109	84	88	100	124	118	102	143	144	139	92	112	164	104	93	108	124	160	169	88	145	144.836	151	129	107
1364453	No	No	No	No	No	22	scaffold_2:2,250,018-2,250,429 (-)	scaffold_2	2250018	2250429	(-)	GO:0000276 GO:0015078 GO:0015986 IPRF:ipr008386 PFD:pf05680	786	1158	1284	789	760	470	1569	572	436	728	720	769	710	1032	1286	812	652	556	671	1293	592	785	1009	1437.32	729	652	573
1364454	No	No	No	No	No	22	scaffold_2:2,250,792-2,252,157 (+)	scaffold_2	2250792	2252157	(+)	IPRF:ipr013175 PFD:pf08193	279	327	314	295	292	347	264	356	245	344	403	392	292	393	942	340	378	559	442	611	530	366	567	687.105	409	324	306
455508	No	No	No	No	No	23	scaffold_2:2,657,626-2,658,618 (-)	scaffold_2	2657626	2658618	(-)		7	7	13	7	10	9	22	11	11	10	9	12	6	14	14	12	21	23	35	26	43	18	17	268.63	97	16	31
1190638	No	No	No	No	No	23	scaffold_2:2,655,556-2,657,014 (+)	scaffold_2	2655556	2657014	(+)		1595	1136	683	1469	1481	908	396	1841	1595	2169	789	5211	1048	5157	5337	3631	9691	12493	7716	7620	13288	6445	5211	9796.9	6105	714	1888
1239417	No	No	No	No	No	23	scaffold_2:2,662,278-2,664,072 (-)	scaffold_2	2662278	2664072	(-)	KOG:KOG2859 IPRF:ipr027417	65	74	96	78	75	58	105	78	56	105	104	87	65	107	140	58	85	97	88	150	178	116	137	271.638	136	109	96
1314331	No	No	No	No	No	23	scaffold_2:2,659,964-2,661,729 (+)	scaffold_2	2659964	2661729	(+)	GO:0003824 GO:0008152 IPRF:ipr000873 PFD:pf00501	73	67	12	90	86	59	39	104	92	200	64	295	93	816	190	458	1387	2874	1307	1137	2065	1292	347	3583.13	1496	82	503
1444708	No	No	No	No	No	23	scaffold_2:2,664,063-2,666,745 (+)	scaffold_2	2664063	2666745	(+)		1006	950	286	878	870	824	443	1230	742	668	698	1325	1120	1028	2439	1481	2132	2582	2004	1765	2863	1701	1294	2675.12	1547	723	1075
1314956	No	No	No	No	No	24	scaffold_3:1,431,955-1,432,486 (-)	scaffold_3	1431955	1432486	(-)	GO:0003677 GO:0005634 GO:0006260 GO:0006281 GO:0006310 IPRF:ipr012340 IPRF:ipr013970 PFD:pf08661	188	254	248	127	111	153	560	158	139	321	226	199	196	315	150	169	128	112	112	177	74	142	197	67.1629	83	205	196
1326347	No	No	No	No	No	24	scaffold_3:1,436,355-1,438,010 (-)	scaffold_3	1436355	1438010	(-)	GO:0008152 GO:0016787 MERCO:S09.UNW IPRF:ipr013094 IPRF:ipr029058 PFD:pf07859	189	211	98	173	181	223	286	188	139	231	228	217	185	161	57	158	126	112	136	138	163	132	232	182.674	82	204	138
1326349	No	No	No	No	No	24	scaffold_3:1,438,009-1,440,044 (+)	scaffold_3	1438009	1440044	(+)		88	45	27	21	21	23	745	36	27	32	25	12	28	21	8	21	16	18	16	6	26	17	20	14.3988	20	86	71
1365574	No	No	No	No	No	24	scaffold_3:1,442,039-1,443,450 (-)	scaffold_3	1442039	1443450	(-)		61	44	24	18	25	24	730	31	34	24	27	13	28	28	7	18	13	11	14	12	22	15	24	22.2422	14	81	69
1404747	No	No	No	No	No	24	scaffold_3:1,432,685-1,434,972 (-)	scaffold_3	1432685	1434972	(-)	GO:0003824 GO:0008762 GO:0016491 GO:0016614 GO:0050660 GO:0055114 KOG:KOG1231 IPRF:ipr006094 IPRF:ipr012951 IPRF:ipr016166 PFD:pf01565 PFD:pf08031	48	47	50	16	12	37	102	27	26	90	63	35	14	14	8	18	13	10	10	20	22	15	28	19.2777	12	74	66
638069	No	No	No	No	No	25	scaffold_4:1,575,512-1,576,399 (-)	scaffold_4	1575512	1576399	(-)		66	62	28	83	64	54	21	30	24	29	27	38	43	12	185	51	86	62	43	23	93	95	30	39.2252	100	72	41
638193	No	No	No	No	No	25	scaffold_4:1,578,409-1,579,078 (+)	scaffold_4	1578409	1579078	(+)		10	3	1	5	9	15	6	6	5	7	10	5	6	4	1	2	7	5	4	2	9	2	3	4.11396	23	22	14
1196033	YES	No	No	No	No	25	scaffold_4:1,579,206-1,581,089 (+)	scaffold_4	1579206	1581089	(+)	GO:0003993 GO:0016791 KEGGEC:3.1.3.2 KOG:KOG1382 IPRF:ipr000560 IPRF:ipr016274 IPRF:ipr029033 PFD:pf00328	104	77	17	176	194	140	371	117	123	126	141	105	111	146	23	112	98	114	115	99	69	114	94	44.2467	146	186	108
1197315	No	No	No	No	No	25	scaffold_4:1,576,575-1,577,271 (+)	scaffold_4	1576575	1577271	(+)	GO:0016787 KEGGEC:3.6.1.52 KOG:KOG2839 IPRF:ipr000086 IPRF:ipr015797 PFD:pf00293	214	180	103	246	211	124	96	104	78	119	92	176	95	60	754	154	266	225	115	188	339	273	106	152.536	245	159	78
1216393	No	No	No	No	No	25	scaffold_4:1,581,671-1,582,699 (+)	scaffold_4	1581671	1582699	(+)	IPRF:ipr000073 IPRF:ipr029058 PFD:pf12697	66	60	8	95	77	57	181	39	56	82	104	40	41	51	17	35	37	34	26	19	43	39	26	21.5724	121	199	118
1195356	No	No	No	No	13/other/Terpene	26	scaffold_4:1,660,540-1,660,881 (-)	scaffold_4	1660540	1660881	(-)	TCDB:3.D.1.6.2 KOG:KOG4009	278	364	233	197	245	135	312	146	108	192	152	207	160	261	426	260	177	95	116	354	177	345	257	234.366	93	103	91
1195842	No	No	No	No	13/other/Terpene	26	scaffold_4:1,656,392-1,657,312 (-)	scaffold_4	1656392	1657312	(-)	GO:0003677 GO:0003899 GO:0005634 GO:0006351 KOG:KOG3218 IPRF:ipr000783 IPRF:ipr005571 IPRF:ipr014381 PFD:pf01191 PFD:pf03871	365	468	319	291	311	232	519	396	336	367	398	529	399	737	2102	390	561	548	363	1321	757	736	1035	813.216	413	238	280
1254503	No	No	No	No	13/other/Terpene	26	scaffold_4:1,657,392-1,658,924 (+)	scaffold_4	1657392	1658924	(+)	GO:0005515 KOG:KOG1446 IPRF:ipr001680 IPRF:ipr017986 IPRF:ipr019775 IPRF:ipr020472 PFD:pf00400	295	426	186	219	273	227	230	252	210	250	225	292	288	308	544	245	315	358	208	323	375	346	274	267.01	219	242	268
1254505	YES	No	No	No	13/other/Terpene	26	scaffold_4:1,659,066-1,660,414 (+)	scaffold_4	1659066	1660414	(+)		867	737	919	769	849	674	942	895	742	721	615	1053	834	1022	1701	1058	837	853	900	1627	837	1011	1431	970.761	864	771	806
639831	No	No	No	No	13/biosynthetic/Terpene	26	scaffold_4:1,652,311-1,653,788 (-)	scaffold_4	1652311	1653788	(-)	GO:0000287 GO:0010333 GO:0016829 KEGGEC:4.2.3.137 IPRF:ipr005630 IPRF:ipr008949 PFD:pf03936	10	11	7	65	66	18	19	10	12	9	15	10	7	9	22	7	7	3	9	10	8	10	10	14.5415	14	19	13
721235	No	No	No	No	No	27	scaffold_5:1,804,965-1,806,004 (-)	scaffold_5	1804965	1806004	(-)		277	386	364	382	305	367	500	399	411	254	267	311	373	537	1228	462	340	477	441	474	514	407	438	999.507	234	188	223
1198615	No	No	No	No	No	27	scaffold_5:1,814,453-1,816,133 (-)	scaffold_5	1814453	1816133	(-)	KEGGEC:1.1.1.270 KOG:KOG1478	364	347	325	388	251	329	177	348	192	322	310	414	284	210	908	370	305	266	234	428	256	356	284	227.776	247	254	239
1217264	No	No	No	No	No	27	scaffold_5:1,820,567-1,824,905 (-)	scaffold_5	1820567	1824905	(-)	GO:0005515 KOG:KOG1274 IPRF:ipr001680 IPRF:ipr017986 IPRF:ipr019775 PFD:pf00400	310	332	230	192	243	214	313	377	198	204	257	368	405	171	389	336	395	341	270	369	251	373	213	91.6955	332	144	301
1316339	No	No	No	No	No	27	scaffold_5:1,809,693-1,814,187 (+)	scaffold_5	1809693	1814187	(+)	GO:0005515 GO:0005524 GO:0005694 GO:0051276 KOG:KOG0964 IPRF:ipr003395 IPRF:ipr010935 IPRF:ipr024704 IPRF:ipr027417 PFD:pf02463 PFD:pf06470	981	938	1347	743	896	819	949	1222	721	521	853	894	1086	471	1575	1110	1070	931	891	994	658	1126	737	453.936	906	681	875
1316341	No	No	No	No	No	27	scaffold_5:1,818,498-1,820,025 (+)	scaffold_5	1818498	1820025	(+)	KEGGEC:2.1.1.- KOG:KOG0821 IPRF:ipr001737 IPRF:ipr029063 PFD:pf00398	382	424	468	214	214	184	494	299	146	192	231	302	277	242	795	359	242	236	291	598	323	320	387	181.386	300	183	194
1200594	No	No	No	No	No	28	scaffold_6:2,798,154-2,800,339 (+)	scaffold_6	2798154	2800339	(+)	GO:0016874 GO:0016884 KOG:KOG2438 IPRF:ipr003789 IPRF:ipr004413 IPRF:ipr006075 IPRF:ipr017958 IPRF:ipr018027 PFD:pf02637 PFD:pf02934	413	444	744	468	417	289	478	336	196	334	476	325	328	217	411	342	256	265	319	385	286	279	300	212.189	451	359	285
1270864	No	No	No	No	No	28	scaffold_6:2,791,640-2,794,963 (-)	scaffold_6	2791640	2794963	(-)	GO:0003723 GO:0004652 GO:0005634 GO:0016779 GO:0031123 GO:0043631 KEGGEC:2.7.7.19 KOG:KOG2245 IPRF:ipr002934 IPRF:ipr007010 IPRF:ipr007012 IPRF:ipr011068 IPRF:ipr014492 PFD:pf01909 PFD:pf04926 PFD:pf04928	675	600	1234	713	677	706	650	808	881	686	649	684	646	710	1139	660	589	672	798	615	517	559	736	850.129	738	602	673
1270872	No	No	No	No	No	28	scaffold_6:2,795,062-2,798,037 (-)	scaffold_6	2795062	2798037	(-)	GO:0003723 GO:0004652 GO:0005634 GO:0016779 GO:0031123 GO:0043631 KEGGEC:2.7.7.19 KOG:KOG2245 IPRF:ipr002934 IPRF:ipr007010 IPRF:ipr007012 IPRF:ipr011068 IPRF:ipr014492 PFD:pf01909 PFD:pf04926 PFD:pf04928	281	252	1326	495	573	534	675	404	350	427	629	504	437	263	544	641	370	342	647	511	358	255	439	410.756	810	354	417
1270904	No	No	No	No	No	28	scaffold_6:2,801,716-2,804,053 (+)	scaffold_6	2801716	2804053	(+)	GO:0005515 KOG:KOG2688 IPRF:ipr000717 IPRF:ipr013143 PFD:pf01399	139	175	271	153	201	147	237	168	115	195	223	182	164	150	245	199	102	123	198	252	168	144	181	117.723	234	156	165
1369005	No	No	No	No	No	28	scaffold_6:2,800,465-2,801,449 (-)	scaffold_6	2800465	2801449	(-)	IPRF:ipr012336 PFD:pf13462	1904	2740	7462	321	574	781	1302	384	560	1633	967	687	396	521	238	377	239	323	226	338	418	733	514	1127.78	180	305	682
909330	No	No	No	No	No	29	scaffold_7:2,044,424-2,047,508 (-)	scaffold_7	2044424	2047508	(-)	GO:0003924 GO:0005509 GO:0005525 GO:0005622 GO:0005741 GO:0006184 GO:0007165 GO:0007264 GO:0015031 GO:0016020 GO:0019725 KOG:KOG1707 IPRF:ipr001806 IPRF:ipr002048 IPRF:ipr003578 IPRF:ipr003579 IPRF:ipr013566 IPRF:ipr013567 IPRF:ipr013684 IPRF:ipr018247 IPRF:ipr020849 IPRF:ipr020860 IPRF:ipr021181 IPRF:ipr027417 PFD:pf08355 PFD:pf08356 PFD:pf08477 PFD:pf13202	1396	1120	1141	1686	1659	1474	607	2119	1622	772	904	1369	1475	1508	1678	2564	2138	2089	2100	2198	1431	1816	1919	2025.31	1289	804	1006
1203000	No	No	No	No	No	29	scaffold_7:2,047,830-2,049,375 (+)	scaffold_7	2047830	2049375	(+)	GO:0005515 IPRF:ipr001810 IPRF:ipr017986	291	242	227	394	428	329	338	468	490	239	339	428	325	495	918	492	523	849	479	974	609	1229	804	460.962	430	246	247
1276001	No	No	No	No	No	29	scaffold_7:2,051,347-2,052,648 (-)	scaffold_7	2051347	2052648	(-)		215	308	179	264	221	341	244	343	321	438	479	666	372	457	901	364	480	484	328	467	732	352	294	264.512	184	137	140
1317776	No	No	No	No	No	29	scaffold_7:2,049,718-2,051,189 (+)	scaffold_7	2049718	2051189	(+)	GO:0003854 GO:0006694 GO:0016616 GO:0055114 KEGGEC:1.1.1.170 KOG:KOG1430 IPRF:ipr002225 PFD:pf01073	1259	1369	923	1293	1170	2018	1158	1664	1010	1455	2067	1992	1478	1352	4384	2456	1954	1972	2072	3264	2477	1660	2199	2477.56	1176	621	746
1333768	No	No	No	No	No	29	scaffold_7:2,052,649-2,054,387 (+)	scaffold_7	2052649	2054387	(+)	IPRF:ipr018851 PFD:pf10444	251	309	387	224	177	205	244	315	206	193	224	305	245	234	440	275	258	254	251	315	236	275	232	211.134	140	206	181
919222	No	No	No	No	No	30	scaffold_7:2,451,288-2,456,034 (+)	scaffold_7	2451288	2456034	(+)	GO:0003958 GO:0005506 GO:0010181 GO:0016491 GO:0016705 GO:0020037 GO:0055114 GO:0070330 KOG:KOG1158 IPRF:ipr001128 IPRF:ipr001433 IPRF:ipr002401 IPRF:ipr003097 IPRF:ipr008254 IPRF:ipr017927 IPRF:ipr017938 IPRF:ipr017972 IPRF:ipr023206 IPRF:ipr029039 PFD:pf00067 PFD:pf00175 PFD:pf00258 PFD:pf00667	322	395	258	214	216	274	207	267	381	475	346	684	515	472	143	670	1431	2010	2399	748	972	633	967	757.746	283	85	86
1202236	No	No	No	No	No	30	scaffold_7:2,462,179-2,464,625 (-)	scaffold_7	2462179	2464625	(-)	GO:0004672 GO:0006468 GO:0016772 IPRF:ipr008266 IPRF:ipr011009	41	33	128	60	42	33	89	47	62	11	33	30	50	20	61	43	54	47	75	65	60	83	57	82.4175	94	54	80
1202303	No	No	No	No	No	30	scaffold_7:2,456,795-2,461,201 (+)	scaffold_7	2456795	2461201	(+)	GO:0003958 GO:0005506 GO:0010181 GO:0016491 GO:0016705 GO:0020037 GO:0055114 GO:0070330 KOG:KOG1158 IPRF:ipr001094 IPRF:ipr001128 IPRF:ipr001433 IPRF:ipr001709 IPRF:ipr003097 IPRF:ipr008254 IPRF:ipr017927 IPRF:ipr017938 IPRF:ipr023206 IPRF:ipr029039 PFD:pf00067 PFD:pf00175 PFD:pf00258 PFD:pf00667	78	86	80	604	216	99	73	69	64	75	38	40	51	51	27	49	43	36	50	31	24	46	47	27.1728	51	75	66
1202766	No	No	No	No	No	30	scaffold_7:2,468,392-2,472,798 (+)	scaffold_7	2468392	2472798	(+)	GO:0003958 GO:0005506 GO:0010181 GO:0016491 GO:0016705 GO:0020037 GO:0055114 GO:0070330 KOG:KOG1158 IPRF:ipr001094 IPRF:ipr001128 IPRF:ipr001433 IPRF:ipr001709 IPRF:ipr003097 IPRF:ipr008254 IPRF:ipr017927 IPRF:ipr017938 IPRF:ipr023206 IPRF:ipr029039 PFD:pf00067 PFD:pf00175 PFD:pf00258 PFD:pf00667	80	84	80	581	207	98	71	63	59	63	39	36	51	41	28	50	42	34	49	31	26	42	45	25.8332	51	77	65
1425224	No	No	No	No	No	30	scaffold_7:2,473,703-2,475,988 (-)	scaffold_7	2473703	2475988	(-)	GO:0004672 GO:0006468 GO:0016772 IPRF:ipr008266 IPRF:ipr011009	27	21	67	37	28	20	52	29	40	9	24	23	31	14	35	33	33	30	52	42	39	46	42	46.8308	53	36	40
1208243	No	No	No	No	No	31	scaffold_11:1,839,180-1,841,218 (+)	scaffold_11	1839180	1841218	(+)	GO:0030170 KEGGEC:2.5.1.48 KOG:KOG0053 IPRF:ipr000277 IPRF:ipr015424 PFD:pf01053	134	77	19	59	74	111	243	254	304	57	62	66	137	103	39	264	189	169	199	190	94	232	75	59.0776	148	85	171
1208635	No	No	No	No	No	31	scaffold_11:1,791,127-1,793,186 (+)	scaffold_11	1791127	1793186	(+)	GO:0030170 KEGGEC:2.5.1.48 KOG:KOG0053 IPRF:ipr000277 IPRF:ipr015424 PFD:pf01053	99	57	14	35	57	49	241	164	148	35	38	39	84	42	17	181	111	86	147	99	62	143	36	49.3675	191	54	179
1319591	No	No	No	No	No	31	scaffold_11:1,815,195-1,817,253 (+)	scaffold_11	1815195	1817253	(+)	GO:0030170 KEGGEC:2.5.1.48 KOG:KOG0053 IPRF:ipr000277 IPRF:ipr015424 PFD:pf01053	116	85	16	55	87	110	260	268	329	59	67	72	143	102	41	282	202	184	224	227	111	266	95	63.0922	123	88	151
1372478	No	No	No	No	No	31	scaffold_11:1,827,143-1,829,202 (+)	scaffold_11	1827143	1829202	(+)	GO:0030170 KEGGEC:2.5.1.48 KOG:KOG0053 IPRF:ipr000277 IPRF:ipr015424 PFD:pf01053	135	92	17	60	89	118	289	284	350	61	73	73	152	105	43	307	225	196	246	230	117	273	101	65.819	131	89	153
1387678	No	No	No	No	No	31	scaffold_11:1,802,960-1,805,214 (+)	scaffold_11	1802960	1805214	(+)	GO:0030170 KEGGEC:2.5.1.48 KOG:KOG0053 IPRF:ipr000277 IPRF:ipr015424 PFD:pf01053	119	62	15	37	61	55	271	183	159	37	47	39	90	47	17	199	127	101	160	115	66	161	42	55.8712	209	61	200
270477	No	No	No	No	No	32	scaffold_12:751,797-753,013 (+)	scaffold_12	751797	753013	(+)		15	7	5	18	9	30	24	12	20	21	22	6	13	9	5	19	14	9	15	5	6	11	6	12.3894	14	25	43
270673	No	No	No	No	No	32	scaffold_12:753,681-756,341 (+)	scaffold_12	753681	756341	(+)		42	35	56	53	53	51	19	77	70	42	30	71	76	28	21	65	82	124	139	63	67	62	29	137.334	171	51	69
271116	No	No	No	No	No	32	scaffold_12:767,703-769,858 (+)	scaffold_12	767703	769858	(+)		116	74	121	72	81	113	37	103	116	66	72	162	145	45	78	140	143	136	223	146	100	148	116	123.7	515	134	209
1300601	No	No	No	No	No	32	scaffold_12:756,890-757,527 (-)	scaffold_12	756890	757527	(-)		9	14	7	11	18	19	22	10	29	30	22	6	10	17	7	13	17	13	12	10	6	12	8	18.8931	51	144	234
1372796	No	No	No	No	No	32	scaffold_12:758,884-760,999 (+)	scaffold_12	758884	760999	(+)		27	25	9	17	24	21	28	12	41	30	26	9	12	10	9	6	9	9	5	10	6	6	13	3.44414	125	185	214
1221717	No	No	No	No	No	33	scaffold_13:115,877-117,414 (+)	scaffold_13	115877	117414	(+)	IPRF:ipr002893 PFD:pf01753	48	43	92	68	69	61	63	76	62	51	47	63	52	51	61	57	55	47	47	52	39	45	51	28.7459	75	132	92
289883	No	No	No	No	30/other/Terpene	33	scaffold_13:109,618-111,313 (+)	scaffold_13	109618	111313	(+)		11	8	12	5	9	25	13	16	15	25	20	5	19	38	4	15	19	18	19	6	5	12	8	5.45358	35	96	71
1451969	No	No	No	No	30/other/Terpene	33	scaffold_13:112,375-113,306 (-)	scaffold_13	112375	113306	(-)		7	5	7	8	7	3	13	5	10	7	4	4	8	7	4	3	3	3	5	1	13	4	4	2.72679	5	26	28
1373023	No	No	No	No	30/biosynthetic-additional/Terpene	33	scaffold_13:98,908-101,279 (-)	scaffold_13	98908	101279	(-)	GO:0005506 GO:0016705 GO:0020037 GO:0055114 KEGGEC:1.14.13.175 KOG:KOG0156 IPRF:ipr001128 IPRF:ipr002401 IPRF:ipr017972 PFD:pf00067	59	59	31	56	79	48	108	78	69	57	57	62	62	59	42	40	60	46	44	36	24	32	30	23.772	108	119	125
1373025	No	No	No	No	30/biosynthetic-additional/Terpene	33	scaffold_13:106,933-109,005 (+)	scaffold_13	106933	109005	(+)	GO:0005506 GO:0016705 GO:0020037 GO:0055114 KEGGEC:1.14.13.175 KOG:KOG0156 IPRF:ipr001128 IPRF:ipr002401 IPRF:ipr017972 PFD:pf00067	79	44	43	138	130	123	56	90	98	74	67	37	79	57	46	70	158	65	76	65	78	59	62	151.058	151	290	303
292365	No	No	No	No	No	34	scaffold_13:253,544-255,220 (+)	scaffold_13	253544	255220	(+)		56	15	38	62	35	52	5	40	5	38	22	17	20	15	13	9	14	3	11	17	5	13	44	29.3206	12	9	4
292392	No	No	No	No	No	34	scaffold_13:259,457-260,829 (+)	scaffold_13	259457	260829	(+)		69	13	30	65	35	55	2	40	9	54	20	20	29	12	16	4	9	5	8	15	5	11	35	30.0855	16	3	2
1373076	No	No	No	No	No	34	scaffold_13:262,107-263,326 (+)	scaffold_13	262107	263326	(+)		277	39	188	236	99	195	14	165	96	315	117	123	86	134	23	28	37	44	55	146	35	55	283	279.857	67	36	22
1373077	No	No	No	No	No	34	scaffold_13:265,529-265,936 (+)	scaffold_13	265529	265936	(+)		17	7	19	23	9	28	8	13	12	14	10	10	8	13	14	7	7	10	16	6	5	3	10	14.3513	7	4	6
1373078	No	No	No	No	No	34	scaffold_13:268,237-269,106 (+)	scaffold_13	268237	269106	(+)		52	14	49	20	17	25	3	62	27	109	37	53	23	53	5	11	16	15	17	28	16	13	44	48.2655	8	40	34
310173	No	No	No	No	No	35	scaffold_14:56,052-56,750 (+)	scaffold_14	56052	56750	(+)	GO:0003723 GO:0004525 GO:0006396 IPRF:ipr000999	181	79	80	21	10	57	17	36	63	63	45	9	13	18	14	10	11	9	22	7	10	7	8	27.9377	65	59	85
1221937	No	No	No	No	No	35	scaffold_14:50,029-50,573 (+)	scaffold_14	50029	50573	(+)		433	100	316	33	45	93	27	43	80	135	39	22	17	46	23	18	28	32	23	27	19	10	16	18.2233	13	24	26
1221938	No	No	No	No	No	35	scaffold_14:51,522-52,061 (+)	scaffold_14	51522	52061	(+)		140	51	146	21	27	64	61	31	26	81	57	18	19	22	15	13	14	10	21	12	9	10	17	17.5535	36	58	69
1304099	No	No	No	No	No	35	scaffold_14:52,964-53,748 (+)	scaffold_14	52964	53748	(+)	GO:0003723 GO:0004525 GO:0006396 IPRF:ipr000999	23	11	43	16	22	37	18	14	19	29	54	14	13	6	6	14	17	11	24	5	12	4	16	12.5796	24	36	42
1373297	No	No	No	No	No	35	scaffold_14:54,620-55,158 (+)	scaffold_14	54620	55158	(+)		125	59	99	13	11	51	17	25	32	63	40	13	26	12	6	7	12	12	21	2	8	4	13	14.4939	32	36	52
350286	YES	No	No	No	No	36	scaffold_16:228,564-230,874 (-)	scaffold_16	228564	230874	(-)		129	111	9	80	87	245	39	69	124	87	186	139	174	46	32	133	128	116	119	53	77	80	92	61.0871	170	229	234
351362	YES	No	No	No	No	36	scaffold_16:208,553-210,375 (-)	scaffold_16	208553	210375	(-)		101	91	9	54	71	217	41	70	102	93	159	120	119	42	24	95	97	89	105	46	54	70	78	39.3203	109	175	161
1222438	No	No	No	No	No	36	scaffold_16:218,523-220,189 (-)	scaffold_16	218523	220189	(-)		95	90	7	47	71	201	35	63	93	89	142	112	110	40	24	86	89	83	90	44	53	66	65	30.9973	92	162	140
1373855	No	No	No	No	No	36	scaffold_16:211,886-212,197 (+)	scaffold_16	211886	212197	(+)		16	16	8	5	9	27	8	12	14	44	26	10	12	16	12	9	5	1	6	5	11	10	11	40.3229	13	19	10
1373859	No	No	No	No	No	36	scaffold_16:222,089-222,400 (+)	scaffold_16	222089	222400	(+)		29	33	16	10	17	48	18	24	29	81	46	28	28	36	20	16	10	4	10	11	19	15	22	68.8786	27	35	22
368077	No	No	No	No	No	37	scaffold_17:136,326-139,170 (+)	scaffold_17	136326	139170	(+)	KOG:KOG0101	1883	1996	2010	361	465	1775	253	1323	1011	1233	990	918	1065	801	305	875	612	716	904	710	274	350	958	167.704	37	104	111
1211811	No	No	No	No	No	37	scaffold_17:134,832-136,080 (-)	scaffold_17	134832	136080	(-)		180	211	107	85	80	433	39	139	205	468	293	269	194	461	274	185	179	219	174	216	182	109	309	131.344	35	205	185
1211982	No	No	No	No	No	37	scaffold_17:129,693-131,047 (-)	scaffold_17	129693	131047	(-)		636	939	1044	250	375	1817	48	1005	1049	1651	1447	1272	1142	1320	370	1089	718	1013	1168	939	1075	777	1014	963.842	118	361	464
1222587	No	No	No	No	No	37	scaffold_17:126,684-129,170 (+)	scaffold_17	126684	129170	(+)	KOG:KOG0101	101	105	149	85	90	250	28	61	183	234	159	105	277	247	67	97	183	268	154	97	57	101	123	118.056	14	100	110
1309978	No	No	No	No	No	37	scaffold_17:131,329-134,232 (+)	scaffold_17	131329	134232	(+)	KOG:KOG0101 IPRF:ipr013126	884	762	1753	288	382	1489	75	940	1194	1152	969	765	992	977	336	824	624	779	1078	610	615	630	660	492.478	225	518	810
372238	YES	No	Apoplastic effector	No	No	38	scaffold_17:325,051-326,475 (-)	scaffold_17	325051	326475	(-)		20	30	101	55	69	51	87	29	39	43	73	50	45	33	16	27	40	31	35	30	13	20	23	27.5056	284	374	356
1171604	YES	No	Apoplastic effector	No	No	38	scaffold_17:344,870-345,267 (+)	scaffold_17	344870	345267	(+)	GO:0005199 GO:0009277 IPRF:ipr001338 IPRF:ipr019778 PFD:pf01185	38	25	111	58	24	67	31	31	21	541	79	51	44	47	5	51	71	41	32	53	29	14	42	27.5056	8	40	34
1212060	YES	No	Apoplastic/cytoplasmic effector	No	No	38	scaffold_17:328,860-329,303 (+)	scaffold_17	328860	329303	(+)	GO:0005199 GO:0009277 IPRF:ipr001338 PFD:pf01185	11	12	11	52	59	40	9	12	29	159	56	15	22	29	15	21	23	19	25	14	6	7	12	22.0996	29	89	94
1374078	YES	No	Apoplastic/cytoplasmic effector	No	No	38	scaffold_17:339,321-339,821 (+)	scaffold_17	339321	339821	(+)	GO:0005199 GO:0009277 IPRF:ipr001338 IPRF:ipr019778 PFD:pf01185	5	3	2	41	175	5	2	2	7	1200	215	60	18	64	57	11	50	35	12	13	3	6	7	2.10452	12	13	1338
1310574	No	No	No	No	No	38	scaffold_17:342,885-343,918 (+)	scaffold_17	342885	343918	(+)	GO:0005199 GO:0009277 IPRF:ipr001338 PFD:pf01185	7	12	23	10	7	42	15	8	10	56	43	13	17	13	2	15	10	8	14	9	11	6	12	11.0973	20	68	59
1212366	No	YES	No	No	No	39	scaffold_19:88,012-88,720 (-)	scaffold_19	88012	88720	(-)	GO:0003950 IPRF:ipr012317 PFD:pf00644	722	652	355	459	455	344	644	336	429	40	106	160	427	55	29	578	660	546	902	374	279	536	369	235.913	274	43	46
1169643	No	No	No	No	No	39	scaffold_19:103,427-104,072 (-)	scaffold_19	103427	104072	(-)	GO:0003950 IPRF:ipr012317 PFD:pf00644	674	518	284	343	447	298	579	283	427	42	120	169	369	47	21	496	670	491	792	319	253	411	317	212.336	810	37	173
1311113	No	No	No	YES	No	39	scaffold_19:100,196-102,781 (-)	scaffold_19	100196	102781	(-)	CAZY:CBM13 CAZY:CBM13 IPRF:ipr000772 PFD:pf14200	6019	6388	2856	3788	4998	3361	6726	3516	5334	1840	1838	4747	4746	6035	368	5594	7582	6617	8616	7173	4151	5897	4975	3014.76	2803	467	795
1361883	No	No	No	YES	No	39	scaffold_19:86,608-87,683 (-)	scaffold_19	86608	87683	(-)	CAZY:CBM13 IPRF:ipr000772	726	749	375	382	614	382	701	322	511	111	174	322	499	131	38	653	792	553	873	594	458	747	456	301.49	273	30	76
1452879	No	No	No	No	No	39	scaffold_19:83,017-85,557 (+)	scaffold_19	83017	85557	(+)	GO:0008610 KEGGEC:2.1.1.79 IPRF:ipr003333 IPRF:ipr029063 PFD:pf02353	2258	2180	1291	1509	1354	1096	1468	2306	789	761	848	2395	2018	1356	4247	2792	2376	2204	2117	3666	1538	2319	1922	1408.25	1165	775	969
380376	No	No	No	No	No	40	scaffold_19:297,832-299,763 (+)	scaffold_19	297832	299763	(+)		225	292	320	317	333	354	480	181	178	274	372	187	226	144	289	191	203	196	202	166	165	178	157	264.378	135	315	174
1212408	No	No	No	No	No	40	scaffold_19:283,933-284,692 (+)	scaffold_19	283933	284692	(+)	MERCO:I51.UPW KOG:KOG3346 IPRF:ipr008914 PFD:pf01161	258	341	227	121	183	382	544	178	322	422	190	192	159	342	85	111	94	108	107	90	96	104	278	144.222	212	376	230
1311503	No	No	No	No	No	40	scaffold_19:304,639-305,422 (+)	scaffold_19	304639	305422	(+)		11	13	15	22	21	28	11	9	13	8	13	3	10	5	8	6	10	4	6	1	6	5	5	8.18037	7	17	14
1395239	No	No	No	No	No	40	scaffold_19:305,488-306,452 (+)	scaffold_19	305488	306452	(+)		14	12	19	25	33	37	13	13	22	19	16	8	15	21	7	14	10	9	13	6	8	7	4	10.8596	10	16	21
1442482	No	No	No	No	No	40	scaffold_19:285,858-287,072 (+)	scaffold_19	285858	287072	(+)		10	19	21	17	13	18	39	7	9	25	21	12	10	17	16	12	9	10	5	11	5	12	10	7.60564	14	25	11
508393	No	No	No	No	No	41	scaffold_20:164,494-164,972 (-)	scaffold_20	164494	164972	(-)		4	27	123	3	6	3	106	3	4	3	1	1	4	4	10	20	5	3	3	8	22	10	5	68.3039	6	4	5
1212525	No	No	No	No	No	41	scaffold_20:160,308-161,833 (+)	scaffold_20	160308	161833	(+)	GO:0005506 GO:0016491 GO:0016705 GO:0016706 GO:0031418 GO:0055114 IPRF:ipr005123 IPRF:ipr006620 PFD:pf03171	104	139	117	101	83	150	252	135	111	126	124	84	84	94	51	81	66	60	78	46	54	52	63	38.9875	35	50	61
1222904	No	No	No	No	No	41	scaffold_20:162,386-163,931 (-)	scaffold_20	162386	163931	(-)	GO:0005506 GO:0016491 GO:0016705 GO:0016706 GO:0031418 GO:0055114 IPRF:ipr005123 IPRF:ipr006620 PFD:pf03171	324	613	419	106	105	285	462	311	190	278	165	179	197	221	41	219	107	132	160	82	56	88	125	87.8668	122	325	312
1312042	No	No	No	No	No	41	scaffold_20:164,753-166,156 (+)	scaffold_20	164753	166156	(+)		7	16	242	16	9	10	596	34	27	87	59	12	25	14	2	24	14	10	30	7	11	3	3	18.798	120	36	29
1452974	No	No	No	No	No	41	scaffold_20:168,984-170,726 (+)	scaffold_20	168984	170726	(+)	GO:0005506 GO:0016491 GO:0016705 GO:0016706 GO:0031418 GO:0055114 IPRF:ipr005123 IPRF:ipr006620	64	199	531	16	8	28	198	35	23	34	27	13	34	21	3	16	9	13	16	11	6	12	20	9.80523	5	11	14
30270	No	No	No	No	No	42	scaffold_1:1,234,062-1,235,626 (-)	scaffold_1	1234062	1235626	(-)	GO:0004386 KEGGEC:3.6.4.13 KOG:KOG0922 IPRF:ipr007502 IPRF:ipr011709 PFD:pf04408 PFD:pf07717	128	139	114	134	136	137	121	139	151	158	160	211	153	146	354	130	156	164	142	175	256	180	153	114.18	144	162	166
30303	No	No	No	No	No	42	scaffold_1:1,236,173-1,237,169 (-)	scaffold_1	1236173	1237169	(-)	GO:0003676 GO:0004386 GO:0005524 KOG:KOG0922 IPRF:ipr002464 IPRF:ipr011545 IPRF:ipr014001 IPRF:ipr027417 PFD:pf00270	57	61	69	44	66	54	62	60	52	19	47	26	65	11	106	51	64	59	54	67	75	68	60	35.0119	65	67	59
1189313	No	No	No	No	No	42	scaffold_1:1,230,158-1,234,012 (+)	scaffold_1	1230158	1234012	(+)	GO:0003824 GO:0005789 GO:0006506 GO:0008152 GO:0016740 KEGGEC:2.7.-.- TCDB:9.A.6.1.1 KOG:KOG2124 IPRF:ipr002591 IPRF:ipr017850 IPRF:ipr017852 PFD:pf01663 PFD:pf04987	282	235	288	216	233	213	198	339	243	140	199	323	344	196	824	416	386	354	308	416	272	396	332	174.502	306	212	246
1225498	No	No	No	No	No	42	scaffold_1:1,229,217-1,229,987 (-)	scaffold_1	1229217	1229987	(-)	IPRF:ipr012471 PFD:pf07956	362	387	366	284	253	193	482	332	247	239	255	412	383	469	747	358	374	324	291	845	341	401	530	504.626	215	141	139
1213187	No	No	No	No	No	43	scaffold_1:1,567,009-1,568,164 (+)	scaffold_1	1567009	1568164	(+)		479	591	467	564	672	565	412	521	647	662	613	805	663	981	1036	439	380	408	449	537	480	614	709	1016.82	1038	1395	944
1313072	No	No	No	No	No	43	scaffold_1:1,565,360-1,566,529 (-)	scaffold_1	1565360	1566529	(-)	GO:0004616 GO:0006098 GO:0006573 GO:0008442 GO:0016491 GO:0051287 GO:0055114 KEGGEC:1.1.1.31 KOG:KOG0409 IPRF:ipr002204 IPRF:ipr006115 IPRF:ipr008927 IPRF:ipr011548 IPRF:ipr015815 IPRF:ipr029154 PFD:pf03446 PFD:pf14833	412	635	153	531	499	720	237	537	638	329	231	492	472	724	514	564	496	587	708	685	1352	579	808	2389.97	681	1015	732
1313073	No	No	No	No	No	43	scaffold_1:1,568,715-1,570,248 (+)	scaffold_1	1568715	1570248	(+)		288	250	247	583	505	327	243	318	387	207	315	396	334	411	593	369	599	550	431	603	628	595	438	1043.77	448	268	153
1376974	No	No	No	No	No	43	scaffold_1:1,562,850-1,564,917 (-)	scaffold_1	1562850	1564917	(-)	KOG:KOG1430	1042	946	2082	1133	1080	829	981	1174	1192	759	834	948	1000	1020	1656	1048	1235	1306	1407	1092	1709	1103	1145	3506.21	1552	1136	1142
46066	No	No	No	No	No	44	scaffold_1:1,667,417-1,667,960 (-)	scaffold_1	1667417	1667960	(-)		18	55	10	12	16	18	19	9	3	51	40	32	22	64	167	32	19	12	8	59	112	60	57	45.3961	11	12	10
1189315	No	No	No	No	No	44	scaffold_1:1,665,278-1,667,482 (+)	scaffold_1	1665278	1667482	(+)	TCDB:1.A.33.1.1 KEGGEC:4.2.1.24 KOG:KOG0101 IPRF:ipr013126 IPRF:ipr018181 IPRF:ipr029047 IPRF:ipr029048 PFD:pf00012	6989	8913	3992	5041	4548	5007	4805	4584	3236	4271	5038	3844	5436	3709	21496	4296	6601	7056	4109	9801	9547	7879	8492	12430.6	3086	2274	2004
1190333	No	No	No	No	No	44	scaffold_1:1,664,116-1,665,088 (-)	scaffold_1	1664116	1665088	(-)	GO:0003735 GO:0005622 GO:0005840 GO:0006412 GO:0015935 KOG:KOG0832 IPRF:ipr001865 IPRF:ipr005706 IPRF:ipr018130 IPRF:ipr023591 PFD:pf00318	713	768	532	560	515	404	732	592	367	332	394	582	490	550	1277	591	663	636	528	1129	563	620	810	902.621	449	387	373
1453377	No	No	No	No	No	44	scaffold_1:1,667,788-1,669,217 (-)	scaffold_1	1667788	1669217	(-)	GO:0003677 GO:0005524 GO:0006260 KOG:KOG0989 IPRF:ipr003593 IPRF:ipr003959 IPRF:ipr008921 IPRF:ipr013748 IPRF:ipr027417 PFD:pf00004 PFD:pf08542	110	132	106	94	130	70	197	131	84	64	85	128	130	108	544	94	126	132	95	281	162	198	174	99.6424	115	111	109
1188078	No	No	No	No	No	45	scaffold_1:1,715,563-1,718,235 (+)	scaffold_1	1715563	1718235	(+)		615	431	186	889	467	297	173	3324	1536	2836	2496	14771	4825	5132	496	4379	7534	8924	4147	18148	4537	7687	6674	5905.08	1766	2533	1096
1226663	No	No	No	No	No	45	scaffold_1:1,720,709-1,722,117 (+)	scaffold_1	1720709	1722117	(+)	KOG:KOG3089 PFD:pf14617	283	248	366	261	317	261	454	429	255	297	240	653	441	489	964	515	562	513	511	1024	595	440	711	610.962	395	230	205
1313104	No	No	No	No	No	45	scaffold_1:1,719,066-1,720,193 (-)	scaffold_1	1719066	1720193	(-)	GO:0003676 GO:0004527 KEGGEC:3.1.-.- KOG:KOG0542 IPRF:ipr006055 IPRF:ipr012337 IPRF:ipr013520 PFD:pf00929	563	421	769	569	602	575	540	836	721	758	709	1037	923	1434	902	881	993	1089	1014	1161	839	625	1006	1085.07	808	816	661
1321559	No	No	No	No	No	45	scaffold_1:1,722,118-1,722,707 (-)	scaffold_1	1722118	1722707	(-)	IPRF:ipr016340 PFD:pf09784	231	313	259	167	234	124	313	165	120	234	174	322	221	437	1013	376	304	173	194	572	316	337	465	305.647	259	138	161
131843	No	No	No	No	No	46	scaffold_1:4,776,037-4,778,449 (+)	scaffold_1	4776037	4778449	(+)	GO:0008152 GO:0016491 KEGGEC:1.14.13.1 KOG:KOG2614 IPRF:ipr002938 IPRF:ipr003042 PFD:pf01494	724	999	51	1317	1189	1369	367	902	809	635	1657	266	605	240	394	678	664	630	877	762	658	783	641	724.048	1081	281	309
132276	No	No	No	No	No	46	scaffold_1:4,787,900-4,790,246 (+)	scaffold_1	4787900	4790246	(+)	GO:0008152 GO:0016491 KEGGEC:1.14.13.1 KOG:KOG2614 IPRF:ipr002938 IPRF:ipr003042 PFD:pf01494	1162	1577	91	2153	1747	2271	600	1491	1258	1092	2644	451	939	507	773	1146	1108	1007	1447	1232	1021	1293	956	1275.99	1828	526	574
1454000	No	No	No	No	No	46	scaffold_1:4,774,070-4,775,531 (+)	scaffold_1	4774070	4775531	(+)	GO:0003824 GO:0005975 IPRF:ipr005501 IPRF:ipr011330 PFD:pf03746	50	124	26	37	39	60	67	40	106	126	87	91	105	203	67	40	97	85	43	55	51	59	112	94.8544	139	172	102
1454002	No	No	No	No	No	46	scaffold_1:4,785,835-4,787,348 (+)	scaffold_1	4785835	4787348	(+)	GO:0003824 GO:0005975 IPRF:ipr005501 IPRF:ipr011330 PFD:pf03746	97	292	53	71	73	133	160	71	247	244	176	171	241	453	164	89	186	176	84	127	151	149	241	249.409	285	393	215
437480	YES	No	No	No	No	47	scaffold_2:2,131,257-2,134,030 (+)	scaffold_2	2131257	2134030	(+)	KEGGEC:3.1.1.3 MERCO:C01.117 KOG:KOG1516 IPRF:ipr002018 IPRF:ipr019819 IPRF:ipr019826 IPRF:ipr029058 PFD:pf00135	50	195	52	25	45	1618	48	24	75	251	439	226	411	785	140	72	33	158	31	145	168	33	410	65.9098	49	2111	582
1238368	YES	No	No	No	No	47	scaffold_2:2,134,339-2,137,276 (+)	scaffold_2	2134339	2137276	(+)	KEGGEC:3.1.1.3 KOG:KOG1516 MERCO:S09.UNW IPRF:ipr002018 IPRF:ipr019819 IPRF:ipr019826 IPRF:ipr029058 PFD:pf00135	142	350	129	65	74	167	67	99	145	345	138	1718	1072	1009	52	592	164	889	172	284	269	712	367	1212.78	113	2862	399
1364413	YES	No	No	No	No	47	scaffold_2:2,127,836-2,130,264 (+)	scaffold_2	2127836	2130264	(+)	KEGGEC:3.1.1.3 MERCO:C01.117 KOG:KOG1516 IPRF:ipr002018 IPRF:ipr019819 IPRF:ipr019826 IPRF:ipr029058 PFD:pf00135	363	781	379	249	283	2987	28	84	448	1246	1571	1014	1207	1602	697	509	215	665	511	680	1809	898	1890	6087.15	1282	7869	3430
1364412	No	No	No	No	7/other/NRPS-like	47	scaffold_2:2,122,299-2,126,245 (-)	scaffold_2	2122299	2126245	(-)		7	10	13	7	15	22	13	11	9	11	19	14	10	13	15	15	13	17	12	4	24	12	18	13.729	46	53	51
1190946	No	No	No	No	No	48	scaffold_2:2,552,020-2,553,531 (-)	scaffold_2	2552020	2553531	(-)	IPRF:ipr019496 PFD:pf10453	293	361	242	262	260	287	333	263	215	242	302	363	251	281	794	230	327	308	255	399	550	357	312	491.095	178	154	151
1192094	No	No	No	No	No	48	scaffold_2:2,554,148-2,555,240 (-)	scaffold_2	2554148	2555240	(-)	GO:0003676 GO:0003723 KOG:KOG2190 IPRF:ipr004087 IPRF:ipr004088 PFD:pf00013	2515	3185	2871	3193	2500	3987	1792	1866	1561	2362	2450	3052	2856	2466	5186	2212	3055	3325	2344	3511	5059	2681	3367	4630.59	2178	2669	2008
1239178	No	No	No	No	No	48	scaffold_2:2,555,496-2,556,686 (-)	scaffold_2	2555496	2556686	(-)	GO:0003735 GO:0005840 GO:0006412 GO:0015934 KOG:KOG3204 IPRF:ipr005755 IPRF:ipr005822 IPRF:ipr023563 IPRF:ipr023564 PFD:pf00572	4747	7069	3803	2767	2840	3980	5799	2865	3223	5793	4468	3339	3997	6264	4814	2926	3428	4404	3069	5117	4924	4122	5937	6905.16	2364	2256	2132
1239182	No	No	No	No	No	48	scaffold_2:2,557,243-2,558,093 (+)	scaffold_2	2557243	2558093	(+)	GO:0006633 KOG:KOG1748 IPRF:ipr003231 IPRF:ipr006162 IPRF:ipr009081 PFD:pf00550	1061	1236	1300	802	748	575	1833	763	627	667	557	673	720	1078	1348	932	640	639	725	1639	744	1061	1349	1867.1	521	363	429
453099	YES	No	Cytoplasmic effector	No	No	49	scaffold_2:2,572,152-2,573,090 (+)	scaffold_2	2572152	2573090	(+)	KOG:KOG4680 IPRF:ipr003172 IPRF:ipr014756 PFD:pf02221	1958	1921	2837	1963	2720	2137	3053	2584	3088	2725	2097	2630	2456	4139	4359	2842	2506	2310	3051	4070	2505	2737	3883	5834.46	2280	1683	1714
453074	No	No	No	No	No	49	scaffold_2:2,568,784-2,570,868 (+)	scaffold_2	2568784	2570868	(+)		295	285	403	238	287	409	230	279	532	333	327	258	352	277	337	323	308	236	329	256	498	347	292	753.719	371	383	409
1190506	No	No	No	No	No	49	scaffold_2:2,567,821-2,568,327 (-)	scaffold_2	2567821	2568327	(-)		884	1008	1537	648	658	1347	681	1292	2071	1512	1052	1185	1087	2110	732	912	915	1124	1511	831	1283	823	1261	2798.05	1088	1580	1338
1314298	No	No	No	No	No	49	scaffold_2:2,570,921-2,571,956 (-)	scaffold_2	2570921	2571956	(-)		678	547	1424	667	763	703	980	954	949	818	818	934	897	1226	1267	1048	1052	1499	1540	1157	1360	676	1166	2725.37	1063	935	932
454453	No	No	No	No	No	50	scaffold_2:2,603,403-2,603,980 (+)	scaffold_2	2603403	2603980	(+)		8	12	9	8	6	8	14	3	2	10	10	13	18	17	105	18	15	5	1	52	33	26	30	7.17352	12	8	8
1192146	No	No	No	No	No	50	scaffold_2:2,601,829-2,603,646 (+)	scaffold_2	2601829	2603646	(+)	GO:0003746 GO:0003924 GO:0005525 GO:0005622 GO:0006414 KOG:KOG0460 IPRF:ipr000795 IPRF:ipr004160 IPRF:ipr004161 IPRF:ipr004541 IPRF:ipr005225 IPRF:ipr009000 IPRF:ipr009001 IPRF:ipr027417 PFD:pf00009 PFD:pf03143 PFD:pf03144	2462	2432	2845	2832	2643	1551	2409	1662	1464	1100	1810	1652	1784	992	7033	1925	2142	1942	1556	3442	2331	2270	3023	3091.13	1265	710	767
1314308	No	No	No	No	No	50	scaffold_2:2,604,063-2,604,856 (+)	scaffold_2	2604063	2604856	(+)	GO:0005960 GO:0019464 KOG:KOG3373 IPRF:ipr002930 IPRF:ipr003016 IPRF:ipr011053 IPRF:ipr017453 PFD:pf01597	367	571	466	247	261	270	550	275	203	219	307	305	324	237	602	312	291	324	250	578	292	361	417	347.409	255	309	245
1454470	No	No	No	No	No	50	scaffold_2:2,596,716-2,601,657 (-)	scaffold_2	2596716	2601657	(-)	GO:0005515 GO:0034067 KOG:KOG2629 IPRF:ipr000237 IPRF:ipr006785 PFD:pf01465 PFD:pf04695	1206	1104	1253	1233	1197	1129	840	1249	1292	1267	1176	1228	1080	1063	2809	1303	1308	1166	1360	1773	1112	1301	1301	2241.01	1048	892	964
1364673	No	YES	No	No	No	51	scaffold_2:2,874,891-2,876,259 (-)	scaffold_2	2874891	2876259	(-)	GO:0005515 GO:0016020 GO:0016192 KOG:KOG0812 IPRF:ipr000727 IPRF:ipr006011 IPRF:ipr010989 PFD:pf00804 PFD:pf05739	530	539	563	462	514	361	733	580	469	529	465	600	601	579	1361	616	641	640	498	794	706	555	755	589.061	296	388	380
1239937	No	No	No	No	No	51	scaffold_2:2,876,473-2,878,516 (+)	scaffold_2	2876473	2878516	(+)	GO:0005737 GO:0005975 GO:0006072 GO:0009331 GO:0016616 GO:0046168 GO:0047952 GO:0051287 GO:0055114 KEGGEC:1.1.1.8 KOG:KOG2711 IPRF:ipr006109 IPRF:ipr006168 IPRF:ipr008927 IPRF:ipr011128 PFD:pf01210 PFD:pf07479	522	668	654	512	490	736	432	494	560	701	637	516	541	581	1009	380	477	522	432	517	641	530	515	632.076	291	565	566
1364672	No	No	No	No	No	51	scaffold_2:2,873,585-2,874,775 (+)	scaffold_2	2873585	2874775	(+)	GO:0003676 KOG:KOG0118 IPRF:ipr000504 PFD:pf14259	447	653	434	460	450	586	394	498	540	707	668	863	423	535	1285	443	505	498	399	558	988	605	480	330.854	415	454	420
1364675	No	No	No	No	No	51	scaffold_2:2,878,777-2,880,977 (+)	scaffold_2	2878777	2880977	(+)	GO:0005515 GO:0046872 KOG:KOG0508 IPRF:ipr000571 IPRF:ipr002110 IPRF:ipr020683 PFD:pf12796	805	1353	540	445	388	331	616	402	408	415	402	639	511	387	1877	692	1004	1374	695	847	1395	940	661	1037.37	592	180	290
485980	No	No	No	No	No	52	scaffold_2:3,694,979-3,695,697 (+)	scaffold_2	3694979	3695697	(+)		7	11	16	11	4	10	54	6	5	29	13	32	17	33	17	23	35	26	32	51	58	26	23	67.8285	47	129	87
485986	No	No	No	No	No	52	scaffold_2:3,691,616-3,692,711 (-)	scaffold_2	3691616	3692711	(-)		14	17	11	27	17	21	20	8	4	9	28	13	33	11	12	45	42	24	46	22	21	27	23	57.8331	48	131	78
485995	No	No	No	No	No	52	scaffold_2:3,691,010-3,691,629 (-)	scaffold_2	3691010	3691629	(-)		7	7	7	13	9	18	13	4	10	16	22	20	16	14	19	13	18	13	16	13	26	18	20	8.08529	15	34	24
1314550	No	No	No	No	No	52	scaffold_2:3,693,141-3,694,923 (+)	scaffold_2	3693141	3694923	(+)	GO:0046872 KOG:KOG1721 IPRF:ipr007087 IPRF:ipr015880 PFD:pf00096	51	40	79	57	64	81	248	33	28	38	54	80	97	44	33	112	117	127	158	102	128	93	66	216.121	179	374	262
492712	No	No	No	No	No	53	scaffold_2:3,963,297-3,964,599 (-)	scaffold_2	3963297	3964599	(-)		10	9	16	16	15	8	24	12	7	13	11	11	10	17	85	10	24	8	7	32	8	6	13	13.2969	27	36	38
1190547	No	No	No	No	No	53	scaffold_2:3,960,144-3,960,909 (-)	scaffold_2	3960144	3960909	(-)	GO:0010181 GO:0016491 GO:0055114 KOG:KOG4558 IPRF:ipr012349 IPRF:ipr024624 PFD:pf12766	170	205	149	163	143	190	590	172	282	255	208	99	135	197	55	114	117	107	123	78	65	108	112	86.2419	404	643	568
1191317	No	No	No	No	No	53	scaffold_2:3,961,170-3,962,521 (+)	scaffold_2	3961170	3962521	(+)	KEGGEC:6.3.2.19 KOG:KOG1426 IPRF:ipr000408 IPRF:ipr009091 PFD:pf00415 PFD:pf13540	105	87	88	93	149	163	179	78	120	193	193	78	74	82	47	78	75	67	84	43	35	53	70	37.9806	153	231	165
1192820	No	No	No	No	No	53	scaffold_2:3,952,788-3,958,784 (+)	scaffold_2	3952788	3958784	(+)	GO:0005524 GO:0016887 KEGGEC:3.6.3.44 TCDB:3.A.1.211.4 KOG:KOG0059 IPRF:ipr003439 IPRF:ipr003593 IPRF:ipr017871 IPRF:ipr027417 PFD:pf00005 PFD:pf12698	62	48	22	54	58	47	34	29	44	61	47	50	47	64	58	46	41	40	71	21	55	38	29	73.3338	1100	444	449
494545	No	No	No	No	No	54	scaffold_2:4,005,720-4,007,707 (-)	scaffold_2	4005720	4007707	(-)		41	35	54	42	34	62	36	24	41	32	47	30	45	24	10	33	38	50	51	28	26	27	23	29.3682	30	86	75
1242237	No	No	No	No	No	54	scaffold_2:4,008,261-4,009,655 (+)	scaffold_2	4008261	4009655	(+)	GO:0019239 KEGGEC:3.5.99.5 KOG:KOG2317 IPRF:ipr006056 IPRF:ipr006175 IPRF:ipr013813 PFD:pf01042	1409	2089	2053	766	1228	1587	1477	993	1819	4143	2558	2543	1586	3786	505	978	838	630	659	757	484	594	1471	869.471	728	2620	1687
1365064	No	No	No	No	No	54	scaffold_2:4,000,410-4,002,289 (-)	scaffold_2	4000410	4002289	(-)		32	39	46	45	37	52	71	32	37	66	46	68	45	49	20	39	39	36	30	58	39	46	43	44.9165	53	269	166
1454742	No	No	No	No	No	54	scaffold_2:4,002,439-4,005,142 (-)	scaffold_2	4002439	4005142	(-)	GO:0005215 GO:0016020 GO:0022857 GO:0055085 TCDB:2.A.1.1.6 KOG:KOG0254 IPRF:ipr003663 IPRF:ipr005828 IPRF:ipr005829 IPRF:ipr020846 PFD:pf00083	375	965	522	179	187	613	93	146	400	1740	847	730	528	724	149	235	250	264	197	191	149	438	707	183.343	131	1269	787
1170636	No	No	No	No	No	55	scaffold_2:4,236,248-4,236,963 (-)	scaffold_2	4236248	4236963	(-)		2	2	1	7	4	4	1	3	23	8	14	60	29	29	1	14	14	12	40	44	4	18	6	2.72679	64	195	159
1176231	No	No	No	No	No	55	scaffold_2:4,247,181-4,248,476 (-)	scaffold_2	4247181	4248476	(-)		75	77	26	71	40	66	52	52	63	84	64	296	195	126	14	123	125	182	293	176	139	119	105	32.8641	120	380	696
1191507	No	No	No	No	No	55	scaffold_2:4,241,428-4,243,959 (+)	scaffold_2	4241428	4243959	(+)	IPRF:ipr021709 PFD:pf11696	97	128	9	45	65	102	364	46	257	71	51	49	54	52	18	52	56	43	41	33	43	46	50	9.66261	170	332	423
1365133	No	No	No	No	No	55	scaffold_2:4,244,503-4,246,006 (+)	scaffold_2	4244503	4246006	(+)		18	17	8	10	5	17	19	14	16	18	11	14	10	8	10	4	6	5	10	10	6	6	14	4.83131	17	27	44
1243291	No	No	No	No	No	56	scaffold_3:150,463-152,469 (-)	scaffold_3	150463	152469	(-)		4934	5766	998	428	417	362	8532	764	326	622	411	191	91	170	44	105	61	50	52	175	53	561	353	117.036	50	236	15
1243296	No	No	No	No	No	56	scaffold_3:152,510-154,645 (-)	scaffold_3	152510	154645	(-)		448	626	414	83	80	81	1445	108	66	71	38	42	29	28	8	40	39	36	33	29	34	105	102	45.3919	27	121	47
1365199	No	No	No	No	No	56	scaffold_3:148,139-149,822 (-)	scaffold_3	148139	149822	(-)		3291	4621	338	585	505	310	6111	469	115	812	341	195	50	78	40	85	57	36	35	198	88	652	284	100.252	106	499	56
1365202	No	No	No	No	No	56	scaffold_3:155,173-157,128 (-)	scaffold_3	155173	157128	(-)		852	1285	175	155	126	247	2413	435	276	268	178	122	188	177	48	160	126	190	168	193	168	190	341	347.88	130	59	40
524447	No	No	No	No	No	57	scaffold_3:408,572-410,485 (-)	scaffold_3	408572	410485	(-)		17	8	3	93	44	45	4	16	17	49	104	34	21	24	45	14	27	24	25	29	36	15	29	29.3206	38	99	52
524525	No	No	No	No	No	57	scaffold_3:407,271-408,014 (-)	scaffold_3	407271	408014	(-)		6	5	2	39	17	28	5	6	4	23	17	15	9	16	22	5	10	6	6	13	13	5	8	7.07844	5	17	4
1193030	No	No	No	No	No	57	scaffold_3:403,539-404,498 (-)	scaffold_3	403539	404498	(-)	GO:0005634 GO:0006355 GO:0008270 IPRF:ipr009349 PFD:pf06221	161	139	101	264	130	171	118	112	188	183	218	116	108	210	177	122	130	121	121	170	157	154	168	193.875	179	245	204
1193663	No	No	No	No	No	57	scaffold_3:405,265-406,497 (-)	scaffold_3	405265	406497	(-)	GO:0004932 GO:0004933 GO:0007186 GO:0016020 IPRF:ipr001499 IPRF:ipr001546 PFD:pf02076	74	64	13	427	331	214	15	55	66	238	369	187	68	133	37	62	111	75	52	184	32	92	128	15.2588	108	535	242
541143	No	No	No	No	No	58	scaffold_3:1,023,392-1,024,893 (+)	scaffold_3	1023392	1024893	(+)		8	22	12	7	5	12	27	3	7	22	21	11	13	18	22	15	14	3	6	20	28	25	34	24.6837	22	8	14
541380	No	No	No	No	No	58	scaffold_3:1,020,568-1,023,671 (-)	scaffold_3	1020568	1023671	(-)	GO:0000981 GO:0003677 GO:0005634 GO:0006351 GO:0006355 GO:0008270 IPRF:ipr001138 IPRF:ipr007219 PFD:pf00172 PFD:pf04082	398	411	664	455	508	464	457	297	294	392	341	526	535	388	1316	401	512	461	453	473	610	593	382	531.975	654	419	289
1245652	No	No	No	No	No	58	scaffold_3:1,024,699-1,025,367 (-)	scaffold_3	1024699	1025367	(-)	KOG:KOG3449 PFD:pf00428	956	1931	1390	567	607	884	1999	295	421	1466	1062	433	667	960	1059	822	539	292	361	950	1262	1179	1449	1526.99	576	591	549
1245655	No	No	No	No	No	58	scaffold_3:1,025,368-1,026,424 (+)	scaffold_3	1025368	1026424	(+)	GO:0003723 GO:0003735 GO:0005840 GO:0006412 GO:0015935 KOG:KOG0898 IPRF:ipr002222 IPRF:ipr005713 IPRF:ipr020934 IPRF:ipr023575 PFD:pf00203	5197	7842	4146	3406	3822	4859	6559	2692	3208	6262	4685	3398	3986	7192	5341	2961	3209	3980	2847	5279	5103	4462	5992	8063.13	2769	2418	2264
568686	No	No	No	No	No	59	scaffold_3:2,100,674-2,103,534 (-)	scaffold_3	2100674	2103534	(-)	GO:0005515 IPRF:ipr001810 PFD:pf12937	65	52	88	104	104	60	53	40	52	56	95	51	36	27	69	29	43	31	27	26	42	32	30	25.5437	158	138	126
1347603	No	No	No	No	No	59	scaffold_3:2,094,536-2,097,401 (+)	scaffold_3	2094536	2097401	(+)	GO:0005515 IPRF:ipr001810 IPRF:ipr021500 PFD:pf11354	6	5	6	9	6	9	13	4	10	4	6	6	11	6	12	5	8	4	9	5	4	9	6	3.49168	18	18	20
1365780	No	No	No	No	No	59	scaffold_3:2,089,506-2,092,012 (-)	scaffold_3	2089506	2092012	(-)	GO:0005515 IPRF:ipr001810	13	10	32	46	37	20	23	8	21	21	18	11	12	21	18	10	6	10	8	4	8	8	11	26.5938	32	63	48
1365783	No	No	No	No	No	59	scaffold_3:2,098,055-2,100,590 (-)	scaffold_3	2098055	2100590	(-)	GO:0005515 IPRF:ipr001810	14	11	16	20	19	16	19	11	22	20	22	17	14	11	14	9	8	8	12	13	15	16	12	7.51056	18	35	25
1195426	No	No	No	No	No	60	scaffold_4:1,607,365-1,610,316 (+)	scaffold_4	1607365	1610316	(+)	KOG:KOG2102 IPRF:ipr012340 PFD:pf00773	544	495	211	413	422	255	214	363	224	206	289	538	403	320	853	457	517	526	380	583	645	567	423	235.343	318	217	277
1195670	No	No	No	No	No	60	scaffold_4:1,601,592-1,603,654 (-)	scaffold_4	1601592	1603654	(-)	GO:0005634 GO:0008270 KOG:KOG4765 IPRF:ipr012935 IPRF:ipr013909 PFD:pf07967 PFD:pf08600	640	593	734	542	448	649	405	545	511	545	502	568	559	532	1245	546	681	704	612	780	706	600	648	683.92	731	574	555
1216402	No	No	No	No	No	60	scaffold_4:1,605,943-1,607,060 (-)	scaffold_4	1605943	1607060	(-)		124	199	90	126	147	140	169	180	130	131	156	308	215	222	604	193	221	249	137	301	384	210	236	176.507	158	187	178
1366660	No	No	No	No	No	60	scaffold_4:1,603,992-1,605,770 (+)	scaffold_4	1603992	1605770	(+)	GO:0004672 GO:0005524 GO:0006468 GO:0016772 KEGGEC:2.7.11.1 KOG:KOG2345 IPRF:ipr000719 IPRF:ipr002290 IPRF:ipr008271 IPRF:ipr011009 IPRF:ipr017441 PFD:pf00069	266	304	650	293	259	228	322	378	294	321	302	480	370	382	678	378	355	411	508	638	560	391	426	1120.55	417	333	366
652381	No	No	No	No	No	61	scaffold_4:2,134,513-2,135,382 (+)	scaffold_4	2134513	2135382	(+)		30	19	58	43	33	25	65	25	39	93	22	41	44	59	26	33	36	38	37	43	35	33	21	40.0376	12	96	55
1196370	No	No	No	No	No	61	scaffold_4:2,133,235-2,133,423 (+)	scaffold_4	2133235	2133423	(+)		6	8	26	16	16	8	28	10	15	29	6	2	15	11	7	11	12	11	11	15	9	7	10	10.9072	3	32	19
1196979	No	No	No	No	No	61	scaffold_4:2,136,599-2,138,507 (+)	scaffold_4	2136599	2138507	(+)	GO:0004514 GO:0004516 GO:0009435 GO:0019357 KEGGEC:6.3.4.21 KOG:KOG2511 IPRF:ipr002638 IPRF:ipr006406 IPRF:ipr007229 PFD:pf04095	392	434	315	240	236	133	761	337	536	362	248	265	233	234	161	214	228	213	181	171	127	236	216	131.923	408	496	392
1315778	No	No	No	No	No	61	scaffold_4:2,135,479-2,136,400 (-)	scaffold_4	2135479	2136400	(-)	KOG:KOG1068 IPRF:ipr001247 IPRF:ipr015847 IPRF:ipr020568 PFD:pf01138 PFD:pf03725	176	178	162	190	168	134	257	169	212	194	170	142	187	203	159	118	131	147	114	112	121	161	142	193.581	185	216	178
1256217	No	No	No	No	No	62	scaffold_4:2,501,820-2,503,136 (+)	scaffold_4	2501820	2503136	(+)	GO:0005506 GO:0016705 GO:0020037 GO:0055114 IPRF:ipr001128 PFD:pf00067	7	3	5	4	3	9	9	5	5	7	16	5	3	1	1	1	4	1	3	2	2	3	4	2.05698	14	30	23
1256312	No	No	No	No	No	62	scaffold_4:2,513,524-2,515,151 (+)	scaffold_4	2513524	2515151	(+)		4	10	7	6	3	12	2	6	5	5	6	11	7	3	17	10	8	2	4	13	2	10	4	7.65318	50	38	45
1366942	No	No	No	No	No	62	scaffold_4:2,510,731-2,513,057 (+)	scaffold_4	2510731	2513057	(+)		63	31	40	297	138	98	21	372	64	70	70	21	81	21	68	26	69	17	34	21	18	44	18	43.3867	47	27	32
1437166	No	No	No	No	No	62	scaffold_4:2,533,954-2,536,494 (-)	scaffold_4	2533954	2536494	(-)		13	13	19	93	35	24	11	78	14	30	23	9	30	7	21	8	22	4	7	6	12	15	7	19.4203	61	46	34
1216685	No	No	No	No	No	63	scaffold_4:2,733,685-2,735,546 (-)	scaffold_4	2733685	2735546	(-)		3731	8439	29	1225	734	2732	116	6736	6374	1066	450	1617	3168	891	12	5726	2575	2361	2318	1508	621	4705	1368	2136.91	407	766	491
1216687	YES	No	No	No	No	63	scaffold_4:2,740,793-2,742,767 (-)	scaffold_4	2740793	2742767	(-)		263	744	2	69	64	223	8	393	410	120	37	159	268	77	4	538	233	118	152	170	69	545	114	219.414	24	61	41
1256942	No	No	No	No	No	63	scaffold_4:2,738,796-2,740,045 (+)	scaffold_4	2738796	2740045	(+)		26	16	63	107	96	44	52	32	42	41	17	39	25	110	24	67	67	243	532	200	688	74	99	2505.13	93	52	70
1367009	No	No	No	No	No	63	scaffold_4:2,743,772-2,745,826 (-)	scaffold_4	2743772	2745826	(-)		608	1258	6	187	118	410	16	1005	951	135	61	210	492	115	3	860	407	358	384	232	103	765	216	365.166	77	164	118
673155	No	No	No	No	No	64	scaffold_4:2,925,146-2,926,727 (-)	scaffold_4	2925146	2926727	(-)		4	4	6	5	7	14	34	4	3	6	5	6	6	11	6	8	9	4	7	3	7	3	3	7.5581	13	47	73
673247	No	No	No	No	No	64	scaffold_4:2,938,740-2,940,627 (-)	scaffold_4	2938740	2940627	(-)		12	10	9	7	4	18	18	6	12	15	15	6	6	11	3	10	6	3	8	9	5	5	10	8.9928	19	56	61
1257359	No	No	No	No	No	64	scaffold_4:2,945,933-2,948,728 (-)	scaffold_4	2945933	2948728	(-)	GO:0004672 GO:0006468 GO:0016772 IPRF:ipr008266 IPRF:ipr011009	34	35	49	51	51	62	58	49	47	29	52	35	54	36	82	45	48	54	53	53	55	41	36	35.3489	242	248	211
1446778	No	No	No	No	No	64	scaffold_4:2,941,981-2,945,378 (+)	scaffold_4	2941981	2945378	(+)	GO:0016772 IPRF:ipr011009	21	9	23	8	19	21	32	24	21	6	11	14	17	5	25	14	14	10	13	15	5	22	13	10.3324	69	49	65
687785	No	No	No	No	No	65	scaffold_5:431,688-436,375 (+)	scaffold_5	431688	436375	(+)	PFD:pf10341	204	257	291	350	323	193	146	208	186	115	188	142	215	111	210	194	218	207	152	161	207	209	104	77.0157	244	189	239
1258680	No	No	No	YES	No	65	scaffold_5:436,251-440,845 (-)	scaffold_5	436251	440845	(-)	GO:0004100 GO:0006031 KEGGEC:2.4.1.16 CAZY:GT2 KOG:KOG2571 IPRF:ipr004834 IPRF:ipr013616 IPRF:ipr029044 PFD:pf01644 PFD:pf03142 PFD:pf08407	467	437	439	512	793	180	205	422	186	164	215	256	284	67	75	306	255	232	272	230	181	385	153	106.665	174	60	157
1367281	No	No	No	No	No	65	scaffold_5:441,168-442,690 (+)	scaffold_5	441168	442690	(+)	GO:0004672 GO:0005524 GO:0006468 GO:0016772 KEGGEC:2.7.11.1 KOG:KOG1290 IPRF:ipr000719 IPRF:ipr002290 IPRF:ipr008271 IPRF:ipr011009 IPRF:ipr017441 PFD:pf00069	901	812	1759	1614	1659	1008	930	1339	1407	724	777	626	1005	879	780	1095	679	841	1217	863	1020	911	969	2189.98	608	709	574
1367282	No	No	No	No	No	65	scaffold_5:443,423-443,749 (+)	scaffold_5	443423	443749	(+)		9248	9284	9228	16156	15992	11763	8835	8020	13922	2521	1468	3189	5805	9338	3969	11515	4064	5083	13458	7078	14131	10970	10877	24510	604	269	619
1197426	No	No	No	No	No	66	scaffold_5:661,970-662,669 (-)	scaffold_5	661970	662669	(-)	GO:0006979 IPRF:ipr003718 IPRF:ipr019953 PFD:pf02566	78	43	247	80	194	63	4267	79	109	285	283	202	190	248	281	71	96	98	101	117	62	119	118	270.108	453	307	268
1198696	No	No	No	No	No	66	scaffold_5:663,233-663,878 (-)	scaffold_5	663233	663878	(-)	GO:0006979 IPRF:ipr003718 IPRF:ipr019953 PFD:pf02566	39	38	36	53	35	64	380	40	38	48	44	41	46	38	28	31	40	36	30	32	35	24	21	26.5463	68	94	91
1259050	No	No	No	No	No	66	scaffold_5:665,247-666,003 (+)	scaffold_5	665247	666003	(+)		37	36	38	36	29	57	65	30	32	27	52	25	40	31	20	28	38	32	26	36	20	23	22	39.7524	47	65	66
1367353	No	No	No	No	No	66	scaffold_5:660,164-661,248 (-)	scaffold_5	660164	661248	(-)		13	9	9	21	18	14	34	8	21	28	27	15	7	23	18	8	8	10	6	15	18	10	17	12.532	16	37	44
693405	No	No	No	No	No	67	scaffold_5:684,764-685,879 (-)	scaffold_5	684764	685879	(-)	GO:0005375 GO:0016020 GO:0035434 TCDB:1.A.56.1.10 KOG:KOG3386 IPRF:ipr007274 PFD:pf04145	865	763	2170	1205	1283	1103	1871	919	949	1106	1021	923	930	1176	831	900	746	842	881	865	699	679	1144	1060.23	790	627	655
693469	No	No	No	No	No	67	scaffold_5:683,838-684,914 (+)	scaffold_5	683838	684914	(+)	KOG:KOG3172 IPRF:ipr001163 IPRF:ipr006649 IPRF:ipr010920 PFD:pf01423	481	711	524	369	361	293	789	294	262	459	388	362	407	505	692	434	324	230	270	576	484	487	653	606.044	364	379	285
1199014	No	No	No	No	No	67	scaffold_5:686,098-687,173 (-)	scaffold_5	686098	687173	(-)	GO:0004298 GO:0005839 GO:0051603 KEGGEC:3.4.25.1 KOG:KOG0178 MERCO:T01.973 IPRF:ipr001353 IPRF:ipr023332 IPRF:ipr029055 PFD:pf00227	1823	2325	2223	1075	1046	993	2015	1319	1077	1844	1298	1707	1301	1689	1083	1319	1166	988	1184	1475	817	1348	1632	715.92	832	851	1322
1367363	No	No	No	No	No	67	scaffold_5:688,148-688,676 (-)	scaffold_5	688148	688676	(-)	IPRF:ipr019098	892	1039	986	480	742	499	2602	1191	646	749	726	1359	895	849	609	948	725	710	771	1298	489	873	982	1044.54	593	249	389
697416	No	No	No	No	No	68	scaffold_5:850,942-852,850 (+)	scaffold_5	850942	852850	(+)	KOG:KOG4476 IPRF:ipr018608 PFD:pf09729	2233	1428	188	3176	3812	6110	83	770	749	2180	2890	770	1481	1219	1052	1155	1463	1153	804	254	946	2835	446	519.702	934	2949	1774
697562	No	No	No	No	No	68	scaffold_5:847,242-847,954 (+)	scaffold_5	847242	847954	(+)		142	124	27	142	167	263	68	57	95	190	266	92	127	143	50	94	126	90	114	44	91	147	61	71.0867	123	161	174
697766	No	No	No	No	No	68	scaffold_5:845,357-846,663 (-)	scaffold_5	845357	846663	(-)		70	84	37	105	113	138	74	43	73	241	255	119	72	143	57	76	80	55	61	41	53	58	55	71.7998	61	113	141
1316111	No	No	No	No	No	68	scaffold_5:857,154-859,053 (+)	scaffold_5	857154	859053	(+)	GO:0005515 IPRF:ipr001810 PFD:pf12937	972	1065	127	1041	1112	2193	668	686	811	1209	1297	622	670	771	532	819	675	640	706	339	497	823	532	251.803	571	559	867
1177682	No	No	No	No	No	69	scaffold_5:1,586,031-1,586,234 (+)	scaffold_5	1586031	1586234	(+)	GO:0000723 GO:0003678 GO:0006281 KOG:KOG0987 IPRF:ipr010285 PFD:pf05970	53	52	20	53	32	46	46	66	39	28	45	67	55	47	82	50	90	134	51	90	115	83	59	121.349	74	49	36
1198949	No	No	No	No	No	69	scaffold_5:1,585,682-1,585,987 (+)	scaffold_5	1585682	1585987	(+)	GO:0000723 GO:0003678 GO:0006281 KOG:KOG0987 IPRF:ipr010285 IPRF:ipr027417 PFD:pf05970	77	76	34	63	40	41	53	82	42	34	47	55	43	28	113	80	94	143	80	87	120	92	80	175.734	54	50	43
1199308	No	No	No	No	No	69	scaffold_5:1,586,694-1,587,104 (+)	scaffold_5	1586694	1587104	(+)	KEGGEC:3.6.4.12 KOG:KOG0987 IPRF:ipr027417	119	129	56	111	93	77	131	131	110	108	123	203	145	247	213	138	230	286	141	232	335	201	175	341.571	141	108	115
1316278	No	No	No	No	No	69	scaffold_5:1,582,137-1,583,367 (-)	scaffold_5	1582137	1583367	(-)	GO:0004857 GO:0008073 IPRF:ipr002993 IPRF:ipr016181 PFD:pf02100	1691	1954	4243	1573	1543	3507	2275	3927	4064	2760	2339	3920	5278	7504	3147	4833	5436	5551	5278	5362	5395	4663	4814	11631.8	2694	4638	2631
730267	No	No	No	No	No	70	scaffold_5:2,074,304-2,075,393 (-)	scaffold_5	2074304	2075393	(-)		163	171	1560	289	195	279	136	216	174	328	260	91	214	186	208	133	142	208	234	144	331	145	133	425.903	120	135	182
730351	No	No	No	No	No	70	scaffold_5:2,082,758-2,083,546 (+)	scaffold_5	2082758	2083546	(+)		576	1056	5522	354	190	176	110	100	52	267	238	103	141	96	27	132	162	407	1124	297	1182	189	213	1490.8	270	58	242
1367772	No	No	No	No	No	70	scaffold_5:2,079,080-2,081,243 (+)	scaffold_5	2079080	2081243	(+)	GO:0016020 GO:0055085 TCDB:2.A.1.13.4 KOG:KOG2504 IPRF:ipr011701 IPRF:ipr020846 PFD:pf07690	77	71	338	209	105	127	73	48	51	69	151	43	69	22	21	45	48	43	64	26	52	27	27	74.5784	39	54	39
1437776	No	No	No	No	No	70	scaffold_5:2,076,826-2,078,626 (-)	scaffold_5	2076826	2078626	(-)		19	24	138	30	29	27	29	19	15	45	31	20	22	22	23	22	16	18	32	22	49	17	22	70.2225	28	21	35
760366	No	No	No	No	No	71	scaffold_6:49,708-52,000 (-)	scaffold_6	49708	52000	(-)		142	127	167	154	177	253	103	169	173	144	186	106	199	90	129	140	117	133	150	98	140	96	122	130.298	245	346	264
760633	No	No	No	No	No	71	scaffold_6:59,118-61,329 (+)	scaffold_6	59118	61329	(+)	GO:0003824 GO:0005975 GO:0016853 GO:0030246 KEGGEC:5.1.3.3 KOG:KOG1604 IPRF:ipr008183 IPRF:ipr011013 PFD:pf01263	45	43	45	38	32	50	54	44	36	32	47	25	18	24	29	12	29	19	22	18	32	33	16	20.6649	58	100	94
1264759	No	No	No	No	No	71	scaffold_6:52,739-55,474 (+)	scaffold_6	52739	55474	(+)		37	38	62	63	40	68	100	58	45	54	67	53	46	37	34	37	45	48	50	45	41	41	43	33.2444	191	202	198
1368087	No	No	No	No	No	71	scaffold_6:61,274-63,217 (-)	scaffold_6	61274	63217	(-)	GO:0008152 GO:0016491 KEGGEC:1.14.13.1 KOG:KOG2614 IPRF:ipr002938 IPRF:ipr003042 PFD:pf01494	14	16	66	22	17	124	37	17	27	115	92	239	150	97	29	62	44	77	31	43	23	31	77	38.4085	23	301	74
778495	No	No	No	No	No	72	scaffold_6:798,239-800,287 (+)	scaffold_6	798239	800287	(+)	KEGGEC:1.1.1.65 TCDB:8.A.5.1.1 KOG:KOG1575 IPRF:ipr023210 PFD:pf00248	14	22	19	36	23	28	23	11	29	26	22	13	15	26	19	24	13	20	21	12	24	16	18	18.5128	127	158	211
1368303	No	No	No	No	No	72	scaffold_6:795,852-797,506 (+)	scaffold_6	795852	797506	(+)	KEGGEC:1.1.1.65 TCDB:8.A.5.1.3 KOG:KOG1575 IPRF:ipr023210 PFD:pf00248	3	2	3	3	1	6	2	4	1	4	4	2	3	4	4	5	2	4	8	4	6	4	2	4.83131	50	51	58
1417939	No	No	No	No	No	72	scaffold_6:793,810-795,499 (+)	scaffold_6	793810	795499	(+)	GO:0005488 IPRF:ipr016024 IPRF:ipr018870 PFD:pf10521	141	133	109	184	181	225	210	137	119	155	176	143	152	183	310	153	156	179	170	173	174	154	121	337.418	225	337	281
1417971	No	No	No	No	No	72	scaffold_6:804,002-805,494 (+)	scaffold_6	804002	805494	(+)	GO:0004672 GO:0005524 GO:0006468 GO:0016772 KEGGEC:2.7.12.1 IPRF:ipr000719 IPRF:ipr002290 IPRF:ipr011009 PFD:pf00069	3	3	4	5	9	11	3	2	7	2	5	5	4	8	1	6	5	4	6	6	5	6	4	5.50112	68	57	80
783261	No	No	No	No	No	73	scaffold_6:925,536-927,806 (+)	scaffold_6	925536	927806	(+)	KOG:KOG3871 IPRF:ipr007955 PFD:pf05291	445	730	194	289	350	287	376	365	240	419	397	555	423	427	1956	351	705	808	270	737	1187	536	691	724.606	407	394	343
1266715	No	No	No	No	No	73	scaffold_6:931,046-932,598 (+)	scaffold_6	931046	932598	(+)	GO:0000049 GO:0002098 GO:0008033 GO:0034227 KEGGEC:2.7.7.- KOG:KOG2840 IPRF:ipr000541 IPRF:ipr011063 IPRF:ipr012089 IPRF:ipr020554 PFD:pf01171	181	205	257	253	247	215	361	217	244	315	255	243	193	291	648	199	185	197	221	246	291	249	280	216.061	286	227	274
1368342	No	No	No	No	No	73	scaffold_6:923,848-925,618 (-)	scaffold_6	923848	925618	(-)	GO:0003824 GO:0050662 KEGGEC:4.1.1.35 KOG:KOG1429 IPRF:ipr001509 PFD:pf01370	1035	1147	1799	676	776	742	1122	1679	787	804	944	1926	1991	1500	4015	2212	2622	2485	1903	2739	2324	1454	2017	1508.29	1862	1223	1255
1418159	No	No	No	No	No	73	scaffold_6:927,769-930,945 (-)	scaffold_6	927769	930945	(-)	GO:0003723 GO:0005488 KOG:KOG2188 IPRF:ipr001313 IPRF:ipr016024 PFD:pf00806	425	500	254	419	474	442	350	449	286	363	506	358	330	257	865	296	400	437	268	418	594	450	330	231.039	318	232	219
810579	No	No	No	No	No	74	scaffold_6:1,709,140-1,710,605 (-)	scaffold_6	1709140	1710605	(-)		96	59	101	96	126	91	144	69	162	99	107	66	69	87	87	57	84	89	79	71	34	61	66	56.1089	38	115	148
1200124	No	No	No	No	No	74	scaffold_6:1,705,344-1,707,234 (-)	scaffold_6	1705344	1707234	(-)	GO:0005515 GO:0008270 KOG:KOG1815 IPRF:ipr001841 IPRF:ipr002867 IPRF:ipr017907 PFD:pf01485 PFD:pf13639	2113	932	2754	500	425	1410	296	445	721	1404	620	243	240	377	714	145	177	242	163	187	161	140	301	276.426	146	801	936
1200583	No	No	No	No	No	74	scaffold_6:1,711,455-1,714,998 (+)	scaffold_6	1711455	1714998	(+)	GO:0005488 KOG:KOG4653 IPRF:ipr016024 IPRF:ipr019451 PFD:pf10363	350	394	532	338	401	321	498	217	480	309	330	267	260	335	527	219	336	303	210	354	299	300	251	260.07	257	456	476
1317010	No	No	No	No	No	74	scaffold_6:1,687,407-1,689,269 (-)	scaffold_6	1687407	1689269	(-)	GO:0005515 GO:0008270 KOG:KOG1815 IPRF:ipr001841 IPRF:ipr017907 PFD:pf13639	113	73	111	76	108	115	91	60	70	161	116	46	37	66	48	32	44	35	33	21	19	38	44	25.5912	31	222	166
832825	No	No	No	No	No	75	scaffold_6:2,435,427-2,438,752 (-)	scaffold_6	2435427	2438752	(-)	GO:0005515 IPRF:ipr017986 IPRF:ipr019321 PFD:pf10168	497	513	502	376	438	471	483	541	405	428	412	541	451	388	727	460	478	411	368	498	369	506	422	192.436	297	338	371
1269854	No	No	No	No	No	75	scaffold_6:2,438,869-2,440,059 (+)	scaffold_6	2438869	2440059	(+)	GO:0004175 GO:0004298 GO:0005839 GO:0006511 GO:0019773 GO:0051603 KEGGEC:3.4.25.1 KOG:KOG0184 MERCO:T01.977 IPRF:ipr000426 IPRF:ipr001353 IPRF:ipr023332 IPRF:ipr029055 PFD:pf00227 PFD:pf10584	1678	2072	1932	880	979	892	2325	1411	1014	1468	1067	1551	1266	1573	1224	1219	1063	1011	1141	1299	662	1126	1573	771.164	878	868	1072
1269858	No	No	No	No	No	75	scaffold_6:2,440,060-2,441,338 (-)	scaffold_6	2440060	2441338	(-)	KOG:KOG3151 PFD:pf10075	794	876	618	463	451	336	616	821	565	514	456	772	666	709	1157	682	685	695	650	855	458	694	778	540.787	467	389	514
1269859	No	No	No	No	No	75	scaffold_6:2,441,397-2,442,508 (+)	scaffold_6	2441397	2442508	(+)	GO:0004175 GO:0004298 GO:0005839 GO:0051603 KEGGEC:3.4.25.1 KOG:KOG0174 MERCO:T01.010 IPRF:ipr000243 IPRF:ipr001353 IPRF:ipr016050 IPRF:ipr023333 IPRF:ipr029055 PFD:pf00227	1712	1786	2034	1039	1089	859	1841	1397	1046	1273	1022	1210	1107	1388	1053	1157	947	850	1042	1032	512	1131	1396	472.163	797	714	906
1369185	YES	No	Apoplastic effector	No	No	76	scaffold_7:416,561-417,133 (-)	scaffold_7	416561	417133	(-)		31	34	172	72	57	37	51	31	44	86	30	143	34	279	438	111	263	468	364	1483	749	329	549	1356.61	5934	54	110
860602	No	No	No	No	No	76	scaffold_7:418,809-420,032 (+)	scaffold_7	418809	420032	(+)		78	69	62	82	72	103	131	78	73	269	244	91	65	83	39	57	58	62	71	108	159	49	78	48.0236	779	87	165
1369187	No	No	No	No	No	76	scaffold_7:421,286-422,800 (+)	scaffold_7	421286	422800	(+)		1224	1315	810	834	927	956	1502	1218	1366	1059	1006	1307	1261	619	1125	1470	1532	1879	1923	1650	1874	1448	1589	1971.38	4728	908	1567
1369190	No	No	No	No	No	76	scaffold_7:429,429-431,459 (-)	scaffold_7	429429	431459	(-)		580	456	496	584	446	575	448	727	672	414	488	589	738	552	556	998	1107	1131	1293	693	1113	662	580	1639.5	1381	612	739
1163652	No	No	No	No	No	77	scaffold_7:448,467-448,943 (+)	scaffold_7	448467	448943	(+)	GO:0005515 IPRF:ipr001452 PFD:pf00018	1171	923	135	887	804	951	284	979	1115	757	629	838	1139	701	350	1288	1214	1357	1318	616	1297	1113	1157	894.125	1486	951	1788
1201932	No	No	No	No	No	77	scaffold_7:452,033-454,771 (-)	scaffold_7	452033	454771	(-)	GO:0005634 KOG:KOG4443 IPRF:ipr003888 IPRF:ipr003889 PFD:pf05964 PFD:pf05965	780	737	705	922	853	915	345	753	787	722	568	1184	1100	751	1320	1276	1103	1451	1886	1155	2226	1198	843	2574.21	2642	1096	1881
1202382	No	No	No	No	No	77	scaffold_7:441,074-444,590 (+)	scaffold_7	441074	444590	(+)		1398	1219	1126	1372	1193	1325	933	1176	1472	1069	1565	1278	1571	710	1816	1881	2208	1902	2023	1199	1822	2101	1060	2680.75	1987	1541	1908
1438779	No	No	No	No	No	77	scaffold_7:447,184-447,859 (+)	scaffold_7	447184	447859	(+)		968	852	105	719	524	753	200	645	692	309	493	368	740	152	394	1027	1007	776	931	455	987	1041	936	800.726	1119	632	1169
869401	No	No	No	No	No	78	scaffold_7:733,705-734,580 (-)	scaffold_7	733705	734580	(-)	GO:0003676 GO:0003677 GO:0003700 GO:0003899 GO:0006351 GO:0008270 KOG:KOG2906 IPRF:ipr001222 IPRF:ipr001529 IPRF:ipr006288 IPRF:ipr012164 PFD:pf01096 PFD:pf02150	44	74	70	49	47	49	105	45	74	99	63	65	71	134	155	67	69	64	59	86	89	82	75	187.457	86	94	93
1201989	No	No	No	No	No	78	scaffold_7:738,831-739,784 (-)	scaffold_7	738831	739784	(-)	GO:0003700 GO:0006355 GO:0043565 IPRF:ipr004827 PFD:pf00170	5054	4496	12950	14208	10399	6816	1757	3266	4908	6659	6969	7544	3055	6331	13570	5329	8488	14650	14954	9906	28267	11467	6317	37823.3	15554	7130	11012
1272983	No	No	No	No	No	78	scaffold_7:734,611-736,172 (+)	scaffold_7	734611	736172	(+)	GO:0005515 KOG:KOG1477 IPRF:ipr001870 IPRF:ipr003877 IPRF:ipr013320 PFD:pf00622	124	110	16	120	101	97	714	262	347	437	296	283	128	469	159	417	773	1637	1616	535	2205	617	374	3715.67	1239	261	288
1272984	No	No	No	No	No	78	scaffold_7:736,173-738,548 (-)	scaffold_7	736173	738548	(-)	GO:0016787 KEGGEC:3.6.1.42 KOG:KOG1385 IPRF:ipr000407 PFD:pf01150	1233	1316	370	1533	1410	1192	926	1172	851	1316	1408	1941	1229	1951	1437	1791	1814	1879	1780	2466	3254	1989	1963	2353.3	1440	1065	1211
1202146	No	No	No	No	No	79	scaffold_7:1,043,241-1,043,710 (+)	scaffold_7	1043241	1043710	(+)	GO:0006508 GO:0008234 KEGGEC:3.4.22.68 MERCO:C48.A09 KOG:KOG0779 IPRF:ipr003653 PFD:pf02902	103	74	122	107	99	113	59	100	118	50	84	65	71	27	142	69	92	110	97	79	112	73	96	57.6429	98	121	110
1273738	No	No	No	No	No	79	scaffold_7:1,034,647-1,036,661 (+)	scaffold_7	1034647	1036661	(+)	GO:0016020 GO:0030001 GO:0046873 GO:0055085 TCDB:2.A.5.7.1 KOG:KOG3907 IPRF:ipr003689 PFD:pf02535	175	136	284	233	231	188	220	154	183	186	208	153	159	292	328	142	155	212	267	246	307	218	286	378.26	141	205	237
1273743	No	No	No	YES	No	79	scaffold_7:1,036,662-1,040,436 (+)	scaffold_7	1036662	1040436	(+)	CAZY:GH16 IPRF:ipr005629 IPRF:ipr013320 PFD:pf03935	1232	1102	1877	856	1000	958	803	961	1590	1046	1178	1134	1013	957	2041	1212	1253	1392	1235	1192	1789	1495	1359	1686.69	1751	1101	1519
1273745	No	No	No	No	No	79	scaffold_7:1,040,598-1,042,511 (+)	scaffold_7	1040598	1042511	(+)		233	188	369	225	188	247	139	204	230	64	163	99	179	26	306	191	226	176	168	131	227	181	166	124.888	289	231	257
898223	No	No	No	No	No	80	scaffold_7:1,708,155-1,709,833 (+)	scaffold_7	1708155	1709833	(+)	GO:0005975 GO:0008270 GO:0016832 KEGGEC:4.1.2.13 KOG:KOG4153 IPRF:ipr000771 PFD:pf01116	1085	1648	76	735	992	2581	19	711	2111	1627	749	946	1307	1861	460	848	763	640	1070	729	1547	823	2046	2287.66	510	990	843
898621	No	No	No	No	No	80	scaffold_7:1,705,546-1,707,455 (+)	scaffold_7	1705546	1707455	(+)		349	311	612	620	485	654	158	365	600	396	272	161	335	145	532	257	241	192	234	248	767	471	295	1924.9	269	208	173
898675	No	No	No	No	No	80	scaffold_7:1,707,060-1,708,156 (+)	scaffold_7	1707060	1708156	(+)		255	269	390	474	437	508	152	229	507	705	318	219	289	723	466	231	213	177	205	289	938	481	292	1381.32	195	166	161
899374	No	No	No	No	No	80	scaffold_7:1,702,971-1,704,245 (+)	scaffold_7	1702971	1704245	(+)		46	41	99	68	69	154	31	52	101	119	149	77	76	73	222	75	68	81	93	80	108	57	81	225.767	33	151	64
1202369	No	No	No	No	No	81	scaffold_7:1,889,335-1,893,095 (-)	scaffold_7	1889335	1893095	(-)	GO:0003924 GO:0005525 GO:0005634 GO:0042254 KOG:KOG1951 IPRF:ipr000795 IPRF:ipr003593 IPRF:ipr007034 IPRF:ipr012948 IPRF:ipr027417 IPRF:ipr030387 PFD:pf00009 PFD:pf04950 PFD:pf08142	594	787	232	626	545	498	314	508	380	415	537	753	594	470	1132	556	814	840	408	624	1535	738	458	338.611	399	379	363
1218788	No	No	No	No	No	81	scaffold_7:1,885,242-1,887,988 (+)	scaffold_7	1885242	1887988	(+)	GO:0003676 GO:0004386 GO:0005524 KEGGEC:3.6.4.13 KOG:KOG0922 IPRF:ipr001650 IPRF:ipr002464 IPRF:ipr007502 IPRF:ipr011545 IPRF:ipr011709 IPRF:ipr014001 IPRF:ipr027417 PFD:pf00270 PFD:pf00271 PFD:pf04408 PFD:pf07717	594	829	377	440	427	523	355	548	499	462	549	557	640	446	1026	594	750	947	744	708	1235	746	632	1200.3	514	557	489
1275553	No	No	No	No	No	81	scaffold_7:1,832,766-1,833,928 (+)	scaffold_7	1832766	1833928	(+)	GO:0003735 GO:0005840 GO:0006412 KOG:KOG0398 IPRF:ipr002132 IPRF:ipr022803 PFD:pf00673	547	570	520	440	350	327	231	447	297	367	402	646	433	505	1284	565	695	825	737	891	1070	670	540	1365.94	509	438	479
1275571	No	No	No	No	No	81	scaffold_7:1,882,475-1,885,014 (-)	scaffold_7	1882475	1885014	(-)		5	2	1	5	1	4	1	1	2	1	1	3	3	3	5	4	3	1	1	2	11	4	5	4.16149	1	4	5
907608	YES	No	No	No	No	82	scaffold_7:2,035,244-2,035,926 (+)	scaffold_7	2035244	2035926	(+)		443	357	68	610	650	653	227	432	440	605	671	1075	747	1292	290	1036	963	766	676	757	884	975	733	623.714	494	545	485
908525	No	No	No	No	No	82	scaffold_7:2,031,409-2,033,630 (-)	scaffold_7	2031409	2033630	(-)		170	140	27	140	157	211	78	146	137	83	110	167	217	63	113	470	333	149	202	160	245	326	175	237.447	189	108	127
1202345	No	No	No	No	No	82	scaffold_7:2,033,865-2,035,161 (+)	scaffold_7	2033865	2035161	(+)		1533	1164	89	1487	1459	1519	548	1848	1788	803	1125	1931	2290	1403	613	3417	3363	2821	2537	1761	2290	2544	1803	1640.11	1369	909	893
1317772	No	No	No	No	No	82	scaffold_7:2,038,940-2,040,612 (-)	scaffold_7	2038940	2040612	(-)	GO:0055085 TCDB:2.A.29.27.1 KOG:KOG0764 IPRF:ipr002067 IPRF:ipr018108 IPRF:ipr023395 PFD:pf00153	887	893	201	1016	924	788	628	1506	1022	527	508	1017	1286	1111	421	1532	1603	1503	1361	1022	780	938	928	982.713	1240	919	844
912783	No	No	No	No	No	83	scaffold_7:2,153,779-2,155,057 (+)	scaffold_7	2153779	2155057	(+)		9	12	34	6	11	17	23	16	24	8	11	26	21	10	10	14	12	15	23	25	22	12	11	18.798	458	674	564
1276284	No	No	No	No	No	83	scaffold_7:2,152,216-2,152,959 (+)	scaffold_7	2152216	2152959	(+)		3	4	11	1	4	3	14	2	2	4	4	10	6	8	11	6	5	2	5	8	8	7	15	9.08788	58	33	54
1369715	No	No	No	No	No	83	scaffold_7:2,152,796-2,153,354 (-)	scaffold_7	2152796	2153354	(-)		11	11	6	6	4	5	20	6	7	2	3	4	9	2	11	7	5	3	5	19	16	11	12	19.5629	256	198	185
1369717	No	No	No	No	No	83	scaffold_7:2,155,470-2,156,028 (-)	scaffold_7	2155470	2156028	(-)		144	172	237	141	164	175	229	139	152	78	83	101	123	161	89	129	91	118	154	141	94	93	164	154.93	140	134	124
917245	No	No	No	No	No	84	scaffold_7:2,349,748-2,350,614 (-)	scaffold_7	2349748	2350614	(-)		3	4	29	3	5	3	4	7	7	16	6	10	8	8	10	7	5	18	15	7	6	2	5	19.995	11	4	6
1202130	No	No	No	No	No	84	scaffold_7:2,354,525-2,356,972 (-)	scaffold_7	2354525	2356972	(-)	GO:0016772 IPRF:ipr011009	4	13	36	8	9	8	22	6	13	6	13	6	12	12	17	10	11	13	23	11	15	15	13	30.5176	33	23	26
1276695	No	No	No	No	No	84	scaffold_7:2,351,772-2,353,884 (-)	scaffold_7	2351772	2353884	(-)	GO:0004672 GO:0005524 GO:0006468 GO:0016772 IPRF:ipr000719 IPRF:ipr008266 IPRF:ipr011009	6	6	38	9	5	9	13	9	13	8	16	8	11	10	10	10	7	8	14	12	13	6	19	33.6765	24	15	19
1369785	YES	No	No	No	No	84	scaffold_7:2,357,629-2,359,181 (-)	scaffold_7	2357629	2359181	(-)	GO:0004190 GO:0006508 KEGGEC:3.4.23.1 MERCO:A01.061 IPRF:ipr001461 IPRF:ipr021109 PFD:pf00026	99	104	616	76	81	70	108	77	175	292	123	139	87	228	314	140	291	505	303	464	278	374	202	586.62	2629	287	464
1201867	No	No	No	No	No	85	scaffold_7:2,424,986-2,425,817 (-)	scaffold_7	2424986	2425817	(-)	GO:0016020 IPRF:ipr018499 PFD:pf00335	15	20	7	26	29	42	17	33	21	32	47	36	32	26	17	22	23	25	29	25	32	24	25	27.4105	16	36	34
1203115	No	No	No	No	No	85	scaffold_7:2,427,485-2,428,950 (-)	scaffold_7	2427485	2428950	(-)		300	277	662	280	316	357	436	410	297	333	330	404	327	459	512	455	425	444	422	455	394	319	459	424.905	311	256	341
1333987	No	No	No	No	No	85	scaffold_7:2,436,398-2,437,537 (-)	scaffold_7	2436398	2437537	(-)	GO:0016020 IPRF:ipr018499 PFD:pf00335	11	13	5	18	19	26	13	20	12	22	33	24	24	15	11	17	15	16	21	17	22	14	18	25.3535	12	26	26
1369799	No	No	No	No	No	85	scaffold_7:2,415,850-2,417,314 (-)	scaffold_7	2415850	2417314	(-)		650	575	1405	624	674	716	871	817	628	594	639	770	684	732	927	860	932	886	901	850	773	675	903	843.82	696	506	715
1204167	No	No	No	No	No	86	scaffold_8:123,221-124,029 (-)	scaffold_8	123221	124029	(-)	GO:0032040 KOG:KOG3165 IPRF:ipr002716 IPRF:ipr006984 IPRF:ipr029060 PFD:pf04900	237	287	237	400	316	201	460	248	237	219	206	341	289	446	960	223	367	386	214	741	484	401	595	720.652	278	198	174
1204581	No	No	No	No	No	86	scaffold_8:127,062-129,644 (+)	scaffold_8	127062	129644	(+)	GO:0003824 GO:0005737 GO:0006559 GO:0009058 GO:0016841 KEGGEC:4.3.1.24 KOG:KOG0222 IPRF:ipr001106 IPRF:ipr005922 IPRF:ipr008948 IPRF:ipr022313 PFD:pf00221	1559	1658	148	1528	1414	927	496	3545	2807	1571	2026	14249	5717	9887	49967	4707	22009	15825	3666	39296	18097	29731	14307	4478.15	6796	1001	400
1277627	No	No	No	No	No	86	scaffold_8:119,608-122,228 (-)	scaffold_8	119608	122228	(-)	IPRF:ipr015034 IPRF:ipr023398 PFD:pf08939	363	346	203	331	301	245	206	467	275	289	309	460	364	236	669	290	319	272	262	428	328	460	234	198.226	364	238	327
1277647	No	No	No	No	No	86	scaffold_8:131,635-136,300 (+)	scaffold_8	131635	136300	(+)	GO:0003824 GO:0005524 GO:0006807 GO:0008152 GO:0046872 KEGGEC:6.3.5.5 KOG:KOG0370 IPRF:ipr005479 IPRF:ipr005480 IPRF:ipr005481 IPRF:ipr005483 IPRF:ipr006275 IPRF:ipr011607 IPRF:ipr011761 IPRF:ipr016185 PFD:pf00289 PFD:pf02786 PFD:pf02787	1660	2350	1300	1523	1420	1336	1065	1085	796	958	1563	1307	1419	736	2979	1156	1677	1651	868	2227	1903	1710	1494	820.648	781	680	677
1203516	No	No	No	No	No	87	scaffold_8:1,613,214-1,615,179 (+)	scaffold_8	1613214	1615179	(+)	GO:0008152 GO:0016491 GO:0055114 KEGGEC:1.1.99.28 KOG:KOG2742 IPRF:ipr000683 IPRF:ipr004104 PFD:pf01408 PFD:pf02894	1691	2234	201	331	1053	835	609	822	1186	5389	2500	1434	1460	1472	9	845	716	814	885	509	365	926	1112	111.842	2373	1272	912
1281032	No	No	No	No	No	87	scaffold_8:1,618,614-1,620,667 (-)	scaffold_8	1618614	1620667	(-)	KEGGEC:2.7.11.1 IPRF:ipr023214	21	37	91	57	41	84	52	38	30	48	44	52	44	52	30	48	55	49	44	33	29	25	33	61.5624	169	167	181
1281052	No	No	No	No	No	87	scaffold_8:1,624,634-1,625,996 (-)	scaffold_8	1624634	1625996	(-)	GO:0004672 GO:0005524 GO:0006468 GO:0016772 KEGGEC:2.7.11.1 KOG:KOG1164 IPRF:ipr000719 IPRF:ipr002290 IPRF:ipr011009 IPRF:ipr017441 PFD:pf00069	16	20	14	11	17	26	46	19	21	19	24	15	18	11	6	34	33	17	25	20	12	10	19	12.4845	37	63	57
1370319	No	No	No	No	No	87	scaffold_8:1,617,548-1,618,238 (-)	scaffold_8	1617548	1618238	(-)		3	3	15	3	8	8	6	6	2	16	13	6	5	9	3	5	2	1	2	6	2	3	5	2.05698	64	38	40
966683	No	No	No	No	No	88	scaffold_8:1,722,462-1,723,036 (-)	scaffold_8	1722462	1723036	(-)		48	36	88	50	70	36	86	40	41	29	19	28	47	65	49	61	57	35	54	84	39	63	55	97.5294	195	148	173
966700	No	No	No	No	No	88	scaffold_8:1,725,241-1,727,388 (-)	scaffold_8	1725241	1727388	(-)	GO:0005524 IPRF:ipr017441	148	166	91	243	175	332	281	158	171	150	156	127	185	129	90	162	148	185	214	187	243	210	242	295.509	493	521	544
1203803	No	No	No	No	No	88	scaffold_8:1,727,682-1,729,044 (-)	scaffold_8	1727682	1729044	(-)		78	119	221	85	75	115	446	81	81	146	168	148	106	143	84	79	91	95	111	282	182	89	192	126.993	270	412	300
1334985	No	No	No	No	No	88	scaffold_8:1,724,519-1,725,457 (+)	scaffold_8	1724519	1725457	(+)	IPRF:ipr003812 PFD:pf02661	14	12	33	37	43	18	25	9	13	17	11	10	13	18	24	15	11	7	12	12	14	20	13	46.5413	53	57	46
987617	No	YES	No	No	No	89	scaffold_9:54,398-55,850 (+)	scaffold_9	54398	55850	(+)		3	3	17	7	3	8	7	2	5	10	8	4	34	15	10	7	8	1	8	9	14	5	18	6.21847	74	38	24
987175	No	No	No	No	No	89	scaffold_9:50,505-52,642 (+)	scaffold_9	50505	52642	(+)		9	5	20	11	5	14	7	9	7	8	5	3	95	10	14	16	10	10	9	9	25	21	23	26.0234	56	37	31
1205625	No	No	No	No	No	89	scaffold_9:56,497-57,722 (-)	scaffold_9	56497	57722	(-)	GO:0055085 TCDB:2.A.41.3.1 IPRF:ipr009486 PFD:pf06516	6	7	20	18	6	7	9	4	11	14	11	4	28	10	11	9	8	12	5	15	19	18	13	3.49168	54	37	18
1439814	No	No	No	No	No	89	scaffold_9:60,215-64,324 (-)	scaffold_9	60215	64324	(-)	GO:0003824 GO:0005789 GO:0006506 GO:0008152 GO:0016740 KEGGEC:2.7.-.- TCDB:9.A.6.1.1 KOG:KOG2124 IPRF:ipr002591 IPRF:ipr017850 IPRF:ipr017852 PFD:pf01663 PFD:pf04987	10	6	24	6	9	7	9	8	6	1	3	3	41	14	4	11	2	12	14	14	22	19	18	16.1663	109	54	30
1205493	No	No	No	No	No	90	scaffold_9:219,781-220,985 (+)	scaffold_9	219781	220985	(+)	GO:0004672 GO:0005524 GO:0006468 GO:0016772 IPRF:ipr000719 IPRF:ipr002290 IPRF:ipr011009 PFD:pf00069	58	70	114	58	65	73	76	71	68	61	43	53	85	66	79	59	59	55	79	90	87	59	77	119.339	183	158	153
1283429	No	No	No	No	No	90	scaffold_9:223,229-224,494 (+)	scaffold_9	223229	224494	(+)	GO:0004672 GO:0005524 GO:0006468 GO:0016772 IPRF:ipr000719 IPRF:ipr011009 PFD:pf00069	62	61	90	143	120	115	123	97	121	121	82	98	127	107	44	79	68	74	91	83	69	63	79	295.315	157	158	131
1335441	No	No	No	No	No	90	scaffold_9:221,920-223,141 (+)	scaffold_9	221920	223141	(+)	GO:0004672 GO:0005524 GO:0006468 GO:0016772 IPRF:ipr000719 IPRF:ipr002290 IPRF:ipr011009 PFD:pf00069	56	57	82	61	53	69	77	55	49	68	64	55	83	63	28	50	29	23	46	40	42	39	35	99.4438	84	117	99
1449895	No	No	No	No	No	90	scaffold_9:217,244-218,520 (+)	scaffold_9	217244	218520	(+)	GO:0004672 GO:0005524 GO:0006468 GO:0016772 KOG:KOG0594 IPRF:ipr000719 IPRF:ipr011009 PFD:pf00069	102	104	78	92	87	78	90	86	64	92	79	63	81	62	100	75	54	54	91	100	80	83	85	116.327	171	165	119
1205732	No	No	No	No	No	91	scaffold_9:434,371-435,204 (-)	scaffold_9	434371	435204	(-)	GO:0003735 GO:0005622 GO:0005840 GO:0006412 GO:0019843 KOG:KOG3422 IPRF:ipr000114 IPRF:ipr016180 IPRF:ipr020798 PFD:pf00252	646	821	664	658	613	520	598	591	486	539	521	656	627	828	1376	709	645	590	620	1045	693	624	689	694.352	572	489	468
1283891	No	No	No	No	No	91	scaffold_9:435,275-436,285 (+)	scaffold_9	435275	436285	(+)		829	820	629	847	792	653	696	789	693	658	648	890	703	1209	2250	785	812	806	758	1754	1061	930	1194	1214.28	674	655	621
1283894	No	No	No	No	No	91	scaffold_9:436,286-438,785 (-)	scaffold_9	436286	438785	(-)	KOG:KOG2769 IPRF:ipr010541 IPRF:ipr013881 PFD:pf06544 PFD:pf08572	475	459	493	408	434	453	312	579	539	399	485	619	523	451	1876	521	633	599	545	680	1019	597	512	296.762	715	515	596
1283901	No	No	No	No	No	91	scaffold_9:438,810-441,829 (+)	scaffold_9	438810	441829	(+)	KOG:KOG2868 IPRF:ipr010334 PFD:pf06058	690	674	779	553	572	541	238	714	602	461	477	601	689	403	1619	710	789	785	789	672	987	764	500	435.622	558	401	414
1000539	No	No	No	No	No	92	scaffold_9:520,405-521,577 (-)	scaffold_9	520405	521577	(-)		365	197	123	584	296	379	36	515	765	57	147	144	263	21	192	787	654	264	364	113	352	421	121	313.754	327	156	243
1000796	No	No	No	No	No	92	scaffold_9:518,192-520,403 (-)	scaffold_9	518192	520403	(-)		3064	2048	1559	5854	3617	3193	867	6133	7693	1425	2054	2367	2875	1549	1744	5808	5943	3543	3982	1465	3038	3061	1426	2678.92	3189	2412	3702
1001103	No	No	No	No	No	92	scaffold_9:525,945-526,964 (+)	scaffold_9	525945	526964	(+)		25	16	22	40	31	32	16	28	34	21	50	24	34	26	10	33	24	13	23	21	22	18	27	49.173	94	67	78
1001570	No	No	No	No	No	92	scaffold_9:528,034-529,358 (+)	scaffold_9	528034	529358	(+)		13	11	11	47	34	37	4	19	28	14	12	10	20	10	4	17	22	12	19	15	9	6	7	34.4414	66	56	43
1036320	No	No	No	No	No	93	scaffold_9:1,637,564-1,638,460 (+)	scaffold_9	1637564	1638460	(+)		26	38	310	155	83	64	1383	27	322	54	56	18	21	34	756	49	19	18	52	29	62	33	31	33.9142	158	97	123
1036418	No	No	No	No	No	93	scaffold_9:1,640,517-1,641,472 (+)	scaffold_9	1640517	1641472	(+)		16	8	15	9	11	10	28	14	14	7	15	14	14	6	19	12	5	4	9	10	9	5	8	10.2373	7	15	18
1286933	No	No	No	No	No	93	scaffold_9:1,645,704-1,646,702 (-)	scaffold_9	1645704	1646702	(-)	GO:0016772 IPRF:ipr002575 IPRF:ipr011009 PFD:pf01636	6	3	5	7	9	9	19	5	6	5	6	2	4	9	12	8	6	6	9	2	1	2	2	5.54866	4	6	4
1371052	No	No	No	No	No	93	scaffold_9:1,642,285-1,642,871 (+)	scaffold_9	1642285	1642871	(+)		7	10	8	10	15	8	38	13	14	12	11	9	8	7	4	4	3	4	7	3	2	1	5	2.77433	3	25	14
1047074	No	No	No	No	No	94	scaffold_9:2,020,016-2,021,656 (+)	scaffold_9	2020016	2021656	(+)		172	130	106	30	54	34	1441	112	31	44	46	15	27	17	12	24	21	21	18	15	45	21	22	45.3443	191	65	59
1287780	No	No	No	No	No	94	scaffold_9:2,023,436-2,025,894 (-)	scaffold_9	2023436	2025894	(-)	GO:0008270 GO:0016491 GO:0055114 KEGGEC:1.1.1.287 KOG:KOG0024 IPRF:ipr002328 IPRF:ipr011032 IPRF:ipr013149 IPRF:ipr013154 PFD:pf00107 PFD:pf08240	940	1532	683	271	363	384	2201	1102	892	594	337	346	627	382	53	415	360	378	376	465	286	302	560	182.008	188	301	260
1287792	No	No	No	No	No	94	scaffold_9:2,025,979-2,028,564 (+)	scaffold_9	2025979	2028564	(+)	GO:0003883 GO:0006221 KEGGEC:6.3.4.2 KOG:KOG2387 IPRF:ipr004468 IPRF:ipr017456 IPRF:ipr017926 IPRF:ipr027417 IPRF:ipr029062 PFD:pf00117 PFD:pf06418	971	1363	678	756	684	686	1045	617	455	997	978	518	716	526	392	449	558	699	400	616	493	582	629	519.582	484	548	553
1371162	No	No	No	No	No	94	scaffold_9:2,028,993-2,030,436 (-)	scaffold_9	2028993	2030436	(-)	GO:0005515 KEGGEC:3.4.-.- KOG:KOG1554 MERCO:M67.A02 IPRF:ipr000555 PFD:pf01398	1821	1754	2278	1485	1546	1547	2922	1786	1419	2029	1741	1090	1570	1320	881	1191	1065	1067	1337	1032	837	1082	1510	964.879	1213	1035	938
1288215	No	No	No	No	No	95	scaffold_9:2,203,766-2,205,199 (+)	scaffold_9	2203766	2205199	(+)		80	86	36	81	80	59	130	102	69	76	92	130	105	162	146	114	128	123	115	167	90	121	129	64.864	97	90	112
1288264	No	No	No	No	No	95	scaffold_9:2,218,458-2,222,584 (-)	scaffold_9	2218458	2222584	(-)	GO:0003676 GO:0008270 KEGGEC:3.6.4.13 KOG:KOG1804 IPRF:ipr003604 IPRF:ipr014001 IPRF:ipr027417 PFD:pf13087 PFD:pf13604	355	405	387	180	194	410	183	376	375	261	291	362	562	257	240	480	406	381	554	316	167	246	260	142.835	714	571	607
1318769	No	No	No	No	No	95	scaffold_9:2,206,691-2,209,275 (-)	scaffold_9	2206691	2209275	(-)	KEGGEC:3.6.4.13 KOG:KOG1804 IPRF:ipr014001 IPRF:ipr027417 PFD:pf13087 PFD:pf13604	223	254	208	123	121	260	112	269	237	216	197	317	358	260	165	321	293	276	358	227	119	144	188	85.477	448	415	445
1440304	No	No	No	No	No	95	scaffold_9:2,215,591-2,217,603 (+)	scaffold_9	2215591	2217603	(+)		40	37	17	46	42	40	64	49	36	54	42	81	46	100	66	51	58	68	58	87	49	55	67	37.2158	47	54	67
1169001	No	No	No	No	No	96	scaffold_9:2,340,540-2,342,114 (-)	scaffold_9	2340540	2342114	(-)	GO:0004672 GO:0006468 GO:0016772 IPRF:ipr008266 IPRF:ipr011009	452	378	350	373	428	534	214	368	259	200	312	227	499	84	158	371	359	291	361	207	240	254	213	156.706	204	187	238
1288555	No	No	No	No	No	96	scaffold_9:2,335,034-2,337,278 (+)	scaffold_9	2335034	2337278	(+)		3819	2546	445	10154	7750	7642	3839	2043	2823	4590	6516	2547	2298	3026	781	2248	1915	1861	2334	1840	2593	2468	2284	3858.19	2070	3017	2282
1288562	No	No	No	No	No	96	scaffold_9:2,339,308-2,340,464 (-)	scaffold_9	2339308	2340464	(-)		245	209	195	242	287	300	137	276	195	290	253	295	295	298	86	229	229	256	247	209	202	221	164	94.5174	99	92	98
1336563	No	No	No	No	No	96	scaffold_9:2,331,860-2,335,012 (-)	scaffold_9	2331860	2335012	(-)	GO:0004672 GO:0006468 GO:0016772 IPRF:ipr008266 IPRF:ipr011009	155	154	172	254	219	282	146	153	94	100	163	139	163	72	118	139	130	103	113	107	151	154	96	99.9709	90	90	86
1207343	No	No	No	No	No	97	scaffold_10:2,287,448-2,289,793 (-)	scaffold_10	2287448	2289793	(-)	GO:0008168 GO:0008171 KEGGEC:2.1.1.109 IPRF:ipr001077 IPRF:ipr016461 IPRF:ipr029063 PFD:pf00891	496	890	106	197	185	285	86	918	182	1386	776	2588	1128	969	19	629	539	366	411	366	152	264	620	122.641	65	348	87
1371957	No	No	No	No	No	97	scaffold_10:2,277,578-2,280,349 (+)	scaffold_10	2277578	2280349	(+)	KEGGEC:1.14.13.22 KOG:KOG1399 PFD:pf13738	622	2968	300	704	669	1325	32	520	394	2592	2452	2708	1399	940	248	668	832	397	555	654	470	788	1159	1649.81	577	1198	1316
1371958	No	No	No	No	No	97	scaffold_10:2,280,613-2,283,384 (-)	scaffold_10	2280613	2283384	(-)	KEGGEC:1.14.13.22 KOG:KOG1399 PFD:pf13738	150	216	106	101	90	332	40	160	172	1337	980	2758	935	1188	73	245	98	279	123	407	46	158	678	25.4962	130	1557	327
1371959	No	No	No	No	No	97	scaffold_10:2,284,359-2,286,579 (-)	scaffold_10	2284359	2286579	(-)	GO:0008168 GO:0008171 KEGGEC:2.1.1.110 KOG:KOG3178 IPRF:ipr001077 IPRF:ipr016461 IPRF:ipr029063 PFD:pf00891	609	756	168	809	835	994	182	1771	913	1442	1124	3273	2407	2692	332	1684	1613	999	1386	1027	304	315	1292	680.411	347	590	330
1372066	No	YES	No	No	No	98	scaffold_11:366,338-367,375 (+)	scaffold_11	366338	367375	(+)	GO:0005515 GO:0016020 GO:0016192 GO:0048193 KOG:KOG3202 IPRF:ipr000727 IPRF:ipr010989 IPRF:ipr015260 PFD:pf05739 PFD:pf09177	558	517	1166	879	862	833	1021	702	948	948	968	669	740	1220	982	770	669	586	788	838	749	451	926	1804.74	848	1116	1057
203250	No	No	No	No	No	98	scaffold_11:367,551-370,851 (+)	scaffold_11	367551	370851	(+)	GO:0004672 GO:0005524 GO:0006468 GO:0016772 KOG:KOG0588 IPRF:ipr000719 IPRF:ipr002290 IPRF:ipr008271 IPRF:ipr011009 IPRF:ipr017441 PFD:pf00069	177	63	44	190	222	253	90	115	151	81	80	101	108	117	66	96	137	112	131	144	224	85	130	297.627	270	442	456
203335	No	No	No	No	No	98	scaffold_11:373,837-375,538 (-)	scaffold_11	373837	375538	(-)		7	3	7	4	6	5	9	3	7	4	6	2	4	2	17	7	6	5	4	7	6	9	4	4.92639	28	37	49
1220865	No	No	No	No	No	98	scaffold_11:372,976-373,707 (-)	scaffold_11	372976	373707	(-)		9	7	9	13	6	15	10	5	5	9	18	9	17	18	10	7	10	13	10	15	12	8	13	22.7651	19	40	30
1208417	No	No	No	No	No	99	scaffold_11:842,245-844,414 (+)	scaffold_11	842245	844414	(+)	GO:0016020 GO:0055085 TCDB:2.A.1.14.11 KOG:KOG2533 IPRF:ipr011701 IPRF:ipr020846 PFD:pf07690	25	23	65	67	92	103	38	87	97	59	64	74	80	117	25	115	79	94	92	65	34	34	89	95.2347	97	2083	268
1372193	No	No	No	No	No	99	scaffold_11:835,468-837,546 (+)	scaffold_11	835468	837546	(+)	GO:0016020 GO:0055085 TCDB:2.A.1.14.11 KOG:KOG2533 IPRF:ipr011701 IPRF:ipr020846 PFD:pf07690	21	13	18	6	17	25	17	15	21	71	33	76	43	52	7	46	30	56	35	32	11	18	60	26.9309	12	1180	82
1372194	No	No	No	No	No	99	scaffold_11:838,754-840,944 (+)	scaffold_11	838754	840944	(+)	GO:0016020 GO:0055085 KEGGEC:1.97.1.4 TCDB:2.A.1.14.11 KOG:KOG2533 IPRF:ipr011701 IPRF:ipr020846 PFD:pf07690	106	105	166	213	176	506	70	109	208	286	262	414	278	310	621	189	121	198	133	133	121	105	94	367.218	226	2393	1419
1441009	No	No	No	No	No	99	scaffold_11:830,189-831,085 (+)	scaffold_11	830189	831085	(+)		26	25	39	43	39	42	40	37	39	57	53	48	38	50	54	32	36	43	36	26	34	24	31	40.8501	116	133	122
226216	No	No	No	No	No	100	scaffold_11:1,164,205-1,166,940 (+)	scaffold_11	1164205	1166940	(+)		197	225	18	143	146	155	110	164	164	262	306	188	149	88	17	149	169	175	123	127	106	176	107	48.218	178	138	145
1207897	No	No	No	No	No	100	scaffold_11:1,170,797-1,171,572 (+)	scaffold_11	1170797	1171572	(+)	GO:0046872 KOG:KOG1074 IPRF:ipr007087 IPRF:ipr015880 PFD:pf13465	546	494	32	236	260	191	110	151	381	1032	888	222	422	128	74	215	468	369	158	113	414	363	293	57.5003	215	356	224
1208586	No	No	No	No	No	100	scaffold_11:1,178,757-1,180,362 (+)	scaffold_11	1178757	1180362	(+)	KEGGEC:6.3.3.2 KOG:KOG3093 IPRF:ipr002698 PFD:pf01812	110	185	96	157	151	129	102	151	183	281	240	238	146	190	137	106	130	131	106	144	109	145	104	122.265	101	273	122
1372288	No	No	No	No	No	100	scaffold_11:1,175,626-1,177,288 (-)	scaffold_11	1175626	1177288	(-)	KOG:KOG2257 IPRF:ipr013717 PFD:pf08510	297	219	223	674	573	550	112	388	507	742	637	370	429	461	434	281	303	218	326	430	324	411	236	490.265	380	591	354
256273	No	No	No	No	No	101	scaffold_11:2,222,030-2,223,942 (-)	scaffold_11	2222030	2223942	(-)		211	41	75	16	26	225	3	19	42	163	40	27	73	241	105	10	13	61	22	14	7	4	63	10.8596	67	494	637
256309	No	No	No	No	No	101	scaffold_11:2,226,701-2,228,213 (+)	scaffold_11	2226701	2228213	(+)	GO:0008152 GO:0016491 KEGGEC:1.1.1.208 KOG:KOG1611 IPRF:ipr002198 IPRF:ipr002347 PFD:pf00106	411	462	68	32	34	217	112	146	369	344	99	107	215	432	11	78	87	247	63	99	118	292	259	144.019	390	574	399
1299038	No	No	No	No	No	101	scaffold_11:2,228,852-2,230,241 (+)	scaffold_11	2228852	2230241	(+)		38	35	30	14	12	30	25	23	30	36	10	21	35	59	3	15	11	15	15	22	9	7	47	22.1471	11	41	56
1372594	No	No	No	No	No	101	scaffold_11:2,220,279-2,221,758 (+)	scaffold_11	2220279	2221758	(+)		309	111	370	22	15	218	20	48	44	640	119	29	26	278	122	13	6	14	11	6	4	3	18	2.86941	25	897	860
1209011	No	No	No	No	No	102	scaffold_12:473,396-474,205 (+)	scaffold_12	473396	474205	(+)	GO:0004089 GO:0008270 TCDB:2.A.53.8.1 KEGGEC:4.2.1.1 KOG:KOG1578 IPRF:ipr001765 PFD:pf00484	1634	2716	629	1217	1109	1224	2112	5625	2315	7669	2342	19867	10026	10636	1831	4646	4414	5453	8472	4794	1882	2780	4397	2902.17	3259	1565	1783
1209351	No	No	No	No	No	102	scaffold_12:478,752-479,727 (-)	scaffold_12	478752	479727	(-)	GO:0046872 KOG:KOG1721 IPRF:ipr007087 IPRF:ipr015880 IPRF:ipr022755 PFD:pf00096 PFD:pf12171 PFD:pf13894 PFD:pf13912	140	291	638	72	63	112	349	240	121	339	175	177	182	154	5	87	77	96	76	61	26	40	52	29.42	129	207	167
1388531	No	No	No	No	No	102	scaffold_12:474,765-475,807 (+)	scaffold_12	474765	475807	(+)	GO:0046872 KOG:KOG1721 IPRF:ipr007087 IPRF:ipr015880	56	122	213	26	23	44	117	66	40	132	68	69	60	84	3	29	36	38	23	24	12	14	21	7.60564	47	58	79
1459312	No	No	No	No	No	102	scaffold_12:476,829-477,686 (+)	scaffold_12	476829	477686	(+)	GO:0004089 GO:0008270 TCDB:2.A.53.8.1 KEGGEC:4.2.1.1 KOG:KOG1578 IPRF:ipr001765 PFD:pf00484	31	57	31	22	29	42	47	116	46	385	71	922	393	437	24	125	107	117	288	231	53	115	187	67.3013	107	55	48
1211135	YES	YES	No	No	No	103	scaffold_15:378,989-380,803 (-)	scaffold_15	378989	380803	(-)	GO:0004190 GO:0006508 KEGGEC:3.4.23.5 TCDB:8.A.32.1.1 MERCO:A01.078 KOG:KOG1339 IPRF:ipr001461 IPRF:ipr001969 IPRF:ipr021109 PFD:pf00026	679	849	2177	1041	789	1341	964	662	887	1231	707	730	639	1033	677	507	531	723	922	965	1217	593	1636	1525.64	563	969	1067
1211109	No	No	No	No	No	103	scaffold_15:375,146-376,201 (-)	scaffold_15	375146	376201	(-)	GO:0005515 IPRF:ipr000210 IPRF:ipr011333 IPRF:ipr013069 PFD:pf00651	281	374	982	344	381	642	272	353	395	619	378	482	549	421	211	424	343	356	407	408	248	315	680	495.84	209	427	267
1320203	No	No	No	No	No	103	scaffold_15:373,759-374,930 (+)	scaffold_15	373759	374930	(+)	GO:0008152 GO:0016491 KEGGEC:1.1.1.349 KOG:KOG1611 IPRF:ipr002198 IPRF:ipr002347 PFD:pf00106	17	35	83	14	16	21	5	15	18	23	17	20	15	17	11	14	18	9	14	9	17	22	13	5.40604	11	22	23
1373685	No	No	No	No	No	103	scaffold_15:376,677-377,743 (-)	scaffold_15	376677	377743	(-)		157	227	215	201	180	141	327	192	143	163	113	134	146	191	218	139	136	156	141	203	132	161	190	134.749	95	162	185
338795	No	No	No	No	No	104	scaffold_15:520,285-522,055 (+)	scaffold_15	520285	522055	(+)		58	30	187	148	113	137	102	84	103	97	109	57	66	62	49	82	74	48	92	48	45	31	47	93.7007	117	247	280
339066	No	No	No	No	No	104	scaffold_15:528,544-529,688 (+)	scaffold_15	528544	529688	(+)		14	16	23	19	25	38	23	28	20	37	29	19	21	43	14	14	21	18	22	22	20	13	27	47.8334	132	132	126
1222329	No	No	No	No	No	104	scaffold_15:522,433-524,309 (+)	scaffold_15	522433	524309	(+)		23	20	77	107	162	235	21	39	67	252	192	97	71	376	487	40	80	47	46	119	136	88	386	198.935	195	1508	600
1307119	No	No	No	No	No	104	scaffold_15:530,790-532,901 (+)	scaffold_15	530790	532901	(+)		20	12	28	40	40	40	7	19	27	36	18	38	26	49	40	19	22	14	32	18	39	11	36	49.0304	49	254	234
1211092	YES	No	Apoplastic effector	YES	No	105	scaffold_15:592,483-592,996 (+)	scaffold_15	592483	592996	(+)	CAZY:EXPN IPRF:ipr009009 PFD:pf03330	1085	537	479	4457	1803	862	633	2059	988	593	631	406	922	837	526	819	1039	650	751	1435	847	818	721	1021.73	166	11	8
341984	No	No	No	No	No	105	scaffold_15:596,949-597,891 (+)	scaffold_15	596949	597891	(+)	GO:0005375 GO:0016020 GO:0035434 TCDB:1.A.56.1.5 KOG:KOG3386 IPRF:ipr007274 PFD:pf04145	7471	122	7664	15960	18176	134	493	44	89	185	344	139	130	385	429	83	96	132	128	132	67	226	71	280.7	126	993	581
1211242	YES	No	No	No	No	105	scaffold_15:602,463-603,217 (-)	scaffold_15	602463	603217	(-)	GO:0005375 GO:0016020 GO:0035434 TCDB:1.A.56.1.8 KOG:KOG3386 IPRF:ipr007274 PFD:pf04145	3586	848	3976	5048	5625	709	868	492	485	991	882	762	585	842	612	512	466	456	571	343	338	329	355	848.819	414	507	454
1307265	No	No	No	No	No	105	scaffold_15:593,694-596,534 (-)	scaffold_15	593694	596534	(-)	GO:0016491 GO:0055114 KEGGEC:1.16.1.7 TCDB:5.B.1.4.1 KOG:KOG0039 IPRF:ipr013112 IPRF:ipr013121 IPRF:ipr013130 IPRF:ipr017927 IPRF:ipr017938 PFD:pf01794 PFD:pf08022 PFD:pf08030	6245	1033	3833	10521	11745	1513	1157	824	981	1034	1205	924	934	1156	989	889	732	750	937	489	820	808	724	868.067	493	1043	570
373609	No	No	No	No	No	106	scaffold_17:401,623-402,664 (-)	scaffold_17	401623	402664	(-)	GO:0003824 GO:0006281 KOG:KOG4062 IPRF:ipr014048 PFD:pf01035	99	127	167	173	186	170	266	143	185	173	141	175	164	239	79	152	145	134	164	86	105	123	111	157.752	259	431	439
373656	No	No	No	No	No	106	scaffold_17:403,526-405,855 (-)	scaffold_17	403526	405855	(-)		24	14	6	13	20	32	13	10	32	22	32	10	15	11	17	20	30	28	15	11	15	14	11	23.0546	45	76	76
1310679	No	No	No	No	No	106	scaffold_17:408,623-410,441 (+)	scaffold_17	408623	410441	(+)		27	50	17	18	15	22	23	23	48	22	14	32	40	33	27	23	28	30	35	40	27	28	30	31.3819	59	94	79
1341108	No	No	No	No	No	106	scaffold_17:407,009-408,528 (-)	scaffold_17	407009	408528	(-)	GO:0004672 GO:0005524 GO:0006468 GO:0016772 KEGGEC:2.7.12.1 IPRF:ipr000719 IPRF:ipr002290 IPRF:ipr011009 PFD:pf00069	27	22	31	17	16	34	40	27	34	23	16	23	34	26	18	30	15	20	32	15	17	24	32	16.5984	40	81	64
373909	No	No	No	No	No	107	scaffold_17:418,888-421,186 (+)	scaffold_17	418888	421186	(+)		4	5	3	3	10	4	8	6	10	13	7	4	5	2	5	4	3	6	5	3	9	1	2	12.2468	19	18	43
373981	YES	No	No	No	No	107	scaffold_17:413,959-415,638 (+)	scaffold_17	413959	415638	(+)		8	5	6	12	11	8	10	12	12	21	25	9	7	8	4	2	6	8	1	5	4	8	3	4.78377	18	19	25
1211940	No	No	No	No	No	107	scaffold_17:416,550-418,083 (-)	scaffold_17	416550	418083	(-)	GO:0016772 IPRF:ipr011009	68	99	113	101	89	154	122	114	75	153	181	100	99	109	33	93	73	94	95	61	53	61	54	72.8024	297	565	456
1361811	No	No	No	No	No	107	scaffold_17:422,610-424,233 (-)	scaffold_17	422610	424233	(-)		25	28	66	37	30	39	68	25	33	28	30	20	23	33	31	23	22	35	39	47	37	33	39	75.62	65	194	162
1310908	No	No	No	No	No	108	scaffold_18:82,128-84,121 (-)	scaffold_18	82128	84121	(-)	GO:0003824 GO:0005975 GO:0016810 IPRF:ipr002509 IPRF:ipr011330 PFD:pf01522	18	24	33	21	21	39	74	25	23	26	18	52	33	64	5	14	17	19	26	6	12	3	18	10.0947	25	50	36
1320435	No	No	No	No	No	108	scaffold_18:84,327-87,269 (+)	scaffold_18	84327	87269	(+)	GO:0003333 GO:0015171 GO:0016020 TCDB:2.A.3.4.3 KOG:KOG1289 IPRF:ipr002293 PFD:pf13520	113	128	72	96	96	114	250	158	186	131	110	153	145	111	33	99	89	91	96	50	42	64	67	39.0308	143	153	166
1374140	No	No	No	No	No	108	scaffold_18:77,138-78,950 (+)	scaffold_18	77138	78950	(+)		7	8	11	9	4	7	20	4	6	17	6	8	9	7	6	5	9	4	10	6	9	3	7	12.3419	19	21	19
1374141	No	No	No	No	No	108	scaffold_18:79,502-80,281 (-)	scaffold_18	79502	80281	(-)		15	16	15	16	15	35	14	11	16	33	32	23	20	19	26	16	16	21	21	24	12	8	23	12.8173	43	132	117
1189984	YES	No	Cytoplasmic effector	No	No	109	scaffold_1:666,877-667,140 (-)	scaffold_1	666877	667140	(-)		1324	261	5	3743	9349	5355	29	16172	15898	10448	10682	17427	40941	121963	29434	46673	57898	43838	39574	22693	8110	17295	16480	19460.8	7358	2834	1260
1224516	No	YES	No	No	No	109	scaffold_1:664,126-666,200 (+)	scaffold_1	664126	666200	(+)	PFD:pf13398	370	292	344	366	404	356	424	524	526	319	299	562	543	842	642	806	674	693	934	835	546	593	785	1330.49	533	454	509
1224512	No	No	No	No	No	109	scaffold_1:660,263-664,009 (+)	scaffold_1	660263	664009	(+)	GO:0005488 GO:0005524 GO:0016887 KEGGEC:3.6.3.44 KOG:KOG0062 IPRF:ipr000953 IPRF:ipr003439 IPRF:ipr003593 IPRF:ipr016024 IPRF:ipr017871 IPRF:ipr021133 IPRF:ipr027417 PFD:pf00005	19662	22061	15548	24331	22814	16359	25993	13868	14968	21018	20544	26358	22633	29138	34960	22744	26654	35717	28350	24686	31236	27175	27107	65159.3	25519	20964	24649
1362451	No	No	No	No	No	110	scaffold_1:781,619-782,686 (-)	scaffold_1	781619	782686	(-)	IPRF:ipr002893 PFD:pf01753	32	40	76	43	26	59	84	63	60	41	62	52	51	57	69	57	46	66	49	55	49	50	49	57.2065	80	176	149
1362452	No	No	No	No	No	110	scaffold_1:783,108-784,158 (+)	scaffold_1	783108	784158	(+)	IPRF:ipr002893 PFD:pf01753	294	352	689	292	315	463	869	331	504	822	682	555	460	854	285	360	331	347	412	295	210	260	376	301.542	368	866	709
1362453	No	No	No	No	No	110	scaffold_1:784,648-785,295 (-)	scaffold_1	784648	785295	(-)		19	10	10	5	8	22	16	12	27	57	36	20	11	17	3	10	9	6	12	9	4	9	9	9.66261	80	190	165
1190148	No	No	No	No	No	111	scaffold_1:1,088,140-1,090,740 (+)	scaffold_1	1088140	1090740	(+)	KEGGEC:3.1.3.1 IPRF:ipr018946 IPRF:ipr029052 PFD:pf09423	656	566	497	558	586	495	360	753	839	603	694	888	850	678	1819	812	1197	942	730	773	1024	941	666	386.556	750	550	764
1190369	No	No	No	No	No	111	scaffold_1:1,094,783-1,098,828 (-)	scaffold_1	1094783	1098828	(-)	GO:0005524 TCDB:3.A.20.1.2 KOG:KOG0736 IPRF:ipr003593 IPRF:ipr003959 IPRF:ipr003960 IPRF:ipr027417 PFD:pf00004	334	311	229	340	315	282	135	305	258	203	375	239	318	167	755	319	351	319	281	300	390	453	211	207.75	302	247	283
1213063	No	No	No	No	No	111	scaffold_1:1,082,559-1,087,740 (-)	scaffold_1	1082559	1087740	(-)	GO:0003779 GO:0005488 GO:0016043 GO:0030036 GO:0031267 KOG:KOG1924 IPRF:ipr010472 IPRF:ipr010473 IPRF:ipr014768 IPRF:ipr015425 IPRF:ipr016024 PFD:pf02181 PFD:pf06367 PFD:pf06371	969	816	529	891	947	777	448	870	858	603	856	824	890	568	1175	1040	1226	946	836	750	1209	1089	777	424.684	995	696	996
31675	No	No	No	No	No	112	scaffold_1:1,279,954-1,281,836 (+)	scaffold_1	1279954	1281836	(+)		1295	925	2622	2437	1980	851	1048	1442	884	1080	558	635	779	1300	103	915	897	1463	2531	681	2541	757	739	3029.1	563	265	430
1225588	No	No	No	No	No	112	scaffold_1:1,276,441-1,278,336 (+)	scaffold_1	1276441	1278336	(+)		3116	2923	17517	5536	4586	6086	7006	4263	5334	6486	3272	6496	7209	20475	6153	9657	9926	15260	21131	11047	28575	9886	13240	51848.3	8803	5289	6476
1225613	No	No	No	No	No	112	scaffold_1:1,281,895-1,283,917 (+)	scaffold_1	1281895	1283917	(+)		504	366	530	411	459	391	292	422	283	440	350	413	377	514	671	504	374	691	713	438	866	396	580	1708.84	270	421	327
46713	No	No	No	No	No	113	scaffold_1:1,691,736-1,693,724 (+)	scaffold_1	1691736	1693724	(+)	GO:0000981 GO:0005634 GO:0006355 GO:0008270 IPRF:ipr001138 PFD:pf00172	110	47	87	134	155	229	122	142	116	213	243	193	138	86	34	140	146	92	321	128	229	53	112	652.426	412	633	1366
1226567	No	No	No	No	No	113	scaffold_1:1,688,516-1,689,444 (+)	scaffold_1	1688516	1689444	(+)		18	11	7	45	37	33	11	19	23	7	22	8	28	7	7	35	34	17	24	10	12	10	17	40.2796	54	49	67
1362749	No	No	No	No	No	113	scaffold_1:1,687,035-1,687,838 (+)	scaffold_1	1687035	1687838	(+)	GO:0000981 GO:0005634 GO:0006355 GO:0008270 IPRF:ipr001138	208	133	151	181	139	341	37	85	92	569	445	868	189	411	65	121	179	117	289	745	291	68	713	748.577	230	739	2374
1188904	No	No	No	No	No	114	scaffold_1:1,837,359-1,838,186 (-)	scaffold_1	1837359	1838186	(-)	GO:0006779 GO:0019354 GO:0043115 GO:0055114 KOG:KOG1527 IPRF:ipr006367 IPRF:ipr028162 IPRF:ipr028281 PFD:pf13241 PFD:pf14823 PFD:pf14824	194	299	327	136	118	174	979	200	147	265	300	357	248	424	427	222	245	371	300	441	403	194	367	1155.32	222	192	235
1226861	No	No	No	No	No	114	scaffold_1:1,835,600-1,837,071 (-)	scaffold_1	1835600	1837071	(-)	GO:0003677 GO:0043565 KOG:KOG3398 IPRF:ipr001387 IPRF:ipr010982 IPRF:ipr013729 PFD:pf01381 PFD:pf08523	1327	1412	1835	921	919	684	2692	1449	878	1150	1089	1786	1447	2538	4360	1639	1994	2378	1792	3660	2042	2024	3098	4311.74	1560	1062	1009
1226864	No	No	No	No	No	114	scaffold_1:1,838,581-1,840,256 (+)	scaffold_1	1838581	1840256	(+)	GO:0016020 IPRF:ipr018499 PFD:pf00335	3347	2825	7456	4497	3772	3222	5607	3516	4061	4793	4451	3043	3590	4090	5969	3544	3592	3470	3980	4729	4174	4205	5716	10027.3	2048	1419	1464
1189511	No	No	No	No	No	115	scaffold_1:2,044,590-2,045,121 (-)	scaffold_1	2044590	2045121	(-)	GO:0003676 GO:0003723 GO:0003735 GO:0005622 GO:0005840 GO:0006412 KOG:KOG3311 IPRF:ipr001892 IPRF:ipr010979 PFD:pf00416	588	645	668	641	591	446	798	583	455	437	467	612	629	840	1101	619	598	620	576	984	563	594	826	923.403	444	451	383
1227233	No	No	No	No	No	115	scaffold_1:2,045,212-2,046,760 (+)	scaffold_1	2045212	2046760	(+)	GO:0005634 KOG:KOG2894 IPRF:ipr007005 PFD:pf04921	162	186	193	165	200	152	279	221	167	168	187	263	208	277	490	202	253	255	183	329	262	228	251	225.291	235	285	257
1227235	No	No	No	No	No	115	scaffold_1:2,046,805-2,047,902 (+)	scaffold_1	2046805	2047902	(+)	GO:0042626 TCDB:3.A.2.2.3 KOG:KOG1647 IPRF:ipr002699 PFD:pf01813	852	820	1028	866	786	719	1190	850	916	1035	971	734	703	904	1297	741	623	712	719	941	801	783	937	1386.64	739	652	698
1187462	No	No	No	No	No	116	scaffold_1:2,181,209-2,182,214 (-)	scaffold_1	2181209	2182214	(-)	GO:0005515 GO:0016020 GO:0016192 TCDB:1.F.1.1.1 KOG:KOG0810 IPRF:ipr000727 IPRF:ipr006011 IPRF:ipr010989 PFD:pf00804 PFD:pf05739	1209	1114	1787	1191	1230	1245	783	1757	1361	1708	1180	2046	1604	2276	2883	1903	1850	1964	2004	2541	3181	1936	2093	5131.92	2017	1751	1847
1227518	No	No	No	No	No	116	scaffold_1:2,182,569-2,183,079 (+)	scaffold_1	2182569	2183079	(+)		318	325	552	279	231	311	179	357	335	225	274	325	421	157	646	578	467	295	403	371	588	431	381	851.784	473	423	448
1362916	No	No	No	No	No	116	scaffold_1:2,179,574-2,179,871 (-)	scaffold_1	2179574	2179871	(-)	GO:0008270 IPRF:ipr000058 PFD:pf01428	2219	2793	4537	875	711	1223	2461	2614	3759	2429	1261	3299	2302	7568	14886	3098	4144	5578	3588	4905	3416	3872	5124	16640.6	2175	1440	3816
1187408	No	YES	No	No	No	117	scaffold_1:2,261,070-2,261,330 (-)	scaffold_1	2261070	2261330	(-)	GO:0016020 KOG:KOG1773 IPRF:ipr000612 PFD:pf01679	594	715	289	165	221	130	1145	150	1034	1181	249	457	161	2478	2875	440	567	595	429	1156	1447	995	1235	6073.28	1340	380	3025
63457	No	No	No	No	No	117	scaffold_1:2,261,436-2,262,655 (+)	scaffold_1	2261436	2262655	(+)	GO:0008152 GO:0016787 KEGGEC:3.5.1.9 KOG:KOG4627 MERCO:S09.UNW IPRF:ipr013094 IPRF:ipr029058 PFD:pf07859	277	231	218	248	290	266	393	272	479	474	299	228	298	501	341	266	226	257	359	185	252	230	258	1112.7	553	390	742
1213371	No	No	No	No	No	117	scaffold_1:2,257,392-2,260,758 (+)	scaffold_1	2257392	2260758	(+)	GO:0005488 GO:0005515 GO:0009058 GO:0016779 KOG:KOG1461 IPRF:ipr001451 IPRF:ipr003307 IPRF:ipr005835 IPRF:ipr016024 IPRF:ipr029044 PFD:pf00132 PFD:pf00483	1623	2386	127	2324	2000	1778	1481	1052	1268	1509	1244	944	1085	914	363	982	1040	1016	918	489	1408	902	794	351.743	950	654	560
81026	No	No	No	No	No	118	scaffold_1:2,841,045-2,843,498 (-)	scaffold_1	2841045	2843498	(-)	GO:0016020 GO:0055085 TCDB:2.A.1.14.11 KOG:KOG2533 IPRF:ipr011701 IPRF:ipr020846 PFD:pf07690	57	63	111	81	127	98	103	77	62	87	114	83	131	188	171	128	138	99	131	55	71	67	121	129.101	436	84	114
1228620	No	No	No	No	No	118	scaffold_1:2,838,577-2,841,000 (-)	scaffold_1	2838577	2841000	(-)	GO:0016020 GO:0055085 TCDB:2.A.1.14.11 KOG:KOG2533 IPRF:ipr011701 IPRF:ipr020846 PFD:pf07690	57	55	94	98	174	150	214	61	97	94	101	88	136	179	732	182	200	115	155	75	84	66	100	188.849	747	177	278
1434503	No	No	No	No	No	118	scaffold_1:2,844,400-2,846,487 (-)	scaffold_1	2844400	2846487	(-)	GO:0016020 GO:0055085 TCDB:2.A.1.14.11 KOG:KOG2533 IPRF:ipr011701 IPRF:ipr020846 PFD:pf07690	22	13	16	20	21	23	6	10	58	18	18	8	9	14	34	11	15	5	9	12	25	15	11	7.51056	131	38	59
92540	No	No	No	No	No	119	scaffold_1:3,217,075-3,218,870 (-)	scaffold_1	3217075	3218870	(-)	GO:0000981 GO:0005634 GO:0006355 GO:0008270 IPRF:ipr001138 PFD:pf00172	218	142	22	113	143	253	48	248	255	98	122	238	362	90	38	777	606	466	578	136	209	209	141	75.8187	338	106	170
92635	No	No	No	No	No	119	scaffold_1:3,215,860-3,217,074 (-)	scaffold_1	3215860	3217074	(-)		282	230	89	215	216	316	90	403	397	289	232	624	447	369	44	1021	805	674	794	374	321	329	211	142.83	496	168	345
92703	No	No	No	No	No	119	scaffold_1:3,220,871-3,222,777 (+)	scaffold_1	3220871	3222777	(+)		209	177	111	107	111	213	110	303	456	147	150	175	197	217	44	346	313	299	383	130	264	147	164	243.67	223	85	181
93679	No	No	No	No	No	120	scaffold_1:3,254,999-3,256,138 (+)	scaffold_1	3254999	3256138	(+)		53	66	11	36	56	25	26	5	10	35	39	22	11	26	53	19	14	4	4	44	35	24	21	20.7124	1	11	10
1188327	No	No	No	No	No	120	scaffold_1:3,263,965-3,266,182 (+)	scaffold_1	3263965	3266182	(+)	GO:0000287 GO:0003824 GO:0003984 GO:0009082 GO:0030976 GO:0050660 KEGGEC:2.2.1.6 KOG:KOG4166 IPRF:ipr000399 IPRF:ipr011766 IPRF:ipr012000 IPRF:ipr012001 IPRF:ipr012846 IPRF:ipr029035 IPRF:ipr029061 PFD:pf00205 PFD:pf02775 PFD:pf02776	1085	1236	209	1097	1006	617	684	306	292	301	504	255	330	183	316	248	295	281	282	386	387	369	303	214.868	209	243	183
1188838	No	No	No	No	No	120	scaffold_1:3,252,579-3,254,796 (+)	scaffold_1	3252579	3254796	(+)	GO:0000287 GO:0003824 GO:0003984 GO:0009082 GO:0030976 GO:0050660 KEGGEC:2.2.1.6 KOG:KOG4166 IPRF:ipr000399 IPRF:ipr011766 IPRF:ipr012000 IPRF:ipr012001 IPRF:ipr012846 IPRF:ipr029035 IPRF:ipr029061 PFD:pf00205 PFD:pf02775 PFD:pf02776	1522	1611	242	1447	1387	812	865	406	405	433	681	348	439	201	379	306	361	367	317	455	458	425	383	215.922	197	212	156
94744	No	No	No	No	No	121	scaffold_1:3,290,495-3,291,340 (-)	scaffold_1	3290495	3291340	(-)		520	494	812	394	617	513	160	514	1272	1109	1526	2389	923	4924	4215	2033	5249	2353	1328	2806	1955	3740	2366	2402.31	2873	901	1724
1229664	No	No	No	No	No	121	scaffold_1:3,296,782-3,297,560 (+)	scaffold_1	3296782	3297560	(+)		8	13	10	9	23	18	15	16	25	59	47	43	18	66	46	30	98	31	25	26	26	26	29	33.2444	48	23	32
1363314	No	No	No	No	No	121	scaffold_1:3,291,316-3,292,307 (-)	scaffold_1	3291316	3292307	(-)		873	750	1266	494	819	754	235	721	1460	725	1719	2025	1252	792	3630	2875	7750	3203	1996	1757	1763	4274	1982	2429.48	3409	843	1368
100877	No	No	No	No	No	122	scaffold_1:3,465,004-3,467,365 (-)	scaffold_1	3465004	3467365	(-)		70	61	7	69	94	94	19	62	66	50	81	74	135	53	25	115	92	99	127	82	111	118	83	38.2226	242	164	122
101258	No	No	No	No	No	122	scaffold_1:3,461,971-3,463,729 (+)	scaffold_1	3461971	3463729	(+)		449	455	226	518	449	379	281	603	705	445	426	619	661	728	503	717	991	742	672	467	709	704	431	591.576	906	740	700
1363363	No	No	No	No	No	122	scaffold_1:3,464,011-3,465,383 (-)	scaffold_1	3464011	3465383	(-)		47	57	12	68	80	77	25	61	71	83	79	120	127	149	31	117	99	130	142	83	91	109	85	49.078	166	162	112
101709	No	No	No	No	4/other/Terpene	123	scaffold_1:3,493,502-3,493,940 (+)	scaffold_1	3493502	3493940	(+)		95	95	54	81	75	127	92	197	144	154	102	359	351	724	520	780	444	285	275	911	471	520	660	768.887	213	85	167
1188092	No	No	No	No	4/other/Terpene	123	scaffold_1:3,490,359-3,491,572 (-)	scaffold_1	3490359	3491572	(-)		148	118	73	174	237	224	181	275	193	151	166	262	341	306	303	522	497	497	514	279	232	295	283	434.93	159	184	151
1189549	No	No	No	No	4/other/Terpene	123	scaffold_1:3,492,086-3,493,420 (+)	scaffold_1	3492086	3493420	(+)	GO:0005525 KOG:KOG1547 IPRF:ipr016491 IPRF:ipr027417 IPRF:ipr030379 PFD:pf00735	4146	2498	2183	2945	3264	5227	2904	8939	10041	3159	3052	8017	10671	9448	6862	17579	14180	13850	17972	16845	6908	8594	14466	23526.3	4580	2044	3010
113019	No	No	No	No	No	124	scaffold_1:4,008,978-4,010,649 (+)	scaffold_1	4008978	4010649	(+)	GO:0006520 GO:0016597 GO:0016743 KEGGEC:2.1.3.3 KOG:KOG1504 IPRF:ipr002292 IPRF:ipr006130 IPRF:ipr006131 IPRF:ipr006132 PFD:pf00185 PFD:pf02729	863	1672	676	559	555	608	710	745	575	864	684	871	664	717	1407	677	696	725	494	998	776	764	881	422.325	435	523	554
1189942	No	No	No	YES	No	124	scaffold_1:4,010,807-4,013,763 (+)	scaffold_1	4010807	4013763	(+)	GO:0004373 GO:0005978 KEGGEC:2.4.1.11 CAZY:GT3 KOG:KOG3742 IPRF:ipr008631 PFD:pf05693	3015	3614	1014	1290	1358	1339	1050	1683	2168	3525	1799	1253	1296	840	2777	925	1563	1377	805	1154	1081	1491	1322	451.269	1162	900	1099
1343828	No	No	No	No	No	124	scaffold_1:4,005,669-4,008,912 (-)	scaffold_1	4005669	4008912	(-)	GO:0005515 GO:0005622 GO:0006396 KOG:KOG1915 IPRF:ipr003107 IPRF:ipr013026 IPRF:ipr013105 IPRF:ipr019734 PFD:pf02184 PFD:pf07719	874	1108	748	1001	924	914	599	1000	703	717	799	942	784	470	1582	894	918	846	722	937	976	1048	794	347.616	549	453	564
116846	No	No	No	No	No	125	scaffold_1:4,181,344-4,181,900 (+)	scaffold_1	4181344	4181900	(+)		3	3	4	5	8	2	5	2	3	5	4	8	3	1	8	3	2	4	3	2	3	3	3	4.11396	14	15	9
1231405	No	No	No	No	No	125	scaffold_1:4,178,351-4,180,751 (+)	scaffold_1	4178351	4180751	(+)		441	543	65	343	608	244	554	316	747	566	509	1528	837	1162	595	678	1435	608	678	1539	497	1380	1128	294.852	1207	2166	2048
1313699	No	No	No	No	No	125	scaffold_1:4,182,048-4,184,237 (+)	scaffold_1	4182048	4184237	(+)	GO:0016020 GO:0055085 TCDB:2.A.1.3.5 KOG:KOG0254 IPRF:ipr011701 IPRF:ipr020846 PFD:pf07690	135	205	80	74	85	82	94	67	113	117	221	423	136	118	173	111	175	146	56	185	72	147	137	30.2324	736	550	469
117018	No	No	No	No	No	126	scaffold_1:4,198,387-4,199,573 (+)	scaffold_1	4198387	4199573	(+)	IPRF:ipr019481 PFD:pf10419	58	59	164	78	79	235	150	83	149	216	174	156	141	233	195	129	121	115	227	181	161	109	165	303.69	114	89	72
1190197	No	No	No	No	No	126	scaffold_1:4,197,562-4,198,236 (-)	scaffold_1	4197562	4198236	(-)	GO:0000786 GO:0003677 GO:0005634 GO:0006334 GO:0046982 KOG:KOG3467 IPRF:ipr001951 IPRF:ipr007125 IPRF:ipr009072 IPRF:ipr019809 PFD:pf00125	4275	5514	7625	5599	8087	5696	9209	4124	5584	8763	5910	6259	5167	14471	7421	5130	4538	4442	6144	7737	4358	4579	7942	7684.81	2326	1705	1539
1213861	YES	No	No	No	No	126	scaffold_1:4,199,652-4,200,347 (+)	scaffold_1	4199652	4200347	(+)		17	20	92	37	41	235	54	37	101	198	101	140	119	284	75	99	61	85	124	133	84	40	117	125.8	47	56	57
121884	No	No	No	No	No	127	scaffold_1:4,345,560-4,348,580 (+)	scaffold_1	4345560	4348580	(+)		43	44	89	103	75	44	75	48	50	150	94	82	48	53	27	39	24	60	57	55	60	22	62	131.82	38	52	45
122030	YES	No	No	No	No	127	scaffold_1:4,345,137-4,346,220 (+)	scaffold_1	4345137	4346220	(+)		3	15	8	4	3	4	2	4	2	38	11	26	4	14	5	4	3	5	3	9	18	6	13	7.51056	2	6	4
1189992	YES	No	No	No	No	127	scaffold_1:4,343,816-4,345,146 (+)	scaffold_1	4343816	4345146	(+)	GO:0004190 GO:0006508 KEGGEC:3.4.23.5 MERCO:A01.UPA KOG:KOG1339 IPRF:ipr001461 IPRF:ipr001969 IPRF:ipr021109 PFD:pf00026	890	1916	1437	570	579	1164	754	1337	830	5365	1763	2577	1152	1947	471	1189	985	1552	1148	1550	2045	945	2993	2458.22	368	862	664
127200	No	No	No	No	No	128	scaffold_1:4,532,357-4,533,579 (+)	scaffold_1	4532357	4533579	(+)		129	69	149	341	424	674	59	152	119	586	632	571	455	1295	366	284	369	375	332	241	357	255	257	220.706	520	1133	913
1232478	No	No	No	No	No	128	scaffold_1:4,528,009-4,528,808 (-)	scaffold_1	4528009	4528808	(-)		5	5	9	18	13	32	13	5	7	19	28	16	12	7	18	6	12	10	5	7	6	2	4	20.7599	3	45	23
1313770	No	No	No	No	No	128	scaffold_1:4,529,827-4,532,523 (+)	scaffold_1	4529827	4532523	(+)	KOG:KOG4476 IPRF:ipr018608 PFD:pf09729	377	219	450	591	622	1410	135	343	340	537	996	687	905	358	611	659	725	683	699	343	635	548	524	309.398	968	1657	1061
391847	No	YES	No	No	No	129	scaffold_2:417,076-418,718 (-)	scaffold_2	417076	418718	(-)		48	29	29	55	62	49	48	37	39	26	22	23	15	38	60	30	50	48	25	33	23	30	23	37.7387	129	36	39
1234339	No	No	No	No	No	129	scaffold_2:418,189-419,600 (-)	scaffold_2	418189	419600	(-)		7	4	7	6	3	5	9	3	7	5	3	3	1	3	4	8	10	1	4	7	5	2	2	13.8241	33	9	11
1234343	No	No	No	No	No	129	scaffold_2:419,602-422,181 (+)	scaffold_2	419602	422181	(+)	GO:0005506 GO:0016705 GO:0020037 GO:0055114 KEGGEC:1.14.13.175 KOG:KOG0156 IPRF:ipr001128 IPRF:ipr002401 IPRF:ipr017972 PFD:pf00067	32	24	29	70	52	61	10	41	45	47	30	22	27	48	56	32	56	32	35	37	33	35	32	35.0119	122	35	28
394722	No	No	No	No	No	130	scaffold_2:528,896-530,754 (-)	scaffold_2	528896	530754	(-)		14	14	5	33	29	51	6	55	12	18	8	5	19	9	5	9	10	6	11	8	19	7	10	18.8931	11	36	37
1191639	No	No	No	No	No	130	scaffold_2:531,069-531,730 (+)	scaffold_2	531069	531730	(+)		33	19	20	56	54	66	16	63	39	13	16	23	50	10	35	31	30	29	22	16	16	21	23	43.0021	22	41	44
1363938	No	No	No	No	No	130	scaffold_2:534,379-535,320 (-)	scaffold_2	534379	535320	(-)		8	7	11	31	29	25	12	85	20	3	11	11	39	6	1	8	18	6	8	6	2	3	1	3.49168	9	16	23
404368	YES	No	No	YES	No	131	scaffold_2:969,632-971,195 (+)	scaffold_2	969632	971195	(+)	GO:0004601 GO:0006979 GO:0020037 GO:0055114 KEGGEC:1.11.1.5 CAZY:AA2 IPRF:ipr001621 IPRF:ipr002016 IPRF:ipr010255 IPRF:ipr019793 IPRF:ipr024589 PFD:pf00141 PFD:pf11895	3	5	5	8	5	9	3	3240	223	144	68	3402	1069	1275	6	374	367	173	231	156	9	56	2583	8.22791	3	71	26
404517	YES	No	No	YES	No	131	scaffold_2:979,148-980,856 (+)	scaffold_2	979148	980856	(+)	GO:0004601 GO:0006979 GO:0020037 GO:0055114 KEGGEC:1.11.1.5 CAZY:AA2 IPRF:ipr001621 IPRF:ipr002016 IPRF:ipr010255 IPRF:ipr019793 IPRF:ipr024589 PFD:pf00141 PFD:pf11895	10	12	6	26	20	28	13	24	27	753	705	6544	936	3124	7	1019	56	1545	60	1446	21	184	2796	9.71015	6	9462	107
404562	YES	No	No	YES	No	131	scaffold_2:975,327-977,127 (+)	scaffold_2	975327	977127	(+)	GO:0004601 GO:0006979 GO:0020037 GO:0055114 KEGGEC:1.11.1.5 CAZY:AA2 IPRF:ipr001621 IPRF:ipr002016 IPRF:ipr010255 IPRF:ipr019793 IPRF:ipr024589 PFD:pf00141 PFD:pf11895	2	2	4	6	2	8	1	4557	319	128	53	4448	1539	1519	3	547	541	267	347	194	9	64	3510	6.93582	2	20	16
408113	No	No	No	No	No	132	scaffold_2:1,145,578-1,146,591 (+)	scaffold_2	1145578	1146591	(+)		1	1	2	4	1	2	8	1	2	2	2	4	2	3	5	3	2	2	1	2	2	1	4	3.49168	5	9	5
408228	No	No	No	No	No	132	scaffold_2:1,148,798-1,149,473 (+)	scaffold_2	1148798	1149473	(+)		23	25	50	38	24	27	66	27	38	29	19	26	24	59	63	21	37	33	26	39	23	17	16	39.653	54	59	68
1364122	No	No	No	No	No	132	scaffold_2:1,149,780-1,150,027 (-)	scaffold_2	1149780	1150027	(-)		4	7	12	7	1	9	9	9	5	22	9	15	9	12	5	3	11	10	5	1	5	2	5	6.74567	8	23	19
413010	YES	No	No	No	No	133	scaffold_2:1,327,607-1,329,229 (+)	scaffold_2	1327607	1329229	(+)		117	110	9	99	96	182	73	80	118	241	336	132	130	113	35	109	132	80	97	59	116	58	91	183.011	158	214	274
413053	No	No	No	No	No	133	scaffold_2:1,324,341-1,325,028 (-)	scaffold_2	1324341	1325028	(-)		22	32	21	43	39	44	26	34	55	95	86	59	45	71	30	43	46	42	50	39	55	39	49	183.011	112	84	167
1364168	No	No	No	YES	No	133	scaffold_2:1,329,365-1,330,528 (-)	scaffold_2	1329365	1330528	(-)	CAZY:PL14_4	95	104	53	84	96	163	101	85	117	127	218	89	116	51	79	99	93	77	87	85	103	52	69	133.838	196	230	291
419673	No	No	No	No	No	134	scaffold_2:1,534,361-1,536,963 (-)	scaffold_2	1534361	1536963	(-)		13	9	14	12	16	22	26	17	12	53	56	41	22	28	20	9	11	7	11	11	8	9	16	9.08788	27	64	72
1236870	YES	No	No	YES	No	134	scaffold_2:1,526,421-1,529,563 (-)	scaffold_2	1526421	1529563	(-)	GO:0004650 GO:0005975 KEGGEC:3.2.1.67 CAZY:GH28 IPRF:ipr000743 IPRF:ipr006626 IPRF:ipr011050 PFD:pf00295	139	207	81	81	118	143	88	110	281	143	86	98	154	183	93	79	98	165	87	83	148	170	208	114.56	210	472	328
1435265	YES	No	No	YES	No	134	scaffold_2:1,530,196-1,533,346 (-)	scaffold_2	1530196	1533346	(-)	GO:0004650 GO:0005975 KEGGEC:3.2.1.67 CAZY:GH28 IPRF:ipr000743 IPRF:ipr011050 PFD:pf00295	20	45	27	13	17	47	15	11	33	72	73	24	40	36	21	16	12	16	11	11	22	30	103	13.7766	18	201	55
1191105	No	No	No	No	No	135	scaffold_2:1,796,535-1,799,199 (+)	scaffold_2	1796535	1799199	(+)	GO:0005488 IPRF:ipr016024	607	907	255	609	595	598	689	526	316	478	513	552	561	546	1160	463	652	793	406	805	1043	739	779	598.464	405	295	217
1237417	No	No	No	No	No	135	scaffold_2:1,792,625-1,794,030 (+)	scaffold_2	1792625	1794030	(+)		510	523	126	469	315	312	306	500	329	307	336	551	406	524	611	493	625	711	412	864	689	615	605	223.913	287	410	268
1237423	No	No	No	No	No	135	scaffold_2:1,794,018-1,796,232 (-)	scaffold_2	1794018	1796232	(-)	KOG:KOG1049 IPRF:ipr007854 PFD:pf05182	521	584	274	534	486	508	332	490	363	411	563	499	464	221	816	538	518	499	406	512	559	543	503	194.117	310	242	273
1191832	No	No	No	No	No	136	scaffold_2:2,336,538-2,339,123 (+)	scaffold_2	2336538	2339123	(+)		766	561	361	598	686	915	630	759	747	654	788	689	747	634	1677	1148	1362	1466	1925	1004	2082	1310	904	2305.19	2240	709	1613
1192529	No	No	No	No	No	136	scaffold_2:2,330,174-2,333,671 (+)	scaffold_2	2330174	2333671	(+)	KOG:KOG2238 IPRF:ipr019411 PFD:pf10296	1667	1365	339	1086	1187	1507	525	1446	1950	1122	1191	1194	1350	852	1199	1900	1723	1726	1866	1224	1262	1494	1152	966.542	1682	1191	1649
1238800	No	No	No	No	No	136	scaffold_2:2,328,652-2,329,920 (+)	scaffold_2	2328652	2329920	(+)		203	274	182	233	302	334	170	391	606	763	318	768	335	1024	547	821	1227	1290	1728	1985	1280	881	2036	4651.61	1719	695	1394
459574	No	No	No	No	No	137	scaffold_2:2,814,314-2,815,098 (-)	scaffold_2	2814314	2815098	(-)		61	42	57	31	27	33	39	36	93	62	50	34	24	40	43	32	28	19	20	36	23	33	35	14.589	66	61	109
459678	No	No	No	No	No	137	scaffold_2:2,812,604-2,813,370 (-)	scaffold_2	2812604	2813370	(-)		21	22	14	12	15	13	7	8	58	60	23	16	10	29	52	9	8	4	6	8	5	19	5	2.05698	36	56	94
1239782	No	No	No	No	No	137	scaffold_2:2,813,395-2,814,010 (-)	scaffold_2	2813395	2814010	(-)		42	37	49	23	68	24	36	23	69	113	50	20	20	20	45	23	13	13	13	12	7	18	21	2.05698	48	70	101
1192947	No	No	No	YES	No	138	scaffold_2:2,975,777-2,978,303 (-)	scaffold_2	2975777	2978303	(-)	CAZY:PL35 IPRF:ipr008929 IPRF:ipr012480 PFD:pf07940	4988	4343	5054	6834	7010	7401	5572	5452	6326	6569	7679	6890	8042	9902	9891	8518	8504	9376	7880	6031	8984	6756	7712	15532.9	9107	8547	6771
1240092	No	No	No	No	No	138	scaffold_2:2,978,583-2,980,660 (-)	scaffold_2	2978583	2980660	(-)	GO:0003824 GO:0008152 GO:0016747 KEGGEC:2.3.1.16 KOG:KOG1389 IPRF:ipr002155 IPRF:ipr016039 IPRF:ipr020613 IPRF:ipr020615 IPRF:ipr020616 IPRF:ipr020617 PFD:pf00108 PFD:pf02803	3000	3313	2167	3481	3102	3203	1659	2586	3303	2583	2258	2423	2416	2932	4109	3243	3056	3423	3223	3096	4116	3298	3139	5048.61	3201	1706	1834
1364706	YES	No	No	No	No	138	scaffold_2:2,973,962-2,975,099 (-)	scaffold_2	2973962	2975099	(-)		5360	4545	4981	6114	5425	6610	3598	6417	6438	7736	7266	6696	6264	5876	8007	6519	7730	8435	8476	7589	8403	8450	6057	14620.6	6180	5604	4861
467319	No	No	No	No	No	139	scaffold_2:3,101,476-3,103,804 (+)	scaffold_2	3101476	3103804	(+)	GO:0035091 KOG:KOG2273 IPRF:ipr001683 PFD:pf00787	1033	909	1661	1134	1156	1094	998	1135	1099	1268	1197	1077	824	819	1569	1118	906	868	1099	1035	831	1038	1021	667.991	989	776	853
1240288	YES	No	No	No	No	139	scaffold_2:3,098,995-3,101,494 (-)	scaffold_2	3098995	3101494	(-)	GO:0016020 KOG:KOG2568 IPRF:ipr009637 PFD:pf06814	727	546	1613	769	857	694	901	891	852	613	815	745	769	592	1644	879	861	795	938	1110	676	837	1050	770.637	733	819	783
1324987	No	No	No	No	No	139	scaffold_2:3,094,511-3,098,994 (+)	scaffold_2	3094511	3098994	(+)	GO:0003677 GO:0003899 GO:0006351 KEGGEC:2.7.7.6 KOG:KOG0214 IPRF:ipr007120 IPRF:ipr007121 IPRF:ipr007641 IPRF:ipr007642 IPRF:ipr007644 IPRF:ipr007645 IPRF:ipr007646 IPRF:ipr007647 PFD:pf00562 PFD:pf04560 PFD:pf04561 PFD:pf04563 PFD:pf04565 PFD:pf04566 PFD:pf04567	1292	1208	1910	1187	1225	1092	706	1134	902	731	1014	1093	1079	615	2026	1079	1249	1152	1074	1208	1318	1331	915	746.83	1010	741	860
479655	No	No	No	No	No	140	scaffold_2:3,473,964-3,475,397 (+)	scaffold_2	3473964	3475397	(+)		135	198	150	114	145	166	248	145	123	220	209	172	120	112	108	97	89	80	107	73	84	133	109	90.8398	131	182	185
1214903	No	No	No	No	No	140	scaffold_2:3,468,347-3,470,063 (+)	scaffold_2	3468347	3470063	(+)	GO:0003824 IPRF:ipr009003	101	55	149	176	175	76	234	76	68	58	44	40	34	49	25	39	30	32	29	41	32	50	32	36.7879	50	63	82
1364884	No	No	No	No	No	140	scaffold_2:3,471,817-3,473,758 (-)	scaffold_2	3471817	3473758	(-)	GO:0005515 KOG:KOG0280 IPRF:ipr001680 IPRF:ipr017986 IPRF:ipr019775 PFD:pf00400	68	100	142	85	77	85	152	72	79	90	84	64	79	85	56	58	62	56	47	69	40	57	85	74.6259	116	132	115
518191	No	No	No	No	No	141	scaffold_3:143,321-145,215 (+)	scaffold_3	143321	145215	(+)		11	10	10	5	4	13	7	1	13	35	17	6	3	20	10	5	7	5	5	10	8	3	12	1.33963	19	79	53
1243259	No	No	No	No	No	141	scaffold_3:139,667-141,385 (+)	scaffold_3	139667	141385	(+)		19	21	10	13	11	96	23	14	25	119	29	32	42	256	80	15	51	56	23	24	26	41	116	47.7341	13	2123	814
1365197	No	No	No	No	No	141	scaffold_3:141,952-143,044 (+)	scaffold_3	141952	143044	(+)		110	48	86	53	57	158	40	70	63	321	112	70	69	348	80	39	60	63	50	165	88	22	325	37.3584	87	536	257
1314677	No	No	No	YES	No	142	scaffold_3:223,350-224,208 (-)	scaffold_3	223350	224208	(-)	GO:0004553 GO:0005975 KEGGEC:2.4.1.207 CAZY:GH16 IPRF:ipr000757 IPRF:ipr013320 PFD:pf00722	19	24	63	36	20	33	42	27	29	31	21	20	28	30	59	22	29	39	33	17	45	18	24	138.336	64	65	68
1365218	No	No	No	No	No	142	scaffold_3:213,680-216,026 (-)	scaffold_3	213680	216026	(-)	KOG:KOG1516 MERCO:S09.UNW IPRF:ipr002018 IPRF:ipr019819 IPRF:ipr019826 IPRF:ipr029058 PFD:pf00135	140	512	166	262	290	164	53	255	260	74	42	199	176	108	175	332	222	242	166	127	617	922	73	3056.59	435	531	937
1365219	No	No	No	No	No	142	scaffold_3:218,460-220,792 (-)	scaffold_3	218460	220792	(-)	KOG:KOG1516 MERCO:S09.UNW IPRF:ipr002018 IPRF:ipr019819 IPRF:ipr029058 PFD:pf00135	288	837	228	439	505	251	96	430	512	105	67	334	300	250	281	565	344	436	294	259	1086	1694	128	5037.78	430	519	774
528203	No	No	No	No	No	143	scaffold_3:533,578-534,217 (-)	scaffold_3	533578	534217	(-)		18	11	16	84	64	8	31	33	13	4	12	5	14	5	6	27	17	16	39	9	8	12	5	23.5343	46	17	12
528258	No	No	No	No	No	143	scaffold_3:530,942-532,708 (-)	scaffold_3	530942	532708	(-)		18	10	4	84	108	24	32	35	10	8	24	8	14	8	11	25	18	16	31	4	13	13	7	24.446	88	48	28
528506	No	No	No	No	No	143	scaffold_3:535,635-537,150 (+)	scaffold_3	535635	537150	(+)		14	9	10	36	28	14	16	14	14	4	9	6	12	12	7	18	19	23	23	12	34	16	2	19.8049	34	37	29
528441	No	No	No	No	No	144	scaffold_3:546,529-547,746 (+)	scaffold_3	546529	547746	(+)		34	18	7	116	87	33	24	41	36	56	27	23	16	29	15	37	52	19	55	24	31	39	15	333.304	97	38	72
528482	No	No	No	No	No	144	scaffold_3:538,272-539,953 (+)	scaffold_3	538272	539953	(+)		89	34	38	134	128	39	55	60	57	35	37	28	42	32	26	91	61	76	113	98	60	64	39	175.025	112	47	49
1215252	No	No	No	No	No	144	scaffold_3:541,132-543,728 (-)	scaffold_3	541132	543728	(-)	GO:0046872 IPRF:ipr007087	994	514	136	1136	1403	576	243	966	460	175	148	195	659	159	113	1434	1531	1299	1489	262	1091	1003	181	2418.96	1203	210	383
1193146	No	No	No	No	No	145	scaffold_3:630,841-631,922 (-)	scaffold_3	630841	631922	(-)		107	123	275	166	124	202	195	168	171	174	161	222	192	214	244	216	207	250	367	349	259	210	201	745.772	240	277	269
1193725	No	No	No	No	No	145	scaffold_3:632,242-633,636 (+)	scaffold_3	632242	633636	(+)	GO:0005515 KOG:KOG4563 IPRF:ipr019544 IPRF:ipr019734 PFD:pf10516	256	263	231	141	174	110	290	374	191	364	210	446	277	317	961	406	455	877	1333	737	847	488	439	4971.81	516	234	395
1244625	No	No	No	No	No	145	scaffold_3:627,697-629,979 (-)	scaffold_3	627697	629979	(-)		23	25	17	39	27	49	19	46	31	52	54	62	42	59	50	69	51	231	496	202	479	84	66	2266.34	88	40	39
535054	No	No	No	No	No	146	scaffold_3:800,285-802,799 (-)	scaffold_3	800285	802799	(-)		259	220	379	465	473	420	162	513	508	624	913	1305	768	708	5021	638	881	840	469	770	765	1012	772	735.82	630	933	377
1194517	No	No	No	No	No	146	scaffold_3:804,758-807,457 (-)	scaffold_3	804758	807457	(-)	GO:0005515 KEGGEC:2.7.11.1 KOG:KOG0271 IPRF:ipr001680 IPRF:ipr012972 IPRF:ipr017986 IPRF:ipr019775 IPRF:ipr020472 PFD:pf00400 PFD:pf08154	267	347	132	271	254	246	289	237	232	303	388	390	288	298	881	238	403	466	220	414	678	343	416	264.33	364	285	278
1346783	No	No	No	No	No	146	scaffold_3:807,630-809,015 (+)	scaffold_3	807630	809015	(+)	IPRF:ipr003829 IPRF:ipr011051 IPRF:ipr012093 PFD:pf02678	330	246	348	363	213	148	334	244	238	184	143	333	227	381	1822	136	429	244	170	572	264	411	384	306.3	417	329	300
547001	No	No	No	No	No	147	scaffold_3:1,192,392-1,193,901 (+)	scaffold_3	1192392	1193901	(+)		127	119	74	115	128	320	39	127	199	286	257	161	125	135	24	95	111	109	121	103	140	82	117	78.3553	134	339	240
547115	No	No	No	No	No	147	scaffold_3:1,188,693-1,190,174 (-)	scaffold_3	1188693	1190174	(-)		3633	2348	2400	4891	4153	8604	201	2560	3436	4915	10039	2860	3459	1379	1500	2324	1443	1620	3517	1169	1819	948	1592	1614.38	2817	6971	5273
547463	No	No	No	No	No	147	scaffold_3:1,196,449-1,197,463 (+)	scaffold_3	1196449	1197463	(+)		4	4	3	5	3	7	2	7	8	8	6	5	3	4	2	5	5	1	4	5	2	1	1	7.46302	5	13	12
1194844	No	No	No	No	No	148	scaffold_3:1,357,504-1,359,191 (-)	scaffold_3	1357504	1359191	(-)	GO:0008152 KOG:KOG2862 IPRF:ipr000192 IPRF:ipr015424 IPRF:ipr020578 IPRF:ipr024169 PFD:pf00266	3003	3276	4828	4074	5747	1778	953	1292	845	1387	2058	1471	1237	930	2687	845	1229	1209	987	1929	1668	2072	1276	826.374	935	610	471
1314937	No	No	No	No	No	148	scaffold_3:1,359,899-1,362,438 (-)	scaffold_3	1359899	1362438	(-)	GO:0005515 KOG:KOG1587 IPRF:ipr001680 IPRF:ipr017986 PFD:pf00400	718	687	1042	841	758	615	511	778	523	543	679	686	687	447	915	709	670	654	609	656	544	707	593	289.395	472	476	531
1347131	No	No	No	No	No	148	scaffold_3:1,352,378-1,356,957 (+)	scaffold_3	1352378	1356957	(+)	GO:0003824 GO:0004783 GO:0005506 GO:0008152 GO:0008652 GO:0009337 GO:0010181 GO:0016491 GO:0020037 GO:0050661 GO:0051536 GO:0051539 GO:0055114 KEGGEC:1.8.1.2 KOG:KOG0560 IPRF:ipr001094 IPRF:ipr005117 IPRF:ipr006066 IPRF:ipr006067 IPRF:ipr008254 IPRF:ipr009014 IPRF:ipr011786 IPRF:ipr029039 IPRF:ipr029061 PFD:pf00258 PFD:pf01077 PFD:pf03460	17038	17537	6474	31824	75989	6143	1828	2754	7279	3657	3385	1526	1917	1250	690	1241	1591	1269	1542	1561	1220	3987	1848	696.152	3204	2296	2315
1246600	No	No	No	No	No	149	scaffold_3:1,447,688-1,449,647 (+)	scaffold_3	1447688	1449647	(+)	GO:0008152 GO:0016787 MERCO:S09.UNW IPRF:ipr013094 IPRF:ipr029058 PFD:pf07859	259	262	126	240	221	253	373	196	168	256	285	275	218	195	46	193	132	120	169	149	209	168	266	186.982	139	312	208
1246611	No	No	No	No	No	149	scaffold_3:1,450,755-1,453,226 (+)	scaffold_3	1450755	1453226	(+)	GO:0003824 GO:0008762 GO:0016491 GO:0016614 GO:0050660 GO:0055114 KOG:KOG1231 IPRF:ipr006094 IPRF:ipr012951 IPRF:ipr016166 PFD:pf01565 PFD:pf08031	63	62	54	27	16	46	149	35	37	135	85	51	22	33	12	13	16	23	17	20	28	23	39	26.8833	8	149	135
1246612	No	No	No	No	No	149	scaffold_3:1,453,420-1,455,757 (-)	scaffold_3	1453420	1455757	(-)	IPRF:ipr009992 PFD:pf07428	54	11	16	7	11	9	487	18	11	21	17	16	21	13	22	31	37	15	22	21	27	8	29	13.4395	12	46	40
554950	YES	No	No	No	No	150	scaffold_3:1,471,507-1,473,487 (-)	scaffold_3	1471507	1473487	(-)	KEGGEC:3.1.1.73 IPRF:ipr011118 IPRF:ipr029058 PFD:pf07519	85	165	5	43	70	267	45	27	46	228	249	225	199	217	28	51	38	56	39	59	89	177	199	54.0994	43	408	109
1246655	No	No	No	No	No	150	scaffold_3:1,486,186-1,489,067 (-)	scaffold_3	1486186	1489067	(-)	GO:0035091 KOG:KOG2273 IPRF:ipr001683 IPRF:ipr015404 PFD:pf00787 PFD:pf09325	571	555	756	598	578	605	414	628	554	521	605	538	582	437	945	552	544	589	567	559	627	650	583	452.596	477	491	447
1314970	YES	No	No	No	No	150	scaffold_3:1,489,667-1,491,355 (+)	scaffold_3	1489667	1491355	(+)	KEGGEC:3.1.1.73 IPRF:ipr011118 IPRF:ipr029058 PFD:pf07519	162	311	12	96	130	519	71	71	119	465	477	432	399	460	35	116	98	113	78	86	120	248	303	107.862	84	1066	309
558249	No	No	No	No	No	151	scaffold_3:1,624,596-1,626,171 (+)	scaffold_3	1624596	1626171	(+)		200	246	7	229	169	258	133	170	176	141	205	136	193	57	25	259	224	166	203	104	182	197	162	86.3888	173	240	278
558479	No	No	No	No	No	151	scaffold_3:1,626,066-1,627,418 (+)	scaffold_3	1626066	1627418	(+)		257	296	10	346	262	303	207	268	276	408	366	418	278	486	82	293	337	332	312	205	423	308	275	105.183	348	637	761
1315021	No	No	No	No	No	151	scaffold_3:1,628,218-1,630,129 (+)	scaffold_3	1628218	1630129	(+)	GO:0003700 GO:0006355 GO:0008270 GO:0043565 IPRF:ipr000679 PFD:pf00320	194	214	24	172	132	163	126	282	118	100	138	156	209	59	42	280	344	217	274	105	168	324	174	138.859	431	210	303
561891	No	No	No	No	No	152	scaffold_3:1,815,773-1,818,262 (-)	scaffold_3	1815773	1818262	(-)	IPRF:ipr011935 IPRF:ipr025554 PFD:pf13598 PFD:pf13600	375	182	87	1172	1301	337	51	41	48	56	47	31	28	42	406	28	48	23	32	36	84	147	26	65.2443	51	200	88
1194872	No	No	No	No	No	152	scaffold_3:1,813,064-1,814,998 (-)	scaffold_3	1813064	1814998	(-)	IPRF:ipr011935 IPRF:ipr025554 PFD:pf13598 PFD:pf13600	130	72	40	1606	1693	191	14	44	28	51	44	42	47	46	142	33	105	90	50	104	179	305	52	29.1823	118	179	81
1365701	No	No	No	No	No	152	scaffold_3:1,818,752-1,820,247 (+)	scaffold_3	1818752	1820247	(+)	GO:0004672 GO:0005524 GO:0006468 GO:0016772 KEGGEC:2.7.11.1 KOG:KOG1290 IPRF:ipr000719 IPRF:ipr002290 IPRF:ipr008271 IPRF:ipr011009 PFD:pf00069	91	69	70	342	323	154	76	112	68	47	50	71	96	89	189	97	86	108	99	108	85	81	83	163.297	98	152	119
567182	No	No	No	No	No	153	scaffold_3:2,030,072-2,031,785 (+)	scaffold_3	2030072	2031785	(+)		186	159	289	368	388	248	252	219	204	204	173	211	245	313	195	173	180	200	252	214	326	206	261	804.737	221	311	214
1194608	No	No	No	No	No	153	scaffold_3:2,026,105-2,027,288 (-)	scaffold_3	2026105	2027288	(-)	GO:0008654 GO:0016020 GO:0016780 KEGGEC:2.7.8.- KOG:KOG1617 IPRF:ipr000462 PFD:pf01066	311	312	419	317	292	299	392	328	294	203	221	253	365	289	331	306	296	304	340	401	184	249	392	591.291	230	389	404
1365764	No	No	No	No	No	153	scaffold_3:2,033,535-2,034,205 (-)	scaffold_3	2033535	2034205	(-)		48	42	102	78	55	79	33	71	74	100	99	89	94	125	60	71	73	107	105	139	127	62	110	529.551	111	141	191
587396	No	No	No	No	No	154	scaffold_3:3,069,947-3,071,193 (-)	scaffold_3	3069947	3071193	(-)		306	293	78	320	187	185	92	171	194	68	139	109	238	43	610	205	448	269	148	75	200	339	155	180.526	243	175	189
587397	No	No	No	No	No	154	scaffold_3:3,071,195-3,073,013 (+)	scaffold_3	3071195	3073013	(+)	GO:0003700 GO:0005634 GO:0006355 GO:0043565 KOG:KOG0627 IPRF:ipr000232 PFD:pf00447	547	476	144	510	480	269	155	326	358	142	335	331	546	99	1242	431	871	625	271	182	412	667	360	259.218	461	386	416
1215876	No	No	No	No	No	154	scaffold_3:3,073,125-3,074,392 (-)	scaffold_3	3073125	3074392	(-)		286	283	114	424	260	152	91	297	313	214	249	351	335	329	1354	262	687	493	223	239	357	461	300	283.66	308	291	362
588605	No	No	No	No	No	155	scaffold_3:3,129,439-3,132,566 (-)	scaffold_3	3129439	3132566	(-)		478	486	12	415	418	536	199	353	329	221	494	408	602	125	118	669	713	607	599	193	497	533	355	275.864	592	366	453
1193837	No	No	No	No	No	155	scaffold_3:3,127,761-3,129,237 (-)	scaffold_3	3127761	3129237	(-)		510	508	4	429	515	618	235	439	499	553	687	750	778	427	141	714	819	888	758	301	650	615	453	367.529	574	339	506
1366079	No	No	No	No	No	155	scaffold_3:3,134,020-3,136,556 (-)	scaffold_3	3134020	3136556	(-)	GO:0046907 KOG:KOG0864 IPRF:ipr000156 PFD:pf00638	935	874	230	1032	1046	940	733	1022	937	936	981	1222	1022	1003	653	1439	1198	1388	1540	913	1226	944	1062	949.832	1416	686	942
1196666	YES	No	No	No	No	156	scaffold_4:345,612-348,146 (-)	scaffold_4	345612	348146	(-)	KEGGEC:3.1.1.3 KOG:KOG1516 MERCO:S09.UNW IPRF:ipr002018 IPRF:ipr019819 IPRF:ipr019826 IPRF:ipr029058 PFD:pf00135	1774	1077	19	202	290	134	8	1643	5052	446	456	472	681	1628	650	1002	1034	1995	1021	1439	1093	3438	800	2782.2	1408	2103	2460
1216071	No	No	No	No	No	156	scaffold_4:338,871-340,566 (-)	scaffold_4	338871	340566	(-)	GO:0005506 GO:0016491 GO:0016706 GO:0055114 KEGGEC:1.14.11.13 KOG:KOG0143 IPRF:ipr002283 IPRF:ipr005123 IPRF:ipr026992 PFD:pf03171 PFD:pf14226	1130	4227	167	2639	3960	745	123	201	638	311	304	249	217	290	255	153	141	171	181	171	202	312	287	215.46	1072	939	894
1327482	No	No	No	No	No	156	scaffold_4:341,149-344,843 (+)	scaffold_4	341149	344843	(+)	GO:0016020 GO:0055085 TCDB:2.A.1.14.17 KOG:KOG2533 IPRF:ipr011701 IPRF:ipr020846 PFD:pf07690	151	491	85	948	1075	263	52	32	53	56	53	33	32	33	68	30	37	29	38	41	30	40	41	22.6268	73	298	146
616888	No	No	No	No	No	157	scaffold_4:890,882-891,850 (+)	scaffold_4	890882	891850	(+)		13	14	34	18	7	25	16	17	22	18	23	29	18	17	7	42	29	46	56	44	37	12	28	122.356	58	43	81
616977	No	No	No	No	No	157	scaffold_4:892,438-893,876 (+)	scaffold_4	892438	893876	(+)		595	437	905	587	485	619	323	549	699	504	387	663	660	261	541	1524	1417	2394	4426	1195	2485	1050	1042	9131.48	4183	1547	1810
1196301	No	No	No	No	No	157	scaffold_4:894,556-895,055 (+)	scaffold_4	894556	895055	(+)	GO:0046872 KOG:KOG1721 IPRF:ipr007087 IPRF:ipr015880 PFD:pf00096 PFD:pf13465	476	326	639	421	467	452	296	527	612	769	367	863	636	855	354	1216	1068	2390	3749	977	1900	646	835	5664.99	2365	1180	1235
1195416	No	No	No	No	No	158	scaffold_4:1,136,546-1,139,451 (+)	scaffold_4	1136546	1139451	(+)	KOG:KOG2217 IPRF:ipr005011 PFD:pf03343	576	672	1105	767	768	602	555	760	833	494	740	807	737	457	1888	669	932	792	554	746	1326	734	542	356.268	755	606	795
1196882	No	No	No	No	No	158	scaffold_4:1,133,155-1,135,296 (-)	scaffold_4	1133155	1135296	(-)	GO:0003723 GO:0005488 GO:0005515 KOG:KOG2141 IPRF:ipr003890 IPRF:ipr003891 IPRF:ipr016024 PFD:pf02847 PFD:pf02854	210	235	241	287	298	196	355	227	170	141	197	194	223	148	535	168	255	213	156	283	258	234	194	144.797	248	265	275
1253199	No	No	No	No	No	158	scaffold_4:1,135,675-1,136,379 (-)	scaffold_4	1135675	1136379	(-)		82	94	101	97	92	75	93	61	50	23	55	44	65	9	210	53	75	49	27	66	73	77	36	38.8882	91	115	96
1185783	No	No	No	No	No	159	scaffold_4:1,172,186-1,173,981 (+)	scaffold_4	1172186	1173981	(+)	GO:0016020 GO:0055085 KOG:KOG2722 IPRF:ipr004776 PFD:pf03547	74	70	192	215	153	144	100	83	100	127	134	86	86	80	56	55	52	35	51	44	39	52	39	97.9658	61	132	114
1253256	No	No	No	No	No	159	scaffold_4:1,169,719-1,170,694 (-)	scaffold_4	1169719	1170694	(-)		24	28	40	38	26	24	12	25	30	38	36	26	28	25	20	18	25	23	23	14	21	13	20	15.8335	26	37	32
1253264	No	No	No	No	No	159	scaffold_4:1,174,229-1,175,291 (-)	scaffold_4	1174229	1175291	(-)		27	28	36	35	27	27	16	25	28	32	42	25	22	19	19	18	25	19	18	15	26	15	23	23.2015	44	69	63
637210	No	No	No	No	No	160	scaffold_4:1,554,434-1,555,513 (+)	scaffold_4	1554434	1555513	(+)		25	26	28	29	21	30	20	21	22	55	33	33	24	34	25	35	30	29	29	45	62	45	26	76.9121	48	24	33
637974	No	No	No	No	No	160	scaffold_4:1,556,284-1,559,037 (+)	scaffold_4	1556284	1559037	(+)	GO:0003924 GO:0004871 GO:0007165 GO:0007186 GO:0019001 GO:0031683 KOG:KOG0085 IPRF:ipr001019 IPRF:ipr011025 IPRF:ipr027417 PFD:pf00503	2526	1841	4450	1551	1652	1879	1778	2615	2464	3806	1922	3251	2110	3608	6719	4197	4075	5163	7487	7002	8313	4001	5449	19182.5	5987	2411	4794
1366641	No	No	No	No	No	160	scaffold_4:1,555,310-1,556,461 (-)	scaffold_4	1555310	1556461	(-)	GO:0000413 GO:0003755 GO:0006457 KEGGEC:5.2.1.8 KOG:KOG0884 IPRF:ipr002130 IPRF:ipr029000 PFD:pf00160	62	71	66	44	52	45	46	40	52	86	69	64	62	37	67	64	68	58	62	117	88	78	89	221.078	117	57	69
649499	No	No	No	No	No	161	scaffold_4:2,010,769-2,011,859 (+)	scaffold_4	2010769	2011859	(+)		14	12	33	23	24	25	14	17	13	60	36	73	29	73	41	16	17	25	16	46	25	13	32	43.4775	24	119	74
1366795	No	No	No	No	No	161	scaffold_4:2,012,174-2,014,380 (+)	scaffold_4	2012174	2014380	(+)		12	14	17	25	22	20	26	8	14	27	23	30	17	32	19	12	8	9	12	7	15	11	16	25.1116	15	75	33
1446562	No	No	No	No	No	161	scaffold_4:2,008,731-2,010,758 (+)	scaffold_4	2008731	2010758	(+)		12	12	38	33	18	41	19	19	16	26	27	34	25	18	44	17	23	23	19	24	19	14	31	46.0617	22	67	47
654056	No	No	No	No	No	162	scaffold_4:2,220,932-2,222,803 (-)	scaffold_4	2220932	2222803	(-)	GO:0003676 GO:0005524 KEGGEC:3.6.4.13 TCDB:3.A.18.1.1 KOG:KOG0331 IPRF:ipr000629 IPRF:ipr001650 IPRF:ipr011545 IPRF:ipr014001 IPRF:ipr014014 IPRF:ipr027417 PFD:pf00270 PFD:pf00271	1706	1900	1979	2523	2473	2650	1658	2028	1697	1151	1501	1772	2010	1218	8342	2420	3154	2754	2168	3725	4355	2788	3316	3270.51	2052	1622	1587
654114	No	No	No	No	No	162	scaffold_4:2,219,815-2,221,031 (-)	scaffold_4	2219815	2221031	(-)	KOG:KOG0331 IPRF:ipr001650 IPRF:ipr027417 PFD:pf00271	328	535	353	403	508	418	426	276	226	552	520	738	471	1184	3117	768	737	378	319	1228	1684	902	862	768.679	267	261	239
654157	No	No	No	No	No	162	scaffold_4:2,224,701-2,226,238 (-)	scaffold_4	2224701	2226238	(-)		1	3	2	2	1	2	3	2	5	5	3	6	1	10	11	8	7	2	2	12	20	12	8	13.8241	7	4	3
1195460	No	No	No	No	No	163	scaffold_4:2,753,049-2,753,392 (+)	scaffold_4	2753049	2753392	(+)	GO:0004129 GO:0005739 KOG:KOG3057 IPRF:ipr003213 PFD:pf02297	326	282	369	728	552	204	566	241	261	165	172	196	187	354	584	296	242	234	259	313	230	155	261	445.406	177	121	126
1195653	No	No	No	No	No	163	scaffold_4:2,756,417-2,757,221 (+)	scaffold_4	2756417	2757221	(+)		246	150	1124	2632	1858	138	223	640	153	395	165	240	156	75	39	85	141	77	87	117	49	83	100	112.183	275	64	39
1367013	No	No	No	No	No	163	scaffold_4:2,757,757-2,758,554 (+)	scaffold_4	2757757	2758554	(+)	GO:0004540 GO:0008033 KEGGEC:3.1.26.5 KOG:KOG4639 IPRF:ipr002759 PFD:pf01900	85	104	83	160	170	82	100	55	73	96	85	61	76	65	84	76	58	57	62	93	55	76	84	66.5839	57	47	50
672811	No	No	No	No	No	164	scaffold_4:2,894,034-2,896,642 (+)	scaffold_4	2894034	2896642	(+)	GO:0004672 GO:0005524 GO:0006468 GO:0016772 IPRF:ipr000719 IPRF:ipr008266 IPRF:ipr011009	14	11	31	12	16	25	24	16	18	13	17	15	13	9	12	13	12	8	13	7	12	9	8	6.26601	25	39	32
1367046	No	No	No	No	No	164	scaffold_4:2,874,557-2,877,335 (+)	scaffold_4	2874557	2877335	(+)	GO:0016772 IPRF:ipr011009	8	9	10	10	15	17	14	11	9	6	14	12	15	4	29	17	16	16	12	14	21	15	5	20.5222	98	112	120
1367047	No	No	No	No	No	164	scaffold_4:2,878,022-2,880,891 (-)	scaffold_4	2878022	2880891	(-)	GO:0004672 GO:0006468 GO:0016772 IPRF:ipr008266 IPRF:ipr011009	16	22	49	32	27	23	45	19	28	19	16	12	16	19	16	15	13	26	31	9	23	25	15	27.5531	78	93	83
672954	No	No	No	No	No	165	scaffold_4:2,906,128-2,909,255 (+)	scaffold_4	2906128	2909255	(+)	GO:0004672 GO:0006468 GO:0016772 IPRF:ipr008266 IPRF:ipr011009	15	8	26	19	15	13	28	7	13	5	8	10	7	10	5	10	11	8	14	1	17	8	6	11.0973	107	95	90
1216727	No	No	No	No	No	165	scaffold_4:2,900,143-2,901,871 (-)	scaffold_4	2900143	2901871	(-)		80	78	66	100	114	97	50	88	92	40	76	56	79	78	110	50	71	77	59	91	78	77	102	60.0759	273	254	239
1328907	No	No	No	No	No	165	scaffold_4:2,902,029-2,905,388 (+)	scaffold_4	2902029	2905388	(+)	GO:0004672 GO:0006468 GO:0016772 IPRF:ipr008266 IPRF:ipr011009	9	7	7	3	5	9	12	8	10	2	6	4	7	4	11	6	7	2	6	5	6	4	6	6.36109	44	51	45
677604	No	No	No	No	No	166	scaffold_4:3,088,471-3,089,824 (-)	scaffold_4	3088471	3089824	(-)		7	9	44	12	18	19	9	17	8	21	18	35	27	31	8	23	22	72	106	35	97	22	31	279.926	45	75	39
677879	No	No	No	No	No	166	scaffold_4:3,093,853-3,095,850 (+)	scaffold_4	3093853	3095850	(+)	KOG:KOG3140 PFD:pf09335	546	486	252	544	477	567	227	568	587	616	476	721	681	734	293	865	977	1624	2135	827	2496	839	922	3022.71	711	821	836
1367107	No	No	No	No	No	166	scaffold_4:3,093,022-3,093,527 (+)	scaffold_4	3093022	3093527	(+)		114	107	56	100	81	101	41	78	95	44	75	77	115	29	66	167	163	197	301	132	481	181	152	695.086	135	127	112
677944	No	No	No	No	No	167	scaffold_4:3,103,741-3,105,727 (-)	scaffold_4	3103741	3105727	(-)		92	69	426	173	142	178	78	118	133	114	122	88	130	160	76	153	141	244	493	136	377	132	158	798.273	226	269	261
677959	No	No	No	No	No	167	scaffold_4:3,102,962-3,103,884 (+)	scaffold_4	3102962	3103884	(+)		5	5	18	23	27	9	6	4	9	8	9	8	13	42	15	13	11	10	26	18	37	12	15	91.5571	29	42	55
1349805	No	No	No	No	No	167	scaffold_4:3,112,004-3,113,047 (-)	scaffold_4	3112004	3113047	(-)		61	54	435	111	111	163	58	88	100	78	90	74	109	110	68	141	130	168	414	121	335	139	129	728.677	226	359	281
678870	No	No	No	No	No	168	scaffold_4:3,201,308-3,202,667 (+)	scaffold_4	3201308	3202667	(+)		64	47	392	145	104	196	65	82	100	75	98	81	110	115	66	103	121	189	404	119	372	115	125	738.81	161	220	192
1367131	No	No	No	No	No	168	scaffold_4:3,193,556-3,194,299 (+)	scaffold_4	3193556	3194299	(+)		29	20	121	56	52	84	60	52	57	43	47	37	71	116	23	44	54	132	199	64	150	68	46	264.175	50	90	59
1367132	No	No	No	No	No	168	scaffold_4:3,198,507-3,200,391 (+)	scaffold_4	3198507	3200391	(+)		15	26	52	38	59	46	83	44	52	33	26	30	40	51	27	34	26	34	50	35	26	25	38	78.2042	36	61	53
708453	No	No	No	No	No	169	scaffold_5:1,306,740-1,308,579 (-)	scaffold_5	1306740	1308579	(-)		88	59	147	60	62	79	25	49	52	14	52	19	63	3	75	70	68	32	57	33	37	65	36	37.6479	122	68	103
708618	No	No	No	No	No	169	scaffold_5:1,305,302-1,307,509 (-)	scaffold_5	1305302	1307509	(-)		196	144	403	185	183	197	73	151	138	82	153	90	168	37	151	143	137	150	192	79	146	140	100	112.602	275	193	229
1413879	No	No	No	No	No	169	scaffold_5:1,303,122-1,304,650 (-)	scaffold_5	1303122	1304650	(-)	GO:0005515 GO:0005634 GO:0008270 GO:0018024 GO:0034968 KEGGEC:2.1.1.43 KOG:KOG1082 IPRF:ipr001214 IPRF:ipr003606 IPRF:ipr003616 IPRF:ipr007728 PFD:pf00856 PFD:pf05033	345	261	523	377	411	384	187	326	310	329	331	308	311	343	393	307	300	298	302	287	316	304	235	260.692	349	366	400
1197691	No	No	No	No	No	170	scaffold_5:1,430,880-1,433,306 (-)	scaffold_5	1430880	1433306	(-)	GO:0005524 KEGGEC:2.7.4.2 KOG:KOG4519 IPRF:ipr006204 IPRF:ipr013750 IPRF:ipr016005 IPRF:ipr020568 PFD:pf00288 PFD:pf08544	481	465	255	628	605	479	743	573	413	451	494	571	499	641	3363	617	1210	737	597	1465	576	873	607	441.65	1428	492	610
1198938	No	No	No	No	No	170	scaffold_5:1,428,868-1,430,555 (+)	scaffold_5	1428868	1430555	(+)	TCDB:2.A.18.6.2 KOG:KOG1305 IPRF:ipr013057 PFD:pf01490	351	300	437	289	335	319	268	414	348	274	284	446	410	376	856	414	433	413	427	562	438	420	484	448.672	456	398	457
1367568	No	No	No	No	No	170	scaffold_5:1,426,910-1,428,140 (-)	scaffold_5	1426910	1428140	(-)	GO:0005515 IPRF:ipr001810	112	93	49	90	93	98	95	113	90	87	78	101	110	113	246	82	99	107	86	145	183	119	148	213.809	112	161	176
713868	YES	No	No	No	No	171	scaffold_5:1,503,261-1,505,941 (+)	scaffold_5	1503261	1505941	(+)	GO:0004252 GO:0006508 GO:0008236 KEGGEC:3.4.14.9 MERCO:S53.010 IPRF:ipr000209 IPRF:ipr009020 IPRF:ipr015366 IPRF:ipr030400 PFD:pf00082 PFD:pf09286	1597	1204	155	1276	1260	957	2934	1492	1351	933	710	601	1161	865	90	1392	1198	819	1067	384	1022	666	548	743.248	886	753	923
1198250	No	No	No	No	No	171	scaffold_5:1,515,501-1,516,297 (+)	scaffold_5	1515501	1516297	(+)	IPRF:ipr025376 PFD:pf14283	3935	3475	1315	398	1318	329	5038	446	8778	3554	541	442	276	1094	605	204	358	251	85	135	38	668	325	102.171	503	1142	3047
1198418	No	No	No	No	No	171	scaffold_5:1,513,475-1,515,280 (+)	scaffold_5	1513475	1515280	(+)	GO:0016020 GO:0055085 KOG:KOG0254 IPRF:ipr011701 IPRF:ipr020846 PFD:pf07690	39	28	32	64	43	35	511	24	48	35	36	21	13	25	71	19	37	22	21	28	36	26	26	28.6033	46	57	55
763819	No	No	No	No	No	172	scaffold_6:172,989-175,072 (+)	scaffold_6	172989	175072	(+)	GO:0016491 GO:0016706 GO:0055114 KEGGEC:1.14.11.13 KOG:KOG0143 IPRF:ipr005123 IPRF:ipr026992 PFD:pf03171 PFD:pf14226	4	15	10	11	8	59	30	18	41	33	23	510	357	267	16	93	29	101	20	35	11	18	35	33.4821	5	234	53
1368112	No	No	No	No	No	172	scaffold_6:175,461-176,911 (+)	scaffold_6	175461	176911	(+)	GO:0016491 GO:0016706 GO:0055114 KEGGEC:1.14.11.13 KOG:KOG0143 IPRF:ipr005123 IPRF:ipr026992 PFD:pf03171 PFD:pf14226	109	297	181	157	184	1105	131	130	307	2092	2642	3352	1561	2244	454	484	153	835	192	310	76	407	314	195.746	74	2789	345
1417251	No	No	No	No	No	172	scaffold_6:171,675-173,313 (+)	scaffold_6	171675	173313	(+)	GO:0016491 GO:0016706 GO:0055114 KEGGEC:1.14.11.13 KOG:KOG0143 IPRF:ipr005123 IPRF:ipr026992 PFD:pf03171 PFD:pf14226	16	46	9	18	21	339	9	26	59	140	110	644	419	433	90	129	63	109	51	117	64	76	84	281.543	11	391	68
766343	No	No	No	No	No	173	scaffold_6:244,778-246,492 (+)	scaffold_6	244778	246492	(+)		9	6	9	8	5	19	3	7	15	12	12	9	8	17	8	6	10	5	12	3	5	11	4	11.2399	51	56	81
1265329	No	No	No	No	No	173	scaffold_6:242,853-244,766 (-)	scaffold_6	242853	244766	(-)		15	17	22	14	20	17	32	21	24	28	38	28	18	28	31	26	35	32	31	17	28	28	28	29.5626	65	57	75
1368134	No	No	No	No	No	173	scaffold_6:241,116-242,478 (-)	scaffold_6	241116	242478	(-)		47	33	27	60	67	85	51	53	47	52	67	37	59	61	20	37	25	30	45	22	20	35	36	41.0878	77	131	96
768631	No	No	No	No	No	174	scaffold_6:389,228-391,940 (+)	scaffold_6	389228	391940	(+)		24	19	86	49	36	85	19	34	79	794	325	655	97	1583	557	365	1023	1895	491	1462	2395	670	1870	6240.9	712	407	155
1368178	No	No	No	No	No	174	scaffold_6:385,828-386,477 (+)	scaffold_6	385828	386477	(+)	IPRF:ipr028217 PFD:pf14615	192	262	215	353	243	365	318	224	229	382	335	249	228	425	804	216	267	394	226	367	512	320	369	1048.94	218	210	161
1368179	No	No	No	No	No	174	scaffold_6:386,758-387,051 (-)	scaffold_6	386758	387051	(-)		21	29	79	24	15	17	56	19	29	51	16	58	22	170	173	61	76	69	58	462	403	168	310	468.871	51	75	70
771531	No	No	No	No	No	175	scaffold_6:533,596-534,830 (+)	scaffold_6	533596	534830	(+)		21	19	52	31	29	98	65	40	114	48	33	45	51	82	27	53	61	35	52	28	19	21	30	93.3246	23	317	176
771634	No	No	No	No	No	175	scaffold_6:544,746-545,898 (+)	scaffold_6	544746	545898	(+)		3	4	10	8	10	17	12	2	11	9	17	12	9	17	5	11	10	9	7	6	5	1	3	19.0357	16	35	32
1438109	No	No	No	No	No	175	scaffold_6:546,807-550,157 (-)	scaffold_6	546807	550157	(-)		144	137	194	155	159	290	199	170	194	108	156	142	171	89	115	185	151	178	242	141	172	166	109	153.409	679	669	726
1265919	No	No	No	No	No	176	scaffold_6:591,000-593,454 (-)	scaffold_6	591000	593454	(-)	GO:0006812 GO:0015299 GO:0016020 GO:0055085 IPRF:ipr006153 PFD:pf00999	92	65	77	67	56	94	49	63	60	95	95	74	67	61	49	50	51	70	92	60	71	60	55	89.5434	114	188	90
1368240	No	No	No	No	No	176	scaffold_6:595,409-597,061 (-)	scaffold_6	595409	597061	(-)		11	4	5	11	7	5	12	19	20	7	9	22	17	20	35	27	26	13	19	25	6	14	12	19.0833	27	61	41
1447807	No	No	No	No	No	176	scaffold_6:593,510-595,040 (+)	scaffold_6	593510	595040	(+)	GO:0005525 GO:0005622 GO:0006184 GO:0007165 GO:0007264 GO:0015031 GO:0016020 TCDB:9.A.50.1.1 KOG:KOG0080 IPRF:ipr001806 IPRF:ipr003578 IPRF:ipr003579 IPRF:ipr005225 IPRF:ipr020849 IPRF:ipr027417 PFD:pf00071	13	12	14	13	3	19	30	8	12	15	21	21	7	25	10	9	5	4	3	4	8	6	11	34.1044	49	197	105
794932	No	No	No	No	No	177	scaffold_6:1,218,435-1,219,706 (+)	scaffold_6	1218435	1219706	(+)	GO:0046872 IPRF:ipr000571	14	44	35	27	13	312	11	16	65	99	220	511	271	245	28	39	37	37	80	627	111	11	421	30.7553	12	114	85
1200046	No	No	No	No	No	177	scaffold_6:1,215,798-1,216,343 (+)	scaffold_6	1215798	1216343	(+)		49	94	29	24	34	167	5	5	72	106	69	174	224	383	32	64	47	109	181	303	89	18	420	41.9002	8	38	23
1200735	No	No	No	No	No	177	scaffold_6:1,214,334-1,215,106 (+)	scaffold_6	1214334	1215106	(+)	GO:0046872 IPRF:ipr000571 PFD:pf00642	1050	1253	898	398	412	1822	40	252	616	1142	1240	1928	2379	2745	310	836	617	1018	1248	2078	1458	490	3064	1419.43	226	545	549
795597	No	No	No	No	No	178	scaffold_6:1,233,121-1,234,318 (-)	scaffold_6	1233121	1234318	(-)		243	243	339	342	320	582	173	458	530	700	527	899	681	711	651	775	725	796	1012	622	965	474	552	1864.87	681	650	863
795683	No	No	No	No	No	178	scaffold_6:1,237,525-1,238,343 (+)	scaffold_6	1237525	1238343	(+)		17	17	31	23	15	23	12	8	15	7	21	22	23	6	48	22	24	14	42	12	38	14	28	115.999	68	39	61
1201002	No	No	No	No	No	178	scaffold_6:1,234,110-1,236,878 (-)	scaffold_6	1234110	1236878	(-)	GO:0004672 GO:0005524 GO:0006468 GO:0016772 KEGGEC:2.7.11.- KOG:KOG0610 IPRF:ipr000719 IPRF:ipr002290 IPRF:ipr008271 IPRF:ipr011009 PFD:pf00069	372	358	408	418	426	421	184	374	313	207	297	410	514	165	1004	519	561	621	883	518	1074	450	455	2580.11	820	366	567
1201281	No	No	No	No	No	179	scaffold_6:1,292,981-1,294,861 (-)	scaffold_6	1292981	1294861	(-)		480	528	500	567	545	590	488	759	829	476	507	683	727	674	767	912	865	932	1225	787	1067	824	630	1396.1	1150	906	1020
1267534	YES	No	No	YES	No	179	scaffold_6:1,289,175-1,292,303 (-)	scaffold_6	1289175	1292303	(-)	GO:0003824 CAZY:GH125 IPRF:ipr008313 IPRF:ipr008928 PFD:pf06824	842	949	567	673	962	866	645	811	855	466	303	546	875	739	653	884	650	1136	1370	1150	1417	1399	1021	2329.92	1154	887	955
1368473	No	No	No	No	No	179	scaffold_6:1,286,445-1,288,965 (-)	scaffold_6	1286445	1288965	(-)	GO:0005515 IPRF:ipr000008 PFD:pf00168	463	436	530	375	311	421	150	406	318	366	389	456	443	260	729	527	495	745	941	476	834	562	400	1381.72	1109	903	983
1267634	No	No	No	No	No	180	scaffold_6:1,349,308-1,350,541 (+)	scaffold_6	1349308	1350541	(+)	KOG:KOG3152 PFD:pf14259	149	212	136	111	91	97	187	133	136	145	120	198	132	171	534	157	225	250	190	158	419	149	134	257.01	230	184	143
1368496	No	No	No	No	No	180	scaffold_6:1,350,813-1,354,005 (+)	scaffold_6	1350813	1354005	(+)	GO:0046872 KOG:KOG2295 IPRF:ipr007042 IPRF:ipr007087 IPRF:ipr021933 PFD:pf04959 PFD:pf12066	1228	1204	1039	1292	1368	1273	853	1544	1102	858	1059	1533	1360	819	3670	1505	1504	1453	1410	1692	1936	1486	1246	889.894	1725	1513	1541
1448040	No	No	No	No	No	180	scaffold_6:1,346,163-1,348,570 (+)	scaffold_6	1346163	1348570	(+)	KOG:KOG2704 IPRF:ipr004299 PFD:pf03062	845	824	671	641	750	552	650	767	570	389	481	724	778	462	1635	903	750	743	821	1091	847	792	951	676.016	863	681	641
1268523	No	No	No	No	No	181	scaffold_6:1,802,356-1,803,551 (+)	scaffold_6	1802356	1803551	(+)	GO:0003735 GO:0005840 GO:0006412 KOG:KOG1711 IPRF:ipr001063 PFD:pf00237	872	846	811	681	565	414	871	714	470	581	549	877	672	746	1488	693	641	692	635	1356	627	745	927	869.623	455	387	374
1317027	YES	No	No	No	No	181	scaffold_6:1,803,755-1,805,509 (+)	scaffold_6	1803755	1805509	(+)	GO:0004579 GO:0005783 GO:0006486 GO:0016020 KOG:KOG2291 IPRF:ipr007676 PFD:pf04597	1399	1032	2027	1316	1337	1112	1568	1456	1118	929	1304	1562	1554	1411	3589	1750	1543	1665	1682	2667	1367	1961	2261	2326.83	1290	1065	1067
1368656	YES	No	No	No	No	181	scaffold_6:1,801,819-1,802,253 (-)	scaffold_6	1801819	1802253	(-)	KOG:KOG4779 IPRF:ipr013880 PFD:pf08571	164	277	151	141	158	132	215	108	105	160	115	214	146	300	496	221	136	80	121	386	188	240	349	260.787	95	117	95
1201444	No	No	No	No	No	182	scaffold_6:2,083,593-2,085,441 (-)	scaffold_6	2083593	2085441	(-)	GO:0005515 GO:0005730 GO:0006364 KOG:KOG0310 IPRF:ipr001680 IPRF:ipr017986 IPRF:ipr018983 IPRF:ipr019775 PFD:pf00400 PFD:pf09384	334	380	191	340	334	303	277	382	331	205	289	364	364	293	776	345	391	446	342	553	711	485	448	578.927	303	285	264
1269207	No	No	No	No	No	182	scaffold_6:2,079,802-2,080,890 (+)	scaffold_6	2079802	2080890	(+)	GO:0003676 KOG:KOG0123 IPRF:ipr000504 PFD:pf00076	451	441	822	506	508	474	858	533	547	596	531	673	611	820	2007	645	681	717	613	1064	789	625	959	1072.4	650	492	522
1317093	No	No	No	No	No	182	scaffold_6:2,081,073-2,083,503 (+)	scaffold_6	2081073	2083503	(+)	GO:0005488 KOG:KOG2734 IPRF:ipr013180 IPRF:ipr016024 PFD:pf08216	317	348	366	410	421	340	363	374	298	306	414	399	357	266	1059	321	367	352	262	550	365	386	410	208.507	365	337	296
1269704	No	No	No	YES	No	183	scaffold_6:2,357,638-2,360,155 (-)	scaffold_6	2357638	2360155	(-)	GO:0005789 GO:0016758 KEGGEC:2.4.1.265 CAZY:GT57 KOG:KOG2576 IPRF:ipr004856 PFD:pf03155	667	608	791	698	713	649	787	798	638	430	517	566	631	622	1135	756	659	667	744	933	617	875	818	777.551	620	636	717
1317161	No	No	No	No	No	183	scaffold_6:2,354,610-2,355,884 (-)	scaffold_6	2354610	2355884	(-)	KOG:KOG2781 IPRF:ipr004154 IPRF:ipr007109 PFD:pf04427	196	281	133	211	210	142	284	228	199	179	215	331	219	274	842	170	277	359	198	428	610	263	277	431.538	277	306	297
1368858	No	No	No	No	No	183	scaffold_6:2,360,341-2,360,741 (+)	scaffold_6	2360341	2360741	(+)	IPRF:ipr019013 PFD:pf09446	83	75	59	51	70	34	107	56	59	50	52	72	65	96	198	90	71	57	54	154	69	72	101	131.828	74	96	111
831654	No	No	No	No	No	184	scaffold_6:2,386,351-2,388,010 (+)	scaffold_6	2386351	2388010	(+)		12	10	9	5	6	24	102	7	58	15	14	9	10	12	10	13	14	18	10	11	20	17	15	36.1614	20	34	41
1269761	YES	No	No	YES	No	184	scaffold_6:2,382,923-2,385,006 (-)	scaffold_6	2382923	2385006	(-)	KEGGEC:3.2.1.59 CAZY:GH71 IPRF:ipr005197 PFD:pf03659	16	19	26	65	51	24	87	37	72	34	53	42	42	76	52	36	61	51	50	39	63	41	38	111.453	75	76	82
1368870	No	No	No	No	No	184	scaffold_6:2,385,393-2,386,132 (+)	scaffold_6	2385393	2386132	(+)	IPRF:ipr002893 PFD:pf01753	9	15	15	13	25	13	55	11	25	13	20	7	9	14	19	11	15	25	24	28	30	15	21	64.7646	16	31	24
845642	No	No	No	No	No	185	scaffold_6:2,866,577-2,867,297 (+)	scaffold_6	2866577	2867297	(+)	TCDB:3.D.1.6.2	479	804	676	396	450	466	1020	323	299	720	569	578	526	948	1449	838	546	262	427	945	551	670	759	1384.68	262	540	387
845887	No	No	No	No	No	185	scaffold_6:2,865,673-2,866,469 (-)	scaffold_6	2865673	2866469	(-)		7	12	41	7	17	21	42	4	9	9	8	15	62	46	67	47	11	4	14	48	64	37	52	77.6812	17	6	7
1317279	No	No	No	No	No	185	scaffold_6:2,867,144-2,868,651 (-)	scaffold_6	2867144	2868651	(-)	GO:0009249 GO:0036211 KEGGEC:2.7.7.63 KOG:KOG3159 IPRF:ipr004143 IPRF:ipr004562 PFD:pf03099	101	116	123	116	123	111	124	120	110	83	120	145	113	130	197	130	131	121	116	158	132	117	158	152.588	141	205	211
1272491	No	No	No	No	No	186	scaffold_7:507,296-507,987 (+)	scaffold_7	507296	507987	(+)		7	7	10	15	20	20	29	6	16	56	54	15	8	19	45	13	6	7	12	10	11	14	11	20.9976	8	21	14
1272497	No	No	No	No	No	186	scaffold_7:509,988-511,274 (-)	scaffold_7	509988	511274	(-)		9	8	4	12	5	14	20	3	14	28	21	10	9	3	6	7	7	5	3	7	10	3	5	4.20903	2	12	8
1369207	YES	No	No	YES	No	186	scaffold_7:501,573-504,202 (-)	scaffold_7	501573	504202	(-)	GO:0016614 GO:0050660 GO:0055114 KEGGEC:1.1.99.1 CAZY:AA3_2 KOG:KOG1238 IPRF:ipr000172 IPRF:ipr007867 IPRF:ipr012132 PFD:pf00732 PFD:pf05199	36	32	37	29	29	58	36	19	24	333	163	46	32	35	26	24	28	22	22	38	30	29	88	11.0973	80	134	101
882960	No	No	No	No	No	187	scaffold_7:1,221,043-1,222,153 (+)	scaffold_7	1221043	1222153	(+)		4	5	9	10	6	21	2	6	5	9	13	6	8	2	2	6	4	3	7	9	4	3	2	4.87885	10	18	12
883046	No	No	No	No	No	187	scaffold_7:1,222,027-1,222,920 (+)	scaffold_7	1222027	1222920	(+)		7	4	5	8	13	16	3	6	5	11	21	16	10	10	4	6	8	6	8	6	6	5	5	4.97393	11	20	20
1369429	No	No	No	No	No	187	scaffold_7:1,219,887-1,220,780 (+)	scaffold_7	1219887	1220780	(+)		14	5	26	19	13	31	8	16	5	10	24	10	15	6	16	12	11	9	6	4	8	5	11	11.1449	9	30	23
1202410	No	No	No	No	17/other/Terpene	188	scaffold_7:1,397,123-1,398,421 (-)	scaffold_7	1397123	1398421	(-)	KOG:KOG2979 PFD:pf11789	202	209	206	241	274	233	441	265	264	275	268	377	260	384	903	232	322	259	243	478	335	350	450	160.202	126	149	170
1317616	No	No	No	No	17/other/Terpene	188	scaffold_7:1,395,993-1,396,905 (-)	scaffold_7	1395993	1396905	(-)	GO:0003735 GO:0005622 GO:0005761 GO:0005840 GO:0006412 KOG:KOG3331 IPRF:ipr001854 IPRF:ipr010729 PFD:pf06984	549	585	582	647	599	425	852	517	450	428	471	605	575	830	1521	677	619	630	535	1378	712	622	960	976.111	391	339	313
1457457	No	No	No	No	17/other/Terpene	188	scaffold_7:1,398,590-1,399,267 (+)	scaffold_7	1398590	1399267	(+)	GO:0003735 GO:0005622 GO:0005840 GO:0006412 GO:0015935 KOG:KOG1750 IPRF:ipr005679 IPRF:ipr006032 IPRF:ipr012340 PFD:pf00164	354	411	419	304	283	274	644	307	288	259	273	443	440	541	775	519	416	362	359	749	349	357	566	441.724	353	428	333
891876	No	No	No	No	No	189	scaffold_7:1,491,726-1,492,799 (+)	scaffold_7	1491726	1492799	(+)		945	146	29	556	1128	2473	75	3645	3146	1650	1237	4745	4776	9050	190	7978	7836	5536	6742	5902	1585	2282	2078	2045.88	2452	387	1283
891992	No	No	No	No	No	189	scaffold_7:1,490,072-1,491,370 (+)	scaffold_7	1490072	1491370	(+)		607	87	8	378	630	1614	42	2524	2138	522	600	1763	2932	1667	77	5491	4929	3588	4233	2848	813	1485	1214	1547.01	1151	158	701
1274832	No	No	No	No	No	189	scaffold_7:1,488,977-1,490,019 (+)	scaffold_7	1488977	1490019	(+)	GO:0003735 GO:0005622 GO:0005840 GO:0006412 GO:0019843 KOG:KOG3254 IPRF:ipr000702 IPRF:ipr002358 IPRF:ipr019906 IPRF:ipr020040 PFD:pf00347	515	605	568	524	410	424	794	526	428	414	377	610	521	630	983	618	604	565	514	876	523	520	648	487.707	555	407	419
1201738	No	No	No	No	No	190	scaffold_7:1,540,398-1,542,120 (+)	scaffold_7	1540398	1542120	(+)		2198	1347	3156	3215	3019	3130	2828	2364	2467	3897	4598	6016	3422	6072	13849	3554	5277	5384	4877	7443	5847	4020	7238	11806.7	2418	2467	2001
1274933	No	No	No	No	No	190	scaffold_7:1,527,275-1,529,037 (+)	scaffold_7	1527275	1529037	(+)	GO:0003849 GO:0009058 GO:0009073 KEGGEC:2.5.1.54 IPRF:ipr006218 IPRF:ipr006219 PFD:pf00793	1817	2509	827	1942	3488	1033	2103	2028	1597	4198	3652	9318	2098	12039	50002	4378	13115	10971	2888	16109	10074	9496	12476	5875.16	1820	1130	918
1354271	No	No	No	No	No	190	scaffold_7:1,529,007-1,537,058 (+)	scaffold_7	1529007	1537058	(+)	GO:0005488 KOG:KOG1825 IPRF:ipr016024 IPRF:ipr025481 IPRF:ipr025614 IPRF:ipr029473 PFD:pf14222 PFD:pf14225 PFD:pf14228	742	627	804	1043	805	766	522	596	591	456	768	822	775	833	1503	928	1354	1222	797	809	1134	969	707	871.014	785	591	695
894488	No	No	No	No	No	191	scaffold_7:1,561,734-1,563,751 (-)	scaffold_7	1561734	1563751	(-)		28	26	250	27	21	93	101	49	54	70	106	88	63	148	27	75	51	73	118	87	112	25	94	289.334	148	186	246
894510	No	No	No	No	No	191	scaffold_7:1,560,771-1,561,733 (-)	scaffold_7	1560771	1561733	(-)		11	13	40	10	7	43	25	17	17	50	45	49	19	64	18	23	28	30	40	32	35	19	34	110.74	73	63	126
1369533	No	No	No	No	No	191	scaffold_7:1,559,658-1,560,451 (-)	scaffold_7	1559658	1560451	(-)	KOG:KOG4076 IPRF:ipr006760 PFD:pf04667	2338	1899	2806	1927	1507	3108	1328	1865	2571	1980	1544	1645	2030	3355	2137	2112	2283	2238	2657	1692	1798	1631	1514	4642.38	1783	2927	2465
906846	No	No	No	No	19/other/Terpene	192	scaffold_7:1,999,457-2,001,253 (+)	scaffold_7	1999457	2001253	(+)	KOG:KOG0834 IPRF:ipr006671 IPRF:ipr013763 PFD:pf00134	194	203	269	167	203	183	242	254	259	172	172	225	261	229	403	247	250	255	223	326	227	304	300	316.408	318	365	311
1275852	YES	No	No	No	19/other/Terpene	192	scaffold_7:1,997,947-1,999,638 (-)	scaffold_7	1997947	1999638	(-)	GO:0006506 GO:0016020 KOG:KOG2552 IPRF:ipr009600 PFD:pf06728	136	115	178	142	130	116	161	147	118	121	98	160	157	239	288	192	176	208	175	260	151	174	262	199.791	214	252	215
1202967	No	No	No	No	19/biosynthetic/Terpene	192	scaffold_7:1,996,864-1,997,923 (+)	scaffold_7	1996864	1997923	(+)	GO:0016106 GO:0045482 IPRF:ipr008949 IPRF:ipr024652 PFD:pf06330	67	46	59	48	54	49	30	64	49	55	66	91	75	74	69	106	74	215	97	87	52	122	91	99.3011	84	397	45
913923	No	No	No	No	No	193	scaffold_7:2,210,451-2,211,832 (+)	scaffold_7	2210451	2211832	(+)		65	42	90	80	67	75	61	64	66	58	46	52	52	61	81	40	53	64	67	53	73	56	71	105.087	135	119	95
1218884	No	No	No	No	No	193	scaffold_7:2,215,509-2,216,787 (-)	scaffold_7	2215509	2216787	(-)		7	9	18	6	10	12	8	13	7	23	13	11	15	14	16	11	12	15	12	24	19	18	22	45.582	26	11	24
1369741	No	No	No	No	No	193	scaffold_7:2,213,902-2,214,224 (-)	scaffold_7	2213902	2214224	(-)		66	49	268	89	82	101	29	71	71	125	113	85	60	40	54	83	88	128	195	136	69	69	54	327.25	155	141	147
914673	No	No	No	No	No	194	scaffold_7:2,246,832-2,248,483 (-)	scaffold_7	2246832	2248483	(-)	GO:0016020 GO:0055085 TCDB:2.A.1.13.8 KOG:KOG2504 IPRF:ipr011701 IPRF:ipr020846 PFD:pf07690	258	666	268	238	267	109	176	50	70	76	80	54	53	52	41	39	45	32	48	28	38	28	53	23.9664	57	75	104
1276454	No	No	No	No	No	194	scaffold_7:2,244,690-2,246,627 (-)	scaffold_7	2244690	2246627	(-)	GO:0016020 GO:0055085 KOG:KOG2504 IPRF:ipr011701 IPRF:ipr020846 PFD:pf07690	147	416	14	38	78	15	185	15	31	11	21	7	14	9	6	7	4	6	8	10	4	13	12	12.9641	15	10	14
1317814	No	No	No	No	No	194	scaffold_7:2,249,347-2,251,076 (-)	scaffold_7	2249347	2251076	(-)	GO:0016020 GO:0055085 TCDB:2.A.1.13.4 KOG:KOG2504 IPRF:ipr011701 IPRF:ipr020846 PFD:pf07690	198	288	179	190	220	176	251	149	110	130	157	127	133	120	69	115	138	117	106	94	107	96	113	65.0584	91	78	84
931354	No	No	No	No	No	195	scaffold_8:347,106-348,780 (+)	scaffold_8	347106	348780	(+)		259	324	161	274	360	189	105	147	95	164	119	142	133	178	67	115	122	148	196	235	205	169	184	266.046	94	92	96
1204477	No	No	No	No	No	195	scaffold_8:340,739-343,067 (-)	scaffold_8	340739	343067	(-)	GO:0010181 GO:0016491 GO:0020037 GO:0055114 KEGGEC:1.1.2.3 KOG:KOG0538 IPRF:ipr000262 IPRF:ipr001199 IPRF:ipr008259 IPRF:ipr012133 IPRF:ipr018506 PFD:pf00173 PFD:pf01070	6495	11750	141	3523	6387	2727	2433	4910	604	576	372	200	686	106	120	732	1220	327	1189	1788	357	1134	282	116.522	2351	133	192
1317922	No	No	No	No	No	195	scaffold_8:345,493-346,884 (+)	scaffold_8	345493	346884	(+)	GO:0003824 GO:0008152 KEGGEC:4.1.3.30 KOG:KOG1260 IPRF:ipr015813 IPRF:ipr018523 PFD:pf13714	9028	15271	6	8648	11310	5385	1250	5440	970	1811	1319	605	995	344	232	1600	3855	2978	4877	5684	1708	4051	1327	177.847	2594	62	419
937733	YES	No	No	No	No	196	scaffold_8:560,068-563,083 (+)	scaffold_8	560068	563083	(+)	IPRF:ipr029058	29	22	58	42	43	77	32	40	36	71	89	52	38	51	32	28	28	23	21	9	26	32	27	30.4225	172	546	463
1370012	No	No	No	No	No	196	scaffold_8:554,321-556,059 (-)	scaffold_8	554321	556059	(-)	IPRF:ipr010730 PFD:pf06985	52	29	12	87	72	63	50	49	38	57	60	28	47	24	21	40	52	37	48	21	47	39	35	60.1753	220	273	274
1370013	No	No	No	No	No	196	scaffold_8:557,295-559,714 (+)	scaffold_8	557295	559714	(+)	GO:0001522 GO:0003723 GO:0009451 GO:0009982 KEGGEC:5.4.99.- KOG:KOG1919 IPRF:ipr006145 IPRF:ipr006225 IPRF:ipr020103 PFD:pf00849	310	352	474	241	279	341	303	357	308	307	401	325	355	255	264	308	310	279	290	268	311	292	239	244.435	482	737	683
1204689	No	No	No	No	No	197	scaffold_8:1,167,642-1,169,729 (-)	scaffold_8	1167642	1169729	(-)	GO:0005506 GO:0016705 GO:0020037 GO:0055114 KEGGEC:1.14.13.175 KOG:KOG0156 IPRF:ipr001128 IPRF:ipr002401 IPRF:ipr017972 PFD:pf00067	42	31	66	49	62	106	27	30	63	91	115	52	53	62	84	37	31	38	38	21	21	52	37	39.035	81	362	264
1219281	No	No	No	No	No	197	scaffold_8:1,161,236-1,163,365 (-)	scaffold_8	1161236	1163365	(-)	GO:0005506 GO:0016705 GO:0020037 GO:0055114 KEGGEC:1.14.13.175 KOG:KOG0156 IPRF:ipr001128 IPRF:ipr002401 IPRF:ipr017972 PFD:pf00067	901	1287	68	127	116	466	84	722	531	1629	575	2774	2810	2031	237	807	805	835	587	984	306	2671	599	335.365	159	161	200
1219282	No	No	No	No	No	197	scaffold_8:1,164,557-1,166,704 (-)	scaffold_8	1164557	1166704	(-)	GO:0005506 GO:0016705 GO:0020037 GO:0055114 KEGGEC:1.14.13.175 KOG:KOG0156 IPRF:ipr001128 IPRF:ipr002401 IPRF:ipr017972 PFD:pf00067	74	77	5	9	6	34	3	32	28	111	50	177	201	76	20	64	51	55	39	55	23	237	48	17.2683	10	9	11
961293	No	No	No	No	No	198	scaffold_8:1,434,908-1,436,536 (-)	scaffold_8	1434908	1436536	(-)		15	19	11	18	18	35	10	11	22	16	32	29	23	24	39	21	21	21	25	13	22	16	18	15.9762	20	70	79
961410	No	No	No	No	No	198	scaffold_8:1,432,746-1,434,907 (+)	scaffold_8	1432746	1434907	(+)	KOG:KOG1710 IPRF:ipr002893 PFD:pf01753	17	22	60	16	17	26	25	25	18	45	34	41	23	31	18	24	23	22	17	25	20	23	39	10.9547	60	152	127
1439589	YES	No	No	No	No	198	scaffold_8:1,430,903-1,432,749 (+)	scaffold_8	1430903	1432749	(+)		8	9	22	5	9	7	9	4	2	4	6	5	8	2	2	6	10	5	8	6	5	11	10	8.7551	28	58	54
965327	No	No	No	No	No	199	scaffold_8:1,682,924-1,683,458 (-)	scaffold_8	1682924	1683458	(-)		3	10	5	7	6	9	5	4	6	13	9	3	3	7	4	7	5	3	3	3	3	5	4	4.78377	15	11	12
1281121	No	No	No	No	No	199	scaffold_8:1,684,625-1,685,969 (-)	scaffold_8	1684625	1685969	(-)		11	7	7	6	7	11	7	10	5	12	9	2	6	9	2	14	7	8	12	5	3	7	9	4.97393	41	43	38
1370339	No	No	No	No	No	199	scaffold_8:1,678,942-1,679,874 (-)	scaffold_8	1678942	1679874	(-)		85	88	113	59	63	81	80	76	95	74	59	75	72	95	91	83	57	87	102	56	69	67	74	85.3862	240	300	285
975770	No	No	No	No	No	200	scaffold_8:2,113,170-2,115,341 (+)	scaffold_8	2113170	2115341	(+)	GO:0005506 GO:0016491 GO:0016706 GO:0055114 KEGGEC:1.14.11.13 KOG:KOG0143 IPRF:ipr002283 IPRF:ipr005123 IPRF:ipr026992 PFD:pf03171 PFD:pf14226	29	30	30	51	53	101	60	40	168	96	156	1021	405	486	147	175	69	282	74	143	48	102	146	310.725	136	1655	418
1282126	No	No	No	No	No	200	scaffold_8:2,110,485-2,112,741 (+)	scaffold_8	2110485	2112741	(+)	GO:0005506 GO:0016491 GO:0016706 GO:0055114 KEGGEC:1.14.11.13 KOG:KOG0143 IPRF:ipr002283 IPRF:ipr005123 IPRF:ipr026992 PFD:pf03171 PFD:pf14226	139	117	72	88	108	146	126	106	308	638	626	2021	1081	1535	503	401	105	541	99	155	63	294	264	215.49	59	5782	794
1370470	No	No	No	No	No	200	scaffold_8:2,115,943-2,117,601 (+)	scaffold_8	2115943	2117601	(+)	GO:0005506 GO:0016491 GO:0016706 GO:0055114 KEGGEC:1.14.11.13 KOG:KOG0143 IPRF:ipr002283 IPRF:ipr005123 IPRF:ipr026992 PFD:pf03171 PFD:pf14226	21	19	39	39	31	72	57	31	69	139	411	1809	816	1052	258	175	25	431	52	109	26	63	135	110.398	98	5267	651
976957	No	No	No	No	No	201	scaffold_8:2,205,745-2,207,956 (-)	scaffold_8	2205745	2207956	(-)		1434	730	100	815	1122	1058	204	810	988	554	629	1350	1338	180	148	1621	1104	808	1659	594	906	987	1032	447.708	1339	457	663
978112	No	No	No	No	No	201	scaffold_8:2,203,734-2,205,138 (-)	scaffold_8	2203734	2205138	(-)		1166	667	277	638	1032	805	240	706	1050	880	715	2088	1073	737	209	1319	1055	626	1383	741	909	881	920	344.993	770	308	489
1204396	No	No	No	No	No	201	scaffold_8:2,205,326-2,205,651 (-)	scaffold_8	2205326	2205651	(-)	GO:0000981 GO:0005634 GO:0006355 GO:0008270 IPRF:ipr001138 PFD:pf00172	359	272	26	219	511	335	78	211	280	316	305	787	377	135	46	603	355	189	406	191	261	337	297	129.538	509	184	253
1204939	No	No	No	YES	No	202	scaffold_9:625,112-627,367 (-)	scaffold_9	625112	627367	(-)	GO:0004553 GO:0005975 CAZY:GH16 IPRF:ipr000757 IPRF:ipr013320 PFD:pf00722	4433	1051	1577	2733	4932	7824	9490	17843	12523	5584	7886	16225	29519	28206	13519	44801	45452	36556	34342	17197	6654	10350	12844	4533.88	6062	2707	6951
1205547	No	No	No	No	No	202	scaffold_9:611,935-615,274 (-)	scaffold_9	611935	615274	(-)	GO:0005524 GO:0008641 GO:0036211 KEGGEC:6.3.2.19 KOG:KOG2013 IPRF:ipr000127 IPRF:ipr000594 IPRF:ipr009036 IPRF:ipr018074 IPRF:ipr019572 IPRF:ipr028077 PFD:pf00899 PFD:pf02134 PFD:pf10585 PFD:pf14732	375	418	192	353	393	464	475	566	407	413	490	718	822	742	778	869	1107	1094	919	1059	821	509	764	725.185	398	340	382
1430001	No	No	No	No	No	202	scaffold_9:616,142-620,581 (+)	scaffold_9	616142	620581	(+)	IPRF:ipr029044 PFD:pf13632	2451	489	50	1276	2411	6217	173	11969	7921	1800	2206	8259	18563	12473	718	36000	32367	21191	26601	7910	3578	4809	5676	3354.92	3942	767	4020
1006674	No	No	No	No	No	203	scaffold_9:752,801-755,697 (-)	scaffold_9	752801	755697	(-)	GO:0003676 GO:0005515 GO:0008270 IPRF:ipr000504 IPRF:ipr001841 IPRF:ipr017907	739	606	881	543	615	553	224	768	428	333	440	628	696	370	1332	666	804	830	638	799	766	841	520	679.145	494	323	481
1204781	No	No	No	No	No	203	scaffold_9:755,993-758,521 (-)	scaffold_9	755993	758521	(-)	IPRF:ipr022771 PFD:pf07814	248	203	224	262	283	232	235	265	183	145	203	252	244	161	627	270	258	241	260	317	327	277	208	159.381	274	240	245
1318439	No	No	No	No	No	203	scaffold_9:759,365-762,386 (+)	scaffold_9	759365	762386	(+)	KOG:KOG1101 IPRF:ipr001370 PFD:pf00653	377	411	137	295	357	331	209	426	242	239	321	500	406	241	766	397	501	397	345	511	432	435	299	130.393	349	278	365
1023362	No	No	No	No	No	204	scaffold_9:1,208,746-1,209,802 (-)	scaffold_9	1208746	1209802	(-)		8	4	4	10	10	8	14	10	8	20	15	15	11	11	6	20	19	23	37	16	25	14	21	120.636	144	17	85
1285786	No	No	No	No	No	204	scaffold_9:1,209,612-1,210,698 (-)	scaffold_9	1209612	1210698	(-)		3	5	1	6	7	8	9	11	8	23	13	22	5	26	5	23	18	18	31	17	18	12	18	147.472	74	11	36
1370914	No	No	No	No	No	204	scaffold_9:1,205,131-1,205,668 (+)	scaffold_9	1205131	1205668	(+)		656	472	1605	991	939	516	496	835	728	625	1148	962	1423	1074	2247	765	1790	2048	728	855	2437	1321	771	5755.85	2231	5206	3567
1037118	No	No	No	No	No	205	scaffold_9:1,663,805-1,664,795 (+)	scaffold_9	1663805	1664795	(+)	GO:0005634 GO:0006355 KOG:KOG4204 IPRF:ipr003822 PFD:pf02671	26	25	24	14	19	27	85	26	30	31	23	9	13	18	14	17	12	17	20	15	20	8	13	31.7146	96	114	116
1286951	No	No	No	No	No	205	scaffold_9:1,662,137-1,662,931 (-)	scaffold_9	1662137	1662931	(-)		8	7	6	11	14	10	12	4	10	17	14	9	5	11	3	8	6	3	12	6	20	7	11	19.6147	18	21	23
1286954	No	No	No	No	No	205	scaffold_9:1,662,856-1,663,667 (-)	scaffold_9	1662856	1663667	(-)		11	4	3	6	8	9	9	6	6	8	8	4	8	6	1	5	11	2	5	2	12	1	4	5.64374	25	19	34
1286978	YES	No	No	No	No	206	scaffold_9:1,677,468-1,680,787 (-)	scaffold_9	1677468	1680787	(-)	GO:0003824 GO:0008762 GO:0016491 GO:0016614 GO:0050660 GO:0055114 IPRF:ipr006094 IPRF:ipr012951 IPRF:ipr016166 PFD:pf01565 PFD:pf08031	289	275	110	332	314	320	1142	342	373	197	265	235	362	312	134	363	297	302	255	165	294	291	286	316.995	329	747	586
1286986	No	No	No	No	No	206	scaffold_9:1,680,941-1,683,747 (+)	scaffold_9	1680941	1683747	(+)	GO:0005506 GO:0016705 GO:0020037 GO:0055114 KEGGEC:1.14.13.175 KOG:KOG0156 IPRF:ipr001128 IPRF:ipr002401 IPRF:ipr017972 PFD:pf00067	200	146	29	346	303	428	457	199	377	324	262	216	302	379	91	237	254	235	297	111	209	144	295	293.711	253	370	280
1440165	No	No	No	No	No	206	scaffold_9:1,674,633-1,676,227 (+)	scaffold_9	1674633	1676227	(+)	GO:0004672 GO:0005524 GO:0006468 IPRF:ipr000719	46	32	63	78	63	74	160	30	48	65	68	52	41	58	64	37	41	38	55	42	47	23	51	32.6697	27	87	69
1220244	No	No	No	No	No	207	scaffold_10:73,982-77,054 (-)	scaffold_10	73982	77054	(-)		93	105	141	126	131	172	145	91	155	126	131	69	104	141	56	116	93	82	122	55	123	60	95	193.914	107	91	105
1450508	No	No	No	No	No	207	scaffold_10:66,321-68,141 (-)	scaffold_10	66321	68141	(-)		58	58	66	52	67	75	93	64	46	35	51	32	43	43	41	63	50	43	53	43	48	43	53	94.8544	7	20	19
1450509	No	No	No	No	No	207	scaffold_10:70,889-72,526 (-)	scaffold_10	70889	72526	(-)		25	34	56	43	42	48	50	28	30	34	30	15	36	31	16	23	24	21	43	17	28	23	23	46.9216	10	32	15
1207094	No	No	No	No	No	208	scaffold_10:362,403-365,631 (+)	scaffold_10	362403	365631	(+)	KEGGEC:3.4.22.- KOG:KOG2674 IPRF:ipr005078 PFD:pf03416	1089	945	775	1131	1009	1385	795	1254	1533	822	982	1046	1382	1088	1249	1487	1702	1639	1634	969	1337	1050	1133	800.359	1517	1025	1239
1289376	No	No	No	No	No	208	scaffold_10:341,343-344,151 (+)	scaffold_10	341343	344151	(+)	KEGGEC:3.4.22.- KOG:KOG2674 IPRF:ipr005078 PFD:pf03416	510	473	303	465	418	641	293	478	571	183	369	297	606	113	546	741	751	573	691	319	516	515	429	328.343	788	463	578
1289402	No	No	No	No	No	208	scaffold_10:351,840-354,648 (+)	scaffold_10	351840	354648	(+)	KEGGEC:3.4.22.- KOG:KOG2674 IPRF:ipr005078 PFD:pf03416	501	463	296	458	413	629	288	474	561	180	361	294	599	113	527	723	739	569	682	315	510	506	424	322.842	780	457	573
1207500	No	No	No	No	No	209	scaffold_10:768,227-768,977 (-)	scaffold_10	768227	768977	(-)	GO:0003735 GO:0005840 GO:0006412 KOG:KOG1754 IPRF:ipr000630 PFD:pf00410	2827	3987	2887	1954	1837	2558	4067	1826	2814	3491	2468	2051	2799	6042	4535	2005	2157	2473	2153	3943	4018	2935	4776	6780.81	2348	2590	2470
1318901	No	No	No	No	No	209	scaffold_10:769,302-770,019 (+)	scaffold_10	769302	770019	(+)	GO:0003735 GO:0005622 GO:0005840 GO:0006412 KOG:KOG0187 IPRF:ipr001210 IPRF:ipr018273 PFD:pf00833	5139	6785	4597	3090	3143	4471	7479	3181	4423	5504	4298	3149	4235	7110	3045	3151	3351	4188	3686	5129	4469	4015	6017	6136.52	3022	3272	2828
1318902	No	No	No	No	No	209	scaffold_10:770,944-772,330 (-)	scaffold_10	770944	772330	(-)	GO:0005524 GO:0016887 KEGGEC:3.6.3.16 TCDB:3.A.19.1.1 KOG:KOG2825 IPRF:ipr016300 IPRF:ipr025723 IPRF:ipr027417 PFD:pf02374	1539	1703	2233	1618	1675	1701	3440	1912	1958	2275	1791	1533	1689	2063	3282	1639	1566	1656	1761	2514	2203	2073	2529	6657.62	2048	2614	1962
1207190	YES	No	Apoplastic effector	No	No	210	scaffold_10:1,282,779-1,284,084 (+)	scaffold_10	1282779	1284084	(+)	GO:0004568 GO:0006032 IPRF:ipr005089 PFD:pf03427	559	438	2621	640	574	479	5668	1223	569	1257	1315	1732	1394	2774	14217	1274	2140	2572	925	3063	3268	4063	3171	2500.83	1358	4055	1314
1206546	No	No	No	No	No	210	scaffold_10:1,285,173-1,285,577 (-)	scaffold_10	1285173	1285577	(-)	TCDB:3.A.8.1.1 KOG:KOG0082 IPRF:ipr004217 PFD:pf02953	683	726	645	749	817	626	772	575	584	589	584	832	634	1501	2034	940	906	744	741	1306	842	778	1189	890.404	693	447	544
1291293	No	No	No	No	No	210	scaffold_10:1,284,437-1,285,062 (+)	scaffold_10	1284437	1285062	(+)	IPRF:ipr026939 PFD:pf12907	424	751	820	370	317	402	810	335	194	563	404	622	516	795	1391	569	533	450	406	1006	787	483	968	1176.55	463	536	339
1206996	No	No	No	No	No	211	scaffold_10:1,290,442-1,291,238 (-)	scaffold_10	1290442	1291238	(-)	GO:0004045 KEGGEC:3.1.1.29 KOG:KOG3282 IPRF:ipr002833 IPRF:ipr023476 PFD:pf01981	251	304	182	290	291	168	339	153	165	196	192	229	270	259	522	208	226	239	166	441	250	251	376	404.322	135	107	111
1291306	No	No	No	No	No	211	scaffold_10:1,291,522-1,293,897 (+)	scaffold_10	1291522	1293897	(+)	GO:0003676 GO:0005524 KEGGEC:3.6.4.13 TCDB:3.A.18.1.1 KOG:KOG0342 IPRF:ipr000629 IPRF:ipr001650 IPRF:ipr011545 IPRF:ipr014001 IPRF:ipr014014 IPRF:ipr025313 IPRF:ipr027417 PFD:pf00270 PFD:pf00271 PFD:pf13959	364	509	238	341	327	238	266	340	194	251	367	454	323	402	1153	275	552	535	188	754	1158	505	503	345.313	243	179	190
1383115	No	No	No	No	No	211	scaffold_10:1,293,952-1,295,335 (+)	scaffold_10	1293952	1295335	(+)	GO:0016020 KOG:KOG4002 IPRF:ipr005344 PFD:pf03661	1519	1373	1358	933	1019	1012	1684	1619	1729	808	678	1397	1495	1731	2630	1749	1747	1675	1808	2141	1467	1670	2090	1893.51	997	754	1073
1206936	No	No	No	No	No	212	scaffold_10:1,710,531-1,711,035 (+)	scaffold_10	1710531	1711035	(+)	GO:0004322 GO:0005739 GO:0008199 GO:0016226 GO:0055114 KEGGEC:1.16.3.1 TCDB:9.B.21.1.1 KOG:KOG3413 IPRF:ipr002908 IPRF:ipr017789 IPRF:ipr020895 PFD:pf01491	330	381	384	262	262	299	498	307	381	232	243	283	359	471	292	396	296	330	381	459	230	233	423	616.744	219	257	238
1207673	No	No	No	No	No	212	scaffold_10:1,708,150-1,708,784 (+)	scaffold_10	1708150	1708784	(+)	TCDB:9.B.102.4.1 KOG:KOG1530 IPRF:ipr001763 PFD:pf00581	184	476	508	122	179	265	924	471	352	320	223	326	374	433	371	434	270	320	419	439	372	417	543	998.089	287	342	318
1371767	No	No	No	No	No	212	scaffold_10:1,711,429-1,712,097 (-)	scaffold_10	1711429	1712097	(-)		297	279	499	300	256	314	542	372	512	450	401	370	407	583	446	436	397	438	473	368	358	278	534	575.626	386	432	419
1292595	YES	No	Apoplastic effector	No	No	213	scaffold_10:2,051,498-2,053,056 (-)	scaffold_10	2051498	2053056	(-)		867	115	31	8248	4231	2084	51	46	93	98	222	23	25	19	188	36	38	25	81	82	61	54	774	17.0781	604	102	493
1220722	YES	YES	No	No	No	213	scaffold_10:2,053,536-2,054,384 (+)	scaffold_10	2053536	2054384	(+)		498	163	256	4423	2219	1611	100	54	106	193	179	36	30	49	163	35	20	28	43	95	108	45	453	34.7785	134	65	175
1319249	YES	No	No	No	No	213	scaffold_10:2,049,706-2,051,112 (+)	scaffold_10	2049706	2051112	(+)	KOG:KOG3017 IPRF:ipr001283 IPRF:ipr014044 PFD:pf00188	1004	419	287	1688	1091	782	413	835	1022	748	589	461	722	651	718	725	902	806	809	539	738	780	522	1349.45	805	551	951
189878	YES	No	Cytoplasmic effector	No	No	214	scaffold_10:2,149,713-2,150,942 (-)	scaffold_10	2149713	2150942	(-)	IPRF:ipr008427 IPRF:ipr014005 PFD:pf05730	4135	2376	4419	3160	4142	8288	4200	4713	10805	8399	6891	4294	4749	8244	4264	5534	4497	4413	4210	4226	3291	3593	5510	7927.14	2528	9417	7130
1371918	No	YES	No	No	No	214	scaffold_10:2,153,662-2,154,547 (+)	scaffold_10	2153662	2154547	(+)	IPRF:ipr008427 PFD:pf05730	69	63	9	75	60	87	68	65	278	152	115	37	34	73	8	35	29	34	30	12	15	24	23	24.2516	54	136	97
189722	No	No	No	No	No	214	scaffold_10:2,146,318-2,147,252 (-)	scaffold_10	2146318	2147252	(-)		16	10	11	7	5	64	31	18	42	52	37	25	18	56	13	19	7	17	14	37	13	10	44	54.9119	3	51	20
192283	No	No	No	No	No	215	scaffold_10:2,251,015-2,252,988 (+)	scaffold_10	2251015	2252988	(+)		8	2	6	6	10	7	4	4	4	3	4	3	3	4	3	4	3	1	2	3	3	5	5	0.669813	13	21	13
1371948	No	No	No	No	No	215	scaffold_10:2,254,361-2,256,180 (+)	scaffold_10	2254361	2256180	(+)		6	5	6	12	10	10	5	2	8	2	7	5	6	2	2	5	6	5	3	3	5	3	4	2.82187	7	15	11
1451049	No	No	No	No	No	215	scaffold_10:2,257,434-2,259,298 (+)	scaffold_10	2257434	2259298	(+)		125	105	182	133	107	186	67	139	111	62	80	65	153	58	36	103	87	90	121	71	68	86	80	72.7073	94	160	158
1208549	No	No	No	No	No	216	scaffold_11:397,446-399,594 (+)	scaffold_11	397446	399594	(+)	GO:0016020 GO:0055085 TCDB:2.A.1.7.3 IPRF:ipr011701 IPRF:ipr020846 PFD:pf07690	12	12	16	37	29	22	30	12	17	18	24	17	12	22	35	13	17	11	11	33	13	17	11	27.7433	49	89	87
1294127	No	No	No	No	No	216	scaffold_11:394,945-396,963 (+)	scaffold_11	394945	396963	(+)	GO:0003824 GO:0003873 GO:0005524 GO:0006000 GO:0006003 KOG:KOG0234 IPRF:ipr003094 IPRF:ipr013078 IPRF:ipr013079 IPRF:ipr027417 IPRF:ipr029033 PFD:pf00300 PFD:pf01591	922	702	1621	983	942	626	1159	786	735	732	675	481	608	474	429	545	512	399	617	491	445	458	662	342.21	643	544	447
1440904	No	No	No	No	No	216	scaffold_11:399,807-403,502 (-)	scaffold_11	399807	403502	(-)	GO:0005525 KOG:KOG2485 IPRF:ipr006073 IPRF:ipr027417 PFD:pf01926	190	201	215	238	175	174	300	172	159	132	154	228	173	218	261	253	248	213	292	290	295	214	269	232.659	288	364	417
213729	No	No	No	No	No	217	scaffold_11:732,498-734,077 (-)	scaffold_11	732498	734077	(-)	IPRF:ipr010730 PFD:pf06985	129	120	96	132	106	141	99	121	137	174	123	261	202	435	235	203	196	168	195	255	257	194	183	215.015	243	397	366
213774	No	No	No	No	No	217	scaffold_11:735,290-738,018 (-)	scaffold_11	735290	738018	(-)	GO:0016020 GO:0055085 TCDB:2.A.1.14.11 KOG:KOG2533 IPRF:ipr011701 IPRF:ipr020846 PFD:pf07690	9	15	20	6	12	22	15	13	18	39	40	79	45	54	8	22	18	33	15	16	12	13	9	11.6721	16	180	36
213818	No	No	No	No	No	217	scaffold_11:737,682-740,188 (-)	scaffold_11	737682	740188	(-)	GO:0016020 GO:0055085 TCDB:2.A.1.14.11 KOG:KOG2533 IPRF:ipr011701 IPRF:ipr020846 PFD:pf07690	42	43	75	64	52	127	31	41	41	89	105	114	88	102	61	53	44	47	51	26	24	37	30	53.8617	82	390	265
220667	No	No	No	No	No	218	scaffold_11:967,588-970,256 (+)	scaffold_11	967588	970256	(+)		66	37	90	63	74	63	81	63	71	52	40	52	67	70	71	46	64	71	55	43	68	54	55	76.9639	74	127	97
220770	No	No	No	No	No	218	scaffold_11:973,027-974,336 (+)	scaffold_11	973027	974336	(+)		109	98	126	107	141	159	140	160	143	143	185	110	149	125	84	95	116	130	115	83	85	71	88	69.8854	166	215	182
1295562	No	No	No	No	No	218	scaffold_11:970,622-972,079 (+)	scaffold_11	970622	972079	(+)		85	74	106	37	25	138	30	88	74	109	41	121	86	125	10	70	55	73	77	33	41	33	63	21.3347	130	700	422
1296377	No	No	No	No	No	219	scaffold_11:1,252,413-1,252,866 (+)	scaffold_11	1252413	1252866	(+)		6	7	15	12	11	15	1	22	26	9	7	12	14	7	34	11	7	7	18	13	18	14	14	9.71015	41	53	56
1451380	No	No	No	No	No	219	scaffold_11:1,253,656-1,255,525 (-)	scaffold_11	1253656	1255525	(-)		5	8	20	17	14	28	13	9	23	14	18	17	12	12	7	13	7	5	10	5	10	10	11	11.8147	28	111	85
1451381	No	No	No	No	No	219	scaffold_11:1,255,871-1,257,147 (+)	scaffold_11	1255871	1257147	(+)		53	43	55	41	45	40	44	62	44	46	38	32	54	56	76	50	41	50	65	44	64	39	52	60.0327	78	108	104
1296425	No	No	No	No	No	220	scaffold_11:1,284,334-1,284,845 (-)	scaffold_11	1284334	1284845	(-)		208	191	240	153	184	199	217	381	307	150	121	197	236	273	505	205	202	260	292	251	210	211	283	297.182	169	230	232
1372319	No	No	No	No	No	220	scaffold_11:1,281,345-1,282,048 (+)	scaffold_11	1281345	1282048	(+)		51	64	69	40	50	55	73	79	63	47	39	68	67	109	198	68	59	70	77	81	89	94	91	88.4415	108	152	136
1372320	No	No	No	No	No	220	scaffold_11:1,282,674-1,283,366 (+)	scaffold_11	1282674	1283366	(+)		304	270	290	309	300	263	270	361	334	250	246	266	273	340	721	247	236	284	278	355	319	311	348	362.24	341	347	313
238375	No	No	No	No	No	221	scaffold_11:1,535,183-1,536,463 (-)	scaffold_11	1535183	1536463	(-)		80	169	307	150	147	171	149	23	109	44	98	30	61	59	299	37	35	42	54	47	37	135	30	60.413	413	596	298
1207827	No	No	No	No	No	221	scaffold_11:1,537,298-1,538,875 (-)	scaffold_11	1537298	1538875	(-)		499	422	949	1254	1467	522	770	451	589	502	446	521	462	747	1856	454	516	628	621	701	631	991	702	1355.52	1750	4736	3016
1297184	No	No	No	No	No	221	scaffold_11:1,539,967-1,540,855 (-)	scaffold_11	1539967	1540855	(-)		224	231	362	285	276	422	346	224	299	586	511	351	228	447	159	235	202	192	228	194	136	209	259	413.086	445	663	477
243693	No	No	No	No	No	222	scaffold_11:1,751,249-1,752,290 (-)	scaffold_11	1751249	1752290	(-)	KOG:KOG3341 IPRF:ipr007286 PFD:pf04157	122	160	184	120	107	205	362	179	165	244	220	210	168	300	168	221	180	177	213	143	97	100	177	148.854	263	392	300
1297732	No	No	No	No	No	222	scaffold_11:1,747,425-1,748,210 (+)	scaffold_11	1747425	1748210	(+)		3	4	5	3	6	9	4	4	3	4	1	4	9	2	4	8	7	4	7	5	5	1	3	6.88828	4	18	17
1297735	No	No	No	No	No	222	scaffold_11:1,748,212-1,750,706 (+)	scaffold_11	1748212	1750706	(+)		26	30	47	29	29	59	23	25	32	53	59	54	36	42	22	33	30	21	39	18	17	20	39	14.4939	62	202	125
245058	No	No	No	No	No	223	scaffold_11:1,772,466-1,773,559 (+)	scaffold_11	1772466	1773559	(+)		7	10	52	21	22	22	16	9	17	36	42	11	15	5	10	23	7	4	15	6	8	4	9	41.2822	12	27	14
1297781	No	No	No	No	No	223	scaffold_11:1,770,955-1,771,815 (-)	scaffold_11	1770955	1771815	(-)		23	22	46	20	20	32	43	15	33	26	40	32	27	8	12	36	17	20	35	24	19	13	19	46.0184	67	55	62
1297816	No	No	No	No	No	223	scaffold_11:1,773,298-1,774,142 (+)	scaffold_11	1773298	1774142	(+)		27	20	111	58	45	67	37	29	44	102	115	43	29	40	40	49	17	13	37	33	27	13	31	96.194	34	65	53
1298146	No	No	No	No	No	224	scaffold_11:1,870,439-1,872,530 (+)	scaffold_11	1870439	1872530	(+)		67	61	45	67	82	69	52	74	67	54	44	33	67	66	8	61	54	53	70	29	30	36	27	47.881	92	170	126
1298150	YES	No	No	No	No	224	scaffold_11:1,872,637-1,875,427 (+)	scaffold_11	1872637	1875427	(+)		28	26	62	53	57	74	28	31	32	48	54	31	40	52	88	34	40	31	42	26	40	26	51	119.486	56	173	123
1338695	No	No	No	No	No	224	scaffold_11:1,864,013-1,865,525 (-)	scaffold_11	1864013	1865525	(-)		47	41	27	28	38	47	24	34	54	32	34	22	28	23	16	26	22	23	27	14	28	19	19	19.658	58	120	98
257092	No	No	No	No	No	225	scaffold_11:2,272,491-2,275,250 (+)	scaffold_11	2272491	2275250	(+)	GO:0016772 IPRF:ipr011009	334	373	178	261	229	310	321	409	208	337	331	333	358	288	83	446	361	378	328	182	209	158	177	131.258	1008	1047	1224
257444	No	No	No	No	No	225	scaffold_11:2,283,453-2,284,524 (-)	scaffold_11	2283453	2284524	(-)		13	3	7	8	12	4	9	7	11	8	11	7	5	4	11	5	11	6	14	12	11	7	3	29.9947	59	6	16
1221353	No	No	No	No	No	225	scaffold_11:2,285,249-2,288,673 (+)	scaffold_11	2285249	2288673	(+)		25	15	30	21	20	24	16	30	34	38	31	47	23	25	26	22	25	21	39	33	29	24	34	28.0328	84	36	81
258925	No	No	No	No	No	226	scaffold_12:104,769-107,618 (+)	scaffold_12	104769	107618	(+)	GO:0016772 IPRF:ipr011009	196	180	151	185	160	163	287	178	137	153	171	152	156	164	191	165	159	225	147	156	193	133	163	187.315	1438	920	1067
1208952	No	No	No	No	No	226	scaffold_12:108,193-109,132 (-)	scaffold_12	108193	109132	(-)		25	26	51	21	30	34	26	31	30	36	46	36	28	42	20	26	23	34	31	25	31	16	31	30.0422	274	286	304
1299408	No	No	No	No	No	226	scaffold_12:108,972-109,633 (+)	scaffold_12	108972	109633	(+)		55	59	228	71	69	101	79	61	88	50	99	66	88	40	58	78	81	74	77	59	60	40	59	42.6693	472	277	276
259448	No	No	No	No	No	227	scaffold_12:169,213-171,135 (-)	scaffold_12	169213	171135	(-)		44	35	62	42	47	59	70	38	37	30	65	33	34	17	59	39	34	26	32	31	40	33	28	33.8667	86	79	89
259585	No	No	No	No	No	227	scaffold_12:165,872-167,036 (+)	scaffold_12	165872	167036	(+)		18	9	41	25	25	45	32	25	40	26	48	15	19	16	1	33	20	13	40	11	8	11	13	20.5222	107	124	112
1359558	No	No	No	No	No	227	scaffold_12:168,280-169,163 (-)	scaffold_12	168280	169163	(-)	GO:0004672 GO:0005524 GO:0006468 GO:0016772 IPRF:ipr000719 IPRF:ipr011009	28	36	32	50	46	23	45	34	28	29	31	43	26	48	65	35	34	40	22	34	52	40	33	45.824	163	127	148
1208949	No	No	No	No	27/other/NRPS-like	228	scaffold_12:270,314-271,784 (-)	scaffold_12	270314	271784	(-)		3	7	7	15	13	14	4	6	4	15	7	5	7	5	7	5	5	6	11	2	5	4	5	4.87885	27	41	52
1299683	No	No	No	No	27/other/NRPS-like	228	scaffold_12:262,558-263,735 (+)	scaffold_12	262558	263735	(+)	GO:0003824 GO:0008152 IPRF:ipr000868 PFD:pf00857	24	17	22	35	23	15	29	18	19	24	123	10	13	28	12	19	12	19	34	29	24	31	15	36.0187	59	80	91
261304	No	No	No	No	27/biosynthetic-additional/NRPS-like	228	scaffold_12:267,257-270,281 (+)	scaffold_12	267257	270281	(+)	MERCO:S33.UPW IPRF:ipr013595 IPRF:ipr029058 PFD:pf08386	17	27	38	16	19	27	47	16	22	43	21	16	24	38	21	21	14	13	17	25	22	13	15	24.2992	68	74	61
1301640	No	No	No	No	No	229	scaffold_12:1,148,289-1,150,833 (-)	scaffold_12	1148289	1150833	(-)		57	30	24	292	134	78	18	273	48	45	61	17	61	41	31	22	81	19	39	13	28	25	36	118.968	154	181	128
1319800	No	No	No	No	No	229	scaffold_12:1,156,284-1,157,874 (-)	scaffold_12	1156284	1157874	(-)	GO:0004659 GO:0016020 IPRF:ipr000537 PFD:pf01040	163	90	181	126	97	168	53	83	152	224	201	164	177	395	87	134	220	206	219	125	347	197	301	1102.25	249	507	358
1372902	No	No	No	No	No	229	scaffold_12:1,151,630-1,153,984 (-)	scaffold_12	1151630	1153984	(-)		172	101	143	1431	593	145	55	1182	163	176	137	91	383	158	125	96	313	61	109	105	246	164	77	434.904	440	554	479
290012	No	No	No	No	No	230	scaffold_13:120,772-122,520 (-)	scaffold_13	120772	122520	(-)		185	227	177	60	68	60	2269	76	106	124	238	90	62	88	11	75	101	79	56	37	82	38	53	26.3086	128	71	72
1302376	No	No	No	No	No	230	scaffold_13:125,801-128,507 (-)	scaffold_13	125801	128507	(-)	GO:0003824 GO:0005975 GO:0016810 IPRF:ipr002509 IPRF:ipr011330 PFD:pf01522	129	208	375	124	190	495	774	181	205	205	184	541	356	458	35	118	126	148	114	103	49	48	151	41.4248	161	592	296
1319892	No	No	No	No	No	230	scaffold_13:129,130-131,428 (+)	scaffold_13	129130	131428	(+)	GO:0003333 GO:0015171 GO:0016020 TCDB:2.A.3.4.3 KOG:KOG1289 IPRF:ipr002293 PFD:pf13520	56	78	41	68	70	65	234	135	76	103	93	218	140	137	24	97	113	91	91	36	44	42	76	29.6101	46	67	50
290333	YES	No	No	YES	31/other/Terpene	231	scaffold_13:144,429-146,572 (-)	scaffold_13	144429	146572	(-)	KEGGEC:1.1.3.9 CAZY:AA5_1 IPRF:ipr009880 IPRF:ipr011043 IPRF:ipr014756 IPRF:ipr015202 PFD:pf07250 PFD:pf09118	5	47	14	6	5	9	8	284	360	735	324	5607	1462	2652	16	582	324	324	123	359	145	1256	416	7.65318	41	947	74
1339467	YES	No	No	YES	31/other/Terpene	231	scaffold_13:149,785-152,273 (-)	scaffold_13	149785	152273	(-)	CAZY:AA5_1 IPRF:ipr009880 IPRF:ipr011043 IPRF:ipr014756 IPRF:ipr015202 PFD:pf07250 PFD:pf09118	12	109	20	31	23	104	17	79	121	2816	1478	2890	845	1409	6	167	79	145	90	656	246	1565	586	72.5562	17	1702	96
1360180	YES	No	No	YES	31/other/Terpene	231	scaffold_13:152,645-155,104 (-)	scaffold_13	152645	155104	(-)	KEGGEC:1.1.3.9 CAZY:AA5_1 IPRF:ipr009880 IPRF:ipr011043 IPRF:ipr014756 IPRF:ipr015202 PFD:pf07250 PFD:pf09118	50	103	74	80	88	132	53	58	102	1604	1024	7567	2594	6464	294	1264	384	981	292	934	476	1893	936	164.831	145	3569	250
292343	No	No	No	No	No	232	scaffold_13:248,670-250,361 (+)	scaffold_13	248670	250361	(+)		59	12	54	59	46	69	12	66	31	54	41	20	31	25	36	15	19	18	17	17	16	15	44	43.3349	52	20	4
1373070	No	No	No	No	No	232	scaffold_13:242,548-244,191 (+)	scaffold_13	242548	244191	(+)	GO:0019050 IPRF:ipr004913 PFD:pf03229	150	104	272	234	173	149	129	143	144	196	113	70	89	143	13	138	109	93	107	68	62	65	119	73.8525	191	254	244
1452007	No	No	No	No	No	232	scaffold_13:246,981-247,976 (+)	scaffold_13	246981	247976	(+)		34	18	59	50	37	31	25	42	42	27	21	10	22	19	5	31	28	20	29	24	7	13	29	28.6508	36	47	33
1373103	YES	No	Apoplastic effector	No	No	233	scaffold_13:366,128-366,890 (-)	scaffold_13	366128	366890	(-)	KOG:KOG4157 IPRF:ipr002889 IPRF:ipr013994 PFD:pf01822	21	32	34	66	51	133	31	34	55	95	86	43	39	56	26	23	25	21	44	22	35	28	34	38.5078	61	134	109
294437	No	No	No	No	No	233	scaffold_13:360,004-362,168 (-)	scaffold_13	360004	362168	(-)	GO:0005215 GO:0016020 GO:0022857 GO:0055085 TCDB:2.A.1.1.9 KOG:KOG0254 IPRF:ipr003663 IPRF:ipr005828 IPRF:ipr005829 IPRF:ipr020846 PFD:pf00083	24	41	39	34	43	52	49	26	38	55	52	49	49	37	10	34	21	31	31	35	40	48	49	12.3419	96	120	69
294468	No	No	No	No	No	233	scaffold_13:363,265-365,207 (+)	scaffold_13	363265	365207	(+)	GO:0003824 GO:0005975 GO:0016810 IPRF:ipr002509 IPRF:ipr011330 PFD:pf01522	23	134	26	20	27	198	35	19	102	328	229	530	383	565	13	42	34	66	38	201	42	44	482	14.1093	204	919	788
315452	No	No	No	No	33/other/Fungal-RipPP-like	234	scaffold_14:355,377-356,671 (+)	scaffold_14	355377	356671	(+)	IPRF:ipr018620 PFD:pf09792	175	60	565	1216	1130	130	45	58	90	188	79	107	60	306	253	130	144	406	994	401	1762	366	253	5641.93	338	185	122
1210447	No	No	No	No	33/biosynthetic/Fungal-RipPP-like	234	scaffold_14:354,080-354,700 (-)	scaffold_14	354080	354700	(-)	IPRF:ipr021765 PFD:pf11807	90	37	221	476	474	114	76	48	89	103	56	78	73	209	127	90	110	124	209	92	282	67	118	732.307	61	77	40
1373391	No	No	No	No	33/biosynthetic/Fungal-RipPP-like	234	scaffold_14:357,902-358,565 (+)	scaffold_14	357902	358565	(+)	IPRF:ipr021765 PFD:pf11807	62	23	212	291	258	46	33	38	18	48	56	25	38	87	75	39	43	106	241	85	315	90	77	1035.54	43	40	18
1309230	No	No	No	No	No	235	scaffold_16:513,143-514,278 (+)	scaffold_16	513143	514278	(+)		27	27	34	46	49	24	62	40	40	18	18	32	29	27	51	29	29	23	41	50	61	41	52	42.907	123	119	111
1452698	No	No	No	No	No	235	scaffold_16:516,510-517,584 (+)	scaffold_16	516510	517584	(+)		82	65	77	96	117	47	125	71	96	40	41	38	51	45	115	72	60	57	70	84	102	84	60	63.9522	138	104	104
1452699	No	No	No	No	No	235	scaffold_16:518,646-519,768 (+)	scaffold_16	518646	519768	(+)		18	19	18	35	34	17	33	17	23	18	10	16	11	20	31	21	21	13	15	26	37	19	22	24.969	77	64	83
1211863	No	No	No	No	No	236	scaffold_17:50,640-53,843 (-)	scaffold_17	50640	53843	(-)	IPRF:ipr010619 IPRF:ipr024528 PFD:pf06738 PFD:pf12821	240	424	93	155	139	160	704	137	291	489	679	299	205	143	62	184	177	159	156	217	148	322	288	49.6052	210	281	863
1222566	No	No	No	No	No	236	scaffold_17:55,220-56,740 (+)	scaffold_17	55220	56740	(+)		28	33	50	29	28	38	30	22	39	60	53	36	19	30	16	31	16	21	16	18	20	26	32	15.7385	29	101	111
1222568	No	No	No	No	No	236	scaffold_17:59,987-62,054 (+)	scaffold_17	59987	62054	(+)		34	53	40	50	28	109	42	36	163	171	275	109	70	58	41	84	38	67	100	46	108	65	74	37.3108	167	349	430
367520	No	No	No	No	No	237	scaffold_17:103,972-107,628 (+)	scaffold_17	103972	107628	(+)	GO:0003950 KEGGEC:6.3.2.19 IPRF:ipr012317 PFD:pf00644	235	151	307	145	145	379	21	45	135	210	207	60	72	114	189	51	85	40	61	101	118	39	179	102.551	52	152	133
1373996	No	No	No	No	No	237	scaffold_17:98,540-100,841 (-)	scaffold_17	98540	100841	(-)	KOG:KOG0101	389	419	577	80	79	710	46	77	103	1846	576	247	280	603	39	112	69	130	122	190	17	28	291	30.1331	50	1312	676
1373997	No	No	No	No	No	237	scaffold_17:101,223-102,962 (+)	scaffold_17	101223	102962	(+)		44	76	223	22	21	136	19	17	42	322	162	111	72	174	24	58	48	84	50	61	27	34	152	15.3539	38	305	203
367972	No	No	No	No	No	238	scaffold_17:117,272-119,315 (-)	scaffold_17	117272	119315	(-)		137	370	1133	25	43	604	44	63	146	1069	663	384	279	524	87	340	207	287	268	188	97	191	601	57.7295	79	435	486
1309969	No	No	No	No	No	238	scaffold_17:121,654-124,465 (+)	scaffold_17	121654	124465	(+)	KOG:KOG0101	1325	1039	2889	286	387	2342	82	316	696	2019	1327	386	402	873	206	252	199	248	360	524	152	61	956	245.52	64	691	559
1374002	No	No	No	No	No	238	scaffold_17:119,922-121,517 (-)	scaffold_17	119922	121517	(-)		429	609	1291	152	200	1595	20	153	333	1130	988	604	516	772	224	201	191	373	317	449	249	91	680	148.332	109	1345	1114
1320386	No	No	No	No	No	239	scaffold_17:141,857-143,089 (-)	scaffold_17	141857	143089	(-)		361	363	161	155	208	584	70	115	165	654	479	138	96	166	136	40	62	44	38	106	47	30	207	46.9216	17	15	31
1374012	No	No	No	No	No	239	scaffold_17:144,208-146,735 (+)	scaffold_17	144208	146735	(+)	KOG:KOG0101	1552	811	1864	341	491	2840	162	226	444	1589	795	134	97	232	341	51	68	66	85	101	51	38	601	88.5366	22	97	118
1452763	No	No	No	No	No	239	scaffold_17:147,624-150,394 (+)	scaffold_17	147624	150394	(+)	IPRF:ipr013126	52	12	60	11	22	104	3	7	15	73	23	9	2	5	14	2	4	2	6	4	2	1	4	1.33963	2	2	2
368578	No	No	No	No	No	240	scaffold_17:162,566-164,464 (+)	scaffold_17	162566	164464	(+)	GO:0008152 GO:0016787 KEGGEC:3.1.1.- KOG:KOG1515 MERCO:S09.UPW IPRF:ipr013094 IPRF:ipr029058 PFD:pf07859	59	69	104	67	85	74	57	60	102	148	112	159	98	159	136	56	55	55	50	53	56	31	61	112.892	83	388	395
1211997	No	No	No	No	No	240	scaffold_17:166,774-168,465 (-)	scaffold_17	166774	168465	(-)	IPRF:ipr025340 PFD:pf14033	98	107	159	142	107	203	179	114	142	102	123	119	104	179	260	96	110	108	124	138	198	130	185	316.468	329	823	702
1374019	No	No	No	No	No	240	scaffold_17:164,689-166,130 (+)	scaffold_17	164689	166130	(+)	GO:0008152 GO:0016787 KEGGEC:3.1.1.94 KOG:KOG1515 MERCO:S09.UPW IPRF:ipr013094 IPRF:ipr029058 PFD:pf07859	3	5	9	5	6	15	2	3	10	14	2	3	3	15	9	3	2	2	2	5	5	2	3	2.00944	12	103	26
371006	No	No	No	No	No	241	scaffold_17:272,176-274,440 (-)	scaffold_17	272176	274440	(-)	GO:0005515 IPRF:ipr001810 PFD:pf12937	87	85	6	49	38	35	49	140	76	23	18	47	134	41	2	123	97	122	98	104	66	87	30	34.2988	194	54	54
1222630	No	No	No	No	No	241	scaffold_17:291,390-293,703 (+)	scaffold_17	291390	293703	(+)		57	37	114	171	164	90	42	43	49	37	47	56	36	35	33	38	34	48	42	52	42	27	44	28.2187	124	182	178
1374059	No	No	No	No	No	241	scaffold_17:282,847-284,708 (-)	scaffold_17	282847	284708	(-)	GO:0005515 IPRF:ipr001810 PFD:pf12937	128	132	9	70	49	57	65	190	82	41	26	62	177	47	2	160	129	166	128	90	74	105	29	71.3201	150	45	34
1361750	No	No	No	No	No	242	scaffold_17:308,700-310,338 (-)	scaffold_17	308700	310338	(-)	GO:0016772 IPRF:ipr011009	51	56	77	62	42	112	83	63	40	78	88	46	56	43	16	47	46	51	47	35	35	30	40	69.354	149	248	209
1394529	No	No	No	No	No	242	scaffold_17:321,190-322,896 (+)	scaffold_17	321190	322896	(+)	GO:0003924 GO:0004871 GO:0007165 GO:0007186 GO:0019001 GO:0031683 KOG:KOG0085 IPRF:ipr001019 IPRF:ipr011025 IPRF:ipr027417 PFD:pf00503	14	13	40	37	25	24	15	23	17	33	14	12	10	16	19	12	17	48	42	26	56	12	20	103.078	115	288	214
1459944	No	No	No	No	No	242	scaffold_17:315,776-317,837 (+)	scaffold_17	315776	317837	(+)	IPRF:ipr025340 PFD:pf14033	12	16	10	9	5	17	26	10	13	7	12	17	10	13	6	13	9	13	24	18	25	19	22	13.8716	19	76	60
1310644	YES	No	Apoplastic effector	No	No	243	scaffold_17:388,215-389,199 (+)	scaffold_17	388215	389199	(+)	GO:0005199 GO:0009277 IPRF:ipr001338 PFD:pf01185	76	81	45	85	191	67	92	133	725	132	93	64	80	110	7939	134	161	180	165	327	182	1136	94	236.198	6	35	133
1310650	YES	No	Apoplastic effector	No	No	243	scaffold_17:392,611-393,599 (+)	scaffold_17	392611	393599	(+)	GO:0005199 GO:0009277 IPRF:ipr001338 PFD:pf01185	91	105	76	90	218	73	116	166	790	189	115	88	125	154	10121	138	193	208	129	326	212	1303	102	348.654	7	44	108
1320417	YES	No	Apoplastic effector	No	No	243	scaffold_17:386,434-386,909 (-)	scaffold_17	386434	386909	(-)	GO:0005199 GO:0009277 IPRF:ipr001338 IPRF:ipr019778 PFD:pf01185	50	53	46	64	200	47	57	54	238	295	323	79	57	89	9972	49	55	78	101	79	47	611	40	86.6265	15	164	455
1311758	No	No	No	No	No	244	scaffold_20:64,238-68,205 (+)	scaffold_20	64238	68205	(+)	GO:0006810 GO:0006865 GO:0016020 GO:0055085 TCDB:2.A.3.10.4 KOG:KOG1286 IPRF:ipr004840 IPRF:ipr004841 PFD:pf00324	38	41	32	20	22	28	50	54	61	45	33	25	28	55	9	50	41	61	134	46	235	67	50	430.592	394	301	368
1362006	No	No	No	No	No	244	scaffold_20:61,658-64,112 (-)	scaffold_20	61658	64112	(-)		32	13	23	38	32	25	80	78	56	25	35	30	37	47	12	33	24	45	63	35	36	35	44	112.071	380	157	313
1374350	No	No	No	YES	No	244	scaffold_20:69,334-73,419 (+)	scaffold_20	69334	73419	(+)	GO:0004100 GO:0006031 KEGGEC:2.4.1.16 CAZY:GT2 KOG:KOG2571 IPRF:ipr004834 IPRF:ipr013616 IPRF:ipr029044 PFD:pf01644 PFD:pf08407	1496	1242	3022	1416	1521	1558	968	1802	1480	1110	1087	1408	1836	1310	1992	2256	2184	2549	2589	1959	3094	1873	1983	3974.57	3021	1670	2056
507551	No	No	No	No	No	245	scaffold_20:128,435-131,070 (-)	scaffold_20	128435	131070	(-)	GO:0005515 IPRF:ipr001810 PFD:pf12937	34	25	54	287	172	100	27	40	64	57	64	37	63	41	32	85	36	42	73	97	195	33	51	136.106	234	85	74
507751	No	No	No	No	No	245	scaffold_20:134,050-137,230 (-)	scaffold_20	134050	137230	(-)	GO:0005515 IPRF:ipr001810 PFD:pf12937	55	32	73	390	204	134	28	37	78	61	60	44	78	59	43	131	57	43	145	135	223	76	62	201.497	396	131	174
1212530	No	No	No	No	No	245	scaffold_20:140,293-141,923 (-)	scaffold_20	140293	141923	(-)	GO:0016491 GO:0016706 GO:0055114 IPRF:ipr005123	19	27	56	30	48	42	367	25	34	19	28	15	21	23	5	22	27	23	20	25	20	13	17	24.4893	31	109	120
509775	No	No	No	No	No	246	scaffold_20:211,205-212,252 (+)	scaffold_20	211205	212252	(+)		260	286	438	219	179	148	416	234	185	134	130	232	213	207	456	276	193	180	222	328	245	276	322	329.709	166	120	145
1374393	No	No	No	No	No	246	scaffold_20:206,181-206,806 (+)	scaffold_20	206181	206806	(+)	GO:0008080 IPRF:ipr000182 IPRF:ipr016181 PFD:pf13673	40	66	45	60	60	53	69	38	64	48	28	29	34	55	23	42	24	22	33	20	49	30	54	60.7025	118	215	234
1374394	No	No	No	No	No	246	scaffold_20:207,175-207,783 (+)	scaffold_20	207175	207783	(+)		6	5	8	8	2	16	9	5	9	10	9	10	5	7	3	4	7	3	5	1	8	4	3	5.45358	7	35	35
48494	YES	YES	Apoplastic effector	No	No	No	scaffold_1:1,752,512-1,754,172 (+)	scaffold_1	1752512	1754172	(+)	GO:0005507 GO:0009055 IPRF:ipr000923 IPRF:ipr008972 PFD:pf00127	24	185	466	48	24	121	93	2314	760	4302	3129	24191	6829	9935	17	2919	1268	2374	1421	5369	790	1799	5597	373.666	79	5930	647
269801	YES	YES	Apoplastic effector	YES	No	No	scaffold_12:736,798-738,565 (-)	scaffold_12	736798	738565	(-)	CAZY:GH16 IPRF:ipr013320	1038	1258	3820	1168	1232	553	1976	627	837	848	1388	634	621	817	2588	591	708	862	575	984	1129	725	681	607.742	785	877	882
313276	YES	YES	Apoplastic effector	No	No	No	scaffold_14:187,765-188,906 (-)	scaffold_14	187765	188906	(-)		1	0	0	1	0	2	2	4	2	1	1	2	2	3	1	7	3	3	3	5	4	3	7	2.10452	7	1	5
360490	YES	YES	Apoplastic effector	No	No	No	scaffold_16:524,211-525,159 (+)	scaffold_16	524211	525159	(+)		23	10	18	65	22	34	31	15	13	12	12	15	15	17	11	8	8	11	11	25	29	26	14	31.5245	15	47	44
567685	YES	YES	Apoplastic effector	No	No	No	scaffold_3:2,060,342-2,062,000 (+)	scaffold_3	2060342	2062000	(+)		8275	401	22030	13110	16807	302	30	152	95	386	80	2008	713	1625	457	129	246	85	197	452	135	248	1676	428.353	43	63	58
1197633	YES	YES	Apoplastic effector	YES	No	No	scaffold_5:1,520,551-1,522,094 (+)	scaffold_5	1520551	1522094	(+)	CAZY:GH16 IPRF:ipr013320	413	614	114	34	49	49	1699	237	74	61	87	61	162	141	11	183	95	158	145	92	89	104	78	45.1542	1733	684	1318
1207924	YES	YES	Apoplastic effector	No	No	No	scaffold_11:1,463,391-1,465,212 (+)	scaffold_11	1463391	1465212	(+)		206	145	335	247	274	160	750	222	214	55	46	76	147	79	196	166	236	223	215	244	755	569	80	757.612	235	323	181
1208082	YES	YES	Apoplastic effector	No	No	No	scaffold_11:1,490,655-1,492,123 (-)	scaffold_11	1490655	1492123	(-)		1031	821	6457	895	1128	1611	1799	8775	6437	1984	3151	4969	8993	6632	2673	14788	9316	12922	14851	7897	4969	6346	4810	12539	2466	4183	2239
1210594	YES	YES	Apoplastic effector	No	No	No	scaffold_14:148,371-149,250 (-)	scaffold_14	148371	149250	(-)		1775	667	70	180	335	153	1334	302	232	98	74	290	113	323	19	51	158	356	430	927	838	672	861	169.861	22	39	39
1229450	YES	YES	Apoplastic effector	No	No	No	scaffold_1:3,193,165-3,194,468 (+)	scaffold_1	3193165	3194468	(+)		182	210	356	309	440	70	287	65	40	132	64	183	49	79	159	143	64	62	47	101	127	285	58	74.4748	14	43	23
1229963	YES	YES	Apoplastic effector	No	No	No	scaffold_1:3,414,251-3,415,655 (+)	scaffold_1	3414251	3415655	(+)	IPRF:ipr008972	16612	17508	12299	14484	17512	24723	28303	47135	45041	43897	28940	32930	47338	88961	23235	49675	57154	59491	59690	48742	42479	38732	54323	82752.4	25696	25908	26512
1261737	YES	YES	Apoplastic effector	No	No	No	scaffold_5:1,859,293-1,860,401 (+)	scaffold_5	1859293	1860401	(+)		156	260	596	205	141	137	757	131	134	187	98	127	97	409	50	133	135	267	236	251	265	161	291	435.786	95	234	115
1271904	YES	YES	Apoplastic effector	No	No	No	scaffold_7:300,097-301,107 (+)	scaffold_7	300097	301107	(+)		189	149	182	404	389	142	443	187	136	65	77	104	146	160	456	149	201	193	208	268	246	341	211	440.742	250	189	191
1287837	YES	YES	Apoplastic effector	No	No	No	scaffold_9:2,047,052-2,048,364 (+)	scaffold_9	2047052	2048364	(+)		5094	4566	9541	6145	5519	6830	7303	6292	8641	6381	5302	7309	7634	14998	17571	8813	8420	7921	9476	11610	10299	8060	12427	31694.3	4843	5568	5235
1300554	YES	YES	Apoplastic effector	No	No	No	scaffold_12:728,216-730,035 (+)	scaffold_12	728216	730035	(+)	IPRF:ipr018466 PFD:pf10342	6995	7681	20035	3202	3770	6225	6081	8406	9625	8672	5455	7331	8194	13975	18413	7168	9604	9644	6780	9756	9424	7363	9534	21829.3	4042	9979	9410
1301870	YES	YES	Apoplastic effector	No	No	No	scaffold_12:1,325,832-1,327,328 (-)	scaffold_12	1325832	1327328	(-)		4801	3128	10548	7204	6142	5411	17347	6468	8022	8637	6007	6151	6192	13432	6348	6696	6679	6868	7246	8383	6958	5599	10978	25666.8	4989	6224	4827
1312055	YES	YES	Apoplastic effector	No	No	No	scaffold_20:173,631-175,277 (-)	scaffold_20	173631	175277	(-)	IPRF:ipr019623 PFD:pf10681	2566	2225	3829	2274	2055	2930	1149	3188	3423	2529	2366	3117	3167	4447	4078	4051	3840	3497	3938	2983	3783	3179	2795	6624.07	3584	3796	3878
1314816	YES	YES	Apoplastic effector	No	No	No	scaffold_3:946,613-947,901 (-)	scaffold_3	946613	947901	(-)	GO:0016829 GO:0042597 IPRF:ipr008397 IPRF:ipr008929 PFD:pf05426	67	208	82	29	44	40	76	19	25	517	228	140	31	39	11	26	24	52	29	177	86	49	96	79.5956	134	86	99
1315534	YES	YES	Apoplastic effector	No	No	No	scaffold_4:1,228,892-1,229,935 (-)	scaffold_4	1228892	1229935	(-)		7374	6358	11156	7647	6866	9599	9260	7842	9584	8080	8140	8048	9858	11786	9209	10383	10030	11344	9922	8243	8354	7894	9335	17834.3	7494	10580	8436
1319492	YES	YES	Apoplastic effector	YES	No	No	scaffold_11:1,189,197-1,191,138 (-)	scaffold_11	1189197	1191138	(-)	GO:0004553 GO:0005975 KEGGEC:2.4.1.207 CAZY:CBM18 CAZY:GH16 IPRF:ipr000757 IPRF:ipr013320 PFD:pf00722	2430	1803	1669	3668	3262	3430	2458	2984	3124	3283	2502	2555	3116	4594	2897	3422	3440	3545	3640	3105	4191	2734	3836	5610.16	1957	3093	2458
1319783	YES	YES	Apoplastic effector	YES	No	No	scaffold_12:930,468-932,070 (-)	scaffold_12	930468	932070	(-)	CAZY:GH16 IPRF:ipr013320	2027	1456	2677	1453	1593	1932	492	2334	2448	3455	3020	5150	3288	5007	1730	4007	3352	5557	4024	4475	6340	3373	3744	5551.41	1285	2642	1375
1362886	YES	YES	Apoplastic effector	No	No	No	scaffold_1:2,076,793-2,077,727 (+)	scaffold_1	2076793	2077727	(+)		95	93	504	150	144	32	182	57	46	117	74	192	112	223	84	80	105	129	77	186	84	147	232	129.002	52	187	67
1368183	YES	YES	Apoplastic effector	No	No	No	scaffold_6:398,425-399,382 (+)	scaffold_6	398425	399382	(+)	IPRF:ipr008972	53	20	71	63	60	60	15	58	24	158	126	86	59	90	194	32	61	44	41	102	57	67	81	186.308	85	50	24
1368184	YES	YES	Apoplastic effector	No	No	No	scaffold_6:400,294-401,305 (+)	scaffold_6	400294	401305	(+)	IPRF:ipr008972	211	1162	136	56	58	7568	511	1190	1386	3784	3844	3206	2740	2767	1399	2838	1655	2047	2271	3478	3661	3054	5783	7381.08	2224	6281	5583
1368901	YES	YES	Apoplastic effector	No	No	No	scaffold_6:2,473,570-2,474,562 (-)	scaffold_6	2473570	2474562	(-)	MERCO:I51.UPW KOG:KOG3346 IPRF:ipr008914 PFD:pf01161	746	1069	739	543	850	1513	414	480	593	5687	4624	3374	1669	5035	3096	677	645	688	945	1921	580	1275	2061	2138.61	213	3681	644
1369978	YES	YES	Apoplastic effector	No	No	No	scaffold_8:443,018-443,949 (-)	scaffold_8	443018	443949	(-)	IPRF:ipr008972	1648	364	311	959	1527	3236	773	7042	8722	1801	1010	5985	9277	14488	566	15035	12596	10342	11880	7704	2596	2806	5769	4736.96	2569	1475	3269
1369979	YES	YES	Apoplastic effector	No	No	No	scaffold_8:445,302-446,821 (+)	scaffold_8	445302	446821	(+)	IPRF:ipr008972	3996	2676	7450	2349	3243	2933	14263	6768	11283	3243	3860	3615	7050	11179	5526	6757	7008	7790	6001	3013	2398	4444	5088	5622.51	1822	3507	6439
1370834	YES	YES	Apoplastic effector	No	No	No	scaffold_9:922,244-923,126 (-)	scaffold_9	922244	923126	(-)		70	60	36	99	60	59	40	41	53	80	73	56	34	72	68	35	37	47	38	38	30	34	37	41.3254	58	110	131
1370835	YES	YES	Apoplastic effector	No	No	No	scaffold_9:923,880-924,768 (+)	scaffold_9	923880	924768	(+)		42	61	104	92	62	46	38	48	49	49	109	56	32	28	79	20	42	34	30	39	42	47	34	30.6127	53	63	71
1373345	YES	YES	Apoplastic effector	No	No	No	scaffold_14:227,251-228,046 (-)	scaffold_14	227251	228046	(-)		673	429	232	340	517	103	710	218	50	151	88	58	80	48	25	50	52	21	38	122	71	138	95	109.966	17	34	36
1383712	YES	YES	Apoplastic effector	No	No	No	scaffold_10:1,704,808-1,706,062 (-)	scaffold_10	1704808	1706062	(-)		12531	1433	11758	15384	13439	123	73	30	37	184	117	363	84	124	94	19	57	34	32	317	76	333	337	73.7617	22	132	100
1442864	YES	YES	Apoplastic effector	No	No	No	scaffold_1:912,077-913,758 (-)	scaffold_1	912077	913758	(-)	IPRF:ipr008972	414	341	759	177	240	148	514	630	580	243	166	391	402	263	155	432	244	313	533	361	406	590	283	282.316	463	241	403
1444982	YES	YES	Apoplastic effector	No	No	No	scaffold_2:3,537,825-3,538,936 (-)	scaffold_2	3537825	3538936	(-)		887	780	1359	839	891	1485	1043	1406	1280	1367	1213	1182	1029	1879	1773	1459	1331	1249	1555	1790	1470	946	1610	1701.02	1303	1064	1285
17421	YES	No	Apoplastic effector	No	No	No	scaffold_1:715,208-716,245 (+)	scaffold_1	715208	716245	(+)		21	11	16	42	58	22	18	14	4	22	33	12	11	10	44	24	49	29	68	21	76	130	9	81.1211	438	8	10
18089	YES	No	Apoplastic effector	No	No	No	scaffold_1:730,985-732,007 (+)	scaffold_1	730985	732007	(+)		0	0	1	0	0	0	0	0	0	0	0	0	1	0	1	1	0	1	0	0	0	0	3	0.669813	1	1	0
111945	YES	No	Apoplastic effector	No	No	No	scaffold_1:3,899,230-3,900,623 (-)	scaffold_1	3899230	3900623	(-)		561	1004	2342	215	192	306	117	240	245	856	164	1908	545	678	197	291	294	302	360	1375	296	563	2892	242.378	358	2757	434
131187	YES	No	Apoplastic effector	No	No	No	scaffold_1:4,736,841-4,737,587 (-)	scaffold_1	4736841	4737587	(-)		7	13	7	27	14	10	7	7	11	5	8	9	11	14	85	3	8	9	4	12	4	11	4	2.67925	3	12	15
136257	YES	No	Apoplastic effector	YES	No	No	scaffold_10:125,318-127,190 (+)	scaffold_10	125318	127190	(+)	GO:0004553 GO:0005975 CAZY:GH16 IPRF:ipr000757 IPRF:ipr013320 PFD:pf00722	704	659	481	188	326	223	30	145	179	2455	330	796	362	1038	141	481	722	1090	1001	420	288	311	1200	394.31	148	620	1086
142137	YES	No	Apoplastic effector	No	No	No	scaffold_10:424,737-425,620 (-)	scaffold_10	424737	425620	(-)		7	3	23	68	103	22	2	7	6	8	3	1	9	21	44	4	3	4	9	8	8	3	27	46.4938	1	0	4
142405	YES	No	Apoplastic effector	No	No	No	scaffold_10:434,366-435,576 (+)	scaffold_10	434366	435576	(+)		89	131	1383	234	251	173	414	33	48	226	255	44	54	68	340	59	50	62	60	45	181	114	63	283.859	85	152	127
163774	YES	No	Apoplastic effector	YES	No	No	scaffold_10:1,223,362-1,225,198 (+)	scaffold_10	1223362	1225198	(+)	GO:0004553 GO:0005975 CAZY:GH16 IPRF:ipr000757 IPRF:ipr013320 PFD:pf00722	713	910	488	735	572	557	2216	986	848	778	961	1109	1080	799	1314	951	1010	1066	902	1055	1680	1367	849	1108.7	1141	1113	899
177275	YES	No	Apoplastic effector	YES	No	No	scaffold_10:1,655,912-1,658,045 (+)	scaffold_10	1655912	1658045	(+)	GO:0004650 GO:0005975 KEGGEC:3.2.1.67 CAZY:GH28 IPRF:ipr000743 IPRF:ipr011050 PFD:pf00295	111	154	110	265	187	1464	1443	125	615	1454	3740	204	257	574	661	136	100	108	184	199	197	65	560	198.555	165	977	532
189688	YES	No	Apoplastic effector	No	No	No	scaffold_10:2,139,534-2,141,168 (-)	scaffold_10	2139534	2141168	(-)	IPRF:ipr008427 PFD:pf05730	13	17	4	5	8	193	15	15	11	12	5	10	8	26	4	15	24	21	16	50	41	16	74	37.2115	46	56	64
201664	YES	No	Apoplastic effector	No	No	No	scaffold_11:300,796-301,613 (-)	scaffold_11	300796	301613	(-)		64	19	2	3	2	130	2	6	3	4	3	40	5	11	4	1	7	3	4	27	4	7	46	1.38716	6	12	8
289260	YES	No	Apoplastic effector	No	No	No	scaffold_13:63,619-64,873 (+)	scaffold_13	63619	64873	(+)	KEGGEC:3.2.1.59 KOG:KOG4157 IPRF:ipr002889 IPRF:ipr013994 PFD:pf01822	38	47	90	60	42	105	98	46	48	231	161	641	383	816	48	54	68	101	61	752	53	85	2370	84.4659	185	5202	250
309634	YES	No	Apoplastic effector	No	No	No	scaffold_14:45,999-47,388 (+)	scaffold_14	45999	47388	(+)		25	28	24	21	20	41	28	37	43	65	60	36	31	37	7	29	33	26	36	19	15	20	22	20.2803	42	68	80
358708	YES	No	Apoplastic effector	No	No	No	scaffold_16:470,540-471,753 (+)	scaffold_16	470540	471753	(+)		40	28	59	46	43	66	23	44	62	71	51	49	54	52	14	38	45	41	50	35	17	30	42	23.8195	67	102	100
366287	YES	No	Apoplastic effector	No	No	No	scaffold_17:75,399-76,786 (-)	scaffold_17	75399	76786	(-)	GO:0004190 GO:0006508 MERCO:G01.002 IPRF:ipr000250 IPRF:ipr013320 PFD:pf01828	925	1332	2922	205	212	482	7390	2672	3557	1371	891	1958	3960	5772	342	1956	2617	7490	6343	9828	11855	2529	7356	15620.1	881	453	1424
374954	YES	No	Apoplastic effector	No	No	No	scaffold_17:432,360-433,577 (+)	scaffold_17	432360	433577	(+)		4	1	6	6	7	8	4	3	3	3	5	3	7	1	11	3	5	2	6	4	2	7	1	4.83131	10	25	32
385760	YES	No	Apoplastic effector	YES	No	No	scaffold_2:141,554-142,809 (-)	scaffold_2	141554	142809	(-)	KEGGEC:3.2.1.4 CAZY:AA9 IPRF:ipr005103 PFD:pf03443	18	41	44	6	6	18	35	21	33	79	27	11	307	99	12	12	46	11	12	57	1038	925	298	216.895	17	36	53
398872	YES	No	Apoplastic effector	No	No	No	scaffold_2:733,084-734,018 (+)	scaffold_2	733084	734018	(+)		17	17	22	20	21	32	24	25	31	26	36	18	16	26	14	16	14	19	18	13	21	11	14	6.79321	23	33	29
402830	YES	No	Apoplastic effector	No	No	No	scaffold_2:906,537-907,813 (+)	scaffold_2	906537	907813	(+)		38	36	64	76	56	72	55	1050	446	910	351	2568	644	2402	32	333	655	252	272	166	38	113	1872	26.4037	26	335	92
424815	YES	No	Apoplastic effector	YES	No	No	scaffold_2:1,692,653-1,694,662 (+)	scaffold_2	1692653	1694662	(+)	GO:0004553 GO:0005975 KEGGEC:3.2.1.91 CAZY:GH7 IPRF:ipr001722 IPRF:ipr013320 PFD:pf00840	90	89	105	113	107	134	60	94	89	381	122	815	3116	2552	119	323	1378	1157	493	760	1146	975	878	193.175	57	161	85
431808	YES	No	Apoplastic effector	YES	No	No	scaffold_2:1,915,698-1,917,525 (-)	scaffold_2	1915698	1917525	(-)	GO:0004553 GO:0005975 KEGGEC:3.2.1.91 CAZY:GH7 IPRF:ipr001722 IPRF:ipr013320 PFD:pf00840	1124	302	10	24	27	17	17	24	21	18	13	11	563	45	12	9	209	21	11	180	2575	2078	27	225.261	11	22	23
461126	YES	No	Apoplastic effector	YES	No	No	scaffold_2:2,846,618-2,848,619 (+)	scaffold_2	2846618	2848619	(+)	GO:0005618 GO:0030599 GO:0042545 KEGGEC:3.1.1.11 CAZY:CE8 IPRF:ipr000070 IPRF:ipr011050 IPRF:ipr018040 PFD:pf01095	54	76	12	64	71	225	30	17	90	70	33	41	56	137	6	21	50	36	26	23	87	90	308	71.2208	217	564	575
467025	YES	No	Apoplastic effector	YES	No	No	scaffold_2:3,090,989-3,092,713 (-)	scaffold_2	3090989	3092713	(-)	GO:0004553 GO:0005975 KEGGEC:3.2.1.91 CAZY:GH7 IPRF:ipr001722 IPRF:ipr013320 PFD:pf00840	1636	209	306	34	75	82	23	38	45	13461	733	408	6032	3678	77	481	1958	5951	1153	6917	17632	13909	4764	6364.5	60	2300	114
496827	YES	No	Apoplastic effector	YES	No	No	scaffold_2:4,109,274-4,110,169 (+)	scaffold_2	4109274	4110169	(+)	CAZY:CBM50 CAZY:CBM50 KOG:KOG2806 IPRF:ipr018392 PFD:pf01476	286	124	200	794	1529	60	52	62	15	123	170	215	84	96	70	25	28	25	88	125	45	172	137	38.4085	71	953	28
496912	YES	No	Apoplastic effector	YES	No	No	scaffold_2:4,110,962-4,112,152 (+)	scaffold_2	4110962	4112152	(+)	CAZY:CBM50 CAZY:CBM50 IPRF:ipr018392 PFD:pf01476	183	127	52	1422	1397	118	60	146	67	59	130	54	90	64	676	65	108	82	98	393	150	390	82	264.477	36	55	44
523157	YES	No	Apoplastic effector	No	No	No	scaffold_3:363,342-364,435 (+)	scaffold_3	363342	364435	(+)		768	467	3718	1354	1084	1828	423	535	638	1272	1277	1421	1314	3147	556	950	1021	1398	1421	2218	1928	430	2437	3892.04	853	1824	1498
543035	YES	No	Apoplastic effector	YES	No	No	scaffold_3:1,065,548-1,067,531 (-)	scaffold_3	1065548	1067531	(-)	GO:0004553 GO:0005975 KEGGEC:3.2.1.91 CAZY:GH7 IPRF:ipr001722 IPRF:ipr013320 PFD:pf00840	19	19	35	88	57	59	38	17	31	51	62	25	56	46	24	23	23	21	26	18	51	42	21	49.3632	102	124	92
584958	YES	No	Apoplastic effector	No	No	No	scaffold_3:2,923,389-2,924,514 (-)	scaffold_3	2923389	2924514	(-)		2	5	3	2	3	11	3	3	4	7	5	2	3	4	1	4	2	3	4	3	2	2	3	2.05698	0	1	1
603650	YES	No	Apoplastic effector	No	No	No	scaffold_4:407,355-408,548 (+)	scaffold_4	407355	408548	(+)	GO:0005199 GO:0009277 IPRF:ipr001338 PFD:pf01185	2348	2536	2554	2346	4147	3646	7595	5728	3745	1585	3668	5886	7364	3942	13713	10369	12510	4690	5350	12076	5119	9819	7359	12741.3	4067	1314	1164
634647	YES	No	Apoplastic effector	No	No	No	scaffold_4:1,469,844-1,470,724 (+)	scaffold_4	1469844	1470724	(+)		19	12	170	46	42	32	56	15	21	231	120	274	30	578	29	44	79	67	41	343	547	338	947	162.804	57	132	382
642202	YES	No	Apoplastic effector	YES	No	No	scaffold_4:1,724,537-1,726,480 (+)	scaffold_4	1724537	1726480	(+)	CAZY:GH152 IPRF:ipr001938 PFD:pf00314	27	34	27	42	36	86	69	20	35	101	134	55	39	44	1250	24	20	16	66	16	28	85	23	30.993	73	139	106
706373	YES	No	Apoplastic effector	YES	No	No	scaffold_5:1,213,699-1,215,253 (-)	scaffold_5	1213699	1215253	(-)	KEGGEC:3.2.1.4 CAZY:AA9 IPRF:ipr005103 PFD:pf03443	44	49	74	79	49	72	113	78	81	208	49	56	543	220	25	85	141	86	87	75	833	429	138	700.166	100	99	125
706665	YES	No	Apoplastic effector	YES	No	No	scaffold_5:1,222,043-1,222,737 (+)	scaffold_5	1222043	1222737	(+)	CAZY:EXPN IPRF:ipr009009 PFD:pf03330	13	18	60	18	16	21	16	10	20	15	24	12	12	22	28	10	11	13	9	9	10	10	12	12.9641	15	30	40
707619	YES	No	Apoplastic effector	No	No	No	scaffold_5:1,258,616-1,259,602 (+)	scaffold_5	1258616	1259602	(+)		0	0	2	0	0	1	1	2	0	1	0	2	0	1	4	1	1	0	0	1	3	2	4	0	1	0	0
734696	YES	No	Apoplastic effector	YES	No	No	scaffold_5:2,231,523-2,232,894 (+)	scaffold_5	2231523	2232894	(+)	GO:0004553 GO:0005576 GO:0005975 GO:0030248 CAZY:CBM1 IPRF:ipr000254 PFD:pf00734	36	32	7	28	21	23	17	20	17	37	35	68	110	167	39	39	53	155	57	164	890	263	63	236.795	130	188	34
743393	YES	No	Apoplastic effector	No	No	No	scaffold_5:2,473,212-2,473,911 (+)	scaffold_5	2473212	2473911	(+)		3	7	3	4	3	11	2	8	5	34	17	10	6	15	2	2	3	4	2	5	2	5	4	2.82187	3	2	1
765341	YES	No	Apoplastic effector	YES	No	No	scaffold_6:212,414-213,758 (+)	scaffold_6	212414	213758	(+)	KEGGEC:3.2.1.4 CAZY:AA9 IPRF:ipr005103 PFD:pf03443	13	16	15	13	13	53	25	25	30	39	41	36	358	231	23	28	118	63	38	64	545	287	64	118.372	8	32	34
799850	YES	No	Apoplastic effector	No	No	No	scaffold_6:1,378,986-1,380,530 (-)	scaffold_6	1378986	1380530	(-)	KEGGEC:3.4.24.79 MERCO:M43.008 IPRF:ipr008754 PFD:pf05572	244	434	242	112	121	245	875	2008	3688	159	91	733	3085	4393	646	2853	3526	6742	4603	4583	2775	3085	2593	13481.5	2525	1521	621
809915	YES	No	Apoplastic effector	YES	No	No	scaffold_6:1,666,261-1,667,521 (+)	scaffold_6	1666261	1667521	(+)	KEGGEC:3.2.1.4 CAZY:AA9 IPRF:ipr005103 PFD:pf03443	115	36	66	37	37	26	45	17	48	2077	159	1215	3744	3921	46	252	1132	1366	633	1848	5902	5661	1811	1359.68	115	184	57
874378	YES	No	Apoplastic effector	No	No	No	scaffold_7:912,859-913,784 (+)	scaffold_7	912859	913784	(+)		19	19	71	29	13	34	44	21	21	39	65	36	32	35	46	20	27	31	18	30	32	40	46	46.8784	61	174	111
914709	YES	No	Apoplastic effector	No	No	No	scaffold_7:2,256,482-2,258,611 (-)	scaffold_7	2256482	2258611	(-)	IPRF:ipr019405 PFD:pf10282	164	246	88	156	133	139	87	316	171	458	276	87	117	72	51	85	106	94	158	98	158	114	175	230.468	209	66	161
952792	YES	No	Apoplastic effector	YES	No	No	scaffold_8:1,089,973-1,092,033 (-)	scaffold_8	1089973	1092033	(-)	GO:0004650 GO:0005975 KEGGEC:3.2.1.67 CAZY:GH28 IPRF:ipr000743 IPRF:ipr006626 IPRF:ipr011050 PFD:pf00295	39	69	44	27	25	441	233	40	44	1941	1269	764	418	2344	34	314	68	1996	168	1097	965	1008	3915	718.964	76	431	192
1003226	YES	No	Apoplastic effector	YES	No	No	scaffold_9:599,219-601,284 (+)	scaffold_9	599219	601284	(+)	GO:0004650 GO:0005975 KEGGEC:3.2.1.67 CAZY:GH28 IPRF:ipr000743 IPRF:ipr006626 IPRF:ipr011050 PFD:pf00295	222	1603	547	19	32	36	42	14	31	1972	353	86	64	44	16	20	31	22	14	84	129	518	366	169.399	20	39	39
1010082	YES	No	Apoplastic effector	No	No	No	scaffold_9:863,561-864,245 (-)	scaffold_9	863561	864245	(-)	GO:0005199 GO:0009277 IPRF:ipr001338 PFD:pf01185	49933	90446	123372	21010	34381	53935	96654	62844	45256	38603	33145	56683	54876	80056	58741	81920	63012	69639	101239	111970	58223	105997	92511	229249	10175	9883	5252
1161155	YES	No	Apoplastic effector	No	No	No	scaffold_4:2,359,433-2,359,705 (+)	scaffold_4	2359433	2359705	(+)		0	0	1	1	2	1	1	0	1	0	0	0	1	1	0	0	1	0	3	1	0	0	2	0.717352	1	3	3
1181555	YES	No	Apoplastic effector	No	No	No	scaffold_3:250,676-251,303 (-)	scaffold_3	250676	251303	(-)	IPRF:ipr021476 PFD:pf11327	3912	1548	1003	6982	3017	7108	1893	2491	9115	16380	18677	6342	3520	5914	5592	3362	2015	6854	8989	9266	2793	4203	9290	11231.5	305	512	504
1190076	YES	No	Apoplastic effector	No	No	No	scaffold_1:226,558-227,002 (+)	scaffold_1	226558	227002	(+)	GO:0005199 GO:0009277 IPRF:ipr001338 IPRF:ipr019778 PFD:pf01185	264	1344	0	1	10	3	2	0	2	0	1	1	1	1	1	2	0	0	0	5	4	2	99	0.717352	6	7	7
1192743	YES	No	Apoplastic effector	No	No	No	scaffold_2:613,378-615,127 (-)	scaffold_2	613378	615127	(-)	KOG:KOG4157 IPRF:ipr002889 IPRF:ipr013994 PFD:pf01822	1204	489	244	375	444	935	161	651	1328	625	685	515	1121	1801	455	813	1180	731	814	1375	629	924	911	3177.24	248	128	227
1194046	YES	No	Apoplastic effector	No	No	No	scaffold_3:247,955-248,634 (+)	scaffold_3	247955	248634	(+)	IPRF:ipr021476 PFD:pf11327	288	2200	12	144	294	1490	2037	1836	1495	446	463	419	1536	1451	330	2665	2123	3771	4920	1005	5562	2602	2363	5587.06	392	344	250
1194476	YES	No	Apoplastic effector	No	No	No	scaffold_3:2,545,847-2,547,002 (+)	scaffold_3	2545847	2547002	(+)		13	12	22	18	23	24	94	8	17	23	13	24	21	20	6	11	9	17	11	10	12	9	9	13.5864	21	49	31
1194860	YES	No	Apoplastic effector	No	No	No	scaffold_3:2,628,641-2,629,229 (-)	scaffold_3	2628641	2629229	(-)		2253	2802	5204	2368	1833	2054	4375	1917	1907	4773	2491	2213	2033	4020	1331	1795	1638	1615	1900	2976	1830	1700	3173	4499.18	785	1706	1112
1197074	YES	No	Apoplastic effector	No	No	No	scaffold_4:2,041,382-2,041,960 (-)	scaffold_4	2041382	2041960	(-)	GO:0005199 GO:0009277 IPRF:ipr001338 PFD:pf01185	1829	2400	32	53	99	39	385	321	75	52	56	84	325	46	68	359	144	123	140	157	164	110	410	63.1873	55	112	151
1198003	YES	No	Apoplastic effector	YES	No	No	scaffold_5:1,309,137-1,310,240 (-)	scaffold_5	1309137	1310240	(-)	KEGGEC:3.2.1.4 CAZY:AA9 IPRF:ipr005103 PFD:pf03443	34	35	31	55	41	73	64	44	52	105	95	56	47	64	27	42	39	45	48	19	39	34	30	48.8403	83	116	145
1198525	YES	No	Apoplastic effector	No	No	No	scaffold_5:1,728,707-1,729,700 (+)	scaffold_5	1728707	1729700	(+)		644	583	499	710	1712	821	470	789	1186	963	363	895	775	1490	317	767	962	1027	637	934	949	1124	1933	1081.91	1465	424	608
1201021	YES	No	Apoplastic effector	No	No	No	scaffold_6:1,800,856-1,801,742 (+)	scaffold_6	1800856	1801742	(+)	IPRF:ipr004911 PFD:pf03227	125	223	91	153	150	165	680	40	832	387	433	133	54	276	772	31	53	69	33	103	87	143	77	137.187	103	261	648
1201836	YES	No	Apoplastic effector	YES	No	No	scaffold_7:291,189-291,770 (+)	scaffold_7	291189	291770	(+)	CAZY:EXPN IPRF:ipr009009 PFD:pf03330	11	10	143	18	12	11	23490	11	12	7	14	5	8	9	15	6	9	16	8	7	6	5	17	4.73623	6	6	10
1202000	YES	No	Apoplastic effector	No	No	No	scaffold_7:1,027,147-1,029,146 (-)	scaffold_7	1027147	1029146	(-)		275	973	7358	284	221	2799	4559	95	301	1699	2445	815	436	2029	1820	651	502	2576	2231	5846	2095	619	3809	5499.9	306	857	1219
1202773	YES	No	Apoplastic effector	YES	No	No	scaffold_7:1,637,044-1,637,902 (-)	scaffold_7	1637044	1637902	(-)	KEGGEC:3.1.1.86 CAZY:CE12 IPRF:ipr013830 PFD:pf13472	560	1106	178	131	163	332	101	88	157	882	205	261	341	516	222	110	140	185	101	274	491	484	1242	328.456	250	1521	495
1203108	YES	No	Apoplastic effector	No	No	No	scaffold_7:1,011,020-1,012,582 (+)	scaffold_7	1011020	1012582	(+)	GO:0004190 GO:0006508 KEGGEC:3.4.23.5 TCDB:8.A.32.1.1 MERCO:A01.UPA KOG:KOG1339 IPRF:ipr001461 IPRF:ipr001969 IPRF:ipr021109 PFD:pf00026	909	117	418	488	470	298	102	665	224	645	391	322	346	267	218	116	237	111	147	475	135	164	474	309.277	178	229	165
1203605	YES	No	Apoplastic effector	YES	No	No	scaffold_8:1,941,519-1,942,962 (-)	scaffold_8	1941519	1942962	(-)	CAZY:GH152 IPRF:ipr001938 PFD:pf00314	34	51	82	16	26	48	99	29	44	41	48	82	63	67	32	57	52	101	72	60	83	48	77	90.8788	40	84	62
1204547	YES	No	Apoplastic effector	No	No	No	scaffold_8:2,399,677-2,400,130 (+)	scaffold_8	2399677	2400130	(+)		47	8	35	33	31	48	5	7	10	25	9	13	14	15	22	4	10	10	9	11	5	8	107	56.1046	37	5	6
1204958	YES	No	Apoplastic effector	YES	No	No	scaffold_9:681,532-682,048 (-)	scaffold_9	681532	682048	(-)	CAZY:EXPN IPRF:ipr009009 PFD:pf03330	4	1	5	4	2	7	3	1	0	3	10	4	1	1	1	2	2	1	3	1	2	1	3	0	6	16	17
1207036	YES	No	Apoplastic effector	YES	No	No	scaffold_10:1,260,663-1,262,135 (+)	scaffold_10	1260663	1262135	(+)	GO:0004553 GO:0005975 CAZY:GH16 IPRF:ipr000757 IPRF:ipr013320 PFD:pf00722	58	43	18	198	77	36	2792	88	32	485	216	39	59	26	40	40	47	29	24	22	70	51	49	52.6647	59	31	16
1207070	YES	No	Apoplastic effector	No	No	No	scaffold_10:851,265-851,873 (+)	scaffold_10	851265	851873	(+)		113	680	874	125	220	100	13	19	17	859	234	56	33	58	1557	26	55	17	21	186	45	23	146	128.859	93	179	88
1212649	YES	No	Apoplastic effector	YES	No	No	scaffold_20:217,240-218,234 (-)	scaffold_20	217240	218234	(-)	GO:0000272 GO:0008810 KEGGEC:3.2.1.151 CAZY:GH12 IPRF:ipr002594 IPRF:ipr013320 PFD:pf01670	48	58	26	52	54	55	54	63	33	76	75	93	275	181	109	62	301	210	49	125	684	248	64	134.927	43	148	55
1215204	YES	No	Apoplastic effector	No	No	No	scaffold_3:339,545-339,994 (+)	scaffold_3	339545	339994	(+)		634	2110	933	51	34	29	6	19	29	174	22	386	68	350	17	13	33	25	20	1734	108	136	398	42.3323	8	7	9
1216435	YES	No	Apoplastic effector	YES	No	No	scaffold_4:1,710,905-1,712,196 (-)	scaffold_4	1710905	1712196	(-)	CAZY:GH152 IPRF:ipr001938 PFD:pf00314	83	67	11	7	15	19	22	135	15	18	10	21	12	26	112	14	18	18	50	19	22	153	103	36.4466	12	10	11
1216773	YES	No	Apoplastic effector	No	No	No	scaffold_4:3,087,073-3,087,991 (+)	scaffold_4	3087073	3087991	(+)		3363	2724	829	3946	2610	1482	2501	1165	601	3504	1365	969	1178	806	4497	539	878	1319	1311	2633	2176	2326	5138	716.287	500	699	360
1218474	YES	No	Apoplastic effector	No	No	No	scaffold_7:597,081-597,580 (-)	scaffold_7	597081	597580	(-)	IPRF:ipr018466 PFD:pf10342	5	38	1	0	1	2	1	0	1	1	2	3	0	3	6	1	0	1	0	0	0	2	1	0.669813	4	36	18
1218752	YES	No	Apoplastic effector	No	No	No	scaffold_7:1,697,468-1,699,393 (+)	scaffold_7	1697468	1699393	(+)		1334	1200	1683	1148	1186	1292	1289	2166	2036	1314	1116	1308	1641	1567	571	2514	2273	1972	1893	1024	1547	1434	1138	1401.99	1377	1254	1136
1219757	YES	No	Apoplastic effector	YES	No	No	scaffold_9:604,010-605,834 (+)	scaffold_9	604010	605834	(+)	GO:0004650 GO:0005975 KEGGEC:3.2.1.67 CAZY:GH28 IPRF:ipr000743 IPRF:ipr006626 IPRF:ipr011050 PFD:pf00295	3	10	7	5	0	0	3	3	3	11	5	0	10	2	1	2	2	2	0	1	3	4	10	2.15206	0	3	1
1220210	YES	No	Apoplastic effector	No	No	No	scaffold_9:2,356,192-2,356,923 (+)	scaffold_9	2356192	2356923	(+)		19	20	54	26	34	38	23	29	32	66	46	34	35	42	224	32	42	40	43	40	60	40	69	53.5722	2	4	0
1220412	YES	No	Apoplastic effector	No	No	No	scaffold_10:811,456-812,175 (+)	scaffold_10	811456	812175	(+)		0	0	1	0	0	0	1	0	0	0	0	0	0	1	1	0	0	1	0	0	3	0	0	0	0	1	0
1221961	YES	No	Apoplastic effector	No	No	No	scaffold_14:137,493-137,964 (-)	scaffold_14	137493	137964	(-)	GO:0005199 GO:0009277 IPRF:ipr001338 PFD:pf01185	0	0	0	0	0	1	0	0	1	0	0	2	2	2	0	1	0	0	1	2	1	0	6	2.05698	0	0	0
1233059	YES	No	Apoplastic effector	No	No	No	scaffold_1:4,744,304-4,745,481 (-)	scaffold_1	4744304	4745481	(-)		8	8	1	350	2990	0	2	1	2	1	3	0	1	1	580	2	8	292	231	7	400	1361	5	181.662	114	10	2
1233152	YES	No	Apoplastic effector	YES	No	No	scaffold_1:4,795,214-4,797,321 (-)	scaffold_1	4795214	4797321	(-)	GO:0004553 GO:0005975 CAZY:GH16 IPRF:ipr000757 IPRF:ipr013320 PFD:pf00722	226	170	428	387	450	430	3225	298	356	542	588	224	298	197	624	291	285	307	265	138	363	260	180	464.458	1614	1153	886
1239669	YES	No	Apoplastic effector	No	No	No	scaffold_2:2,797,323-2,798,385 (-)	scaffold_2	2797323	2798385	(-)	IPRF:ipr029226 PFD:pf14856	7	9	7	13	8	15	7	5	10	16	5	8	7	16	6	6	5	8	7	9	7	9	10	5.50112	23	53	37
1249165	YES	No	Apoplastic effector	No	No	No	scaffold_3:2,691,733-2,692,442 (+)	scaffold_3	2691733	2692442	(+)		2	3	4	1	0	3	4	2	11	7	2	6	5	18	19	7	4	5	7	1	5	5	3	7.0309	1	8	2
1253001	YES	No	Apoplastic effector	No	No	No	scaffold_4:1,044,814-1,045,753 (+)	scaffold_4	1044814	1045753	(+)		1853	814	141	11793	5102	515	8816	5702	610	1098	609	447	3000	635	2588	731	2884	754	834	3426	1628	4177	563	2070.75	2993	1266	243
1258798	YES	No	Apoplastic effector	No	No	No	scaffold_5:535,325-536,082 (+)	scaffold_5	535325	536082	(+)		81	84	160	88	97	64	165	97	99	104	90	161	116	235	366	140	158	161	146	193	159	126	174	458.438	1	0	0
1260375	YES	No	Apoplastic effector	YES	No	No	scaffold_5:1,289,807-1,292,066 (+)	scaffold_5	1289807	1292066	(+)	GO:0004650 GO:0005975 KEGGEC:3.2.1.171 CAZY:GH28 IPRF:ipr000743 IPRF:ipr011050 PFD:pf00295	96	192	552	42	50	133	70	84	70	1136	582	209	442	239	42	100	136	376	110	227	813	465	992	92.7932	188	136	85
1261743	YES	No	Apoplastic effector	No	No	No	scaffold_5:1,864,689-1,866,028 (-)	scaffold_5	1864689	1866028	(-)		42	28	3523	42	36	42	179	11	47	31	69	15	12	13	36	6	12	8	14	21	47	17	11	35.5909	117	68	145
1271433	YES	No	Apoplastic effector	No	No	No	scaffold_7:72,026-72,371 (+)	scaffold_7	72026	72371	(+)		6	8	5	4	2	16	4	3	7	20	13	6	6	5	3	4	2	2	4	5	4	5	4	13.0117	12	8	14
1289849	YES	No	Apoplastic effector	No	No	No	scaffold_10:584,994-585,993 (-)	scaffold_10	584994	585993	(-)	IPRF:ipr009009 PFD:pf03330	117	109	29	72	96	63	37	197	205	27	28	41	37	63	2	64	36	37	27	97	60	51	80	235.321	338	33	20
1299218	YES	No	Apoplastic effector	No	No	No	scaffold_12:2,149-2,878 (-)	scaffold_12	2149	2878	(-)		5	6	16	5	4	6	19	12	10	12	4	14	17	21	7	8	9	14	17	13	22	15	12	41.4681	5	25	22
1311687	YES	No	Apoplastic effector	YES	No	No	scaffold_20:28,844-30,208 (+)	scaffold_20	28844	30208	(+)	CAZY:CE12 IPRF:ipr013830 PFD:pf13472	32	121	21	6	7	132	9	4	47	148	43	59	103	337	21	38	32	101	10	49	205	138	309	291.141	227	230	46
1313941	YES	No	Apoplastic effector	No	No	No	scaffold_2:786,877-788,159 (-)	scaffold_2	786877	788159	(-)	IPRF:ipr018805 IPRF:ipr018807 PFD:pf10287 PFD:pf10290	1023	1450	1624	3049	2836	7318	16476	2457	3515	8520	21544	3179	3639	5062	5125	4066	4126	3743	4169	4804	2843	3738	6995	2859.79	1149	1493	1192
1313950	YES	No	Apoplastic effector	No	No	No	scaffold_2:869,613-870,438 (-)	scaffold_2	869613	870438	(-)	IPRF:ipr008701 PFD:pf05630	118	88	665	52	43	100	13	23	72	1278	630	149	43	119	503	46	22	22	24	29	93	87	295	51.1782	12	65	17
1317826	YES	No	Apoplastic effector	YES	No	No	scaffold_7:2,299,755-2,300,711 (-)	scaffold_7	2299755	2300711	(-)	GO:0000272 GO:0008810 KEGGEC:3.2.1.151 CAZY:GH12 IPRF:ipr002594 IPRF:ipr013320 PFD:pf01670	3	10	6	5	6	7	6	7	4	10	10	13	25	24	12	16	24	21	4	21	124	41	12	19.0357	8	27	7
1317970	YES	No	Apoplastic effector	No	No	No	scaffold_8:576,363-576,964 (+)	scaffold_8	576363	576964	(+)		61	82	64	110	203	131	40	65	132	131	324	88	58	152	4513	55	159	66	63	165	76	2473	92	86.0085	251	258	247
1318424	YES	No	Apoplastic effector	YES	No	No	scaffold_9:608,477-610,333 (+)	scaffold_9	608477	610333	(+)	GO:0004650 GO:0005975 KEGGEC:3.2.1.67 CAZY:GH28 IPRF:ipr000743 IPRF:ipr006626 IPRF:ipr011050 PFD:pf00295	13	87	36	4	9	5	6	6	5	99	27	7	12	7	2	2	4	2	3	5	19	45	24	9.27804	2	4	5
1318465	YES	No	Apoplastic effector	No	No	No	scaffold_9:855,611-856,174 (-)	scaffold_9	855611	856174	(-)	GO:0005199 GO:0009277 IPRF:ipr001338 IPRF:ipr019778 PFD:pf01185	1025	1236	1083	159	606	127	5450	274	156	120	82	1850	398	1280	505	1315	3520	1734	1000	6246	1327	931	3831	2112.4	23	10	23
1318466	YES	No	Apoplastic effector	No	No	No	scaffold_9:858,090-858,534 (+)	scaffold_9	858090	858534	(+)	GO:0005199 GO:0009277 IPRF:ipr001338 IPRF:ipr019778 PFD:pf01185	4130	11650	9225	245	1515	413	12530	455	209	1391	540	2900	1534	758	206	3180	4713	1237	1436	4542	159	830	5288	446.849	151	336	167
1318979	YES	No	Apoplastic effector	No	No	No	scaffold_10:1,103,451-1,103,962 (-)	scaffold_10	1103451	1103962	(-)		36	19	5	27	21	15	4	4	5	13	4	5	3	8	2	5	8	5	4	3	8	7	2	3.44414	1	3	4
1319535	YES	No	Apoplastic effector	YES	No	No	scaffold_11:1,433,917-1,435,358 (-)	scaffold_11	1433917	1435358	(-)	KEGGEC:3.2.1.4 CAZY:AA9 IPRF:ipr005103 PFD:pf03443	82	74	41	76	83	189	79	67	152	240	293	118	537	387	45	73	224	101	105	77	280	142	90	157.562	69	341	223
1320112	YES	No	Apoplastic effector	No	No	No	scaffold_14:515,541-516,017 (+)	scaffold_14	515541	516017	(+)	GO:0005199 GO:0009277 IPRF:ipr001338 PFD:pf01185	0	0	1	1	0	0	0	0	0	1	1	1	0	3	0	1	0	3	0	0	0	0	1	0	0	0	0
1320346	YES	No	Apoplastic effector	No	No	No	scaffold_16:554,021-554,971 (-)	scaffold_16	554021	554971	(-)		202	235	421	376	243	215	201	302	289	484	390	229	196	357	119	189	236	262	337	235	263	265	249	367.071	341	566	491
1340470	YES	No	Apoplastic effector	YES	No	No	scaffold_15:560,410-561,059 (-)	scaffold_15	560410	561059	(-)	CAZY:EXPN IPRF:ipr009009 PFD:pf03330	151	26	33	2295	952	132	34	427	71	129	254	17	385	41	115	58	121	14	44	117	63	218	49	642.223	385	29	29
1341374	YES	No	Apoplastic effector	No	No	No	scaffold_20:180,804-181,646 (+)	scaffold_20	180804	181646	(+)		413	308	1204	2282	1645	487	1310	546	403	4227	5895	284	372	307	10791	109	173	102	138	211	196	732	210	1244.73	6521	891	130
1361779	YES	No	Apoplastic effector	YES	No	No	scaffold_17:377,355-380,070 (+)	scaffold_17	377355	380070	(+)	GO:0004650 GO:0005975 KEGGEC:3.2.1.67 CAZY:GH28 IPRF:ipr000743 IPRF:ipr011050 PFD:pf00295	117	152	59	277	405	202	32	23	44	87	51	88	65	114	56	30	34	29	19	35	56	68	150	46.3987	55	142	125
1363542	YES	No	Apoplastic effector	No	No	No	scaffold_1:4,028,742-4,029,258 (+)	scaffold_1	4028742	4029258	(+)		0	0	1	0	0	0	0	0	0	0	0	0	0	1	0	0	0	0	0	0	0	1	0	0	0	2	1
1363736	YES	No	Apoplastic effector	No	No	No	scaffold_1:4,740,906-4,741,207 (-)	scaffold_1	4740906	4741207	(-)		5	6	3	2	15	4	4	6	6	8	10	3	5	4	2487	3	3	9	1	2	34	43	4	27.6007	1	1	0
1364003	YES	No	Apoplastic effector	No	No	No	scaffold_2:753,263-753,859 (-)	scaffold_2	753263	753859	(-)		10	10	15	7	3	17	12	14	18	15	18	9	5	17	11	11	11	6	9	4	13	10	4	4.78377	14	22	14
1364639	YES	No	Apoplastic effector	No	No	No	scaffold_2:2,795,531-2,796,022 (-)	scaffold_2	2795531	2796022	(-)	IPRF:ipr029226 PFD:pf14856	11	8	7	2	2	3	18	6	10	9	9	8	6	14	0	8	7	5	8	4	5	9	4	6.93582	9	12	6
1365094	YES	No	Apoplastic effector	YES	No	No	scaffold_2:4,112,752-4,113,562 (+)	scaffold_2	4112752	4113562	(+)	CAZY:CBM50 CAZY:CBM50 KOG:KOG2806 IPRF:ipr018392 PFD:pf01476	9	7	9	182	86	19	45	4	6	46	103	11	18	15	28	3	6	3	11	4	3	8	6	9.52	4	15	6
1365740	YES	No	Apoplastic effector	No	No	No	scaffold_3:1,957,023-1,957,263 (+)	scaffold_3	1957023	1957263	(+)		2	7	3	1	0	6	8	5	4	4	6	5	4	10	1	1	2	1	0	8	2	0	5	1.33963	19	5	12
1365795	YES	No	Apoplastic effector	No	No	No	scaffold_3:2,158,569-2,159,256 (-)	scaffold_3	2158569	2159256	(-)		2	3	4	4	3	5	6	6	8	6	3	3	3	6	2	6	5	2	4	3	2	1	4	5.69128	9	11	15
1365918	YES	No	Apoplastic effector	YES	No	No	scaffold_3:2,588,574-2,589,606 (+)	scaffold_3	2588574	2589606	(+)	KEGGEC:3.2.1.4 CAZY:AA9 IPRF:ipr005103 PFD:pf03443	111	17	22	18	33	17	96	15	23	799	87	669	3083	2861	27	297	1064	1800	464	1481	4933	4683	763	1406.88	33	100	36
1365985	YES	No	Apoplastic effector	YES	No	No	scaffold_3:2,836,621-2,837,458 (+)	scaffold_3	2836621	2837458	(+)	CAZY:GH45 IPRF:ipr007112 IPRF:ipr009009	35	115	74	33	26	34	26	28	26	824	311	39	99	103	27	36	95	43	32	295	239	87	1013	78.632	118	127	101
1366521	YES	No	Apoplastic effector	YES	No	No	scaffold_4:1,164,092-1,165,743 (+)	scaffold_4	1164092	1165743	(+)	CAZY:AA14	2419	1820	1131	1605	2105	5155	1482	7982	8519	1318	1532	7469	9171	5935	6368	13902	14434	10878	12663	8267	4468	8926	4706	4985.32	3902	2410	2151
1366695	YES	No	Apoplastic effector	YES	No	No	scaffold_4:1,698,643-1,699,976 (-)	scaffold_4	1698643	1699976	(-)	CAZY:GH152 IPRF:ipr001938 PFD:pf00314	61	71	263	130	82	72	159	76	105	268	179	48	33	34	32	39	24	21	25	28	25	43	33	17.2683	45	27	31
1366700	YES	No	Apoplastic effector	YES	No	No	scaffold_4:1,713,384-1,714,687 (-)	scaffold_4	1713384	1714687	(-)	CAZY:GH152 IPRF:ipr001938 PFD:pf00314	50	15	25	49	42	47	53	35	59	33	33	29	28	56	44	31	42	33	54	32	42	20	87	71.4152	42	61	78
1367507	YES	No	Apoplastic effector	YES	No	No	scaffold_5:1,217,228-1,217,693 (+)	scaffold_5	1217228	1217693	(+)	CAZY:EXPN IPRF:ipr009009 PFD:pf03330	5	4	6	12	8	34	8	8	15	76	63	8	21	41	824	9	17	5	8	30	3	69	7	14.6841	10	32	33
1367876	YES	No	Apoplastic effector	YES	No	No	scaffold_5:2,446,173-2,447,395 (-)	scaffold_5	2446173	2447395	(-)	CAZY:GH45 IPRF:ipr007112 IPRF:ipr009009 PFD:pf03330	159	114	404	226	184	213	225	233	239	329	236	548	430	633	184	370	363	353	347	405	259	234	425	694.987	279	288	177
1368003	YES	No	Apoplastic effector	YES	No	No	scaffold_5:2,887,924-2,890,033 (+)	scaffold_5	2887924	2890033	(+)	GO:0004553 GO:0005576 GO:0005975 GO:0030248 KEGGEC:3.2.1.78 CAZY:CBM1 CAZY:GH5_7 IPRF:ipr000254 IPRF:ipr001547 IPRF:ipr017853 IPRF:ipr018087 PFD:pf00150 PFD:pf00734	13	12	35	17	11	20	30	17	24	23	17	15	15	18	27	19	13	15	11	12	16	12	14	18.7505	32	60	58
1368124	YES	No	Apoplastic effector	YES	No	No	scaffold_6:207,776-208,907 (+)	scaffold_6	207776	208907	(+)	KEGGEC:3.2.1.4 CAZY:AA9 IPRF:ipr005103 PFD:pf03443	187	37	291	216	269	143	19	34	74	409	121	82	507	306	53	62	175	219	87	265	1190	721	140	439.062	364	277	336
1369220	YES	No	Apoplastic effector	No	No	No	scaffold_7:542,595-543,165 (-)	scaffold_7	542595	543165	(-)	IPRF:ipr018466 PFD:pf10342	3868	4881	27257	3452	3945	4826	25811	2229	8896	10004	5159	2307	1868	7634	2589	1812	2707	6261	3766	3004	3927	1949	4072	16608.8	5007	4694	4205
1369565	YES	No	Apoplastic effector	No	No	No	scaffold_7:1,650,195-1,651,525 (-)	scaffold_7	1650195	1651525	(-)	KOG:KOG1217 IPRF:ipr009030 IPRF:ipr011641 PFD:pf07699	16	13	15	17	76	268	36	63	55	120	95	174	960	772	13	433	273	445	191	226	104	126	4310	55.8236	52	101	59
1369656	YES	No	Apoplastic effector	YES	No	No	scaffold_7:1,971,172-1,972,746 (+)	scaffold_7	1971172	1972746	(+)	GO:0004553 GO:0005576 GO:0005975 GO:0030248 KEGGEC:3.2.1.4 CAZY:AA9 CAZY:CBM1 IPRF:ipr000254 IPRF:ipr005103 PFD:pf00734 PFD:pf03443	107	39	51	60	61	63	70	39	55	328	83	176	687	667	80	92	334	352	175	480	1659	1662	628	710.498	61	186	92
1369657	YES	No	Apoplastic effector	YES	No	No	scaffold_7:1,973,353-1,974,667 (+)	scaffold_7	1973353	1974667	(+)	KEGGEC:3.2.1.4 CAZY:AA9 IPRF:ipr005103 PFD:pf03443	114	66	15	26	24	85	8	52	59	294	170	711	795	2672	57	194	401	1444	537	1528	739	989	1196	252.054	323	1714	1569
1370266	YES	No	Apoplastic effector	YES	No	No	scaffold_8:1,447,308-1,448,595 (-)	scaffold_8	1447308	1448595	(-)	CAZY:GH152 IPRF:ipr001938 PFD:pf00314	54	47	32	50	51	68	254	40	65	83	76	37	42	36	11	27	36	23	28	22	25	32	34	41.8051	47	145	139
1371246	YES	No	Apoplastic effector	No	No	No	scaffold_9:2,296,917-2,297,632 (-)	scaffold_9	2296917	2297632	(-)		1003	1297	11916	801	494	2739	632	525	1667	3031	3035	921	719	1822	4775	649	656	825	754	1568	3325	1117	1497	1287.58	143	500	323
1371485	YES	No	Apoplastic effector	No	No	No	scaffold_10:829,240-830,638 (-)	scaffold_10	829240	830638	(-)	IPRF:ipr008160 PFD:pf01391	9976	6839	28073	6819	8565	10024	8459	12158	13265	50229	32833	33607	22579	28814	12114	21487	21453	22620	20705	22166	16227	21186	30626	39660.1	10813	30134	11381
1371560	YES	No	Apoplastic effector	No	No	No	scaffold_10:1,105,442-1,105,953 (+)	scaffold_10	1105442	1105953	(+)		86	58	14	65	49	29	14	11	17	21	19	21	12	20	21	8	13	15	10	9	20	10	12	10.9547	4	13	16
1371666	YES	No	Apoplastic effector	No	No	No	scaffold_10:1,395,066-1,396,357 (+)	scaffold_10	1395066	1396357	(+)		100	75	46	89	82	220	75	133	145	88	66	66	76	72	35	66	64	63	71	52	52	45	152	111.924	245	192	176
1371801	YES	No	Apoplastic effector	No	No	No	scaffold_10:1,797,157-1,798,041 (+)	scaffold_10	1797157	1798041	(+)		10	10	13	22	22	14	56	22	28	21	14	16	14	15	14	12	17	13	22	28	24	17	27	27.9335	38	58	49
1372024	YES	No	Apoplastic effector	YES	No	No	scaffold_11:224,739-225,767 (+)	scaffold_11	224739	225767	(+)	GO:0003796 GO:0009253 GO:0016998 CAZY:GH25 IPRF:ipr002053 IPRF:ipr008270 IPRF:ipr017853 IPRF:ipr018077 PFD:pf01183	3914	7549	2354	1519	2364	5067	2937	1956	748	1651	97	159	209	390	8	253	215	172	138	366	466	666	3058	867.677	26	39	63
1372507	YES	No	Apoplastic effector	No	No	No	scaffold_11:1,906,512-1,906,983 (+)	scaffold_11	1906512	1906983	(+)	GO:0005199 GO:0009277 IPRF:ipr001338 PFD:pf01185	3219	502	40	999	1081	5502	19	6009	4023	56	90	169	1147	1321	78	2816	2001	1447	3075	1482	3930	691	3740	6338.04	3306	252	2103
1373900	YES	No	Apoplastic effector	No	No	No	scaffold_16:390,329-390,667 (+)	scaffold_16	390329	390667	(+)		2	4	9	6	11	4	24	5	8	9	6	5	2	18	1	3	3	2	5	5	0	1	6	1.33963	0	8	6
1374079	YES	No	Apoplastic effector	No	No	No	scaffold_17:341,476-341,941 (+)	scaffold_17	341476	341941	(+)	GO:0005199 GO:0009277 IPRF:ipr001338 PFD:pf01185	0	0	2	0	0	1	1	1	0	43	12	5	0	3	0	4	9	28	14	1	0	3	0	0	3	19	25
1374082	YES	No	Apoplastic effector	No	No	No	scaffold_17:346,590-347,082 (+)	scaffold_17	346590	347082	(+)	GO:0005199 GO:0009277 IPRF:ipr001338 IPRF:ipr019778 PFD:pf01185	116	1440	13748	60	60	75	1065	87	70	13256	1087	503	63	114	14	372	623	141	295	1947	40	14	1363	35.4916	13	66	92
1395456	YES	No	Apoplastic effector	YES	No	No	scaffold_2:129,668-130,659 (-)	scaffold_2	129668	130659	(-)	KEGGEC:3.2.1.4 CAZY:AA9 IPRF:ipr005103 PFD:pf03443	67	54	94	131	111	161	35	68	83	342	101	114	1360	699	29	100	543	177	134	135	1482	1313	123	482.229	10	56	18
1399294	YES	No	Apoplastic effector	No	No	No	scaffold_2:2,908,782-2,909,609 (+)	scaffold_2	2908782	2909609	(+)	GO:0003723 GO:0004521 GO:0004540 IPRF:ipr000026 IPRF:ipr016191 PFD:pf00545	1	0	1	0	0	0	1	0	0	1	1	0	0	0	0	0	0	1	0	0	2	1	0	0	2	1	0
1402530	YES	No	Apoplastic effector	No	No	No	scaffold_3:279,003-280,885 (+)	scaffold_3	279003	280885	(+)		383	269	106	1787	551	374	117	1012	382	426	381	316	614	217	479	229	376	244	306	313	437	973	274	569.368	617	457	236
1430405	YES	No	Apoplastic effector	No	No	No	scaffold_9:868,997-869,770 (+)	scaffold_9	868997	869770	(+)	GO:0005199 GO:0009277 IPRF:ipr001338 PFD:pf01185	288	1336	5777	78	618	371	9079	4358	247	4626	3750	8324	6352	2116	60	23336	41496	5172	7830	8065	141	348	5545	942.776	43	45	143
1435951	YES	No	Apoplastic effector	No	No	No	scaffold_3:378,216-378,904 (+)	scaffold_3	378216	378904	(+)		12	18	14	6	2	5	7	1	10	24	3	15	7	27	5	5	7	6	2	11	5	5	11	8.22791	53	51	65
1435957	YES	No	Apoplastic effector	No	No	No	scaffold_3:437,527-438,215 (-)	scaffold_3	437527	438215	(-)		7	3	4	5	3	6	1	3	2	5	5	5	3	13	1	2	4	2	4	4	3	3	5	4.92639	95	107	119
1439985	YES	No	Apoplastic effector	No	No	No	scaffold_9:860,145-861,051 (+)	scaffold_9	860145	861051	(+)	GO:0005199 GO:0009277 IPRF:ipr001338 IPRF:ipr019778 PFD:pf01185	3883	12800	146	86	115	223	304	540	288	131	195	114	111	154	5	182	60	73	70	295	26	143	593	270.567	6	77	146
1451854	YES	No	Apoplastic effector	No	No	No	scaffold_12:1,094,522-1,095,107 (-)	scaffold_12	1094522	1095107	(-)	GO:0005199 GO:0009277 IPRF:ipr001338 PFD:pf01185	2	0	1	0	1	0	7	1	1	1	2	0	0	0	2	1	0	1	3	0	0	1	1	4.30411	3	7	5
1456343	YES	No	Apoplastic effector	No	No	No	scaffold_5:2,091,688-2,093,625 (+)	scaffold_5	2091688	2093625	(+)		2454	2257	1941	2724	2726	2679	3882	3218	2935	3239	3224	3447	3288	3848	6106	4488	4547	4646	4933	4375	4791	3622	4297	7280.91	3573	2936	3160
1363467	YES	No	Apoplastic effector	No	5/other/NRPS-like	No	scaffold_1:3,786,173-3,786,919 (+)	scaffold_1	3786173	3786919	(+)		84	52	188	98	110	76	362	47	37	30	35	39	53	26	60	33	40	34	54	64	35	34	32	62.2323	107	86	47
346317	YES	YES	Apoplastic effector	No	37/other/Terpene	No	scaffold_16:9,106-10,296 (+)	scaffold_16	9106	10296	(+)		1031	572	13	545	661	53	367	143	260	19	26	27	22	33	17	34	129	137	108	172	1300	409	32	95.4852	31	26	26
1222393	YES	YES	Apoplastic effector	No	37/other/Terpene	No	scaffold_16:7,346-7,864 (+)	scaffold_16	7346	7864	(+)		18	5	1	5	7	3	3	3	0	7	6	1	2	4	1	2	5	0	1	1	6	0	1	7.17352	12	26	21
1210837	YES	No	Apoplastic effector	No	35/other/NRPS-like	No	scaffold_14:943,537-944,491 (-)	scaffold_14	943537	944491	(-)		1350	1051	998	1037	955	1627	799	1558	1141	810	924	1313	1284	1515	2934	1868	1996	2296	1822	2004	2015	2021	1411	1418.25	797	1223	2573
1373387	YES	No	Apoplastic effector	YES	33/other/Fungal-RipPP-like	No	scaffold_14:347,289-348,494 (+)	scaffold_14	347289	348494	(+)	CAZY:CE12 IPRF:ipr013830 PFD:pf13472	228	580	129	154	276	351	168	162	573	183	118	206	308	513	157	160	231	176	137	186	437	462	930	523.583	327	445	281
1295743	YES	No	Apoplastic effector	YES	26/other/Fungal-RiPP-like	No	scaffold_11:1,051,049-1,053,501 (+)	scaffold_11	1051049	1053501	(+)	GO:0004650 GO:0005975 KEGGEC:3.2.1.67 CAZY:GH28 IPRF:ipr000743 IPRF:ipr006626 IPRF:ipr011050 PFD:pf00295	743	1110	265	613	1091	513	481	323	553	398	228	275	475	418	272	215	249	218	188	192	335	421	492	275.536	303	1007	364
1218808	YES	No	Apoplastic effector	No	18/other/Terpene	No	scaffold_7:1,959,184-1,959,753 (+)	scaffold_7	1959184	1959753	(+)		580	331	3291	184	200	1884	164	95	287	3533	2938	620	242	517	210	99	134	99	94	238	895	121	614	652.171	212	1682	1720
1312853	YES	No	Apoplastic effector	YES	1/other/Terpene	No	scaffold_1:631,263-631,682 (+)	scaffold_1	631263	631682	(+)	CAZY:EXPN IPRF:ipr009009 IPRF:ipr010829 PFD:pf07249	4054	4711	8544	537	933	498	66	113	179	5572	966	511	237	376	158	216	206	120	145	723	768	222	1168	251.232	1589	251	1447
151987	YES	No	Apoplastic/cytoplasmic effector	No	No	No	scaffold_10:808,443-809,422 (-)	scaffold_10	808443	809422	(-)		4	7	6	0	1	1	3	2	0	7	25	7	2	9	3	2	1	2	4	8	1	9	15	2.72679	2	13	4
834032	YES	No	Apoplastic/cytoplasmic effector	No	No	No	scaffold_6:2,476,255-2,477,023 (-)	scaffold_6	2476255	2477023	(-)		224	299	238	258	226	235	271	179	195	287	222	231	287	573	354	341	274	178	247	507	271	313	447	714.611	158	153	151
855800	YES	No	Apoplastic/cytoplasmic effector	YES	No	No	scaffold_7:242,617-243,711 (+)	scaffold_7	242617	243711	(+)	CAZY:EXPN IPRF:ipr009009 PFD:pf03330	889	1085	4408	229	258	232	8041	862	344	594	626	1314	515	599	1309	911	1342	2321	2210	5007	2268	2306	4155	17832.1	1337	305	1515
898717	YES	No	Apoplastic/cytoplasmic effector	No	No	No	scaffold_7:1,700,198-1,701,292 (+)	scaffold_7	1700198	1701292	(+)		27	23	121	18	12	42	7	40	40	82	72	56	36	15	8	26	17	28	32	30	40	22	57	51.5671	16	100	76
1023866	YES	No	Apoplastic/cytoplasmic effector	No	No	No	scaffold_9:1,220,018-1,220,937 (-)	scaffold_9	1220018	1220937	(-)		2291	725	9	25263	12614	770	340	2610	3745	2076	773	1463	335	301	22	586	480	456	315	2298	587	4086	676	767.959	224	30	91
1187734	YES	No	Apoplastic/cytoplasmic effector	No	No	No	scaffold_1:220,725-221,159 (+)	scaffold_1	220725	221159	(+)	GO:0005199 GO:0009277 IPRF:ipr001338 PFD:pf01185	28138	7232	32722	11965	15061	15133	1297	40415	20454	1567	2477	13922	24137	20008	673	36543	25008	20853	45889	78429	16222	30785	34452	44288.5	8780	667	3232
1187805	YES	No	Apoplastic/cytoplasmic effector	No	No	No	scaffold_1:265,329-265,766 (-)	scaffold_1	265329	265766	(-)	GO:0005199 GO:0009277 IPRF:ipr001338 PFD:pf01185	2238	4519	69	120	154	221	16	44	44	159	101	92	48	127	6	22	17	20	25	151	33	22	522	41.1353	8	44	78
1188958	YES	No	Apoplastic/cytoplasmic effector	No	No	No	scaffold_1:273,553-274,031 (+)	scaffold_1	273553	274031	(+)	GO:0005199 GO:0009277 IPRF:ipr001338 PFD:pf01185	14	260	4	10	8	5	3	5	6	4	5	6	4	5	6	3	6	5	4	8	7	5	10	4.20903	2	2	1
1202409	YES	No	Apoplastic/cytoplasmic effector	No	No	No	scaffold_7:999,468-999,902 (-)	scaffold_7	999468	999902	(-)	GO:0005199 GO:0009277 IPRF:ipr001338 IPRF:ipr019778 PFD:pf01185	85	388	6	4	4	8	9	5	10	16	6	6	5	8	13	8	6	7	12	6	9	6	46	15.1637	10	20	14
1212903	YES	No	Apoplastic/cytoplasmic effector	YES	No	No	scaffold_1:455,253-455,840 (-)	scaffold_1	455253	455840	(-)	CAZY:EXPN IPRF:ipr009009 IPRF:ipr010829 PFD:pf07249	2321	2332	1402	532	697	2163	68	1522	815	4706	2459	1420	1428	3440	412	810	900	998	798	489	843	327	2343	532.944	3270	1847	2322
1215064	YES	No	Apoplastic/cytoplasmic effector	No	No	No	scaffold_2:4,102,638-4,103,073 (-)	scaffold_2	4102638	4103073	(-)		1	2	7	8	1	1	14	2	5	25	26	4	1	6	1	3	4	3	4	1	1	1	0	2.15206	14	19	4
1215919	YES	No	Apoplastic/cytoplasmic effector	No	No	No	scaffold_3:3,232,871-3,233,393 (+)	scaffold_3	3232871	3233393	(+)	GO:0005199 GO:0009277 IPRF:ipr001338 PFD:pf01185	3	1	4	3	6	14	5	5	6	16	12	26	4	20	0	5	4	11	3	25	40	17	20	1.33963	519	54	48
1216525	YES	No	Apoplastic/cytoplasmic effector	No	No	No	scaffold_4:2,049,837-2,050,435 (-)	scaffold_4	2049837	2050435	(-)		3	2	1	3	2	2	8	2	4	5	8	3	4	6	2	3	4	2	2	3	6	1	1	0.717352	28	8	20
1217023	YES	No	Apoplastic/cytoplasmic effector	No	No	No	scaffold_5:833,556-836,283 (-)	scaffold_5	833556	836283	(-)	IPRF:ipr021109	27	27	43	81	38	62	115	805	54	71	278	42	672	24	38	72	318	53	51	48	55	52	28	38.456	125	328	303
1221960	YES	No	Apoplastic/cytoplasmic effector	No	No	No	scaffold_14:133,347-133,842 (+)	scaffold_14	133347	133842	(+)	GO:0005199 GO:0009277 IPRF:ipr001338 PFD:pf01185	0	4	4	0	2	1	8	2	6	0	0	0	1	3	1	4	2	2	1	1	2	0	2	2.86941	1	6	11
1222150	YES	No	Apoplastic/cytoplasmic effector	No	No	No	scaffold_14:819,589-820,135 (+)	scaffold_14	819589	820135	(+)	GO:0005199 GO:0009277 IPRF:ipr001338 PFD:pf01185	12	9	9	6	5	9	18	6	10	13	13	11	7	14	0	7	13	4	16	6	10	7	3	10.3324	6	15	11
1233060	YES	No	Apoplastic/cytoplasmic effector	No	No	No	scaffold_1:4,748,280-4,749,314 (-)	scaffold_1	4748280	4749314	(-)		8	11	41	150	40	29	16	17	29	16	19	17	19	38	230	11	21	16	26	27	33	16	16	17.1732	9	9	9
1243421	YES	No	Apoplastic/cytoplasmic effector	No	No	No	scaffold_3:194,050-195,071 (+)	scaffold_3	194050	195071	(+)		2	1	3	5	1	8	1	2	3	6	7	4	2	4	0	4	2	1	3	1	4	2	3	4.92639	3	3	1
1292780	YES	No	Apoplastic/cytoplasmic effector	No	No	No	scaffold_10:2,141,382-2,142,409 (-)	scaffold_10	2141382	2142409	(-)	IPRF:ipr008427 PFD:pf05730	2	0	3	0	3	9	2	2	2	1	1	2	1	2	0	3	2	0	3	5	4	2	3	3.53922	567	2	4
1363411	YES	No	Apoplastic/cytoplasmic effector	No	No	No	scaffold_1:3,600,701-3,601,302 (+)	scaffold_1	3600701	3601302	(+)		14	7	18	12	9	39	5	7	7	30	15	10	6	14	12	3	6	2	6	5	7	5	10	10.4275	6	26	25
1364686	YES	No	Apoplastic/cytoplasmic effector	No	No	No	scaffold_2:2,910,036-2,910,536 (+)	scaffold_2	2910036	2910536	(+)	GO:0003723 GO:0004521 GO:0004540 KEGGEC:3.1.27.3 IPRF:ipr000026 IPRF:ipr016191 PFD:pf00545	0	0	1	0	0	0	2	1	1	1	0	0	1	1	5	1	0	0	1	4	2	0	1	0.717352	1	0	1
1365744	YES	No	Apoplastic/cytoplasmic effector	No	No	No	scaffold_3:1,968,491-1,968,784 (+)	scaffold_3	1968491	1968784	(+)		13	9	10	8	9	38	31	9	14	22	19	12	14	21	79	8	9	5	10	8	12	8	6	20.2803	427	19	38
1365750	YES	No	Apoplastic/cytoplasmic effector	No	No	No	scaffold_3:1,983,605-1,983,898 (-)	scaffold_3	1983605	1983898	(-)		7	7	4	6	5	40	24	8	7	19	10	11	6	12	101	3	5	6	5	9	3	6	4	15.4014	408	17	31
1366319	YES	No	Apoplastic/cytoplasmic effector	No	No	No	scaffold_4:489,183-489,770 (+)	scaffold_4	489183	489770	(+)		505	648	551	618	701	538	611	470	613	635	575	483	546	1035	595	861	670	526	653	655	947	794	696	1001.7	3	4	3
1366617	YES	No	Apoplastic/cytoplasmic effector	No	No	No	scaffold_4:1,466,366-1,466,933 (+)	scaffold_4	1466366	1466933	(+)		38	66	699	34	93	48	19	113	72	3400	1191	829	65	1331	17	114	306	140	84	1069	227	1462	651	1404.18	20	55	73
1371090	YES	No	Apoplastic/cytoplasmic effector	No	No	No	scaffold_9:1,780,116-1,781,099 (+)	scaffold_9	1780116	1781099	(+)	IPRF:ipr007112 IPRF:ipr009009 PFD:pf03330	5	11	8	10	1	11	7	3	8	22	13	31	7	103	13	30	13	7	3	9	7	9	10	6.31355	6	24	14
1435825	YES	No	Apoplastic/cytoplasmic effector	No	No	No	scaffold_2:4,086,432-4,087,051 (-)	scaffold_2	4086432	4087051	(-)		5	11	8	6	7	13	21	7	8	14	13	10	5	10	23	4	5	0	5	4	2	10	4	0.717352	16	19	19
1442269	YES	No	Apoplastic/cytoplasmic effector	No	No	No	scaffold_16:487,840-490,172 (-)	scaffold_16	487840	490172	(-)		8668	8407	130	9223	5293	4324	11500	9050	5695	4842	1855	2286	4266	1089	34	2856	2342	1833	2108	1846	2495	5127	793	1360.08	169	85	65
1373401	YES	No	Apoplastic/cytoplasmic effector	No	33/other/Fungal-RipPP-like	No	scaffold_14:392,886-393,368 (-)	scaffold_14	392886	393368	(-)	GO:0005199 GO:0009277 IPRF:ipr001338 PFD:pf01185	224	36	14	100	139	580	13	631	588	186	105	786	1007	1055	8	1512	1489	1001	1176	595	252	250	437	275.078	5	29	22
1233737	YES	YES	Cytoplasmic effector	No	No	No	scaffold_2:144,379-145,406 (-)	scaffold_2	144379	145406	(-)		38	64	147	52	49	147	187	61	57	70	62	176	103	182	27	140	128	61	220	259	339	79	109	622.384	85	71	122
20295	YES	No	Cytoplasmic effector	No	No	No	scaffold_1:794,872-795,876 (+)	scaffold_1	794872	795876	(+)		7	10	10	8	5	12	8	4	8	20	11	14	5	12	4	13	6	10	3	9	13	9	2	10.4275	4	6	8
47984	YES	No	Cytoplasmic effector	No	No	No	scaffold_1:1,734,268-1,734,819 (-)	scaffold_1	1734268	1734819	(-)		0	0	0	0	0	0	0	0	0	1	0	1	0	1	0	0	0	0	0	0	1	0	2	0	1	0	0
180445	YES	No	Cytoplasmic effector	No	No	No	scaffold_10:1,783,838-1,784,830 (-)	scaffold_10	1783838	1784830	(-)		92	66	138	117	153	404	197	297	518	65	58	154	302	984	254	548	548	490	629	198	504	191	765	856.516	191	361	359
228177	YES	No	Cytoplasmic effector	No	No	No	scaffold_11:1,204,336-1,205,277 (-)	scaffold_11	1204336	1205277	(-)		45	36	63	115	96	111	53	247	55	82	92	34	98	53	46	43	70	37	48	41	33	52	25	66.8216	4	5	3
256545	YES	No	Cytoplasmic effector	No	No	No	scaffold_11:2,235,994-2,236,546 (-)	scaffold_11	2235994	2236546	(-)		0	0	0	0	0	0	0	0	0	0	0	0	0	0	1	0	1	0	0	0	0	0	0	0	1	0	0
273038	YES	No	Cytoplasmic effector	No	No	No	scaffold_12:855,322-855,865 (-)	scaffold_12	855322	855865	(-)		0	0	2	1	3	3	1	0	1	2	0	2	1	1	7	1	2	0	0	10	5	0	1	2.72679	5	1	3
442175	YES	No	Cytoplasmic effector	No	No	No	scaffold_2:2,231,453-2,231,934 (+)	scaffold_2	2231453	2231934	(+)		0	0	0	0	0	0	0	0	0	0	1	0	0	1	1	0	0	0	0	0	2	0	1	0	1	0	1
546952	YES	No	Cytoplasmic effector	No	No	No	scaffold_3:1,177,114-1,177,622 (-)	scaffold_3	1177114	1177622	(-)		136	184	82	147	139	176	113	73	55	344	270	152	95	185	202	105	77	76	58	159	159	180	161	132.792	21	38	34
574056	YES	No	Cytoplasmic effector	No	No	No	scaffold_3:2,359,264-2,359,895 (-)	scaffold_3	2359264	2359895	(-)		0	0	0	0	0	0	0	0	0	0	0	0	0	0	0	0	0	0	0	0	0	0	0	0	0	0	1
594192	YES	No	Cytoplasmic effector	No	No	No	scaffold_4:30,561-31,081 (+)	scaffold_4	30561	31081	(+)		0	0	1	2	0	0	13	1	0	0	0	0	0	1	1	1	5	0	0	1	1	1	1	3.34906	2	0	0
618093	YES	No	Cytoplasmic effector	No	No	No	scaffold_4:942,783-944,297 (+)	scaffold_4	942783	944297	(+)		302	274	891	620	629	565	977	397	995	493	1335	134	356	941	664	358	408	311	301	139	2180	372	1031	2501.83	2562	504	1604
716493	YES	No	Cytoplasmic effector	No	No	No	scaffold_5:1,619,008-1,620,086 (-)	scaffold_5	1619008	1620086	(-)		0	0	2	0	0	1	0	0	0	0	0	0	0	1	1	0	0	1	1	0	1	2	2	0.669813	1	0	0
740254	YES	No	Cytoplasmic effector	No	No	No	scaffold_5:2,407,311-2,408,100 (-)	scaffold_5	2407311	2408100	(-)		124	174	151	127	112	77	359	122	100	181	167	149	136	187	356	170	155	134	129	207	157	128	196	195.396	138	142	147
848252	YES	No	Cytoplasmic effector	No	No	No	scaffold_6:2,962,378-2,963,475 (-)	scaffold_6	2962378	2963475	(-)		28	33	55	59	59	68	98	78	94	110	110	126	79	162	83	86	83	73	78	76	107	70	76	101.79	15	11	26
887613	YES	No	Cytoplasmic effector	No	No	No	scaffold_7:1,353,386-1,354,310 (-)	scaffold_7	1353386	1354310	(-)		18	29	8	13	11	15	7	26	18	19	22	18	12	13	10	27	13	25	15	8	21	29	10	28.5082	22	28	22
927661	YES	No	Cytoplasmic effector	No	No	No	scaffold_8:185,514-186,641 (+)	scaffold_8	185514	186641	(+)		21	17	17	29	33	49	35	17	16	37	61	25	17	26	19	21	22	18	30	16	15	23	14	14.5415	13	23	29
1030405	YES	No	Cytoplasmic effector	No	No	No	scaffold_9:1,401,773-1,402,601 (-)	scaffold_9	1401773	1402601	(-)		0	0	0	0	0	1	0	0	0	0	0	0	0	1	1	0	1	1	0	0	0	0	0	0	0	0	0
1045798	YES	No	Cytoplasmic effector	No	No	No	scaffold_9:1,963,706-1,964,895 (+)	scaffold_9	1963706	1964895	(+)		28	18	13	33	47	37	15	19	42	21	28	25	28	40	12	15	19	32	32	18	39	15	22	28.9403	22	76	72
1200991	YES	No	Cytoplasmic effector	No	No	No	scaffold_6:2,219,453-2,220,308 (-)	scaffold_6	2219453	2220308	(-)	GO:0006810 GO:0016020 KOG:KOG1692 IPRF:ipr009038 PFD:pf01105	704	684	693	750	855	678	710	703	721	876	623	1015	754	1279	1316	987	799	714	788	1340	757	772	1186	1073.22	551	624	585
1212863	YES	No	Cytoplasmic effector	No	No	No	scaffold_1:325,829-326,517 (-)	scaffold_1	325829	326517	(-)		216	1141	344	125	121	140	2664	32	73	8458	2553	555	54	153	59	53	56	26	32	616	245	460	1205	145.561	169	263	307
1213443	YES	No	Cytoplasmic effector	No	No	No	scaffold_1:2,530,142-2,531,397 (-)	scaffold_1	2530142	2531397	(-)	IPRF:ipr009009 PFD:pf03330	4860	3010	24944	3657	4414	4950	7018	4920	4813	6896	9013	7281	8864	12085	11991	9387	10968	11433	13279	13696	7076	9573	10000	20016.5	11571	2196	3071
1214003	YES	No	Cytoplasmic effector	No	No	No	scaffold_1:4,750,988-4,751,648 (-)	scaffold_1	4750988	4751648	(-)		444	175	11	15199	18930	1025	5	12	10	383	1018	4	13	9	7877	6	7	86	139	9	15002	2192	14	13760.9	2858	923	212
1217033	YES	No	Cytoplasmic effector	No	No	No	scaffold_5:882,600-883,145 (+)	scaffold_5	882600	883145	(+)		27	38	53	26	17	29	53	42	50	34	37	34	30	20	11	24	31	38	37	31	30	23	26	28.3656	11	16	17
1223775	YES	No	Cytoplasmic effector	No	No	No	scaffold_1:274,441-275,842 (-)	scaffold_1	274441	275842	(-)		2	1	3	4	4	6	3	2	2	5	3	7	2	4	2	3	2	2	8	2	8	2	4	7.17352	4	1	3
1232186	YES	No	Cytoplasmic effector	No	No	No	scaffold_1:4,413,205-4,414,597 (+)	scaffold_1	4413205	4414597	(+)		440	361	1076	471	412	449	302	635	813	776	526	882	698	1060	699	955	922	962	1380	803	1105	899	729	1836.43	867	572	585
1238689	YES	No	Cytoplasmic effector	No	No	No	scaffold_2:2,259,700-2,261,573 (-)	scaffold_2	2259700	2261573	(-)	GO:0005509 IPRF:ipr002048 IPRF:ipr018247 PFD:pf13405	947	711	1460	1819	1526	979	1333	1313	1105	1068	1026	1165	1001	1429	2619	1171	1164	1101	1176	1657	1242	1256	1647	2479.35	1254	835	718
1256889	YES	No	Cytoplasmic effector	No	No	No	scaffold_4:2,717,220-2,719,165 (+)	scaffold_4	2717220	2719165	(+)		10232	14504	2447	8623	8966	2986	2453	1524	1903	39323	12766	9945	1462	1525	72	760	774	671	606	5462	1232	4543	6403	3375.36	1448	3347	12011
1259850	YES	No	Cytoplasmic effector	No	No	No	scaffold_5:986,446-986,931 (+)	scaffold_5	986446	986931	(+)		117	191	885	92	147	276	129	218	352	556	517	387	273	751	197	356	242	293	304	252	291	171	185	227.499	204	84	275
1272769	YES	No	Cytoplasmic effector	No	No	No	scaffold_7:651,292-651,910 (+)	scaffold_7	651292	651910	(+)		325	384	92	368	260	305	409	502	336	108	183	134	420	82	237	546	442	340	498	326	557	573	356	1112.94	299	111	152
1276235	YES	No	Cytoplasmic effector	No	No	No	scaffold_7:2,128,480-2,129,139 (-)	scaffold_7	2128480	2129139	(-)		15	14	21	34	28	38	18	11	18	17	33	4	4	8	20	9	13	11	15	6	11	4	10	31.6671	38	47	42
1295867	YES	No	Cytoplasmic effector	No	No	No	scaffold_11:1,097,592-1,098,390 (-)	scaffold_11	1097592	1098390	(-)		7	4	15	11	16	9	11	26	8	6	12	5	21	11	49	16	20	13	17	6	9	8	8	18.1282	3	11	4
1301326	YES	No	Cytoplasmic effector	No	No	No	scaffold_12:1,030,866-1,031,579 (+)	scaffold_12	1030866	1031579	(+)		0	0	1	0	0	1	0	0	2	0	0	0	0	0	0	1	0	1	0	0	1	0	0	0	0	1	1
1316919	YES	No	Cytoplasmic effector	No	No	No	scaffold_6:1,284,805-1,285,463 (-)	scaffold_6	1284805	1285463	(-)		3	3	2	6	5	4	1	8	7	13	8	9	3	11	6	4	6	5	4	3	13	9	1	8.13283	11	21	26
1318652	YES	No	Cytoplasmic effector	No	No	No	scaffold_9:1,712,458-1,713,256 (+)	scaffold_9	1712458	1713256	(+)		6623	2927	631	12019	6272	1446	5625	5097	2204	6867	3111	723	2016	1124	455	652	1111	693	1547	1661	1947	2639	1136	760.136	1401	152	164
1362327	YES	No	Cytoplasmic effector	No	No	No	scaffold_1:382,185-382,721 (-)	scaffold_1	382185	382721	(-)		157	160	110	308	246	146	85	155	137	169	172	338	158	311	360	170	249	243	149	313	349	223	175	104.902	169	133	165
1362732	YES	No	Cytoplasmic effector	YES	No	No	scaffold_1:1,637,732-1,638,709 (-)	scaffold_1	1637732	1638709	(-)	CAZY:EXPN IPRF:ipr009009	200	229	1580	213	185	287	227	295	250	428	133	414	276	776	231	191	192	217	244	339	465	318	601	1824.81	139	1202	363
1363551	YES	No	Cytoplasmic effector	No	No	No	scaffold_1:4,067,859-4,068,435 (+)	scaffold_1	4067859	4068435	(+)		66	62	10	7	1	46	4	9	11	3795	3963	1103	71	864	10	26	5	15	8	266	18	31	310	18.703	14	19	151
1363554	YES	No	Cytoplasmic effector	No	No	No	scaffold_1:4,076,621-4,078,329 (+)	scaffold_1	4076621	4078329	(+)		6	3	8	2	0	17	2	10	14	49	163	77	35	386	1	7	5	9	8	75	12	6	344	21.6199	16	1670	713
1364210	YES	No	Cytoplasmic effector	No	No	No	scaffold_2:1,458,271-1,458,751 (+)	scaffold_2	1458271	1458751	(+)		128	211	116	66	54	138	193	80	161	294	128	52	70	114	54	70	52	78	71	52	97	48	86	175.976	136	166	130
1364816	YES	No	Cytoplasmic effector	No	No	No	scaffold_2:3,262,793-3,263,994 (+)	scaffold_2	3262793	3263994	(+)	KOG:KOG1216	5073	5625	19739	4566	2925	7817	4309	11134	9202	16467	11676	8874	8615	10946	20611	8608	9601	9266	9236	18433	18251	17185	17571	51872.1	8348	9574	7671
1371707	YES	No	Cytoplasmic effector	No	No	No	scaffold_10:1,531,986-1,532,360 (-)	scaffold_10	1531986	1532360	(-)		415	477	1421	225	304	170	1952	497	1289	487	167	621	381	1960	4044	647	1140	923	346	2492	927	1375	1683	1609.15	291	338	300
1371796	YES	No	Cytoplasmic effector	No	No	No	scaffold_10:1,785,121-1,786,077 (+)	scaffold_10	1785121	1786077	(+)		16	15	8	14	12	15	21	10	8	22	16	14	16	15	12	5	4	8	9	7	14	10	18	8.41807	20	33	28
1374107	YES	No	Cytoplasmic effector	No	No	No	scaffold_17:425,808-426,706 (+)	scaffold_17	425808	426706	(+)		8	9	12	3	1	5	14	2	5	7	7	6	3	5	3	4	5	2	4	2	2	5	5	9.85277	0	2	0
1362400	YES	No	Cytoplasmic effector	No	1/other/Terpene	No	scaffold_1:616,144-617,039 (+)	scaffold_1	616144	617039	(+)	IPRF:ipr021054 PFD:pf12296	3	3	7	3	5	26	6	6	17	8	8	10	7	7	7	9	13	7	10	7	7	5	11	5.54866	10	5	5
1222777	YES	No	Cytoplasmic/apoplastic effector	No	No	No	scaffold_19:53,549-54,307 (+)	scaffold_19	53549	54307	(+)	GO:0003723 GO:0004540 IPRF:ipr016191	1	0	1	0	0	1	0	0	0	0	0	0	1	0	0	0	1	1	0	0	0	0	2	1.33963	0	1	1
52122	YES	YES	No	YES	No	No	scaffold_1:1,882,190-1,884,646 (+)	scaffold_1	1882190	1884646	(+)	GO:0003824 GO:0004556 GO:0005509 GO:0005975 GO:0016052 GO:0043169 KEGGEC:3.2.1.1 TCDB:3.A.1.1.6 CAZY:GH13_1 KOG:KOG0471 IPRF:ipr006047 IPRF:ipr006589 IPRF:ipr015340 IPRF:ipr017853 PFD:pf00128 PFD:pf09260	287	350	384	395	250	720	622	773	1146	1124	1063	925	591	778	88	574	734	649	483	1032	567	560	1395	1752.25	362	1072	728
102669	No	YES	No	No	No	No	scaffold_1:3,536,830-3,538,487 (+)	scaffold_1	3536830	3538487	(+)		25	31	38	23	25	77	590	40	58	64	42	63	47	85	8	58	68	46	76	37	33	64	37	52.2326	84	44	45
104649	YES	YES	No	No	No	No	scaffold_1:3,604,623-3,606,623 (+)	scaffold_1	3604623	3606623	(+)	IPRF:ipr019236 PFD:pf09949	116	115	81	105	103	85	209	98	744	128	63	59	88	91	117	93	104	114	93	71	122	110	61	86.1468	121	181	355
124372	No	YES	No	No	No	No	scaffold_1:4,426,286-4,426,907 (+)	scaffold_1	4426286	4426907	(+)	KOG:KOG3808 IPRF:ipr009653 PFD:pf06842	181	241	161	111	164	113	270	164	248	154	116	209	218	473	374	271	211	131	166	437	171	273	281	363.567	284	245	372
137660	No	YES	No	No	No	No	scaffold_10:172,316-172,875 (+)	scaffold_10	172316	172875	(+)		2	1	28	5	4	2	3	2	2	4	4	9	2	10	7	4	10	25	13	16	41	6	19	64.6178	0	0	0
184186	YES	YES	No	No	No	No	scaffold_10:1,923,122-1,924,843 (+)	scaffold_10	1923122	1924843	(+)		1050	899	1907	1443	1264	1061	2136	1031	1067	1338	985	906	1016	1435	1741	1205	1227	932	1048	1209	1239	1388	1197	3619.13	921	896	724
188950	YES	YES	No	No	No	No	scaffold_10:2,104,849-2,106,612 (-)	scaffold_10	2104849	2106612	(-)	IPRF:ipr008427 PFD:pf05730	517	451	505	302	365	1176	212	611	1107	560	424	439	598	993	620	735	725	552	737	343	917	452	981	776.657	804	646	1276
218433	No	YES	No	No	No	No	scaffold_11:866,228-868,924 (+)	scaffold_11	866228	868924	(+)	GO:0016020 GO:0055085 TCDB:2.A.1.7.11 IPRF:ipr011701 IPRF:ipr020846 PFD:pf07690	265	299	373	147	242	153	265	152	177	264	192	120	165	98	69	113	117	132	132	263	88	149	166	88.8261	117	146	228
224667	No	YES	No	No	No	No	scaffold_11:1,126,532-1,127,035 (+)	scaffold_11	1126532	1127035	(+)	GO:0008318 GO:0018342 IPRF:ipr002088	1	3	3	3	1	4	4	1	1	3	5	2	3	4	2	2	1	2	3	3	1	2	5	2.77433	10	19	14
225291	No	YES	No	No	No	No	scaffold_11:1,150,816-1,152,872 (-)	scaffold_11	1150816	1152872	(-)		799	806	565	799	847	1191	308	748	570	601	578	720	1180	656	591	1411	1646	1345	1358	589	2189	1109	954	997.907	658	890	634
251852	No	YES	No	No	No	No	scaffold_11:2,064,816-2,066,530 (+)	scaffold_11	2064816	2066530	(+)		43	47	31	31	61	58	635	57	47	67	83	74	69	101	24	64	84	70	127	50	126	63	79	142.688	78	125	101
257750	No	YES	No	No	No	No	scaffold_11:2,297,833-2,298,784 (+)	scaffold_11	2297833	2298784	(+)		0	0	0	3	2	0	0	0	1	2	2	0	0	0	0	4	1	0	1	1	2	0	3	1.33963	8	13	10
258675	No	YES	No	No	No	No	scaffold_12:60,510-61,777 (+)	scaffold_12	60510	61777	(+)		83	69	164	150	122	185	65	114	93	169	216	135	99	137	82	108	77	78	124	92	108	51	61	69.5527	407	307	372
274490	YES	YES	No	YES	No	No	scaffold_12:927,623-929,921 (-)	scaffold_12	927623	929921	(-)	CAZY:GH16 IPRF:ipr013320	144	40	129	159	114	66	60	130	50	123	54	91	95	96	73	32	58	37	42	54	37	75	167	53.9568	59	104	86
303892	No	YES	No	No	No	No	scaffold_13:668,593-670,930 (+)	scaffold_13	668593	670930	(+)	GO:0016020 GO:0055085 KEGGEC:5.3.1.6 KOG:KOG2722 IPRF:ipr004776 PFD:pf03547	12	52	24	15	17	16	12	18	16	25	11	16	19	28	1	26	23	12	16	11	5	11	13	6.26601	14	90	58
313149	No	YES	No	No	No	No	scaffold_14:182,706-184,011 (-)	scaffold_14	182706	184011	(-)		11	14	8	12	19	13	21	16	16	23	15	9	25	39	4	23	21	20	20	16	17	16	25	15.7385	2	4	4
313431	YES	YES	No	No	No	No	scaffold_14:229,271-230,137 (-)	scaffold_14	229271	230137	(-)		119	122	454	133	160	167	344	104	124	141	127	169	162	301	157	190	193	242	321	378	312	158	333	785.935	104	93	94
313493	YES	YES	No	No	No	No	scaffold_14:234,973-235,836 (+)	scaffold_14	234973	235836	(+)		14	27	82	5	5	16	10	4	3	21	24	4	4	10	34	4	3	8	5	10	9	8	9	23.3441	4	7	9
321341	No	YES	No	No	No	No	scaffold_14:692,022-693,129 (+)	scaffold_14	692022	693129	(+)		0	0	1	0	0	0	0	0	0	0	0	0	0	1	2	1	0	0	0	1	2	0	1	0.669813	0	0	0
322132	No	YES	No	No	No	No	scaffold_14:759,047-760,809 (-)	scaffold_14	759047	760809	(-)		2	2	2	1	2	2	8	1	1	3	3	2	2	8	0	3	2	2	1	7	2	3	4	0.669813	7	15	17
376723	No	YES	No	No	No	No	scaffold_19:90,466-91,116 (-)	scaffold_19	90466	91116	(-)	IPRF:ipr011032	0	0	0	0	0	0	0	0	0	1	0	0	1	0	0	1	1	1	0	0	1	2	1	0	0	2	2
381621	No	YES	No	No	No	No	scaffold_19:345,519-346,211 (+)	scaffold_19	345519	346211	(+)		0	0	0	0	0	0	0	0	0	0	0	0	0	0	0	0	0	0	0	0	0	0	0	0	0	0	0
387060	No	YES	No	No	No	No	scaffold_2:199,007-200,267 (+)	scaffold_2	199007	200267	(+)		454	460	306	647	502	538	1233	430	446	314	408	363	383	606	464	427	500	436	770	882	524	440	645	654.729	519	272	388
414230	YES	YES	No	No	No	No	scaffold_2:1,390,762-1,392,058 (+)	scaffold_2	1390762	1392058	(+)	IPRF:ipr008427 PFD:pf05730	661	399	655	557	555	850	321	977	1110	580	434	722	688	939	793	957	982	947	1041	1215	834	787	849	1602.53	688	505	617
458695	YES	YES	No	No	No	No	scaffold_2:2,783,985-2,785,048 (+)	scaffold_2	2783985	2785048	(+)		478	605	437	214	306	132	4737	309	1101	268	136	128	235	459	1894	394	370	490	494	1073	638	859	384	1447.58	122	131	120
491648	No	YES	No	No	No	No	scaffold_2:3,922,368-3,923,940 (-)	scaffold_2	3922368	3923940	(-)		66	60	160	88	81	105	4315	113	89	658	133	299	72	117	76	73	82	62	93	449	64	110	677	157.562	66	59	52
549607	No	YES	No	No	No	No	scaffold_3:1,334,073-1,335,498 (-)	scaffold_3	1334073	1335498	(-)	GO:0016787 KEGGEC:3.6.1.- KOG:KOG3069 IPRF:ipr000086 IPRF:ipr015797 PFD:pf00293	159	148	121	110	108	123	368	135	115	164	128	121	100	142	98	108	104	109	120	146	148	153	158	197.449	204	165	153
552869	No	YES	No	No	No	No	scaffold_3:1,409,777-1,410,361 (+)	scaffold_3	1409777	1410361	(+)		5	12	10	9	6	9	5	7	4	17	12	14	11	24	19	6	3	10	6	17	20	17	11	31.8097	9	10	13
563014	No	YES	No	No	No	No	scaffold_3:1,863,836-1,864,447 (+)	scaffold_3	1863836	1864447	(+)		9	13	31	18	15	15	24	6	19	21	17	19	15	25	46	13	17	16	9	30	10	14	18	11.7196	12	38	50
568991	No	YES	No	No	No	No	scaffold_3:2,122,406-2,123,508 (-)	scaffold_3	2122406	2123508	(-)	GO:0005515 IPRF:ipr001810 PFD:pf00646	0	0	1	0	0	0	0	0	0	0	0	0	0	2	0	0	1	0	0	0	2	0	1	0	2	4	7
575106	YES	YES	No	No	No	No	scaffold_3:2,450,581-2,452,289 (-)	scaffold_3	2450581	2452289	(-)	IPRF:ipr018466 PFD:pf10342	3071	2535	4231	4015	3259	3815	1303	2618	3136	2683	2511	2252	2678	3043	6108	2903	3180	2995	3511	2650	5713	3771	2799	5327.94	4156	5399	4578
616648	No	YES	No	No	No	No	scaffold_4:871,062-873,214 (+)	scaffold_4	871062	873214	(+)		339	251	343	319	304	245	243	263	367	210	277	490	257	211	484	318	380	410	289	507	489	354	286	247.006	378	267	227
653517	No	YES	No	No	No	No	scaffold_4:2,173,437-2,174,467 (-)	scaffold_4	2173437	2174467	(-)	GO:0000104 GO:0006099 GO:0009055 GO:0016020 GO:0016627 GO:0045281 KOG:KOG0449 IPRF:ipr000701 IPRF:ipr014314 IPRF:ipr018495 PFD:pf01127	1459	1581	1906	1699	1568	1020	1088	1508	1630	1161	1043	1493	1420	1874	1756	1417	1520	1179	1321	1802	1374	1553	1169	2305.57	1075	1434	1175
675753	No	YES	No	No	No	No	scaffold_4:3,010,261-3,011,266 (-)	scaffold_4	3010261	3011266	(-)		94	101	128	104	116	250	45	86	122	51	86	63	130	36	128	147	151	156	150	48	134	87	70	89.1156	56	103	95
684642	No	YES	No	No	No	No	scaffold_5:330,136-332,467 (+)	scaffold_5	330136	332467	(+)	IPRF:ipr009027 IPRF:ipr011320 PFD:pf01693	18	13	14	11	20	47	32	14	24	29	30	17	13	12	5	16	17	12	10	23	17	20	43	9.90031	18	23	25
726906	No	YES	No	No	No	No	scaffold_5:1,982,026-1,983,177 (+)	scaffold_5	1982026	1983177	(+)		262	169	207	218	203	273	85	238	237	369	385	280	253	298	85	318	274	221	287	197	348	231	243	125.808	487	281	461
732723	No	YES	No	No	No	No	scaffold_5:2,153,847-2,157,597 (+)	scaffold_5	2153847	2157597	(+)	TCDB:2.A.41.2.7 KOG:KOG3747 IPRF:ipr002668 IPRF:ipr011657 PFD:pf01773 PFD:pf07662	1111	1210	425	664	661	418	6583	2647	2006	470	327	1603	2658	2878	1178	3772	5435	6321	4607	5761	8721	3390	2820	6543.36	1021	409	343
743403	No	YES	No	No	No	No	scaffold_5:2,483,553-2,484,078 (+)	scaffold_5	2483553	2484078	(+)		97	90	63	105	108	85	122	86	64	117	102	138	104	249	151	122	136	98	76	170	164	153	147	130.588	70	94	105
757635	No	YES	No	No	No	No	scaffold_5:3,059,621-3,061,559 (-)	scaffold_5	3059621	3061559	(-)		198	211	268	187	231	177	274	177	143	203	194	240	187	154	292	192	196	149	128	198	175	208	183	204.682	100	179	149
769496	YES	YES	No	No	No	No	scaffold_6:403,824-405,040 (+)	scaffold_6	403824	405040	(+)	IPRF:ipr008972	364	3959	350	44	30	28426	1805	4929	6758	11192	12720	9091	9858	9077	2992	9100	5568	6388	9055	8108	7455	6774	15091	18431	4268	12724	11052
780388	No	YES	No	No	No	No	scaffold_6:860,571-861,985 (+)	scaffold_6	860571	861985	(+)		189	152	394	207	161	206	283	317	379	110	108	169	280	358	938	231	285	354	278	204	303	180	378	392.46	251	440	466
806807	YES	YES	No	YES	No	No	scaffold_6:1,587,772-1,590,498 (-)	scaffold_6	1587772	1590498	(-)	CAZY:GH79 IPRF:ipr017853	311	131	1530	4472	3209	415	124	117	88	128	273	102	328	235	296	443	596	362	333	100	496	364	369	523.85	191	57	58
821368	YES	YES	No	No	No	No	scaffold_6:2,070,373-2,071,800 (+)	scaffold_6	2070373	2071800	(+)	IPRF:ipr018466 PFD:pf10342	40	19	33	67	58	60	30	40	47	55	48	26	27	29	32	38	26	24	44	26	31	45	28	29.2255	73	110	76
829484	YES	YES	No	YES	No	No	scaffold_6:2,331,078-2,333,932 (-)	scaffold_6	2331078	2333932	(-)	CAZY:GH79 IPRF:ipr017853	528	432	400	346	464	302	476	473	424	259	272	310	310	236	1605	374	716	645	447	385	457	711	248	324.255	459	331	349
832369	No	YES	No	No	No	No	scaffold_6:2,412,761-2,413,967 (-)	scaffold_6	2412761	2413967	(-)		325	342	263	322	348	382	535	361	489	433	398	341	274	482	434	332	323	314	306	327	419	321	381	605.802	383	491	538
850696	No	YES	No	No	No	No	scaffold_7:49,759-50,811 (+)	scaffold_7	49759	50811	(+)	GO:0016772 IPRF:ipr011009	72	91	44	75	55	88	65	105	50	62	78	72	89	52	25	105	107	84	81	43	42	35	37	31.1874	315	320	323
856050	YES	YES	No	No	No	No	scaffold_7:245,159-246,331 (-)	scaffold_7	245159	246331	(-)		45	31	22	49	54	47	59	40	55	47	45	40	64	49	13	49	50	70	44	31	24	51	41	74.8551	36	75	117
869755	No	YES	No	No	No	No	scaffold_7:748,010-748,839 (-)	scaffold_7	748010	748839	(-)		523	437	1398	678	624	894	1109	983	939	865	705	975	983	1965	1085	1361	1332	1224	1401	1198	1081	699	1385	1982.56	642	626	749
877111	YES	YES	No	No	No	No	scaffold_7:1,063,886-1,065,667 (+)	scaffold_7	1063886	1065667	(+)		551	408	620	531	515	400	616	611	1098	832	869	714	580	961	863	635	655	913	739	763	593	571	801	1814.65	527	472	715
911866	YES	YES	No	YES	No	No	scaffold_7:2,125,474-2,127,701 (-)	scaffold_7	2125474	2127701	(-)	CAZY:GH16 IPRF:ipr013320	1290	704	1542	1936	2353	1068	2876	1451	1289	1074	1379	1606	2327	4226	3561	3606	4089	3813	3527	4544	3173	4595	5243	6212.7	1011	2983	946
920123	No	YES	No	No	No	No	scaffold_7:2,536,435-2,537,269 (+)	scaffold_7	2536435	2537269	(+)		0	0	1	0	0	0	0	0	0	1	0	0	0	0	1	0	1	0	0	0	0	0	1	0	2	1	1
954723	YES	YES	No	No	No	No	scaffold_8:1,171,350-1,172,564 (+)	scaffold_8	1171350	1172564	(+)		51	38	109	89	108	197	181	42	60	78	66	49	81	128	90	55	78	79	60	61	83	34	54	98.6356	194	268	214
967685	No	YES	No	No	No	No	scaffold_8:1,775,955-1,776,681 (+)	scaffold_8	1775955	1776681	(+)		4	2	6	1	1	4	0	0	1	5	5	0	4	1	8	2	3	0	1	0	2	1	1	0.669813	3	3	3
973469	No	YES	No	No	No	No	scaffold_8:2,024,458-2,025,913 (+)	scaffold_8	2024458	2025913	(+)		67	81	86	114	103	70	72	108	127	99	118	146	126	205	311	137	155	92	156	155	108	114	117	72.1801	98	132	151
983363	No	YES	No	No	No	No	scaffold_8:2,352,428-2,353,550 (+)	scaffold_8	2352428	2353550	(+)		2	1	3	1	0	0	0	2	1	4	2	0	1	1	0	0	1	1	1	3	0	1	0	0.669813	3	2	0
992933	YES	YES	No	YES	No	No	scaffold_9:306,562-309,280 (-)	scaffold_9	306562	309280	(-)	CAZY:AA5_1 IPRF:ipr009880 IPRF:ipr011043 IPRF:ipr014756 IPRF:ipr015202 PFD:pf07250 PFD:pf09118	17137	19968	22157	24021	19051	17284	13137	11751	14653	15921	19816	14371	13856	13355	21023	15640	14382	16453	14680	12058	19535	16627	13436	19054	11074	10910	7412
1001697	No	YES	No	No	No	No	scaffold_9:533,885-534,925 (-)	scaffold_9	533885	534925	(-)		5	2	7	4	2	3	3	1	1	4	4	3	17	5	2	3	1	2	4	11	6	3	9	4.83131	27	6	4
1014813	No	YES	No	No	No	No	scaffold_9:998,743-999,586 (-)	scaffold_9	998743	999586	(-)	GO:0005784 GO:0006886 TCDB:3.A.5.8.1 KOG:KOG3457 IPRF:ipr016482 IPRF:ipr030671 PFD:pf03911	1003	1412	1260	655	844	950	1277	796	781	1038	845	1342	1067	1821	3001	1519	1153	936	1092	2230	960	1327	2060	1905.43	1017	1238	919
1026668	No	YES	No	No	No	No	scaffold_9:1,301,265-1,302,596 (-)	scaffold_9	1301265	1302596	(-)		28	19	48	43	42	43	46	21	41	72	59	43	24	44	10	22	21	16	33	13	19	14	30	65.4344	76	72	58
1056405	No	YES	No	No	No	No	scaffold_9:2,371,650-2,372,833 (-)	scaffold_9	2371650	2372833	(-)		61	67	24	150	108	98	31	66	107	110	105	143	97	271	111	75	97	89	87	143	110	90	146	109.971	54	69	119
1162895	No	YES	No	No	No	No	scaffold_4:2,272,239-2,272,388 (-)	scaffold_4	2272239	2272388	(-)		0	0	0	0	0	0	0	0	0	0	0	0	0	0	0	0	0	0	0	0	1	0	0	0	0	0	0
1163584	No	YES	No	No	No	No	scaffold_3:3,312,751-3,312,912 (+)	scaffold_3	3312751	3312912	(+)		0	0	0	0	0	0	0	0	0	0	0	0	0	1	1	0	0	0	0	0	0	0	0	0	0	0	0
1164353	No	YES	No	No	No	No	scaffold_2:1,369,436-1,369,816 (+)	scaffold_2	1369436	1369816	(+)		0	0	0	0	0	0	1	0	0	0	0	0	1	0	1	0	2	0	0	0	0	0	1	0.669813	2	0	0
1188988	No	YES	No	No	No	No	scaffold_1:113,170-114,295 (+)	scaffold_1	113170	114295	(+)	GO:0016020 KOG:KOG4491 IPRF:ipr002794 PFD:pf01940	179	132	134	259	211	240	132	204	164	172	180	211	225	249	326	218	199	207	222	284	258	179	274	272.939	242	307	219
1189490	No	YES	No	YES	No	No	scaffold_1:4,151,764-4,153,450 (-)	scaffold_1	4151764	4153450	(-)	GO:0006506 GO:0016758 KEGGEC:2.4.1.- CAZY:GT76 KOG:KOG2647 IPRF:ipr007315 PFD:pf04188	232	187	116	329	354	183	158	190	168	144	159	143	163	82	74	177	130	131	151	113	72	124	107	86.7734	137	107	140
1191034	YES	YES	No	No	No	No	scaffold_2:1,514,940-1,516,980 (-)	scaffold_2	1514940	1516980	(-)	GO:0003824 GO:0005975 IPRF:ipr011330	1564	1084	568	1667	1995	1582	541	3149	3541	766	1127	1790	2005	857	605	3348	3642	3222	3139	1416	2002	3979	805	1693.15	1914	1650	1453
1191709	No	YES	No	No	No	No	scaffold_2:1,144,963-1,145,441 (+)	scaffold_2	1144963	1145441	(+)	IPRF:ipr005545 IPRF:ipr011008 PFD:pf03795	95	125	176	147	116	118	124	95	95	125	101	98	146	160	223	101	103	87	102	184	126	127	164	189.035	97	203	156
1194294	YES	YES	No	YES	No	No	scaffold_3:2,783,113-2,784,951 (-)	scaffold_3	2783113	2784951	(-)	GO:0003824 GO:0005975 GO:0016810 KEGGEC:3.5.1.41 CAZY:CE4 IPRF:ipr002509 IPRF:ipr011330 PFD:pf01522	6920	6864	940	7094	6776	4508	15718	5206	5678	2970	4131	3441	6383	5096	1196	7167	6322	6759	7329	5732	6166	6952	4916	9617.23	6134	4168	5801
1194603	No	YES	No	No	No	No	scaffold_3:1,511,704-1,512,315 (-)	scaffold_3	1511704	1512315	(-)		59	45	45	106	73	87	561	48	157	119	117	36	85	163	235	82	72	107	85	58	82	65	68	233.813	265	539	642
1195428	No	YES	No	No	No	No	scaffold_4:1,176,001-1,176,159 (+)	scaffold_4	1176001	1176159	(+)		3	0	2	2	2	2	4	0	2	1	1	0	3	0	1	1	0	1	1	0	2	3	2	0	2	4	3
1195549	YES	YES	No	No	No	No	scaffold_4:1,956,072-1,958,851 (-)	scaffold_4	1956072	1958851	(-)	GO:0004185 GO:0006508 KEGGEC:3.4.16.6 KOG:KOG1282 MERCO:S10.A49 IPRF:ipr001563 IPRF:ipr018202 IPRF:ipr029058 PFD:pf00450	296	399	76	263	350	437	116	523	590	390	392	920	1211	1089	291	1148	1159	1358	931	965	623	1072	499	443.335	401	613	627
1197310	No	YES	No	No	No	No	scaffold_4:960,618-961,939 (-)	scaffold_4	960618	961939	(-)	GO:0016020 KOG:KOG2946 IPRF:ipr006977 PFD:pf04893	372	324	502	345	352	414	389	402	341	424	406	439	352	556	582	423	385	377	305	570	260	378	489	325.176	317	353	436
1197408	YES	YES	No	YES	No	No	scaffold_5:1,852,400-1,854,094 (+)	scaffold_5	1852400	1854094	(+)	GO:0004601 GO:0006979 GO:0020037 GO:0055114 KEGGEC:1.11.1.5 CAZY:AA2 IPRF:ipr001621 IPRF:ipr002016 IPRF:ipr010255 IPRF:ipr019794 IPRF:ipr024589 PFD:pf00141 PFD:pf11895	944	531	4420	6800	1938	161	93	36	24	514	619	48	113	35	33	32	34	40	199	353	56	57	66	31.572	40	46	37
1197527	YES	YES	No	YES	No	No	scaffold_5:593,289-595,721 (+)	scaffold_5	593289	595721	(+)	KEGGEC:1.1.3.9 CAZY:AA5_1 IPRF:ipr009880 IPRF:ipr011043 IPRF:ipr014756 IPRF:ipr015202 PFD:pf07250 PFD:pf09118	948	226	30	489	948	2168	49	3860	3065	600	539	3090	5369	4328	168	9242	7776	5723	6933	3386	1783	2927	1752	1904.85	1046	206	760
1198923	YES	YES	No	No	No	No	scaffold_5:339,968-341,837 (+)	scaffold_5	339968	341837	(+)	GO:0000166 GO:0009166 GO:0016787 GO:0016788 GO:0046872 KEGGEC:3.1.3.5 KOG:KOG4419 IPRF:ipr004843 IPRF:ipr006146 IPRF:ipr006179 IPRF:ipr008334 IPRF:ipr029052 PFD:pf00149 PFD:pf02872	140	95	15	127	173	63	96	101	61	49	92	61	80	73	19	61	58	73	116	149	79	50	64	30.2324	53	139	148
1198983	YES	YES	No	YES	No	No	scaffold_5:1,438,310-1,439,579 (-)	scaffold_5	1438310	1439579	(-)	CAZY:PL14_5	1310	1020	1706	1379	1493	1215	1434	1683	1772	1140	1025	1571	1845	1939	1339	2393	2103	1890	2424	2011	1840	1845	1711	2832.47	1383	1229	1206
1199669	No	YES	No	YES	No	No	scaffold_6:710,940-714,028 (+)	scaffold_6	710940	714028	(+)	GO:0003824 GO:0050662 CAZY:GT2 KOG:KOG1429 IPRF:ipr001173 IPRF:ipr001509 IPRF:ipr029044 PFD:pf00535 PFD:pf01370	62	25	80	16	26	52	18	25	30	156	53	20	16	9	12	14	20	16	11	9	15	6	9	9.61508	30	58	103
1200029	YES	YES	No	YES	No	No	scaffold_6:660,601-662,848 (-)	scaffold_6	660601	662848	(-)	GO:0016614 GO:0050660 GO:0055114 KEGGEC:1.1.99.1 CAZY:AA3_2 KOG:KOG1238 IPRF:ipr000172 IPRF:ipr007867 IPRF:ipr012132 PFD:pf00732 PFD:pf05199	182	182	4915	1191	777	228	6571	111	99	318	428	103	79	69	24	65	75	73	91	62	79	68	43	58.1226	187	124	165
1200119	No	YES	No	No	No	No	scaffold_6:1,201,878-1,202,825 (+)	scaffold_6	1201878	1202825	(+)	KOG:KOG4108 IPRF:ipr005334 PFD:pf03645	348	351	433	349	321	563	603	506	710	429	398	337	398	631	669	443	479	446	456	494	526	358	561	737.436	708	900	876
1200952	YES	YES	No	YES	No	No	scaffold_6:1,114,429-1,115,603 (-)	scaffold_6	1114429	1115603	(-)	CAZY:GH128 IPRF:ipr017853 IPRF:ipr024655 PFD:pf11790	10	10	27	27	25	32	49	27	32	30	33	41	28	24	91	26	24	21	27	49	52	32	19	18.3184	45	48	46
1201311	No	YES	No	No	No	No	scaffold_6:1,272,428-1,273,352 (-)	scaffold_6	1272428	1273352	(-)		1740	1093	842	644	921	412	1021	2366	915	506	247	470	1840	868	369	3829	847	1119	4427	1058	531	2147	463	324.51	734	512	1097
1202301	YES	YES	No	YES	No	No	scaffold_7:2,363,270-2,365,967 (+)	scaffold_7	2363270	2365967	(+)	GO:0003824 GO:0004555 GO:0005991 KEGGEC:3.2.1.28 CAZY:GH37 KOG:KOG0602 IPRF:ipr001661 IPRF:ipr008928 IPRF:ipr018232 PFD:pf01204	7527	3313	1725	8119	8677	11498	394	8418	9112	1842	2747	2473	8736	3373	3867	10198	7923	9790	12346	7151	10639	11249	3293	16517.6	5952	1186	2573
1203181	YES	YES	No	No	No	No	scaffold_7:298,351-299,340 (-)	scaffold_7	298351	299340	(-)		497	590	703	635	578	935	326	1274	1374	637	559	1149	1381	1305	853	914	949	955	1030	839	828	1080	963	879.57	290	801	404
1203216	No	YES	No	YES	No	No	scaffold_8:2,004,694-2,007,730 (+)	scaffold_8	2004694	2007730	(+)	GO:0004553 GO:0005975 CAZY:GH5_12 IPRF:ipr001547 IPRF:ipr017853 IPRF:ipr018087 PFD:pf00150	632	706	640	589	658	530	540	784	500	511	599	889	746	532	1288	907	887	804	707	850	817	767	673	414.719	554	520	520
1204523	No	YES	No	YES	No	No	scaffold_8:1,608,726-1,611,625 (-)	scaffold_8	1608726	1611625	(-)	GO:0004553 GO:0005975 KEGGEC:3.2.1.21 CAZY:GH1 KOG:KOG0626 IPRF:ipr001360 IPRF:ipr017853 IPRF:ipr018120 PFD:pf00232	416	723	228	143	275	182	175	103	146	1607	849	682	1000	639	85	241	336	862	481	561	350	910	626	227.633	1037	352	195
1204777	YES	YES	No	No	No	No	scaffold_9:769,860-771,586 (+)	scaffold_9	769860	771586	(+)		3389	3265	4479	4285	3428	4589	1648	3254	3817	3204	4657	3321	4038	3437	8345	3813	4129	4548	4556	4453	5508	4951	3708	11854.1	4247	4325	3500
1206174	No	YES	No	YES	No	No	scaffold_9:2,123,722-2,125,194 (-)	scaffold_9	2123722	2125194	(-)	GO:0004553 GO:0005975 CAZY:GH16 IPRF:ipr000757 IPRF:ipr013320 PFD:pf00722	3871	963	244	1414	2901	9415	247	15418	9113	1743	1157	13077	16417	13415	324	32067	25153	20056	27129	17560	3821	7549	13301	9812.63	5069	1375	4272
1206278	No	YES	No	No	No	No	scaffold_10:182,853-183,707 (-)	scaffold_10	182853	183707	(-)	GO:0005515 IPRF:ipr001810 PFD:pf12937	64	40	62	90	88	132	46	57	59	36	52	29	54	31	99	43	50	57	64	42	53	44	62	65.5338	16	48	42
1206701	YES	YES	No	YES	No	No	scaffold_10:1,476,226-1,478,224 (-)	scaffold_10	1476226	1478224	(-)	CAZY:CBM43 CAZY:GH72 IPRF:ipr004886 IPRF:ipr012946 IPRF:ipr017853 PFD:pf03198 PFD:pf07983	3187	2134	3739	4594	3632	4063	985	3541	3346	2750	3307	3224	3267	2924	5247	4402	4897	5533	6191	4472	8411	5162	2871	6226.56	3935	2457	2604
1207731	YES	YES	No	No	No	No	scaffold_10:1,868,233-1,869,818 (-)	scaffold_10	1868233	1869818	(-)	KEGGEC:2.8.1.7 IPRF:ipr008972	3538	9727	19339	1855	1627	9858	8046	12836	14535	19616	10468	11749	13252	6570	3440	10186	12709	13258	12757	15477	17005	12682	16214	18535.4	7190	4301	7512
1208483	YES	YES	No	No	No	No	scaffold_11:664,054-666,271 (+)	scaffold_11	664054	666271	(+)	GO:0004252 GO:0006508 GO:0008236 KEGGEC:3.4.14.9 MERCO:S53.010 IPRF:ipr000209 IPRF:ipr009020 IPRF:ipr015366 IPRF:ipr030400 PFD:pf00082 PFD:pf09286	453	117	115	223	258	469	36	2045	895	113	134	875	1699	805	123	2782	2121	1909	1939	1980	327	1095	565	408.393	757	236	585
1208589	No	YES	No	No	No	No	scaffold_11:432,681-433,633 (+)	scaffold_11	432681	433633	(+)	IPRF:ipr021851 PFD:pf11937	326	188	60	100	140	44	93	64	73	33	40	63	56	68	555	49	58	48	43	50	28	38	74	34.4414	36	131	86
1208845	YES	YES	No	No	No	No	scaffold_11:652,724-654,952 (-)	scaffold_11	652724	654952	(-)	GO:0004252 GO:0006508 GO:0008236 KEGGEC:3.4.14.9 MERCO:S53.010 IPRF:ipr000209 IPRF:ipr009020 IPRF:ipr015366 IPRF:ipr030400 PFD:pf00082 PFD:pf09286	149	79	109	185	191	200	78	129	167	175	232	116	121	110	130	110	91	87	148	103	87	130	93	98.0651	669	173	171
1211108	YES	YES	No	No	No	No	scaffold_15:394,487-396,337 (+)	scaffold_15	394487	396337	(+)	GO:0004190 GO:0006508 KEGGEC:3.4.23.5 MERCO:A01.078 KOG:KOG1339 IPRF:ipr001461 IPRF:ipr001969 IPRF:ipr021109 PFD:pf00026	245	148	1674	960	498	625	1678	201	269	822	2497	890	628	822	2040	452	388	812	470	492	790	474	809	1497.08	853	1721	773
1213912	YES	YES	No	No	No	No	scaffold_1:4,394,033-4,395,789 (+)	scaffold_1	4394033	4395789	(+)	GO:0003824 IPRF:ipr008928 IPRF:ipr010905 PFD:pf07470	197	182	33	160	135	147	189	117	271	336	348	388	211	219	220	151	231	267	161	274	144	147	217	119.253	324	600	446
1215141	YES	YES	No	No	No	No	scaffold_3:77,507-80,054 (+)	scaffold_3	77507	80054	(+)	KEGGEC:3.1.1.3 KOG:KOG1516 MERCO:S09.979 IPRF:ipr002018 IPRF:ipr019826 IPRF:ipr029058 PFD:pf00135	7	20	5	308	32	34	20	15	20	14	26	20	20	23	10	9	7	8	19	4	13	15	11	18.8931	64	136	122
1216030	No	YES	No	No	No	No	scaffold_4:167,509-169,036 (-)	scaffold_4	167509	169036	(-)		12	9	50	13	9	24	118	11	18	18	22	13	10	7	2	8	4	6	6	4	5	6	4	13.3963	32	21	18
1216615	No	YES	No	No	No	No	scaffold_4:2,397,188-2,399,452 (+)	scaffold_4	2397188	2399452	(+)	GO:0004030 GO:0006081 GO:0008152 GO:0016491 GO:0055114 KEGGEC:1.2.1.3 KOG:KOG2456 IPRF:ipr012394 IPRF:ipr015590 IPRF:ipr016161 IPRF:ipr029510 PFD:pf00171	3	2	1	2	3	3	1	2	3	4	5	6	2	2	3	5	2	2	2	1	2	1	3	1.4347	0	0	0
1216798	No	YES	No	No	No	No	scaffold_4:3,241,276-3,242,204 (+)	scaffold_4	3241276	3242204	(+)		0	0	1	0	0	0	0	0	0	0	0	0	0	1	0	0	1	1	0	0	0	0	0	0	0	0	0
1218063	YES	YES	No	No	No	No	scaffold_6:1,963,601-1,964,183 (+)	scaffold_6	1963601	1964183	(+)		146	269	1376	209	180	181	626	172	167	270	682	395	391	141	1443	351	270	410	591	370	254	598	188	176.563	224	205	222
1218124	YES	YES	No	YES	No	No	scaffold_6:2,170,956-2,172,554 (-)	scaffold_6	2170956	2172554	(-)	GO:0003824 GO:0005975 GO:0016810 KEGGEC:3.5.1.41 CAZY:CE4 IPRF:ipr002509 IPRF:ipr011330 PFD:pf01522	3168	1356	1209	3960	3422	2670	1864	4514	3444	1175	837	6048	10337	10130	4650	15033	15869	14160	12857	11803	6296	10290	3954	4822.89	5548	486	1803
1219245	YES	YES	No	No	No	No	scaffold_8:998,404-998,992 (+)	scaffold_8	998404	998992	(+)	IPRF:ipr008427 IPRF:ipr014005 PFD:pf05730	2767	3102	9168	1871	1573	1878	2861	3215	1635	3488	1400	4365	3494	2759	1466	1868	2104	2624	2850	3472	2837	3769	4256	2939.47	2075	2072	2024
1220381	No	YES	No	No	No	No	scaffold_10:687,489-688,365 (+)	scaffold_10	687489	688365	(+)		6	5	22	21	10	6	5	4	7	15	8	9	4	11	4	8	7	7	11	6	6	8	5	10.9547	113	83	112
1220745	YES	YES	No	No	No	No	scaffold_10:2,137,709-2,138,491 (-)	scaffold_10	2137709	2138491	(-)	IPRF:ipr008427 IPRF:ipr014005 PFD:pf05730	27	19	14	7	13	72	135	13	27	16	13	10	14	19	76	5	6	5	8	11	17	7	22	15.9286	134	262	713
1220761	No	YES	No	No	No	No	scaffold_10:2,212,586-2,213,455 (+)	scaffold_10	2212586	2213455	(+)		2	2	0	0	1	2	1	0	0	2	0	1	2	1	11	1	0	1	1	3	4	0	3	1.4347	5	17	10
1221504	YES	YES	No	YES	No	No	scaffold_12:718,976-721,588 (-)	scaffold_12	718976	721588	(-)	CAZY:GH79 IPRF:ipr017853	21	16	45	40	36	32	37	17	40	35	26	15	23	16	31	29	25	27	40	22	41	22	19	73.7574	25	101	91
1221913	No	YES	No	No	No	No	scaffold_13:896,242-897,004 (+)	scaffold_13	896242	897004	(+)		0	0	0	0	0	0	0	0	0	0	0	0	0	0	0	0	0	0	1	0	0	2	0	0	0	0	0
1222085	No	YES	No	No	No	No	scaffold_14:592,358-594,859 (-)	scaffold_14	592358	594859	(-)		0	0	0	0	0	2	0	0	0	1	1	0	2	1	0	1	2	2	2	0	1	2	2	2.15206	0	3	0
1222214	No	YES	No	No	No	No	scaffold_15:125,753-127,005 (-)	scaffold_15	125753	127005	(-)		20	24	50	138	70	102	44	16	37	156	229	55	37	176	48	57	70	83	158	143	238	80	126	683.22	165	128	211
1222326	No	YES	No	No	No	No	scaffold_15:508,787-512,863 (+)	scaffold_15	508787	512863	(+)		85	155	233	92	99	103	177	84	101	520	239	283	132	156	101	71	88	97	96	128	91	96	169	152.826	38	94	50
1223510	YES	YES	No	YES	No	No	scaffold_1:185,841-187,321 (-)	scaffold_1	185841	187321	(-)	CAZY:EXPN IPRF:ipr009009	1359	872	2335	2488	2395	1920	785	1136	1281	1599	1560	1316	1395	1674	2464	1557	1571	1730	1658	1526	2050	1372	1563	2919.29	1634	1343	1701
1224839	No	YES	No	No	No	No	scaffold_1:786,677-787,516 (-)	scaffold_1	786677	787516	(-)		24	21	23	33	23	50	29	29	23	51	61	41	22	33	28	32	29	34	45	18	43	22	23	32.6264	9	23	31
1225414	No	YES	No	No	No	No	scaffold_1:1,145,059-1,145,638 (-)	scaffold_1	1145059	1145638	(-)		0	0	0	0	0	0	0	0	0	0	0	0	0	0	0	0	0	0	0	0	0	0	1	0	0	0	0
1225735	YES	YES	No	No	No	No	scaffold_1:1,359,689-1,362,065 (-)	scaffold_1	1359689	1362065	(-)	GO:0009055 IPRF:ipr003245 IPRF:ipr008972 PFD:pf02298	19239	14418	17853	23122	15348	13653	12226	22800	17407	24574	21507	17476	17739	12225	15223	19434	21986	20178	20403	15812	16615	24797	15897	22639.5	12546	8688	6419
1226668	No	YES	No	No	No	No	scaffold_1:1,725,695-1,727,456 (-)	scaffold_1	1725695	1727456	(-)	KEGGEC:6.3.2.19 KOG:KOG0428 IPRF:ipr000608 IPRF:ipr016135 PFD:pf00179	485	405	979	590	557	480	401	546	536	494	482	489	526	502	916	593	643	531	512	525	533	523	441	533.773	655	589	567
1227077	No	YES	No	No	No	No	scaffold_1:1,961,365-1,963,874 (-)	scaffold_1	1961365	1963874	(-)	GO:0016020 GO:0042765 KOG:KOG3566 IPRF:ipr007246 PFD:pf04114	360	344	491	378	365	275	380	473	350	274	367	395	423	221	340	471	398	410	409	412	256	373	319	337.379	489	355	387
1233699	No	YES	No	No	No	No	scaffold_2:120,649-124,015 (+)	scaffold_2	120649	124015	(+)	TCDB:2.A.2.6.1 KOG:KOG0637 IPRF:ipr020846 PFD:pf13347	202	155	128	149	165	123	278	155	321	179	151	244	189	245	445	274	296	327	215	318	174	266	308	138.479	277	406	458
1235253	No	YES	No	No	No	No	scaffold_2:778,649-779,610 (+)	scaffold_2	778649	779610	(+)		44	44	270	27	56	523	107	362	238	279	351	407	201	609	148	225	151	120	190	345	158	88	296	627.055	204	323	448
1240422	YES	YES	No	No	No	No	scaffold_2:3,172,435-3,174,467 (-)	scaffold_2	3172435	3174467	(-)	GO:0006629 GO:0008081 IPRF:ipr017946	1305	1191	2535	1228	1270	1241	3688	1448	1341	1716	2327	1344	1460	2927	3427	1496	1507	1991	1846	2308	1828	1670	2686	5850.64	2089	1416	1530
1241276	YES	YES	No	YES	No	No	scaffold_2:3,531,832-3,534,385 (+)	scaffold_2	3531832	3534385	(+)	GO:0004553 GO:0005975 CAZY:GH16 IPRF:ipr000757 IPRF:ipr013320 PFD:pf00722	415	410	570	473	393	398	404	443	489	360	440	450	390	347	1431	381	377	433	351	529	636	456	440	697.653	452	512	549
1242007	YES	YES	No	No	No	No	scaffold_2:3,901,202-3,902,362 (+)	scaffold_2	3901202	3902362	(+)		114	101	91	230	205	102	94	349	191	2624	691	1425	368	683	207	253	289	178	156	260	170	252	439	291.278	193	463	278
1243183	No	YES	No	No	No	No	scaffold_3:99,559-106,473 (+)	scaffold_3	99559	106473	(+)		91	78	169	153	121	144	153	117	121	43	101	77	132	74	69	108	147	100	130	50	96	80	89	67.1111	309	245	232
1244189	No	YES	No	No	No	No	scaffold_3:459,336-459,775 (-)	scaffold_3	459336	459775	(-)		2	1	0	5	0	2	2	1	2	1	1	1	2	4	4	2	1	2	2	1	3	2	1	2.00944	3	7	6
1244250	No	YES	No	No	No	No	scaffold_3:476,369-477,230 (+)	scaffold_3	476369	477230	(+)		6	6	10	20	20	34	9	12	18	11	15	1	5	3	9	5	7	5	13	4	12	9	15	15.2113	2	2	5
1244410	YES	YES	No	No	No	No	scaffold_3:525,402-528,062 (+)	scaffold_3	525402	528062	(+)	GO:0004190 GO:0006508 KEGGEC:3.4.23.5 TCDB:8.A.32.1.1 MERCO:A01.078 KOG:KOG1339 IPRF:ipr001461 IPRF:ipr001969 IPRF:ipr021109 PFD:pf00026	1673	1533	2235	1921	1900	1996	2477	2091	2491	1562	1959	1464	2049	2272	2600	2293	2225	2409	3018	1795	2618	1906	2113	3209.42	1966	1901	1541
1244554	No	YES	No	No	No	No	scaffold_3:593,689-595,722 (-)	scaffold_3	593689	595722	(-)	GO:0005385 GO:0016020 GO:0030001 GO:0046873 GO:0055085 GO:0071577 TCDB:2.A.5.1.1 KOG:KOG1558 IPRF:ipr003689 IPRF:ipr004698 PFD:pf02535	12287	5127	44237	7014	11970	8357	349	1898	442	609	637	531	1142	677	841	943	1070	872	1011	797	802	2038	971	460.037	227	648	376
1249933	No	YES	No	No	No	No	scaffold_3:3,118,090-3,118,555 (+)	scaffold_3	3118090	3118555	(+)		0	0	1	1	0	1	1	0	0	0	0	1	0	0	1	0	1	0	0	0	0	0	0	0	0	0	1
1250388	No	YES	No	No	No	No	scaffold_3:3,358,866-3,359,662 (-)	scaffold_3	3358866	3359662	(-)		1	2	2	0	0	1	1	1	0	1	0	1	1	2	1	0	1	1	2	0	0	0	1	1.33963	1	1	0
1250389	No	YES	No	No	No	No	scaffold_3:3,363,471-3,364,263 (-)	scaffold_3	3363471	3364263	(-)		2	2	6	1	0	2	1	4	0	2	0	2	3	2	0	2	1	0	4	9	2	0	9	12.0524	2	3	2
1250489	No	YES	No	No	No	No	scaffold_4:434-1,616 (+)	scaffold_4	434	1616	(+)		33	24	13	40	44	78	89	36	29	71	61	66	43	55	2	56	30	39	101	43	88	15	30	275.467	91	165	182
1250920	No	YES	No	No	No	No	scaffold_4:154,263-156,715 (+)	scaffold_4	154263	156715	(+)	GO:0016020 GO:0055085 KEGGEC:5.3.1.6 KOG:KOG2722 IPRF:ipr004776 PFD:pf03547	69	130	81	32	39	78	153	83	94	172	139	190	133	85	46	66	40	68	67	100	22	34	138	30.8029	108	194	108
1251636	No	YES	No	No	No	No	scaffold_4:460,467-461,135 (+)	scaffold_4	460467	461135	(+)		0	0	1	0	0	0	0	0	0	1	0	0	1	1	2	1	1	0	1	0	1	1	0	0	1	0	1
1252917	No	YES	No	No	No	No	scaffold_4:1,023,144-1,023,774 (+)	scaffold_4	1023144	1023774	(+)		2091	2062	2393	2347	2243	1627	2192	2068	2216	2534	1748	3285	2810	5653	4186	4475	4151	2477	2764	3668	3042	4086	2463	3107.05	1510	641	718
1253085	YES	YES	No	No	No	No	scaffold_4:1,096,692-1,100,092 (+)	scaffold_4	1096692	1100092	(+)	GO:0004190 GO:0006508 KEGGEC:3.4.23.5 MERCO:A01.UPW KOG:KOG1339 IPRF:ipr001461 IPRF:ipr021109 PFD:pf00026	854	520	597	682	626	1001	263	1589	1373	643	927	1386	1803	1416	837	2825	2605	2306	2399	1160	1397	1226	832	1767.62	1188	1100	1301
1257078	No	YES	No	No	No	No	scaffold_4:2,791,582-2,795,735 (+)	scaffold_4	2791582	2795735	(+)	GO:0005215 GO:0006814 GO:0016020 GO:0055085 TCDB:2.A.47.2.2 KOG:KOG1281 IPRF:ipr001898 IPRF:ipr004331 PFD:pf00939 PFD:pf03105	834	688	103	756	702	629	767	794	499	444	717	885	992	481	338	1266	1040	810	1036	956	672	729	924	410.121	1117	650	776
1257154	No	YES	No	No	No	No	scaffold_4:2,826,787-2,828,142 (-)	scaffold_4	2826787	2828142	(-)		580	197	1470	2531	2227	2365	942	1846	2926	2441	4248	1064	1616	4610	1069	1551	1541	1328	2540	1255	1579	507	1697	1914.55	3720	707	1053
1259848	No	YES	No	No	No	No	scaffold_5:984,004-985,627 (+)	scaffold_5	984004	985627	(+)		2	1	4	4	2	7	9	5	3	9	3	5	9	2	1	2	10	7	5	1	5	6	4	6.31355	6	9	5
1260417	No	YES	No	No	No	No	scaffold_5:1,311,621-1,312,974 (-)	scaffold_5	1311621	1312974	(-)	KOG:KOG3163 IPRF:ipr022309 PFD:pf01201	840	1111	1109	660	939	775	1272	797	676	1090	923	1138	992	1424	2246	837	1017	1025	826	1398	1018	984	1277	815.048	708	630	544
1260930	YES	YES	No	No	No	No	scaffold_5:1,536,451-1,537,933 (-)	scaffold_5	1536451	1537933	(-)		3716	2917	7050	4325	3950	4908	7308	5013	6223	5523	6113	3880	5001	8968	8962	4810	4616	6255	6292	6870	5825	5288	7001	16282.4	4355	4823	4357
1261735	YES	YES	No	No	No	No	scaffold_5:1,854,978-1,859,192 (+)	scaffold_5	1854978	1859192	(+)	GO:0003824 IPRF:ipr008928 IPRF:ipr014870 PFD:pf08760	394	373	314	427	338	278	276	392	242	222	268	101	199	113	65	178	208	181	162	102	217	224	138	355.317	213	270	287
1261814	YES	YES	No	No	No	No	scaffold_5:1,892,320-1,896,330 (+)	scaffold_5	1892320	1896330	(+)	GO:0003824 IPRF:ipr008928 IPRF:ipr014870 PFD:pf08760	612	503	1710	1045	818	769	351	494	518	790	956	1194	771	1085	2004	598	648	917	1072	1518	1997	931	1210	1393.14	1012	1831	1078
1263367	No	YES	No	No	No	No	scaffold_5:2,526,029-2,529,288 (+)	scaffold_5	2526029	2529288	(+)	GO:0005515 IPRF:ipr001810	1217	958	248	878	1794	1351	2053	992	1294	2985	2297	1040	1087	1935	1128	1701	2252	1974	2177	1094	2094	2008	2214	1691.32	5323	1547	3681
1264078	YES	YES	No	No	No	No	scaffold_5:2,896,187-2,898,723 (-)	scaffold_5	2896187	2898723	(-)	GO:0004190 GO:0006508 KEGGEC:3.4.23.5 TCDB:8.A.32.1.1 MERCO:A01.UPA KOG:KOG1339 IPRF:ipr001461 IPRF:ipr001969 IPRF:ipr021109 PFD:pf00026	1690	1224	973	2529	2093	1889	1272	1917	2056	1596	1468	2533	2162	3232	1690	2996	3186	4086	3546	3144	4294	2616	2593	4869	2020	1939	1543
1267814	No	YES	No	No	No	No	scaffold_6:1,463,577-1,464,345 (+)	scaffold_6	1463577	1464345	(+)		55	87	125	71	65	84	123	61	81	118	105	84	86	134	77	123	87	92	84	63	71	53	92	123.985	136	79	161
1267834	No	YES	No	No	No	No	scaffold_6:1,476,654-1,478,650 (+)	scaffold_6	1476654	1478650	(+)	GO:0005515 KEGGEC:3.4.24.13 KOG:KOG0771 IPRF:ipr001680 IPRF:ipr017986 PFD:pf00400	267	204	362	201	250	159	297	338	314	165	193	272	249	271	668	279	297	256	228	364	219	330	357	242.663	350	266	353
1267961	No	YES	No	No	No	No	scaffold_6:1,536,512-1,537,972 (-)	scaffold_6	1536512	1537972	(-)	IPRF:ipr018466 PFD:pf10342	5692	4757	16097	5566	5821	11875	4382	2998	3159	11180	10936	7526	4850	8633	9189	5403	4539	5061	5430	8773	7520	4099	9776	23510.9	3102	3964	4284
1272771	No	YES	No	No	No	No	scaffold_7:651,918-654,196 (+)	scaffold_7	651918	654196	(+)	GO:0004190 GO:0006508 KEGGEC:3.4.23.40 MERCO:A01.UPW KOG:KOG1339 IPRF:ipr001461 IPRF:ipr021109 PFD:pf00026	1106	1319	334	1351	1007	1057	1522	2497	1534	774	818	834	1550	1529	741	1683	1951	2203	2583	1692	2481	2046	1497	4151.12	968	482	545
1274160	No	YES	No	No	No	No	scaffold_7:1,186,527-1,188,875 (+)	scaffold_7	1186527	1188875	(+)	GO:0004222 GO:0006508 GO:0016020 KEGGEC:3.4.24.85 KOG:KOG2921 MERCO:M50.UPB IPRF:ipr001193 IPRF:ipr008915 PFD:pf02163	99	99	88	241	236	240	74	190	248	201	175	209	205	378	222	220	195	169	243	163	288	176	170	317.293	289	212	255
1275167	No	YES	No	No	No	No	scaffold_7:1,630,536-1,631,946 (+)	scaffold_7	1630536	1631946	(+)	GO:0005484 GO:0005515 GO:0006886 GO:0016020 GO:0016192 KOG:KOG0811 IPRF:ipr000727 IPRF:ipr006012 IPRF:ipr010989 PFD:pf05739 PFD:pf14523	473	396	767	487	496	451	783	722	759	627	498	709	609	919	1108	800	796	768	824	1012	677	750	692	971.642	638	484	580
1275639	No	YES	No	No	No	No	scaffold_7:1,928,045-1,930,130 (-)	scaffold_7	1928045	1930130	(-)	GO:0005789 KOG:KOG0439 IPRF:ipr000535 IPRF:ipr008962 IPRF:ipr016763 PFD:pf00635	1539	1618	2109	1236	1129	1167	1007	1882	2094	1423	1289	2142	1883	1965	3032	2164	2237	2247	2343	2108	2319	2112	1696	2881.83	1566	1168	1272
1276196	No	YES	No	No	No	No	scaffold_7:2,119,277-2,120,064 (-)	scaffold_7	2119277	2120064	(-)	GO:0005515 IPRF:ipr001810 PFD:pf12937	0	0	1	1	0	0	0	0	0	0	0	0	1	0	0	0	0	0	1	1	1	2	1	1.38716	4	2	0
1276297	No	YES	No	No	No	No	scaffold_7:2,161,827-2,162,544 (+)	scaffold_7	2161827	2162544	(+)		0	1	1	0	0	1	0	0	0	1	1	0	0	1	1	0	1	0	0	0	2	1	1	1.38716	1	0	0
1276995	No	YES	No	No	No	No	scaffold_7:2,516,963-2,517,280 (+)	scaffold_7	2516963	2517280	(+)		0	0	0	0	0	0	0	0	0	0	0	0	0	0	2	0	0	0	0	0	0	1	0	0	0	0	0
1279174	YES	YES	No	No	No	No	scaffold_8:750,199-752,391 (-)	scaffold_8	750199	752391	(-)		689	627	881	921	677	632	290	861	927	559	613	854	866	821	963	978	940	927	1039	850	1077	1076	661	1195.01	377	416	429
1279947	YES	YES	No	YES	No	No	scaffold_8:1,087,091-1,089,802 (+)	scaffold_8	1087091	1089802	(+)	GO:0016829 GO:0042597 CAZY:PL38 IPRF:ipr008397 IPRF:ipr008929 PFD:pf05426	49	25	8	147	84	17	1568	151	100	9	15	49	120	48	35	147	162	121	391	355	80	213	99	23.7244	29	21	23
1280305	No	YES	No	No	No	No	scaffold_8:1,262,756-1,264,935 (-)	scaffold_8	1262756	1264935	(-)		181	276	15	212	228	343	103	165	172	290	279	272	246	184	36	262	204	181	317	153	209	180	159	97.4386	292	345	355
1280525	YES	YES	No	No	No	No	scaffold_8:1,339,349-1,341,652 (+)	scaffold_8	1339349	1341652	(+)	GO:0016788 KEGGEC:3.1.3.2 IPRF:ipr007312 PFD:pf04185	1656	1052	1146	379	626	12092	66	189	298	2586	1472	950	1301	3619	1757	411	731	917	462	593	1891	687	2091	5644.76	300	3686	484
1280968	No	YES	No	No	No	No	scaffold_8:1,592,337-1,594,649 (-)	scaffold_8	1592337	1594649	(-)		791	821	1343	979	995	1033	1372	1036	1250	720	898	650	853	988	707	993	770	659	980	687	829	765	1143	677.96	1043	482	648
1287337	No	YES	No	No	No	No	scaffold_9:1,830,089-1,830,681 (+)	scaffold_9	1830089	1830681	(+)		0	0	0	0	0	2	0	0	0	0	0	0	0	0	1	1	0	0	1	1	2	0	0	1.33963	1	1	0
1289572	YES	YES	No	No	No	No	scaffold_10:419,887-422,012 (+)	scaffold_10	419887	422012	(+)	KOG:KOG1437 IPRF:ipr000782 PFD:pf02469	2306	468	184	2015	3015	1350	2540	703	3544	1350	1650	234	399	681	1894	323	443	559	441	447	357	706	277	883.987	1511	859	3803
1291584	No	YES	No	No	No	No	scaffold_10:1,445,451-1,448,113 (+)	scaffold_10	1445451	1448113	(+)	GO:0005215 GO:0006810 GO:0016020 TCDB:2.A.55.1.1 KOG:KOG1291 IPRF:ipr001046 PFD:pf01566	70	66	92	65	59	79	93	115	133	301	277	414	158	124	70	86	67	80	56	114	69	273	135	47.4013	58	307	144
1291836	No	YES	No	No	No	No	scaffold_10:1,585,220-1,587,453 (+)	scaffold_10	1585220	1587453	(+)	GO:0016787 KOG:KOG3069 IPRF:ipr000086 IPRF:ipr015797 PFD:pf00293	1142	969	1214	882	954	519	1352	1192	605	747	685	1318	1147	656	3214	1008	1217	1537	757	1644	1637	1562	1306	813.436	592	560	556
1292829	YES	YES	No	No	No	No	scaffold_10:2,159,130-2,160,388 (+)	scaffold_10	2159130	2160388	(+)	IPRF:ipr008427 IPRF:ipr014005 PFD:pf05730	1972	2271	427	697	737	3149	76	2072	1998	3787	1613	1908	1779	1730	251	3065	1882	1973	2486	2487	1411	1384	2461	2811.04	1240	5315	3005
1293578	No	YES	No	No	No	No	scaffold_11:194,913-196,910 (+)	scaffold_11	194913	196910	(+)	GO:0004659 GO:0016020 KEGGEC:2.5.1.39 TCDB:3.D.4.4.1 KOG:KOG1381 IPRF:ipr000537 IPRF:ipr030470 PFD:pf01040	262	103	204	749	485	197	102	576	329	114	130	176	353	254	126	699	455	489	753	404	219	300	320	194.06	381	213	331
1297850	No	YES	No	No	No	No	scaffold_11:1,787,105-1,788,109 (-)	scaffold_11	1787105	1788109	(-)		185	201	174	71	55	338	47	128	282	264	138	221	148	292	111	138	109	135	186	164	110	62	204	58.5029	96	195	238
1297855	No	YES	No	No	No	No	scaffold_11:1,788,935-1,790,407 (+)	scaffold_11	1788935	1790407	(+)		896	947	489	2203	1425	1904	2178	1078	1686	1812	1495	998	1293	2922	586	1155	970	1088	1303	745	1410	916	1463	2479.15	860	3144	1696
1299264	No	YES	No	No	No	No	scaffold_12:31,669-33,692 (+)	scaffold_12	31669	33692	(+)	GO:0005515 GO:0006886 GO:0016020 GO:0016192 KOG:KOG1666 IPRF:ipr000727 IPRF:ipr007705 IPRF:ipr010989 PFD:pf05008 PFD:pf12352	1114	1011	1220	1413	1497	1394	1357	1621	1590	1761	1568	1426	1334	2413	1852	1883	1558	1472	1655	1377	1132	1172	1430	1315.76	1007	819	978
1300277	No	YES	No	No	No	No	scaffold_12:633,086-635,400 (-)	scaffold_12	633086	635400	(-)	GO:0003676 GO:0003723 GO:0005634 GO:0006396 GO:1990904 KOG:KOG0118 IPRF:ipr000504 IPRF:ipr002344 IPRF:ipr006630 PFD:pf00076 PFD:pf05383	1080	1661	62	1265	1303	1014	549	525	644	1498	1616	974	807	782	450	608	1057	888	480	804	1292	1037	928	412.952	652	611	675
1300484	YES	YES	No	YES	No	No	scaffold_12:698,910-702,826 (-)	scaffold_12	698910	702826	(-)	CAZY:GH79 IPRF:ipr017853	144	59	442	167	188	327	1086	85	196	471	1501	322	334	339	726	449	391	477	332	242	208	105	603	156.227	1377	1049	655
1300986	YES	YES	No	No	No	No	scaffold_12:897,258-899,055 (+)	scaffold_12	897258	899055	(+)		3708	3582	6539	4868	3893	4206	1582	5032	5972	4946	4242	4933	4545	5677	8811	4894	5022	4435	5354	4386	6595	6380	3494	10570.5	4839	4322	3627
1301627	No	YES	No	No	No	No	scaffold_12:1,137,197-1,140,017 (+)	scaffold_12	1137197	1140017	(+)	GO:0016020 GO:0055085 KEGGEC:5.3.1.6 KOG:KOG2722 IPRF:ipr004776 PFD:pf03547	234	288	1283	193	172	771	83	370	346	263	177	950	525	584	37	451	226	181	390	383	76	64	148	90.9867	59	147	556
1303348	No	YES	No	No	No	No	scaffold_13:625,137-625,637 (+)	scaffold_13	625137	625637	(+)		0	0	0	0	0	0	0	0	0	0	0	0	0	0	0	0	0	0	0	0	0	0	0	0	0	0	0
1303477	No	YES	No	No	No	No	scaffold_13:673,758-676,328 (+)	scaffold_13	673758	676328	(+)	GO:0016020 GO:0055085 KEGGEC:5.3.1.6 KOG:KOG2722 IPRF:ipr004776 PFD:pf03547	580	1141	251	468	274	3667	161	584	346	1491	2912	604	445	171	61	171	222	202	536	902	93	229	1507	41.5199	183	171	131
1304485	No	YES	No	No	No	No	scaffold_14:269,543-270,367 (-)	scaffold_14	269543	270367	(-)		22	18	25	24	17	46	36	16	18	48	51	31	21	30	10	13	18	13	14	12	24	7	20	11.5294	43	26	46
1305378	No	YES	No	No	No	No	scaffold_14:761,014-763,556 (+)	scaffold_14	761014	763556	(+)	GO:0004672 GO:0005524 GO:0006468 GO:0016772 KEGGEC:2.7.11.1 KOG:KOG0603 IPRF:ipr000719 IPRF:ipr002290 IPRF:ipr008271 IPRF:ipr011009 IPRF:ipr017441 PFD:pf00069	0	0	1	1	0	4	0	0	2	1	0	2	1	3	2	1	1	2	2	4	2	1	3	1.38716	1	1	2
1307154	YES	YES	No	YES	No	No	scaffold_15:536,095-539,418 (-)	scaffold_15	536095	539418	(-)	GO:0003824 GO:0004556 GO:0005509 GO:0005975 GO:0016052 GO:0043169 KEGGEC:3.2.1.1 TCDB:3.A.1.1.6 CAZY:GH13_1 KOG:KOG0471 IPRF:ipr006047 IPRF:ipr006589 IPRF:ipr015340 IPRF:ipr017853 PFD:pf00128 PFD:pf09260	855	936	1279	517	571	840	9483	998	1154	882	1012	1376	1173	1252	2192	2202	1802	1973	1900	2467	1034	1024	1190	635.334	519	603	612
1308068	No	YES	No	No	No	No	scaffold_16:86,264-86,898 (-)	scaffold_16	86264	86898	(-)		0	0	0	1	1	1	0	0	0	0	0	0	0	1	1	0	1	0	0	1	0	0	1	2.10452	1	0	0
1311927	No	YES	No	No	No	No	scaffold_20:123,368-126,472 (+)	scaffold_20	123368	126472	(+)	GO:0005524 KOG:KOG0737 IPRF:ipr003593 IPRF:ipr003959 IPRF:ipr027417 PFD:pf00004	35	43	29	83	83	150	71	50	66	84	59	78	48	130	209	86	209	154	88	269	254	169	545	159.187	515	76	75
1314895	No	YES	No	No	No	No	scaffold_3:1,160,701-1,161,510 (-)	scaffold_3	1160701	1161510	(-)	KOG:KOG3156 IPRF:ipr024461 PFD:pf07798	265	260	290	209	240	192	486	262	314	241	228	171	178	228	321	195	185	183	205	261	158	195	260	292.964	327	327	298
1316053	YES	YES	No	YES	No	No	scaffold_5:614,891-617,389 (-)	scaffold_5	614891	617389	(-)	KEGGEC:1.1.3.9 CAZY:AA5_1 IPRF:ipr009880 IPRF:ipr011043 IPRF:ipr014756 IPRF:ipr015202 PFD:pf07250 PFD:pf09118	8030	1536	109	4534	8320	18336	128	36251	29487	3806	3869	21222	43043	26193	1017	77579	67016	52003	63702	25183	12693	22651	13286	16131.9	11238	1566	7910
1316139	No	YES	No	No	No	No	scaffold_5:996,703-997,761 (-)	scaffold_5	996703	997761	(-)	IPRF:ipr019150 PFD:pf09753	374	378	739	284	286	415	258	379	672	541	423	310	323	422	592	296	278	325	335	441	262	303	341	317.371	311	335	393
1316557	No	YES	No	No	No	No	scaffold_5:2,791,702-2,792,114 (-)	scaffold_5	2791702	2792114	(-)	IPRF:ipr025363 PFD:pf14087	152	105	243	373	208	289	104	95	166	180	229	66	62	98	137	82	40	47	73	64	74	117	62	156.076	30	41	30
1318005	YES	YES	No	No	No	No	scaffold_8:764,109-766,719 (+)	scaffold_8	764109	766719	(+)	GO:0004185 GO:0006508 KEGGEC:3.4.16.6 KOG:KOG1282 MERCO:S10.A49 IPRF:ipr001563 IPRF:ipr018202 IPRF:ipr029058 PFD:pf00450	1857	2457	1190	1433	1549	2594	887	1538	1641	2239	2664	1424	1145	1396	677	1071	1041	1381	1082	2845	1948	949	2483	2877.04	2744	2802	2276
1318408	No	YES	No	No	No	No	scaffold_9:629,487-633,783 (+)	scaffold_9	629487	633783	(+)	IPRF:ipr029044 PFD:pf13632	1482	892	3395	715	1209	1504	7883	2165	3952	2112	4660	2653	2517	2357	12683	3337	5346	5721	3696	4827	1794	3667	4576	1884.21	2034	1866	4536
1318831	No	YES	No	YES	No	No	scaffold_10:273,743-276,336 (+)	scaffold_10	273743	276336	(+)	GO:0016614 GO:0050660 GO:0055114 KEGGEC:1.1.99.1 CAZY:AA3_2 KOG:KOG1238 IPRF:ipr000172 IPRF:ipr007867 IPRF:ipr012132 PFD:pf00732 PFD:pf05199	49	39	29	54	44	41	53	53	32	50	38	35	37	23	14	30	23	19	27	40	17	30	21	34.7742	48	66	56
1318930	No	YES	No	No	No	No	scaffold_10:889,374-889,761 (+)	scaffold_10	889374	889761	(+)		261	352	436	430	371	496	654	177	364	534	469	320	261	774	1583	374	312	168	244	564	457	463	612	1560.19	282	460	432
1319745	YES	YES	No	YES	No	No	scaffold_12:805,167-806,772 (+)	scaffold_12	805167	806772	(+)	GO:0004553 GO:0005975 CAZY:GH16 IPRF:ipr000757 IPRF:ipr013320 PFD:pf00722	70	26	79	73	54	21	195	28	10	93	39	10	6	10	15	7	7	4	4	7	3	14	25	27.363	20	31	49
1319770	No	YES	No	No	No	No	scaffold_12:935,907-936,539 (-)	scaffold_12	935907	936539	(-)		241	227	217	229	257	214	328	218	255	165	131	210	277	342	415	324	262	252	322	477	259	283	459	848.15	139	174	202
1320276	YES	YES	No	No	No	No	scaffold_16:87,412-88,424 (-)	scaffold_16	87412	88424	(-)	GO:0003824 GO:0008152 TCDB:4.C.1.1.4 KEGGEC:6.3.2.26 KOG:KOG1178 IPRF:ipr000873 PFD:pf00501	0	0	0	0	0	0	0	0	0	0	0	0	0	0	0	0	0	0	0	0	0	0	0	0	0	1	1
1320306	No	YES	No	No	No	No	scaffold_16:331,615-332,822 (+)	scaffold_16	331615	332822	(+)	GO:0004932 GO:0004933 GO:0007186 GO:0016020 IPRF:ipr001499 IPRF:ipr001546 PFD:pf02076	87	65	159	36	51	45	69	122	98	36	48	88	105	41	125	88	82	93	146	87	98	91	81	152.009	83	52	64
1321868	No	YES	No	No	No	No	scaffold_1:2,305,369-2,306,536 (-)	scaffold_1	2305369	2306536	(-)	GO:0008654 GO:0016020 GO:0016780 KEGGEC:2.7.8.8 IPRF:ipr000462 IPRF:ipr004533 PFD:pf01066	959	1294	876	591	644	546	1324	1126	1555	782	610	883	853	913	859	1068	704	886	1071	1106	718	895	877	1042.84	487	447	699
1322887	No	YES	No	No	No	No	scaffold_1:3,970,428-3,971,986 (-)	scaffold_1	3970428	3971986	(-)		291	219	28	294	286	365	193	242	224	241	395	328	335	90	87	388	269	213	436	305	250	281	356	78.6881	378	225	256
1334216	No	YES	No	No	No	No	scaffold_8:351,593-353,058 (-)	scaffold_8	351593	353058	(-)		76	80	236	266	260	206	380	168	392	200	190	73	160	510	161	236	211	157	183	91	198	87	370	318.862	372	132	258
1335596	No	YES	No	No	No	No	scaffold_9:473,231-473,932 (-)	scaffold_9	473231	473932	(-)		288	187	700	328	304	384	543	447	436	395	352	492	570	823	538	735	690	576	664	650	551	318	699	1099.6	489	559	649
1337525	No	YES	No	No	No	No	scaffold_10:1,685,547-1,691,194 (-)	scaffold_10	1685547	1691194	(-)	GO:0005488 IPRF:ipr016024 IPRF:ipr018849 PFD:pf10441	454	442	253	601	549	554	314	298	263	303	465	333	449	238	459	339	385	413	315	389	386	429	252	357.271	419	336	365
1343406	No	YES	No	No	No	No	scaffold_1:3,169,746-3,171,797 (+)	scaffold_1	3169746	3171797	(+)	KEGGEC:2.7.8.5 KOG:KOG3964	279	225	255	253	279	198	260	272	232	204	186	215	258	214	328	241	237	231	226	340	149	212	188	181.865	190	361	373
1356664	No	YES	No	No	No	No	scaffold_9:1,088,886-1,089,961 (+)	scaffold_9	1088886	1089961	(+)	GO:0005515 KOG:KOG3202 IPRF:ipr000727 PFD:pf05739	973	807	1218	1380	1232	1193	1334	1073	1533	1202	861	843	1090	1747	554	1478	1227	1222	1412	1089	914	908	1137	2830.84	1235	1072	985
1361155	YES	YES	No	YES	No	No	scaffold_15:539,506-542,307 (-)	scaffold_15	539506	542307	(-)	GO:0003824 GO:0004556 GO:0005509 GO:0005975 GO:0016052 GO:0043169 KEGGEC:3.2.1.1 TCDB:3.A.1.1.6 CAZY:GH13_1 KOG:KOG0471 IPRF:ipr006047 IPRF:ipr006589 IPRF:ipr015340 IPRF:ipr017853 PFD:pf00128 PFD:pf09260	122	74	108	198	212	243	62	151	150	89	44	187	231	161	261	174	195	208	188	139	232	154	243	94.6642	214	405	444
1362620	No	YES	No	No	No	No	scaffold_1:1,303,242-1,309,293 (+)	scaffold_1	1303242	1309293	(+)	GO:0004672 GO:0005524 GO:0006468 GO:0016772 KEGGEC:2.7.12.1 KOG:KOG0667 IPRF:ipr000719 IPRF:ipr002290 IPRF:ipr008271 IPRF:ipr011009 IPRF:ipr017441 PFD:pf00069	2805	2350	2230	2238	2177	2737	1028	2056	2457	1337	1873	1810	2975	1803	4388	3104	3621	3657	3159	2425	3597	2905	2498	2711.81	3524	2669	3002
1363616	No	YES	No	No	No	No	scaffold_1:4,304,632-4,305,073 (-)	scaffold_1	4304632	4305073	(-)		1	2	0	0	3	0	0	0	2	6	1	0	0	1	4	1	0	1	1	0	1	0	1	0.669813	1	1	2
1364191	No	YES	No	No	No	No	scaffold_2:1,416,474-1,417,644 (-)	scaffold_2	1416474	1417644	(-)		2	5	6	2	3	3	2	4	3	9	16	5	1	8	2	1	2	1	4	11	4	1	6	6.79321	2	2	0
1364382	YES	YES	No	No	No	No	scaffold_2:2,038,088-2,038,750 (+)	scaffold_2	2038088	2038750	(+)		13	9	14	65	21	13	11	63	11	16	16	15	9	11	5	11	21	5	6	6	5	11	12	11.2875	6	17	9
1364394	No	YES	No	No	No	No	scaffold_2:2,070,277-2,070,978 (+)	scaffold_2	2070277	2070978	(+)	KEGGEC:2.5.1.18 IPRF:ipr001129 PFD:pf01124	401	553	540	739	275	90	718	215	175	295	233	345	271	392	108	229	241	220	127	339	124	359	268	500.369	58	103	86
1364449	YES	YES	No	No	No	No	scaffold_2:2,241,570-2,242,437 (-)	scaffold_2	2241570	2242437	(-)		3902	3199	18812	3581	3178	3814	6742	3543	3223	6924	9802	5235	3894	4967	3998	3762	3277	4010	4749	8315	4655	3133	5840	15055.2	3009	3932	3169
1365043	YES	YES	No	No	No	No	scaffold_2:3,944,200-3,945,368 (+)	scaffold_2	3944200	3945368	(+)		219	79	338	685	514	172	69	84	42	174	105	77	76	154	485	49	116	98	114	162	76	81	156	165.034	155	284	332
1365879	No	YES	No	No	No	No	scaffold_3:2,452,812-2,453,823 (-)	scaffold_3	2452812	2453823	(-)	IPRF:ipr018466 PFD:pf10342	223	121	1772	317	264	307	1552	144	165	267	121	63	118	151	305	110	120	136	146	92	473	113	162	735.573	64	227	231
1365937	YES	YES	No	No	No	No	scaffold_3:2,651,918-2,655,013 (-)	scaffold_3	2651918	2655013	(-)	GO:0004185 GO:0006508 KEGGEC:3.4.16.6 KOG:KOG1282 MERCO:S10.A49 IPRF:ipr001563 IPRF:ipr029058 PFD:pf00450	797	982	4311	640	610	475	598	667	703	1039	548	1630	1175	762	243	925	823	745	768	981	479	1060	915	274.892	486	441	496
1366741	YES	YES	No	No	No	No	scaffold_4:1,853,195-1,854,223 (+)	scaffold_4	1853195	1854223	(+)		1025	152	43	653	1159	1746	164	3883	3288	1125	987	4760	5605	8324	340	9179	8248	7617	10185	11534	2814	3896	8771	4978.81	2389	528	1640
1367252	No	YES	No	No	No	No	scaffold_5:358,948-361,174 (-)	scaffold_5	358948	361174	(-)	GO:0000166 GO:0009166 GO:0016787 GO:0016788 GO:0046872 KEGGEC:3.1.3.5 KOG:KOG4419 IPRF:ipr004843 IPRF:ipr006146 IPRF:ipr006179 IPRF:ipr008334 IPRF:ipr029052 PFD:pf00149 PFD:pf02872	27	13	5	11	19	11	11	13	11	9	16	12	11	12	6	10	9	11	20	22	12	19	17	20.8075	21	34	42
1368123	No	YES	No	No	No	No	scaffold_6:204,308-205,100 (+)	scaffold_6	204308	205100	(+)		8320	1154	7152	7490	8640	1016	29	872	1072	1336	783	411	586	613	466	636	354	445	827	334	791	608	341	598.555	3371	910	842
1368173	No	YES	No	No	No	No	scaffold_6:370,376-370,940 (-)	scaffold_6	370376	370940	(-)		244	342	3254	248	298	202	204	243	606	987	519	834	660	869	70	262	205	358	398	409	355	645	417	716.343	366	776	731
1368182	YES	YES	No	No	No	No	scaffold_6:396,582-397,538 (+)	scaffold_6	396582	397538	(+)	IPRF:ipr008972	8	31	27	7	13	295	13	27	44	2833	2514	2237	912	2076	19	182	65	198	91	662	59	244	722	15.2113	9	1075	91
1368228	No	YES	No	YES	No	No	scaffold_6:565,144-567,932 (+)	scaffold_6	565144	567932	(+)	GO:0004553 GO:0005975 KEGGEC:3.2.1.58 CAZY:GH5_9 IPRF:ipr001547 IPRF:ipr017853 PFD:pf00150	340	321	79	385	399	427	262	536	657	698	961	1261	1266	765	361	1756	1505	1261	724	303	252	814	400	184.493	1061	1181	839
1368664	YES	YES	No	No	No	No	scaffold_6:1,817,824-1,820,895 (-)	scaffold_6	1817824	1820895	(-)	GO:0003824 IPRF:ipr008928 IPRF:ipr014870 PFD:pf08760	960	1231	132	288	250	550	63	507	1007	848	343	211	346	346	164	272	279	265	380	203	611	636	651	690.86	644	356	1160
1368849	No	YES	No	No	No	No	scaffold_6:2,334,540-2,335,960 (+)	scaffold_6	2334540	2335960	(+)	KOG:KOG3894 IPRF:ipr019529 PFD:pf10496	208	234	34	124	182	135	235	219	191	162	169	247	221	266	247	230	226	255	191	326	214	235	276	107.672	167	165	194
1369514	No	YES	No	No	No	No	scaffold_7:1,500,573-1,501,142 (+)	scaffold_7	1500573	1501142	(+)	KOG:KOG3116 PFD:pf13917	400	413	565	552	514	332	710	423	441	508	408	401	312	564	1012	376	363	347	297	424	406	445	310	793.208	416	401	315
1369935	YES	YES	No	No	No	No	scaffold_8:292,641-293,026 (-)	scaffold_8	292641	293026	(-)		691	899	10763	431	585	248	1877	802	999	1174	424	859	743	890	85	632	335	517	626	634	818	990	589	799.664	471	421	473
1370077	YES	YES	No	No	No	No	scaffold_8:767,399-770,052 (+)	scaffold_8	767399	770052	(+)	GO:0004185 GO:0006508 KEGGEC:3.4.16.6 KOG:KOG1282 MERCO:S10.A49 IPRF:ipr001563 IPRF:ipr018202 IPRF:ipr029058 PFD:pf00450	193	369	106	123	153	539	59	77	164	332	848	276	322	557	143	89	123	131	71	163	136	170	584	170.293	319	871	354
1371277	No	YES	No	No	No	No	scaffold_9:2,392,779-2,394,210 (+)	scaffold_9	2392779	2394210	(+)	GO:0000981 GO:0003700 GO:0005634 GO:0006355 GO:0008270 IPRF:ipr001138 IPRF:ipr002409 PFD:pf00172	206	177	40	96	142	68	176	111	88	124	64	62	29	17	17	37	32	46	72	28	107	37	21	308.141	85	18	64
1371638	No	YES	No	No	No	No	scaffold_10:1,313,124-1,313,738 (+)	scaffold_10	1313124	1313738	(+)	GO:0005515 KOG:KOG3385 IPRF:ipr000727 PFD:pf05739	372	425	540	419	466	412	683	360	442	437	314	414	434	677	814	544	413	364	401	727	458	431	670	1306.83	303	427	357
1371682	YES	YES	No	No	No	No	scaffold_10:1,448,294-1,450,772 (-)	scaffold_10	1448294	1450772	(-)	GO:0004185 GO:0006508 KEGGEC:3.4.16.6 KOG:KOG1282 MERCO:S10.008 IPRF:ipr001563 IPRF:ipr018202 IPRF:ipr029058 PFD:pf00450	530	325	508	723	768	663	922	624	705	493	312	412	460	598	624	456	415	427	552	631	526	507	708	1291.86	401	357	323
1371692	YES	YES	No	YES	No	No	scaffold_10:1,473,377-1,474,954 (+)	scaffold_10	1473377	1474954	(+)	GO:0003824 GO:0005975 GO:0016810 KEGGEC:3.5.1.41 CAZY:CE4 IPRF:ipr002509 IPRF:ipr011330 PFD:pf01522	3465	2201	7338	2312	2255	3025	1559	3249	4059	3576	5753	4927	5019	4272	10777	6260	6175	9784	4578	7572	9308	7935	5333	23597.8	9690	5794	4389
1371703	No	YES	No	No	No	No	scaffold_10:1,521,746-1,522,542 (+)	scaffold_10	1521746	1522542	(+)		11	8	38	10	14	10	7	10	36	15	10	7	4	5	2	9	6	6	12	7	11	6	11	5.50112	46	8	28
1371912	YES	YES	No	No	No	No	scaffold_10:2,126,235-2,126,809 (+)	scaffold_10	2126235	2126809	(+)		67	78	78	61	80	115	16798	89	979	12492	27523	119	84	159	467	48	51	92	85	67	79	343	84	141.257	1324	152	985
1372361	YES	YES	No	No	No	No	scaffold_11:1,426,816-1,428,874 (+)	scaffold_11	1426816	1428874	(+)	GO:0004190 GO:0006508 KEGGEC:3.4.23.40 MERCO:A01.UPW KOG:KOG1339 IPRF:ipr001461 IPRF:ipr021109 PFD:pf00026	52	35	67	249	107	48	48	362	45	53	59	28	60	33	28	38	89	29	43	38	46	39	29	35.2063	98	209	221
1372842	YES	YES	No	YES	No	No	scaffold_12:933,350-935,007 (-)	scaffold_12	933350	935007	(-)	GO:0004553 GO:0005975 CAZY:GH16 IPRF:ipr000757 IPRF:ipr013320 PFD:pf00722	10	12	16	13	24	18	15	19	20	27	30	28	19	35	42	22	21	23	22	17	24	14	20	48.0236	95	129	139
1373541	YES	YES	No	YES	No	No	scaffold_14:815,797-818,464 (-)	scaffold_14	815797	818464	(-)	CAZY:GH79 IPRF:ipr017853	2957	1388	2682	3005	3041	3961	1505	4998	4859	2748	3097	4469	6191	6181	4036	8909	8054	8006	8286	7584	6052	4531	5939	8575.32	5005	3686	3838
1373732	No	YES	No	No	No	No	scaffold_15:562,491-563,939 (+)	scaffold_15	562491	563939	(+)		10	7	9	8	5	23	23	17	8	11	27	10	9	4	40	12	10	12	16	14	13	7	11	3.44414	10	12	13
1373938	YES	YES	No	No	No	No	scaffold_16:520,265-521,043 (+)	scaffold_16	520265	521043	(+)		5	0	2	3	4	2	4	3	5	2	5	1	2	3	0	2	4	2	3	3	2	1	5	5.5962	12	11	16
1378800	No	YES	No	No	No	No	scaffold_1:2,741,777-2,743,453 (+)	scaffold_1	2741777	2743453	(+)		12	10	17	11	9	15	57	20	26	32	21	8	12	18	11	11	13	8	10	8	24	11	15	17.9381	32	31	37
1384502	No	YES	No	No	No	No	scaffold_10:2,071,489-2,073,292 (+)	scaffold_10	2071489	2073292	(+)		170	102	107	142	172	160	101	109	81	99	103	103	131	139	102	125	136	148	134	67	94	76	111	286.763	77	93	93
1387946	No	YES	No	No	No	No	scaffold_11:2,062,952-2,064,498 (+)	scaffold_11	2062952	2064498	(+)		389	435	642	369	392	368	853	573	572	369	232	568	543	745	355	612	546	727	1297	846	1807	784	855	2280.33	587	953	701
1388782	YES	YES	No	YES	No	No	scaffold_12:691,961-695,151 (+)	scaffold_12	691961	695151	(+)	CAZY:GH79 IPRF:ipr017853	436	438	43	494	530	1578	1724	619	978	232	292	137	252	183	49	218	219	219	506	169	650	252	302	257.883	510	661	561
1391331	YES	YES	No	No	No	No	scaffold_14:176,363-177,828 (-)	scaffold_14	176363	177828	(-)		1868	741	2722	2014	3065	7419	32	4470	8676	2138	1594	1841	3342	11432	411	7444	8687	7428	7132	1509	9124	5216	5254	12041.8	358	2474	681
1397629	No	YES	No	YES	No	No	scaffold_2:1,945,117-1,948,861 (-)	scaffold_2	1945117	1948861	(-)	GO:0004100 GO:0006031 KEGGEC:2.4.1.16 CAZY:GT2 KOG:KOG2571 IPRF:ipr004834 IPRF:ipr013616 IPRF:ipr029044 PFD:pf01644 PFD:pf08407 PFD:pf13632	4720	3491	7805	5964	5873	6482	2760	5616	6991	4329	5209	4739	6863	6595	6365	7246	7419	7126	7067	4772	6516	5918	5715	11565.3	4500	5785	4855
1397932	No	YES	No	No	No	No	scaffold_2:2,170,476-2,171,995 (+)	scaffold_2	2170476	2171995	(+)	GO:0000139 GO:0005801 GO:0006888 GO:0016020 KOG:KOG3208 IPRF:ipr023601 PFD:pf12352	490	452	576	410	468	460	789	412	893	661	446	444	398	909	538	494	426	421	450	477	335	369	527	962.152	292	299	296
1422593	No	YES	No	No	No	No	scaffold_7:1,162,881-1,165,979 (+)	scaffold_7	1162881	1165979	(+)	GO:0016772 IPRF:ipr011009	1	2	4	1	6	4	3	1	0	2	4	2	2	2	3	0	3	2	1	2	4	2	4	2.72679	4	7	6
1432318	No	YES	No	No	No	No	scaffold_9:2,189,818-2,191,738 (-)	scaffold_9	2189818	2191738	(-)	IPRF:ipr018713 PFD:pf09995	135	138	153	200	180	228	194	171	190	162	190	105	155	168	57	130	131	141	124	85	84	90	120	178.227	133	228	181
1438657	No	YES	No	No	No	No	scaffold_6:2,843,402-2,846,323 (-)	scaffold_6	2843402	2846323	(-)		452	622	38	477	429	452	364	269	193	290	433	325	422	342	352	301	466	447	264	452	643	345	441	249.893	298	291	276
1441667	No	YES	No	No	No	No	scaffold_13:288,473-290,214 (-)	scaffold_13	288473	290214	(-)		27	39	49	68	53	55	22	46	49	38	41	55	73	119	33	68	70	83	127	93	95	60	80	121.595	12	23	21
1459344	YES	YES	No	YES	No	No	scaffold_12:702,822-706,258 (-)	scaffold_12	702822	706258	(-)	CAZY:GH79 IPRF:ipr017853	2426	2471	87	3832	2910	1671	1243	1546	1055	803	557	399	1087	572	722	1137	1021	941	1273	781	1905	2260	652	1692.12	718	693	1193
31	No	No	No	No	No	No	scaffold_1:1,525-3,975 (+)	scaffold_1	1525	3975	(+)	GO:0006397 GO:0016787 GO:0016788 KEGGEC:3.1.-.- KOG:KOG2863 IPRF:ipr004843 IPRF:ipr007708 IPRF:ipr029052 PFD:pf00149 PFD:pf05011	288	321	341	260	256	389	213	286	270	374	319	400	331	308	393	267	291	308	325	308	617	283	410	320.158	424	354	290
251	No	No	No	No	No	No	scaffold_1:4,720-5,424 (+)	scaffold_1	4720	5424	(+)		0	2	1	2	0	5	0	4	3	4	5	2	1	4	1	1	1	1	2	1	3	0	1	6.93582	5	0	1
309	No	No	No	No	No	No	scaffold_1:5,394-6,462 (+)	scaffold_1	5394	6462	(+)		7	8	44	5	1	8	10	6	3	4	11	7	6	6	3	3	6	5	7	3	7	4	15	15.449	206	40	52
387	No	No	No	No	No	No	scaffold_1:11,464-12,421 (-)	scaffold_1	11464	12421	(-)		1	3	3	2	0	3	1	3	0	3	1	0	1	8	0	3	1	0	6	2	1	1	1	4.83131	5	1	5
388	No	No	No	No	No	No	scaffold_1:10,326-11,463 (-)	scaffold_1	10326	11463	(-)		0	0	1	0	0	0	0	0	0	0	0	1	0	0	1	0	1	0	0	0	2	1	1	1.33963	1	1	1
630	No	No	No	No	No	No	scaffold_1:13,696-14,829 (-)	scaffold_1	13696	14829	(-)		0	0	19	1	2	1	6	2	1	2	1	2	2	7	0	3	1	4	3	0	8	1	3	13.8241	13	7	3
662	No	No	No	No	No	No	scaffold_1:27,836-28,583 (+)	scaffold_1	27836	28583	(+)		4	3	1	3	0	5	18	5	4	7	10	5	4	4	2	2	5	4	2	2	2	1	2	3.58676	1	0	3
974	No	No	No	No	No	No	scaffold_1:32,414-35,020 (+)	scaffold_1	32414	35020	(+)	GO:0008152 GO:0016491 KEGGEC:1.14.13.1 IPRF:ipr002938 IPRF:ipr003042 PFD:pf01494	30	26	52	32	27	116	93	25	31	75	76	20	21	36	32	13	15	12	16	12	23	27	15	18.8974	86	128	160
999	No	No	No	No	No	No	scaffold_1:36,817-37,593 (-)	scaffold_1	36817	37593	(-)		0	1	0	0	0	2	2	2	2	1	2	2	0	2	0	1	3	3	2	0	2	2	4	0.717352	11	15	21
1264	No	No	No	No	No	No	scaffold_1:37,516-39,109 (-)	scaffold_1	37516	39109	(-)		1026	1156	1464	1433	1934	2295	739	1023	1147	1716	1383	1143	1161	1120	947	990	717	637	1126	1140	666	818	1292	692.471	1753	2203	1539
1381	No	No	No	No	No	No	scaffold_1:42,094-44,016 (-)	scaffold_1	42094	44016	(-)		182	204	474	363	292	377	216	225	226	132	144	118	168	129	97	156	121	128	216	101	111	127	142	139.965	236	421	433
1562	YES	No	No	No	No	No	scaffold_1:43,771-44,766 (+)	scaffold_1	43771	44766	(+)		2	2	2	1	0	0	0	2	0	2	1	0	0	2	1	2	2	1	0	1	0	4	1	2.05698	6	11	13
2855	No	No	No	No	No	No	scaffold_1:91,544-92,449 (+)	scaffold_1	91544	92449	(+)		1	0	1	1	0	0	0	0	0	2	1	0	1	0	0	1	1	1	0	1	1	0	0	1.38716	0	0	1
2870	No	No	No	No	No	No	scaffold_1:93,268-96,130 (-)	scaffold_1	93268	96130	(-)	GO:0005506 GO:0016705 GO:0020037 GO:0055114 KEGGEC:1.14.14.1 KOG:KOG0157 IPRF:ipr001128 IPRF:ipr002401 IPRF:ipr017972 PFD:pf00067	151	151	1836	302	655	421	86	154	302	859	1183	808	569	1371	1121	951	827	1748	1959	1559	4183	938	997	7065.76	1057	2146	832
3220	No	No	No	No	No	No	scaffold_1:117,326-118,308 (+)	scaffold_1	117326	118308	(+)		0	0	0	0	0	0	0	0	0	0	0	0	1	1	0	0	0	1	0	0	0	0	0	0	0	0	0
3484	No	No	No	No	No	No	scaffold_1:119,644-121,187 (+)	scaffold_1	119644	121187	(+)		6	7	7	5	10	10	11	15	18	14	3	8	9	10	13	9	18	16	15	9	13	11	11	16.5984	8	24	37
3499	No	No	No	No	No	No	scaffold_1:126,746-128,795 (-)	scaffold_1	126746	128795	(-)	GO:0005515 IPRF:ipr001810 PFD:pf12937	0	3	1	3	0	5	4	1	0	1	1	3	0	2	3	0	2	0	2	2	2	3	1	2.05698	3	12	7
3536	No	No	No	No	No	No	scaffold_1:131,615-133,922 (+)	scaffold_1	131615	133922	(+)	KEGGEC:1.1.1.353 TCDB:8.A.5.1.3 KOG:KOG1575 IPRF:ipr023210 PFD:pf00248	139	371	830	228	598	114	31	39	168	767	1266	1318	494	289	599	87	44	71	75	132	87	918	172	116.621	77	234	120
3680	No	No	No	No	No	No	scaffold_1:133,547-134,492 (+)	scaffold_1	133547	134492	(+)		0	0	3	1	0	3	0	1	0	6	6	8	3	4	0	3	0	0	1	1	0	1	1	0	4	4	3
4185	No	No	No	No	No	No	scaffold_1:144,070-145,014 (+)	scaffold_1	144070	145014	(+)		4	5	1	2	4	5	1	1	2	3	4	1	6	1	0	3	5	1	3	4	0	1	1	2.00944	4	12	4
4305	No	No	No	No	No	No	scaffold_1:157,220-157,837 (-)	scaffold_1	157220	157837	(-)		0	0	0	0	0	1	1	0	1	2	0	4	2	2	1	3	2	1	1	1	1	4	1	0	2	2	4
4461	No	No	No	No	No	No	scaffold_1:166,175-167,516 (-)	scaffold_1	166175	167516	(-)	IPRF:ipr001357	31	33	35	36	35	47	33	21	27	22	24	28	25	20	16	24	22	18	27	29	10	19	27	21.8619	17	24	18
4490	No	No	No	No	No	No	scaffold_1:162,112-163,399 (-)	scaffold_1	162112	163399	(-)	GO:0004672 GO:0005524 GO:0006468 GO:0016772 KEGGEC:2.7.11.1 KOG:KOG0605 IPRF:ipr000719 IPRF:ipr002290 IPRF:ipr008271 IPRF:ipr011009 PFD:pf00069	44	30	176	72	55	78	133	51	58	37	54	53	56	48	40	46	34	36	49	36	44	44	43	32.5789	32	40	37
5329	No	No	No	No	No	No	scaffold_1:184,763-185,555 (+)	scaffold_1	184763	185555	(+)		0	2	1	0	1	0	2	0	2	0	1	0	1	2	2	1	0	1	0	0	1	1	0	0.669813	2	6	3
5506	No	No	No	No	No	No	scaffold_1:191,232-194,054 (-)	scaffold_1	191232	194054	(-)	GO:0005506 GO:0016705 GO:0020037 GO:0055114 KEGGEC:1.14.14.1 KOG:KOG0157 IPRF:ipr001128 IPRF:ipr002401 IPRF:ipr017972 PFD:pf00067	7	6	8	3	4	11	5	2	2	3	2	6	4	5	1	5	2	3	7	2	16	6	10	16.9788	17	17	16
5613	No	No	No	No	No	No	scaffold_1:199,599-202,096 (-)	scaffold_1	199599	202096	(-)		19	22	21	33	29	13	8	27	19	11	24	23	43	19	66	38	44	26	34	36	34	35	22	15.8335	46	30	45
5804	No	No	No	No	No	No	scaffold_1:211,522-214,158 (-)	scaffold_1	211522	214158	(-)	GO:0004672 GO:0005524 GO:0006468 GO:0016772 KOG:KOG0578 IPRF:ipr000719 IPRF:ipr002290 IPRF:ipr008271 IPRF:ipr011009 PFD:pf00069	263	197	265	228	195	411	157	280	198	296	313	279	239	284	248	291	303	475	565	400	497	410	285	924.742	1408	488	885
5902	No	No	No	No	No	No	scaffold_1:214,758-217,429 (-)	scaffold_1	214758	217429	(-)	GO:0004672 GO:0005524 GO:0006468 GO:0016772 KOG:KOG0578 IPRF:ipr000719 IPRF:ipr002290 IPRF:ipr008271 IPRF:ipr011009 PFD:pf00069	707	244	398	797	955	1367	81	1322	537	96	164	79	342	185	37	284	241	317	437	248	187	138	142	135.225	44	62	65
6045	YES	No	No	YES	No	No	scaffold_1:236,389-240,560 (-)	scaffold_1	236389	240560	(-)	GO:0003824 GO:0004553 GO:0005975 GO:0030246 KEGGEC:3.2.1.20 CAZY:GH31 KOG:KOG1065 IPRF:ipr000322 IPRF:ipr011013 IPRF:ipr017853 IPRF:ipr025887 IPRF:ipr030459 PFD:pf01055 PFD:pf13802	1337	1110	76	1862	2188	3160	111	772	1288	1483	2131	377	964	819	4360	1165	945	1433	1551	1383	1991	3480	622	5038.73	153	94	124
6078	No	No	No	YES	No	No	scaffold_1:233,463-236,470 (+)	scaffold_1	233463	236470	(+)	GO:0003824 GO:0004553 GO:0005975 GO:0030246 KEGGEC:3.2.1.20 CAZY:GH31 KOG:KOG1065 IPRF:ipr000322 IPRF:ipr011013 IPRF:ipr017853 IPRF:ipr025887 IPRF:ipr030459 PFD:pf01055 PFD:pf13802	1313	1494	265	1033	1590	2506	63	625	632	330	196	307	734	710	496	587	472	535	862	309	1154	637	756	774.081	582	527	493
6675	No	No	No	No	No	No	scaffold_1:258,064-258,926 (-)	scaffold_1	258064	258926	(-)		31	42	33	12	18	8	88	29	25	34	17	24	25	84	54	37	48	47	83	132	119	57	108	225.996	70	87	47
7468	No	No	No	No	No	No	scaffold_1:277,743-278,499 (+)	scaffold_1	277743	278499	(+)		2	2	4	1	2	3	4	3	0	5	0	3	1	2	2	2	2	0	1	1	1	3	0	0	23	8	14
7572	No	No	No	No	No	No	scaffold_1:279,128-280,005 (+)	scaffold_1	279128	280005	(+)		0	4	2	3	4	2	1	2	1	1	3	2	0	1	1	1	2	2	1	3	4	3	2	2.72679	50	31	88
7601	No	No	No	No	No	No	scaffold_1:278,462-279,134 (+)	scaffold_1	278462	279134	(+)		13	11	34	11	20	17	24	13	12	21	33	37	5	19	18	23	13	21	16	11	20	11	12	44.5362	118	100	133
7852	No	No	No	No	No	No	scaffold_1:282,151-284,842 (-)	scaffold_1	282151	284842	(-)	GO:0005506 GO:0016705 GO:0020037 GO:0055114 KEGGEC:1.14.14.1 KOG:KOG0157 IPRF:ipr001128 IPRF:ipr002401 IPRF:ipr017972 PFD:pf00067	342	280	45	406	282	182	128	339	215	106	183	147	137	104	75	138	176	149	133	166	140	140	134	146.132	171	181	247
8424	No	No	No	No	No	No	scaffold_1:305,490-306,484 (-)	scaffold_1	305490	306484	(-)	GO:0005515 IPRF:ipr001810 PFD:pf12937	4	5	10	1	4	6	8	4	4	4	5	3	3	3	4	4	3	1	4	5	8	7	6	2.72679	10	8	9
8425	No	No	No	No	No	No	scaffold_1:304,363-305,488 (-)	scaffold_1	304363	305488	(-)		5	2	9	4	4	3	10	5	2	6	3	3	4	4	1	3	3	1	7	4	7	2	8	0.669813	13	6	8
8432	No	No	No	No	No	No	scaffold_1:308,091-310,056 (-)	scaffold_1	308091	310056	(-)	GO:0005515 IPRF:ipr001810 PFD:pf12937	102	137	191	64	66	86	166	129	65	71	72	99	118	62	28	88	56	68	92	116	65	70	109	41.5199	98	121	99
8523	No	No	No	No	No	No	scaffold_1:314,467-315,145 (-)	scaffold_1	314467	315145	(-)		67	64	59	59	65	57	69	70	58	56	72	75	69	54	55	58	62	60	81	52	67	61	58	71.748	92	95	83
8946	No	No	No	No	No	No	scaffold_1:323,150-324,097 (-)	scaffold_1	323150	324097	(-)		3	1	5	5	2	8	13	4	2	17	5	5	4	5	3	6	2	2	4	6	6	2	4	4.01888	54	30	21
9494	No	No	No	No	No	No	scaffold_1:332,596-333,920 (-)	scaffold_1	332596	333920	(-)		145	116	135	121	100	183	30	104	135	195	70	162	133	254	235	157	158	246	902	304	326	124	132	3182.34	600	549	512
9871	No	No	No	No	No	No	scaffold_1:351,530-352,800 (+)	scaffold_1	351530	352800	(+)		28	24	27	20	16	20	29	36	11	15	14	26	20	21	9	20	14	20	19	17	11	20	34	4.78377	19	34	27
9883	No	No	No	No	No	No	scaffold_1:354,016-354,766 (-)	scaffold_1	354016	354766	(-)		1	1	2	1	3	1	3	1	2	1	1	0	0	3	1	3	1	1	1	0	0	0	1	2.15206	3	15	7
10159	No	No	No	No	No	No	scaffold_1:371,511-373,292 (-)	scaffold_1	371511	373292	(-)	GO:0003677 GO:0003824 GO:0006281 GO:0006284 KEGGEC:4.2.99.18 KOG:KOG1921 IPRF:ipr000445 IPRF:ipr003265 IPRF:ipr004036 IPRF:ipr011257 PFD:pf00633 PFD:pf00730	144	151	225	142	162	161	187	155	152	206	186	160	157	168	194	136	144	140	128	199	179	154	240	264.417	232	204	215
10382	No	No	No	YES	No	No	scaffold_1:373,911-375,685 (+)	scaffold_1	373911	375685	(+)	CAZY:PL14_4	75	108	247	67	76	240	596	417	512	981	442	294	146	447	178	272	352	247	152	290	379	147	2071	345.655	432	258	272
10809	No	No	No	No	No	No	scaffold_1:391,766-394,442 (-)	scaffold_1	391766	394442	(-)		47	38	29	69	48	83	66	40	42	51	65	42	51	37	16	52	40	39	54	28	37	30	38	43.2916	175	197	232
11340	No	No	No	No	No	No	scaffold_1:427,337-428,471 (-)	scaffold_1	427337	428471	(-)		172	183	399	216	220	177	377	240	203	172	147	146	189	173	296	180	158	192	183	227	171	202	215	296.611	324	258	274
11797	No	No	No	No	No	No	scaffold_1:453,562-455,005 (+)	scaffold_1	453562	455005	(+)		816	878	986	642	829	681	1247	1000	931	995	689	1222	920	2866	4141	1455	1969	2948	3014	2982	4055	1949	3227	6545.35	1740	1212	1324
12210	No	No	No	No	No	No	scaffold_1:462,422-463,469 (+)	scaffold_1	462422	463469	(+)		436	433	551	407	327	276	505	429	320	269	269	399	365	355	716	408	378	409	312	752	265	462	451	295.323	1635	804	891
12333	No	No	No	YES	No	No	scaffold_1:469,033-471,083 (+)	scaffold_1	469033	471083	(+)	GO:0009058 CAZY:GT4 KOG:KOG0853 IPRF:ipr001296 IPRF:ipr028098 PFD:pf00534 PFD:pf13579	266	300	320	251	243	276	348	303	268	198	301	279	275	290	561	291	326	331	321	351	273	275	373	214.959	314	250	278
12589	No	No	No	No	No	No	scaffold_1:495,031-497,293 (+)	scaffold_1	495031	497293	(+)	GO:0005515 IPRF:ipr001810 PFD:pf12937	331	250	521	354	460	446	178	326	372	309	310	254	421	272	107	333	286	266	320	203	196	269	285	147.428	75	87	106
12611	No	No	No	No	No	No	scaffold_1:503,175-504,148 (+)	scaffold_1	503175	504148	(+)		5	3	8	5	2	9	29	5	6	5	8	4	4	7	4	2	0	4	5	4	5	2	2	1.33963	3	11	14
12615	No	No	No	No	No	No	scaffold_1:504,150-506,332 (-)	scaffold_1	504150	506332	(-)	GO:0005515 IPRF:ipr001810 PFD:pf12937	0	0	3	1	0	1	0	1	0	0	0	0	0	3	1	1	1	0	1	2	1	1	2	0	0	2	1
12654	No	No	No	No	No	No	scaffold_1:501,952-503,189 (+)	scaffold_1	501952	503189	(+)		1	0	2	3	0	1	11	2	0	1	0	2	1	3	4	0	1	1	0	2	6	0	3	2.15206	3	9	10
12701	No	No	No	No	No	No	scaffold_1:507,570-508,236 (-)	scaffold_1	507570	508236	(-)	IPRF:ipr009009 IPRF:ipr010829 PFD:pf07249	0	0	0	1	0	0	0	0	0	0	0	0	0	1	1	0	1	0	0	2	0	1	1	1.33963	0	0	0
12728	No	No	No	No	No	No	scaffold_1:513,369-514,045 (-)	scaffold_1	513369	514045	(-)		27	41	40	63	66	37	97	51	75	56	83	163	119	119	99	100	100	136	139	226	297	101	131	95.9088	190	89	79
12784	No	No	No	No	No	No	scaffold_1:509,255-512,277 (+)	scaffold_1	509255	512277	(+)	GO:0016772 IPRF:ipr011009	45	57	19	71	99	66	121	56	64	65	46	57	38	52	42	40	47	46	47	56	37	53	45	41.2779	79	44	55
12817	No	No	No	No	No	No	scaffold_1:519,632-525,504 (-)	scaffold_1	519632	525504	(-)	GO:0000166 GO:0016020 GO:0046872 KEGGEC:3.6.3.9 TCDB:3.A.3.1.4 KOG:KOG0203 IPRF:ipr001757 IPRF:ipr004014 IPRF:ipr006068 IPRF:ipr008250 IPRF:ipr018303 IPRF:ipr023214 IPRF:ipr023299 PFD:pf00122 PFD:pf00689 PFD:pf00690 PFD:pf00702	396	1167	1507	139	474	5357	2609	1474	1564	335	692	428	1245	1374	2137	2320	2108	3924	2772	765	5197	4301	990	3949.93	2842	2050	749
13032	No	No	No	No	No	No	scaffold_1:528,330-529,093 (+)	scaffold_1	528330	529093	(+)		8	3	1	7	6	4	14	4	3	2	5	4	3	7	5	3	5	5	4	11	7	2	1	8.94526	6	19	10
13060	No	No	No	No	No	No	scaffold_1:534,093-535,434 (+)	scaffold_1	534093	535434	(+)		191	161	329	410	330	251	711	301	739	220	164	236	270	418	320	312	325	247	365	320	109	274	252	199.09	517	285	434
13249	No	No	No	No	No	No	scaffold_1:551,596-553,635 (+)	scaffold_1	551596	553635	(+)	GO:0005515 IPRF:ipr001810 PFD:pf12937	0	0	1	1	0	0	1	1	0	1	2	2	1	2	2	2	2	1	1	1	1	5	1	3.49168	1	2	2
13385	No	No	No	No	No	No	scaffold_1:565,786-567,588 (-)	scaffold_1	565786	567588	(-)	GO:0005515 KOG:KOG3299 IPRF:ipr001498 IPRF:ipr006575 IPRF:ipr016135 IPRF:ipr020568 PFD:pf01205	209	221	333	253	267	269	324	278	250	327	261	265	263	277	189	297	261	252	268	221	259	236	211	184.973	331	444	364
13398	No	No	No	No	No	No	scaffold_1:558,876-563,536 (+)	scaffold_1	558876	563536	(+)	GO:0003676 GO:0003677 GO:0003887 GO:0005760 GO:0006260 KEGGEC:2.7.7.7 KOG:KOG3657 IPRF:ipr001098 IPRF:ipr002297 IPRF:ipr012337 PFD:pf00476	697	594	202	626	726	759	417	715	610	431	583	661	646	509	1029	857	898	857	652	650	818	737	537	405.592	923	504	646
13911	No	No	No	No	No	No	scaffold_1:590,398-592,680 (+)	scaffold_1	590398	592680	(+)	GO:0000287 GO:0004749 GO:0009156 GO:0009165 GO:0044249 KEGGEC:2.7.6.1 KOG:KOG1448 IPRF:ipr000842 IPRF:ipr005946 IPRF:ipr029057 IPRF:ipr029099 PFD:pf13793 PFD:pf14572	902	1594	1265	871	912	1164	2094	478	365	1454	1219	710	664	894	1528	720	1198	1341	460	975	1227	1161	1077	1135.91	1015	782	588
15380	YES	No	No	No	No	No	scaffold_1:632,289-634,296 (+)	scaffold_1	632289	634296	(+)	GO:0004579 GO:0005789 GO:0018279 KOG:KOG2754 IPRF:ipr005013 PFD:pf03345	1350	1102	1151	1832	1986	1474	1701	1153	1256	1123	1337	1656	1598	2445	3593	1917	1791	1580	1713	2270	1793	1729	2534	2171.92	1992	1921	1873
15608	No	No	No	No	No	No	scaffold_1:648,835-651,595 (+)	scaffold_1	648835	651595	(+)	GO:0000981 GO:0003677 GO:0005634 GO:0006351 GO:0006355 GO:0008270 IPRF:ipr001138 IPRF:ipr007219 PFD:pf00172 PFD:pf04082	152	127	131	225	229	148	83	142	192	207	201	215	181	340	444	251	301	315	401	216	304	447	223	891.878	828	290	215
16503	No	No	No	No	No	No	scaffold_1:670,955-671,801 (-)	scaffold_1	670955	671801	(-)		15	7	8	33	28	22	6	20	33	19	21	23	24	48	11	32	36	14	25	19	9	18	19	12.3419	24	23	20
16852	No	No	No	No	No	No	scaffold_1:677,928-679,916 (-)	scaffold_1	677928	679916	(-)		46	21	19	46	34	41	24	22	45	21	34	26	29	19	42	55	56	58	54	34	40	36	24	58.4078	88	39	44
16895	YES	No	No	No	No	No	scaffold_1:693,265-696,232 (+)	scaffold_1	693265	696232	(+)	KOG:KOG4550 PFD:pf13517	551	493	922	458	437	450	473	565	579	427	409	448	486	403	845	572	524	492	528	528	447	496	513	427.108	522	493	573
17036	No	No	No	No	No	No	scaffold_1:698,057-701,064 (+)	scaffold_1	698057	701064	(+)	GO:0003723 GO:0005488 GO:0005515 KOG:KOG2140 IPRF:ipr003890 IPRF:ipr003891 IPRF:ipr016024 PFD:pf02847 PFD:pf02854	1243	1200	697	1589	1525	1464	1041	1245	1024	926	1202	1193	1119	1009	2735	1372	1451	1404	1254	1379	1558	1303	1216	999.282	1033	696	773
17093	No	No	No	No	No	No	scaffold_1:707,851-709,297 (+)	scaffold_1	707851	709297	(+)	GO:0003924 GO:0005525 GO:0005622 GO:0006184 GO:0006886 GO:0006913 GO:0007165 GO:0007264 GO:0015031 GO:0016020 TCDB:9.A.50.1.1 KOG:KOG0087 IPRF:ipr001806 IPRF:ipr002041 IPRF:ipr003578 IPRF:ipr003579 IPRF:ipr005225 IPRF:ipr020849 IPRF:ipr027417 PFD:pf00071	1536	1727	1823	1180	1466	1135	2267	2046	1683	1816	1481	2245	1864	2501	2329	2161	2133	2044	2097	3106	1901	2615	2787	2318.09	2634	1780	1956
17463	No	No	No	No	No	No	scaffold_1:707,697-708,184 (+)	scaffold_1	707697	708184	(+)		0	0	0	0	0	0	0	0	0	0	0	0	0	1	0	0	0	0	0	0	0	0	0	0	0	0	0
17484	No	No	No	No	No	No	scaffold_1:709,893-710,988 (-)	scaffold_1	709893	710988	(-)		224	284	304	218	236	187	484	269	267	269	212	204	205	301	373	237	217	252	247	285	193	173	258	297.182	155	184	165
18690	No	No	No	No	No	No	scaffold_1:741,167-742,049 (+)	scaffold_1	741167	742049	(+)		0	1	1	1	0	4	5	2	3	8	6	5	0	6	1	3	1	0	3	2	1	2	5	8.32299	27	26	33
18766	No	No	No	No	No	No	scaffold_1:748,223-748,951 (+)	scaffold_1	748223	748951	(+)		2	2	3	3	2	3	6	1	0	3	1	2	2	4	0	1	2	1	0	5	5	3	1	4.11396	1	2	5
18778	No	No	No	No	No	No	scaffold_1:765,186-766,727 (+)	scaffold_1	765186	766727	(+)		486	429	351	735	570	672	229	436	745	696	681	716	724	501	576	1030	1082	1168	1633	729	1028	849	746	1137.2	1723	719	931
18805	No	No	No	No	No	No	scaffold_1:762,249-764,437 (+)	scaffold_1	762249	764437	(+)		793	713	159	818	679	954	284	484	748	402	696	500	844	147	394	1423	1357	1033	1522	509	953	882	695	1011.71	1820	727	825
18822	No	No	No	No	No	No	scaffold_1:758,801-759,707 (-)	scaffold_1	758801	759707	(-)		13	4	50	20	10	12	26	21	18	22	21	19	8	21	11	20	17	24	31	17	21	10	12	69.7386	84	23	71
19474	No	No	No	No	No	No	scaffold_1:754,840-756,043 (-)	scaffold_1	754840	756043	(-)		15	19	61	32	25	27	65	19	20	29	41	19	16	21	26	24	17	13	31	25	23	15	18	68.1655	57	38	50
19915	No	No	No	No	No	No	scaffold_1:767,391-769,492 (+)	scaffold_1	767391	769492	(+)		9	14	11	8	18	16	35	10	16	22	15	6	7	21	11	9	10	7	7	17	10	22	18	56.1607	7	3	14
19924	No	No	No	No	No	No	scaffold_1:770,763-771,331 (+)	scaffold_1	770763	771331	(+)		4	3	1	5	7	4	1	2	5	4	11	12	3	5	0	9	4	4	5	0	3	9	6	3.49168	5	5	15
20235	No	No	No	No	No	No	scaffold_1:790,248-791,137 (-)	scaffold_1	790248	791137	(-)	GO:0004190 GO:0005515 GO:0006508 KOG:KOG0012 IPRF:ipr009060 IPRF:ipr015940 IPRF:ipr019103 PFD:pf09668	201	211	58	193	203	188	142	167	149	313	229	151	133	204	94	144	122	106	90	91	176	157	131	54.2463	267	243	177
20245	No	No	No	No	No	No	scaffold_1:791,019-792,288 (-)	scaffold_1	791019	792288	(-)	GO:0004190 GO:0006508 KOG:KOG0012 IPRF:ipr019103 IPRF:ipr021109 IPRF:ipr029071 PFD:pf09668	447	451	132	349	390	411	326	332	271	356	373	173	288	135	201	253	244	169	185	157	228	243	228	85.4295	354	315	194
20260	No	No	No	No	No	No	scaffold_1:792,364-794,378 (+)	scaffold_1	792364	794378	(+)		141	139	26	147	132	159	103	149	175	85	120	126	179	137	69	230	201	183	198	144	209	136	159	142.208	209	201	181
20316	No	No	No	No	No	No	scaffold_1:794,329-794,940 (+)	scaffold_1	794329	794940	(+)		8	11	7	13	7	9	11	15	9	12	12	20	16	39	21	23	20	19	11	26	49	24	17	12.3419	33	23	49
20392	No	No	No	No	No	No	scaffold_1:796,939-799,109 (+)	scaffold_1	796939	799109	(+)		97	118	52	224	270	183	95	187	361	243	347	63	64	76	63	48	91	60	66	125	56	99	70	39.2727	41	60	62
20514	No	No	No	No	No	No	scaffold_1:808,466-809,187 (-)	scaffold_1	808466	809187	(-)	GO:0005634 GO:0006281 IPRF:ipr003021 PFD:pf02144	25	23	42	55	58	53	103	22	31	42	33	13	25	21	48	24	24	14	23	25	28	33	27	56.1089	32	50	50
20517	No	No	No	No	No	No	scaffold_1:805,244-806,932 (-)	scaffold_1	805244	806932	(-)	GO:0005634 GO:0006281 KEGGEC:3.1.11.2 KOG:KOG3194 IPRF:ipr003021 PFD:pf02144	60	106	70	121	111	93	315	131	128	234	478	146	147	227	178	139	168	223	142	150	174	207	162	124.892	68	103	115
20954	No	No	No	No	No	No	scaffold_1:835,673-837,760 (-)	scaffold_1	835673	837760	(-)	GO:0000166 GO:0004812 GO:0004830 GO:0005524 GO:0005737 GO:0006418 GO:0006436 KEGGEC:6.1.1.2 KOG:KOG2145 IPRF:ipr001412 IPRF:ipr002305 IPRF:ipr002306 PFD:pf00579	1135	1504	1459	950	853	732	1330	957	746	902	843	725	886	634	822	791	701	760	670	696	632	746	949	279.935	657	774	582
23812	No	No	No	No	No	No	scaffold_1:909,554-911,647 (-)	scaffold_1	909554	911647	(-)		675	1004	230	242	180	302	288	289	209	133	120	111	204	177	33	160	138	152	248	96	95	97	170	136.612	128	288	378
23830	No	No	No	No	No	No	scaffold_1:916,299-917,230 (+)	scaffold_1	916299	917230	(+)	GO:0003677 KOG:KOG3431 IPRF:ipr002836 PFD:pf01984	666	750	785	555	588	520	1230	546	629	747	540	416	504	813	419	465	373	399	453	400	302	370	464	397.792	321	372	250
24267	No	No	No	No	No	No	scaffold_1:934,325-935,978 (+)	scaffold_1	934325	935978	(+)	IPRF:ipr022085 PFD:pf12311	355	236	85	801	513	467	228	441	600	290	280	236	299	382	140	401	338	319	432	270	332	329	338	317.185	404	439	297
24329	No	No	No	No	No	No	scaffold_1:931,476-933,943 (+)	scaffold_1	931476	933943	(+)		0	1	0	0	0	0	1	0	1	2	0	1	0	0	2	1	1	1	1	2	2	2	2	6.36109	5	1	0
25234	No	No	No	No	No	No	scaffold_1:957,076-958,521 (+)	scaffold_1	957076	958521	(+)		36	43	13	26	43	69	30	24	15	99	191	64	61	45	43	50	41	35	26	25	38	52	27	13.2018	18	53	33
25830	No	No	No	No	No	No	scaffold_1:983,431-984,550 (+)	scaffold_1	983431	984550	(+)		312	380	312	379	416	248	477	301	265	234	237	412	248	496	1028	393	462	414	354	673	496	312	531	407.243	261	240	212
25897	No	No	No	No	No	No	scaffold_1:991,726-993,027 (+)	scaffold_1	991726	993027	(+)	KEGGEC:1.1.-.- KOG:KOG0725 IPRF:ipr002347 PFD:pf13561	59	80	92	89	123	31	79	119	96	218	227	243	77	119	60	61	54	78	38	93	27	244	125	24.6362	14	45	30
26457	No	No	No	No	No	No	scaffold_1:1,027,653-1,028,066 (-)	scaffold_1	1027653	1028066	(-)		0	0	0	0	0	0	0	0	0	0	0	0	0	0	0	0	0	0	0	0	0	0	0	0	0	0	0
26990	No	No	No	No	No	No	scaffold_1:1,052,840-1,055,926 (-)	scaffold_1	1052840	1055926	(-)	KEGGEC:2.1.1.56 KOG:KOG1975 IPRF:ipr004971 IPRF:ipr029063 PFD:pf03291	574	595	275	506	562	586	343	544	567	638	583	779	790	825	939	1082	1239	1150	1078	687	1058	1069	709	711.948	835	1103	1014
27135	No	No	No	No	No	No	scaffold_1:1,050,835-1,052,479 (+)	scaffold_1	1050835	1052479	(+)		751	563	362	577	552	605	283	650	455	459	424	836	854	635	217	903	871	837	935	492	582	716	410	775.559	426	181	389
27346	No	No	No	No	No	No	scaffold_1:1,081,136-1,082,210 (+)	scaffold_1	1081136	1082210	(+)		5	20	4	12	10	14	35	14	10	29	36	31	14	15	13	10	18	19	14	12	26	13	18	4.83131	15	22	19
27528	No	No	No	No	No	No	scaffold_1:1,092,643-1,094,133 (+)	scaffold_1	1092643	1094133	(+)		1	2	2	3	0	6	17	3	0	3	4	3	2	3	3	3	1	1	2	4	2	0	6	2.05698	6	14	28
27699	No	No	No	No	No	No	scaffold_1:1,108,686-1,109,358 (+)	scaffold_1	1108686	1109358	(+)		485	766	736	360	459	344	937	271	245	563	457	535	438	811	1087	634	436	220	270	897	542	730	751	1185.55	344	330	320
27958	No	No	No	No	No	No	scaffold_1:1,122,073-1,123,363 (+)	scaffold_1	1122073	1123363	(+)	GO:0016491 GO:0055114 TCDB:3.D.1.6.2 KOG:KOG3196 IPRF:ipr002023 IPRF:ipr012336 PFD:pf01257	766	830	707	706	562	405	412	777	492	489	531	667	602	500	800	764	687	575	640	986	579	781	534	766.42	653	482	458
28853	No	No	No	No	No	No	scaffold_1:1,201,413-1,204,018 (-)	scaffold_1	1201413	1204018	(-)	GO:0003824 GO:0003873 GO:0005524 GO:0006000 GO:0006003 KOG:KOG0234 IPRF:ipr003094 IPRF:ipr013078 IPRF:ipr013079 IPRF:ipr027417 IPRF:ipr029033 PFD:pf00300 PFD:pf01591	825	907	1164	701	694	622	569	783	679	642	519	511	554	442	347	704	678	804	1004	889	1259	752	722	1838.72	711	355	391
28872	No	No	No	No	No	No	scaffold_1:1,198,723-1,199,096 (+)	scaffold_1	1198723	1199096	(+)		0	0	0	0	0	0	0	0	0	0	0	0	0	0	0	0	0	0	0	0	0	0	0	0	0	0	1
28947	No	No	No	No	No	No	scaffold_1:1,199,068-1,200,285 (-)	scaffold_1	1199068	1200285	(-)		1	0	1	0	0	0	0	1	0	0	0	0	0	0	1	1	1	0	0	0	2	0	0	0	0	1	1
29789	No	No	No	No	No	No	scaffold_1:1,212,416-1,213,948 (-)	scaffold_1	1212416	1213948	(-)	GO:0004127 GO:0005524 GO:0006139 GO:0006207 GO:0006221 GO:0009041 GO:0019205 KOG:KOG3079 IPRF:ipr000850 IPRF:ipr006266 IPRF:ipr027417 PFD:pf00406	768	932	615	645	628	718	710	667	628	572	465	597	657	428	645	721	488	478	735	943	853	758	779	602.76	812	347	361
30143	No	No	No	No	No	No	scaffold_1:1,221,599-1,224,381 (-)	scaffold_1	1221599	1224381	(-)	KOG:KOG2154 IPRF:ipr005612 PFD:pf03914	584	754	440	580	520	454	517	578	598	440	431	471	572	714	841	513	558	783	515	770	1079	665	789	1208.98	445	462	485
30647	No	No	No	No	No	No	scaffold_1:1,244,073-1,246,569 (+)	scaffold_1	1244073	1246569	(+)	KOG:KOG2134 IPRF:ipr006549 IPRF:ipr006551 IPRF:ipr013954 IPRF:ipr023214 IPRF:ipr027417 PFD:pf08645 PFD:pf13671	165	162	120	120	178	215	168	257	202	185	244	215	218	198	315	361	234	178	317	293	117	185	163	161.961	173	149	176
30757	No	No	No	No	No	No	scaffold_1:1,249,517-1,250,647 (-)	scaffold_1	1249517	1250647	(-)		250	239	325	178	127	228	106	169	194	79	127	117	209	37	225	268	256	239	311	141	268	230	203	315.223	201	175	160
31944	No	No	No	No	No	No	scaffold_1:1,287,933-1,289,063 (+)	scaffold_1	1287933	1289063	(+)		30	29	27	11	12	19	20	25	12	4	9	10	20	0	3	13	28	23	9	8	9	28	10	5.40604	25	11	21
32254	No	No	No	No	No	No	scaffold_1:1,298,807-1,299,496 (+)	scaffold_1	1298807	1299496	(+)		3	1	3	3	3	2	5	6	2	1	3	4	3	5	4	5	8	3	6	4	5	8	3	0.669813	5	4	6
32595	No	No	No	No	No	No	scaffold_1:1,324,208-1,326,519 (-)	scaffold_1	1324208	1326519	(-)	GO:0008033 KEGGEC:2.5.1.75 KOG:KOG1384 IPRF:ipr018022 IPRF:ipr027417 PFD:pf01715	298	309	394	354	272	342	341	298	303	347	333	283	281	255	230	240	251	237	207	198	212	199	237	151.348	353	526	449
32881	No	No	No	No	No	No	scaffold_1:1,340,022-1,342,227 (-)	scaffold_1	1340022	1342227	(-)	KOG:KOG2545 IPRF:ipr019140 PFD:pf09739 PFD:pf13615	234	299	279	128	138	154	323	231	165	177	129	202	219	190	158	158	195	177	130	162	67	183	131	69.3582	158	228	301
33449	No	No	No	No	No	No	scaffold_1:1,346,086-1,347,039 (-)	scaffold_1	1346086	1347039	(-)	IPRF:ipr028978	131	126	97	104	91	109	106	268	150	168	98	1083	385	644	210	286	253	193	165	140	85	113	311	97.3435	73	282	208
33531	No	No	No	No	No	No	scaffold_1:1,347,489-1,355,111 (+)	scaffold_1	1347489	1355111	(+)	KOG:KOG1831 IPRF:ipr007196 IPRF:ipr024557 PFD:pf04054 PFD:pf12842	1238	1112	2409	1584	1298	1504	457	955	797	510	914	855	1390	754	2746	1289	1505	1504	1397	1109	1386	1356	997	1149.37	1696	1263	1559
34223	No	No	No	No	No	No	scaffold_1:1,363,106-1,364,549 (-)	scaffold_1	1363106	1364549	(-)		1902	1629	710	2053	2023	1255	2262	1792	1355	1090	1286	1391	1742	1406	1545	1868	2090	2216	2131	1932	2096	2274	2015	2106.27	1453	961	950
34825	No	No	No	No	No	No	scaffold_1:1,369,119-1,370,238 (-)	scaffold_1	1369119	1370238	(-)		27	26	26	34	39	51	31	21	49	27	22	24	50	39	30	37	47	55	46	46	68	45	53	91.1208	33	52	57
34826	No	No	No	No	No	No	scaffold_1:1,367,488-1,369,118 (-)	scaffold_1	1367488	1369118	(-)	GO:0005515 MERCO:C108.00 KOG:KOG0271 IPRF:ipr001680 IPRF:ipr017986 IPRF:ipr019775 PFD:pf00400	63	50	70	83	102	142	33	58	127	117	73	128	101	164	57	82	108	154	104	106	226	68	144	155.41	67	86	121
35389	YES	No	No	No	No	No	scaffold_1:1,408,687-1,410,496 (-)	scaffold_1	1408687	1410496	(-)		5	7	8	6	3	7	10	3	4	5	4	5	1	3	2	4	2	3	4	3	4	5	7	4.83131	2	10	20
35717	No	No	No	No	No	No	scaffold_1:1,424,898-1,426,211 (-)	scaffold_1	1424898	1426211	(-)		236	128	39	109	113	61	138	271	319	65	71	171	313	198	130	428	620	441	307	613	245	317	235	232.179	187	179	282
35985	No	No	No	No	No	No	scaffold_1:1,431,408-1,432,558 (-)	scaffold_1	1431408	1432558	(-)		5	3	4	5	3	6	10	8	6	12	8	13	14	11	2	7	9	4	5	10	6	7	8	5.50112	12	16	13
36410	No	No	No	No	No	No	scaffold_1:1,438,422-1,440,205 (-)	scaffold_1	1438422	1440205	(-)		744	627	3944	714	663	684	954	1015	1023	705	473	797	1019	530	501	868	680	811	1043	724	776	694	725	710.963	797	687	701
36883	No	No	No	No	No	No	scaffold_1:1,452,278-1,453,927 (+)	scaffold_1	1452278	1453927	(+)	GO:0003824 GO:0008152 KEGGEC:5.3.3.8 KOG:KOG0016 IPRF:ipr001753 IPRF:ipr029045 PFD:pf00378	405	523	249	442	402	523	328	647	937	747	652	653	557	672	251	601	503	541	510	640	518	629	913	928.321	498	457	452
37162	No	No	No	No	No	No	scaffold_1:1,466,435-1,467,390 (-)	scaffold_1	1466435	1467390	(-)		47	49	75	64	74	73	122	27	70	146	134	84	58	177	102	57	47	26	41	89	57	86	91	156.266	44	143	185
37813	No	No	No	No	No	No	scaffold_1:1,482,019-1,483,576 (+)	scaffold_1	1482019	1483576	(+)	KOG:KOG4771 IPRF:ipr019002 PFD:pf09420	562	987	132	363	364	298	257	308	187	383	418	536	459	419	854	498	596	493	347	493	840	555	392	375.727	183	158	167
40546	No	No	No	No	No	No	scaffold_1:1,488,456-1,489,808 (-)	scaffold_1	1488456	1489808	(-)		9	10	7	16	10	9	14	6	10	16	21	6	3	3	11	8	5	4	13	8	9	6	7	26.6932	156	45	80
43062	No	No	No	No	No	No	scaffold_1:1,556,880-1,562,575 (+)	scaffold_1	1556880	1562575	(+)	GO:0005085 GO:0005488 GO:0032012 KOG:KOG0928 IPRF:ipr000904 IPRF:ipr016024 PFD:pf01369 PFD:pf12783	845	743	1290	1220	1082	1098	450	798	695	480	758	694	895	628	2376	871	884	954	919	1008	704	1079	832	930.226	1219	1505	1677
43542	No	No	No	No	No	No	scaffold_1:1,582,256-1,582,713 (+)	scaffold_1	1582256	1582713	(+)		5	1	4	4	1	3	1	4	3	3	3	2	1	7	5	2	3	2	3	3	2	0	8	6.36109	0	0	0
43821	No	No	No	No	No	No	scaffold_1:1,585,096-1,586,232 (-)	scaffold_1	1585096	1586232	(-)		13	6	12	20	28	13	9	15	15	29	9	15	13	116	9	24	21	48	71	36	64	25	40	233.86	25	30	26
44034	No	No	No	No	No	No	scaffold_1:1,587,872-1,589,017 (-)	scaffold_1	1587872	1589017	(-)		21	24	8	6	7	21	14	148	175	76	16	96	108	310	9	62	50	65	30	26	18	6	59	30.3707	12	178	59
44270	No	No	No	No	No	No	scaffold_1:1,605,675-1,606,776 (+)	scaffold_1	1605675	1606776	(+)	GO:0000786 GO:0003677 GO:0005634 GO:0006334 KOG:KOG4012 IPRF:ipr005818 PFD:pf00538	1874	1486	4051	1077	1347	983	1575	2605	1602	985	938	2272	1807	961	888	2142	1819	1861	1849	2257	1346	2141	1290	1286.05	1704	463	976
44509	No	No	No	No	No	No	scaffold_1:1,608,744-1,612,244 (+)	scaffold_1	1608744	1612244	(+)	GO:0003677 IPRF:ipr003163	2611	1565	1778	2505	2775	2031	1164	2099	2496	1848	2095	1778	1969	2281	3052	2199	2387	2216	1661	1007	2160	2132	1790	1474.84	2870	3960	4909
45111	No	No	No	No	No	No	scaffold_1:1,633,531-1,635,181 (+)	scaffold_1	1633531	1635181	(+)		2	4	2	5	10	6	4	4	9	8	7	6	6	9	11	4	2	3	6	3	12	10	12	4.83131	67	10	6
46058	No	No	No	No	No	No	scaffold_1:1,660,275-1,662,196 (-)	scaffold_1	1660275	1662196	(-)	KEGGEC:3.4.22.68 KOG:KOG3247 IPRF:ipr007009 IPRF:ipr007052 IPRF:ipr008978 PFD:pf04925 PFD:pf04969	164	172	94	163	128	144	128	183	193	174	206	168	186	154	250	181	250	228	212	137	281	173	137	187.462	405	359	341
46266	No	No	No	No	No	No	scaffold_1:1,672,502-1,673,484 (-)	scaffold_1	1672502	1673484	(-)	IPRF:ipr013252 PFD:pf08286	124	128	136	83	95	55	244	112	77	55	55	101	104	100	53	83	90	82	94	93	46	98	86	84.3836	60	34	61
46269	No	No	No	No	No	No	scaffold_1:1,669,319-1,672,577 (+)	scaffold_1	1669319	1672577	(+)	IPRF:ipr022043 PFD:pf12253	193	197	244	166	182	133	220	291	122	96	117	236	212	101	221	229	288	261	191	280	167	244	148	81.605	207	156	185
46452	No	No	No	No	No	No	scaffold_1:1,683,148-1,684,851 (+)	scaffold_1	1683148	1684851	(+)	GO:0000981 GO:0005634 GO:0006355 GO:0008270 IPRF:ipr001138	114	47	174	73	65	174	89	75	50	174	142	177	133	136	8	53	78	36	58	118	44	76	172	41.1871	53	239	113
46603	No	No	No	No	No	No	scaffold_1:1,684,789-1,686,718 (+)	scaffold_1	1684789	1686718	(+)		56	53	16	25	45	169	101	60	82	98	131	89	81	25	25	37	59	53	73	40	52	41	54	48.3606	79	111	114
47060	No	No	No	No	No	No	scaffold_1:1,695,117-1,696,328 (+)	scaffold_1	1695117	1696328	(+)	KOG:KOG3131 IPRF:ipr012942 PFD:pf07985	94	79	59	145	111	83	133	143	169	96	99	83	93	101	126	101	133	120	152	123	96	141	81	123.363	285	169	183
47242	No	No	No	No	No	No	scaffold_1:1,707,257-1,709,304 (+)	scaffold_1	1707257	1709304	(+)		771	775	1076	568	608	681	670	911	1239	789	693	865	953	1024	1246	922	1002	1027	1120	1047	980	870	871	1198.87	688	1027	1347
47316	No	No	No	No	No	No	scaffold_1:1,714,304-1,715,314 (+)	scaffold_1	1714304	1715314	(+)		23	23	44	30	32	49	41	32	35	19	29	8	42	5	20	34	26	20	42	13	32	16	26	52.3277	55	51	37
49411	No	No	No	No	No	No	scaffold_1:1,749,725-1,750,940 (-)	scaffold_1	1749725	1750940	(-)		80	70	131	193	160	141	104	162	198	204	170	695	354	499	162	169	165	187	253	205	154	191	191	227.391	101	304	153
49889	No	No	No	No	No	No	scaffold_1:1,778,506-1,781,237 (-)	scaffold_1	1778506	1781237	(-)	GO:0008152 GO:0016491 KEGGEC:1.1.1.289 KOG:KOG0725 IPRF:ipr002198 IPRF:ipr002347 IPRF:ipr020904 PFD:pf00106	1746	3808	276	627	703	4032	249	1462	2326	2026	605	1465	2766	1965	1125	2296	1565	1817	2311	1112	1672	1835	2304	3749.03	422	1233	1978
50066	No	No	No	No	No	No	scaffold_1:1,783,184-1,784,950 (+)	scaffold_1	1783184	1784950	(+)	IPRF:ipr021139 PFD:pf01936	19	17	42	11	5	43	45	36	64	24	13	33	21	25	24	21	20	20	47	51	27	26	51	23.0071	32	49	79
50164	No	No	No	No	No	No	scaffold_1:1,788,247-1,791,295 (+)	scaffold_1	1788247	1791295	(+)	GO:0008271 GO:0008272 GO:0015116 GO:0016020 GO:0055085 TCDB:2.A.53.1.2 KOG:KOG0236 IPRF:ipr001902 IPRF:ipr002645 IPRF:ipr011547 IPRF:ipr030402 PFD:pf00916 PFD:pf01740 PFD:pf13792	710	646	638	2157	1780	700	357	669	481	38	30	256	500	260	146	1077	1309	809	1116	928	743	875	280	568.941	228	214	200
50298	No	No	No	No	No	No	scaffold_1:1,792,673-1,796,072 (-)	scaffold_1	1792673	1796072	(-)	GO:0008271 GO:0008272 GO:0015116 GO:0016020 GO:0055085 TCDB:2.A.53.1.2 KOG:KOG0236 IPRF:ipr001902 IPRF:ipr002645 IPRF:ipr011547 IPRF:ipr018045 IPRF:ipr030402 PFD:pf00916 PFD:pf01740 PFD:pf13792	42	47	84	68	64	77	38	48	30	148	194	69	37	23	79	44	31	23	54	38	35	77	44	27.3154	35	73	98
50477	No	No	No	No	No	No	scaffold_1:1,803,102-1,804,758 (-)	scaffold_1	1803102	1804758	(-)		511	482	589	374	363	323	365	485	351	291	381	452	494	192	1065	472	512	469	516	429	385	505	297	733.089	344	448	502
50820	No	No	No	No	No	No	scaffold_1:1,815,147-1,816,569 (+)	scaffold_1	1815147	1816569	(+)	GO:0003735 GO:0006412 GO:0015934 KOG:KOG0846 IPRF:ipr005749 IPRF:ipr021131 PFD:pf00828	486	550	493	376	400	251	461	433	300	277	324	465	437	490	1256	482	449	404	414	1003	520	582	703	516.492	488	316	367
50912	No	No	No	No	No	No	scaffold_1:1,828,522-1,832,972 (-)	scaffold_1	1828522	1832972	(-)		1814	1412	2458	1847	1601	1830	755	1459	1719	1056	1331	1217	1849	1626	1369	2049	2495	2254	2341	1205	2032	1641	1367	1731.92	1890	1417	1962
51511	No	No	No	No	No	No	scaffold_1:1,845,237-1,846,821 (+)	scaffold_1	1845237	1846821	(+)	KEGGEC:1.1.1.- KOG:KOG0725 IPRF:ipr002347 PFD:pf13561	151	170	142	838	857	120	53	118	94	134	146	359	97	313	141	104	230	251	78	134	70	289	195	141.582	174	269	156
51997	No	No	No	No	No	No	scaffold_1:1,866,898-1,868,524 (+)	scaffold_1	1866898	1868524	(+)	GO:0003676 GO:0016787 GO:0046872 KOG:KOG3721 IPRF:ipr001604 IPRF:ipr018524 IPRF:ipr020821 PFD:pf01223	529	554	697	666	570	551	648	510	424	469	431	409	486	488	866	392	331	357	415	724	375	433	630	948.44	209	172	205
52117	No	No	No	No	No	No	scaffold_1:1,877,761-1,879,073 (+)	scaffold_1	1877761	1879073	(+)	TCDB:3.A.20.1.1 KEGGEC:6.3.2.19 KOG:KOG0421 IPRF:ipr000608 IPRF:ipr016135 IPRF:ipr023313 PFD:pf00179	935	1113	722	443	551	483	552	779	437	639	586	802	666	884	1839	661	629	811	629	1080	761	687	878	697.865	384	402	450
52320	No	No	No	No	No	No	scaffold_1:1,887,013-1,890,562 (+)	scaffold_1	1887013	1890562	(+)	IPRF:ipr008636 PFD:pf05622	698	590	903	727	797	712	614	1063	801	628	789	955	975	621	791	1109	1081	1009	1252	1296	959	840	813	1046.7	834	526	647
52637	No	No	No	No	No	No	scaffold_1:1,879,075-1,880,752 (+)	scaffold_1	1879075	1880752	(+)		1107	935	293	1405	1304	1270	2931	1442	1994	1661	1408	949	1512	2791	794	1576	1632	1606	1617	1066	1625	1168	1394	2019.05	874	1063	877
52971	No	No	No	No	No	No	scaffold_1:1,902,340-1,904,124 (+)	scaffold_1	1902340	1904124	(+)	GO:0016491 GO:0055114 KEGGEC:1.1.1.353 TCDB:8.A.5.1.3 KOG:KOG1575 IPRF:ipr018170 IPRF:ipr023210 PFD:pf00248	501	847	1032	755	1006	610	1102	505	1220	1718	1797	2155	1079	1045	702	419	342	435	395	918	460	621	951	951.34	541	903	406
52972	No	No	No	No	No	No	scaffold_1:1,904,126-1,905,925 (+)	scaffold_1	1904126	1905925	(+)	IPRF:ipr001910 PFD:pf01156	214	236	266	240	238	229	375	201	182	135	134	238	235	245	524	268	332	348	234	457	271	354	317	338.939	172	139	174
53464	No	No	No	No	No	No	scaffold_1:1,933,872-1,935,789 (-)	scaffold_1	1933872	1935789	(-)		218	163	416	183	225	134	228	284	183	109	153	201	239	130	111	203	162	204	284	190	141	264	233	322.92	221	89	202
53510	No	No	No	No	No	No	scaffold_1:1,939,051-1,940,595 (+)	scaffold_1	1939051	1940595	(+)	GO:0001522 GO:0003723 GO:0006396 GO:0009451 GO:0009982 KEGGEC:5.4.99.25 KOG:KOG2529 IPRF:ipr002501 IPRF:ipr014780 IPRF:ipr020103 PFD:pf01509	267	358	256	273	227	308	330	321	265	399	389	423	345	355	504	311	302	297	288	283	322	301	297	221.713	374	273	287
55284	No	No	No	No	No	No	scaffold_1:1,973,357-1,975,315 (+)	scaffold_1	1973357	1975315	(+)		71	72	120	87	67	77	109	64	170	87	133	65	79	125	108	61	88	87	58	67	104	55	148	110.446	103	135	142
55341	No	No	No	No	No	No	scaffold_1:1,977,804-1,980,679 (+)	scaffold_1	1977804	1980679	(+)	GO:0006810 GO:0016020 GO:0055085 TCDB:2.A.1.3.35 KOG:KOG0254 IPRF:ipr001411 IPRF:ipr004638 IPRF:ipr011701 IPRF:ipr020846 PFD:pf07690	517	498	412	2250	786	176	329	241	232	261	356	930	318	251	981	222	387	568	151	707	621	1051	502	426.486	603	446	237
55402	No	No	No	No	No	No	scaffold_1:1,981,107-1,982,621 (-)	scaffold_1	1981107	1982621	(-)		22	17	75	51	22	20	234	23	16	26	37	48	15	41	31	24	12	25	22	39	38	29	22	46.9259	44	55	82
55467	No	No	No	No	No	No	scaffold_1:1,975,073-1,976,592 (-)	scaffold_1	1975073	1976592	(-)	GO:0003924 GO:0005525 GO:0005622 GO:0006184 GO:0006886 GO:0006913 GO:0007165 GO:0007264 GO:0015031 GO:0016020 KEGGEC:3.6.5.- TCDB:9.A.50.1.1 KOG:KOG0096 IPRF:ipr001806 IPRF:ipr002041 IPRF:ipr003578 IPRF:ipr003579 IPRF:ipr005225 IPRF:ipr020849 IPRF:ipr027417 PFD:pf00071	3350	3969	4040	1768	1964	1727	6031	2683	2569	3173	2650	1766	2747	2631	2603	2167	1878	2235	2259	2828	2161	2588	4424	3943.3	1774	1555	1148
55725	No	No	No	No	No	No	scaffold_1:2,005,385-2,006,489 (-)	scaffold_1	2005385	2006489	(-)		140	124	21	38	60	181	136	164	133	99	127	139	210	53	12	237	171	177	219	104	129	96	84	68.6452	127	134	353
56224	No	No	No	No	No	No	scaffold_1:2,026,222-2,028,753 (-)	scaffold_1	2026222	2028753	(-)	GO:0005515 KOG:KOG0714 IPRF:ipr001623 IPRF:ipr002110 IPRF:ipr020683 PFD:pf00226 PFD:pf12796	293	292	223	195	178	226	333	289	308	235	257	341	304	227	594	261	347	337	231	394	319	324	285	182.103	428	349	443
56575	No	No	No	No	No	No	scaffold_1:2,031,772-2,033,143 (+)	scaffold_1	2031772	2033143	(+)		0	0	0	0	0	0	0	0	0	0	0	0	1	1	1	1	0	0	0	0	0	1	2	0	1	2	3
57107	No	No	No	No	No	No	scaffold_1:2,050,085-2,051,372 (-)	scaffold_1	2050085	2051372	(-)		44	21	74	50	63	54	40	34	39	36	53	32	27	70	46	41	45	33	30	39	56	38	61	29.9429	25	25	29
57268	No	No	No	No	No	No	scaffold_1:2,057,993-2,059,307 (-)	scaffold_1	2057993	2059307	(-)		22	19	6	38	33	32	55	26	29	44	40	38	22	45	24	26	30	22	27	27	43	37	34	37.4535	45	62	66
57924	No	No	No	No	No	No	scaffold_1:2,073,559-2,075,364 (-)	scaffold_1	2073559	2075364	(-)	GO:0046872 IPRF:ipr007087	9	12	10	10	14	12	12	9	11	12	7	17	8	14	24	12	12	11	14	19	11	17	9	20.6606	16	17	21
58024	No	No	No	No	No	No	scaffold_1:2,083,838-2,088,189 (-)	scaffold_1	2083838	2088189	(-)		463	503	104	348	362	416	262	505	447	318	305	652	547	380	273	584	648	545	634	520	567	564	452	381.194	670	469	576
58341	No	No	No	No	No	No	scaffold_1:2,091,836-2,094,150 (-)	scaffold_1	2091836	2094150	(-)		52	50	25	16	30	13	91	71	26	26	26	52	43	12	15	40	43	44	39	43	19	34	43	22.3373	38	24	52
59104	No	No	No	YES	No	No	scaffold_1:2,113,884-2,115,276 (-)	scaffold_1	2113884	2115276	(-)	CAZY:CE16 IPRF:ipr013830 PFD:pf13472	425	309	737	831	726	627	623	391	518	604	631	231	399	424	328	354	378	365	361	326	331	334	346	517.862	155	188	147
59116	No	No	No	No	No	No	scaffold_1:2,112,110-2,113,866 (+)	scaffold_1	2112110	2113866	(+)	KOG:KOG3108 IPRF:ipr012340 IPRF:ipr014892 PFD:pf08784	123	107	90	54	64	90	64	96	134	55	30	22	45	37	53	43	38	32	57	21	26	39	28	66.7783	63	24	70
59147	No	No	No	No	No	No	scaffold_1:2,124,971-2,126,048 (-)	scaffold_1	2124971	2126048	(-)	KOG:KOG1723 IPRF:ipr000988 IPRF:ipr011017 IPRF:ipr023442 PFD:pf01246	755	1177	677	719	801	642	1080	517	477	1026	724	807	629	1251	2089	577	771	731	480	1252	1229	880	1091	1022.85	544	516	456
59220	No	No	No	No	No	No	scaffold_1:2,117,191-2,125,061 (+)	scaffold_1	2117191	2125061	(+)	KOG:KOG2993 IPRF:ipr015412 IPRF:ipr026854 IPRF:ipr026885 PFD:pf09333 PFD:pf12624 PFD:pf13329	1484	1031	1683	1343	1455	1615	585	993	1038	623	979	770	1230	551	1035	1336	1191	911	1225	589	959	1048	857	606.407	1898	1217	1271
59854	No	No	No	No	No	No	scaffold_1:2,145,467-2,146,808 (+)	scaffold_1	2145467	2146808	(+)	KEGGEC:1.14.11.- KOG:KOG4176 IPRF:ipr027450 PFD:pf13532	78	77	87	104	111	46	52	76	80	27	38	36	45	72	60	57	48	39	44	45	31	66	62	97.1966	39	65	49
59910	No	No	No	No	No	No	scaffold_1:2,146,435-2,148,415 (-)	scaffold_1	2146435	2148415	(-)	IPRF:ipr013952 PFD:pf08643	166	170	346	178	226	209	224	155	100	219	245	204	188	106	117	135	101	92	141	158	168	134	182	260.791	258	328	211
59987	No	No	No	No	No	No	scaffold_1:2,163,000-2,167,804 (-)	scaffold_1	2163000	2167804	(-)	GO:0005096 GO:0043087 KOG:KOG4567 IPRF:ipr000195 IPRF:ipr005061 PFD:pf00566 PFD:pf03398	1053	885	84	978	1086	1038	626	1137	821	579	841	1088	1169	841	491	1472	1538	1391	1216	826	1100	1206	785	477.876	901	684	816
62440	No	No	No	No	No	No	scaffold_1:2,238,569-2,241,042 (-)	scaffold_1	2238569	2241042	(-)		14	8	17	14	19	305	8	11	27	25	23	20	18	33	60	12	26	14	17	55	23	8	252	19.9	30	45	47
63096	No	No	No	No	No	No	scaffold_1:2,271,391-2,275,067 (-)	scaffold_1	2271391	2275067	(-)	GO:0005085 GO:0035023 KOG:KOG3522 IPRF:ipr000219 PFD:pf00621	911	874	869	870	742	858	362	894	892	572	610	1016	1163	690	1985	1362	1551	1574	1658	1089	1765	1298	966	1229.29	1057	1014	1173
63887	YES	No	No	No	No	No	scaffold_1:2,290,726-2,293,087 (-)	scaffold_1	2290726	2293087	(-)	KOG:KOG3394 IPRF:ipr009011 IPRF:ipr012913 PFD:pf07915	1509	1523	142	1829	1772	2176	613	1730	1502	1103	1140	1875	1913	1493	1083	2745	2468	1894	2753	1537	2397	1671	1591	2061.04	1483	839	1001
63888	No	No	No	No	No	No	scaffold_1:2,289,963-2,290,724 (+)	scaffold_1	2289963	2290724	(+)		378	375	248	398	338	254	159	348	557	472	215	347	313	463	443	400	395	396	483	270	430	265	185	403.194	778	221	397
63958	No	No	No	No	No	No	scaffold_1:2,280,607-2,282,831 (+)	scaffold_1	2280607	2282831	(+)		35	35	14	25	8	59	21	32	79	37	32	16	16	34	16	24	16	18	26	9	22	7	18	25.6863	113	36	59
64335	No	No	No	No	No	No	scaffold_1:2,276,485-2,277,478 (-)	scaffold_1	2276485	2277478	(-)		366	360	321	292	289	244	402	397	300	222	188	340	424	498	399	430	332	358	387	549	342	360	443	549.672	277	427	379
64883	No	No	No	No	No	No	scaffold_1:2,293,089-2,294,971 (+)	scaffold_1	2293089	2294971	(+)		2531	1899	2783	2720	2522	3923	183	2955	2362	3545	2059	3716	3441	1770	1131	4043	2264	1690	3350	1875	2269	1645	1281	2476.77	2392	1488	1640
65193	No	No	No	No	No	No	scaffold_1:2,303,885-2,305,300 (-)	scaffold_1	2303885	2305300	(-)	GO:0005515 GO:0006281 GO:0008270 GO:0030915 KOG:KOG4718 IPRF:ipr001841 IPRF:ipr011513 IPRF:ipr014857 PFD:pf07574 PFD:pf08746	165	134	85	212	236	260	196	238	255	154	109	215	192	254	322	225	199	169	210	229	238	208	204	215.348	266	225	227
65410	No	No	No	No	No	No	scaffold_1:2,322,253-2,323,151 (+)	scaffold_1	2322253	2323151	(+)		11	18	8	11	6	13	11	10	16	18	17	15	17	32	72	16	16	5	13	20	27	12	21	35.1112	29	11	16
65413	No	No	No	No	No	No	scaffold_1:2,313,789-2,316,554 (-)	scaffold_1	2313789	2316554	(-)	GO:0004108 GO:0006099 GO:0044262 GO:0046912 KEGGEC:2.3.3.1 KOG:KOG2617 IPRF:ipr002020 IPRF:ipr010109 IPRF:ipr016141 IPRF:ipr019810 PFD:pf00285	2525	4439	1354	2574	1847	1757	1509	3939	2178	1182	961	1018	1573	1827	1691	1799	1576	2049	2198	1928	2067	3054	2387	4152.09	1679	826	1332
65595	No	No	No	No	No	No	scaffold_1:2,317,465-2,322,251 (-)	scaffold_1	2317465	2322251	(-)	GO:0004843 GO:0005515 GO:0006511 KEGGEC:3.4.19.12 KOG:KOG1863 IPRF:ipr001394 IPRF:ipr002083 IPRF:ipr008974 IPRF:ipr018200 IPRF:ipr024729 IPRF:ipr028889 IPRF:ipr029346 PFD:pf00443 PFD:pf00917 PFD:pf12436 PFD:pf14533	2816	2843	5691	2636	2808	2384	2467	2912	2752	1921	2094	2305	2777	2287	4321	2783	3201	3521	3265	2948	3426	3070	2812	3326.01	3146	1958	2254
65825	No	No	No	No	No	No	scaffold_1:2,325,847-2,327,904 (+)	scaffold_1	2325847	2327904	(+)		481	428	263	410	409	422	177	437	661	362	359	558	548	634	434	639	583	584	693	497	670	607	494	595.483	627	398	430
65901	No	No	No	No	No	No	scaffold_1:2,323,153-2,325,359 (+)	scaffold_1	2323153	2325359	(+)		417	348	214	277	255	283	110	214	298	85	176	184	377	24	327	429	378	296	386	134	268	354	200	306.429	404	221	206
66514	No	No	No	No	No	No	scaffold_1:2,370,276-2,370,892 (-)	scaffold_1	2370276	2370892	(-)		121	88	36	92	100	42	56	60	96	104	46	71	72	115	81	78	80	54	66	124	92	113	64	92.1752	130	57	115
66524	No	No	No	No	No	No	scaffold_1:2,366,720-2,368,168 (+)	scaffold_1	2366720	2368168	(+)		369	365	92	147	148	104	94	166	111	25	48	69	164	27	119	229	224	120	165	129	98	172	72	76.0131	231	80	158
66954	No	No	No	No	No	No	scaffold_1:2,372,384-2,378,237 (+)	scaffold_1	2372384	2378237	(+)	KOG:KOG1913 IPRF:ipr024340 PFD:pf12931 PFD:pf12932	1193	1060	829	1381	1222	1078	448	979	720	598	986	1060	1261	645	2726	1544	1867	1735	1275	1485	1818	1640	1173	985.868	1752	1212	1509
66969	No	No	No	No	No	No	scaffold_1:2,379,720-2,380,308 (+)	scaffold_1	2379720	2380308	(+)	GO:0009059 GO:0030176 KOG:KOG3488 IPRF:ipr009914 PFD:pf07297	17	31	20	23	25	15	35	22	19	19	16	24	19	39	59	24	21	18	28	41	15	28	38	59.5488	22	15	24
68572	No	No	No	No	No	No	scaffold_1:2,436,688-2,437,506 (-)	scaffold_1	2436688	2437506	(-)		13	17	17	12	9	9	23	14	10	9	15	10	5	15	6	7	6	11	12	6	13	11	8	16.5984	27	8	32
69018	No	No	No	No	No	No	scaffold_1:2,464,206-2,466,080 (-)	scaffold_1	2464206	2466080	(-)	GO:0005524 GO:0005737 GO:0016787 GO:0030163 TCDB:3.A.16.1.1 KOG:KOG0727 IPRF:ipr003593 IPRF:ipr003959 IPRF:ipr003960 IPRF:ipr005937 IPRF:ipr027417 PFD:pf00004	1629	1914	1702	1061	1001	1085	1504	1616	1113	1384	1358	1656	1481	1738	2240	1453	1644	1522	1306	2127	1145	1673	1990	1209.76	900	881	1397
70638	YES	No	No	No	No	No	scaffold_1:2,452,748-2,455,763 (+)	scaffold_1	2452748	2455763	(+)	KOG:KOG4157 IPRF:ipr002889 IPRF:ipr013994 IPRF:ipr018535 PFD:pf01822 PFD:pf09362	80	76	1198	571	677	224	566	90	75	2335	263	835	117	244	57	60	73	99	71	342	55	130	2017	40.755	256	1743	336
71135	No	No	No	No	No	No	scaffold_1:2,467,176-2,468,104 (-)	scaffold_1	2467176	2468104	(-)		578	654	640	705	660	495	662	490	385	353	336	430	392	500	1443	466	422	437	394	768	412	534	627	871.308	316	300	254
71616	No	No	No	No	No	No	scaffold_1:2,472,412-2,473,588 (+)	scaffold_1	2472412	2473588	(+)	KOG:KOG3263 IPRF:ipr013957 PFD:pf08648	399	608	308	327	378	386	562	403	353	480	378	555	446	594	651	520	513	465	442	587	510	483	569	379.608	418	435	456
71782	No	No	No	No	No	No	scaffold_1:2,483,344-2,484,961 (+)	scaffold_1	2483344	2484961	(+)	GO:0008152 GO:0016787 KEGGEC:3.1.1.- KOG:KOG1515 MERCO:S09.UPW IPRF:ipr013094 IPRF:ipr029058 PFD:pf07859	4	4	3	6	4	10	13	3	5	2	3	4	2	5	5	2	3	2	3	6	18	3	4	33.387	1	11	7
71974	No	No	No	No	No	No	scaffold_1:2,488,154-2,489,372 (+)	scaffold_1	2488154	2489372	(+)		43	24	30	29	32	34	25	19	24	19	28	29	49	17	54	49	33	36	46	12	35	35	40	39.1301	71	40	52
72686	No	No	No	No	No	No	scaffold_1:2,516,880-2,517,800 (+)	scaffold_1	2516880	2517800	(+)		0	0	0	0	0	0	2	0	0	0	0	0	0	3	1	1	1	0	1	1	1	1	2	0	1	1	0
74017	No	No	No	No	No	No	scaffold_1:2,569,058-2,569,656 (-)	scaffold_1	2569058	2569656	(-)		14	23	23	23	20	21	19	14	11	28	31	30	24	52	89	18	39	19	13	35	60	49	31	27.9335	21	8	17
74201	No	No	No	No	No	No	scaffold_1:2,576,969-2,577,522 (-)	scaffold_1	2576969	2577522	(-)		7	10	12	9	3	12	14	8	9	22	9	3	6	12	4	4	5	5	7	1	7	6	2	15.4965	1	2	0
74826	No	No	No	No	No	No	scaffold_1:2,594,096-2,595,851 (-)	scaffold_1	2594096	2595851	(-)	GO:0003735 GO:0005622 GO:0005840 GO:0006412 KOG:KOG3141 IPRF:ipr000597 IPRF:ipr009000 IPRF:ipr019926 IPRF:ipr019927 PFD:pf00297	1067	1171	984	961	974	566	1126	972	671	677	691	1123	926	1090	1907	1035	922	943	854	1649	825	1071	1226	1262.74	779	479	597
75473	No	No	No	No	No	No	scaffold_1:2,612,411-2,614,825 (-)	scaffold_1	2612411	2614825	(-)	GO:0004379 GO:0006499 KEGGEC:2.3.1.97 KOG:KOG2779 IPRF:ipr000903 IPRF:ipr016181 IPRF:ipr022676 IPRF:ipr022677 IPRF:ipr022678 PFD:pf01233 PFD:pf02799	1052	1133	1347	912	921	758	1226	1141	889	792	835	829	935	716	999	951	905	910	869	884	572	711	753	603.469	851	567	660
75532	No	No	No	No	No	No	scaffold_1:2,623,796-2,625,447 (-)	scaffold_1	2623796	2625447	(-)		21	27	67	17	8	12	139	26	17	16	29	13	18	11	9	14	7	4	11	13	9	13	10	10.475	26	45	50
75847	No	No	No	No	No	No	scaffold_1:2,626,973-2,628,492 (-)	scaffold_1	2626973	2628492	(-)	PFD:pf13324	188	300	284	257	237	283	324	193	138	311	286	170	155	156	98	138	75	93	162	209	168	112	145	91.8942	241	270	215
75859	No	No	No	No	No	No	scaffold_1:2,633,153-2,634,580 (-)	scaffold_1	2633153	2634580	(-)	GO:0003676 GO:0046872 KOG:KOG0153 IPRF:ipr000504 IPRF:ipr000571 PFD:pf00642	647	781	687	553	711	468	1105	691	666	585	610	738	629	756	1978	609	708	753	666	1080	858	742	1009	875.466	576	428	398
76333	No	No	No	No	No	No	scaffold_1:2,652,564-2,654,993 (+)	scaffold_1	2652564	2654993	(+)	GO:0046872 KOG:KOG1721 IPRF:ipr007087 IPRF:ipr015880 PFD:pf13465	197	176	65	279	243	251	149	316	353	228	328	301	313	282	108	376	367	313	317	241	329	266	231	153.072	438	385	416
76959	No	No	No	No	No	No	scaffold_1:2,667,827-2,669,394 (+)	scaffold_1	2667827	2669394	(+)	KOG:KOG3699 IPRF:ipr001303 PFD:pf00596	545	990	682	760	956	1124	808	471	1141	1432	1048	371	357	357	303	282	187	213	315	265	560	733	790	710.668	597	553	417
77473	No	No	No	No	No	No	scaffold_1:2,678,932-2,680,449 (+)	scaffold_1	2678932	2680449	(+)	GO:0005524 GO:0016887 KEGGEC:3.6.3.44 TCDB:3.A.1.3.3 KOG:KOG0055 IPRF:ipr003439 IPRF:ipr003593 IPRF:ipr017871 IPRF:ipr027417 PFD:pf00005	68	82	59	62	100	39	174	41	67	79	50	47	39	73	31	32	43	34	25	35	12	37	27	31.8097	47	72	82
77620	No	No	No	No	No	No	scaffold_1:2,680,357-2,683,039 (-)	scaffold_1	2680357	2683039	(-)	GO:0046872 IPRF:ipr000571	173	218	489	142	171	363	139	199	177	173	366	226	210	164	251	183	221	172	155	191	171	247	187	82.5601	322	265	270
78498	No	No	No	No	No	No	scaffold_1:2,727,501-2,728,753 (+)	scaffold_1	2727501	2728753	(+)		4	2	8	7	3	0	6	1	1	4	1	5	0	4	5	3	3	1	1	5	4	3	6	1.38716	3	5	4
78867	No	No	No	No	No	No	scaffold_1:2,744,283-2,744,923 (-)	scaffold_1	2744283	2744923	(-)		22	21	25	21	20	19	57	20	16	23	9	18	20	22	12	17	16	19	17	21	24	18	20	37.3584	18	41	46
79098	No	No	No	No	No	No	scaffold_1:2,767,951-2,770,933 (-)	scaffold_1	2767951	2770933	(-)	GO:0005515 GO:0008270 GO:0046872 KOG:KOG2231 IPRF:ipr001841 IPRF:ipr007087 IPRF:ipr015880	647	595	41	665	585	617	584	611	555	548	681	600	612	423	175	631	658	684	615	612	621	779	577	254.581	718	554	572
79364	No	No	No	No	No	No	scaffold_1:2,766,161-2,767,121 (+)	scaffold_1	2766161	2767121	(+)		263	336	656	393	291	478	308	228	317	379	549	249	317	456	308	220	263	241	303	183	233	166	229	413.198	326	571	663
79743	No	No	No	No	No	No	scaffold_1:2,761,014-2,762,930 (+)	scaffold_1	2761014	2762930	(+)		16	15	2	11	8	28	11	18	27	21	24	28	17	29	10	17	25	22	15	24	32	12	19	27.0735	26	22	45
79914	No	No	No	No	No	No	scaffold_1:2,785,070-2,786,710 (-)	scaffold_1	2785070	2786710	(-)		6	8	4	6	3	11	7	13	8	12	16	13	11	12	7	7	11	12	12	15	7	12	6	17.8905	20	24	33
79997	No	No	No	No	No	No	scaffold_1:2,797,973-2,799,958 (+)	scaffold_1	2797973	2799958	(+)		41	131	24	25	27	40	57	19	64	59	45	29	20	27	12	13	15	15	10	23	11	15	38	13.2494	42	106	106
80409	No	No	No	No	No	No	scaffold_1:2,802,550-2,804,157 (-)	scaffold_1	2802550	2804157	(-)		55	39	68	119	99	112	53	65	61	77	73	49	55	85	39	47	55	61	44	48	92	51	48	57.2583	38	61	55
80499	No	No	No	No	No	No	scaffold_1:2,814,472-2,814,982 (-)	scaffold_1	2814472	2814982	(-)		30	22	42	26	26	40	45	25	25	12	27	16	22	5	15	23	31	20	19	11	26	12	14	26.4037	68	52	45
80548	No	No	No	No	No	No	scaffold_1:2,809,740-2,812,740 (+)	scaffold_1	2809740	2812740	(+)	GO:0003677 GO:0003887 GO:0005524 GO:0006260 GO:0009360 KOG:KOG1969 IPRF:ipr003593 IPRF:ipr003959 IPRF:ipr010372 IPRF:ipr027417 PFD:pf00004 PFD:pf06144	216	225	235	126	153	127	199	281	149	168	154	205	215	108	310	212	210	226	175	200	167	273	159	86.0042	204	101	221
80575	No	No	No	No	No	No	scaffold_1:2,815,753-2,816,928 (-)	scaffold_1	2815753	2816928	(-)		256	444	1169	182	201	229	161	281	206	244	161	228	198	185	141	119	114	166	136	119	147	268	153	225.632	92	175	277
81996	No	No	No	No	No	No	scaffold_1:2,873,759-2,877,547 (-)	scaffold_1	2873759	2877547	(-)	KOG:KOG3207 IPRF:ipr000938 PFD:pf01302	135	124	177	144	143	166	150	128	107	104	97	87	106	41	85	91	47	51	87	91	90	86	64	64.5312	200	115	140
82401	No	No	No	No	No	No	scaffold_1:2,906,986-2,907,940 (-)	scaffold_1	2906986	2907940	(-)	IPRF:ipr012312 PFD:pf01814	619	494	250	53	54	22	230	73	79	183	72	33	27	31	2	13	18	10	14	8	9	26	17	10.38	26	28	10
83374	No	No	No	No	No	No	scaffold_1:2,919,800-2,922,556 (+)	scaffold_1	2919800	2922556	(+)		10	8	10	6	7	13	13	5	5	14	16	15	8	16	12	14	29	32	15	41	70	23	48	69.5484	11	34	29
83606	No	No	No	No	No	No	scaffold_1:2,943,986-2,945,151 (-)	scaffold_1	2943986	2945151	(-)	IPRF:ipr013177 PFD:pf08213	1118	1292	1241	952	931	998	975	1227	952	885	678	1114	1133	1545	1324	1434	1344	1234	1231	1462	1287	1096	1215	1502.19	962	713	733
83729	No	No	No	No	No	No	scaffold_1:2,941,550-2,942,576 (-)	scaffold_1	2941550	2942576	(-)		87	62	84	62	58	95	108	169	189	57	56	50	35	41	40	36	37	43	72	19	119	48	46	40.1327	129	65	148
84830	No	No	No	No	No	No	scaffold_1:2,978,534-2,980,329 (-)	scaffold_1	2978534	2980329	(-)	GO:0003824 GO:0009058 KEGGEC:2.7.7.3 KOG:KOG3351 IPRF:ipr004821 PFD:pf01467	367	345	86	328	333	277	207	237	333	423	340	242	264	297	199	196	247	234	223	184	177	258	192	88.4891	304	361	283
85222	No	No	No	No	No	No	scaffold_1:2,969,874-2,971,293 (+)	scaffold_1	2969874	2971293	(+)		43	45	35	62	70	140	30	26	96	215	100	53	23	62	4	36	22	23	22	20	23	26	15	45.2968	50	105	86
85507	No	No	No	No	No	No	scaffold_1:2,963,950-2,965,099 (-)	scaffold_1	2963950	2965099	(-)		66	58	17	48	50	85	40	48	82	53	50	40	55	40	23	79	76	48	77	32	36	36	36	43.1965	244	76	107
86097	No	No	No	No	No	No	scaffold_1:2,997,446-2,998,491 (+)	scaffold_1	2997446	2998491	(+)	GO:0003735 GO:0005622 GO:0005840 GO:0006412 KOG:KOG4600 IPRF:ipr001684 IPRF:ipr018261 PFD:pf01016	699	837	688	738	630	537	1120	580	494	402	404	588	543	1183	1410	775	685	711	633	1222	729	616	1158	1669.91	573	518	546
86245	No	No	No	No	No	No	scaffold_1:3,002,257-3,003,623 (+)	scaffold_1	3002257	3003623	(+)	PFD:pf11274	264	432	346	122	131	684	87	764	543	921	427	957	601	1001	529	734	773	785	715	529	362	481	1240	537.136	272	271	975
[truncated: 13,097 more rows]
