# Supplementary material for: Uncovering the transcriptional landscape of Fomes fomentarius during fungal-based material production through gene co-expression network analysis
Source: Fungal Biol Biotechnol. 2025 Feb 13;12:1. doi: 10.1186/s40694-024-00192-3 (PMC11827164; doi:10.1186/s40694-024-00192-3)
Supplement: Supplementary file 3 — Supplementary Material 3 [file 40694_2024_192_MOESM3_ESM.xlsx]

## Sheet: prcomp_PCA
Sample Identity	Short condition	Dim.1	Dim.2	Dim.3	Dim.4	Dim.5	Dim.6	Dim.7	Dim.8	Dim.9	Dim.10	Dim.11	Dim.12	Dim.13
W8498 on pinewood, 60 days	softwood	0.772881	-0.114325	-0.439693	0.0437514	0.0428561	-0.115774	-0.0780372	0.112375	0.201519	-0.00803927	0.0641209	-0.00630919	-0.0829729
W8498 on pinewood, 60 days	softwood	0.794773	0.0861628	-0.43943	0.0639098	0.199141	-0.0745007	0.024907	-0.0241159	0.032173	-0.030722	-0.0195074	0.0883673	-0.0972885
W8498 on pinewood, 60 days	softwood	0.739673	-0.239448	-0.391543	0.203303	0.0240249	-0.0724949	-0.0886268	0.0805411	0.218604	-0.00837691	-0.100076	0.0657365	-0.0342571
W8498 on birchwood, 60 days	hardwood	0.800929	-0.130351	-0.406633	0.182956	0.0140699	-0.0397145	-0.064478	0.0159669	0.213714	-0.0622963	-0.03551	-0.0131352	0.0317735
W8498 on birchwood, 60 days	hardwood	0.717638	-0.208791	-0.331077	0.342595	-0.0333328	-0.0231685	-0.0538736	-0.0957834	0.0937651	-0.0443266	-0.221791	0.0737867	0.0754848
W8498 on birchwood, 60 days	hardwood	0.857349	-0.107945	-0.228007	0.229882	-0.0510714	-0.0934719	-0.0483441	-0.00254986	0.074909	0.0170101	-0.000502584	0.0355715	0.108916
W8498 on MEA, 60 days	laboratory	0.617082	0.13159	-0.155617	0.077186	0.617899	-0.0476831	0.142109	-0.102542	-0.291795	-0.056815	-0.0762864	-0.12405	-0.0411263
W8498 on MEA, 60 days	laboratory	0.773494	0.0425939	-0.221428	0.000834487	0.45074	-0.0778196	0.22213	0.0281368	-0.189671	0.0367492	-0.0724186	-0.0703772	0.00431919
W8498 on MEA, 60 days	laboratory	0.810636	-0.0356807	-0.331506	-0.0839557	0.248026	-0.10978	0.139959	0.0829593	-0.0514534	0.0285665	0.0698914	-0.0149481	0.00879538
MEA+Cellulose, surface culture, day 5	laboratory	0.884127	-0.297791	0.0864741	-0.227482	0.005763	-0.0302455	-0.0567978	0.0564258	-0.0725472	0.0524167	-0.0672143	0.0376596	-0.0584331
MEA+Cellulose, surface culture, day 5	laboratory	0.892094	-0.27256	0.0649787	-0.243709	-0.0018422	-0.0259627	-0.0545816	0.0412722	-0.0468305	0.0411728	-0.0524478	0.0630551	-0.0627781
MEA+Lignin(Roth), surface culture, day 5	laboratory	0.845045	-0.313489	0.191961	-0.12354	-0.0168748	-0.0484067	-0.137684	0.0669034	-0.142543	0.0585619	-0.134987	0.0361647	-0.206562
MEA+Lignin(Roth), surface culture, day 5	laboratory	0.824382	-0.329128	0.234268	-0.103135	-0.037035	-0.0471537	-0.145447	0.0620239	-0.135873	0.0300245	-0.134775	0.0265867	-0.228521
MEB+Cellulose, liquid culture, day 5	laboratory	0.645333	-0.302785	0.340211	0.127953	0.165429	-0.247303	0.259745	-0.247915	0.158208	0.286	0.0123126	-0.00190185	0.0159842
MEB+Cellulose, liquid culture, day 5	laboratory	0.615679	-0.32893	0.39221	0.10064	0.103923	-0.199309	0.157791	-0.254157	0.274463	0.30718	0.035492	-0.0438161	-0.0282719
MEA+Lignin(Roth), liquid culture, day 10	laboratory	0.717979	-0.221931	0.380536	0.133786	0.150934	-0.183587	0.199597	0.284476	0.0368949	-0.249414	-0.013444	0.0411918	0.0493845
MEA+Lignin(Roth), liquid culture, day 10	starch rich grains	0.596606	-0.156288	0.489614	0.151165	0.138985	-0.219859	0.134566	0.318539	0.116235	-0.368008	-0.0186346	0.0217488	0.0318745
Millet, jar culture, day 8	starch rich grains	0.826258	-0.35553	-0.00717433	0.240077	-0.178793	-0.0150553	-0.0433484	0.0262665	-0.158583	0.0180926	0.140019	-0.0806089	0.00769645
Millet, jar culture, day 8	starch rich grains	0.840302	-0.35718	-0.0328703	0.22674	-0.159848	-0.00469093	-0.029805	0.0193904	-0.162321	0.0397264	0.134589	-0.058779	0.012642
Millet, jar culture, day 15	starch rich grains	0.842402	-0.330659	-0.00708808	0.18044	-0.129041	0.0310081	0.0388046	0.0770061	-0.208632	0.0685984	0.191421	0.00251014	0.0751585
Millet, jar culture, day 15	fiber plants	0.840078	-0.32297	-0.0358185	0.183622	-0.129077	0.0317261	0.0473446	0.0701067	-0.207625	0.0724794	0.199588	0.00599299	0.0885391
Hemp shives, bag culture, day 7	fiber plants	0.863856	0.0394791	-0.0130993	0.203198	-0.211568	0.108679	0.0913944	-0.100208	-0.122741	0.0126483	-0.267893	-0.0100223	0.0925552
Hemp shives, bag culture, day 7	fiber plants	0.857982	0.0314661	0.0507086	0.225311	-0.226058	0.107492	0.0546012	-0.0981311	-0.0995132	-0.00613595	-0.26587	-0.0617761	0.083357
Hemp shives, bag culture, day 10	fiber plants	0.949005	0.011989	-0.053493	-0.0483113	-0.143375	-0.031311	0.0611391	0.01244	-0.0487872	0.0547168	-0.0513821	0.0449048	-0.00510666
Hemp shives, bag culture, day 10	hardwood	0.902217	0.215622	-0.0487127	-0.00370863	-0.249021	0.00267183	0.19224	-0.0293719	-0.020561	-0.0154888	-0.0294504	-0.031482	-0.0480922
Birch wood, bag culture, day 10	hardwood	0.877885	0.330264	-0.0615419	-0.0751486	-0.112966	0.0668476	0.216839	0.000462422	0.022294	-0.0050454	0.0583275	0.0493606	-0.0414161
Birch wood, bag culture, day 10	hardwood	0.88245	0.346042	-0.0651082	-0.0860821	-0.0525352	0.0989115	0.189497	0.0432355	0.0122463	0.0355652	0.0361074	0.0203728	-0.0386863
Birch wood, bag culture, day 10	hardwood	0.88898	0.336066	-0.00299096	-0.121282	-0.152397	-0.0290757	0.15015	-0.0370834	0.0120524	0.00103961	0.0182173	0.10385	0.0110674
Beech wood, bag culture, day 10	fiber plants	0.900488	0.297049	-0.0157089	-0.136134	-0.182507	-0.0479028	0.130758	-0.0218361	0.039985	-0.0127054	0.0159561	0.0652276	-0.00926007
Malt Extract Agar, surface culture, day 10	laboratory	0.74764	-0.413983	-0.0155689	-0.278435	0.0599848	0.248432	0.0618819	-0.148007	0.0478322	-0.149439	0.0349215	-0.0320825	0.188584
Malt Extract Agar, surface culture, day 10	laboratory	0.756041	-0.404277	-0.0226818	-0.290458	0.0635859	0.246431	0.0492289	-0.148753	0.0443554	-0.145784	0.0256479	-0.0154732	0.175948
MEA+Cellulose, surface culture, day 10	laboratory	0.768445	-0.399135	0.0134628	-0.299909	0.0356554	0.187211	0.0523938	-0.140167	0.0940503	-0.143444	0.00508068	-0.0622417	-0.0532051
MEA+Cellulose, surface culture, day 10	laboratory	0.738122	-0.37669	-0.0319582	-0.384879	0.0594733	0.175467	-0.00131562	-0.130067	0.0694239	-0.0887182	-0.0378932	-0.0719153	-0.0791387
MEA+Lignin(Roth), surface culture, day 10	laboratory	0.845497	-0.301491	-0.123343	-0.0716212	-0.0569354	0.0188842	-0.053872	-0.0234031	0.0070036	-0.0347419	0.0896325	0.201575	-0.0646326
MEA+Lignin(Roth), surface culture, day 10	laboratory	0.91198	-0.0906514	0.0308182	-0.0660416	-0.134043	-0.0838761	-0.0778621	-0.0448173	-0.00148594	-0.0222861	0.0674456	0.17219	-0.0352706
Complete Media with reduced nitrogen content (1%), surface culture, day 5	laboratory	0.903225	0.178967	0.0115044	-0.236105	-0.124454	-0.132352	-0.0193042	0.0802712	-0.0255055	0.0847822	-0.0386063	-0.0198724	0.114493
Complete Media with reduced nitrogen content (1%), surface culture, day 5	laboratory	0.921381	0.10044	0.0670255	-0.208655	-0.0855671	-0.111955	-0.0610386	0.0988624	-0.0180411	0.0670905	-0.0617986	-0.0176126	0.103591
Complete Media with reduced nitrogen content (1%), surface culture, day 10	laboratory	0.861416	0.0303567	-0.119293	-0.217518	-0.0629453	-0.190519	-0.136005	0.187174	0.0518756	0.0816013	-0.0027638	-0.235348	0.0624864
Complete Media with reduced nitrogen content (1%), surface culture, day 10	laboratory	0.859949	0.0618044	-0.0498526	-0.220706	-0.0823112	-0.175011	-0.151	0.181517	0.0485431	0.105884	-0.0295368	-0.211252	0.120418
Hemp shives, bag culture, day 14	fiber plants	0.808884	0.162798	0.0733608	0.188804	-0.228564	0.112139	0.0457138	-0.072292	0.105629	-0.155856	0.0386898	-0.295609	-0.192138
Hemp shives, bag culture, day 14	hardwood	0.892092	0.176158	-0.0390627	0.130923	-0.207898	0.0521388	0.0934688	-0.0600671	0.0634717	-0.125155	0.0676087	-0.164331	-0.140993
Birch wood, bag culture, day 14	hardwood	0.922535	0.277285	-0.0613458	-0.0945261	-0.0670296	-0.0644376	0.0922844	-0.024647	-0.0217173	-0.0143145	0.0585616	0.0255914	-0.0284451
Birch wood, bag culture, day 14	hardwood	0.911276	0.327079	2.73384e-05	0.0118901	0.0650316	0.0380122	0.068015	-0.0309657	-0.0350842	-0.0311135	0.0395156	0.00919501	-0.0417688
Beech wood, bag culture, day 14	hardwood	0.882546	0.367154	0.0187727	-0.124696	0.00679276	-0.11749	0.0068024	-0.0960117	-0.00886639	-0.0467381	0.0748391	0.0745261	0.00446523
Beech wood, bag culture, day 14	fiber plants	0.889481	0.285766	-0.0334725	-0.194642	-0.0379451	-0.147812	0.00469993	-0.0466148	0.00547753	-0.000152551	0.0541909	0.0777769	-0.00707862
substrate bag with substrate Nettle day 14	fiber plants	0.82497	0.317405	0.259174	0.00520602	0.0123457	0.111101	-0.0150507	0.0238532	0.0453062	0.0211355	-0.0664223	0.039199	0.108335
substrate bag with substrate Nettle day 14	softwood	0.857775	0.173637	0.281719	0.199274	0.0357172	0.0885799	-0.109307	-0.0750346	-0.0690712	0.000244597	-0.0718338	0.0904563	0.0266998
substrate bag with substrate Softwood day 14	softwood	0.851371	0.100474	-0.0211341	0.0515092	0.273073	0.159698	-0.167377	-0.0582344	-0.0193295	-0.0305733	0.070081	0.0751199	-0.00584377
substrate bag with substrate Softwood day 14	fiber plants	0.911545	0.197017	0.027207	0.0697419	0.0529835	0.0224812	-0.114474	-0.0775988	-0.0208489	-0.0358877	0.0912339	0.073609	0.0509592
substrate bag with substrate Typher day 14	fiber plants	0.924166	0.169038	0.0558123	-0.111085	0.00438167	-0.0345715	-0.162349	0.0113688	-0.0224628	0.0710127	-0.0598235	-0.0309412	0.0159467
substrate bag with substrate Typher day 14	hardwood	0.866562	0.179988	0.0638537	-0.116154	0.140051	0.0795952	-0.111683	0.0882232	0.0251077	0.06154	-0.0420164	0.0205043	0.0376871
substrate bag with substrate Poplar day 14	hardwood	0.881881	-0.0617088	-0.00174086	0.241439	-0.0569334	0.0700003	-0.0537573	-0.0435294	-0.069049	-0.00328556	0.0257245	0.0319252	-0.0629483
substrate bag with substrate Poplar day 14	fiber plants	0.843247	0.212027	0.2963	0.13951	-0.00526344	0.0510295	-0.125534	-0.0272011	0.0829444	-0.117423	-0.00150491	0.0560221	-0.000426131
brownish, leathery suface of Fomes fomentarius from hemp shives substrate bag	fiber plants	0.749678	0.0553405	0.144442	0.150045	0.178194	0.430128	0.0145476	0.252444	0.161193	0.176012	0.0320528	-0.00649651	-0.0182579
brownish, leathery suface of Fomes fomentarius from hemp shives substrate bag	softwood	0.729575	0.129871	0.0667347	0.0956174	0.196669	0.450355	0.0222965	0.285418	0.101081	0.247137	0.0141322	0.00218512	-0.0337786
Papf_11, cultured on autoclaved pine bark	softwood	0.769512	0.281408	0.200121	0.157623	0.21056	-0.0666751	-0.317214	-0.203841	0.00417889	-0.0729221	0.07776	-0.0902172	0.0281317
Papf_11, cultured on autoclaved pine bark	laboratory	0.829598	0.222708	0.15224	0.0631578	0.203965	-0.094207	-0.312399	-0.162453	0.011143	-0.0431727	0.0903879	-0.0513774	0.0218544
