# Supplementary material for: Uncovering the transcriptional landscape of Fomes fomentarius during fungal-based material production through gene co-expression network analysis
Source: Fungal Biol Biotechnol. 2025 Feb 13;12:1. doi: 10.1186/s40694-024-00192-3 (PMC11827164; doi:10.1186/s40694-024-00192-3)
Supplement: Supplementary file 5 — Supplementary Material 5 [file 40694_2024_192_MOESM5_ESM.txt]

Query_Gene_ID	Pairwise_Gene_ID	Spearman_Correlation	P_Value	Adjusted_P_Value
1348887	1348887	1	3.38E-197	4.98E-193
1348887	1229462	0.915725234	2.16E-11	1.59E-07
1348887	1199786	0.904761905	9.37E-11	4.60E-07
1348887	1265682	0.897435897	2.27E-10	8.36E-07
1348887	1368601	0.884004884	9.81E-10	2.64E-06
1348887	1244779	0.881562882	1.26E-09	2.64E-06
1348887	1342436	0.881562882	1.26E-09	2.64E-06
1348887	1197915	0.87908401	1.60E-09	2.95E-06
1348887	1404908	0.874236874	2.55E-09	4.17E-06
1348887	1317369	0.869485585	3.95E-09	5.79E-06
1348887	1452879	0.863247863	6.83E-09	6.70E-06
1348887	1192870	0.861416361	7.99E-09	6.91E-06
1348887	1314276	0.85958486	9.32E-09	7.61E-06
1348887	1266795	0.858363858	1.03E-08	7.89E-06
1348887	1203216	0.857884302	1.07E-08	7.89E-06
1348887	1307902	0.856532357	1.20E-08	8.13E-06
1348887	1196551	0.856357818	1.22E-08	8.13E-06
1348887	1361568	0.851473067	1.80E-08	1.06E-05
1348887	1368287	0.846764347	2.58E-08	1.41E-05
1348887	1042261	0.844322344	3.10E-08	1.52E-05
1348887	1368342	0.844322344	3.10E-08	1.52E-05
1348887	1262878	0.840177082	4.21E-08	1.74E-05
1348887	1198836	0.84004884	4.25E-08	1.74E-05
1348887	1263418	0.84004884	4.25E-08	1.74E-05
1348887	1229471	0.83737984	5.14E-08	2.05E-05
1348887	1291536	0.836208222	5.59E-08	2.08E-05
1348887	1187342	0.835775336	5.76E-08	2.08E-05
1348887	1253657	0.833893169	6.57E-08	2.20E-05
1348887	1297555	0.832366451	7.30E-08	2.28E-05
1348887	710627	0.832112332	7.43E-08	2.28E-05
1348887	1214603	0.831501832	7.75E-08	2.33E-05
1348887	1453902	0.827838828	9.93E-08	2.86E-05
1348887	1192308	0.827228327	1.03E-07	2.87E-05
1348887	1245663	0.827228327	1.03E-07	2.87E-05
1348887	1291836	0.826617827	1.08E-07	2.88E-05
1348887	1301455	0.826617827	1.08E-07	2.88E-05
1348887	1364673	0.824175824	1.27E-07	3.32E-05
1348887	1320535	0.822954823	1.37E-07	3.54E-05
1348887	1247555	0.821123321	1.54E-07	3.84E-05
1348887	1267625	0.820512821	1.60E-07	3.85E-05
1348887	1269143	0.820512821	1.60E-07	3.85E-05
1348887	1210141	0.820332783	1.62E-07	3.85E-05
1348887	1226663	0.819416892	1.72E-07	4.01E-05
1348887	1313418	0.817460317	1.94E-07	4.40E-05
1348887	936215	0.816239316	2.10E-07	4.52E-05
1348887	1333768	0.815640989	2.18E-07	4.52E-05
1348887	1208846	0.815628816	2.18E-07	4.52E-05
1348887	1376808	0.815628816	2.18E-07	4.52E-05
1348887	1220339	0.815018315	2.26E-07	4.52E-05
1348887	1362480	0.815018315	2.26E-07	4.52E-05
1348887	1313417	0.814407814	2.35E-07	4.52E-05
1348887	910000	0.814294593	2.37E-07	4.52E-05
1348887	1204717	0.813797314	2.44E-07	4.60E-05
1348887	879259	0.812891638	2.58E-07	4.80E-05
1348887	1219868	0.810563282	2.97E-07	5.26E-05
1348887	1309185	0.809952688	3.08E-07	5.37E-05
1348887	909981	0.808913309	3.28E-07	5.54E-05
1348887	258415	0.807692308	3.53E-07	5.89E-05
1348887	1291091	0.807081807	3.65E-07	6.04E-05
1348887	1274817	0.806412251	3.80E-07	6.08E-05
1348887	1287536	0.802808303	4.69E-07	7.42E-05
1348887	951049	0.802197802	4.86E-07	7.47E-05
1348887	1435520	0.801587302	5.03E-07	7.47E-05
1348887	1458706	0.801587302	5.03E-07	7.47E-05
1348887	1291181	0.799145299	5.78E-07	8.41E-05
1348887	445265	0.797313797	6.40E-07	8.97E-05
1348887	1369765	0.796884694	6.56E-07	9.10E-05
1348887	1365579	0.796703297	6.62E-07	9.11E-05
1348887	1368361	0.795725228	6.99E-07	9.35E-05
1348887	1192902	0.795482295	7.09E-07	9.39E-05
1348887	1312711	0.794805649	7.36E-07	9.49E-05
1348887	1371505	0.793040293	8.10E-07	0.000102788
1348887	1240857	0.791819292	8.66E-07	0.000108904
1348887	1342368	0.791208791	8.95E-07	0.000111608
1348887	1191841	0.790718983	9.19E-07	0.000112686
1348887	447733	0.78998779	9.56E-07	0.000114465
1348887	1194717	0.78998779	9.56E-07	0.000114465
1348887	92267	0.789377289	9.88E-07	0.000115335
1348887	1316876	0.788766789	1.02E-06	0.000115491
1348887	1200458	0.785223639	1.23E-06	0.000129205
1348887	1436761	0.785158122	1.23E-06	0.000129205
1348887	1269576	0.785103785	1.24E-06	0.000129205
1348887	794878	0.783391858	1.35E-06	0.000139275
1348887	1317432	0.782475967	1.42E-06	0.000142057
1348887	542620	0.782051282	1.45E-06	0.000142296
1348887	542618	0.780830281	1.54E-06	0.000148526
1348887	1362969	0.780830281	1.54E-06	0.000148526
1348887	1204236	0.78021978	1.59E-06	0.000150799
1348887	479143	0.77960928	1.64E-06	0.000153186
1348887	1238872	0.778388278	1.75E-06	0.000160801
1348887	1317176	0.778388278	1.75E-06	0.000160801
1348887	1263689	0.777777778	1.80E-06	0.000163782
1348887	1287699	0.777777778	1.80E-06	0.000163782
1348887	1279993	0.776556777	1.92E-06	0.000169941
1348887	1197810	0.775759435	2.00E-06	0.00017474
1348887	1320424	0.774961868	2.08E-06	0.000179674
1348887	1318493	0.774725275	2.10E-06	0.000179682
1348887	1343505	0.774725275	2.10E-06	0.000179682
1348887	1203676	0.773504274	2.23E-06	0.000186905
1348887	1275688	0.773504274	2.23E-06	0.000186905
1348887	1215524	0.772893773	2.30E-06	0.000186905
1348887	1216879	0.772893773	2.30E-06	0.000186905
1348887	1340093	0.772893773	2.30E-06	0.000186905
1348887	1044574	0.772706466	2.32E-06	0.000187596
1348887	1419661	0.772283272	2.37E-06	0.000189448
1348887	1371633	0.771062271	2.51E-06	0.000197863
1348887	1291828	0.77045177	2.59E-06	0.000201668
1348887	1205516	0.768009768	2.91E-06	0.000218537
1348887	1189313	0.767821716	2.94E-06	0.000218537
1348887	223394	0.766788767	3.09E-06	0.000226233
1348887	1450070	0.766717593	3.10E-06	0.000226233
1348887	1428061	0.76657533	3.12E-06	0.000226233
1348887	1263688	0.766295231	3.16E-06	0.000227033
1348887	1275036	0.766295231	3.16E-06	0.000227033
1348887	1189166	0.766178266	3.18E-06	0.000227191
1348887	1315418	0.765567766	3.27E-06	0.000231297
1348887	1188017	0.764957265	3.37E-06	0.000236142
1348887	1269215	0.763736264	3.57E-06	0.000247767
1348887	1195869	0.761904762	3.89E-06	0.000260046
1348887	1207966	0.761904762	3.89E-06	0.000260046
1348887	1229353	0.761904762	3.89E-06	0.000260046
1348887	1372056	0.761904762	3.89E-06	0.000260046
1348887	1214722	0.761730814	3.92E-06	0.000260046
1348887	1044611	0.761715777	3.92E-06	0.000260046
1348887	1238614	0.761294261	4.00E-06	0.000260497
1348887	1258649	0.761294261	4.00E-06	0.000260497
1348887	1317027	0.760683761	4.12E-06	0.000265625
1348887	1306356	0.760537711	4.14E-06	0.000266259
1348887	1007967	0.759578699	4.33E-06	0.0002771
1348887	647087	0.759462759	4.36E-06	0.000277378
1348887	728228	0.758852259	4.48E-06	0.000281364
1348887	1239683	0.758852259	4.48E-06	0.000281364
1348887	1371768	0.758662808	4.52E-06	0.000281664
1348887	1454981	0.758241758	4.61E-06	0.000285938
1348887	1238731	0.758052215	4.65E-06	0.000287216
1348887	1006674	0.757631258	4.74E-06	0.000290352
1348887	1273509	0.757136324	4.84E-06	0.000295744
1348887	1213431	0.757020757	4.87E-06	0.000296075
1348887	878523	0.756410256	5.01E-06	0.000300675
1348887	1316659	0.756410256	5.01E-06	0.000300675
1348887	1333441	0.756410256	5.01E-06	0.000300675
1348887	1262671	0.755609839	5.19E-06	0.000306764
1348887	1246647	0.755304542	5.26E-06	0.00030951
1348887	1218566	0.755235378	5.28E-06	0.00030951
1348887	1315176	0.754388652	5.49E-06	0.000318997
1348887	1317531	0.753472761	5.72E-06	0.000327199
1348887	1316169	0.753357753	5.75E-06	0.000327612
1348887	1196163	0.752977134	5.84E-06	0.000330668
1348887	1368954	0.752747253	5.90E-06	0.000332797
1348887	1207037	0.751526252	6.23E-06	0.000348696
1348887	1205332	0.751335683	6.29E-06	0.000349
1348887	1358037	0.751335683	6.29E-06	0.000349
1348887	1204581	0.750915751	6.40E-06	0.000352884
1348887	1317915	0.750915751	6.40E-06	0.000352884
1348887	1443292	0.750114495	6.63E-06	0.00036287
1348887	1205670	0.74969475	6.76E-06	0.00036748
1348887	1406471	0.748893307	7.00E-06	0.000374517
1348887	1290362	0.748473748	7.13E-06	0.000374646
1348887	1314587	0.748473748	7.13E-06	0.000374646
1348887	1319045	0.74767212	7.38E-06	0.000385288
1348887	1258721	0.74606818	7.92E-06	0.000406405
1348887	1334172	0.745954233	7.96E-06	0.000406405
1348887	1341146	0.745421245	8.14E-06	0.000410169
1348887	1363475	0.745038203	8.28E-06	0.000415571
1348887	1295442	0.744810745	8.36E-06	0.00041823
1348887	1364675	0.744313854	8.54E-06	0.000422929
1348887	1200365	0.744200244	8.58E-06	0.000422929
1348887	1275553	0.744200244	8.58E-06	0.000422929
1348887	1331158	0.744200244	8.58E-06	0.000422929
1348887	1187401	0.742787369	9.11E-06	0.000441068
1348887	470794	0.742482072	9.23E-06	0.000443168
1348887	1260302	0.742368742	9.28E-06	0.000443168
1348887	603650	0.741758242	9.52E-06	0.000450422
1348887	909913	0.741147741	9.77E-06	0.000454908
1348887	1190742	0.741147741	9.77E-06	0.000454908
1348887	1207757	0.741147741	9.77E-06	0.000454908
1348887	300920	0.740955588	9.85E-06	0.000457172
1348887	1180092	0.740876547	9.88E-06	0.000457259
1348887	167321	0.73992674	1.03E-05	0.000467127
1348887	1201138	0.73992674	1.03E-05	0.000467127
1348887	1213263	0.73992674	1.03E-05	0.000467127
1348887	1226861	0.73992674	1.03E-05	0.000467127
1348887	1427313	0.73992674	1.03E-05	0.000467127
1348887	1194668	0.73881851	1.08E-05	0.000483397
1348887	1188486	0.738095238	1.11E-05	0.000490752
1348887	1317440	0.736681431	1.18E-05	0.000514302
1348887	1225498	0.735653236	1.23E-05	0.000528807
1348887	1266824	0.735042735	1.26E-05	0.000535295
1348887	1234196	0.73484965	1.27E-05	0.000535295
1348887	1195842	0.734432234	1.29E-05	0.000535295
1348887	1205547	0.734432234	1.29E-05	0.000535295
1348887	1220098	0.734432234	1.29E-05	0.000535295
1348887	83606	0.734239056	1.30E-05	0.000536944
1348887	1315229	0.733933759	1.32E-05	0.000540155
1348887	69018	0.733821734	1.33E-05	0.000540155
1348887	1193668	0.733821734	1.33E-05	0.000540155
1348887	924205	0.733628462	1.34E-05	0.000540386
1348887	1189749	0.733211233	1.36E-05	0.000546245
1348887	1172241	0.732830912	1.38E-05	0.000551774
1348887	1190333	0.732600733	1.39E-05	0.000553963
1348887	1354699	0.731379731	1.46E-05	0.000574372
1348887	1369329	0.731379731	1.46E-05	0.000574372
1348887	1212765	0.73088079	1.49E-05	0.000582979
1348887	1372166	0.728937729	1.62E-05	0.000622161
1348887	52117	0.728438415	1.65E-05	0.000631421
1348887	1238045	0.727716728	1.70E-05	0.000643187
1348887	1370028	0.727522524	1.71E-05	0.000646519
1348887	1250419	0.727106227	1.74E-05	0.000648982
1348887	1275639	0.727106227	1.74E-05	0.000648982
1348887	1363672	0.725385446	1.86E-05	0.000680551
1348887	1362887	0.725274725	1.87E-05	0.000680551
1348887	1438795	0.725274725	1.87E-05	0.000680551
1348887	1244525	0.724664225	1.91E-05	0.000688602
1348887	1244995	0.724664225	1.91E-05	0.000688602
1348887	1287384	0.724664225	1.91E-05	0.000688602
1348887	1365244	0.724664225	1.91E-05	0.000688602
1348887	1311090	0.723969499	1.97E-05	0.00070081
1348887	831816	0.723443223	2.01E-05	0.000705173
1348887	1289741	0.723443223	2.01E-05	0.000705173
1348887	1317379	0.723443223	2.01E-05	0.000705173
1348887	1353249	0.723248367	2.02E-05	0.000708881
1348887	1189283	0.722222222	2.11E-05	0.000729869
1348887	1371603	0.722137438	2.11E-05	0.000729869
1348887	1188345	0.721611722	2.16E-05	0.000734602
1348887	1229158	0.721611722	2.16E-05	0.000734602
1348887	1274832	0.721611722	2.16E-05	0.000734602
1348887	1201444	0.721026187	2.21E-05	0.000740977
1348887	1189408	0.720500695	2.25E-05	0.000749579
1348887	1317195	0.72039072	2.26E-05	0.000749688
1348887	1305644	0.720175304	2.28E-05	0.000752257
1348887	1227353	0.720110016	2.29E-05	0.000752469
1348887	1291306	0.719584805	2.33E-05	0.000761056
1348887	1189786	0.719169719	2.37E-05	0.000768203
1348887	1354926	0.719169719	2.37E-05	0.000768203
1348887	954944	0.718559219	2.43E-05	0.000774487
1348887	1192378	0.718559219	2.43E-05	0.000774487
1348887	1206900	0.718559219	2.43E-05	0.000774487
1348887	1200780	0.717447726	2.53E-05	0.000804546
1348887	1258704	0.717338217	2.54E-05	0.000804546
1348887	1188064	0.717142429	2.56E-05	0.000807107
1348887	1211476	0.716727717	2.60E-05	0.000818208
1348887	1371134	0.716445334	2.63E-05	0.000824507
1348887	1294677	0.716117216	2.66E-05	0.000830324
1348887	1244834	0.715506716	2.73E-05	0.000840864
1348887	1350826	0.715506716	2.73E-05	0.000840864
1348887	1378946	0.715506716	2.73E-05	0.000840864
1348887	819464	0.715114537	2.77E-05	0.000851016
1348887	1188264	0.714896215	2.79E-05	0.000851016
1348887	1313510	0.714896215	2.79E-05	0.000851016
1348887	1269858	0.714700054	2.81E-05	0.000854368
1348887	1203613	0.714285714	2.85E-05	0.000861777
1348887	1227238	0.714285714	2.85E-05	0.000861777
1348887	1287225	0.714285714	2.85E-05	0.000861777
1348887	1227987	0.713478867	2.94E-05	0.000880662
1348887	1279238	0.71317357	2.98E-05	0.000882986
1348887	1200706	0.712671789	3.03E-05	0.000896132
1348887	1371658	0.712454212	3.06E-05	0.000899843
1348887	1266199	0.711843712	3.13E-05	0.00091876
1348887	1196153	0.711233211	3.20E-05	0.000932453
1348887	1199422	0.710622711	3.27E-05	0.000946355
1348887	1319159	0.710622711	3.27E-05	0.000946355
1348887	1190732	0.71001221	3.35E-05	0.000954885
1348887	1198453	0.71001221	3.35E-05	0.000954885
1348887	1238735	0.71001221	3.35E-05	0.000954885
1348887	1259054	0.71001221	3.35E-05	0.000954885
1348887	1274933	0.71001221	3.35E-05	0.000954885
1348887	1307154	0.71001221	3.35E-05	0.000954885
1348887	1194325	0.70920471	3.45E-05	0.00097813
1348887	1304348	0.70920471	3.45E-05	0.00097813
1348887	1364926	0.709135648	3.46E-05	0.000978249
1348887	1212509	0.709027242	3.47E-05	0.000978249
1348887	1267118	0.708899413	3.49E-05	0.000978249
1348887	711019	0.708180708	3.58E-05	0.001000301
1348887	1343249	0.707983522	3.61E-05	0.001003763
1348887	52972	0.707678225	3.65E-05	0.001005336
1348887	991030	0.707570208	3.66E-05	0.001005336
1348887	1303647	0.707570208	3.66E-05	0.001005336
1348887	1318008	0.707480949	3.68E-05	0.001005336
1348887	302497	0.706978239	3.74E-05	0.001015267
1348887	1199865	0.706959707	3.75E-05	0.001015267
1348887	1214402	0.706762335	3.77E-05	0.001020738
1348887	1211227	0.706349206	3.83E-05	0.001030566
1348887	1220165	0.705541147	3.95E-05	0.001055555
1348887	259842	0.705128205	4.01E-05	0.001063772
1348887	1367668	0.705128205	4.01E-05	0.001063772
1348887	1196934	0.704732857	4.06E-05	0.001073322
1348887	1279226	0.704732857	4.06E-05	0.001073322
1348887	1192818	0.704535117	4.09E-05	0.001074007
1348887	171165	0.704517705	4.10E-05	0.001074007
1348887	360851	0.704517705	4.10E-05	0.001074007
1348887	1205437	0.704517705	4.10E-05	0.001074007
1348887	1447996	0.704319959	4.12E-05	0.001075968
1348887	1192904	0.703816827	4.20E-05	0.001089915
1348887	1342635	0.703709366	4.22E-05	0.001092225
1348887	1360269	0.703296703	4.28E-05	0.001100847
1348887	1459617	0.703296703	4.28E-05	0.001100847
1348887	1320026	0.702793475	4.36E-05	0.001119012
1348887	50820	0.702686203	4.38E-05	0.001121361
1348887	1267134	0.702075702	4.47E-05	0.001136327
1348887	1262881	0.701465201	4.57E-05	0.001151499
1348887	1444007	0.700854701	4.67E-05	0.00117287
1348887	1317704	0.7003511	4.76E-05	0.001190052
1348887	1189892	0.7002442	4.77E-05	0.001190088
1348887	1318507	0.7002442	4.77E-05	0.001190088
1348887	983134	0.6996337	4.88E-05	0.001200383
1348887	1448107	0.6996337	4.88E-05	0.001200383
1348887	1190101	0.699129912	4.97E-05	0.001213906
1348887	1451595	0.699129912	4.97E-05	0.001213906
1348887	1190955	0.698412698	5.09E-05	0.001230795
1348887	1195426	0.698412698	5.09E-05	0.001230795
1348887	1234670	0.697298131	5.30E-05	0.001273846
1348887	1217999	0.696581197	5.43E-05	0.001293651
1348887	1252917	0.696581197	5.43E-05	0.001293651
1348887	1268523	0.695970696	5.55E-05	0.001315235
1348887	1356641	0.695970696	5.55E-05	0.001315235
1348887	1192071	0.695771646	5.59E-05	0.001320172
1348887	1321559	0.695373412	5.67E-05	0.001330743
1348887	1291650	0.695360195	5.67E-05	0.001330743
1348887	1368986	0.695360195	5.67E-05	0.001330743
1348887	866894	0.695267208	5.69E-05	0.001330824
1348887	1365653	0.6949501	5.75E-05	0.001341358
1348887	1354942	0.694139194	5.92E-05	0.001373217
1348887	1318465	0.693329271	6.09E-05	0.001410119
1348887	1215124	0.693048525	6.15E-05	0.001419417
1348887	1202288	0.692918193	6.17E-05	0.001421367
1348887	750648	0.692718677	6.22E-05	0.001424514
1348887	1188990	0.692307692	6.31E-05	0.001442621
1348887	1369799	0.691697192	6.44E-05	0.001461917
1348887	961328	0.691497489	6.48E-05	0.001469726
1348887	233769	0.691192192	6.55E-05	0.00147922
1348887	1189198	0.691086691	6.58E-05	0.00147922
1348887	1220404	0.691086691	6.58E-05	0.00147922
1348887	1317776	0.691086691	6.58E-05	0.00147922
1348887	1318347	0.68986569	6.86E-05	0.001535343
1348887	1365483	0.689665708	6.90E-05	0.001543516
1348887	1217462	0.689255189	7.00E-05	0.001562908
1348887	1222989	0.688644689	7.15E-05	0.001580056
1348887	1269647	0.688644689	7.15E-05	0.001580056
1348887	1334958	0.688644689	7.15E-05	0.001580056
1348887	1279414	0.68849285	7.18E-05	0.001584751
1348887	1363106	0.68844452	7.20E-05	0.00158498
1348887	1212942	0.688034188	7.30E-05	0.001595693
1348887	1215512	0.688034188	7.30E-05	0.001595693
1348887	1230905	0.687938963	7.32E-05	0.001595693
1348887	1415811	0.687938963	7.32E-05	0.001595693
1348887	1298860	0.687833926	7.35E-05	0.001596655
1348887	1372236	0.687833926	7.35E-05	0.001596655
1348887	285824	0.68752863	7.42E-05	0.001607126
1348887	1188384	0.687423687	7.45E-05	0.001607126
1348887	1216402	0.687423687	7.45E-05	0.001607126
1348887	919081	0.687328276	7.47E-05	0.001609962
1348887	1373691	0.686918036	7.58E-05	0.001625305
1348887	1277041	0.685696848	7.90E-05	0.0016789
1348887	1254193	0.685592186	7.92E-05	0.001679962
1348887	1317276	0.685592186	7.92E-05	0.001679962
1348887	348452	0.684981685	8.09E-05	0.001707362
1348887	1371126	0.684981685	8.09E-05	0.001707362
1348887	1217528	0.684475661	8.23E-05	0.001722852
1348887	1237417	0.684371184	8.26E-05	0.001722852
1348887	1410895	0.684371184	8.26E-05	0.001722852
1348887	1370215	0.683865067	8.40E-05	0.001749755
1348887	1197042	0.683760684	8.43E-05	0.001750902
1348887	1413054	0.683760684	8.43E-05	0.001750902
1348887	1240251	0.683150183	8.60E-05	0.001774364
1348887	1458898	0.683150183	8.60E-05	0.001774364
1348887	223807	0.682539683	8.78E-05	0.001795642
1348887	1269010	0.682539683	8.78E-05	0.001795642
1348887	318451	0.681929182	8.96E-05	0.001819727
1348887	1260369	0.681929182	8.96E-05	0.001819727
1348887	1458324	0.681929182	8.96E-05	0.001819727
1348887	685899	0.681325465	9.14E-05	0.001846668
1348887	1237190	0.681318681	9.14E-05	0.001846668
1348887	1281345	0.681221406	9.17E-05	0.001848835
1348887	1225985	0.680708181	9.32E-05	0.001866328
1348887	204413	0.680506801	9.39E-05	0.001868592
1348887	1199308	0.680103904	9.51E-05	0.001876166
1348887	950413	0.68009768	9.51E-05	0.001876166
1348887	294783	0.678876679	9.90E-05	0.001934746
1348887	1202744	0.678576953	0.000100002	0.001948647
1348887	1203616	0.678064426	0.000101691	0.001971231
1348887	1213082	0.678062746	0.000101697	0.001971231
1348887	1343091	0.677655678	0.000103057	0.001989722
1348887	1352685	0.676641253	0.000106515	0.002035133
1348887	37813	0.676537941	0.000106873	0.002036681
1348887	578181	0.676434676	0.000107232	0.002038239
1348887	1371841	0.676434676	0.000107232	0.002038239
1348887	1316341	0.676335909	0.000107576	0.002042143
1348887	789656	0.675824176	0.000109375	0.002060343
1348887	1202351	0.675824176	0.000109375	0.002060343
1348887	1209187	0.675824176	0.000109375	0.002060343
1348887	1303667	0.675824176	0.000109375	0.002060343
1348887	1188843	0.675213675	0.000111556	0.00208276
1348887	1223665	0.675213675	0.000111556	0.00208276
1348887	1318774	0.675213675	0.000111556	0.00208276
1348887	1356988	0.675213675	0.000111556	0.00208276
1348887	1364868	0.675213675	0.000111556	0.00208276
1348887	1217716	0.673382173	0.000118332	0.0021734
1348887	1206447	0.672161172	0.000123048	0.002232159
1348887	1294249	0.672161172	0.000123048	0.002232159
1348887	1200197	0.671653191	0.000125059	0.002260271
1348887	1343838	0.671550672	0.000125468	0.00226211
1348887	1205732	0.670940171	0.00012793	0.002295243
1348887	1291990	0.6707373	0.000128757	0.002307275
1348887	1224117	0.67032967	0.000130434	0.002328814
1348887	1226016	0.67032967	0.000130434	0.002328814
1348887	141635	0.66971917	0.000132981	0.002365685
1348887	1208912	0.669516112	0.000133838	0.002375187
1348887	1317648	0.669516112	0.000133838	0.002375187
1348887	463322	0.669210815	0.000135136	0.002395326
1348887	1254505	0.668600221	0.000137765	0.002429298
1348887	1454391	0.668600221	0.000137765	0.002429298
1348887	853507	0.668498168	0.000138208	0.002429298
1348887	1374237	0.668498168	0.000138208	0.002429298
1348887	1206105	0.668091634	0.000139989	0.002451799
1348887	1318335	0.667989628	0.000140438	0.002456753
1348887	1208563	0.667277167	0.000143616	0.002494542
1348887	1273753	0.667175604	0.000144074	0.002499548
1348887	1318131	0.667073737	0.000144535	0.002504589
1348887	1271456	0.666972477	0.000144994	0.00250667
1348887	1366422	0.666972127	0.000144996	0.00250667
1348887	1441899	0.66676844	0.000145923	0.00251304
1348887	1258798	0.666666737	0.000146389	0.00251304
1348887	428253	0.666666667	0.000146389	0.00251304
1348887	1192061	0.666666667	0.000146389	0.00251304
1348887	1344093	0.666666667	0.000146389	0.00251304
1348887	1240626	0.666463143	0.000147324	0.002523201
1348887	1207351	0.666056166	0.000149209	0.002546596
1348887	1270600	0.666056166	0.000149209	0.002546596
1348887	1190125	0.665445665	0.000152077	0.002574638
1348887	1234289	0.665445665	0.000152077	0.002574638
1348887	1314084	0.665445665	0.000152077	0.002574638
1348887	1198507	0.664835165	0.000154994	0.002614987
1348887	1279505	0.664224664	0.000157959	0.002640881
1348887	1177682	0.663612835	0.000160982	0.002667076
1348887	46269	0.663104877	0.00016353	0.002697137
1348887	688455	0.663104877	0.00016353	0.002697137
1348887	1246384	0.663104877	0.00016353	0.002697137
1348887	1314447	0.662393162	0.000167159	0.002744692
1348887	1352030	0.661984764	0.000169274	0.002770307
1348887	1208524	0.661782662	0.000170329	0.002772345
1348887	1293380	0.661782662	0.000170329	0.002772345
1348887	563291	0.661172161	0.000173551	0.00281199
1348887	1201215	0.661172161	0.000173551	0.00281199
1348887	1224509	0.661172161	0.000173551	0.00281199
1348887	101709	0.66076339	0.000175739	0.002841178
1348887	1223871	0.660561661	0.000176828	0.002843392
1348887	1271670	0.660561661	0.000176828	0.002843392
1348887	1368299	0.660357205	0.000177937	0.002857867
1348887	1198949	0.660250812	0.000178516	0.002860931
1348887	1187556	0.65995116	0.000180158	0.002880962
1348887	1274647	0.65995116	0.000180158	0.002880962
1348887	1206546	0.659746611	0.000181286	0.002895855
1348887	1251512	0.659340659	0.000183544	0.002916657
1348887	1274376	0.65878766	0.000186659	0.002956959
1348887	1201695	0.658730159	0.000186985	0.002956959
1348887	1291775	0.658730159	0.000186985	0.002956959
1348887	458665	0.658625985	0.000187578	0.002960997
1348887	473736	0.65791483	0.00019167	0.00301266
1348887	1342966	0.657609533	0.000193451	0.003031571
1348887	1416634	0.657609533	0.000193451	0.003031571
1348887	1205707	0.657509158	0.000194039	0.003031571
1348887	1217264	0.657304236	0.000195246	0.003039636
1348887	1240712	0.657199641	0.000195864	0.00304604
1348887	1214311	0.656898657	0.000197653	0.003054491
1348887	1300518	0.656898657	0.000197653	0.003054491
1348887	1318102	0.656898657	0.000197653	0.003054491
1348887	1430417	0.656898657	0.000197653	0.003054491
1348887	1204982	0.656288156	0.000201326	0.003101482
1348887	1451916	0.656288156	0.000201326	0.003101482
1348887	115487	0.656083048	0.000202574	0.003117435
1348887	787734	0.655877893	0.000203829	0.003133464
1348887	1196229	0.655362328	0.000207012	0.00316915
1348887	1258784	0.654961863	0.000209514	0.0032008
1348887	1453140	0.654556564	0.000212074	0.003227214
1348887	88891	0.654456654	0.000212709	0.003227214
1348887	1199777	0.654456654	0.000212709	0.003227214
1348887	576399	0.653740488	0.000217311	0.003272351
1348887	1217374	0.653640673	0.00021796	0.003272639
1348887	1371564	0.653640673	0.00021796	0.003272639
1348887	1211098	0.653534959	0.000218648	0.003279058
1348887	1211381	0.653235653	0.000220608	0.003291673
1348887	1313578	0.653129801	0.000221305	0.003298724
1348887	1267844	0.652724782	0.000223989	0.003325257
1348887	1456106	0.652724782	0.000223989	0.003325257
1348887	138762	0.652625153	0.000224654	0.003326906
1348887	1264563	0.652625153	0.000224654	0.003326906
1348887	1319776	0.652419486	0.000226031	0.003342083
1348887	1238821	0.652014652	0.000228764	0.003369616
1348887	1318439	0.651808892	0.000230165	0.003383472
1348887	1317616	0.651404151	0.000232941	0.003403904
1348887	1444708	0.651404151	0.000232941	0.003403904
1348887	1271721	0.65129774	0.000233676	0.00340855
1348887	1222731	0.650247322	0.00024104	0.003486896
1348887	1280778	0.65018315	0.000241496	0.003490067
1348887	1220556	0.64957265	0.000245876	0.003539149
1348887	1239986	0.64957265	0.000245876	0.003539149
1348887	1362790	0.649366516	0.000247371	0.003554019
1348887	1193019	0.648962149	0.000250326	0.003579
1348887	1210503	0.648962149	0.000250326	0.003579
1348887	1271600	0.648962149	0.000250326	0.003579
1348887	1262930	0.648854992	0.000251114	0.00358579
1348887	1203115	0.648648717	0.000252638	0.003594587
1348887	1192150	0.648450626	0.000254108	0.003595597
1348887	1283901	0.648450626	0.000254108	0.003595597
1348887	1265418	0.648351648	0.000254846	0.003595597
1348887	1314403	0.648351648	0.000254846	0.003595597
1348887	1237203	0.648145329	0.00025639	0.003613033
1348887	1368849	0.648037936	0.000257197	0.003617472
1348887	1206045	0.647741148	0.000259438	0.00363452
1348887	1319009	0.647741148	0.000259438	0.00363452
1348887	206342	0.647713984	0.000259644	0.00363452
1348887	1195429	0.647229438	0.000263342	0.003679292
1348887	1366660	0.647229438	0.000263342	0.003679292
1348887	1210358	0.647130647	0.000264102	0.003682912
1348887	1435287	0.647130647	0.000264102	0.003682912
1348887	1190313	0.645702954	0.000275299	0.003792318
1348887	1371978	0.645496213	0.000276954	0.003804435
1348887	1258413	0.645397657	0.000277746	0.003804661
1348887	1444758	0.645397657	0.000277746	0.003804661
1348887	1266401	0.64509236	0.000280213	0.003831316
1348887	1203118	0.644787063	0.000282699	0.00385099
1348887	1316884	0.644078144	0.000288546	0.003908927
1348887	1344609	0.644078144	0.000288546	0.003908927
1348887	1193326	0.643467643	0.000293667	0.003959999
1348887	1239289	0.643467643	0.000293667	0.003959999
1348887	1383115	0.643467643	0.000293667	0.003959999
1348887	1377524	0.643151694	0.000296348	0.003981616
1348887	1270857	0.643053465	0.000297186	0.003985594
1348887	1367338	0.642857143	0.000298867	0.003994819
1348887	1314724	0.642649985	0.000300649	0.004010112
1348887	1190946	0.641734094	0.000308644	0.004083859
1348887	1010082	0.641636142	0.000309509	0.004083859
1348887	1207853	0.641636142	0.000309509	0.004083859
1348887	1266784	0.641636142	0.000309509	0.004083859
1348887	924247	0.641526747	0.000310479	0.004092981
1348887	1247829	0.641428797	0.000311349	0.00410078
1348887	1197946	0.640818203	0.000316823	0.004169148
1348887	1245612	0.640512906	0.000319592	0.004183131
1348887	1277537	0.640512906	0.000319592	0.004183131
1348887	1319092	0.640512906	0.000319592	0.004183131
1348887	1312201	0.64000003	0.000324291	0.00424086
1348887	1313161	0.63980464	0.000326097	0.00425691
1348887	1319231	0.63980464	0.000326097	0.00425691
1348887	1364606	0.639694686	0.000327117	0.004266441
1348887	415603	0.639389343	0.000329965	0.004289448
1348887	1370819	0.639291719	0.00033088	0.004289448
1348887	654114	0.639194139	0.000331797	0.004289448
1348887	1187726	0.639194139	0.000331797	0.004289448
1348887	1227832	0.639194139	0.000331797	0.004289448
1348887	1227833	0.639194139	0.000331797	0.004289448
1348887	1362952	0.639194139	0.000331797	0.004289448
1348887	27958	0.638681125	0.000336654	0.004314331
1348887	491669	0.638583639	0.000337584	0.004314331
1348887	1203013	0.638583639	0.000337584	0.004314331
1348887	1419409	0.638583639	0.000337584	0.004314331
1348887	1235912	0.638570841	0.000337706	0.004314331
1348887	1317457	0.638473312	0.000338639	0.004316565
1348887	617113	0.637973138	0.000343459	0.004359763
1348887	1276001	0.637973138	0.000343459	0.004359763
1348887	1314914	0.637973138	0.000343459	0.004359763
1348887	1199696	0.637862625	0.000344532	0.00436585
1348887	1239953	0.637459937	0.000348467	0.004401299
1348887	1446436	0.63743352	0.000348726	0.004401299
1348887	1218124	0.637362637	0.000349423	0.004401299
1348887	1373179	0.637362637	0.000349423	0.004401299
1348887	783261	0.636752137	0.000355479	0.004454686
1348887	1225324	0.636752137	0.000355479	0.004454686
1348887	1260417	0.636752137	0.000355479	0.004454686
1348887	1198203	0.636141636	0.000361626	0.00451426
1348887	1213932	0.636141636	0.000361626	0.00451426
1348887	1363400	0.636141636	0.000361626	0.00451426
1348887	1313484	0.63612772	0.000361767	0.00451426
1348887	1044789	0.635531136	0.000367865	0.004570977
1348887	1289965	0.634920635	0.000374199	0.004626237
1348887	1239786	0.63480919	0.000375366	0.004636762
1348887	509775	0.634712265	0.000376383	0.004645426
1348887	1368854	0.634310134	0.000380629	0.004682116
1348887	1283853	0.633796374	0.000386114	0.00472682
1348887	1195505	0.633699634	0.000387155	0.00472682
1348887	1295935	0.633699634	0.000387155	0.00472682
1348887	1371605	0.633699634	0.000387155	0.00472682
1348887	689895	0.633185781	0.000392723	0.004786862
1348887	25830	0.632753092	0.000397466	0.004828673
1348887	52320	0.632478632	0.000400501	0.004844675
1348887	1223614	0.632478632	0.000400501	0.004844675
1348887	1237814	0.632478632	0.000400501	0.004844675
1348887	1239288	0.632478632	0.000400501	0.004844675
1348887	1277302	0.632478632	0.000400501	0.004844675
1348887	1313558	0.632366442	0.000401747	0.004844675
1348887	1373418	0.632061098	0.000405156	0.004877789
1348887	1316234	0.631659296	0.000409681	0.004916471
1348887	1219163	0.631257631	0.000414248	0.004958842
1348887	214604	0.630903852	0.000418308	0.004995245
1348887	1260552	0.630743405	0.00042016	0.005013298
1348887	1352720	0.630325307	0.000425021	0.005058992
1348887	1235611	0.63003663	0.000428406	0.005091047
1348887	1316375	0.628911624	0.000441825	0.005204263
1348887	173017	0.628815629	0.000442986	0.005205444
1348887	1219693	0.628815629	0.000442986	0.005205444
1348887	1168190	0.628606327	0.000445529	0.005231141
1348887	1314213	0.628396976	0.000448085	0.005256953
1348887	1193274	0.628205128	0.000450438	0.005270283
1348887	1319147	0.628205128	0.000450438	0.005270283
1348887	1366337	0.628205128	0.000450438	0.005270283
1348887	1450087	0.628187575	0.000450654	0.005270283
1348887	1329758	0.627995733	0.000453019	0.005280467
1348887	1361575	0.627995733	0.000453019	0.005280467
1348887	1317864	0.627594628	0.000457999	0.005318133
1348887	1448040	0.627480945	0.000459419	0.005330415
1348887	1193725	0.626984127	0.00046567	0.00536067
1348887	1193796	0.626984127	0.00046567	0.00536067
1348887	1252916	0.626984127	0.00046567	0.00536067
1348887	1269207	0.626984127	0.00046567	0.00536067
1348887	1368405	0.626984127	0.00046567	0.00536067
1348887	932701	0.626870258	0.000467113	0.00537308
1348887	1266819	0.626373626	0.000473454	0.005429032
1348887	1362894	0.626049844	0.000477628	0.005459873
1348887	1370958	0.626013125	0.000478103	0.005460007
1348887	1218788	0.625954228	0.000478866	0.005460007
1348887	1253045	0.625858655	0.000480107	0.005460007
1348887	74826	0.625763126	0.000481351	0.005460007
1348887	1191957	0.625763126	0.000481351	0.005460007
1348887	1208695	0.625763126	0.000481351	0.005460007
1348887	1280747	0.625763126	0.000481351	0.005460007
1348887	1229378	0.625648884	0.000482841	0.005464275
1348887	1212002	0.625439064	0.000485589	0.005484853
1348887	1200868	0.625248061	0.000488102	0.005502653
1348887	1203896	0.625152625	0.000489362	0.005504206
1348887	1315639	0.625152625	0.000489362	0.005504206
1348887	1188089	0.623931624	0.000505737	0.005631091
1348887	1203570	0.623931624	0.000505737	0.005631091
1348887	1220273	0.623606723	0.000510173	0.005664658
1348887	1208260	0.623321123	0.000514102	0.005691093
1348887	1449241	0.623321123	0.000514102	0.005691093
1348887	475700	0.622710623	0.000522587	0.00576767
1348887	1235625	0.622710623	0.000522587	0.00576767
1348887	1354864	0.622710623	0.000522587	0.00576767
1348887	1002031	0.622100122	0.000531195	0.005845131
1348887	1362945	0.622100122	0.000531195	0.005845131
1348887	1368996	0.621889795	0.000534189	0.005869297
1348887	1191601	0.620152701	0.000559485	0.006079134
1348887	1291008	0.620152701	0.000559485	0.006079134
1348887	1445455	0.620058014	0.000560894	0.006088882
1348887	1370029	0.61965812	0.000566876	0.006126748
1348887	75859	0.61944742	0.000570051	0.006152029
1348887	628578	0.619047619	0.000576117	0.006191255
1348887	1318879	0.618815021	0.000579672	0.006220371
1348887	1193024	0.618531529	0.00058403	0.006250873
1348887	875745	0.618437118	0.000585488	0.006250873
1348887	1195831	0.618437118	0.000585488	0.006250873
1348887	1296824	0.618437118	0.000585488	0.006250873
1348887	1308991	0.617920935	0.000593515	0.006295458
1348887	1317916	0.617826618	0.000594993	0.006298763
1348887	1371429	0.617735691	0.00059642	0.006298763
1348887	1193185	0.617709952	0.000596824	0.006298763
1348887	1312730	0.617404609	0.000601641	0.006335963
1348887	1322334	0.617404609	0.000601641	0.006335963
1348887	317613	0.617216117	0.000604631	0.00635381
1348887	1431025	0.61680519	0.000611195	0.006418206
1348887	706709	0.616699748	0.00061289	0.006422246
1348887	1367850	0.616605617	0.000614406	0.006433549
1348887	1227490	0.616394451	0.000617819	0.00645092
1348887	1374422	0.615995116	0.000624318	0.006486555
1348887	1206992	0.61547856	0.000632813	0.00656092
1348887	903407	0.615384615	0.000634369	0.006567794
1348887	1358382	0.614867966	0.000642985	0.006642972
1348887	1218906	0.614774115	0.000644561	0.006645255
1348887	1457457	0.614774115	0.000644561	0.006645255
1348887	1304063	0.614515248	0.000648925	0.006679427
1348887	921755	0.614351174	0.000651705	0.006690777
1348887	1269972	0.614163614	0.000654895	0.006713672
1348887	929624	0.614139628	0.000655304	0.006713672
1348887	1201738	0.613952076	0.000658509	0.006732447
1348887	702448	0.613553114	0.000665374	0.006783767
1348887	1188623	0.613553114	0.000665374	0.006783767
1348887	1190246	0.6131298	0.000672725	0.006839755
1348887	1314259	0.613036185	0.00067436	0.006844853
1348887	1203835	0.612942613	0.000675998	0.006844853
1348887	1449458	0.612942613	0.000675998	0.006844853
1348887	1200900	0.612730888	0.000679717	0.006868126
1348887	1198990	0.612519113	0.000683454	0.006889504
1348887	1291263	0.612332112	0.000686769	0.006892054
1348887	1446700	0.612332112	0.000686769	0.006892054
1348887	654056	0.611721612	0.00069769	0.006991882
1348887	1188219	0.6115097	0.000701516	0.007016116
1348887	1225192	0.611297738	0.000705361	0.00704978
1348887	1228308	0.611111111	0.000708762	0.007064572
1348887	1374415	0.610719257	0.000715949	0.00712655
1348887	1368333	0.610500611	0.000719987	0.007142476
1348887	1369224	0.610500611	0.000719987	0.007142476
1348887	182021	0.609983216	0.00072962	0.007216532
1348887	314666	0.60989011	0.000731366	0.007216532
1348887	1224490	0.60989011	0.000731366	0.007216532
1348887	1277647	0.60989011	0.000731366	0.007216532
1348887	1317069	0.60989011	0.000731366	0.007216532
1348887	1187609	0.609771021	0.000733603	0.007228916
1348887	1212448	0.609677919	0.000735357	0.007241347
1348887	113019	0.609279609	0.000742901	0.007291231
1348887	1248954	0.609279609	0.000742901	0.007291231
1348887	1268009	0.609279609	0.000742901	0.007291231
1348887	1200387	0.609160334	0.000745173	0.007308654
1348887	1192380	0.608058608	0.000766447	0.007467527
1348887	1315773	0.608058608	0.000766447	0.007467527
1348887	1267710	0.607448107	0.000778462	0.007549588
1348887	1304683	0.607448107	0.000778462	0.007549588
1348887	1314308	0.606930247	0.000788781	0.007639597
1348887	1245917	0.606837607	0.00079064	0.00765256
1348887	1270075	0.60662495	0.00079492	0.007683883
1348887	527604	0.606597548	0.000795474	0.00768418
1348887	1198541	0.606412242	0.000799222	0.007705217
1348887	88469	0.606357421	0.000800334	0.007710884
1348887	1291716	0.606227106	0.000802983	0.007726285
1348887	12333	0.605709059	0.000813589	0.007800746
1348887	516559	0.605616606	0.000815494	0.007800746
1348887	1244809	0.605616606	0.000815494	0.007800746
1348887	1314432	0.605616606	0.000815494	0.007800746
1348887	1369450	0.605616606	0.000815494	0.007800746
1348887	1207337	0.605190868	0.000824319	0.007864704
1348887	1368838	0.605098465	0.000826245	0.007872871
1348887	1334620	0.605006105	0.000828174	0.007881045
1348887	65595	0.604395604	0.000841025	0.007972396
1348887	1212887	0.604395604	0.000841025	0.007972396
1348887	922189	0.604182575	0.00084555	0.008004974
1348887	1365876	0.604125632	0.000846763	0.008006154
1348887	1363607	0.603940912	0.000850708	0.008027981
1348887	1316105	0.603785104	0.000854049	0.008049179
1348887	1365627	0.603785104	0.000854049	0.008049179
1348887	1222236	0.603635429	0.000857269	0.008066579
1348887	1206575	0.603571981	0.000858637	0.008066579
1348887	1416119	0.603571981	0.000858637	0.008066579
1348887	1323069	0.603174603	0.000867248	0.008137085
1348887	1206897	0.60311666	0.00086851	0.008138544
1348887	1267730	0.602564103	0.000880624	0.008215431
1348887	1322654	0.602564103	0.000880624	0.008215431
1348887	1370818	0.602045496	0.000892126	0.00830694
1348887	1204030	0.601953602	0.000894178	0.008315519
1348887	1287071	0.601953602	0.000894178	0.008315519
1348887	1220460	0.601832089	0.000896898	0.008335539
1348887	1188985	0.601740199	0.000898959	0.008349422
1348887	1188495	0.601343101	0.000907914	0.008411353
1348887	1270821	0.601343101	0.000907914	0.008411353
1348887	1369434	0.601129606	0.00091276	0.008450931
1348887	1189683	0.600732601	0.000921832	0.008497491
1348887	1212953	0.600732601	0.000921832	0.008497491
1348887	1225492	0.600732601	0.000921832	0.008497491
1348887	1292456	0.600732601	0.000921832	0.008497491
1348887	1259355	0.600610715	0.000924633	0.008517973
1348887	1354271	0.600519012	0.000926745	0.008521423
1348887	1360878	0.600519012	0.000926745	0.008521423
1348887	1233788	0.6001221	0.000935936	0.008568441
1348887	1371707	0.6001221	0.000935936	0.008568441
1348887	1312156	0.600000028	0.000938778	0.00858378
1348887	456442	0.599603121	0.000948072	0.008663372
1348887	1277288	0.59868723	0.000969823	0.008796566
1348887	1203000	0.598381933	0.000977169	0.008835959
1348887	1291734	0.598381933	0.000977169	0.008835959
1348887	1193593	0.598290598	0.000979376	0.008845043
1348887	1213443	0.598290598	0.000979376	0.008845043
1348887	1301848	0.598076636	0.000984563	0.008886434
1348887	1206329	0.597160746	0.001007037	0.009055951
1348887	1320278	0.597160746	0.001007037	0.009055951
1348887	1265654	0.597069597	0.001009298	0.009066043
1348887	1283891	0.596459096	0.001024555	0.009151943
1348887	1295384	0.596459096	0.001024555	0.009151943
1348887	1362916	0.596459096	0.001024555	0.009151943
1348887	1200105	0.595848596	0.001040011	0.009261889
1348887	1219419	0.595763655	0.001042177	0.009275567
1348887	401310	0.595634261	0.001045485	0.009288149
1348887	1194204	0.595634261	0.001045485	0.009288149
1348887	563273	0.595328964	0.001053325	0.009322328
1348887	1014813	0.595238095	0.001055669	0.009322328
1348887	1192502	0.595238095	0.001055669	0.009322328
1348887	1316461	0.595238095	0.001055669	0.009322328
1348887	1225558	0.595023667	0.001061217	0.009354475
1348887	601310	0.594718371	0.001069159	0.009400334
1348887	1208461	0.594627595	0.001071531	0.009400334
1348887	1219828	0.594017094	0.001087599	0.009495996
1348887	1245907	0.594017094	0.001087599	0.009495996
1348887	1294473	0.59380248	0.001093297	0.009534429
1348887	460908	0.593406593	0.001103875	0.009598235
1348887	1317497	0.593406593	0.001103875	0.009598235
1348887	1369732	0.593406593	0.001103875	0.009598235
1348887	1192999	0.593034163	0.001113908	0.009668327
1348887	960571	0.592796093	0.001120363	0.009701456
1348887	17093	0.592185592	0.001137063	0.009794185
1348887	1229751	0.592185592	0.001137063	0.009794185
1348887	445464	0.591970698	0.001142992	0.009839498
1348887	1246846	0.591755753	0.00114895	0.009885001
1348887	776540	0.591575092	0.001153978	0.009899316
1348887	1189511	0.591575092	0.001153978	0.009899316
1348887	1370657	0.591575092	0.001153978	0.009899316
1348887	1458482	0.591575092	0.001153978	0.009899316
1348887	866300	0.591360105	0.001159987	0.00994506
1348887	1363324	0.590964591	0.001171111	0.010005452
1348887	1382419	0.590964591	0.001171111	0.010005452
1348887	1189709	0.59035409	0.001188464	0.010118451
1348887	1214959	0.590090065	0.001196037	0.010159412
1348887	137660	0.589850458	0.001202946	0.010192809
1348887	1218472	0.58983362	0.001203433	0.010192809
1348887	984990	0.589133089	0.001223839	0.010318117
1348887	1189315	0.589133089	0.001223839	0.010318117
1348887	1263206	0.588792244	0.001233875	0.010378941
1348887	1244261	0.588612432	0.001239198	0.010399933
1348887	1363314	0.588522589	0.001241865	0.010404511
1348887	454453	0.588455175	0.00124387	0.010410437
1348887	1202369	0.588001839	0.001257423	0.010493026
1348887	1272682	0.587912088	0.001260121	0.010502141
1348887	1369761	0.587696542	0.001266622	0.010522045
1348887	1367966	0.587534619	0.001271525	0.010556811
1348887	398334	0.587301587	0.001278609	0.010597687
1348887	458764	0.587301587	0.001278609	0.010597687
1348887	1241516	0.587265293	0.001279715	0.01059956
1348887	1320748	0.586744153	0.001295694	0.01070913
1348887	1198329	0.586691087	0.001297331	0.010710623
1348887	1189542	0.586259569	0.001310706	0.010796816
1348887	1216227	0.586170057	0.001313496	0.01081374
1348887	1191181	0.586080586	0.001316289	0.010818575
1348887	1347484	0.586080586	0.001316289	0.010818575
1348887	1208940	0.58586476	0.001323049	0.010855935
1348887	1254503	0.58586476	0.001323049	0.010855935
1348887	1305325	0.585322086	0.001340177	0.010957781
1348887	873215	0.58494887	0.001352068	0.011038639
1348887	1400079	0.584859585	0.001354926	0.01104971
1348887	707619	0.584813625	0.0013564	0.011055597
1348887	1201749	0.584249084	0.00137461	0.01116074
1348887	1246102	0.584249084	0.00137461	0.01116074
1348887	1320379	0.583995222	0.001382867	0.011196887
1348887	1452300	0.583995222	0.001382867	0.011196887
1348887	1295630	0.583738739	0.001391253	0.011258592
1348887	1338885	0.583422385	0.001401658	0.011305476
1348887	1157605	0.583168033	0.001410071	0.011346562
1348887	266209	0.583028083	0.00141472	0.011354803
1348887	804708	0.583028083	0.00141472	0.011354803
1348887	1198512	0.583028083	0.00141472	0.011354803
1348887	506221	0.582417582	0.001435151	0.011469555
1348887	1239282	0.582417582	0.001435151	0.011469555
1348887	1373782	0.582417582	0.001435151	0.011469555
1348887	1200341	0.582290103	0.001439449	0.0114906
1348887	1190850	0.582201197	0.001442453	0.0115021
1348887	829664	0.58198476	0.00144979	0.011544166
1348887	1439392	0.581976135	0.001450083	0.011544166
1348887	1419667	0.581807082	0.001455837	0.011564939
1348887	1366639	0.581590604	0.001463233	0.011617423
1348887	1292127	0.581374073	0.001470664	0.011657547
1348887	1362668	0.581285307	0.00147372	0.011675478
1348887	1348121	0.581196581	0.001476779	0.011687131
1348887	387581	0.581137972	0.001478803	0.011696859
1348887	1230838	0.580674713	0.001494887	0.011798704
1348887	823198	0.580586081	0.001497982	0.011804129
1348887	820226	0.580546709	0.001499358	0.011808649
1348887	989846	0.580369416	0.001505569	0.011832231
1348887	1194309	0.580369416	0.001505569	0.011832231
1348887	1362639	0.580113198	0.001514585	0.011896729
1348887	1279280	0.580064119	0.001516317	0.011896806
1348887	1214342	0.57997558	0.001519447	0.011896806
1348887	1248213	0.57997558	0.001519447	0.011896806
1348887	1364200	0.57997558	0.001519447	0.011896806
1348887	1448888	0.579719106	0.001528543	0.011961662
1348887	1196763	0.579365079	0.001541176	0.012054114
1348887	1313317	0.579236668	0.001545781	0.012077286
1348887	1444104	0.579148228	0.001548959	0.012095694
1348887	1196957	0.578931325	0.001556778	0.012123045
1348887	425200	0.578842931	0.001559974	0.012123045
1348887	340878	0.578754579	0.001563174	0.012123045
1348887	462182	0.578754579	0.001563174	0.012123045
1348887	1200470	0.578754579	0.001563174	0.012123045
1348887	1360017	0.578754579	0.001563174	0.012123045
1348887	71616	0.578537635	0.001571056	0.012158535
1348887	1272002	0.578537635	0.001571056	0.012158535
1348887	1367459	0.578232338	0.001582206	0.012231265
1348887	1206773	0.578144078	0.001585442	0.012231265
1348887	1312970	0.578144078	0.001585442	0.012231265
1348887	1366792	0.578144078	0.001585442	0.012231265
1348887	1448046	0.577886485	0.00159492	0.012278627
1348887	1255428	0.577709951	0.001601443	0.012315958
1348887	306736	0.577533578	0.001607983	0.012327592
1348887	1254890	0.577533578	0.001607983	0.012327592
1348887	1317406	0.577533578	0.001607983	0.012327592
1348887	1318488	0.577533578	0.001607983	0.012327592
1348887	1327684	0.577533578	0.001607983	0.012327592
1348887	1364683	0.577363846	0.001614299	0.012363127
1348887	510852	0.577099264	0.001624187	0.012418393
1348887	816891	0.577099264	0.001624187	0.012418393
1348887	1364454	0.57701115	0.001627492	0.012418393
1348887	1372138	0.576951972	0.001629714	0.012418393
1348887	1240651	0.576923077	0.0016308	0.012418393
1348887	1279696	0.576923077	0.0016308	0.012418393
1348887	1329525	0.576923077	0.0016308	0.012418393
1348887	1364411	0.57679392	0.001635663	0.012448979
1348887	1187236	0.576400556	0.001650551	0.012529877
1348887	1345665	0.576400556	0.001650551	0.012529877
1348887	1320472	0.576312576	0.001653896	0.0125488
1348887	1277995	0.575702076	0.001677274	0.012686916
1348887	1314840	0.575702076	0.001677274	0.012686916
1348887	1375227	0.575702076	0.001677274	0.012686916
1348887	1252627	0.575484666	0.001685667	0.012730769
1348887	1284746	0.575355076	0.001690688	0.012762133
1348887	1368964	0.575095822	0.00170077	0.012787003
1348887	1225063	0.575091575	0.001700936	0.012787003
1348887	1265312	0.575091575	0.001700936	0.012787003
1348887	1269360	0.575091575	0.001700936	0.012787003
1348887	1275167	0.575091575	0.001700936	0.012787003
1348887	1368540	0.575091575	0.001700936	0.012787003
1348887	1288215	0.574744296	0.001714523	0.012869423
1348887	1271577	0.574568775	0.001721427	0.012901491
1348887	1190148	0.574481074	0.001724885	0.012907682
1348887	1367359	0.574481074	0.001724885	0.012907682
1348887	1244996	0.574263478	0.001733491	0.012958899
1348887	1279793	0.573870574	0.001749124	0.013016241
1348887	1291293	0.573870574	0.001749124	0.013016241
1348887	1312937	0.573870574	0.001749124	0.013016241
1348887	1382465	0.573870574	0.001749124	0.013016241
1348887	1313721	0.573740485	0.001754327	0.013048358
1348887	1214887	0.573260073	0.001773656	0.013145605
1348887	1277374	0.573260073	0.001773656	0.013145605
1348887	1318592	0.572736993	0.00179491	0.01328306
1348887	1231949	0.572649573	0.001798484	0.013289451
1348887	1269973	0.572649573	0.001798484	0.013289451
1348887	1453377	0.572606565	0.001800244	0.01329578
1348887	1318388	0.572519111	0.001803828	0.013315565
1348887	1315602	0.572431696	0.001807417	0.013324266
1348887	306711	0.572039072	0.001823611	0.013407777
1348887	1191767	0.572039072	0.001823611	0.013407777
1348887	1316861	0.571821103	0.001832655	0.013460818
1348887	1198938	0.571515806	0.001845387	0.013527324
1348887	1194748	0.571428571	0.001849039	0.013540377
1348887	1253069	0.571385004	0.001850866	0.013540377
1348887	1207916	0.571341517	0.00185269	0.013540377
1348887	885336	0.571254176	0.001856359	0.013560456
1348887	1316843	0.571210509	0.001858196	0.013567136
1348887	1437248	0.571166875	0.001860033	0.013573811
1348887	1456277	0.570905212	0.001871081	0.013634038
1348887	732723	0.570818071	0.001874773	0.013634038
1348887	1316987	0.570818071	0.001874773	0.013634038
1348887	1369495	0.570818071	0.001874773	0.013634038
1348887	1319332	0.57068705	0.001880336	0.013660987
1348887	1267266	0.570599915	0.001884043	0.013681165
1348887	817376	0.570381706	0.001893355	0.013742
1348887	63096	0.57020757	0.001900814	0.01376897
1348887	1199611	0.57020757	0.001900814	0.01376897
1348887	1228391	0.57020757	0.001900814	0.01376897
1348887	1262052	0.57020757	0.001900814	0.01376897
1348887	1234249	0.570076362	0.001906451	0.013803008
1348887	1203971	0.568986569	0.001953832	0.014056125
1348887	1362781	0.568854988	0.001959621	0.014090879
1348887	1246768	0.568549645	0.001973111	0.014160196
1348887	1453057	0.568376068	0.001980815	0.014194713
1348887	1006650	0.56815754	0.001990551	0.014229826
1348887	1187866	0.56815754	0.001990551	0.014229826
1348887	1315960	0.567852243	0.002004222	0.014299761
1348887	1198145	0.567765568	0.002008117	0.014313674
1348887	1204167	0.567501633	0.002020021	0.014377623
1348887	1456343	0.567155067	0.002035743	0.014461542
1348887	1220521	0.566804152	0.00205177	0.01455431
1348887	1313066	0.566631055	0.002059715	0.014596675
1348887	1279794	0.566544567	0.002063695	0.014596675
1348887	1366834	0.566544567	0.002063695	0.014596675
1348887	917024	0.566325758	0.002073794	0.014654011
1348887	1195670	0.566325758	0.002073794	0.014654011
1348887	1280188	0.565934066	0.002091977	0.014747083
1348887	1363450	0.565625983	0.002106375	0.01482118
1348887	1230856	0.565323565	0.002120591	0.01489171
1348887	1313315	0.565104571	0.002130937	0.014950091
1348887	1259696	0.564799274	0.002145432	0.015016164
1348887	1287633	0.564799274	0.002145432	0.015016164
1348887	1206092	0.564713065	0.002149541	0.015016164
1348887	1244568	0.564713065	0.002149541	0.015016164
1348887	1274551	0.564713065	0.002149541	0.015016164
1348887	1313049	0.564713065	0.002149541	0.015016164
1348887	1362787	0.564713065	0.002149541	0.015016164
1348887	1209551	0.564580179	0.002155887	0.015039074
1348887	1265914	0.564580179	0.002155887	0.015039074
1348887	1294199	0.564493977	0.002160012	0.015046449
1348887	1431109	0.564493977	0.002160012	0.015046449
1348887	1227952	0.563969492	0.002185259	0.015179192
1348887	1191282	0.563664148	0.002200073	0.015246105
1348887	1207886	0.563664148	0.002200073	0.015246105
1348887	1313294	0.563578086	0.002204265	0.015256684
1348887	1244999	0.563492063	0.002208461	0.015256684
1348887	1253005	0.563492063	0.002208461	0.015256684
1348887	1257575	0.563272789	0.002219187	0.015306462
1348887	1263015	0.562967492	0.002234197	0.01536719
1348887	616648	0.562881563	0.002238437	0.01536719
1348887	1338533	0.562881563	0.002238437	0.01536719
1348887	1367621	0.562881563	0.002238437	0.01536719
1348887	1459755	0.562881563	0.002238437	0.01536719
1348887	1320554	0.56283408	0.002240783	0.015376121
1348887	1234760	0.562788823	0.002243021	0.015384302
1348887	1402078	0.562356899	0.002264478	0.015488143
1348887	1267488	0.562137431	0.002275447	0.015555939
1348887	1206564	0.561660562	0.00229944	0.015634357
1348887	1240611	0.561660562	0.00229944	0.015634357
1348887	1366346	0.561660562	0.00229944	0.015634357
1348887	1391797	0.561660562	0.00229944	0.015634357
1348887	1190257	0.561441008	0.002310559	0.015686641
1348887	1452671	0.561441008	0.002310559	0.015686641
1348887	1441212	0.561335028	0.002315943	0.015708694
1348887	1368900	0.561135711	0.002326098	0.015748528
1348887	1432632	0.561135711	0.002326098	0.015748528
1348887	1355885	0.561050061	0.002330473	0.015763642
1348887	1238852	0.560830414	0.002341726	0.015785489
1348887	653346	0.56043956	0.002361865	0.01588106
1348887	1032712	0.56043956	0.002361865	0.01588106
1348887	1225623	0.559951286	0.002387233	0.016014064
1348887	919222	0.55982906	0.002393619	0.016014064
1348887	1189973	0.55982906	0.002393619	0.016014064
1348887	1197469	0.55982906	0.002393619	0.016014064
1348887	1200340	0.55982906	0.002393619	0.016014064
1348887	1369794	0.55982906	0.002393619	0.016014064
1348887	1254208	0.559694683	0.002400658	0.016046558
1348887	761021	0.55930393	0.002421225	0.016154679
1348887	1192433	0.559218559	0.002425739	0.016170128
1348887	1369809	0.559218559	0.002425739	0.016170128
1348887	1234903	0.559083996	0.002432868	0.016202968
1348887	123107	0.558729352	0.002451743	0.016299164
1348887	1370332	0.558689692	0.002453862	0.01630588
1348887	1187462	0.558608059	0.002458228	0.016312787
1348887	1206142	0.558608059	0.002458228	0.016312787
1348887	1316339	0.558608059	0.002458228	0.016312787
1348887	1315124	0.558388039	0.002470028	0.016376317
1348887	1291746	0.557997558	0.002491089	0.016464018
1348887	1317234	0.557997558	0.002491089	0.016464018
1348887	1370108	0.557997558	0.002491089	0.016464018
1348887	1191105	0.557777445	0.002503029	0.016520667
1348887	1194461	0.557387057	0.002524327	0.016596364
1348887	1271517	0.557387057	0.002524327	0.016596364
1348887	1317834	0.557387057	0.002524327	0.016596364
1348887	1005796	0.556861554	0.00255324	0.01673197
1348887	1195566	0.556861554	0.00255324	0.01673197
1348887	855800	0.556776557	0.002557944	0.0167512
1348887	426550	0.556556257	0.002570168	0.016805473
1348887	931061	0.556355282	0.002581364	0.016863689
1348887	1197732	0.556166056	0.002591944	0.016925288
1348887	1240415	0.555945664	0.002604312	0.016968399
1348887	1287837	0.555555556	0.00262633	0.017036407
1348887	1332871	0.555199325	0.002646575	0.017130852
1348887	1374242	0.555196923	0.002646712	0.017130852
1348887	655457	0.555029773	0.002656258	0.017177522
1348887	11797	0.554945055	0.002661107	0.017178678
1348887	562610	0.554945055	0.002661107	0.017178678
1348887	911866	0.554945055	0.002661107	0.017178678
1348887	1371116	0.554945055	0.002661107	0.017178678
1348887	1366543	0.554809186	0.0026689	0.017221429
1348887	1220969	0.554758066	0.002671837	0.017230174
1348887	1371391	0.554724476	0.002673769	0.017230174
1348887	1191401	0.554503843	0.002686485	0.017289402
1348887	1270555	0.554419179	0.002691379	0.017291908
1348887	80548	0.554334554	0.002696278	0.017291908
1348887	1208328	0.554334554	0.002696278	0.017291908
1348887	1320231	0.554334554	0.002696278	0.017291908
1348887	1317436	0.554283155	0.002699257	0.017303471
1348887	1370508	0.553893156	0.002721954	0.017426189
1348887	852151	0.553724054	0.002731846	0.017443973
1348887	1199823	0.553724054	0.002731846	0.017443973
1348887	1204438	0.553724054	0.002731846	0.017443973
1348887	1239082	0.553724054	0.002731846	0.017443973
1348887	1364815	0.553503288	0.002744806	0.01751153
1348887	1029426	0.55322751	0.00276107	0.017544201
1348887	1369815	0.553197991	0.002762816	0.017544201
1348887	828096	0.553113553	0.002767815	0.017544201
1348887	1187528	0.553113553	0.002767815	0.017544201
1348887	1249356	0.553113553	0.002767815	0.017544201
1348887	1225955	0.552587398	0.002799139	0.017660626
1348887	238577	0.552503053	0.002804189	0.017660626
1348887	909330	0.552503053	0.002804189	0.017660626
1348887	1224873	0.552503053	0.002804189	0.017660626
1348887	1267342	0.552503053	0.002804189	0.017660626
1348887	1187885	0.552366438	0.002812384	0.017697088
1348887	1291313	0.552366438	0.002812384	0.017697088
1348887	1272984	0.552282101	0.002817453	0.017708798
1348887	297356	0.551892552	0.002840971	0.017793259
1348887	883598	0.551892552	0.002840971	0.017793259
1348887	1198097	0.551892552	0.002840971	0.017793259
1348887	1189984	0.551282051	0.002878165	0.017965027
1348887	1370642	0.551229253	0.002881402	0.017969979
1348887	596141	0.550902508	0.002901498	0.01805704
1348887	1294630	0.550671551	0.002915776	0.018127272
1348887	1363425	0.550397171	0.002932816	0.018175057
1348887	1366536	0.550145022	0.00294855	0.018236002
1348887	1209530	0.55006105	0.002953806	0.018236002
1348887	1232160	0.55006105	0.002953806	0.018236002
1348887	1255494	0.55006105	0.002953806	0.018236002
1348887	1313104	0.55006105	0.002953806	0.018236002
1348887	1230690	0.549839726	0.002967697	0.018268102
1348887	1221549	0.549450549	0.00299226	0.018388522
1348887	1318474	0.549450549	0.00299226	0.018388522
1348887	992209	0.549425206	0.002993865	0.018390707
1348887	1262885	0.549229132	0.003006311	0.018438434
1348887	1229801	0.548923835	0.003025779	0.018525792
1348887	1208453	0.548840049	0.003031141	0.018534555
1348887	1246641	0.548396972	0.003059629	0.018693212
1348887	763155	0.548335168	0.00306362	0.018709831
1348887	1238674	0.548229548	0.003070453	0.018736001
1348887	1367985	0.548007944	0.00308483	0.01880813
1348887	1188654	0.547619048	0.0031102	0.018923598
1348887	748540	0.547480942	0.003119252	0.01897083
1348887	1318321	0.547008547	0.003150386	0.019104896
1348887	832825	0.546786756	0.003165095	0.019178284
1348887	1225818	0.546786756	0.003165095	0.019178284
1348887	1209526	0.54634301	0.0031947	0.019334397
1348887	1189134	0.546259567	0.003200293	0.019351709
1348887	590188	0.546176163	0.003205892	0.019361692
1348887	1314411	0.546176163	0.003205892	0.019361692
1348887	1383173	0.545954224	0.003220832	0.019443938
1348887	1210837	0.545787546	0.003232091	0.019487918
1348887	1270535	0.545787546	0.003232091	0.019487918
1348887	1365964	0.545787546	0.003232091	0.019487918
1348887	1238729	0.545565569	0.003247137	0.019538604
1348887	1252615	0.545565569	0.003247137	0.019538604
1348887	1256442	0.545565569	0.003247137	0.019538604
1348887	1280081	0.545565569	0.003247137	0.019538604
1348887	973653	0.545260272	0.00326793	0.019631597
1348887	1204737	0.545177045	0.003273617	0.019633697
1348887	1230072	0.545177045	0.003273617	0.019633697
1348887	1240719	0.545177045	0.003273617	0.019633697
1348887	1192164	0.544566545	0.003315599	0.019804747
1348887	1367377	0.544566545	0.003315599	0.019804747
1348887	1453826	0.544566545	0.003315599	0.019804747
1348887	789810	0.543956044	0.003358039	0.019920755
1348887	1188761	0.543956044	0.003358039	0.019920755
1348887	1200991	0.543956044	0.003358039	0.019920755
1348887	1204939	0.543956044	0.003358039	0.019920755
1348887	1207112	0.543956044	0.003358039	0.019920755
1348887	1370027	0.543511476	0.003389235	0.020049228
1348887	1372080	0.543511476	0.003389235	0.020049228
1348887	1219662	0.543428491	0.003395086	0.020067699
1348887	1205671	0.543345543	0.003400942	0.020086176
1348887	843121	0.543066687	0.003420694	0.020186624
1348887	671646	0.542817897	0.003438399	0.020252887
1348887	1459850	0.54276125	0.003442441	0.020252887
1348887	1198370	0.542735043	0.003444312	0.020252887
1348887	1316591	0.542735043	0.003444312	0.020252887
1348887	1357287	0.542595445	0.003454295	0.020295366
1348887	1363101	0.542595445	0.003454295	0.020295366
1348887	1188078	0.542124542	0.003488154	0.020429027
1348887	1199110	0.542124542	0.003488154	0.020429027
1348887	1290592	0.541902006	0.003504252	0.020506985
1348887	1337311	0.541514042	0.00353247	0.020606542
1348887	1190638	0.541374071	0.003542698	0.02064983
1348887	1283894	0.540903541	0.003577266	0.02078544
1348887	1312900	0.540903541	0.003577266	0.02078544
1348887	465337	0.540845987	0.003581514	0.020801906
1348887	1320367	0.54045804	0.003610259	0.020935805
1348887	1365216	0.54045804	0.003610259	0.020935805
1348887	1321872	0.540375521	0.003616399	0.020954889
1348887	1200817	0.54029304	0.003622545	0.020973979
1348887	1240517	0.539764928	0.003662107	0.021186362
1348887	1206284	0.539459631	0.003685145	0.021254674
1348887	882925	0.539202711	0.003704628	0.021348409
1348887	86097	0.539072039	0.003714571	0.021397325
1348887	1222883	0.538461538	0.003761326	0.021624318
1348887	1237208	0.538461538	0.003761326	0.021624318
1348887	1188904	0.538402866	0.003765846	0.021641845
1348887	1272765	0.538238443	0.003778537	0.021706298
1348887	74017	0.537980029	0.003798555	0.021795767
1348887	1317187	0.537933146	0.003802197	0.021799658
1348887	815583	0.537851038	0.003808582	0.021802278
1348887	1192461	0.537851038	0.003808582	0.021802278
1348887	1276005	0.537709949	0.003819574	0.021848203
1348887	901841	0.537627849	0.003825983	0.021859367
1348887	1188092	0.537404605	0.003843457	0.021933647
1348887	1324987	0.537404605	0.003843457	0.021933647
1348887	1224516	0.537240537	0.003856342	0.021973086
1348887	1357647	0.537240537	0.003856342	0.021973086
1348887	1191816	0.537099262	0.003867467	0.022002388
1348887	1382513	0.536711959	0.003898105	0.022168118
1348887	116244	0.536630037	0.003904612	0.022196543
1348887	1201982	0.536019536	0.003953395	0.022439179
1348887	398942	0.535796068	0.003971381	0.022497867
1348887	463473	0.535796068	0.003971381	0.022497867
1348887	964877	0.535409035	0.004002696	0.022657818
1348887	1197888	0.535409035	0.004002696	0.022657818
1348887	1315148	0.535267201	0.004014225	0.022705605
1348887	1366521	0.534798535	0.00405252	0.022878232
1348887	1366347	0.534514455	0.004075883	0.02298367
1348887	1394075	0.53435117	0.004089364	0.023042023
1348887	841218	0.534188034	0.00410287	0.023100431
1348887	973595	0.533577534	0.004153752	0.023324426
1348887	1229399	0.533577534	0.004153752	0.023324426
1348887	1305100	0.533577534	0.004153752	0.023324426
1348887	1363636	0.533577534	0.004153752	0.023324426
1348887	1192955	0.533048396	0.004198285	0.0235655
1348887	149360	0.532967033	0.004205169	0.02358614
1348887	1204588	0.532967033	0.004205169	0.02358614
1348887	1201972	0.532356532	0.004257127	0.023841205
1348887	1291049	0.532356532	0.004257127	0.023841205
1348887	1304500	0.532213765	0.004269355	0.023882417
1348887	1444134	0.531994808	0.004288168	0.023962794
1348887	1349421	0.531746032	0.004309629	0.02405283
1348887	1258997	0.531603078	0.004322002	0.024112739
1348887	616242	0.531297735	0.004348532	0.02423318
1348887	1314773	0.531171305	0.004359557	0.024267044
1348887	1371692	0.531135531	0.004362681	0.024275249
1348887	1314820	0.530911317	0.004382303	0.024366005
1348887	45175	0.530525031	0.004416286	0.024462503
1348887	460101	0.530525031	0.004416286	0.024462503
1348887	1205239	0.530525031	0.004416286	0.024462503
1348887	1281388	0.530300724	0.004436122	0.024544652
1348887	1279174	0.529995427	0.004463241	0.024678902
1348887	1206731	0.52991453	0.004470451	0.024678902
1348887	1236652	0.52991453	0.004470451	0.024678902
1348887	1366383	0.52991453	0.004470451	0.024678902
1348887	1194063	0.529402934	0.004516274	0.024875517
1348887	1369599	0.52916033	0.004538143	0.024958937
1348887	1246096	0.529079536	0.004545446	0.024971097
1348887	1316092	0.529079536	0.004545446	0.024971097
1348887	1454470	0.529079536	0.004545446	0.024971097
1348887	1190602	0.528693529	0.004580474	0.025135374
1348887	1198609	0.528468942	0.00460096	0.025219569
1348887	1193393	0.528244299	0.004621528	0.02531345
1348887	94744	0.528083028	0.004636343	0.025385141
1348887	1189549	0.527472527	0.004692789	0.025627433
1348887	1312168	0.527472527	0.004692789	0.025627433
1348887	1369512	0.527472527	0.004692789	0.025627433
1348887	1453381	0.527247755	0.004713717	0.025713091
1348887	1303258	0.526862027	0.004749817	0.025871641
1348887	1373868	0.526862027	0.004749817	0.025871641
1348887	1198052	0.526717582	0.004763395	0.025897661
1348887	642538	0.526637161	0.004770969	0.025900554
1348887	1304954	0.526637161	0.004770969	0.025900554
1348887	1398488	0.526637161	0.004770969	0.025900554
1348887	1314090	0.526331864	0.004799816	0.026037941
1348887	1370476	0.526251526	0.004807432	0.026060035
1348887	1198615	0.526026567	0.004828811	0.026156651
1348887	1337137	0.525881869	0.004842605	0.026212068
1348887	1189859	0.525190864	0.00490894	0.026512602
1348887	1225748	0.525110676	0.004916688	0.026528155
1348887	376388	0.525030525	0.004924442	0.026528155
1348887	1365209	0.525030525	0.004924442	0.026528155
1348887	1314880	0.524805379	0.00494628	0.026616557
1348887	1449951	0.524805379	0.00494628	0.026616557
1348887	1199681	0.524740477	0.00495259	0.02664077
1348887	1247054	0.524500082	0.004976023	0.026747258
1348887	1192982	0.524420024	0.004983847	0.026759985
1348887	1210519	0.524420024	0.004983847	0.026759985
1348887	1366455	0.524420024	0.004983847	0.026759985
1348887	1300088	0.523824166	0.005042412	0.027015283
1348887	1206588	0.523584192	0.005066163	0.027112909
1348887	622213	0.523518729	0.005072658	0.027137798
1348887	1320306	0.523213292	0.005103058	0.027288202
1348887	1240751	0.523199023	0.005104482	0.027288202
1348887	1308567	0.523061903	0.005118182	0.027330018
1348887	1194559	0.522973598	0.005127022	0.027358994
1348887	1303608	0.522668301	0.005157683	0.027485745
1348887	1241345	0.522588523	0.005165721	0.027485745
1348887	1271679	0.522588523	0.005165721	0.027485745
1348887	1316455	0.522588523	0.005165721	0.027485745
1348887	1189441	0.522057707	0.005219472	0.027701611
1348887	1230323	0.522057707	0.005219472	0.027701611
1348887	604721	0.521978022	0.005227581	0.027704675
1348887	1271833	0.521978022	0.005227581	0.027704675
1348887	1362910	0.52175241	0.0052506	0.027806635
1348887	1303033	0.521526742	0.005273711	0.027918976
1348887	1177482	0.521247934	0.005302382	0.028017569
1348887	306080	0.520916055	0.005336683	0.02813088
1348887	1255943	0.520757021	0.005353187	0.028187574
1348887	1277043	0.520757021	0.005353187	0.028187574
1348887	1332677	0.520757021	0.005353187	0.028187574
1348887	1205050	0.520225926	0.005408613	0.02842855
1348887	1321658	0.52014652	0.005416941	0.028451996
1348887	1195083	0.519920629	0.005440694	0.028525832
1348887	1266330	0.519920629	0.005440694	0.028525832
1348887	1372108	0.519920629	0.005440694	0.028525832
1348887	1325009	0.519615332	0.005472935	0.028667416
1348887	1198130	0.51953602	0.005481338	0.028667416
1348887	1302494	0.51953602	0.005481338	0.028667416
1348887	1205664	0.519389337	0.005496906	0.028728413
1348887	1373406	0.519163285	0.005520972	0.028813244
1348887	1280374	0.518925519	0.005546381	0.028894601
1348887	1207359	0.518394144	0.005603524	0.029140702
1348887	1189714	0.518315018	0.005612076	0.029143966
1348887	1220727	0.518088847	0.00563658	0.029219649
1348887	1292281	0.517730345	0.005675607	0.029395153
1348887	1265454	0.517704518	0.005678427	0.029395153
1348887	1292189	0.517704518	0.005678427	0.029395153
1348887	1261031	0.517094017	0.005745441	0.029658574
1348887	1303594	0.517094017	0.005745441	0.029658574
1348887	1320310	0.517094017	0.005745441	0.029658574
1348887	1448153	0.517094017	0.005745441	0.029658574
1348887	1365661	0.517025554	0.005752998	0.029687165
1348887	861781	0.51686766	0.005770458	0.029766822
1348887	1222277	0.516651607	0.005794421	0.029848573
1348887	1313509	0.516562363	0.005804344	0.029861266
1348887	1366392	0.516483516	0.005813123	0.029861266
1348887	1451911	0.516483516	0.005813123	0.029861266
1348887	103170	0.516392193	0.005823305	0.029903128
1348887	1195140	0.516030558	0.005863773	0.030048009
1348887	1320145	0.515951769	0.005872622	0.030082873
1348887	1319934	0.515873016	0.005881477	0.030086333
1348887	1363948	0.515820874	0.005887347	0.030105889
1348887	1244587	0.515646472	0.005907014	0.030154057
1348887	1214539	0.515498603	0.005923733	0.030228915
1348887	377229	0.515262515	0.00595051	0.030323483
1348887	1192146	0.515262515	0.00595051	0.030323483
1348887	1275232	0.515114528	0.005967346	0.030398751
1348887	1214958	0.514741372	0.006009978	0.030499157
1348887	689120	0.514730581	0.006011215	0.030499157
1348887	1260974	0.514730581	0.006011215	0.030499157
1348887	1363528	0.514730581	0.006011215	0.030499157
1348887	651698	0.514652015	0.006020225	0.030499157
1348887	1258408	0.514652015	0.006020225	0.030499157
1348887	1311011	0.514652015	0.006020225	0.030499157
1348887	1336773	0.514652015	0.006020225	0.030499157
1348887	1319842	0.514503841	0.006037249	0.03055384
1348887	903486	0.514425285	0.006046292	0.030578563
1348887	1352133	0.514425285	0.006046292	0.030578563
1348887	1230845	0.514041514	0.00609063	0.030665757
1348887	1305817	0.514041514	0.00609063	0.030665757
1348887	1238678	0.513893154	0.006107843	0.030731393
1348887	44270	0.513431013	0.006161728	0.03091792
1348887	125907	0.513431013	0.006161728	0.03091792
1348887	1199898	0.513431013	0.006161728	0.03091792
1348887	1211701	0.513431013	0.006161728	0.03091792
1348887	1343828	0.513431013	0.006161728	0.03091792
1348887	1245806	0.512977123	0.006215041	0.031142942
1348887	1227340	0.512820513	0.006233526	0.031193072
1348887	1240247	0.512820513	0.006233526	0.031193072
1348887	1279098	0.512820513	0.006233526	0.031193072
1348887	1204057	0.512288206	0.006296703	0.031477095
1348887	789936	0.512225322	0.006304202	0.031480927
1348887	1191394	0.512210012	0.006306029	0.031480927
1348887	1253247	0.512210012	0.006306029	0.031480927
1348887	627332	0.511990374	0.006332286	0.031552234
1348887	1196541	0.511982909	0.00633318	0.031552234
1348887	1222291	0.511982909	0.00633318	0.031552234
1348887	1368179	0.511833921	0.006351046	0.031619828
1348887	638061	0.511677612	0.006369836	0.031681212
1348887	622720	0.511599512	0.006379242	0.031695848
1348887	1319576	0.510989011	0.006453171	0.032030719
1348887	1193428	0.510839718	0.006471359	0.032056106
1348887	1204895	0.510839718	0.006471359	0.032056106
1348887	1300694	0.510839718	0.006471359	0.032056106
1348887	1308814	0.51037851	0.006527821	0.032227284
1348887	1430405	0.51037851	0.006527821	0.032227284
1348887	834032	0.510229031	0.00654621	0.032296391
1348887	1248848	0.510229031	0.00654621	0.032296391
1348887	869755	0.510151128	0.006555811	0.032322079
1348887	1370103	0.510151128	0.006555811	0.032322079
1348887	1305283	0.510079509	0.006564647	0.032354804
1348887	1319783	0.50976801	0.006603199	0.032512135
1348887	1367666	0.50976801	0.006603199	0.032512135
1348887	1205971	0.509618344	0.006621789	0.032570967
1348887	1303621	0.509618344	0.006621789	0.032570967
1348887	1188910	0.509540534	0.006631472	0.032596796
1348887	1367152	0.509467564	0.006640563	0.032619686
1348887	1188100	0.509157509	0.006679309	0.032755329
1348887	1399160	0.509157509	0.006679309	0.032755329
1348887	641274	0.5090912	0.00668762	0.032777795
1348887	1285223	0.508624643	0.006746343	0.032996077
1348887	1361868	0.508547009	0.006756157	0.033014483
1348887	1368277	0.508547009	0.006756157	0.033014483
1348887	1222494	0.50839697	0.006775157	0.033082013
1348887	1269531	0.508319346	0.006785004	0.03310812
1348887	653320	0.507936508	0.006833748	0.033279744
1348887	1197193	0.507936508	0.006833748	0.033279744
1348887	1214580	0.507936508	0.006833748	0.033279744
1348887	637974	0.507326007	0.00691209	0.033583442
1348887	1226610	0.507326007	0.00691209	0.033583442
1348887	1291690	0.507326007	0.00691209	0.033583442
1348887	1297742	0.507326007	0.00691209	0.033583442
1348887	1367358	0.507175596	0.006931506	0.033655552
1348887	1188161	0.506715507	0.006991186	0.033911746
1348887	1314350	0.506715507	0.006991186	0.033911746
1348887	1258706	0.506564909	0.007010814	0.033973352
1348887	424815	0.506487565	0.007020913	0.033977522
1348887	1207438	0.506105006	0.007071043	0.034163936
1348887	1371688	0.506105006	0.007071043	0.034163936
1348887	313431	0.505876971	0.007101068	0.034275232
1348887	1270580	0.505494505	0.007151667	0.034429097
1348887	1291756	0.505494505	0.007151667	0.034429097
1348887	1382567	0.505276148	0.007180691	0.034546213
1348887	1222129	0.504978878	0.007220363	0.034669053
1348887	721235	0.504884005	0.007233063	0.03467345
1348887	1216572	0.504884005	0.007233063	0.03467345
1348887	1325228	0.504884005	0.007233063	0.03467345
1348887	1190212	0.504732848	0.007253336	0.034759309
1348887	1391754	0.504618894	0.007268651	0.034798697
1348887	1195845	0.504350487	0.007304832	0.034937805
1348887	1190583	0.504273504	0.007315237	0.03495348
1348887	1211658	0.504273504	0.007315237	0.03495348
1348887	1231247	0.504273504	0.007315237	0.03495348
1348887	845982	0.50404519	0.00734617	0.03505574
1348887	1206333	0.503994461	0.007353057	0.03507723
1348887	609016	0.503739893	0.007387704	0.035208259
1348887	1364114	0.503663004	0.007398195	0.035224028
1348887	1320447	0.503131352	0.007471082	0.035503462
1348887	1189638	0.503129299	0.007471365	0.035503462
1348887	1200734	0.503052503	0.007481943	0.035516608
1348887	1266270	0.503052503	0.007481943	0.035516608
1348887	1234981	0.502900787	0.007502879	0.035584253
1348887	321341	0.502878654	0.007505937	0.035587285
1348887	1241126	0.502595443	0.007545163	0.035738711
1348887	765454	0.502442002	0.007566487	0.035782114
1348887	1207454	0.502442002	0.007566487	0.035782114
1348887	1319770	0.502442002	0.007566487	0.035782114
1348887	1334899	0.502213408	0.007598349	0.035921245
1348887	1198983	0.501908111	0.007641079	0.036076877
1348887	1197743	0.501831502	0.007651832	0.036104477
1348887	1401092	0.501679413	0.007673219	0.036170587
1348887	1208082	0.501602815	0.00768401	0.036198254
1348887	387767	0.501298451	0.007727011	0.036354886
1348887	1200642	0.500610501	0.007824952	0.036697703
1348887	1364894	0.500458505	0.007846731	0.036741596
1348887	1419180	0.500458039	0.007846798	0.036741596
1348887	1368656	0.500381627	0.007857766	0.036769548
1348887	1258380	0.499771033	0.007945875	0.03711102
1348887	1407715	0.499771033	0.007945875	0.03711102
1348887	535054	0.499389499	0.00800135	0.03729907
1348887	1258812	0.499389499	0.00800135	0.03729907
1348887	1201485	0.499160439	0.008034812	0.037395808
1348887	1352204	0.499160439	0.008034812	0.037395808
1348887	1363967	0.499007534	0.008057214	0.03747636
1348887	906720	0.498931321	0.008068399	0.037516526
1348887	384639	0.498778999	0.008090794	0.037526731
1348887	557669	0.498778999	0.008090794	0.037526731
1348887	1197145	0.498778999	0.008090794	0.037526731
1348887	1452857	0.498778999	0.008090794	0.037526731
1348887	1192094	0.498168498	0.008181075	0.03782526
1348887	1199734	0.498168498	0.008181075	0.03782526
1348887	1264547	0.498168498	0.008181075	0.03782526
1348887	1305819	0.498168498	0.008181075	0.03782526
1348887	1317793	0.498168498	0.008181075	0.03782526
1348887	1363226	0.497557998	0.0082722	0.038102884
1348887	1373381	0.497557998	0.0082722	0.038102884
1348887	616495	0.497328658	0.008306652	0.038225667
1348887	1270545	0.497023361	0.0083527	0.038365569
1348887	1454558	0.496947497	0.008364176	0.03838233
1348887	1372917	0.495877886	0.008527386	0.039021744
1348887	1211598	0.495802173	0.00853904	0.039050778
1348887	1239785	0.495802173	0.00853904	0.039050778
1348887	1160370	0.495723978	0.008551089	0.039093731
1348887	1367642	0.495572542	0.008574465	0.039161665
1348887	1040261	0.495496876	0.008586165	0.039172447
1348887	1307123	0.495491834	0.008586946	0.039172447
1348887	311621	0.495115995	0.008645264	0.039389631
1348887	1257959	0.495115995	0.008645264	0.039389631
1348887	1436153	0.495115995	0.008645264	0.039389631
1348887	1202769	0.494580986	0.008728852	0.039721272
1348887	1197474	0.494505495	0.008740701	0.039738317
1348887	1315483	0.494505495	0.008740701	0.039738317
1348887	1456062	0.494505495	0.008740701	0.039738317
1348887	702304	0.494042371	0.008813687	0.040045388
1348887	1368911	0.493970392	0.008825076	0.040084593
1348887	675906	0.493894994	0.00883702	0.040084593
1348887	1198441	0.493894994	0.00883702	0.040084593
1348887	851952	0.493284493	0.008934226	0.040468084
1348887	1313235	0.493284493	0.008934226	0.040468084
1348887	1268564	0.493129794	0.008959	0.040555324
1348887	1191687	0.492816228	0.009009391	0.040733299
1348887	1266793	0.492749204	0.009020192	0.040757085
1348887	1198091	0.492673993	0.009032326	0.040761836
1348887	1215457	0.492673993	0.009032326	0.040761836
1348887	1362328	0.492673993	0.009032326	0.040761836
1348887	1372419	0.492443907	0.009069532	0.040904644
1348887	1194517	0.492063492	0.009131327	0.041107736
1348887	1201301	0.492063492	0.009131327	0.041107736
1348887	1230950	0.492063492	0.009131327	0.041107736
1348887	1313517	0.491528017	0.009218907	0.041430725
1348887	1318459	0.491528017	0.009218907	0.041430725
1348887	1349814	0.491452991	0.009231234	0.041430725
1348887	1363000	0.491452991	0.009231234	0.041430725
1348887	1364816	0.491452991	0.009231234	0.041430725
1348887	833951	0.49122272	0.009269154	0.041537557
1348887	1365415	0.49122272	0.009269154	0.041537557
1348887	1192767	0.490842491	0.009332054	0.041755834
1348887	1316278	0.490612126	0.009370336	0.041888905
1348887	1193499	0.490381702	0.009408759	0.04200961
1348887	1199405	0.490306829	0.009421273	0.042052719
1348887	864828	0.49023199	0.009433794	0.042074705
1348887	1319193	0.49023199	0.009433794	0.042074705
1348887	1299874	0.490226115	0.009434778	0.042074705
1348887	1368141	0.490001532	0.00947244	0.042191506
1348887	1206525	0.48962149	0.00953646	0.042421713
1348887	46066	0.489609168	0.009538542	0.042421713
1348887	1192149	0.489465672	0.009562813	0.042503958
1348887	1370137	0.489310829	0.009589061	0.04260775
1348887	153518	0.489010989	0.009640059	0.042718236
1348887	1371578	0.489010989	0.009640059	0.042718236
1348887	1290586	0.488187613	0.00978127	0.043239796
1348887	1373373	0.488145466	0.009788544	0.043258956
1348887	492392	0.487789988	0.00985008	0.043426543
1348887	1197160	0.487789988	0.00985008	0.043426543
1348887	1204474	0.487789988	0.00985008	0.043426543
1348887	1290203	0.487559157	0.009890211	0.043543959
1348887	363234	0.487551693	0.009891511	0.043543959
1348887	510339	0.487328267	0.009930489	0.043702469
1348887	1203583	0.48725386	0.009943498	0.043726371
1348887	1201309	0.487246209	0.009944837	0.043726371
1348887	743403	0.487022923	0.009983966	0.043846
1348887	1190748	0.486948563	0.009997025	0.043877158
1348887	1313223	0.486643266	0.010050792	0.044073698
1348887	1364681	0.486643266	0.010050792	0.044073698
1348887	1372824	0.486643266	0.010050792	0.044073698
1348887	1212671	0.486568987	0.01006391	0.044091796
1348887	1260484	0.486568987	0.01006391	0.044091796
1348887	1367962	0.486568987	0.01006391	0.044091796
1348887	1238206	0.486337969	0.010104801	0.044217729
1348887	1207166	0.486106893	0.01014584	0.044371463
1348887	114524	0.485958486	0.010172271	0.04442103
1348887	1204161	0.485958486	0.010172271	0.04442103
1348887	1372666	0.485784731	0.010203289	0.044530046
1348887	1257260	0.485422079	0.010268282	0.044747326
1348887	1364641	0.485347985	0.010281604	0.044778849
1348887	706081	0.484737485	0.010391915	0.045125697
1348887	1372311	0.484737485	0.010391915	0.045125697
1348887	641280	0.484580175	0.010420499	0.045217081
1348887	1202345	0.484506188	0.010433966	0.045254866
1348887	1207431	0.484126984	0.010503213	0.045474771
1348887	1368798	0.484126984	0.010503213	0.045474771
1348887	578699	0.484043416	0.010518525	0.045514277
1348887	1289345	0.483895594	0.010545656	0.045604847
1348887	955743	0.483664145	0.010588252	0.045748714
1348887	1269479	0.483590297	0.010601874	0.045788437
1348887	1364125	0.48358056	0.010603671	0.045788437
1348887	1313967	0.483516484	0.010615503	0.045807159
1348887	1373547	0.483516484	0.010615503	0.045807159
1348887	1347272	0.483506504	0.010617347	0.045807159
1348887	307655	0.483127246	0.010687618	0.046042821
1348887	1203931	0.482674406	0.010772029	0.046338624
1348887	1197545	0.482295482	0.010843089	0.046535451
1348887	1198209	0.482295482	0.010843089	0.046535451
1348887	1245740	0.482295482	0.010843089	0.046535451
1348887	12728	0.482137427	0.010872844	0.046608766
1348887	1434202	0.482137427	0.010872844	0.046608766
1348887	850311	0.481814415	0.010933866	0.046802164
1348887	1315640	0.481758516	0.010944455	0.046820246
1348887	1210441	0.481684982	0.010958398	0.046825429
1348887	1317993	0.481684982	0.010958398	0.046825429
1348887	1188422	0.481453219	0.011002439	0.046972689
1348887	1200189	0.481294905	0.011032608	0.047074167
1348887	1289434	0.481074481	0.011074727	0.047208484
1348887	464868	0.48106301	0.011076923	0.047208484
1348887	1195234	0.480842625	0.011119175	0.047374835
1348887	1193691	0.480684124	0.011149646	0.047463424
1348887	440310	0.480537328	0.011177929	0.047528812
1348887	1195155	0.480537328	0.011177929	0.047528812
1348887	1370413	0.48046398	0.011192083	0.047575246
1348887	1197854	0.480305366	0.011222742	0.047691792
1348887	1228083	0.480232031	0.011236941	0.047734387
1348887	1259275	0.479926734	0.011296212	0.047884799
1348887	59147	0.47985348	0.011310473	0.047884799
1348887	1202410	0.47985348	0.011310473	0.047884799
1348887	1268697	0.47985348	0.011310473	0.047884799
1348887	1368014	0.47985348	0.011310473	0.047884799
1348887	1266343	0.479767954	0.011327141	0.047941571
1348887	1228487	0.479621437	0.011355744	0.048007386
1348887	153563	0.479242979	0.011429904	0.048223901
1348887	458214	0.479242979	0.011429904	0.048223901
1348887	532950	0.479242979	0.011429904	0.048223901
1348887	1199078	0.479242979	0.011429904	0.048223901
1348887	800653	0.478632479	0.011550382	0.048648503
1348887	1050249	0.478632479	0.011550382	0.048648503
1348887	1268093	0.478632479	0.011550382	0.048648503
1348887	1250266	0.478167961	0.011642758	0.048939502
1348887	1304804	0.477935613	0.011689194	0.049078603
1348887	536964	0.477484359	0.01177982	0.049321265
1348887	1239539	0.477484359	0.01177982	0.049321265
1348887	1236677	0.477470736	0.011782565	0.049321265
1348887	1192741	0.477411477	0.011794511	0.049321265
1348887	1207950	0.477411477	0.011794511	0.049321265
1348887	1313871	0.477411477	0.011794511	0.049321265
1348887	376451	0.477284414	0.011820161	0.049385813
1348887	1216543	0.477251931	0.011826726	0.049385813
1348887	718528	0.477179062	0.011841463	0.049407717
1348887	1199889	0.476946587	0.011888583	0.049562152
1348887	1396378	0.476926107	0.011892742	0.049565443
1348887	1223971	0.476878664	0.01190238	0.049574818
1348887	1237423	0.476873765	0.011903375	0.049574818
1348887	1312928	0.476800977	0.011918176	0.049574818
1348887	1305156	0.476658379	0.011947215	0.049665847
1348887	1362327	0.476263171	0.012028006	0.049902997
1348887	107726	0.476190476	0.012042916	0.049922622
1348887	1227768	0.476190476	0.012042916	0.049922622
1348887	1249927	0.476190476	0.012042916	0.049922622
1348887	1292595	-0.476263171	0.012028006	0.049902997
1348887	1374147	-0.476327118	0.012014903	0.049876765
1348887	1373636	-0.476408662	0.011998212	0.049821532
1348887	1244643	-0.476466832	0.011986316	0.04978619
1348887	801022	-0.476467349	0.011986211	0.04978619
1348887	1218979	-0.476485799	0.01198244	0.04978619
1348887	1258069	-0.476728781	0.011932871	0.049620236
1348887	1289468	-0.476798995	0.011918579	0.049574818
1348887	1273572	-0.476800977	0.011918176	0.049574818
1348887	1307265	-0.476800977	0.011918176	0.049574818
1348887	1415793	-0.476800977	0.011918176	0.049574818
1348887	1371788	-0.476946587	0.011888583	0.049562152
1348887	1441009	-0.47700562	0.011876603	0.049540284
1348887	1317273	-0.477179062	0.011841463	0.049407717
1348887	1242694	-0.477238208	0.0118295	0.049385813
1348887	1372594	-0.477251931	0.011826726	0.049385813
1348887	1005554	-0.47734965	0.011806986	0.049347836
1348887	1373488	-0.477397768	0.011797276	0.049321265
1348887	1232566	-0.477411477	0.011794511	0.049321265
1348887	1246273	-0.477411477	0.011794511	0.049321265
1348887	1253160	-0.477411477	0.011794511	0.049321265
1348887	1189910	-0.477484359	0.01177982	0.049321265
1348887	1221504	-0.477616774	0.011753166	0.04929093
1348887	1222038	-0.477711486	0.011734133	0.049225139
1348887	1365581	-0.477711486	0.011734133	0.049225139
1348887	1444881	-0.477794396	0.011717492	0.049183379
1348887	1374025	-0.477969608	0.01168239	0.049064038
1348887	1374441	-0.478067259	0.011662865	0.048996023
1348887	1237219	-0.478094953	0.011657333	0.048986769
1348887	954723	-0.478167961	0.011642758	0.048939502
1348887	1210865	-0.478167961	0.011642758	0.048939502
1348887	1215064	-0.478358761	0.011604741	0.048821546
1348887	1254288	-0.478361551	0.011604186	0.048821546
1348887	1316960	-0.478473305	0.011581967	0.04875362
1348887	1218399	-0.478495824	0.011577494	0.04874874
1348887	1319446	-0.478851783	0.011506983	0.048507372
1348887	1373067	-0.478924952	0.011492533	0.048460346
1348887	1312042	-0.478998154	0.011478092	0.048413329
1348887	20245	-0.479316141	0.011415536	0.048218595
1348887	104767	-0.47937692	0.011403612	0.04818206
1348887	1366885	-0.479450236	0.011389241	0.048135167
1348887	1201006	-0.479621437	0.011355744	0.048007386
1348887	1313097	-0.479621437	0.011355744	0.048007386
1348887	813642	-0.479670386	0.011346181	0.048007386
1348887	822727	-0.47985348	0.011310473	0.047884799
1348887	1219446	-0.47985348	0.011310473	0.047884799
1348887	1318803	-0.47985348	0.011310473	0.047884799
1348887	1173490	-0.479964392	0.011288887	0.047884799
1348887	495858	-0.480000022	0.01128196	0.047884799
1348887	1200358	-0.480000022	0.01128196	0.047884799
1348887	860602	-0.480220088	0.011239255	0.047734387
1348887	1250789	-0.480537328	0.011177929	0.047528812
1348887	80499	-0.480576201	0.011170434	0.047528812
1348887	327219	-0.480731292	0.011140571	0.047438518
1348887	928868	-0.480797342	0.011127873	0.047398169
1348887	1366786	-0.481074481	0.011074727	0.047208484
1348887	1372327	-0.481074481	0.011074727	0.047208484
1348887	648214	-0.481357328	0.011020704	0.047037018
1348887	1272317	-0.481453219	0.011002439	0.046972689
1348887	1288064	-0.481655994	0.010963898	0.046835329
1348887	1201425	-0.481684982	0.010958398	0.046825429
1348887	1309186	-0.481684982	0.010958398	0.046825429
1348887	1188122	-0.481758516	0.010944455	0.046820246
1348887	1197093	-0.481832084	0.010930521	0.046801462
1348887	1301293	-0.481999823	0.010898805	0.046679248
1348887	419673	-0.482021524	0.010894707	0.046675287
1348887	1314602	-0.482103283	0.010879281	0.046622774
1348887	875414	-0.482179639	0.010864891	0.04660183
1348887	382437	-0.48223719	0.010854055	0.04656893
1348887	1191244	-0.482295482	0.010843089	0.046535451
1348887	1282899	-0.482295482	0.010843089	0.046535451
1348887	348633	-0.482442771	0.010815422	0.046484512
1348887	1225393	-0.482442771	0.010815422	0.046484512
1348887	1299076	-0.48256962	0.010791641	0.046409419
1348887	1189961	-0.482905983	0.010728793	0.046166131
1348887	1369220	-0.482905983	0.010728793	0.046166131
1348887	1382923	-0.482905983	0.010728793	0.046166131
1348887	1407118	-0.483097493	0.010693147	0.046053154
1348887	1192345	-0.483285	0.010658341	0.045930146
1348887	1275018	-0.483285	0.010658341	0.045930146
1348887	1247925	-0.483287758	0.01065783	0.045930146
1348887	1303805	-0.483477581	0.010622693	0.045816785
1348887	1313793	-0.483738026	0.01057464	0.045703319
1348887	1226567	-0.483866991	0.010550912	0.045614171
1348887	1363601	-0.483895594	0.010545656	0.045604847
1348887	1257076	-0.484107941	0.010506701	0.045476487
1348887	160966	-0.484126984	0.010503213	0.045474771
1348887	1200124	-0.484126984	0.010503213	0.045474771
1348887	1275487	-0.484126984	0.010503213	0.045474771
1348887	292683	-0.484418616	0.010449924	0.045310721
1348887	1207234	-0.484570934	0.010422181	0.045217081
1348887	1320514	-0.484654197	0.010407041	0.045178044
1348887	1262905	-0.484751073	0.01038945	0.045125697
1348887	1193595	-0.484811485	0.010378492	0.045107348
1348887	1219064	-0.484811485	0.010378492	0.045107348
1348887	1250420	-0.484892677	0.010363781	0.045070038
1348887	1202553	-0.484959587	0.01035167	0.045030683
1348887	1222366	-0.48507215	0.010331323	0.044955463
1348887	1368674	-0.485116782	0.010323264	0.044933688
1348887	276481	-0.485239154	0.010301197	0.044850904
1348887	1308190	-0.485347985	0.010281604	0.044778849
1348887	1291211	-0.485496206	0.01025497	0.044702552
1348887	1212789	-0.485727376	0.010213545	0.044535173
1348887	1334098	-0.485727376	0.010213545	0.044535173
1348887	1220381	-0.485745709	0.010210266	0.044535173
1348887	436349	-0.485793055	0.010201801	0.044530046
1348887	300327	-0.485958486	0.010172271	0.04442103
1348887	1294460	-0.486032672	0.010159051	0.044402842
1348887	1364252	-0.486032672	0.010159051	0.044402842
1348887	1265919	-0.486321719	0.010107682	0.044217729
1348887	1264012	-0.486404115	0.010093079	0.044180117
1348887	963425	-0.486427147	0.010089	0.044175406
1348887	1372865	-0.486470647	0.0100813	0.044154833
1348887	1255289	-0.486948563	0.009997025	0.043877158
1348887	771634	-0.487149562	0.009961757	0.043761533
1348887	1276074	-0.487179487	0.009956516	0.043751571
1348887	1277682	-0.487203956	0.009952231	0.04374581
1348887	1211705	-0.48725386	0.009943498	0.043726371
1348887	348619	-0.487551693	0.009891511	0.043543959
1348887	1215801	-0.487551693	0.009891511	0.043543959
1348887	1251751	-0.487551693	0.009891511	0.043543959
1348887	1315484	-0.487817177	0.009845362	0.043426543
1348887	373656	-0.487836387	0.00984203	0.043426543
1348887	1314420	-0.487864454	0.009837163	0.043426543
1348887	1267560	-0.487924752	0.009826713	0.043401563
1348887	1280489	-0.488073303	0.00980101	0.04330104
1348887	766738	-0.48823047	0.009773877	0.043220103
1348887	1285561	-0.488400488	0.009744596	0.043103579
1348887	1362261	-0.488468143	0.009732965	0.043065078
1348887	1241236	-0.488475048	0.009731779	0.043065078
1348887	1220745	-0.488536187	0.009721279	0.043039258
1348887	343956	-0.488617545	0.009707321	0.042990401
1348887	1316415	-0.488796655	0.009676652	0.042867483
1348887	1207697	-0.489010989	0.009640059	0.042718236
1348887	1239017	-0.489010989	0.009640059	0.042718236
1348887	1285716	-0.489010989	0.009640059	0.042718236
1348887	1218952	-0.489065555	0.009630761	0.042718236
1348887	1213969	-0.48907911	0.009628453	0.042718236
1348887	498573	-0.489085641	0.00962734	0.042718236
1348887	278403	-0.489285821	0.009593305	0.042613741
1348887	431108	-0.489465672	0.009562813	0.042503958
1348887	1195958	-0.48962149	0.00953646	0.042421713
1348887	1204360	-0.489834051	0.009500609	0.042291364
1348887	1214824	-0.489845829	0.009498626	0.042291364
1348887	1315156	-0.490001532	0.00947244	0.042191506
1348887	1366461	-0.490001532	0.00947244	0.042191506
1348887	856368	-0.490076359	0.009459878	0.042173856
1348887	413728	-0.490381702	0.009408759	0.04200961
1348887	317470	-0.490526039	0.009384676	0.041927528
1348887	478019	-0.490534491	0.009383267	0.041927528
1348887	1199644	-0.490612126	0.009370336	0.041888905
1348887	1227526	-0.490612126	0.009370336	0.041888905
1348887	1257150	-0.490842491	0.009332054	0.041755834
1348887	1223961	-0.490917423	0.00931963	0.041725625
1348887	1364664	-0.490917423	0.00931963	0.041725625
1348887	882960	-0.490954823	0.009313435	0.041723279
1348887	1449684	-0.491292599	0.009257633	0.041511216
1348887	1217029	-0.491297733	0.009256787	0.041511216
1348887	1237198	-0.49137278	0.009244428	0.041477288
1348887	1219430	-0.491452991	0.009231234	0.041430725
1348887	1283435	-0.491452991	0.009231234	0.041430725
1348887	1366381	-0.491452991	0.009231234	0.041430725
1348887	1373900	-0.491492722	0.009224705	0.041430725
1348887	1256745	-0.491753299	0.009181976	0.041323104
1348887	920808	-0.492063492	0.009131327	0.041107736
1348887	1314513	-0.492213763	0.009106875	0.041047898
1348887	400794	-0.492258135	0.009099665	0.041027971
1348887	558673	-0.492443907	0.009069532	0.040904644
1348887	454798	-0.492673993	0.009032326	0.040761836
1348887	1280305	-0.492749204	0.009020192	0.040757085
1348887	1374019	-0.492852444	0.009003559	0.040719445
1348887	1188102	-0.492853815	0.009003338	0.040719445
1348887	1318013	-0.493054501	0.008971078	0.040597508
1348887	1205148	-0.493129794	0.008959	0.040555324
1348887	1263054	-0.493740481	0.008861538	0.040163569
1348887	1441341	-0.493740481	0.008861538	0.040163569
1348887	528258	-0.493884623	0.008838664	0.040084593
1348887	1234096	-0.493889312	0.008837921	0.040084593
1348887	1269437	-0.493894994	0.00883702	0.040084593
1348887	1207753	-0.494275689	0.008776854	0.039890353
1348887	901811	-0.494656512	0.008717011	0.039679663
1348887	1366190	-0.494807667	0.008693354	0.039584222
1348887	1440165	-0.494961855	0.008669277	0.039486812
1348887	1449892	-0.495340237	0.008610429	0.039267398
1348887	513612	-0.495491834	0.008586946	0.039172447
1348887	1363411	-0.495558754	0.008576596	0.039161665
1348887	1366136	-0.495558754	0.008576596	0.039161665
1348887	1000026	-0.495572542	0.008574465	0.039161665
1348887	459678	-0.496105231	0.008492474	0.038874077
1348887	1372511	-0.496172099	0.008482229	0.038839262
1348887	942303	-0.496183229	0.008480524	0.038839262
1348887	1259050	-0.496408845	0.008446037	0.038697633
1348887	289758	-0.496477211	0.00843561	0.038661899
1348887	289883	-0.496481835	0.008434905	0.038661899
1348887	1204673	-0.496793916	0.008387448	0.038465129
1348887	1318626	-0.49688581	0.008373517	0.038413214
1348887	1319673	-0.496947497	0.008364176	0.03838233
1348887	1367662	-0.496947497	0.008364176	0.03838233
1348887	1194532	-0.497023361	0.0083527	0.038365569
1348887	307890	-0.497169011	0.008330705	0.038288449
1348887	494545	-0.497175193	0.008329772	0.038288449
1348887	1366235	-0.497245253	0.00831921	0.038259526
1348887	1289098	-0.497295289	0.008311674	0.03823682
1348887	1366257	-0.497398605	0.008296131	0.038189201
1348887	611429	-0.497404603	0.00829523	0.038189201
1348887	1253226	-0.497557998	0.0082722	0.038102884
1348887	1313112	-0.497557998	0.0082722	0.038102884
1348887	1200599	-0.497631527	0.00826118	0.038099838
1348887	116253	-0.497783917	0.00823838	0.0380066
1348887	1168590	-0.497858663	0.008227216	0.037967003
1348887	343132	-0.497861008	0.008226866	0.037967003
1348887	1202391	-0.497862035	0.008226713	0.037967003
1348887	222833	-0.497939252	0.008215194	0.037947231
1348887	246345	-0.49801529	0.008203864	0.037906798
1348887	1445830	-0.498142131	0.008184993	0.037831486
1348887	1315729	-0.498168498	0.008181075	0.03782526
1348887	57268	-0.498548538	0.008124776	0.037635926
1348887	1192426	-0.498549846	0.008124583	0.037635926
1348887	1208795	-0.498625977	0.008113344	0.037606652
1348887	1447525	-0.498702144	0.008102113	0.037566431
1348887	1214303	-0.498777598	0.008091	0.037526731
1348887	1190964	-0.498778999	0.008090794	0.037526731
1348887	847978	-0.498785192	0.008089882	0.037526731
1348887	1187419	-0.498855142	0.008079592	0.037526731
1348887	1192230	-0.499007534	0.008057214	0.03747636
1348887	1198542	-0.499269439	0.008018874	0.03734526
1348887	485212	-0.499312738	0.008012551	0.037327626
1348887	1354708	-0.499312925	0.008012523	0.037327626
1348887	156564	-0.49946555	0.007990267	0.037271022
1348887	1368878	-0.499465736	0.007990239	0.037271022
1348887	1290385	-0.49961944	0.007967878	0.037190171
1348887	1196413	-0.499695031	0.0079569	0.037150718
1348887	524796	-0.499774984	0.007945302	0.03711102
1348887	577577	-0.499787705	0.007943458	0.03711102
1348887	398161	-0.499856793	0.00793345	0.0371001
1348887	361421	-0.500000842	0.007912617	0.037014441
1348887	1258695	-0.500381627	0.007857766	0.036769548
1348887	1212368	-0.500535046	0.007835758	0.036713269
1348887	1258417	-0.500536732	0.007835516	0.036713269
1348887	1191240	-0.500573934	0.007830187	0.036710552
1348887	1440141	-0.500686924	0.007814021	0.036658123
1348887	1368987	-0.500763382	0.007803097	0.036618554
1348887	245104	-0.500858577	0.007789515	0.036566478
1348887	1198418	-0.500992967	0.007770374	0.036488266
1348887	1445138	-0.501068726	0.007759601	0.036449313
1348887	1235861	-0.501069566	0.007759482	0.036449313
1348887	529845	-0.501158064	0.007746913	0.036412968
1348887	1362363	-0.501221001	0.007737985	0.036382628
1348887	438553	-0.501224085	0.007737548	0.036382628
1348887	1316111	-0.501297518	0.007727143	0.036354886
1348887	1239913	-0.501374069	0.007716309	0.036327146
1348887	1381241	-0.501374069	0.007716309	0.036327146
1348887	1242124	-0.501605243	0.007683667	0.036198254
1348887	1366484	-0.501756046	0.007662437	0.036131337
1348887	868337	-0.501771852	0.007660214	0.036131337
1348887	1253104	-0.501831502	0.007651832	0.036104477
1348887	642202	-0.502061436	0.007619594	0.035986988
1348887	560773	-0.502138151	0.007608864	0.035947849
1348887	118816	-0.50213974	0.007608642	0.035947849
1348887	1175460	-0.502442002	0.007566487	0.035782114
1348887	1434503	-0.502520385	0.007555588	0.035776571
1348887	1310908	-0.502750987	0.007523598	0.035648044
1348887	1370645	-0.502824002	0.007513493	0.035611634
1348887	1311411	-0.502900787	0.007502879	0.035584253
1348887	1369014	-0.503039122	0.007483788	0.035516608
1348887	1216027	-0.503052503	0.007481943	0.035516608
1348887	1248595	-0.503131352	0.007471082	0.035503462
1348887	1212112	-0.50320613	0.007460794	0.035487618
1348887	1166737	-0.503362234	0.007439355	0.035397088
1348887	1427955	-0.50353554	0.007415615	0.035295545
1348887	1203295	-0.503663004	0.007398195	0.035224028
1348887	1346768	-0.503663004	0.007398195	0.035224028
1348887	634877	-0.503791533	0.007380664	0.03518611
1348887	1207576	-0.503970772	0.007356276	0.035081208
1348887	493538	-0.50404519	0.00734617	0.03505574
1348887	1195888	-0.504199167	0.007325296	0.034978825
1348887	692093	-0.504204963	0.007324512	0.034978825
1348887	1318483	-0.504427504	0.007294435	0.034899422
1348887	1366674	-0.504427504	0.007294435	0.034899422
1348887	1313603	-0.504655784	0.00726369	0.034786267
1348887	1434865	-0.504699329	0.007257838	0.034769558
1348887	208389	-0.504884005	0.007233063	0.03467345
1348887	1296331	-0.504961081	0.007222744	0.03466917
1348887	1192820	-0.505041459	0.007211996	0.034640183
1348887	261304	-0.505048573	0.007211045	0.034640183
1348887	1369850	-0.505052421	0.007210531	0.034640183
1348887	1450511	-0.505052421	0.007210531	0.034640183
1348887	1271433	-0.505252765	0.007183805	0.034549896
1348887	1447807	-0.505346989	0.007171264	0.034512146
1348887	488754	-0.505494505	0.007151667	0.034429097
1348887	1344837	-0.505494505	0.007151667	0.034429097
1348887	1372288	-0.505494505	0.007151667	0.034429097
1348887	1450815	-0.505494505	0.007151667	0.034429097
1348887	1364950	-0.505652519	0.007130725	0.034395813
1348887	1248706	-0.505678456	0.007127293	0.034390532
1348887	1264749	-0.505977096	0.007087871	0.034222764
1348887	1380831	-0.506032336	0.0070806	0.034198878
1348887	583113	-0.506105006	0.007071043	0.034163936
1348887	1313061	-0.506105006	0.007071043	0.034163936
1348887	1297816	-0.506186187	0.00706038	0.034157287
1348887	1317217	-0.506487565	0.007020913	0.033977522
1348887	721233	-0.506495971	0.007019815	0.033977522
1348887	673120	-0.506524845	0.007016044	0.033977522
1348887	1211070	-0.506564909	0.007010814	0.033973352
1348887	967301	-0.506642289	0.007000723	0.033946815
1348887	1363320	-0.50687464	0.006970496	0.033833695
1348887	1208306	-0.50718494	0.006930299	0.033655552
1348887	1212120	-0.507326007	0.00691209	0.033583442
1348887	1372902	-0.507326007	0.00691209	0.033583442
1348887	1219995	-0.507786283	0.006852956	0.033362239
1348887	1319758	-0.507936508	0.006833748	0.033279744
1348887	534447	-0.508113345	0.006811196	0.033213895
1348887	214172	-0.508174469	0.006803416	0.033186954
1348887	294437	-0.508335612	0.00678294	0.03310812
1348887	1363676	-0.50839697	0.006775157	0.033082013
1348887	1231656	-0.508541617	0.006756839	0.033014483
1348887	1222630	-0.508630055	0.006745659	0.032996077
1348887	846910	-0.508702314	0.006736537	0.032970037
1348887	1365854	-0.508707821	0.006735842	0.032970037
1348887	1249610	-0.50878002	0.006726738	0.032944
1348887	1228147	-0.50892994	0.006707868	0.032862521
1348887	1280517	-0.50908541	0.006688346	0.032777795
1348887	1207894	-0.509157509	0.006679309	0.032755329
1348887	1251230	-0.509194618	0.006674661	0.032755329
1348887	741786	-0.509331238	0.006657575	0.032692339
1348887	1257332	-0.509467916	0.006640519	0.032619686
1348887	1445723	-0.509546506	0.006630728	0.032596796
1348887	1448251	-0.50969619	0.006612114	0.03254514
1348887	528441	-0.509923688	0.006583908	0.032438866
1348887	1314663	-0.51037851	0.006527821	0.032227284
1348887	119771	-0.510384946	0.006527031	0.032227284
1348887	671698	-0.510384946	0.006527031	0.032227284
1348887	1189413	-0.510384946	0.006527031	0.032227284
1348887	1278092	-0.510456425	0.006518254	0.032227284
1348887	1279436	-0.510534375	0.006508694	0.032208511
1348887	698554	-0.510711445	0.006487021	0.032112065
1348887	1373064	-0.510761722	0.006480879	0.032092456
1348887	1286822	-0.510853547	0.006469673	0.032056106
1348887	534850	-0.510939084	0.006459249	0.032039267
1348887	317142	-0.510967971	0.006455732	0.032032621
1348887	545109	-0.511496551	0.00639166	0.031736111
1348887	1334985	-0.511543301	0.006386019	0.031718807
1348887	1319987	-0.511599512	0.006379242	0.031695848
1348887	434434	-0.511614074	0.006377487	0.031695848
1348887	587327	-0.511680142	0.006369531	0.031681212
1348887	1189914	-0.511708683	0.006366097	0.031681212
1348887	135744	-0.511891728	0.006344109	0.031595984
1348887	1372222	-0.512005906	0.006330426	0.031552234
1348887	1260797	-0.512068654	0.006322917	0.031543832
1348887	1220047	-0.512165251	0.006311372	0.031496916
1348887	1255718	-0.512241437	0.006302279	0.031480927
1348887	245058	-0.512374184	0.006286462	0.031436584
1348887	1222471	-0.512583875	0.006261545	0.031322628
1348887	1318059	-0.512820513	0.006233526	0.031193072
1348887	1291095	-0.513204097	0.006188332	0.031019675
1348887	1204178	-0.513238156	0.006184333	0.031010194
1348887	1220312	-0.513282467	0.006179133	0.030994684
1348887	996453	-0.513431013	0.006161728	0.03091792
1348887	1227067	-0.513509394	0.006152561	0.03091792
1348887	1349598	-0.513666262	0.006134248	0.030853697
1348887	1373762	-0.513980431	0.006097712	0.030690912
1348887	1318390	-0.514041514	0.00609063	0.030665757
1348887	1385748	-0.514041514	0.00609063	0.030665757
1348887	1282002	-0.514050188	0.006089624	0.030665757
1348887	215170	-0.514106513	0.006083101	0.030665757
1348887	722399	-0.514119988	0.006081541	0.030665757
1348887	1452025	-0.51414691	0.006078426	0.030665757
1348887	289756	-0.514244879	0.0060671	0.030631152
1348887	100078	-0.514261528	0.006065177	0.030631152
1348887	1014342	-0.514277043	0.006063386	0.030631152
1348887	1365133	-0.514285693	0.006062387	0.030631152
1348887	1292850	-0.514364688	0.006053274	0.030603358
1348887	1219379	-0.514513286	0.006036163	0.03055384
1348887	1215090	-0.514571528	0.006029468	0.030535465
1348887	1187610	-0.514652015	0.006020225	0.030499157
1348887	1207362	-0.514652015	0.006020225	0.030499157
1348887	1226313	-0.514652015	0.006020225	0.030499157
1348887	1367132	-0.514758625	0.006008001	0.030499157
1348887	1204613	-0.515035878	0.00597631	0.030402308
1348887	1334502	-0.515035878	0.00597631	0.030402308
1348887	1364291	-0.515035878	0.00597631	0.030402308
1348887	1367886	-0.515035878	0.00597631	0.030402308
1348887	1283587	-0.515262515	0.00595051	0.030323483
1348887	1230093	-0.515429486	0.005931562	0.030258369
1348887	1372629	-0.515656176	0.005905918	0.030154057
1348887	1208416	-0.515725215	0.005898127	0.030129601
1348887	1367972	-0.515725215	0.005898127	0.030129601
1348887	1372214	-0.515735017	0.005897022	0.030129601
1348887	1205886	-0.515873016	0.005881477	0.030086333
1348887	1286978	-0.515873016	0.005881477	0.030086333
1348887	1317003	-0.515873016	0.005881477	0.030086333
1348887	413010	-0.516030558	0.005863773	0.030048009
1348887	1295353	-0.516116258	0.005854162	0.030019669
1348887	1371808	-0.516129762	0.005852649	0.030019669
1348887	1366285	-0.516200867	0.005844686	0.029991983
1348887	1284075	-0.516343477	0.005828743	0.029920608
1348887	121135	-0.516483516	0.005813123	0.029861266
1348887	1203050	-0.516483516	0.005813123	0.029861266
1348887	1321972	-0.516483516	0.005813123	0.029861266
1348887	1369420	-0.516483516	0.005813123	0.029861266
1348887	1314251	-0.516583096	0.005802038	0.029861266
1348887	1313449	-0.516720164	0.005786808	0.029819797
1348887	219572	-0.516730624	0.005785647	0.029819797
1348887	175476	-0.516799119	0.005778051	0.029795543
1348887	120016	-0.517284759	0.005724432	0.029591655
1348887	1197898	-0.517341778	0.005718165	0.029569645
1348887	1365930	-0.517454967	0.00570574	0.029515769
1348887	1214230	-0.517557276	0.005694529	0.029468137
1348887	1198250	-0.517704518	0.005678427	0.029395153
1348887	1055555	-0.518088847	0.00563658	0.029219649
1348887	1199044	-0.518088847	0.00563658	0.029219649
1348887	1367547	-0.518167963	0.005627998	0.029206033
1348887	1448932	-0.518247115	0.005619423	0.029171825
1348887	1195759	-0.518315018	0.005612076	0.029143966
1348887	1275687	-0.518315018	0.005612076	0.029143966
1348887	1320436	-0.518337796	0.005609613	0.029143966
1348887	1193939	-0.518394144	0.005603524	0.029140702
1348887	1238327	-0.518473307	0.00559498	0.029116851
1348887	1190902	-0.518699441	0.005570632	0.029000404
1348887	1290321	-0.518705394	0.005569993	0.029000404
1348887	1446191	-0.518925519	0.005546381	0.028894601
1348887	364679	-0.518931646	0.005545725	0.028894601
1348887	1190563	-0.518949043	0.005543862	0.028894601
1348887	1390841	-0.519051561	0.005532899	0.028865251
1348887	1000575	-0.519254667	0.005511232	0.028772623
[truncated: 1,550 more rows]
