# Supplementary material for: Uncovering the transcriptional landscape of Fomes fomentarius during fungal-based material production through gene co-expression network analysis
Source: Fungal Biol Biotechnol. 2025 Feb 13;12:1. doi: 10.1186/s40694-024-00192-3 (PMC11827164; doi:10.1186/s40694-024-00192-3)
Supplement: Supplementary file 6 — Supplementary Material 6 [file 40694_2024_192_MOESM6_ESM.txt]

Query_Gene_ID	Pairwise_Gene_ID	Spearman_Correlation	P_Value	Adjusted_P_Value
1188384	31	-0.0207697045472402	0.918100581702545	0.957390966668991
1188384	251	-0.0597713437536331	0.767115901522158	0.869342870373901
1188384	309	-0.240567863317559	0.226767676314489	0.415734722963052
1188384	387	0.059659715554609	0.767539057670157	0.869738832888458
1188384	388	0.0315373777956587	0.875909060430224	0.934404618740443
1188384	630	0.119526452311603	0.552629591850665	0.717842711928924
1188384	662	-0.108938072098205	0.588584890964597	0.745727995775926
1188384	974	-0.730604901132331	1.51064817623129e-05	0.000854794460335184
1188384	999	-0.24003520081446	0.227829270526135	0.417186071315777
1188384	1264	-0.614163614163614	0.000654895120392042	0.00978154011290124
1188384	1381	-0.378873458848607	0.0513091645273371	0.15918608783766
1188384	1562	-0.179124134644001	0.37133515583744	0.564251478277258
1188384	2855	0.0947330933431342	0.638344622673982	0.779304478190654
1188384	2870	0.32610688543124	0.0969030697906945	0.242126012697129
1188384	3220	0.136176194850481	0.498231106641775	0.675100863194033
1188384	3484	0.155471069278718	0.438723098515339	0.625253727148858
1188384	3499	-0.406487344415246	0.0353743895425583	0.125464806882863
1188384	3536	-0.290947950268108	0.140928595282889	0.307845804573402
1188384	3680	-0.388739643919546	0.0450724532277659	0.146699100263296
1188384	4185	-0.398215021593274	0.0396626619015064	0.134948446321684
1188384	4305	-0.144345498586656	0.472556578024078	0.654576064013768
1188384	4461	-0.0611903094798905	0.761742654672832	0.866524235331841
1188384	4490	-0.0357525032594252	0.859476138274845	0.925601194512804
1188384	5329	-0.296604366061438	0.13301559096702	0.296686259216458
1188384	5506	-0.12866805224145	0.522426307028026	0.695496862636533
1188384	5613	0.0467461241278883	0.816901081634913	0.899451628186452
1188384	5804	0.047008547008547	0.815890473513299	0.898591154838124
1188384	5902	0.242979242979243	0.222003256745068	0.410264026282307
1188384	6045	0.181929181929182	0.363766309232886	0.556370718518996
1188384	6078	0.0634920634920635	0.753049507428778	0.860761739825358
1188384	6675	0.370076353129834	0.0574240281464501	0.17105128610864
1188384	7468	-0.488507979294857	0.00972612206625755	0.0548871146293752
1188384	7572	-0.415371428828896	0.0311908357466783	0.11568874844492
1188384	7601	-0.284316187716396	0.150631924146333	0.320801515350441
1188384	7852	-0.468020155048279	0.0138194682996549	0.0684321836501258
1188384	8424	-0.247981165530056	0.21233618461204	0.399520492747854
1188384	8425	-0.231392020047733	0.245520178106602	0.436499771485733
1188384	8432	-0.0803053472550713	0.690499062344442	0.818451676217486
1188384	8523	-0.337102941385354	0.0855243164215533	0.22353655782521
1188384	8946	-0.380780638943073	0.0500535815015924	0.157045914065137
1188384	9494	0.105938025963309	0.598953205574984	0.752153623927321
1188384	9871	-0.143430224291598	0.475398627057728	0.656300300954868
1188384	9883	-0.245926336790961	0.216272342746003	0.403722660084456
1188384	10159	-0.154174936920666	0.442596057246228	0.62891382850082
1188384	10382	0.0128244280787566	0.949378788288971	0.973819132222171
1188384	10809	-0.565755472763237	0.00210031281874526	0.0205587506250035
1188384	11340	0.116030539760179	0.564388288461928	0.725394523858517
1188384	11797	0.578144078144078	0.00158544201237484	0.0171633722487554
1188384	12210	-0.0625858654826466	0.756468548187948	0.862859767478763
1188384	12333	0.431384526473071	0.0246604098307543	0.0989105641848573
1188384	12589	0.174603174603175	0.383725184215812	0.575881353685916
1188384	12611	-0.429012874026777	0.0255506517032143	0.101457810487905
1188384	12615	0.285906004096475	0.148263402441663	0.317642518817787
1188384	12654	-0.173565167037804	0.386603055703271	0.579019052784946
1188384	12701	0.363165615913143	0.0626147739305668	0.181801569778271
1188384	12728	0.28824428824634	0.144828488648915	0.312926527390635
1188384	12784	-0.526959066153663	0.0047407128763338	0.0345103255005556
1188384	12817	0.405372405372405	0.0359297016336515	0.126640577487849
1188384	13032	-0.306681845258584	0.119725776630184	0.278747527422576
1188384	13060	-0.0445733480998361	0.825279424557954	0.904020348423624
1188384	13249	0.11773035690662	0.558656755647176	0.721784332052451
1188384	13385	-0.402748110378095	0.0372643124410898	0.129422229611264
1188384	13398	0.094045805910882	0.640793743916795	0.780599716743969
1188384	13911	0.0152625152625153	0.93977085544892	0.968133101699076
1188384	15152	0.0154430082891104	0.939059885345629	0.968133101699076
1188384	15380	0.168498168498168	0.400827676010431	0.591768867984492
1188384	15608	0.211265458117031	0.290137102154093	0.484246967030861
1188384	16503	-0.17970673575212	0.369755631676968	0.562584338216808
1188384	16852	0.123796540773164	0.538421923567115	0.707445149550719
1188384	16895	0.33684535523833	0.0857787097746004	0.223913480873655
1188384	17036	0.244200244200244	0.219616644825213	0.407491496868273
1188384	17093	0.471916971916972	0.01294683914027	0.0658168270323609
1188384	17421	0.157299968262187	0.43328941886067	0.620273808531495
1188384	17463	-0.0251789873349222	0.900790808090271	0.947821082007157
1188384	17484	0.508014049576214	0.00682385178453156	0.0433915003799566
1188384	17904	-0.347707007334905	0.0755399766329115	0.206109817548849
1188384	18089	0.380194371252883	0.0504369478534749	0.157677088147115
1188384	18279	-0.431582243018388	0.0245873463582935	0.0986713146817277
1188384	18461	-0.191978854580083	0.337401581238724	0.53066624579689
1188384	18569	-0.235405913708742	0.237195357109938	0.427701690624024
1188384	18690	-0.32651894775805	0.0964571776327472	0.241194569375207
1188384	18766	-0.175092664227221	0.382372358902534	0.574965468537825
1188384	18778	0.236874236874237	0.234197393240509	0.424376407113483
1188384	18805	0.136141636141636	0.498341175522512	0.675100863194033
1188384	18822	-0.0617927387932932	0.759464655157941	0.86486910803341
1188384	19474	-0.228536606847454	0.251557947727264	0.44333020207996
1188384	19915	0.106859043458451	0.595761860813619	0.750187425014833
1188384	19924	-0.38836188803415	0.0452996408338666	0.147166250253122
1188384	20235	-0.860805860805861	8.40976974818829e-09	6.87358514085256e-06
1188384	20245	-0.586475354108117	0.00130400298122201	0.015361011792559
1188384	20260	0.0980302439088884	0.626647162659716	0.770967808751442
1188384	20295	-0.110073140550729	0.584682436282785	0.742434662747482
1188384	20316	-0.0471020964483566	0.81553027773662	0.898591154838124
1188384	20392	-0.315725205557961	0.108654516400358	0.261111604913765
1188384	20514	-0.316980278473509	0.10718020802723	0.258539960730712
1188384	20517	0.185592185592186	0.354019994333865	0.546864989147399
1188384	20954	-0.0561746304819852	0.780782339488034	0.878103519186282
1188384	23812	-0.212791942640998	0.286584646553135	0.481140399416835
1188384	23830	-0.0366300366300366	0.856061964437467	0.923409606335069
1188384	24267	-0.128549624313251	0.522812427899596	0.695553182842163
1188384	24329	0.280215609106797	0.156865667049585	0.329592644049343
1188384	25234	-0.404827545551974	0.0362036019105684	0.127186234571045
1188384	25830	0.520929030314049	0.00533533873473914	0.0370601999364883
1188384	25897	-0.0580064119107456	0.773813897390344	0.87421062653841
1188384	26457	NA	NA	NA
1188384	26990	0.168498168498168	0.400827676010431	0.591768867984492
1188384	27135	0.423076923076923	0.0278935421228098	0.107286220055105
1188384	27346	-0.472751756733091	0.0127659780315948	0.0652355223344296
1188384	27528	-0.334410746242629	0.0882115609932726	0.228199135806757
1188384	27699	0.299496263602323	0.129097030525425	0.291165953256179
1188384	27958	0.465272482905138	0.0144635939981511	0.0707173130278492
1188384	28853	0.536630036630036	0.00390461205441533	0.0305394218737685
1188384	28872	-0.302147848019066	0.125578658366097	0.286125634486916
1188384	28947	0.0900460352967355	0.655119016042621	0.790397815648601
1188384	29789	0.297709937542565	0.131507456163031	0.294574085325626
1188384	30143	0.506182268147454	0.00706089442751864	0.0443432160283345
1188384	30270	-0.163383739848147	0.415479929948522	0.605142137353
1188384	30303	0.116694703345333	0.56214566734719	0.724009899145953
1188384	30647	0.28715450561417	0.146422176975171	0.314752055473219
1188384	30757	0.596121607819782	0.00103307418676487	0.0132161629875519
1188384	31675	0.38034188034188	0.0503402735729594	0.157518626461568
1188384	31944	-0.0907980272031037	0.652416435949	0.787972815128509
1188384	32254	0.0914918226502804	0.649926799671268	0.786325910918067
1188384	32595	-0.731908431066183	1.43297612384331e-05	0.00082999782417255
1188384	32881	-0.207728791295357	0.298474060127284	0.492999929560188
1188384	33449	0.167302703826782	0.404226178609692	0.595459621859733
1188384	33531	0.085177836437358	0.672716241764842	0.804699678741715
1188384	34223	0.475579975579976	0.0121687404966861	0.0633946565818864
1188384	34825	0.217165587251291	0.276559563607318	0.470701561752761
1188384	34826	0.145909645909646	0.46772009183856	0.650510303566734
1188384	35389	-0.263781715416535	0.18368867901618	0.365694629179577
1188384	35717	0.468864468864469	0.0136263791303151	0.0678873314477465
1188384	35985	-0.351718063269886	0.0720054738937617	0.200270497840627
1188384	36410	0.407571367899186	0.0348410830473929	0.1243225839906
1188384	36883	0.207907192164304	0.298049958793844	0.492354703994502
1188384	37162	-0.241832072342268	0.224261382511118	0.413046327291159
1188384	37813	0.254922915502487	0.199399131594239	0.385133257714907
1188384	40546	-0.485313571652263	0.0102877957881952	0.0566656876210885
1188384	43062	-0.025030525030525	0.901372959249715	0.947959037563929
1188384	43542	0.468085433388101	0.0138044591959871	0.0684039082827087
1188384	43821	0.232757762319477	0.242666329693103	0.433686472600211
1188384	44034	0.0632254241364517	0.754055055953283	0.861567429101279
1188384	44270	0.471916971916972	0.01294683914027	0.0658168270323609
1188384	44509	-0.446649371712741	0.0195149697442363	0.0855240497102189
1188384	45111	-0.317671741911699	0.106374339927089	0.257270966465121
1188384	45175	0.452380952380952	0.0178262791161372	0.0806706300697046
1188384	46058	-0.1584974971611	0.429751439127304	0.617052405061099
1188384	46066	0.16075806633608	0.423115941133554	0.611842119712684
1188384	46266	0.274324197916516	0.166139851999682	0.342571759301937
1188384	46269	0.341016642654225	0.0817291307049415	0.216699345596304
1188384	46452	-0.340003153987842	0.0826993916470308	0.218590271274006
1188384	46603	-0.525431648570609	0.004885738278031	0.0351314670314722
1188384	46713	-0.329415360272076	0.0933663145686898	0.236380178959656
1188384	47060	-0.179957301381217	0.369077515449102	0.561981826463174
1188384	47242	0.47076782719142	0.0131992808936117	0.0665373149071796
1188384	47316	-0.022921777519403	0.909647028524481	0.952743645482184
1188384	47984	-0.150147950901075	0.45474531323797	0.639049866114912
1188384	48494	0.113570448583144	0.572730059597212	0.732134862815694
1188384	49411	0.165190847395413	0.41026919395319	0.600704655796112
1188384	49889	0.265567765567766	0.18062859363439	0.361853695304905
1188384	50066	0.0962126019467743	0.633085029819496	0.775836819914511
1188384	50164	0.405372405372405	0.0359297016336515	0.126640577487849
1188384	50298	-0.380632461697081	0.0501502589873648	0.157248638154755
1188384	50477	0.447496947496947	0.0192572977322847	0.0847989716364481
1188384	50820	0.514041514041514	0.00609062951833878	0.0403809560494818
1188384	50912	0.283882783882784	0.151282280789807	0.321627877887232
1188384	51511	-0.366106887295934	0.0603627917018269	0.177115554750155
1188384	51997	0.34981684981685	0.0736646118514391	0.203056622546922
1188384	52117	0.505266377433074	0.00718199158925187	0.0448097795848488
1188384	52122	0.0445665445665446	0.825305689211371	0.904020348423624
1188384	52320	0.722832722832723	2.05687046614998e-05	0.00102927477204076
1188384	52637	0.263736263736264	0.183767019679487	0.365694629179577
1188384	52971	-0.235994507405297	0.235990549181736	0.426156003383048
1188384	52972	0.648755922685971	0.000251844683462382	0.00527046797026822
1188384	53464	0.49893132096877	0.00806839905778557	0.0483913173061227
1188384	53510	-0.224732834903926	0.259750755034896	0.452368132833414
1188384	55284	-0.203757505579416	0.308012564961671	0.502492887083179
1188384	55341	-0.118437118437118	0.556281499934205	0.719726798613317
1188384	55402	-0.253439611284084	0.202116980611321	0.388105779300762
1188384	55467	0.442002442002442	0.0209783680884174	0.0895628993954723
1188384	55725	-0.00335826595272738	0.986736303122894	0.992945587656909
1188384	56224	-0.163003663003663	0.416580518418736	0.606264970518987
1188384	56575	-0.0923889490948244	0.64671295790678	0.784696167977282
1188384	57107	0.174072395726063	0.385195225343507	0.57779283801526
1188384	57268	-0.589026997703425	0.00122695495427218	0.0148148714618624
1188384	57924	-0.056625979020383	0.779063767216512	0.87754277186198
1188384	58024	0.0714285714285714	0.723305935416223	0.840277710189788
1188384	58341	0.0413224708487931	0.837849672547601	0.911430304576622
1188384	59104	0.0540375521484314	0.788933088104181	0.882578023890861
1188384	59116	-0.0567938957773508	0.778424659018349	0.877098666828005
1188384	59147	0.19047619047619	0.341268565838096	0.534861312518384
1188384	59220	-0.203907203907204	0.307649615304313	0.502123490166082
1188384	59854	0.124885502005035	0.534826413049587	0.704754700752384
1188384	59910	-0.42002442002442	0.0291642895236227	0.110755040648306
1188384	59987	0.157838499778187	0.43169642874123	0.618776097003213
1188384	62440	-0.155328151152039	0.439149251732203	0.625679236053087
1188384	63096	0.484126984126984	0.0105032131420902	0.0575077304601528
1188384	63457	-0.272324839075711	0.169373373669808	0.346581614649045
1188384	63887	0.452380952380952	0.0178262791161372	0.0806706300697046
1188384	63888	0.0506715506715507	0.801814685420494	0.889950784753399
1188384	63958	-0.484321299533333	0.0104676809997476	0.0574843310445268
1188384	64335	0.535185474102827	0.00402088062222986	0.0311048038921038
1188384	64883	0.0744810744810745	0.711967117617619	0.832400786231039
1188384	65193	-0.0494732072063549	0.80641313210582	0.89265949734523
1188384	65410	0.107214633702856	0.594531683664769	0.749870333159484
1188384	65413	0.438949938949939	0.0219875685507247	0.092212402656289
1188384	65595	0.672161172161172	0.000123047928771612	0.00327356442692217
1188384	65825	0.449328449328449	0.0187100186757583	0.0832864734516662
1188384	65901	0.26682949478943	0.178488370873186	0.359115954729845
1188384	66514	-0.213532978110963	0.284870082656606	0.479410736221001
1188384	66524	0.0885225885225885	0.660607109777979	0.794868062407265
1188384	66954	0.126412219633458	0.529804748109885	0.700921596568181
1188384	66969	0.397370137091524	0.0401229590071611	0.135886043488341
1188384	68572	-0.25589322688586	0.197634854211069	0.383159639304197
1188384	69018	0.453601953601954	0.017482527060715	0.0797775862646524
1188384	70638	-0.482905982905983	0.0107287930602734	0.0582227973082782
1188384	71135	0.441391941391941	0.0211771192217526	0.0898119855838638
1188384	71616	0.198748285020502	0.32031072826502	0.513726309193827
1188384	71782	-0.118488859381647	0.556107792837135	0.719726798613317
1188384	71974	0.109990880300914	0.584964873564676	0.74266510354535
1188384	72686	0.247626186762934	0.213012674873892	0.399979894415406
1188384	73516	-0.154480233825459	0.441682154666517	0.627989734996202
1188384	73677	-0.556776556776557	0.00255794359528516	0.0233742025924443
1188384	73795	0.251259352644967	0.206157668041071	0.392925458248508
1188384	73955	-0.655667858682668	0.000205119981000803	0.00461425865517403
1188384	74017	0.163839372480039	0.41416268170795	0.604319422710148
1188384	74201	0.0756048170344586	0.707807728617692	0.830006958665987
1188384	74826	0.517704517704518	0.00567842736743817	0.0385692628946216
1188384	75473	0.226495726495726	0.255932435598591	0.447725245527678
1188384	75532	-0.445667546783391	0.0198169792759703	0.0862339448569096
1188384	75847	-0.6289116238744	0.000441824640148367	0.00755828384402649
1188384	75859	0.540070224579521	0.003639191891902	0.0291929068231529
1188384	76333	-0.277209589552405	0.161550542533852	0.336076298325514
1188384	76959	-0.439016949092906	0.0219649965116402	0.092212402656289
1188384	77473	-0.711667817574553	3.14931979900818e-05	0.00133140209433932
1188384	77620	-0.285801540040862	0.148418209428201	0.317881064375104
1188384	78215	-0.612095410480431	0.000690985832371229	0.0100751075974683
1188384	78498	-0.11632917249552	0.563379422340494	0.724815244394084
1188384	78867	-0.183461990669234	0.359668899444123	0.55245863944685
1188384	79098	-0.091283774533226	0.650672982286138	0.786840450057016
1188384	79364	-0.493510511391787	0.0088981348417559	0.0516407730934567
1188384	79743	-0.202291941519141	0.31157991817775	0.505788784754614
1188384	79914	-0.250926109734979	0.206780084405279	0.39363870451975
1188384	79997	-0.747441221987642	7.4588082670061e-06	0.000547710501792908
1188384	80409	-0.288556556158943	0.144374138275344	0.312265851559373
1188384	80499	-0.407159085811254	0.0350431491195162	0.124801454816345
1188384	80548	0.243589743589744	0.220807781286144	0.408928005826
1188384	80575	-0.214961842082016	0.281582484319925	0.475728239471146
1188384	81026	0.165496190921098	0.409392360863534	0.600051182084706
1188384	81996	-0.502290099751302	0.00758764720387756	0.0464348858832973
1188384	82401	-0.411486296874773	0.0329684506917689	0.119849727347987
1188384	83374	0.213357988789305	0.285274374016365	0.479871551626889
1188384	83606	0.77179057531771	2.42719977071012e-06	0.000274585750180628
1188384	83729	-0.442137425191419	0.0209346301799741	0.0895058506793268
1188384	84830	-0.797740812225149	6.25069211486278e-07	0.000123878859673948
1188384	85222	-0.738692483525295	1.08342047813932e-05	0.000690012211012364
1188384	85507	-0.395228804559083	0.0413086198590305	0.138530297553238
1188384	86097	0.575702075702076	0.00167727376075783	0.017701615185272
1188384	86245	0.28392612145786	0.151217159171366	0.321627877887232
1188384	86471	-0.133129777198521	0.507980305957663	0.682616121385319
1188384	86502	-0.0937939064435401	0.641692299338891	0.781310693360404
1188384	87302	0.103015628857994	0.609127147799322	0.75938298435926
1188384	87394	-0.257631257631258	0.194501520850037	0.380165587185565
1188384	87546	0.485347985347985	0.0102816036528981	0.0566656876210885
1188384	88150	0.226599504611823	0.255708805114011	0.447695815879725
1188384	88469	0.776589822357375	1.91432316843208e-06	0.00023340112927402
1188384	88891	0.394993894993895	0.0414403662096471	0.138624526529406
1188384	89449	-0.28575790288662	0.148482910326395	0.317881064375104
1188384	89717	0.115384615384615	0.566573191238856	0.727238460490249
1188384	90175	0.0610687051369364	0.762202719776035	0.866725731727362
1188384	90576	0.587912087912088	0.00126012118206854	0.0150234220669306
1188384	90814	-0.44298580885522	0.0206614360355005	0.0884665445152164
1188384	91425	-0.231868898230392	0.244521197159867	0.435467358989949
1188384	91558	-0.24726373233848	0.213704916658848	0.400501304643866
1188384	92146	0.0726495726495726	0.718763410444827	0.837447318798154
1188384	92267	0.58974358974359	0.00120603907993203	0.0146638404495537
1188384	92540	0.143184248348104	0.476163912552293	0.656974911513583
1188384	92544	0.214285714285714	0.283135127405056	0.477419368983747
1188384	92635	0.151404151404151	0.45093661160582	0.635518673239278
1188384	92703	0.363053452039087	0.0627019243691597	0.181946885861751
1188384	92973	-0.501984756225617	0.00763033241996685	0.046599190769013
1188384	93272	0.0347985347985348	0.86319049172857	0.927156203132855
1188384	93579	0.0354090354090354	0.860813126142242	0.926293352238492
1188384	93679	-0.204524849154466	0.306154920012209	0.500638856807668
1188384	94744	0.311355311355311	0.113905284765885	0.269677268985467
1188384	95100	0.196365877985717	0.326263965041709	0.519930183459014
1188384	97069	0.267931405771172	0.176633778553494	0.356563686893387
1188384	97440	-0.254656500421025	0.19988542648547	0.385789781148168
1188384	97910	0.254201145584334	0.200718478885341	0.3863824040015
1188384	97946	-0.45114020948913	0.0181812592727272	0.0817240105164567
1188384	98322	-0.129896386869053	0.518429589553663	0.691866484172123
1188384	98339	0.186573239178556	0.351436209961808	0.544623147741186
1188384	98614	-0.000610593809586796	0.997588317937674	0.998674792401949
1188384	98633	-0.158763863193818	0.428966634403855	0.616266470880672
1188384	99458	0.247893104077415	0.212503869117472	0.399520492747854
1188384	99893	0.217099246761809	0.276709928883075	0.470794087397688
1188384	99905	0.580586080586081	0.00149798178225423	0.0166200191549005
1188384	100078	-0.40679010723008	0.0352247862020292	0.125093668245359
1188384	100270	-0.261613887421453	0.187451046642524	0.370669327715701
1188384	100307	-0.156922609063807	0.434407555608593	0.621431933575744
1188384	100382	-0.24055169380526	0.226799853276871	0.415734722963052
1188384	100412	-0.153380597504946	0.444978651707928	0.631294688903282
1188384	100431	-0.0144485628100133	0.942977602621096	0.970317850711519
1188384	100595	-0.20983586647749	0.293489175007563	0.487723115634392
1188384	100713	0.501379312965357	0.00771556684866331	0.0468713176706058
1188384	100877	-0.168218594541162	0.401621010528707	0.592642758966734
1188384	101258	0.0195390019067775	0.922938869101282	0.959946920057972
1188384	101419	-0.218897880736866	0.272651705991438	0.46675027909542
1188384	101709	0.583816821109112	0.00138869574898813	0.0158868521455003
1188384	101870	-0.145038174700224	0.470411578461525	0.652834180013768
1188384	102234	0.526331863863818	0.0047998162069374	0.0347381800102412
1188384	102661	-0.404518398851252	0.0363597503111791	0.127484424827947
1188384	102669	-0.0161881520735842	0.936125219111687	0.966437714346825
1188384	103109	0.208129117737235	0.297522916423578	0.491704914224183
1188384	103156	-0.387899240585114	0.0455791159298789	0.147732970601537
1188384	103170	0.324795598181323	0.0983323059530314	0.244311788241913
1188384	103210	0.192031753115047	0.337265934628408	0.530509615123825
1188384	103334	-0.03144558119372	0.876267519374594	0.934651471401365
1188384	103445	-0.466622662831949	0.0141440420894879	0.0696176471129295
1188384	104391	-0.537522193029224	0.00383424492286376	0.0302301239577554
1188384	104399	-0.225993619334592	0.257016222113914	0.44918301968875
1188384	104463	0.0974141389614164	0.628826372875609	0.772744202952386
1188384	104480	-0.121225751591332	0.54695496697298	0.713558701259774
1188384	104604	0.110041369576146	0.58479151360025	0.742509083290487
1188384	104649	-0.413066712185467	0.0322357768477152	0.118002674541823
1188384	104767	-0.60403325098585	0.000848734140953547	0.0115723602240117
1188384	105814	NA	NA	NA
1188384	105841	0.137560289095477	0.493832788795638	0.67188425642055
1188384	106076	0.0603913178044567	0.764766915379857	0.867846189718208
1188384	106105	-0.115711776739889	0.565466059982667	0.726435266718913
1188384	107164	0.503052503052503	0.00748194320369712	0.0460754911732072
1188384	107333	-0.286871395329849	0.146838246951301	0.315277917271969
1188384	107545	-0.137491276434659	0.494051631364879	0.67188425642055
1188384	107625	-0.269448260097798	0.174102912737267	0.35334557210521
1188384	107726	0.448717948717949	0.0188910087303827	0.0838384677047933
1188384	108434	0.0540458040461887	0.788901573297057	0.882578023890861
1188384	108439	-0.00610687051369364	0.975882909966703	0.986620235229766
1188384	108589	-0.636141636141636	0.000361625550473042	0.00661720783402909
1188384	109210	-0.577099263544049	0.00162418701060116	0.0173857502664062
1188384	109342	-0.426259561855816	0.0266166820994949	0.104172553085334
1188384	110009	-0.74414716337537	8.59934714700429e-06	0.000608238438590034
1188384	110258	-0.125344077957146	0.533315705353614	0.703752861885583
1188384	110890	-0.475448704658749	0.0121959376199058	0.0634689190888057
1188384	111571	-0.137495033690311	0.494039715667644	0.67188425642055
1188384	111945	-0.00915750915750916	0.963841863221735	0.980232371887057
1188384	112946	0.360805860805861	0.0644681983349137	0.185209164987942
1188384	112998	0.147741147741148	0.462089812915135	0.645977321133358
1188384	113019	0.158730158730159	0.429065895950974	0.616266470880672
1188384	113523	-0.413952443631459	0.0318309139592466	0.11715864922354
1188384	113662	-0.324130675917657	0.0990630446852158	0.245480126900605
1188384	114109	-0.52014652014652	0.00541694136586296	0.0373449116094545
1188384	114308	-0.427962249323779	0.0259532692554928	0.102313463210777
1188384	114524	0.646520146520146	0.000268840105542476	0.00547808259382398
1188384	114594	-0.0677655677655678	0.736987956103557	0.849065529381013
1188384	114961	0.00306468874188306	0.987895718539542	0.993345395547131
1188384	114985	0.124007353620287	0.537724978685013	0.706994338565463
1188384	115487	0.492138610526958	0.00911909668097737	0.0525088651156708
1188384	115596	0.528083028083028	0.00463634273922436	0.0339183860663695
1188384	115620	0.330992381842195	0.0917150852129507	0.234133668862213
1188384	115951	-0.294687273767363	0.135660453052459	0.300985761620837
1188384	115974	-0.379832150012526	0.0506749590817079	0.15799078463799
1188384	116128	-0.185513586057035	0.354227486733418	0.547013202983316
1188384	116244	0.501221001221001	0.00773798548809613	0.0469061567782737
1188384	116253	-0.294145042142248	0.136415393346391	0.301932189997308
1188384	116726	-0.228937728937729	0.250703961341854	0.44203699415884
1188384	116846	-0.50606895458655	0.00707578268067769	0.0443540327218279
1188384	116958	0.0246551619183955	0.902845056456625	0.94903232856458
1188384	117018	0.402319902319902	0.0374857897270101	0.129823667246651
1188384	117246	-0.478021978021978	0.0116719156543168	0.0616357584731906
1188384	117538	-0.300717451221497	0.127467826553689	0.288797957829016
1188384	117665	-0.146542514300831	0.465770547818044	0.648814630966602
1188384	118246	0.258852258852259	0.19232085476689	0.377055492448093
1188384	118295	0.178876678876679	0.372007234586157	0.564806030467651
1188384	118816	-0.527812130346787	0.00466131793023895	0.0340450677482647
1188384	119099	-0.429593494987214	0.0253303314349702	0.100780157381566
1188384	119650	-0.149144365726249	0.457800282200041	0.642238748138362
1188384	119771	-0.233353739324875	0.24142786776999	0.43249170657102
1188384	120016	-0.394311090616609	0.041825205176781	0.139373141236875
1188384	120094	-0.480532529223195	0.0111788545355539	0.0597179767345929
1188384	120334	0.227125080323856	0.254578204203606	0.446637698178928
1188384	120364	0.290518221903515	0.141543337489464	0.308346969261923
1188384	120583	-0.382904164751872	0.0486841341015944	0.154103428098132
1188384	121135	-0.598901098901099	0.000964705202586888	0.0126157715026297
1188384	121362	-0.338990429001887	0.0836776456782149	0.220463023498907
1188384	121596	-0.206453994172992	0.301515555024585	0.496431579262928
1188384	121884	-0.0470372720628674	0.815779868821478	0.898591154838124
1188384	122030	0.0163082141788961	0.93565244300917	0.966055073447323
1188384	122247	-0.192642346924634	0.33570258381587	0.528955383217208
1188384	122555	0.580586080586081	0.00149798178225423	0.0166200191549005
1188384	122745	-0.616605616605617	0.000614405720201252	0.00939619226153931
1188384	123015	0.147130647130647	0.463962616621355	0.647487954442551
1188384	123107	0.246525197904931	0.215120132834623	0.402294063081603
1188384	123398	0.176434676434676	0.378677481182662	0.570985251938027
1188384	123798	0.441391941391941	0.0211771192217526	0.0898119855838638
1188384	124372	0.203327738592403	0.309056029006659	0.503146602378183
1188384	124505	-0.27515393496939	0.164810811679645	0.34054728390884
1188384	124724	-0.436507936507936	0.0228231488090009	0.0940543880330591
1188384	125405	-0.337456135574211	0.0851764307137848	0.222894992646959
1188384	125573	0.0775335775335775	0.700687765504721	0.825473927458796
1188384	125893	-0.251988191771294	0.204800828150832	0.391404232755917
1188384	125907	0.223443223443223	0.262567295055823	0.455100146661317
1188384	125978	-0.31990231990232	0.103805417592436	0.253054731337187
1188384	126045	-0.513360872307917	0.00616994120205635	0.0407415507022679
1188384	126746	-0.63847331220667	0.000338638715054337	0.00633043554749606
1188384	127200	-0.508547008547009	0.00675615661836651	0.0431971213252534
1188384	127902	NA	NA	NA
1188384	129766	-0.188802320531533	0.345607340158895	0.539248614743627
1188384	130384	-0.446886446886447	0.0194426134803903	0.0853085981280948
1188384	130388	-0.390246754078311	0.0441750119108755	0.144519185063998
1188384	130594	-0.442160092546057	0.0209272927079984	0.0895006774186256
1188384	130852	-0.349428278907306	0.0740072875856213	0.203627307828625
1188384	130983	-0.128105845635007	0.524260540407502	0.696363404701622
1188384	130990	0.0617490160708319	0.759629920670566	0.864938822982339
1188384	130999	0.201790032976399	0.312807474006478	0.506548496514523
1188384	131080	-0.395174877314958	0.0413388348710611	0.138600031591397
1188384	131175	-0.234631235988006	0.238787271715122	0.429645535138408
1188384	131187	-0.380327872867688	0.050349447505203	0.157518626461568
1188384	131289	NA	NA	NA
1188384	131576	0.524805379339851	0.00494627968230984	0.0353938067539603
1188384	131759	-0.115096933107111	0.567547528610084	0.728015672318042
1188384	131774	0.562881562881563	0.00223843714661808	0.0213843424032762
1188384	131843	-0.126392918584467	0.529868092253028	0.700921596568181
1188384	132054	-0.18803905137822	0.347596681942996	0.540995365401717
1188384	132276	-0.128205128205128	0.523936399928176	0.696058543953705
1188384	132611	0.141025641025641	0.48290690742722	0.662859341488083
1188384	132881	-0.212213750350854	0.287926965766054	0.482309610251524
1188384	132964	0.441011438642978	0.0213017698918714	0.0901068541257077
1188384	133194	-0.068986568986569	0.732418348914709	0.8463858887152
1188384	134049	-0.438078835446762	0.0222827216099614	0.0930259365283064
1188384	134188	0.0941753357378507	0.640331887773491	0.780599716743969
1188384	134333	-0.194727604375705	0.330396621809117	0.524010361421652
1188384	134401	0.134522347811373	0.503512155452642	0.679830805089219
1188384	134451	-0.419606090750195	0.0293420214682627	0.11131506442524
1188384	134689	0.0818397811125006	0.684881080439261	0.814230371121638
1188384	134768	0.0134310134310134	0.946987679966361	0.972212963110623
1188384	134770	-0.507613452153929	0.00687511012185794	0.0435780403572461
1188384	134974	-0.0344501551057929	0.864547648352892	0.92834282187926
1188384	135333	-0.119543946381417	0.552571034520088	0.717830027360665
1188384	135744	-0.204508049083643	0.30619551614705	0.500638856807668
1188384	135973	-0.224037792460276	0.261266294275819	0.453861107732419
1188384	136257	0.0625858654826466	0.756468548187948	0.862859767478763
1188384	136573	-0.0183150183150183	0.927753397863478	0.962085570548213
1188384	136674	0.309523809523809	0.116160847348727	0.272952944608605
1188384	137260	-0.0805860805860806	0.68947001358546	0.81782494879217
1188384	137660	0.669949818269529	0.000132013787008981	0.00344359367814917
1188384	137763	0.0336134646028784	0.867808606016341	0.929986753567608
1188384	137813	-0.479621437430428	0.0113557437271009	0.0603561061102271
1188384	138435	0.0534573337452956	0.791149809141305	0.883837367495048
1188384	138762	0.843711843711844	3.24618107545454e-08	1.98990899925363e-05
1188384	138961	0.304570857423555	0.12242535521395	0.282219026309562
1188384	139042	0.0514952831842464	0.798657469720599	0.889129677981798
1188384	139542	-0.0843650500083785	0.675671015686582	0.807294852667483
1188384	139584	-0.0934155378198936	0.643042910924622	0.781741107876996
1188384	139608	-0.054673192852294	0.786506466667995	0.881511985449408
1188384	141359	0.0934636704625808	0.642871036712513	0.781741107876996
1188384	141532	-0.149729516433927	0.456017738809104	0.640532076891306
1188384	141570	-0.426129426129426	0.0266679463622645	0.104179189294115
1188384	141635	0.288766788766789	0.144068827404171	0.31165131433174
1188384	141944	-0.456462153248791	0.0166985843000663	0.0773571006385257
1188384	141980	-0.160122322290075	0.42497634022352	0.613146211372798
1188384	142137	0.385854084713155	0.046830917851229	0.150029389324626
1188384	142303	-0.3952956704944	0.0412711797684567	0.138436296569433
1188384	142405	-0.23015873015873	0.248116157892399	0.439316995416172
1188384	142562	-0.139343089626478	0.488196360209355	0.667008251430166
1188384	142938	-0.263345447502551	0.184441590131357	0.366689820812503
1188384	143012	-0.346764346764347	0.076389595674022	0.2077345159993
1188384	143360	-0.135507383714818	0.500363411762736	0.677216790602886
1188384	144008	-0.166748709113979	0.405806560665478	0.597068833844114
1188384	144260	-0.427592566140969	0.0260961558711144	0.102709107858704
1188384	144485	-0.381476747863972	0.0496013687752104	0.155926354149764
1188384	144930	-0.118185994992959	0.55712493581401	0.720474668814993
1188384	145267	0.360079814890833	0.0650469190844293	0.18632598784465
1188384	146573	-0.0183150183150183	0.927753397863478	0.962085570548213
1188384	146963	-0.232330944547776	0.243555844071221	0.434537178992942
1188384	147055	-0.145791154494177	0.468085574332678	0.650772535398068
1188384	147082	-0.0872363273474522	0.665254150790674	0.798500372557101
1188384	147131	0.202378521261763	0.311368465407458	0.505557097789926
1188384	147316	-0.407028498645764	0.0351073473135233	0.124888702728678
1188384	147388	-0.0978120250347158	0.62741867092478	0.771594373204494
1188384	147390	0.15671304402135	0.435029183620646	0.622038035710657
1188384	147589	-0.0763242261983495	0.70514920865988	0.828524846923988
1188384	147820	0.0207665314199514	0.918113052698943	0.957390966668991
1188384	147951	-0.307081807081807	0.119219266237875	0.277964159253822
1188384	148597	0.131654330514082	0.512735574672628	0.687072208268849
1188384	148744	-0.00572454456738778	0.977392389412287	0.987460296184149
1188384	148845	-0.283705620351785	0.151548705746631	0.322101207590933
1188384	149267	0.490842490842491	0.00933205434096721	0.0533177411511882
1188384	149360	0.498168498168498	0.0081810750795509	0.0488275767019687
1188384	150006	-0.801039718378072	5.18806287906381e-07	0.000112245266289392
1188384	150664	-0.781440781440781	1.49706027042453e-06	0.000208561808899391
1188384	150703	0.0543511475718734	0.787735664761287	0.881868681218673
1188384	151183	0.137425575573208	0.494260017291468	0.67188425642055
1188384	151388	-0.107513764715126	0.593497673860028	0.749173941630163
1188384	151496	0.0470157233381833	0.815862841015612	0.898591154838124
1188384	151584	-0.115380952452471	0.566585592315065	0.727238460490249
1188384	151601	-0.385311846255532	0.0471673213348707	0.15075181962466
1188384	151643	0.268009768009768	0.176502404745996	0.356351415034449
1188384	151904	-0.13746173639153	0.494145319186786	0.67188425642055
1188384	151987	-0.0685326050487103	0.73411628247997	0.847748724320668
1188384	152046	-0.0384615384615385	0.848944442852981	0.919169167151388
1188384	153075	0.114163614163614	0.570713714219147	0.73037057790467
1188384	153518	0.388888888888889	0.0449829439922336	0.146478324925573
1188384	153534	0.155801019718783	0.437740104752721	0.624557892116028
1188384	153547	0.305152548916802	0.121677062141407	0.281287388155937
1188384	153563	0.244200244200244	0.219616644825213	0.407491496868273
1188384	155136	0.296443294554389	0.133236356256107	0.297085976544385
1188384	155955	-0.169822878356846	0.397080636063208	0.588955571908652
1188384	155973	-0.291819291819292	0.139688025149018	0.306527523645916
1188384	156079	0.52991452991453	0.00447045091312797	0.0331164520815403
1188384	156084	0.0503816817379725	0.802926425465749	0.890748057919245
1188384	156564	-0.152436274788799	0.447820023223303	0.633310408695687
1188384	157427	0.00856139415798642	0.966194236052488	0.981664582870306
1188384	157715	-0.0934065934065934	0.643074852015147	0.781741107876996
1188384	157855	-0.083028083028083	0.6805415762741	0.810501713765447
1188384	157923	0.0314206785408539	0.876364766503901	0.934687432565275
1188384	158032	0.156407560504739	0.435936194951316	0.622873666546014
1188384	158624	-0.114198478606071	0.570595298474214	0.730346096324399
1188384	159588	-0.305860805860806	0.120770491056798	0.279983527328649
1188384	160485	0.158119658119658	0.430866022546122	0.617886823637641
1188384	160966	-0.316849816849817	0.107332762368084	0.258611136580291
1188384	161089	-0.532967032967033	0.004205169002919	0.0318899208097651
1188384	161544	0.2293335918349	0.249863035898771	0.441034053099361
1188384	161759	-0.0164860328588435	0.93495227438372	0.965477899019425
1188384	161803	-0.66829578749061	0.000139092085598761	0.00359644701463867
1188384	161923	-0.166618462279059	0.406178618308624	0.59721165626189
1188384	162971	-0.448923546872479	0.0188298970761839	0.083696270143759
1188384	163391	0.604395604395604	0.000841024948044085	0.0114885413515548
1188384	163774	0.0870096178661184	0.666074471890661	0.799289366268794
1188384	164179	-0.361471535275383	0.0639411096229715	0.18445129505356
1188384	164380	-0.0537240537240537	0.79013060901343	0.883246069432838
1188384	164445	-0.224056455275875	0.26122552523261	0.453854239572991
1188384	164481	0.352258852258852	0.0715388282311278	0.199408723178543
1188384	164993	-0.302331736068273	0.125337285111702	0.286018634801204
1188384	165101	-0.237826288834057	0.232267054628876	0.422387256823241
1188384	165249	-0.222880081169407	0.263803394234743	0.456294205585041
1188384	166278	-0.308655170746125	0.117242047177929	0.274747530755287
1188384	167033	0.0489626245644079	0.808374328672997	0.894246064753996
1188384	167082	-0.330429779199483	0.0923016155398849	0.234897313236946
1188384	167145	0.356532356532356	0.0679325592989151	0.192307833828293
1188384	167190	-0.132804153585128	0.509027898494736	0.683598214756235
1188384	167321	0.47008547008547	0.013351101366807	0.0669238171408736
1188384	168218	-0.0347985347985348	0.863190491728569	0.927156203132855
1188384	168295	-0.0586080586080586	0.771528818697219	0.872678861982362
1188384	169087	0.0986109002482675	0.624596132484398	0.76921633191951
1188384	169719	-0.13380344410127	0.505816368283612	0.681150609628238
1188384	170196	-0.0510079508733692	0.800524955200112	0.889894299499492
1188384	170230	0.213129780927908	0.2858021670059	0.480463352765945
1188384	170562	-0.50312929909952	0.00747136474473561	0.0460754911732072
1188384	170734	-0.117988801823312	0.557787648210274	0.721041374261449
1188384	171165	0.288156288156288	0.144956714383112	0.312927833016047
1188384	171892	0.335775335775336	0.086841611739999	0.225686944341789
1188384	173017	0.612942612942613	0.000675997741242695	0.00994527876916252
1188384	173287	0.24977100401007	0.208947442919112	0.396155532601455
1188384	173995	0.101953601953602	0.612842239017633	0.762012763727807
1188384	174234	0.695360195360195	5.67139593461133e-05	0.00196316484902767
1188384	175067	0.200885363354056	0.315027630516591	0.508422467981598
1188384	175454	-0.189284080971907	0.344355220160438	0.537868337802599
1188384	175476	-0.500610966954803	0.00782488538421559	0.0472774931012469
1188384	175579	0.420956285889709	0.0287714987787182	0.109801891059015
1188384	176308	0.158036407954165	0.431111812725546	0.618179043744467
1188384	176892	-0.279694669527169	0.157670545348397	0.330711418253743
1188384	177275	-0.416730275042988	0.0305876357257739	0.114086096676146
1188384	177402	-0.251566797669911	0.205584569361017	0.392129498872064
1188384	177404	-0.353444428718718	0.070523934699056	0.197552956453258
1188384	177546	-0.14104717001455	0.482839416423894	0.662859341488083
1188384	177961	0.232778439657444	0.242623291368796	0.433686472600211
1188384	178680	0.00305904647491551	0.987918001612662	0.993345395547131
1188384	179060	-0.115995115995116	0.564508014114747	0.725394523858517
1188384	179282	-0.11022901277217	0.584147418548941	0.741883358226175
1188384	179290	-0.256903703221553	0.195808971397652	0.381201745031396
1188384	179305	0.210960161212238	0.290850915967456	0.484817434365875
1188384	180445	0.547480941552635	0.00311925207993877	0.02652626393067
1188384	181178	0.471916971916972	0.01294683914027	0.0658168270323609
1188384	181703	-0.167887667887668	0.402561208230546	0.593553868058508
1188384	181899	-0.54657839044344	0.00317896668413751	0.0267591039412188
1188384	182021	0.586475354108117	0.00130400298122201	0.015361011792559
1188384	182116	0.368131868131868	0.0588493405548034	0.173853714506479
1188384	182632	0.241758241758242	0.224407238583349	0.413046327291159
1188384	182843	0.238742179548437	0.230420063352112	0.420148475854199
1188384	183113	0	1	1
1188384	183839	-0.309149318810149	0.116626073005928	0.273783753959345
1188384	184186	0.404761904761905	0.036236711815532	0.127204606115512
1188384	184460	-0.188978784067113	0.345148386735821	0.538669247028142
1188384	184607	0.302854529555051	0.124652914852939	0.285081158682005
1188384	184629	-0.06717557565063	0.739199148890962	0.850369758885389
1188384	184896	0.00855092470233294	0.966235552858087	0.981664582870306
1188384	185063	-0.156288156288156	0.436290996041101	0.622873666546014
1188384	185487	0.025045820189319	0.901312981488087	0.947959037563929
1188384	186549	-0.465272482905138	0.0144635939981511	0.0707173130278492
1188384	187355	-0.388939973952953	0.044952338196219	0.146478324925573
1188384	188390	0.165826861191671	0.408443979876539	0.599165204102467
1188384	188884	-0.0213675213675214	0.915751388004967	0.955905663426215
1188384	188945	0.545177045177045	0.00327361743323647	0.0272869459930736
1188384	188950	0.125763125763126	0.531936989990816	0.702437572636648
1188384	188968	0.226329142304562	0.256291672843203	0.448208557319316
1188384	189206	0.170791394689474	0.394353712484662	0.586388904191868
1188384	189215	0.200582059997863	0.315774139061609	0.509114425630071
1188384	189609	0.266137646774409	0.179659722470505	0.3609386640702
1188384	189688	0.00488997920413932	0.980687634069206	0.989183020439773
1188384	189722	0.0262715824285304	0.896508078028091	0.945154992067254
1188384	189796	0.0170457515376536	0.932748668859477	0.964478381800718
1188384	189878	0.0128205128205128	0.949394223318556	0.973819132222171
1188384	189897	0.291203713645345	0.140563631893966	0.307231043295799
1188384	190394	-0.196140079480516	0.326831675683305	0.520383940763288
1188384	190686	-0.246321985152242	0.21551064828212	0.402870731578978
1188384	190748	-0.116945648610439	0.561299376289091	0.723800194930765
1188384	190922	0.0119065792869425	0.952997677930666	0.9752384581405
1188384	191069	-0.239963367167611	0.227972688540314	0.417186071315777
1188384	191290	-0.249567915459904	0.209330094219487	0.396302193560299
1188384	191568	-0.0747554071758294	0.710950962614929	0.83203488680223
1188384	191682	0.217404590287493	0.276018280271885	0.470253636979938
1188384	191737	-0.637884173378969	0.000344322346230508	0.00637674618887002
1188384	191853	-0.231833496341318	0.244595266112762	0.435546545031585
1188384	191888	-0.619539614839772	0.000568659643191555	0.00896182421586313
1188384	191950	0.160965210241111	0.422510737071003	0.611207272742242
1188384	191976	-0.000610500610500611	0.997588686048059	0.998674792401949
1188384	192076	0.143878796541874	0.474004651872565	0.655902599543752
1188384	192233	-0.0776088898467669	0.700410247748296	0.825473927458796
1188384	192250	0.146348976844827	0.466366287648495	0.649302623628717
1188384	192283	-0.529798352995966	0.0044808219370778	0.0331598854820365
1188384	193738	0.1572279059686	0.433502822755459	0.620398203149641
1188384	194153	-0.355361476039818	0.0689063648129865	0.194286002491224
1188384	194390	-0.188973243345928	0.345162791716578	0.538669247028142
1188384	195440	-0.244200244200244	0.219616644825213	0.407491496868273
1188384	195619	0.221611721611722	0.266601222506435	0.459278358959563
1188384	195908	-0.270388756377917	0.172546523134805	0.351058560138189
1188384	197270	-0.0151529012305394	0.940202652048087	0.968396834289099
1188384	198386	-0.00130907827275998	0.994829517902378	0.997414660561557
1188384	200382	-0.523199023199023	0.00510448154618539	0.0360350923740304
1188384	200633	0.116605616605617	0.562446243701679	0.724009899145953
1188384	200643	0.0993429030895761	0.622014392568165	0.767900960263727
1188384	200848	-0.092425714413726	0.646581382160132	0.784601228500483
1188384	201009	-0.238710056748805	0.230484676105761	0.420148475854199
1188384	201382	0.0179584776076455	0.929156322087731	0.962929544276887
1188384	201664	-0.25410179229312	0.200900557013873	0.386602074646919
1188384	201970	-0.539847353410518	0.00365590816717207	0.0292877180574628
1188384	202136	-0.295402560562662	0.13466920827006	0.299373434885028
1188384	203226	0.134045807775575	0.505038968567614	0.680565874510322
1188384	203250	-0.246642246642247	0.214895416731834	0.401924913673881
1188384	203335	-0.159205515093075	0.427667103077564	0.615037968766093
1188384	203512	0.017207319719304	0.932112666182063	0.964349698370695
1188384	203652	0.0119083975017026	0.95299050816007	0.9752384581405
1188384	204413	0.379484052658194	0.0509045205207579	0.158269719423022
1188384	205067	-0.207677425249572	0.298596239524334	0.493091017609384
1188384	205169	0.378267207918002	0.0517134253135117	0.159775441057121
1188384	205230	-0.29827507598315	0.130741359607811	0.293479841707373
1188384	205457	-0.170415011901495	0.395412178019143	0.587192384462561
1188384	205572	0.391570018081793	0.0433987641703714	0.142901212729298
1188384	205963	0.385836385836386	0.046841868211451	0.150029389324626
1188384	206342	0.584325004589726	0.00137214870494677	0.015808184610162
1188384	206362	0.0669269485016176	0.740131569909817	0.851087670510648
1188384	206400	-0.554724476009604	0.0026737688252532	0.0239710462870963
1188384	206449	-0.237485384914898	0.232957034598315	0.423069150771797
1188384	206475	-0.728082035067067	1.67172729094488e-05	0.000914291892356173
1188384	206645	-0.250054647596523	0.208413809406918	0.395440335588271
1188384	206883	-0.106870233989639	0.595723130175632	0.750187425014833
1188384	207513	0.0383158461251737	0.849510212131663	0.919578709504895
1188384	207541	-0.464782542372528	0.0145810162441987	0.0711259651805873
1188384	207690	-0.00885902198171376	0.965019709493379	0.981045062950741
1188384	207961	0.285103785103785	0.149455195587736	0.319034364115899
1188384	208038	0.161832068612881	0.419983241790093	0.609256726647348
1188384	208119	0.228972678595048	0.250629643801605	0.44203699415884
1188384	208389	-0.143467643467643	0.475282263260084	0.656250835953294
1188384	208887	0.432911010997038	0.024100869152768	0.0974494336528961
1188384	208986	-0.196851783352883	0.325044325725581	0.518861159116278
1188384	209489	0.175042055017999	0.382512102593717	0.575058047553522
1188384	209570	-0.201536169670017	0.313429503363736	0.506913102060205
1188384	209953	-0.681839209075348	8.98188728818116e-05	0.00275164225930132
1188384	210056	-0.13980463980464	0.486742468707614	0.665454437285235
1188384	212643	-0.187721074546955	0.348427451451452	0.541810027032425
1188384	213349	-0.0781440781440781	0.698439219409796	0.823946579741554
1188384	213729	-0.0286935286935287	0.887024838151979	0.940330697427001
1188384	213774	-0.307998773529189	0.118063972390234	0.276233645325241
1188384	213818	-0.513814690767289	0.00611696385381669	0.0405007975775658
1188384	213889	0.0418256759566955	0.835901293584467	0.910407153628566
1188384	213959	-0.387838160342197	0.0456161147751072	0.147820326117044
1188384	214172	-0.275324832792668	0.164538009840304	0.34036602935469
1188384	214470	-0.610433956055394	0.000721221394360668	0.010402557993955
1188384	214513	-0.2176040745842	0.275567016730958	0.469958784884742
1188384	214604	0.428550000404879	0.0257274037280179	0.101753890899276
1188384	215170	-0.298592572235932	0.130312392243961	0.292960167414638
1188384	215598	-0.106744361431665	0.596158839546549	0.750465375837155
1188384	215845	0.14508678401677	0.470261240467968	0.652687110355164
1188384	215911	-0.114215922809733	0.570536054027452	0.730333805520914
1188384	216917	-0.114006543752852	0.571247334037708	0.730989891133579
1188384	216979	0.0545011740275195	0.787162974556252	0.881868681218673
1188384	217067	-0.234666589397334	0.238714468984401	0.429645535138408
1188384	217729	-0.497868218655376	0.0082257898940094	0.0489752411657897
1188384	217939	-0.88685164579703	7.3085739296889e-10	1.79206232755972e-06
1188384	217952	0.0280873152409926	0.889397121263413	0.941574247543576
1188384	218433	-0.25774930174175	0.19428995800376	0.3801561194509
1188384	218740	0.376678876678877	0.0527844192678212	0.161750547025242
1188384	219252	-0.195533021617778	0.328360945447018	0.522140751125867
1188384	219572	-0.338579261636266	0.0840773172836533	0.221053796181846
1188384	219768	-0.182166872090414	0.363129142441126	0.555800659966068
1188384	219987	-0.37432968631394	0.0544002440569697	0.165154021990536
1188384	220036	-0.624229023802962	0.000501704868411098	0.00826308869714629
1188384	220044	-0.420185759884453	0.0290959750890114	0.110667007629146
1188384	220102	-0.255352111807076	0.198617414640364	0.384253070491088
1188384	220270	-0.702164013707945	4.45794489921242e-05	0.0016773730270387
1188384	220667	-0.118024933749384	0.55766619174161	0.720947716423775
1188384	220770	-0.609067325062829	0.000746948619468549	0.0107002026189107
1188384	220851	0.0539398000895985	0.78930643745911	0.882861423849953
1188384	221238	-0.132274362692485	0.510734602777892	0.685389717784214
1188384	221438	0.0797068338324606	0.692694748916026	0.820036983754669
1188384	221561	-0.0563436169819011	0.780138781730914	0.878103519186282
1188384	222013	-0.0662584667408274	0.742640337122629	0.853105695303203
1188384	222117	-0.265954210871358	0.179971190584943	0.361312333112639
1188384	222201	-0.382231724801334	0.0491145540653972	0.154958893289754
1188384	222376	-0.361416361416361	0.0639846696094707	0.184468441954641
1188384	222581	0.601953601953602	0.000894178290750932	0.0120248181110857
1188384	222833	-0.570294618154067	0.00189708211881819	0.0192860533113322
1188384	223044	-0.0263158683241454	0.896334546018988	0.945154992067254
1188384	223394	0.346764346764347	0.0763895956740223	0.2077345159993
1188384	223427	-0.206349206349206	0.301766422875772	0.496431579262928
1188384	223481	-0.19673798642849	0.325329709964517	0.51917243659811
1188384	223807	0.463369963369963	0.0149239838412959	0.0720583033387416
1188384	224346	0.165342421839961	0.409833797656889	0.600352280871492
1188384	224617	-0.28999252643756	0.142297990316825	0.309244942200232
1188384	224667	-0.346529455005071	0.0766024368049226	0.208159410837462
1188384	224696	-0.278998778998779	0.158750306199987	0.332176718079107
1188384	225252	-0.436936866134379	0.0226745377457329	0.094047871247596
1188384	225291	0.311097545984473	0.114220760404605	0.270119888614779
1188384	225925	0.169108669108669	0.399098359987121	0.589926160165831
1188384	226216	-0.467175594297563	0.014014875180614	0.0692134419795881
1188384	227129	-0.318521945161902	0.105389656262342	0.255721568563089
1188384	227433	-0.405922099608072	0.0356550532212426	0.126216829401088
1188384	228177	0.0796824921510769	0.692784099448531	0.820036983754669
1188384	228422	-0.394996397265131	0.0414389610827466	0.138624526529406
1188384	228852	-0.378073027910292	0.0518434358758251	0.16003370302248
1188384	230046	0.257561978037973	0.194625760032654	0.380307369053049
1188384	230151	0.486545038455201	0.0100681428756396	0.055937506792451
1188384	231350	-0.474530850016551	0.0123875163808454	0.0640130456603435
1188384	232190	-0.0964590964590964	0.632210432369952	0.774960829947236
1188384	233307	-0.189644256825147	0.343420882068057	0.53708437011875
1188384	233769	0.403907805041666	0.0366697397486443	0.128022119407227
1188384	234157	-0.357142857142857	0.0674290440056837	0.191250452171124
1188384	234544	-0.332366066072571	0.0902947876508703	0.232037889243599
1188384	234596	-0.107494225765393	0.593565190790297	0.749173941630163
1188384	234851	0.211862063473909	0.288745377807059	0.483075633337936
1188384	235033	-0.136917020005334	0.495874513636078	0.673309261154959
1188384	235573	-0.0137383607157029	0.945776312653506	0.971802005291128
1188384	235868	0.391350355911129	0.043526867701098	0.143192763381892
1188384	236591	-0.177472783760816	0.375833529251579	0.568444832152691
1188384	236920	-0.235150429314156	0.237719581935522	0.428594422724926
1188384	237379	-0.672166490727805	0.000123027029876426	0.00327356442692217
1188384	237820	-0.278388278388278	0.159701889716729	0.333503790136624
1188384	238375	-0.472366434234203	0.0128491981360377	0.0654746001718522
1188384	238416	-0.0317557266712069	0.875056520338481	0.933874103325829
1188384	238577	0.518315018315018	0.00561207551754257	0.0382598957433208
1188384	238586	-0.459096459096459	0.0160023880826069	0.0750724277650871
1188384	238943	-0.533537356332961	0.00415711899693855	0.0317217503542323
1188384	239368	-0.514582432979679	0.00602821462791185	0.040129906608977
1188384	239950	-0.384053705368129	0.0479552143776786	0.152411479094769
1188384	240292	0.652413072248603	0.000226074394502903	0.00490561429487714
1188384	240513	0.151948834729999	0.449290458071298	0.634575886043999
1188384	240534	0.19694657406662	0.324806722726398	0.518651706604851
1188384	240821	-0.319438115665723	0.104336184517383	0.254130802655975
1188384	240859	-0.181929181929182	0.363766309232886	0.556370718518996
1188384	241544	-0.190370719924094	0.341540981773781	0.535174238348692
1188384	241569	-0.163944437874055	0.413859263708811	0.603977530769172
1188384	241811	-0.333943833943834	0.0886840410261322	0.229099141628877
1188384	242298	-0.394748897897864	0.0415781253993719	0.138895863050763
1188384	242435	-0.661172161172161	0.000173551340615325	0.00417886632263939
1188384	242512	-0.673893161186093	0.000116405614055597	0.00317729015581809
1188384	242621	-0.444580173396897	0.020155911177664	0.0872414725642227
1188384	243181	-0.605709059110102	0.000813588579952306	0.0113455120267851
1188384	243693	-0.287372148031975	0.146102897049224	0.31434130175317
1188384	243970	-0.236677380153858	0.234597857980674	0.424788146044514
1188384	244713	-0.0678433825413181	0.736696471262452	0.849065529381013
1188384	244744	-0.407938950314735	0.0346617129770719	0.123892886617756
1188384	245058	-0.200122296103051	0.316907814478249	0.510382897274658
1188384	245104	-0.171564816417168	0.392183749173833	0.583811237932371
1188384	245207	0.399029605800587	0.0392228626286878	0.133897578468178
1188384	246112	-0.301435390420511	0.126517046779552	0.28755118063043
1188384	246345	-0.621984761819697	0.000532835305605173	0.00855793997386823
1188384	246352	-0.29701403707121	0.132455291631235	0.295972395273197
1188384	246379	-0.507034492666026	0.00694976360241216	0.0438631154520325
1188384	246436	-0.169108669108669	0.39909835998712	0.589926160165831
1188384	246563	-0.173541166696997	0.386669742386197	0.579059980658157
1188384	246652	-0.180735767637692	0.366975355330407	0.559531202902804
1188384	246707	-0.0036669234112231	0.985517360143361	0.991938095239106
1188384	246837	-0.537240537240537	0.00385634235272032	0.0303230939033786
1188384	246916	-0.24113709950412	0.225636855957283	0.414479888231183
1188384	246995	-0.0775572555239092	0.700600510619512	0.825473927458796
1188384	247347	0.147741147741148	0.462089812915135	0.645977321133358
1188384	247473	0.032967032967033	0.870329488830919	0.931220904704036
1188384	247956	0.318070818070818	0.105911291468484	0.256361783495283
1188384	247975	0.149886340689187	0.455540628801932	0.639923014507212
1188384	248347	-0.649307658602014	0.000247798775925185	0.00520802227344474
1188384	249760	-0.501528492124539	0.00769449145313381	0.046796758271395
1188384	249880	-0.221645552880007	0.266526347619609	0.459278358959563
1188384	249973	-0.554961799883763	0.00266014791893641	0.023945080418906
1188384	250234	-0.546510455475341	0.00318350065644445	0.0267785372542085
1188384	250260	-0.390281465230369	0.0441545103645388	0.144484242990012
1188384	250929	0.16491069068785	0.411074620365004	0.601603345866761
1188384	251141	0.701465201465201	4.57092984364625e-05	0.00169816969342737
1188384	251341	0.329059829059829	0.0937416472567781	0.236963421725381
1188384	251595	0.211233211233211	0.290212446187541	0.484246967030861
1188384	251673	-0.256776295506548	0.196038549620767	0.381497241008032
1188384	251852	-0.0326767479696295	0.87146191422152	0.932067496201284
1188384	252075	-0.441214560526155	0.0212351538870792	0.089960699486754
1188384	252434	0.5	0.00791273835800582	0.047729482051243
1188384	252559	-0.124255840250913	0.536904031054318	0.706460254437987
1188384	253044	-0.163960847690744	0.413811885004313	0.603977530769172
1188384	253143	-0.201776818450199	0.312839834103518	0.506548496514523
1188384	253298	-0.236371989985918	0.235220012025027	0.42558118396086
1188384	253746	-0.218307800112692	0.27397885841299	0.468012168109422
1188384	253767	-0.529465673537238	0.0045106331060357	0.0333134710120468
1188384	254041	-0.320841173847473	0.102738097136484	0.251578376343533
1188384	254126	0.387057387057387	0.0460911560561708	0.148444196124865
1188384	255197	0.360305360307925	0.0648667112976675	0.186027106551907
1188384	255326	0.256160009815526	0.197151658471041	0.382651081718465
1188384	255430	-0.496716198009192	0.0083992453448757	0.0496662771357763
1188384	255436	-0.310780037028912	0.114610241874548	0.270708151416172
1188384	255904	-0.112911980283264	0.574972097467418	0.733841372251292
1188384	256273	-0.404761904761905	0.0362367118155322	0.127204606115512
1188384	256309	-0.395664788612244	0.0410649852588913	0.13795198877666
1188384	256545	-0.0151306883167201	0.940290156186772	0.968396834289099
1188384	257092	-0.428571428571429	0.0257191993727942	0.101753890899276
1188384	257292	-0.189129157922499	0.344757576365347	0.538265251351691
1188384	257333	0.120620429703115	0.548973265776936	0.714856362104697
1188384	257444	-0.0930032610518213	0.644515821228862	0.783192926564717
1188384	257750	-0.308980194990343	0.116836623153977	0.27419052477928
1188384	257801	-0.266327630414743	0.179337533053684	0.360488288876322
1188384	257960	0.320123500916415	0.103553230483694	0.2528589422201
1188384	258205	-0.25587406354031	0.197669594028975	0.383159639304197
1188384	258415	0.688034188034188	7.29757589938421e-05	0.00237526408477302
1188384	258438	0.217537518817362	0.275717523359559	0.470138642056772
1188384	258450	0.183310355284561	0.360073024575246	0.553021645010023
1188384	258563	-0.57504968623189	0.00170256962332979	0.0178788039246452
1188384	258675	-0.589528323156051	0.00121228958991963	0.0147155152202126
1188384	258684	0.277777777777778	0.160657514017157	0.334881460218251
1188384	258697	-0.170765285785448	0.394427084096941	0.586438732818008
1188384	258925	-0.328854977162402	0.093958423420427	0.23730752366718
1188384	259046	-0.569989321249274	0.00191019888627926	0.0193545771452758
1188384	259192	-0.440709375773056	0.0214011502548986	0.090397278940588
1188384	259448	-0.493736840461879	0.00886211627237042	0.051492675592067
1188384	259585	-0.394805420608354	0.0415463110657754	0.13886550363249
1188384	259721	0.228327228327228	0.252004468720348	0.44356442476283
1188384	259842	0.743589743589744	8.8070732246528e-06	0.00061117764755232
1188384	259943	0.167073946872653	0.404878334736128	0.596133913194346
1188384	259952	-0.29521883648228	0.134923310295973	0.299802407653581
1188384	260168	-0.464100408825244	0.0147458123202616	0.0716916353202394
1188384	260767	-0.157348064874918	0.433147018213519	0.620130296998569
1188384	260906	-0.219270140581252	0.271816582115058	0.465916993600924
1188384	261230	-0.201949346756913	0.312417504841975	0.506366236778136
1188384	261304	-0.40838270440122	0.0344461597336669	0.123392233260703
1188384	261900	0.0016777389971855	0.993373442203953	0.996557114333758
1188384	261957	-0.576312576312576	0.00165389630246338	0.0175177267111888
1188384	263170	-0.471833197620267	0.0129651061140752	0.0658474065694234
1188384	263489	-0.396936562481831	0.0403608171740898	0.136534454418305
1188384	263593	0.0500471229743515	0.804210030651033	0.891197497057698
1188384	263805	0.198439243566765	0.321079184995987	0.514391816529377
1188384	264045	0.263736263736264	0.183767019679487	0.365694629179577
1188384	264073	-0.363581949415585	0.0622921076474488	0.181222362608121
1188384	264571	-0.282442761258331	0.153457559214749	0.324795949249013
1188384	264602	-0.0947433470801992	0.63830811183546	0.779304478190654
1188384	264731	-0.321881237009247	0.101565304040528	0.249756875910152
1188384	265600	-0.0409035409035409	0.839472455963396	0.912337945788098
1188384	265654	-0.00489973440905593	0.980649114181856	0.989183020439773
1188384	265766	0.254961843946709	0.199328142397516	0.385097259481583
1188384	265985	0.355528471955699	0.0687668225063089	0.194139373314268
1188384	266209	0.349206349206349	0.0742035522897977	0.203672138299907
1188384	266586	-0.423288824858309	0.0278070174825269	0.107233772268135
1188384	267012	-0.462759462759463	0.0150742594030284	0.0724273364916243
1188384	268195	0.457404601475653	0.0164467034502575	0.0765950937512468
1188384	268234	0.114774114774115	0.568641762242209	0.728606306053595
1188384	269610	-0.243775846255434	0.220444220235794	0.408666251021799
1188384	269801	-0.330891330891331	0.0918202263211897	0.234168704993839
1188384	269806	-0.101984737578684	0.612733189484361	0.762012763727807
1188384	269916	-0.549129723723962	0.00301263847335175	0.0259843974314227
1188384	270268	0.354090354090354	0.0699756835267241	0.196653726083126
1188384	270477	-0.485545105722931	0.0102461952399057	0.0566060925157687
1188384	270595	0.2370189813038	0.233903230427494	0.424366053280218
1188384	270673	0.261413983757036	0.187800656882773	0.371210971927899
1188384	270835	-0.283525683804315	0.151819643944426	0.322490701950679
1188384	270940	0.541011307917761	0.00356932323165265	0.0288685450159834
1188384	271116	0.20528492316247	0.304321759833875	0.498847362187432
1188384	271226	0.233821733821734	0.240458289971361	0.431522610643897
1188384	272047	0.107208327883549	0.59455348938003	0.749870333159484
1188384	272085	-0.227210284947704	0.254395222755804	0.446637698178928
1188384	272338	-0.229583272404635	0.249333595431946	0.440490805815026
1188384	273017	0.384063506230095	0.0479490368873381	0.152411479094769
1188384	273038	-0.0522775828663238	0.795661915667799	0.887339152767181
1188384	273124	0.12026862026862	0.550147871375053	0.715630016239591
1188384	273481	0.077001602095454	0.702649103761698	0.827198469715488
1188384	273587	-0.383133448885618	0.0485380535217856	0.153733443145858
1188384	273621	0.257067921149093	0.195513337045	0.380993103578806
1188384	273773	-0.100886696892337	0.616583819995955	0.764310065067148
1188384	274197	0.402319902319902	0.0374857897270101	0.129823667246651
1188384	274325	0.136752136752137	0.496398530026075	0.673647742251048
1188384	274490	-0.267603560551078	0.177184150496985	0.357380480135954
1188384	274854	0.0558693335771918	0.781945370508239	0.87877016965222
1188384	275369	-0.510690382396846	0.00648959592607162	0.0421895427593308
1188384	275381	-0.519920628863157	0.00544069359649748	0.037438486525571
1188384	275982	0.105456323246268	0.600625206560517	0.753508875882451
1188384	276245	0.0641025641025641	0.750748674321875	0.858665513225797
1188384	276474	-0.371184371184371	0.0566239782661644	0.169422812335125
1188384	276481	-0.370507323900737	0.0571118023194942	0.170397249183613
1188384	277496	-0.163664129766989	0.414669039247786	0.604710253858626
1188384	277638	-0.190156137778891	0.342095620978951	0.535872101346074
1188384	277871	-0.147435069493712	0.463028259202299	0.646736138743399
1188384	277888	-0.653097562800863	0.000221517713634154	0.00484499197682204
1188384	277917	0.102093490530514	0.612352355885457	0.762012763727807
1188384	278076	-0.319425642241868	0.104350474364107	0.254130802655975
1188384	278161	-0.154634990285762	0.441219280681715	0.627716667381238
1188384	278403	-0.490510566247676	0.00938725506147709	0.0535084449687915
1188384	278517	0.0151835006529177	0.940082111741243	0.9683859423006
1188384	278764	-0.370935739323979	0.0568027423119543	0.16975054740879
1188384	278886	0.0033587787825315	0.986734277842312	0.992945587656909
1188384	279392	0.00427350427350427	0.983121959825627	0.990595868293585
1188384	280551	0.116659044153257	0.562265971796319	0.724009899145953
1188384	281064	0.234391290426551	0.239281776401471	0.430145832651325
1188384	281667	0.506105006105006	0.00707104301267487	0.0443432160283345
1188384	281689	0.0251789873349222	0.900790808090271	0.947821082007157
1188384	282590	0.0338788089121948	0.866774209214375	0.929512513008375
1188384	283440	-0.228134940608477	0.252414998387379	0.444202088071187
1188384	283453	0.256261501693154	0.196968050224911	0.382395612946542
1188384	283540	-0.15224296198582	0.448402872476385	0.633830040341331
1188384	283955	-0.468521132496598	0.0137046265566423	0.0682078707379302
1188384	284042	-0.456984376938069	0.0165586241568327	0.0769701354171637
1188384	284046	0.102290081104368	0.611664179893616	0.761706739004137
1188384	284842	-0.159340659340659	0.427269880494848	0.614707068437336
1188384	285824	0.315066405746787	0.109434393383678	0.262172088497096
1188384	286385	-0.644225592188388	0.00028732157481281	0.0057355156155306
1188384	286717	-0.257570820488691	0.194609899813712	0.380307369053049
1188384	286896	0.0668600221497542	0.740382623654003	0.851243291590942
1188384	288559	0.325889953995709	0.0971384315462071	0.242425887176896
1188384	288561	-0.0476616216531385	0.813376689840343	0.897010265286531
1188384	288971	-0.342474172799409	0.0803489886940009	0.214341672106281
1188384	289204	-0.261724418556813	0.187257933139609	0.370586321273867
1188384	289260	-0.182567549066452	0.362056548275916	0.554850294521638
1188384	289360	-0.420096995286026	0.0291335437435927	0.110752634510526
1188384	289399	0.535959744735511	0.00395820079894417	0.030762308586406
1188384	289615	0.099786114790419	0.62045332181605	0.766939108600044
1188384	289756	-0.310874658646531	0.114494069134521	0.270592248209972
1188384	289758	-0.247162648920227	0.213898244411103	0.400773175213467
1188384	289883	-0.392104334498548	0.0430884063793571	0.142229444615908
1188384	290012	-0.413372009090261	0.0320957625422637	0.11778320242499
1188384	290157	-0.188425733619265	0.346588002440126	0.539976987387392
1188384	290333	0.0498014263584692	0.805153013326655	0.891904141769971
1188384	290376	-0.322698828366622	0.100650418249265	0.248492860091154
1188384	290534	-0.812519121846938	2.63843055805272e-07	6.80992813510029e-05
1188384	290617	0.181429477956774	0.365107984423911	0.557611197637764
1188384	291263	-0.70446262909632	4.1035932507427e-05	0.00159714454774938
1188384	291419	0.534188034188034	0.00410287020172016	0.0315038759956719
1188384	291487	-0.365552031024733	0.0607827230654399	0.177957297858458
1188384	291634	-0.168734603711864	0.400157444415749	0.591135286900743
1188384	291854	0.331091796164853	0.0916117355792829	0.233951024794725
1188384	292343	-0.104812894170794	0.60286164568433	0.755194565769074
1188384	292353	0.284274822412439	0.150693909578273	0.320887074499284
1188384	292365	-0.0106984664865697	0.957762394790566	0.977609575381172
1188384	292375	-0.0672511883236386	0.738915651600429	0.850369758885389
1188384	292392	-0.0507257738552529	0.801606763910995	0.889950784753399
1188384	292529	-0.335162469942838	0.0874548771893383	0.226720026997277
1188384	292560	-0.363859251714423	0.0620779101665969	0.180708407312829
1188384	292627	0.115167285762279	0.567309185020255	0.72797668818299
1188384	292683	-0.19143365896997	0.33880153155249	0.532179026327925
1188384	293283	-0.357095718817427	0.0674678187772432	0.191323544689823
1188384	293453	-0.223077009253641	0.263370708880282	0.455955503535739
1188384	293658	0.327183143848981	0.095741696167701	0.240162290540361
1188384	293901	0.306415538662579	0.120063902428042	0.279093084613897
1188384	294149	-0.1248664340605	0.534889273287189	0.704754700752384
1188384	294291	-0.0192337050019841	0.924139510304057	0.960233100896482
1188384	294437	-0.682368682962881	8.8255713688068e-05	0.00272776903314886
1188384	294468	-0.449091746951088	0.0187800222496869	0.0835475317016613
1188384	294783	0.203907203907204	0.307649615304314	0.502123490166082
1188384	294846	-0.459869171914699	0.0158027766077051	0.074587888820198
1188384	294850	-0.421213909099803	0.0286636652667295	0.10941874504518
1188384	295317	-0.107868663680146	0.59227189368803	0.748145054918163
1188384	295609	-0.142769961965823	0.477454279940652	0.658014741591276
1188384	296365	-0.29282444113161	0.138266764613849	0.304609260407151
1188384	296839	-0.170660969779509	0.394720311755037	0.586459828977995
1188384	297240	-0.658830720544153	0.000186414469868099	0.00440853670466037
1188384	297356	0.118437118437118	0.556281499934205	0.719726798613317
1188384	297818	0.382231724801334	0.0491145540653969	0.154958893289754
1188384	299787	-0.19851199173543	0.320898189126427	0.514391816529377
1188384	300327	-0.209401709401709	0.294511983145086	0.488429748171628
1188384	300401	-0.208854971568322	0.29580319991205	0.489797992681682
1188384	300590	-0.193587795284088	0.333290533993999	0.526904183980198
1188384	300920	0.564799273867786	0.00214543211579227	0.0208340576155353
1188384	301106	0.103174603174603	0.608571847678456	0.758947954822874
1188384	301151	0.0723664155872696	0.719816023725282	0.838256907974749
1188384	301217	0.240937014605823	0.226033904665016	0.415053770023928
1188384	301233	-0.121601028777121	0.545705430173104	0.712665093823038
1188384	301245	-0.367272176466458	0.0594882135731675	0.175318629424768
1188384	301348	0.0515951769100843	0.798274804329151	0.888770918820226
1188384	301574	0.0671550671550672	0.73927604786189	0.850369758885389
1188384	301787	-0.207142937164095	0.299869433315889	0.494527418780782
1188384	301898	-0.374531611238077	0.0542598532615548	0.164932016773553
1188384	301942	-0.580554078312272	0.00149910042268577	0.0166200191549005
1188384	302184	-0.0529900536931407	0.792936203957794	0.885306020537836
1188384	302497	0.402198851177589	0.0375485897968685	0.129949389106453
1188384	303609	-0.350137635624575	0.0733826332707471	0.202714076472015
1188384	303623	-0.13980463980464	0.486742468707614	0.665454437285235
1188384	303892	-0.291706034954814	0.13984882683289	0.306533960125965
1188384	304804	NA	NA	NA
1188384	305364	0.019236642118135	0.924127958729812	0.960233100896482
1188384	305481	-0.141636141636142	0.480994922267485	0.661345541719556
1188384	305746	0.300595780345046	0.127629472887754	0.289096967686625
1188384	306080	0.439083989934573	0.021942433056207	0.0922071051479341
1188384	306158	0.202446675372237	0.311202075848915	0.505414023288017
1188384	306351	0.173992673992674	0.38541630070777	0.577947672613669
1188384	306580	0.0449748774677195	0.823729669274148	0.903373399210709
1188384	306711	0.562271062271062	0.00226876257871651	0.0216039061864578
1188384	306736	0.701465201465201	4.57092984364625e-05	0.00169816969342737
1188384	306848	0.469844992426399	0.0134049499788685	0.0671479823252005
1188384	306866	-0.00976800976800977	0.96143302858004	0.979339660490864
1188384	306981	-0.486717579941383	0.0100376823483823	0.0559372661778032
1188384	307318	-0.365229254821203	0.0610280520856932	0.178497952740501
1188384	307539	-0.0622710622710623	0.757657336909938	0.863479335395383
1188384	307653	0.162442755664251	0.418207682603465	0.607700482795543
1188384	307655	0.375629906566768	0.0535012092937382	0.163199210269433
1188384	307871	0.128608560493155	0.522620255956043	0.695553182842163
1188384	307890	-0.474724151519905	0.0123469632157937	0.0638483384290886
1188384	307926	0.029919096669753	0.882231768443585	0.937633202795162
1188384	308341	-0.220343932413508	0.269416866455607	0.462828227381468
1188384	308479	-0.0462702805441799	0.818734315121578	0.900509811907047
1188384	308508	0.176344875049274	0.378924079707542	0.571181461132925
1188384	308556	-0.169109510096399	0.399095980699448	0.589926160165831
1188384	308593	0.115202497964413	0.567189908588152	0.727887119255835
1188384	308594	0.171908404960476	0.391221939196569	0.583196984647676
1188384	308620	-0.29172754012054	0.139818283602266	0.306533960125965
1188384	308730	0.399511375702796	0.0389645856718331	0.133353003091679
1188384	308779	-0.00519004738148777	0.979502789691482	0.98850631375642
1188384	308872	-0.137111265242214	0.495257537430505	0.67265776317186
1188384	309126	0.310323820882294	0.115171587947318	0.271365214907262
1188384	309557	-0.2231151177819	0.263287030899223	0.455917937687073
1188384	309634	-0.534148510234832	0.00410614815207982	0.0315125986507034
1188384	309992	-0.162264585047276	0.418725280661878	0.608183071290113
1188384	310173	-0.438808501543031	0.0220352731849805	0.0923494427070189
1188384	310626	0.311965811965812	0.113160669555087	0.268519317821683
1188384	310692	-0.0638167968680985	0.7518254061054	0.859763340429276
1188384	311159	-0.230075061963572	0.248292923251445	0.439418439417209
1188384	311621	0.254578754578755	0.200027491204338	0.385789781148168
1188384	312060	0.185981906960727	0.352992246344521	0.546080118635183
1188384	312118	-0.366356285752078	0.0601747762269366	0.176722706585061
1188384	312174	0.0733496880620897	0.716162941033991	0.835461173221505
1188384	312262	0.102415283208888	0.611226070708265	0.761612429258914
1188384	312294	-0.0137910993384738	0.945568462334669	0.971802005291128
1188384	312316	0.225717818535448	0.257612801682179	0.449744812904736
1188384	312361	-0.0659642762751398	0.7437452294601	0.853572222815058
1188384	312597	0.635531135531135	0.000367865435640204	0.00669769698040345
1188384	312606	0.650381709708372	0.000240086213605029	0.00509689520138121
1188384	312896	0.349992689346353	0.0735099418458267	0.20297981518833
1188384	312919	0.698412698412698	5.09484869756438e-05	0.00182818083020895
1188384	313149	0.436546019367522	0.0228099222356575	0.0940543880330591
1188384	313276	0.333890075143275	0.0887385634714615	0.229159513040573
1188384	313431	0.707678225311096	3.64989919445328e-05	0.00147926492971892
1188384	313444	-0.450992387436275	0.0182239358701966	0.0818158512427015
1188384	313493	0.0125807173418621	0.950339597104418	0.97458498205773
1188384	313546	0.086412217768765	0.668237886942215	0.800970815764532
1188384	313681	0.0422407479787663	0.834294870902877	0.909128667559672
1188384	313900	0.222120823412002	0.2654759208366	0.458251994291688
1188384	313962	-0.375457875457875	0.0536194871836988	0.163424465599042
1188384	314053	0.0566270896816795	0.779059539465894	0.87754277186198
1188384	314098	-0.436507936507936	0.0228231488090009	0.0940543880330591
1188384	314356	0.479926734335222	0.0112962123348381	0.0601372159566495
1188384	314476	0.212181348831412	0.288002306012754	0.482309610251524
1188384	314666	0.377899877899878	0.0519595823250776	0.160123455208743
1188384	314799	-0.630438108398367	0.000423705022008528	0.00730779400209785
1188384	315214	-0.656998939115392	0.000197055612443003	0.00452354172317197
1188384	315257	0.0109581387146044	0.956738139734714	0.976856930514062
1188384	315452	0.268743347787607	0.175275876087555	0.354991559609047
1188384	315984	0.263776525741496	0.18369762278283	0.365694629179577
1188384	316493	-0.420380067276857	0.0290138730875313	0.110411821227046
1188384	316617	-0.246476825541775	0.215213046936618	0.402416668344119
1188384	317142	-0.304413039866429	0.12262895372705	0.282429648641235
1188384	317343	0.0688074552773558	0.73308813065161	0.847093353608741
1188384	317470	-0.599939323607842	0.000940194219456406	0.0123817135976228
1188384	317592	-0.555472422718254	0.00263104279612574	0.0238150835146914
1188384	317613	0.811355311355311	2.83146960029653e-07	6.94276345992715e-05
1188384	317724	0.463980463980464	0.0147749482253239	0.0716916353202394
1188384	318195	0.304639804639805	0.122336485080436	0.282058355822501
1188384	318400	-0.100715949339689	0.617183494630078	0.764310065067148
1188384	318422	-0.0689971004833079	0.732378973152836	0.8463858887152
1188384	318451	0.796092796092796	6.85181375730804e-07	0.000128483106215462
1188384	318877	-0.306518092412571	0.119933608383778	0.278966521192434
1188384	319092	-0.0448854982756482	0.824074584392683	0.903373399210709
1188384	319228	0.06717557565063	0.739199148890962	0.850369758885389
1188384	319308	-0.142026250467607	0.479775196394871	0.660409121384857
1188384	319501	-0.0262635544428797	0.896539535775611	0.945154992067254
1188384	319570	-0.194594473590179	0.330733843880041	0.524327188702927
1188384	319903	0.0146486891078941	0.942189078132433	0.969673712310903
1188384	320421	0.217809251041043	0.275103369776884	0.469363420637541
1188384	320908	0.218931307915917	0.272576648558486	0.46675027909542
1188384	320997	-0.0756534415836003	0.707627934642419	0.829862269785513
1188384	321082	0.147596594210481	0.462532894730874	0.646473869207735
1188384	321341	0.574173808643955	0.00173704780970143	0.0181372940924964
1188384	321490	0.430523022066834	0.0249808289789549	0.0998418788205339
1188384	321613	0.223664308502862	0.262083040402778	0.454850264292282
1188384	321688	0.109315145730605	0.587287230167288	0.744804632859539
1188384	321828	0.15201846128952	0.449080262077229	0.634377146558602
1188384	322132	-0.38224507257838	0.0491059812859272	0.154958893289754
1188384	322265	-0.231232453651457	0.245855042207178	0.436996421523741
1188384	322434	0.210881953512746	0.291033951357919	0.485012629403908
1188384	322501	-0.211829636434081	0.28882091291738	0.483075633337936
1188384	322668	0.329039105983975	0.0937635594799339	0.236978094325509
1188384	322731	0.0441695325209755	0.826838648580364	0.905025682457727
1188384	323001	-0.181403658935715	0.365177385648347	0.557659300151388
1188384	323395	0.296137997649596	0.133655527420124	0.297840066556327
1188384	323884	0.575091575091575	0.00170093559409747	0.0178744031859728
1188384	324079	-0.324885511328502	0.0982338037283451	0.244125875095277
1188384	324375	0.00549450549450549	0.978300654673385	0.987699645316692
1188384	324521	-0.163103268062151	0.416291936103202	0.606204787088024
1188384	324542	0.116101484762075	0.564148542218238	0.725394523858517
1188384	324557	-0.398656898656899	0.0394236050466699	0.134352577587817
1188384	324979	-0.604307068554126	0.000842902937124951	0.0115035139248444
1188384	325216	-0.601010516370265	0.000915473415790599	0.0122671581045634
1188384	325287	-0.209160315094007	0.295081640118729	0.488948383178636
1188384	325354	0.390407934228627	0.0440798773418734	0.144317711447999
1188384	326013	-0.463276884765681	0.0149468149634082	0.0721212009647954
1188384	326025	-0.221679399647079	0.266451452019779	0.459278358959563
1188384	326136	-0.09433674358116	0.639756549199733	0.780439332655595
1188384	326297	-0.0769348200079363	0.702895454010989	0.827198469715488
1188384	326393	-0.166491776849788	0.406540685884289	0.597624557427025
1188384	326696	0.171550671550672	0.39222337382569	0.583811237932371
1188384	326875	-0.471883319382437	0.0129541745033043	0.0658313697038386
1188384	326926	-0.189466186686268	0.343882626627596	0.537412492345995
1188384	327178	-0.231695986289845	0.244883109176788	0.43574265870935
1188384	327219	-0.338004053071955	0.0846388741817321	0.222160056549802
1188384	327294	-0.00834658603441232	0.967041974729661	0.982264673586218
1188384	327543	0.117216117216117	0.560387892757367	0.722941658913221
1188384	327824	-0.434809180574987	0.0234195325693267	0.0955818321249176
1188384	328191	-0.131868131868132	0.512045160706337	0.686272060154107
1188384	329085	-0.12156385896767	0.545829132828654	0.712665093823038
1188384	329226	0.0614737306790988	0.760670695645445	0.86566417521456
1188384	329265	-0.184427489513548	0.357102014289383	0.55006622073669
1188384	329470	-0.0149067316589162	0.941172434419733	0.969034142010155
1188384	329471	-0.191491971933294	0.338651628998417	0.532006702170285
1188384	329608	-0.216127067172825	0.278919437928378	0.472623862861643
1188384	329664	0.0787545787545788	0.696193154344846	0.822484034908968
1188384	330044	-0.752556870315726	5.95435083582739e-06	0.000473515727009149
1188384	330144	-0.637965914958519	0.000343528794527796	0.00637674618887002
1188384	330261	0.0957077366440103	0.634877865885084	0.777065154983473
1188384	330341	-0.17879048990332	0.372241486040336	0.565066114846347
1188384	330635	-0.147015748361209	0.464315529033762	0.64791900437681
1188384	330652	-0.404447000302606	0.0363958897662777	0.127580731532399
1188384	330698	0.0803053472550713	0.690499062344443	0.818451676217486
1188384	330707	0.0443396464743328	0.826181721352813	0.904802831183294
1188384	331130	0.272366424910736	0.169305670109317	0.346581614649045
1188384	331197	0.0736801145147937	0.714936693980959	0.834707455110537
1188384	331218	0.179698058122176	0.369779129320047	0.562584338216808
1188384	331566	0.276512240821496	0.162651374124968	0.337174442176487
1188384	332014	0.327888875748109	0.0949858475394703	0.239081572113035
1188384	332216	-0.704858224595021	4.04520080405121e-05	0.0015827923997128
1188384	332339	0.249618192238462	0.209235320402828	0.396302193560299
1188384	332750	-0.233211233211233	0.241723620100829	0.43249170657102
1188384	332844	NA	NA	NA
1188384	333089	-0.588254637126252	0.00124984948396628	0.0149372750675157
1188384	334177	-0.172240054718421	0.390294825703035	0.582388240312573
1188384	334213	-0.512084379900856	0.00632103661969031	0.0414601385416334
1188384	334730	-0.336508755515907	0.0861120014929855	0.224596657840278
1188384	334932	-0.159284192382303	0.427435826400229	0.614825564919845
1188384	335252	-0.372666898034143	0.0555671553719758	0.167555644564974
1188384	335282	-0.245928017370193	0.216269103487022	0.403722660084456
1188384	335337	0.0791323277720462	0.694804644973417	0.82137130870622
1188384	335481	-0.274228385189172	0.166293806714878	0.342745094478745
1188384	335648	-0.375877880117843	0.0533310778725509	0.162916698019304
1188384	335687	-0.261578970917285	0.187512079370924	0.370740184344179
1188384	336231	0.104443437435638	0.604147395721918	0.756133923024721
1188384	337739	-0.282404508591761	0.15351564579969	0.324795949249013
1188384	338795	-0.450312934570262	0.0184211549821058	0.0823744778409548
1188384	339066	-0.338734727747606	0.0839260277415905	0.220722152330046
1188384	339584	-0.0760421518171751	0.706191191664124	0.829433563129698
1188384	340878	0.474969474969475	0.0122956550986311	0.0637173926773724
1188384	341199	0.0443018823434235	0.826327544846298	0.904802831183294
1188384	341984	-0.402076023612905	0.037612397263637	0.130078417616979
1188384	342184	0.0286979090505794	0.887007700019495	0.940330697427001
1188384	342890	-0.211287117188757	0.29008650321424	0.484246967030861
1188384	343132	-0.118581995700378	0.555795173878173	0.719726798613317
1188384	343506	-0.395104626848081	0.041378221988543	0.138605839058627
1188384	343956	-0.161650207044752	0.420512802435023	0.609695905136894
1188384	343968	0.254578754578755	0.200027491204338	0.385789781148168
1188384	344051	-0.206786073661841	0.300721399459927	0.495321678107304
1188384	344498	0.116964434321197	0.561236046396541	0.723800194930765
1188384	344620	-0.225908911333797	0.257199356580908	0.449219051801609
1188384	344750	-0.154303349962092	0.44221153074924	0.62858125994037
1188384	344960	-0.414656507879798	0.0315120159227703	0.116454352739462
1188384	345030	-0.557166851247951	0.00253640826277037	0.02323514219295
1188384	345128	-0.0726273039202563	0.71884617451707	0.837477424730371
1188384	345256	0.134656494826945	0.503082767378417	0.67942374379324
1188384	345760	-0.772893772893773	2.29946589537122e-06	0.000264294861349229
1188384	346184	-0.3021231979281	0.125611040130845	0.286155097925827
1188384	346317	0.0452046510734051	0.822843117633903	0.902985889952773
1188384	346397	-0.218625964390232	0.273262760303392	0.467364970999865
1188384	346654	0.214285714285714	0.283135127405056	0.477419368983747
1188384	346736	0.343711843711844	0.0791910396518025	0.212253338560269
1188384	347225	-0.45629618448625	0.0167432687079782	0.0774613110791745
1188384	347434	0.211939935653445	0.288564034433319	0.482975435106142
1188384	347704	-0.524965698689654	0.0049307213688878	0.0353512537909734
1188384	347805	-0.158176950005517	0.430696916665199	0.617886823637641
1188384	348452	0.44993894993895	0.0185304537599793	0.08276260950723
1188384	348619	-0.038796406609574	0.847644321488961	0.918444556083005
1188384	348633	-0.460763380258185	0.0155743478443264	0.0739366910247595
1188384	348706	-0.220626558575257	0.268787527399591	0.462178833929732
1188384	348762	0.467032967032967	0.0140480996356	0.069214883402193
1188384	348994	0.107148777042034	0.594759434916772	0.749922935078466
1188384	349305	-0.24851497697403	0.211321633493618	0.398528312162276
1188384	350027	-0.630614380391904	0.000421655121243914	0.00728097434711322
1188384	350182	-0.108075104296863	0.591559373512668	0.747497333012305
1188384	350286	-0.462290097886608	0.0151906421815704	0.0728200481509494
1188384	351101	0.179209283113725	0.371104060014738	0.563958571525341
1188384	351362	-0.503816817379725	0.00737721990273114	0.0457561801049665
1188384	351598	0.10906178326357	0.588159014512963	0.745562245520827
1188384	351934	0.286455977528154	0.147450296082027	0.316499672593928
1188384	351951	-0.194139194139194	0.331888651489532	0.52500505741899
1188384	352039	0.370816050115064	0.0568889546940645	0.169939147504381
1188384	352723	0.24053724053724	0.226828617538364	0.415734722963052
1188384	352923	-0.39786261396714	0.0398541414951868	0.135287062685092
1188384	353057	0.455336740399229	0.0170035173200019	0.0782960083918208
1188384	353216	-0.2266108860143	0.25568428719335	0.447695815879725
1188384	353584	-0.190826009302533	0.3403659667814	0.534003779420997
1188384	353739	0.319083984340493	0.104742452991045	0.254748052306871
1188384	353748	-0.173660106675776	0.386339323623484	0.578741892795917
1188384	354006	0.0917283317311532	0.649078939404696	0.786158647471006
1188384	354180	-0.038575837490523	0.848500634786075	0.919094488217695
1188384	354218	0.260139622051475	0.190039996861363	0.374129323407516
1188384	354234	-0.184817527549546	0.356068133996808	0.549163894261562
1188384	354363	-0.11253841574252	0.57624578733869	0.735148111630837
1188384	354723	-0.0754074916133749	0.708537515294052	0.830333274255703
1188384	354739	0.0860937271517382	0.66939232295598	0.801823728549657
1188384	354952	0.0775691026568774	0.700556854580166	0.825473927458796
1188384	355545	0.217670691476801	0.275416424564614	0.469788572544301
1188384	355565	-0.650872053587232	0.00023663586373946	0.00505718832103371
1188384	355901	-0.330025954081663	0.0927243547742892	0.235524984019223
1188384	357005	0.0355339928843752	0.860326671359846	0.926293352238492
1188384	357651	-0.457097071574992	0.0165285482001716	0.0768850650631787
1188384	357755	-0.603920259145695	0.000851150608987944	0.0115945627402136
1188384	357981	-0.5114433975984	0.00639807821346976	0.0417791951516055
1188384	358499	-0.290603680339431	0.14142093232825	0.308342960679053
1188384	358708	-0.512820512820513	0.00623352581708641	0.0410508647363363
1188384	360490	-0.337822309649495	0.0848168946990165	0.222492149693303
1188384	360606	-0.43340045887871	0.0239236615513892	0.0969600299570353
1188384	360851	0.825396825396825	1.16771636427941e-07	4.09034360744731e-05
1188384	361421	-0.304281857782084	0.122798378954924	0.282680292784361
1188384	361866	0.105022135248929	0.60213397687986	0.754570737975353
1188384	362802	0.431079229568278	0.0247735745920886	0.0992189393087099
1188384	362922	-0.251917414582788	0.204932322347874	0.391604666369908
1188384	363072	0.0866910866910867	0.667227672354068	0.799955465379598
1188384	363234	0.153352725338631	0.445062377784313	0.631303749708465
1188384	363755	-0.248408177659529	0.21152435041354	0.398660804930055
1188384	364265	-0.676754422893297	0.000106124363908706	0.00299099931384077
1188384	364267	-0.342246185047489	0.0805636912475682	0.214797576229471
1188384	364477	-0.183788736685626	0.358798994341016	0.551697896470635
1188384	364577	-0.175904736733706	0.380134059313159	0.572694102993544
1188384	364679	-0.432187608122194	0.0243647349996514	0.0980990643992532
1188384	364774	0.159511168388205	0.426768999907879	0.614707068437336
1188384	364798	-0.242575772467677	0.222795711245782	0.411521720508216
1188384	366287	0.653846153846154	0.000216626968657278	0.00479972283567151
1188384	366423	-0.00245024361494803	0.990322402661396	0.994614105916001
1188384	366518	-0.0549954401504568	0.785276997149063	0.880779180685627
1188384	367520	-0.278125480266786	0.16011275520445	0.334266901457055
1188384	367972	-0.0976800976800977	0.627885282897159	0.771716648453051
1188384	368077	0.167277167277167	0.404298950703974	0.595459621859733
1188384	368464	-0.265038180294304	0.181532215178198	0.36294639097749
1188384	368578	-0.493815901559727	0.00884956311085049	0.0514603843821472
1188384	369011	0.141025641025641	0.48290690742722	0.662859341488083
1188384	369800	0.139194139194139	0.488666025454045	0.667154284194498
1188384	369862	0.0845672426277712	0.674935531664892	0.80656403001975
1188384	369867	-0.136183212455368	0.498208757176069	0.675100863194033
1188384	369949	-0.276968860684144	0.161929957768226	0.336342445106049
1188384	369980	-0.306876877068104	0.119478591760422	0.278367798089215
1188384	370450	0.138910091680996	0.489562307130299	0.667944047343128
1188384	370494	-0.182353500679987	0.36262931415122	0.555440132201223
1188384	370503	-0.477159295131648	0.0118454638097849	0.0621728375203552
1188384	370837	-0.281999669208167	0.154131355222223	0.325895443809909
1188384	370980	-0.208166599946613	0.297433959127355	0.491613122871773
1188384	371006	0.144144159267898	0.473181009093338	0.655292857018447
1188384	371014	0.201431898679378	0.31368521486923	0.506913102060205
1188384	371122	0.0260145276742182	0.897515425413147	0.945925222444
1188384	371644	-0.184981684981685	0.355633529323599	0.548608627808407
1188384	371739	-0.284316187716396	0.150631924146333	0.320801515350441
1188384	372074	-0.241537193359303	0.224844311276152	0.413630173173947
1188384	372225	-0.111738667154384	0.578976768224867	0.737417211853886
1188384	372238	-0.618625983037165	0.000582574930335394	0.00910822781625326
1188384	373024	-0.342490842490842	0.080333307496471	0.214338705093957
1188384	373381	-0.474969474969475	0.012295655098631	0.0637173926773724
1188384	373609	-0.544427506295788	0.00332522392769714	0.0276076153635893
1188384	373656	-0.417445941921597	0.0302737457696976	0.11344558017417
1188384	373909	-0.437802817571692	0.0223769150749748	0.0932297496568822
1188384	373981	-0.814608192724763	2.32149880937921e-07	6.56805586222826e-05
1188384	374660	-0.213773117558324	0.284315862254807	0.47891630014801
1188384	374710	-0.235100640637952	0.237821831950263	0.428678040124919
1188384	374954	-0.302878067683187	0.124622166392338	0.285081158682005
1188384	375157	-0.378841691490899	0.051330285859204	0.159218040388069
1188384	375482	0.0487608338144497	0.809149738530109	0.894380988223514
1188384	375987	0.200030560001003	0.317134314714716	0.510691772995064
1188384	376092	0.352474103639929	0.0713537365011757	0.199194719431745
1188384	376286	0.0112959854773557	0.955405632454283	0.976173877676743
1188384	376351	-0.465393696274399	0.0144346642286395	0.0706463007756965
1188384	376388	0.716117216117216	2.6639009669141e-05	0.00120588649308431
1188384	376451	0.481567735606738	0.0109806595318885	0.0590667140889007
1188384	376561	-0.25103071804706	0.206584563952248	0.393484218651667
1188384	376723	-0.0392297118135004	0.845962597322191	0.917271823111751
1188384	377029	-0.014451832825402	0.942964717897825	0.970317850711519
1188384	377114	0.388664893376362	0.0451173375654471	0.146699100263296
1188384	377229	0.321123321123321	0.102418948894976	0.250880382308173
1188384	377419	-0.511174835249711	0.00643059221105503	0.0419356704827312
1188384	377485	0.254051045810704	0.200993600315607	0.38663936295021
1188384	377631	0.160452442635821	0.424009738856411	0.612231944062766
1188384	377658	-0.0755076771630822	0.708166958467646	0.830097386102781
1188384	377752	-0.450272054135818	0.0184330766589256	0.082402741964787
1188384	377967	-0.471306471306471	0.0130804491913063	0.0661531689592644
1188384	378678	-0.102067234884601	0.612444289517888	0.762012763727807
1188384	378757	-0.14755403526816	0.462663387690654	0.646594828508113
1188384	378819	-0.105616605616606	0.600068643069088	0.752939008685068
1188384	379515	-0.496202253630804	0.00847761173894185	0.0499261599291858
1188384	379858	-0.569378727439687	0.00193666678130099	0.0195018765821357
1188384	379939	-0.101343101343101	0.614982081837864	0.762827548942961
1188384	380376	-0.210044270497858	0.292999002248834	0.487128638386806
1188384	380826	-0.113028901146003	0.57457370594029	0.733771797355999
1188384	380931	-0.0766880859875814	0.703805876845967	0.827821559014859
1188384	380944	-0.016498632045137	0.934902666336551	0.965477899019425
1188384	381621	NA	NA	NA
1188384	381810	-0.365745691942491	0.0606358976746645	0.177721998091061
1188384	381883	0.354883416883071	0.0693070394339962	0.195184755772005
1188384	381994	-0.0818195704846306	0.684954971639449	0.814230371121638
1188384	382237	-0.281867620009651	0.154332565649614	0.326180247929482
1188384	382437	-0.405066842448664	0.0360831028162356	0.126907628169366
1188384	382486	-0.0372576004887364	0.853621880202606	0.921930625847244
1188384	383335	0.705774815264195	3.91273415384522e-05	0.00153914825859281
1188384	383372	-0.149641182290826	0.456286595874592	0.640698949530607
1188384	383408	-0.0873682857506943	0.664776848147746	0.79817390195408
1188384	383428	-0.166259292940737	0.407205596061925	0.598303078923703
1188384	383897	-0.539915098846979	0.00365082006422581	0.0292702260408121
1188384	384586	-0.213129780927908	0.2858021670059	0.480463352765945
1188384	384639	0.6001221001221	0.00093593557888568	0.0123697438827135
1188384	385508	-0.277862608373061	0.160524485637011	0.334881460218251
1188384	385760	0.165928284357845	0.408153338779971	0.598798556056137
1188384	385898	-0.57474429606395	0.00171452344274333	0.0179914899355491
1188384	385926	-0.624408307952514	0.000499287987516011	0.00825339873296129
1188384	386073	-0.404398365008029	0.0364205236933159	0.12763667093284
1188384	386228	0.410992385571582	0.0332001482207139	0.120602612499541
1188384	386290	-0.635003172848711	0.0003733375522661	0.0067411238361585
1188384	386384	-0.161285932106072	0.421574636519554	0.610333207289479
1188384	386395	0.303418803418803	0.123917316865299	0.283923308787148
1188384	387060	0.294871794871795	0.135404239102896	0.300462619258191
1188384	387380	-0.216480966566228	0.278113817709303	0.472134570882872
1188384	387382	0.0323862036441579	0.872595598953091	0.932819670401137
1188384	387419	0.228362084785462	0.251930097820773	0.44356442476283
1188384	387581	0.454187364893875	0.0173196582709161	0.0792556181902698
1188384	387622	-0.445122887188774	0.0199861603030053	0.0868132242036652
1188384	387629	0.362026862026862	0.0635039551684306	0.183550135253035
1188384	387737	0.454212454212454	0.0173127060928784	0.0792484542745572
1188384	387767	0.486329758444424	0.0101062566782626	0.055980138648569
1188384	388641	-0.505726118109405	0.00712098896313768	0.0445614587944201
1188384	388648	-0.68906549203785	7.04618580552603e-05	0.00232429339845065
1188384	388673	0.0569002841415286	0.778019806867389	0.877098666828005
1188384	388965	0.154841932227753	0.44060072857485	0.627057331397556
1188384	388968	0.0190127739705412	0.925008467140223	0.960542855488932
1188384	390574	0.0415584653271951	0.836935799642477	0.91077726168419
1188384	391847	-0.193884118425971	0.332536713626455	0.525825465484996
1188384	392938	-0.0708721758537101	0.725378958573975	0.841845921087155
1188384	393339	0.438092838323393	0.0222779516404898	0.0930259365283064
1188384	393402	0.149916258225732	0.455449639956716	0.639856293262338
1188384	393589	-0.390983082215016	0.0437417250797418	0.143580602269782
1188384	393618	0.208613355967133	0.296374948617058	0.490358551962905
1188384	393679	-0.284885638038004	0.149780462214634	0.319636347944618
1188384	393715	-0.163383739848147	0.415479929948522	0.605142137353
1188384	393820	0.106597454220394	0.596667532883481	0.750912980648568
1188384	393872	-0.561823418283207	0.00229122199954745	0.0217473922950594
1188384	394068	0.376326576151021	0.0530243111313473	0.162384193456366
1188384	394395	-0.181041064542485	0.366152851623484	0.558742947109709
1188384	394684	-0.32152673254597	0.101963920213948	0.25018232057832
1188384	394695	0.534798534798535	0.00405251992895333	0.0312477322823697
1188384	394722	-0.348731298140368	0.0746250073940868	0.204523678983198
1188384	394876	0.0846301626527743	0.674706716865542	0.806424991349895
1188384	395222	-0.34993913679622	0.0735570207313267	0.203033937898551
1188384	395231	-0.33781313572423	0.0848258882293186	0.222492149693303
1188384	395650	0.263736263736264	0.183767019679487	0.365694629179577
1188384	395873	-0.165445665445665	0.409537378963603	0.600051182084706
1188384	396458	-0.589007661045751	0.00122752367536775	0.0148148714618624
1188384	397137	-0.172850835054302	0.388590697090533	0.580907101993124
1188384	397420	-0.595205437315961	0.00105651210619187	0.0134110492720403
1188384	398071	0.467104264333899	0.0140314830727253	0.069214883402193
1188384	398161	-0.483881038211727	0.0105483305534706	0.0576903491087953
1188384	398334	0.574481074481074	0.00172488465102983	0.0180487218961243
1188384	398394	0.207970704367455	0.297899066400427	0.49216070352421
1188384	398604	-0.224022172289632	0.261300419814536	0.453866797675497
1188384	398872	-0.648632739557171	0.000252755877024019	0.00528202338462695
1188384	398942	0.44115402742646	0.021254988541052	0.089960699486754
1188384	399494	-0.436623810077762	0.0227829241226555	0.0940543880330591
1188384	400278	-0.701893838964087	4.50132955712249e-05	0.00168937654194863
1188384	400591	-0.674095565783823	0.00011565043694438	0.00316843431718011
1188384	400682	-0.317744454651121	0.106289859276423	0.257108913132971
1188384	400794	-0.354769578524771	0.0694027146084935	0.19533914733665
1188384	400838	-0.181769638772616	0.364194358192494	0.556851735369775
1188384	400895	-0.488318878536799	0.00975864224211784	0.0549862675856138
1188384	401054	0.139928016412533	0.486354202448475	0.665454437285235
1188384	401171	-0.200642696559233	0.315624809581944	0.508985224001925
1188384	401310	0.200274769544469	0.316531571597947	0.510010064884199
1188384	401412	0.0109990880300914	0.956576624715574	0.976786876303278
1188384	402529	-0.62016378657869	0.000559320627445724	0.0088671606368335
1188384	402552	0.0105375301971517	0.958397227275317	0.978007907863943
1188384	402667	-0.495719488909305	0.00855178137510577	0.0502050309619138
1188384	402751	-0.128610630166538	0.522613508035261	0.695553182842163
1188384	402830	0.0329771007739456	0.870290217961361	0.931220904704036
1188384	403438	-0.104440747618234	0.60415676081808	0.756133923024721
1188384	403714	0.273240729790091	0.167886670396434	0.344676066825613
1188384	404029	-0.498854582625468	0.0080796747625293	0.048399094098669
1188384	404104	0.256563466822412	0.196422462089903	0.3820752463769
1188384	404368	0.306940132363354	0.119398502121355	0.278337943782186
1188384	404517	-0.0317557266712069	0.875056520338481	0.933874103325829
1188384	404562	0.34912911470015	0.0742719485595326	0.203821844284246
1188384	404610	-0.223403777532976	0.262653756498426	0.455196379503457
1188384	404859	-0.356586784798689	0.0678875517092141	0.192307833828293
1188384	406220	-0.187147665535201	0.34992857173015	0.542827363041019
1188384	406268	-0.214707887187289	0.282165023027145	0.476493551282755
1188384	406420	-0.164220459928622	0.413062729050447	0.603174081368753
1188384	406457	0.141260420299919	0.48217116013454	0.662653162811709
1188384	406669	-0.769184634488245	2.75459937029619e-06	0.000294008604828773
1188384	406774	-0.24335094159485	0.221274883810328	0.409432284067105
1188384	407444	0.254312321692901	0.200514867883997	0.386375211042484
1188384	407716	-0.642649984590103	0.000300649405018979	0.0059054126123354
1188384	407742	-0.256098584685684	0.197262839337371	0.382765878703693
1188384	407819	0.291775752754985	0.139749825948501	0.306533960125965
1188384	408113	-0.220312478149672	0.269486966006965	0.462894599403907
1188384	408228	-0.172319045804765	0.390074194255392	0.582320806279586
1188384	408358	-0.023813158573885	0.906148354532194	0.950753418177318
1188384	410074	0.0899477283891544	0.6554726352712	0.790694769605599
1188384	410369	0.213248228537418	0.285528147319287	0.480243523878055
1188384	410790	0.0375515192895879	0.852479520000587	0.921233928180449
1188384	410880	0.451159951159951	0.0181755660203184	0.0817233885363459
1188384	410932	0.211106567705622	0.290508465159094	0.484678635884882
1188384	411129	-0.259007025848108	0.19204565567111	0.376917780980972
1188384	411130	0.1264355569096	0.529728162290958	0.700904822702094
1188384	411513	-0.277777777777778	0.160657514017157	0.334881460218251
1188384	412099	0.230745893695324	0.246877985512127	0.437915230631108
1188384	412102	-0.299496263602323	0.129097030525425	0.291165953256179
1188384	412425	-0.446480425528956	0.019566667286005	0.0856995561511479
1188384	412570	0.101953601953602	0.612842239017633	0.762012763727807
1188384	412682	-0.0500610500610501	0.804156586539606	0.891197497057698
1188384	412836	0.257020757020757	0.195598213113834	0.380993103578806
1188384	412903	-0.340055138263658	0.0826494125060624	0.218513427507538
1188384	413010	-0.565496209568031	0.00211246507928283	0.0206502234195409
1188384	413053	-0.322334385326288	0.101057466217065	0.248829697570787
1188384	413063	0.118778631491341	0.55513541582146	0.719129368456927
1188384	413259	0.228972678595048	0.250629643801605	0.44203699415884
1188384	413392	0.353309964408563	0.0706384804111073	0.197798500915152
1188384	413728	-0.271755737859367	0.17030181040235	0.347906064058084
1188384	414111	0.191872980080483	0.33767317182913	0.531036633238927
1188384	414121	-0.114682508724087	0.568952444826706	0.728940901183533
1188384	414172	0.113775489634489	0.572032705551086	0.731613071726296
1188384	414216	-0.244810744810745	0.2184298437993	0.406100780996882
1188384	414230	0.717447726264485	2.53231012353958e-05	0.00117524752484272
1188384	414245	-0.71978021978022	2.31553023407301e-05	0.00110759506172885
1188384	414277	0.0806941386442907	0.689074062315318	0.817487106264249
1188384	414368	0.0264911599124456	0.895647720675808	0.945154992067254
1188384	414443	0.0573870573870574	0.776168154160933	0.875554813986784
1188384	414987	0.198560150093489	0.320778406595557	0.514391816529377
1188384	415047	0.589784445600413	0.00120485593931642	0.0146638404495537
1188384	415069	0.288012264547904	0.145166748530172	0.313289306788307
1188384	415148	0.459682431523477	0.0158508272122141	0.0746231583827501
1188384	415195	-0.55011975835598	0.00295013046567889	0.0255926932084414
1188384	415603	0.290381692926132	0.141739051267249	0.308608098600528
1188384	415656	0.0857321838635139	0.670703701483569	0.803075840825773
1188384	415936	-0.0482511968229251	0.81110887329576	0.895427555122229
1188384	415965	0.0367249317969589	0.855692911041164	0.923409606335069
1188384	416586	-0.483895594097536	0.0105456558641859	0.0576903491087953
1188384	417652	-0.199053581925295	0.319552691623174	0.513134912039964
1188384	418260	-0.19047619047619	0.341268565838096	0.534861312518384
1188384	418441	-0.253435126318286	0.202125236609736	0.388105779300762
1188384	418686	-0.289830390116125	0.142531326057042	0.309554306015826
1188384	419673	-0.650652545839674	0.000238175023640915	0.00507095650912467
1188384	420803	-0.172161172161172	0.390515225032867	0.582388240312573
1188384	420862	-0.226294114443882	0.256367251892471	0.448208557319316
1188384	421266	-0.197728284189489	0.322851329816944	0.51633751106282
1188384	421282	-0.226757621306858	0.255368325985473	0.447492805356754
1188384	421328	-0.2370189813038	0.233903230427493	0.424366053280218
1188384	421644	-0.499236664494455	0.00802366354842508	0.0481812808671142
1188384	421832	-0.304513540872406	0.122499269919652	0.28234517610182
1188384	421954	-0.445733480998361	0.0197965787456749	0.0862339448569096
1188384	422009	-0.441759100776156	0.021057405362441	0.0896921099282665
1188384	422282	0.276598995742819	0.162514134782074	0.337127460647754
1188384	422941	-0.401169998525599	0.0380857445825569	0.131239739190656
1188384	424094	0.112942612942613	0.57486770910313	0.733771797355999
1188384	424279	-0.0223071174182739	0.912060534039941	0.954153804162247
1188384	424283	0.472527472527473	0.0128143632713537	0.0653465901033468
1188384	424422	-0.275219287316538	0.164706452920148	0.340506045804057
1188384	424527	-0.212584034777635	0.287066863704803	0.481631512920352
1188384	424594	-0.48227419900824	0.0108470917937597	0.0586484433920588
1188384	424786	-0.236710497100218	0.23453045650428	0.424766753806754
1188384	424815	0.395970085517037	0.0408950615078216	0.137597551714126
1188384	424946	0.107464510487276	0.593667878394967	0.749173941630163
1188384	425192	-0.220082739152292	0.269999322707367	0.463612282407888
1188384	425200	0.12578232477488	0.531873863665934	0.702437572636648
1188384	425305	0.0735765540552089	0.715320943524069	0.834957293012227
1188384	425382	-0.604672532522115	0.000835174311519713	0.0114725345201475
1188384	425776	-0.294666334087235	0.135689550705378	0.301004926112412
1188384	425982	0.00427350427350427	0.983121959825627	0.990595868293585
1188384	426058	0.308044576936539	0.11800648116954	0.276168456319886
1188384	426550	0.127919403108434	0.52486950362172	0.696794814770145
1188384	426676	-0.498701022261107	0.00810227818999329	0.0484555759069843
1188384	426979	-0.240721011089326	0.226463067235609	0.415608698966335
1188384	427622	-0.427742360204746	0.0260381821536947	0.102618198726267
1188384	427698	-0.100503219271722	0.617930949396237	0.764919712994288
1188384	427715	0.231473570275882	0.245349153756778	0.436499771485733
1188384	427878	0.63980463980464	0.000326096875898527	0.006206387112832
1188384	428253	0.606227106227106	0.000802983227724943	0.0112237259689288
1188384	429470	-0.653640673162665	0.000217959878248756	0.00481475334654008
1188384	429621	-0.157605405093764	0.432385537487577	0.619568304678962
1188384	429633	0.146587280611422	0.46563280634329	0.648814630966602
1188384	430218	0.717948717948718	2.48428163743724e-05	0.00116027782380878
1188384	430715	0.785714285714286	1.19932860517894e-06	0.000178227499387803
1188384	430998	0.287853487781013	0.145398551037264	0.313559584119061
1188384	431108	-0.324885511328502	0.0982338037283451	0.244125875095277
1188384	431115	-0.243435973489231	0.221108483228564	0.409316792743267
1188384	431753	-0.755501787039524	5.21738652628948e-06	0.000449546806476188
1188384	431808	0.0320904885271643	0.873749711992044	0.93366741071826
1188384	432021	-0.394138304088277	0.0419230387798669	0.139572696657479
1188384	432137	-0.516414773987321	0.00582078598010866	0.0393236628159722
1188384	432375	0.196795062927943	0.325186552242024	0.519000277347002
1188384	433008	-0.415362664774046	0.0311947570065931	0.11568874844492
1188384	433242	0.0170940170940171	0.932558670386071	0.964349698370695
1188384	433456	0.101358572391408	0.614927816762196	0.762827548942961
1188384	434434	-0.625611714429574	0.000483326856495434	0.00808034626450094
1188384	434665	-0.778015303444569	1.78201799269124e-06	0.000222178378885369
1188384	434824	0.205464816925957	0.30388889200469	0.498196275816024
1188384	435078	0.24908697207709	0.210238167065398	0.397022899670999
1188384	435628	0.459145916627025	0.0159895499741366	0.075060069948787
1188384	435638	-0.378973388320797	0.0512427683884221	0.159013627616635
1188384	435865	-0.637812755383036	0.000345016990643049	0.00637674618887002
1188384	436262	0.215506715506715	0.280335203278931	0.474383656618315
1188384	436265	-0.0290032059553728	0.885813349485541	0.939859079592622
1188384	436349	-0.481515631539555	0.0109905646279681	0.0590983869907406
1188384	436749	0.528549642960184	0.00459358991581013	0.0337061819657848
1188384	437324	0.252621582248358	0.203626639216249	0.389767774674663
1188384	437480	-0.31628759336596	0.107992040896402	0.259783269477273
1188384	438306	-0.227175583109403	0.254469736426352	0.446637698178928
1188384	438553	-0.739450786047317	1.04953064910273e-05	0.000683216588920324
1188384	440310	0.456113575761337	0.0167925468632712	0.0775916926672253
1188384	440506	-0.0293353872897848	0.884514101102011	0.93908476005369
1188384	441195	-0.373415034042886	0.0550397311523172	0.166545562466658
1188384	442175	-0.173854912550653	0.385798496733942	0.578343945786607
1188384	443669	-0.333384220034391	0.0892528461910891	0.230204746347003
1188384	444108	-0.0423252750738017	0.833967811230869	0.908906914499485
1188384	444139	0.271450394333682	0.170801422894165	0.348471853226869
1188384	444147	-0.469528165030829	0.0134761697798501	0.0673812513645941
1188384	444747	-0.507708752671421	0.00686288666125211	0.0435201674829056
1188384	445161	-0.483482893379039	0.0106217106230974	0.0578765209951882
1188384	445210	-0.142006428092315	0.479837135413811	0.660432588287771
1188384	445265	0.36996336996337	0.0575061010547246	0.171053327682392
1188384	445464	0.367882770276045	0.0590339031701192	0.17429395613863
1188384	445503	-0.428702310061293	0.0256691339021338	0.101753890899276
1188384	445633	-0.509002490022938	0.00669875181012613	0.0429982707812285
1188384	446903	0.385825681479465	0.0468484920172193	0.150029389324626
1188384	447008	-0.0284143107444027	0.888117379449454	0.940968472368915
1188384	447660	0.170966266684303	0.393862484554373	0.585826645944898
1188384	447733	0.819291819291819	1.73228228048372e-07	5.42241210861203e-05
1188384	447854	0.451770451770452	0.0180002265975731	0.081232924448925
1188384	448035	-0.216117216117216	0.278941884259628	0.472623862861643
1188384	448810	0.422225619329269	0.0282433469830401	0.108291926196113
1188384	449271	-0.15995115995116	0.425477983365999	0.613508976897047
1188384	449339	0.373015873015873	0.0553206440378798	0.166957150761548
1188384	449729	-0.717056114324205	2.57042673236775e-05	0.00117807221453565
1188384	449799	-0.599083997393346	0.000960347417693193	0.0125923629314637
1188384	449986	0.0873015873015873	0.665018085108835	0.798282153077774
1188384	450444	-0.244810744810745	0.2184298437993	0.406100780996882
1188384	450529	-0.141352466919343	0.481882862181034	0.662318821786938
1188384	451914	0.389618338773654	0.0445474797218974	0.145502293704153
1188384	452536	0.300458029273727	0.12781266313921	0.289427395123265
1188384	453074	-0.0195390019067775	0.922938869101282	0.959946920057972
1188384	453099	0.677655677655678	0.000103056581164792	0.00293831089553569
1188384	453208	-0.272283272283272	0.169441065265165	0.346581614649045
1188384	453877	-0.635488909302243	0.00036830049328075	0.00669769698040345
1188384	454247	-0.360805860805861	0.0644681983349135	0.185209164987942
1188384	454375	-0.0336288989641125	0.867748432114937	0.929986753567608
1188384	454376	-0.00549450549450549	0.978300654673385	0.987699645316692
1188384	454453	0.160515623029419	0.423824882623792	0.61202509552034
1188384	454555	-0.276030547218952	0.163414867254563	0.338566332495301
1188384	454745	-0.40226030718699	0.0375166965738404	0.129900127087395
1188384	454798	-0.157509157509158	0.43267025300922	0.619568304678962
1188384	454931	-0.231379731379731	0.24554595628167	0.436499771485733
1188384	455296	-0.478167961222212	0.0116427581621569	0.0615480625517973
1188384	455508	0.30505913010276	0.121797010186279	0.281494187895249
1188384	456428	-0.546651605067401	0.00317408652640109	0.0267591039412188
1188384	456442	0.638986421732582	0.00033375574263859	0.00626302868073843
1188384	456981	-0.057997557997558	0.773847538703759	0.87421062653841
1188384	458147	-0.020461141252011	0.91931338245479	0.958276831617778
1188384	458214	0.242368742368742	0.223203074699925	0.411912146887268
1188384	458315	0.397494820198579	0.0400547649915787	0.135811408747662
1188384	458454	-0.0995419893732063	0.621312977171436	0.767360366662774
1188384	458665	0.466870250771879	0.01408608332842	0.0693555749423409
1188384	458695	0.618437118437118	0.000585488240708772	0.00911596514140371
1188384	458764	0.448717948717949	0.0188910087303827	0.0838384677047933
1188384	459465	-0.44115402742646	0.021254988541052	0.089960699486754
1188384	459574	-0.53534896439963	0.0040075756447174	0.0310476318510176
1188384	459678	-0.69375306622317	5.99761226272077e-05	0.00204827183906527
1188384	459762	0.264957264957265	0.181670556223371	0.36294639097749
1188384	459901	-0.231379731379731	0.24554595628167	0.436499771485733
1188384	460101	0.746642246642247	7.72223920419039e-06	0.00056242367906955
1188384	460861	0.0751145073184318	0.709621549209489	0.830974999429262
1188384	460908	0.151404151404151	0.45093661160582	0.635518673239278
1188384	460947	-0.199480550141534	0.318494400390414	0.511817544352132
1188384	461126	-0.495877885711923	0.00852738632884042	0.0501418495882895
1188384	461303	0.105681143725663	0.599844603204595	0.752939008685068
1188384	461423	0.299496263602323	0.129097030525425	0.291165953256179
1188384	461590	-0.40787666480398	0.0346920544148955	0.12391102319785
1188384	461764	0.0793650793650794	0.69394958716381	0.82061486543982
1188384	462117	0.376068376068376	0.0532006692293398	0.162619623042187
1188384	462182	0.465811965811966	0.0143352038596256	0.0702465850376833
1188384	462384	0.0866910866910867	0.667227672354068	0.799955465379598
1188384	462421	0.446275946275946	0.0196293879687947	0.0858464791310665
1188384	462967	0.184704627400006	0.356367217984636	0.549356209889561
1188384	463091	-0.374828274881475	0.0540541087830231	0.164413360430458
1188384	463322	0.59746604268068	0.000999496972340027	0.0129328051513337
1188384	463473	0.297664482173563	0.131569216603772	0.294574085325626
1188384	464196	0.0842619457229778	0.6760461737359	0.807294852667483
1188384	464456	-0.0354090354090354	0.860813126142242	0.926293352238492
1188384	464868	0.286805184850861	0.146935674757229	0.315441069170925
1188384	465095	0.217371396212899	0.27609341614367	0.470253636979938
1188384	465337	0.299893144917534	0.128565889624419	0.290591698902205
1188384	465353	0.30102274812629	0.127062881110117	0.288217727547418
1188384	465803	-0.48228475706018	0.0108451059501287	0.0586484433920588
1188384	465853	-0.624293710760733	0.000500831665163277	0.00826308869714629
1188384	466645	0.16307124381152	0.416384706785933	0.606264970518987
1188384	466879	0.266178266178266	0.179590802937974	0.360849480035983
1188384	467025	0.296092796092796	0.133717670206977	0.29784320425209
1188384	467102	-0.304686310983811	0.122276567030888	0.282058355822501
1188384	467319	0.0308349873841332	0.878652446037354	0.935908605652926
1188384	467395	-0.272366424910736	0.169305670109317	0.346581614649045
1188384	467560	-0.1966580358443	0.325530304523935	0.519251402547443
1188384	467829	-0.501304076726535	0.00772621429110102	0.0468984032583709
1188384	468027	0.295482295482295	0.13455903790679	0.299173729134759
1188384	468049	-0.473716735400996	0.0125595275452519	0.0645843303899848
1188384	468280	-0.468378314229336	0.0137372847035479	0.0682549586486312
1188384	468754	-0.467327622235513	0.0139795325176171	0.0691084954298329
1188384	469554	-0.325240528856592	0.0978455949307933	0.243570963218584
1188384	469667	0.214896214896215	0.281732950911275	0.475873154283201
1188384	470213	0.0467104264333899	0.81703857796926	0.899451628186452
1188384	470558	-0.456113575761337	0.0167925468632712	0.0775916926672253
1188384	470642	-0.173713938827443	0.386189829510556	0.578576860667953
1188384	470794	0.481147921954395	0.0110606788943119	0.0593184168463387
1188384	470852	0.00702182881024815	0.972270857814908	0.984652637170299
1188384	471616	0.322344322344322	0.1010463512284	0.248829697570787
1188384	471980	-0.263125763125763	0.184821531708921	0.367097930943923
1188384	472309	-0.654556563877045	0.000212073767860143	0.00473412300462455
1188384	473058	0.441391941391941	0.0211771192217526	0.0898119855838638
1188384	473232	-0.446886446886447	0.0194426134803903	0.0853085981280948
1188384	473736	0.787360717462173	1.09966245936062e-06	0.000172108873426739
1188384	474297	0.122748097325242	0.541894368681622	0.709446512203022
1188384	474775	-0.441050784797277	0.021288852584467	0.0900781130925161
1188384	474834	-0.127594627594628	0.525931104539334	0.697637580919906
1188384	475411	-0.353228518845961	0.0707079307827981	0.197917632739065
1188384	475542	0.0244237523834718	0.903752753778428	0.949255776321387
1188384	475543	0.0183150183150183	0.927753397863478	0.962085570548213
1188384	475639	0.373146478357111	0.05522860633788	0.166957150761548
1188384	475700	0.661172161172161	0.000173551340615324	0.00417886632263939
1188384	476043	-0.0287242333879143	0.88690470718147	0.940330697427001
1188384	476111	-0.0953108571825756	0.636288644468431	0.777943653924327
1188384	476149	0.50587697124266	0.00710106766691236	0.0444935721957473
1188384	477191	-0.0512869220662463	0.799455789864958	0.889164512489283
1188384	477636	-0.0183150183150183	0.927753397863478	0.962085570548213
1188384	477942	-0.211719509243672	0.289077534990076	0.483394941438282
1188384	478019	-0.587590464080652	0.00126983181979749	0.0151024783612455
1188384	478139	0.0116012823821491	0.954201606146551	0.975425011680269
1188384	478153	-0.270493057646951	0.172374522627549	0.350854174999517
1188384	478429	-0.559511397162458	0.00241028630485081	0.0224715666140464
1188384	478443	-0.0929446569523671	0.644725298223549	0.783381160693343
1188384	478489	0.29757857050109	0.131686002836654	0.294790698985523
1188384	478506	0.0448786450046295	0.824101032545332	0.903373399210709
1188384	479143	0.735653235653236	1.22928132366739e-05	0.000750422690198946
1188384	479655	-0.690581598642666	6.6905478431211e-05	0.00224516784948991
1188384	479682	0.343551607965091	0.0793402324169517	0.212498361426942
1188384	479854	0.119047619047619	0.554233483198488	0.718467090035788
1188384	479870	-0.652625152625153	0.000224653834803073	0.00489645513721898
1188384	480690	0.177655677655678	0.375333767137605	0.567864087014443
1188384	481014	0.346153846153846	0.0769437273868918	0.208662878767918
1188384	483945	0.0427350427350427	0.832382685221938	0.908053838423933
1188384	484747	0.122710622710623	0.542018678436784	0.709446512203022
1188384	485212	-0.365775610269504	0.0606132394938496	0.177708644765547
1188384	485527	0.424908424908425	0.0271528409542397	0.105568867896082
1188384	485582	-0.0632157647636757	0.754091490672186	0.861567429101279
1188384	485635	0.137678196329754	0.49345901179542	0.67145477076713
1188384	485980	-0.0109974065979895	0.956583256699224	0.976786876303278
1188384	485986	-0.0284056253366667	0.888151367461205	0.940968472368915
1188384	485995	-0.304958654986869	0.121926115186881	0.281597646252652
1188384	486626	-0.36188407022604	0.063616139295411	0.183802168364903
1188384	486630	0.344069611702159	0.0788587005851522	0.211748348787874
1188384	486746	-0.419477947186129	0.0293966392498128	0.111431538223369
1188384	486772	0.0115995115995116	0.954208589457751	0.975425011680269
1188384	486806	-0.553724053724054	0.00273184565401637	0.0243714610558756
1188384	486925	-0.451416982649821	0.0181015748603949	0.0816402113262202
1188384	486935	-0.256990215736552	0.195653188405576	0.381028229546636
1188384	487638	0.183511458936494	0.359537118885251	0.552428543976895
1188384	487862	-0.125763125763126	0.531936989990816	0.702437572636648
1188384	488754	-0.708791208791209	3.50359353043891e-05	0.00142783567921932
1188384	489046	0.271408948361331	0.170869317390708	0.348562035143109
1188384	489512	0.234065398210529	0.239954493569127	0.43103913423553
1188384	489984	-0.33063654789125	0.0920857253214851	0.234570675177479
1188384	490241	-0.550618472796653	0.00291906551125386	0.0254114152671993
1188384	490246	-0.506797154057349	0.00698056373225989	0.0440043974864254
1188384	490519	-0.432829386999507	0.0241305252037453	0.0974494336528961
1188384	490748	-0.531603078217031	0.00432200198812428	0.0324249328145254
1188384	491179	0.114902544946785	0.568206318562471	0.728606306053595
1188384	491361	0.0164835164835165	0.934962182390548	0.965477899019425
1188384	491612	0.474969474969475	0.0122956550986311	0.0637173926773724
1188384	491648	0.280873152409926	0.155853907777009	0.328371812603546
1188384	491669	0.252747252747253	0.203394217170351	0.389424222151251
1188384	492156	-0.537877508779505	0.00380652239940591	0.0300922962854769
1188384	492392	0.141636141636142	0.480994922267485	0.661345541719556
1188384	492435	-0.528256259293959	0.00462043145680767	0.0338862350910042
1188384	492540	-0.114411982402673	0.569870380732166	0.729735663794205
1188384	492712	-0.244798775108329	0.218453071017491	0.406100780996882
1188384	493538	-0.482369109573569	0.0108292511278288	0.0586484433920588
1188384	493550	-0.604487871490928	0.000839071684172437	0.0114885413515548
1188384	494206	0.1760640788029	0.379695756612292	0.57216879763188
1188384	494371	-0.53365898957886	0.00414693198934324	0.0316933316505028
1188384	494545	-0.318216554993962	0.105742567214713	0.256164111454446
1188384	494696	-0.306234947659225	0.120293595193985	0.279494531347744
1188384	494710	-0.0041316561958872	0.983682108758485	0.991039156733223
1188384	495377	-0.681235227876658	9.16318654025672e-05	0.00278530579298051
1188384	495736	0.185428494582767	0.354452198250524	0.547245329065138
1188384	495858	-0.603358806752931	0.000863246837286628	0.0117267659004256
1188384	496062	-0.106227106227106	0.597950753386425	0.75154208766985
1188384	496101	-0.628205128205128	0.000450437789888363	0.0076699545889324
1188384	496827	-0.357557268576763	0.0670888998219133	0.190579628148289
1188384	496912	0.233552132166949	0.241016528220645	0.432102749595677
1188384	497003	-0.507708752671421	0.00686288666125211	0.0435201674829056
1188384	497136	0.612942612942613	0.000675997741242695	0.00994527876916252
1188384	497201	-0.349370045015155	0.0740587484674701	0.203672138299907
1188384	497509	-0.391198336331145	0.0436156984309976	0.143358837202153
1188384	498334	0.487789987789988	0.00985007989081779	0.0553108302876761
1188384	498482	-0.316517934473194	0.10772157393556	0.259505452061563
1188384	498496	-0.473427088944445	0.0126212021233817	0.0647882503974847
1188384	498573	-0.650587704114731	0.000238631365830674	0.00507333042500126
1188384	498797	-0.664631361735227	0.000155978306227315	0.00385672746422901
1188384	499009	0.193528693528694	0.333441007425702	0.526972188338911
1188384	499159	-0.139215388585789	0.488599008648748	0.667154284194498
1188384	499201	0.459279556411681	0.0159549024385072	0.0749931388739036
1188384	499664	-0.523969490074914	0.00502807522521083	0.0357703301321575
1188384	500212	0.0567765567765568	0.778490646508978	0.877098666828005
1188384	500529	-0.0387786277619546	0.847713337890914	0.918444556083005
1188384	500680	-0.526717581806076	0.00476339520081012	0.0346069482441079
1188384	500724	-0.206959706959707	0.300306683216471	0.494749375529756
1188384	500869	0.199725085780705	0.31788926122594	0.511376688214437
1188384	502864	0.656693642210599	0.000198880168662288	0.00453631789358074
1188384	503279	-0.335168759928809	0.087448566497199	0.226720026997277
1188384	503407	NA	NA	NA
1188384	504720	0.351648351648352	0.0720657976868054	0.200270497840627
1188384	505526	-0.294180057735892	0.136366550010915	0.301869498007913
1188384	505738	-0.126984126984127	0.527929445359949	0.699279553446977
1188384	506221	0.56043956043956	0.00236186509560647	0.0221558947583421
1188384	506434	-0.102336978064624	0.611500062023403	0.761634985655744
1188384	506794	0.169115429810614	0.39907923311571	0.589926160165831
1188384	506955	-0.103400357796459	0.60778364659298	0.758736784783701
1188384	506964	-0.028715450561417	0.886939069413334	0.940330697427001
1188384	507068	-0.284841670812179	0.149846080538829	0.319636876451682
1188384	507289	NA	NA	NA
1188384	507551	-0.147480922905701	0.46288760761801	0.64669755281596
1188384	507751	-0.107191948947102	0.59461012984368	0.749870333159484
1188384	508151	0.305280507085807	0.121512906882759	0.281148752593062
1188384	508393	0.337149437347107	0.0854784578040373	0.22353655782521
1188384	508527	-0.492719919425464	0.00902491528748919	0.0521316540232237
1188384	508548	-0.123034652631739	0.54094425695893	0.708860061314669
1188384	508971	-0.424849229860391	0.0271765291775132	0.105633050795132
1188384	509072	-0.121489621489621	0.54607623726666	0.712665093823038
1188384	509342	-0.452671722254565	0.0177439181898273	0.0805954073506452
1188384	509775	0.67836972245093	0.000100681977162061	0.00290437891766324
1188384	509800	-0.0335707876942674	0.867974994102557	0.929986753567608
1188384	510140	0.311097545984473	0.114220760404605	0.270119888614779
1188384	510201	-0.435820831163694	0.0230628632097138	0.0946709942916599
1188384	510339	0.453129792116068	0.0176148039285478	0.0801822386747509
1188384	510375	-0.607301630192445	0.000781368435491153	0.011042740079679
1188384	510671	-0.417162969406671	0.030397545141479	0.113793558300621
1188384	510852	0.425648874804447	0.0268579430151647	0.104822573141457
1188384	511055	-0.216455505498519	0.278171727869272	0.472134570882872
1188384	511156	-0.396275382421831	0.0407256971486997	0.137263793001528
1188384	511228	-0.567540120425984	0.00201828133081082	0.0200628073911411
1188384	511315	-0.0271755737859367	0.892966765901408	0.94385847603222
1188384	511665	-0.385343529414069	0.0471476128767918	0.15075181962466
1188384	511935	0.0914234590442122	0.650171955371386	0.786557833025559
1188384	513157	0.294441105640287	0.136002812784842	0.301427143972673
1188384	513187	0.433852916742492	0.023760790578635	0.0964593683755181
1188384	513612	-0.488155742258625	0.00978677020006686	0.0550814702308277
1188384	513821	-0.139194139194139	0.488666025454045	0.667154284194498
1188384	513847	-0.359994594283869	0.0651151099711121	0.186412433916132
1188384	514421	-0.174919834870161	0.382849701719236	0.575330419989112
1188384	514431	-0.0416797668896096	0.836466147688108	0.91077726168419
1188384	514855	-0.0383458436605954	0.849393716286997	0.919520261516873
1188384	515532	0.406963740286243	0.0351392181985997	0.124906900970301
1188384	515579	0.0335135573288016	0.868198131601229	0.930158091473732
1188384	516372	-0.476206661019065	0.0120395954974814	0.0629173957058856
1188384	516559	0.3998778998779	0.0387690010977683	0.132891319699526
1188384	516954	0.39444360099307	0.0417502992572142	0.139290770615253
1188384	516955	0.0924988069656128	0.646319829298718	0.784413242752246
1188384	517088	-0.322186627177188	0.101222847999412	0.249195204111003
1188384	517861	0.362849268449808	0.0628608149238075	0.18237197971979
1188384	518191	-0.552393439090247	0.00281076256728951	0.0248312245533242
1188384	519508	0.152053390976853	0.448974832384234	0.634377146558602
1188384	519762	-0.234970788402779	0.238088644026272	0.428839389191298
1188384	520412	0.176757032249148	0.37779304205786	0.57041166202332
1188384	521767	-0.348768853607017	0.0745916223563888	0.204470271680118
1188384	521785	-0.40970844623274	0.0338085735441973	0.121969527705304
1188384	522519	0.558693335771918	0.00245366737092298	0.0226931767427191
1188384	522625	-0.11985951821181	0.551515222150079	0.717091643682896
1188384	522776	0.134941231918682	0.502171961142652	0.678692273963049
1188384	522846	-0.495942943221071	0.00851738359309332	0.0501030577455373
1188384	522899	-0.325508750692685	0.0975530600681092	0.243254342325767
1188384	522971	-0.125801532582089	0.531810711986521	0.702437572636648
1188384	523157	0.193252940734221	0.334143619340549	0.527459327010532
1188384	523330	-0.0292362391681325	0.884901865065714	0.939298429931225
1188384	524250	-0.273877377523924	0.166858676023988	0.343284133920419
1188384	524447	-0.549121780830659	0.00301314450910869	0.0259843974314227
1188384	524487	0.394013382237513	0.0419938839750548	0.139776927837332
1188384	524525	-0.279009783155464	0.1587331911209	0.332176718079107
1188384	524613	-0.345750086497756	0.0773118921383377	0.209391118766426
1188384	524796	-0.233943749972719	0.240205924079503	0.431438109517477
1188384	524970	-0.0953411601287215	0.636180883511671	0.777943653924327
1188384	525324	-0.487541508119856	0.00989328499074137	0.0554624577263605
1188384	525917	0.0114377252717919	0.954846628701154	0.976009421347278
1188384	526120	-0.135023714341982	0.501908272513607	0.678683318494502
1188384	526512	0.121813465012566	0.544998684190447	0.712079985951142
1188384	527170	0.201211163431569	0.314226965213386	0.50759115869352
1188384	527190	-0.200010482088738	0.317183901197268	0.510701477629038
1188384	527258	-0.0445665445665446	0.825305689211371	0.904020348423624
1188384	527604	0.494807667154839	0.00869335374156908	0.0507324951392165
1188384	527953	-0.298009274327223	0.131101272299856	0.293973771997481
1188384	528203	0.0360801610943714	0.85820104499092	0.92465516681985
1188384	528258	-0.335780381753496	0.086836576027641	0.225686944341789
1188384	528441	-0.285190852989493	0.149325514954005	0.319034364115899
1188384	528482	0.228396957212142	0.251855707223625	0.44356442476283
1188384	528506	-0.182737148864663	0.361603099058539	0.554676758768557
1188384	528552	-0.53193325465935	0.00429346976913536	0.0323461542008968
1188384	528636	0.416376949492729	0.0307435673507193	0.114473793482508
1188384	528944	-0.211459250047199	0.289684572437638	0.484134889208512
1188384	529522	-0.195360195360195	0.328797115780448	0.52249548146057
1188384	529608	0.0213969329731395	0.915635829196134	0.955905663426215
1188384	529845	-0.426275903608051	0.026610250252188	0.104172553085334
1188384	529940	-0.300152685748042	0.12821941251453	0.289942206718993
1188384	530116	0.205927370341155	0.302777640114332	0.497538773747576
1188384	530966	-0.377180430357082	0.0524443654870598	0.16104393760084
1188384	531386	-0.116276992193182	0.563555643357885	0.724930543418834
1188384	531458	0.370935739323979	0.0568027423119543	0.16975054740879
1188384	531572	0.0488065399646014	0.808974090666864	0.894277724012827
1188384	532041	0.0225885225885226	0.9109554813452	0.953131145832486
1188384	532742	-0.332111352464147	0.0905568823809315	0.23222465636888
1188384	532807	-0.16135352367207	0.421377500745624	0.610107842827441
1188384	532876	-0.436207301472139	0.0229277820357778	0.0943006791474316
1188384	532950	0.507936507936508	0.00683374839453232	0.0433915003799566
1188384	533076	0.0677655677655678	0.736987956103557	0.849065529381013
1188384	533196	-0.0375974679385165	0.852300959764235	0.921108625582268
1188384	533431	0.284579208542755	0.150238217059308	0.320379556039402
1188384	534447	-0.200184414334153	0.316754498551377	0.510191830817589
1188384	534512	-0.250398409807137	0.207768315121333	0.394844995541617
1188384	534728	0.00183262098946237	0.992761720615871	0.996083711643596
1188384	534850	-0.192443523314256	0.336211165891614	0.529643288638765
1188384	535012	-0.0370144623464776	0.854567091514876	0.922757828573133
1188384	535054	0.157509157509158	0.43267025300922	0.619568304678962
1188384	535518	-0.570163443544843	0.00190270836915582	0.0192919679717577
1188384	536964	0.387116475278029	0.0460550692329538	0.148444196124865
1188384	538192	0.32972065717687	0.0930449177755596	0.235903453291483
1188384	538839	-0.289248679503477	0.14337075326792	0.310735197713266
1188384	539444	0.373740475438051	0.0548115256929457	0.166059960048315
1188384	539861	-0.261679401511772	0.187336567629442	0.370628933030585
1188384	540066	0.0573958181011588	0.776134839895871	0.875554813986784
1188384	540393	0.109296291916036	0.587352084133335	0.744804632859539
1188384	541143	0.0810895942546341	0.68762569794978	0.816032045514009
1188384	541380	0.227106227106227	0.254618704093711	0.446637698178928
1188384	542267	0.209401709401709	0.294511983145086	0.488429748171628
1188384	542408	0.405801545634942	0.0357151423551108	0.126399127815345
1188384	542618	0.487179487179487	0.00995651568460235	0.0556959158752357
1188384	542620	0.595238095238095	0.00105566877854481	0.0134110492720403
1188384	542974	-0.0378510378510378	0.851315694205368	0.920246619628903
1188384	543035	-0.633170551859248	0.000392889171303342	0.00694099197009321
1188384	543524	0.360245254741	0.064914697033554	0.18609217123103
1188384	543605	0.392306522659516	0.0429714252898399	0.142056969616816
1188384	543732	-0.552892694580844	0.0027809266725942	0.0246463814501241
1188384	543841	0.522588522588523	0.00516572079496931	0.0362413373083398
1188384	544128	0.288156288156288	0.144956714383112	0.312927833016047
1188384	544575	0.186202686202686	0.352410808335605	0.545560500897588
1188384	544755	0.159761803555622	0.426033327514712	0.614189349769372
1188384	545109	-0.253756227827917	0.201534730478726	0.387376398589368
1188384	545977	0.754578754578755	5.43905189999738e-06	0.000449546806476188
1188384	546708	-0.206349206349206	0.301766422875772	0.496431579262928
1188384	546952	-0.0381621130991747	0.850107284824191	0.919751314482534
1188384	547001	-0.696687536738534	5.4139422045284e-05	0.00190805830715812
1188384	547115	-0.605006105006105	0.000828173956829216	0.0114190208555496
1188384	547404	-0.235725201828574	0.236541292719335	0.426836195079954
1188384	547463	-0.410496389896111	0.0334341371148346	0.121063998334592
1188384	549539	0.282399636933893	0.153523044526756	0.324795949249013
1188384	549607	-0.297495473956058	0.131799033956879	0.294998841864234
1188384	549614	0.383394383394383	0.0483722283097996	0.153307243191248
1188384	551970	0.0421760706357016	0.834545144342484	0.909280918358166
1188384	552228	-0.268328116093218	0.175969398911768	0.356053059660285
1188384	552776	-0.0516247292013495	0.798161606342541	0.888712143533752
1188384	552854	0.134025341204302	0.505104593785903	0.680565874510322
1188384	552869	0.0235727309492474	0.907091868219265	0.95147187077738
1188384	554014	0.0573870573870574	0.776168154160933	0.875554813986784
1188384	554127	-0.485330436010827	0.0102847609566339	0.0566656876210885
1188384	554521	0.307081807081807	0.119219266237875	0.277964159253822
1188384	554950	-0.475114525965365	0.0122654018571617	0.0637173926773724
1188384	556148	-0.267521787115845	0.177321614659893	0.357559703245112
1188384	556168	NA	NA	NA
1188384	556500	-0.0752525307629595	0.709110797342019	0.830872734190489
1188384	556931	-0.303437912278712	0.123892461964043	0.283923308787148
1188384	557212	-0.304660220082453	0.122310179491536	0.282058355822501
1188384	557310	-0.203420929830323	0.308829576930989	0.503146602378183
1188384	557669	0.143467643467643	0.475282263260083	0.656250835953294
1188384	557670	-0.540260049253537	0.0036250056712487	0.0291267522858607
1188384	558158	0.0274809173116214	0.891771056653034	0.943018694085565
1188384	558249	-0.358363858363858	0.0664306608908894	0.189184646346645
1188384	558479	-0.6001221001221	0.000935935578885685	0.0123697438827135
1188384	558648	-0.392001225754723	0.0431481596860211	0.142362800022593
1188384	558673	-0.647534735066797	0.000261006727345649	0.00537805458362632
1188384	558715	-0.670435830351957	0.000129995302452897	0.00341448925820762
1188384	558729	0.0509923687893419	0.800584684361114	0.889894299499492
1188384	558835	-0.0684602061469925	0.734387184759739	0.847892733562342
1188384	558866	0.514730581481669	0.00601121480746691	0.0400711337777314
1188384	559003	0.207530631373939	0.298945576497128	0.493335650187969
1188384	559043	-0.651789205377162	0.00023029908727503	0.00496070303366068
1188384	559293	-0.647328274451526	0.000262584305634546	0.00539544735264726
1188384	559340	-0.555453945519613	0.00263209120411149	0.0238150835146914
1188384	559384	0.0757020757020757	0.707448120587074	0.829862269785513
1188384	559600	-0.468430566072686	0.0137253288443997	0.0682549586486312
1188384	559696	0.0372405372405372	0.853688207987834	0.921930625847244
1188384	559995	-0.0541368251386956	0.788553976336117	0.882422309261197
1188384	560085	0.0693023973881013	0.73123779942111	0.845951915159501
1188384	560756	0.392551892551892	0.0428297987072484	0.141831586916659
1188384	560773	-0.464874857660287	0.014558831319176	0.0710464496181443
1188384	561084	0.444444444444444	0.0201985486266414	0.087323258123758
1188384	561290	0.0867308076950913	0.667083827319516	0.799955465379598
1188384	561327	-0.248782407071944	0.210814599968355	0.397832785368708
1188384	561347	-0.118511487580515	0.556031832206147	0.719726798613317
1188384	561719	-0.152695083970231	0.447040331617308	0.632748896276291
1188384	561891	-0.467246956948907	0.0139982759637453	0.0691779092974878
1188384	561933	-0.279211934182289	0.158419012995894	0.331719402105834
1188384	562300	-0.298439219948692	0.13051945750724	0.293160650205575
1188384	562610	0.316239316239316	0.108048791865921	0.259783269477273
1188384	563014	-0.237542313591958	0.232841717770185	0.423069150771797
1188384	563163	-0.246868420230939	0.214461647119374	0.401521984273381
1188384	563273	0.412150821471087	0.032658767663061	0.118977146209364
1188384	563291	0.506105006105006	0.00707104301267487	0.0443432160283345
1188384	563572	0.0616605616605616	0.759964296933605	0.865036343248526
1188384	563590	-0.384943223619326	0.0473971005510612	0.151193873223593
1188384	563786	-0.301691096038328	0.12617966568163	0.287139809624739
1188384	563864	0.220626558575257	0.268787527399591	0.462178833929732
1188384	563868	0.134635935013888	0.50314856502361	0.67942374379324
1188384	564018	-0.303511464530574	0.123796826588895	0.283923308787148
1188384	564056	-0.172114492402046	0.390645682565981	0.582523746392734
1188384	565077	0.322954822954823	0.100365230672354	0.247955209681221
1188384	565257	-0.433453447684404	0.023904540384376	0.0969092306792337
1188384	565831	0.216216238901847	0.278716306253883	0.472623862861643
1188384	565861	-0.417766536348639	0.030133978263798	0.113152396175854
1188384	565878	-0.649358703932832	0.000247427360764423	0.00520802227344474
1188384	566042	-0.0952722408367689	0.636425979352825	0.777943653924327
1188384	566104	-0.172161172161172	0.390515225032867	0.582388240312573
1188384	566256	0.199725085780705	0.31788926122594	0.511376688214437
1188384	566264	-0.275072511218852	0.164940899621657	0.340768222894792
1188384	566294	-0.0366356285752078	0.856040216183733	0.923409606335069
1188384	566325	0.261904761904762	0.186943143859302	0.370013121546892
1188384	566544	0.251798123509749	0.205154078949085	0.391650776119665
1188384	566663	0.407814407814408	0.0347224032187482	0.123929159668662
1188384	566973	-0.449740488341513	0.018588670911419	0.0829470811188341
1188384	567182	0.0232131991998567	0.908503013219321	0.952045227219869
1188384	567387	-0.0580596206776991	0.773611733850559	0.87421062653841
1188384	567406	0.125763125763126	0.531936989990816	0.702437572636648
1188384	567583	-0.572506448780451	0.00180434771058862	0.0185763215662559
1188384	567685	0.212454212454212	0.287368231403945	0.481631512920352
1188384	568081	-0.0425912122838353	0.832938999662721	0.90857246964775
1188384	568686	-0.779169357353083	1.68099206588656e-06	0.000213196166149337
1188384	568815	-0.501534436747991	0.00769365262540314	0.046796758271395
1188384	568879	0.376938988133318	0.0526078483700271	0.161377536534579
1188384	568961	-0.285147309077034	0.149390360044202	0.319034364115899
1188384	568972	-0.0815709334865156	0.685864233909579	0.81506611019586
1188384	568991	-0.237091822394546	0.233755289113493	0.42425460318748
1188384	569107	-0.428446535248488	0.0257670480514789	0.101822404225989
1188384	569145	-0.429369279570993	0.025415227889028	0.101001845678925
1188384	569162	-0.524885520651968	0.0049384971122727	0.0353725265412638
1188384	569448	-0.35899801209326	0.0659166562974955	0.188048448215775
1188384	569572	-0.348595848595849	0.0747455107891328	0.20462522417747
1188384	569919	-0.214406296170766	0.282857828139838	0.477389511023666
1188384	570058	0.196300537479546	0.326428184592159	0.519966592867025
1188384	570119	-0.269377164114683	0.174220965272382	0.353536391874108
1188384	570188	0.188085100267296	0.347476469347585	0.540995365401717
1188384	570304	-0.585053281579842	0.00134873242460145	0.0156790173075089
1188384	570533	-0.195419856438196	0.32864650629333	0.522481888976386
1188384	570807	-0.483857796318215	0.0105526024967431	0.0576922660468542
1188384	571101	0.226738097593962	0.255410351181393	0.447492805356754
1188384	571387	-0.012519084553072	0.950582589910767	0.97463036189053
1188384	571582	-0.376068376068376	0.0532006692293398	0.162619623042187
1188384	571893	-0.558374500372658	0.00247075539070496	0.0227755346541675
1188384	571945	-0.348595848595849	0.0747455107891328	0.20462522417747
1188384	572023	-0.359743865450064	0.0653160562197845	0.186836327334021
1188384	572245	-0.505216179717469	0.00718867883660455	0.0448324896329488
1188384	572919	-0.0497681410290082	0.805280782786932	0.891913790285429
1188384	573115	-0.0504210510619437	0.80277540950051	0.890748057919245
1188384	573484	-0.359015806728039	0.0659022775848353	0.188043892131128
1188384	574056	-0.302147848019066	0.125578658366097	0.286125634486916
1188384	574138	-0.292213754080241	0.139129011401837	0.305684888850631
1188384	574438	-0.331041120141572	0.0916644066324007	0.234044906347775
1188384	574582	-0.287447878212046	0.145991918729041	0.314148472771925
1188384	574920	-0.0551729485243767	0.784599964265555	0.880677094245429
1188384	575000	-0.191772821254023	0.337930221802615	0.531162041210628
1188384	575100	0.027196348633238	0.892885405418306	0.94385847603222
1188384	575106	-0.00305250305250305	0.987943843640947	0.993345395547131
1188384	575207	0.174993369517472	0.382646562204136	0.575201412398819
[truncated: 12,755 more rows]
