# Supplementary material for: Uncovering the transcriptional landscape of Fomes fomentarius during fungal-based material production through gene co-expression network analysis
Source: Fungal Biol Biotechnol. 2025 Feb 13;12:1. doi: 10.1186/s40694-024-00192-3 (PMC11827164; doi:10.1186/s40694-024-00192-3)
Supplement: Supplementary file 7 — Supplementary Material 7 [file 40694_2024_192_MOESM7_ESM.csv]

Protein ID JGI
1270535
1368841
1266648
1197080
1366337
1368327
790214
1365509
1367423
1370766
1166218
1207983
1208236
1208267
1208348
161803
162971
1221221
217939
1318857
1319620
1358070
1368862
1372564
572023
733239
798278
809449
628578
1303647
1186486
557310
1317361
1173891
1238199
1267148
1269232
243693
1305164
1313268
1315150
1331702
1367319
1371769
364477
813049
924205
1223869
1221680
1265900
1434287
1409354
1314784
1187225
1314838
1194790
1199132
1315376
1270602
1198710
1251299
1314360
1371277
1163676
1191548
1227832
1268584
1297383
1365415
1161231
1199512
1216543
1222971
1230986
1300568
1315960
1317115
1318640
1319653
1440748
1451666
682953
683179
1313728
1226861
1274817
1195132
1366194
1415116
917132
1238876
1371768
1230744
1176930
1201989
1267836
1318887
1352425
689099
1033650
1200302
1356641
1262851
1204588
1200353
1205219
1229316
1363271
587397
800653
1033232
1368790
1300688
1301839
689906
1192655
1195210
1274551
1314040
1315611
1319814
1365705
1370879
1372764
1200630
1206110
1239789
1240647
1364763
1373382
1416119
406268
46452
46713
92540
142303
1197418
1198991
1202169
1203013
1203687
1203757
1204396
1211518
1218649
1221147
1221185
1225651
1275187
240859
1293456
1316224
1317689
272338
290617
1342679
1362749
1364328
1364601
1367458
1367646
1372432
1441212
434824
718071
719111
788109
1217113
466645
1344609
1369298
73795
15608
1188028
1190732
1197474
1247873
1313497
1315765
1316881
1376349
1459987
467102
725165
1196273
1245138
1317255
1319715
1365268
1394854
614602
1317321
821366
1189820
464456
869401
1177654
1199611
1203840
1224965
1291868
1313032
1364208
1369602
340878
410880
480690
841937
1316399
1441899
1313721
1194559
1202398
1218380
1239583
1263453
1314914
1316121
1316163
1318239
541380
783728
1316546
1226249
1318931
1447475
676206
1196600
1199696
1201932
1317497
1209551
1368121
1371248
1213577
1265985
1190310
1191181
1215749
1225110
1291769
1399450
734973
1199681
1220372
1234116
1240582
1315021
1316993
1313652
1203680
1210774
1221730
1261068
1306057
1366419
1394785
416586
594934
1198519
1367300
1281410
1366004
1388100
1193939
1245807
1314614
1372056
1195637
1314144
1367640
543732
1228681
1238166
1303115
1308190
1347873
1374129
1377559
1366660
