# Supplementary material for: Uncovering the transcriptional landscape of Fomes fomentarius during fungal-based material production through gene co-expression network analysis
Source: Fungal Biol Biotechnol. 2025 Feb 13;12:1. doi: 10.1186/s40694-024-00192-3 (PMC11827164; doi:10.1186/s40694-024-00192-3)
Supplement: Supplementary file 9 — Supplementary Table 2 [file 40694_2024_192_MOESM9_ESM.xlsx]

## Sheet: Sheet1
accession	study	bioproject_accession	biosample_accession	sample_name	library_ID	title	library_strategy	library_source	library_selection	library_layout	platform	instrument_model	design_description
SRR24223600	SRP433501	PRJNA957595	SAMN34258384	001_Ff_Papf11	MEA_Cellu_d5_rep1	RNA-Seq of Fomes fomentarius	RNA-Seq	TRANSCRIPTOMIC	cDNA_oligo_dT	paired	ILLUMINA	Illumina NovaSeq 6000	Kit used for library prep: NEBNext Ultra II Directional RNA Library Prep Kit for Illumina (NEB #E7760S/L)
SRR24223599	SRP433501	PRJNA957595	SAMN34258385	002_Ff_Papf11	MEA_Cellu_d5_rep2	RNA-Seq of Fomes fomentarius	RNA-Seq	TRANSCRIPTOMIC	cDNA_oligo_dT	paired	ILLUMINA	Illumina NovaSeq 6000	Kit used for library prep: NEBNext Ultra II Directional RNA Library Prep Kit for Illumina (NEB #E7760S/L)
SRR24223588	SRP433501	PRJNA957595	SAMN34258386	003_Ff_Papf11	MEA_Lig_d5_rep1	RNA-Seq of Fomes fomentarius	RNA-Seq	TRANSCRIPTOMIC	cDNA_oligo_dT	paired	ILLUMINA	Illumina NovaSeq 6000	Kit used for library prep: NEBNext Ultra II Directional RNA Library Prep Kit for Illumina (NEB #E7760S/L)
SRR24223577	SRP433501	PRJNA957595	SAMN34258387	004_Ff_Papf11	MEA_Lig_d5_rep2	RNA-Seq of Fomes fomentarius	RNA-Seq	TRANSCRIPTOMIC	cDNA_oligo_dT	paired	ILLUMINA	Illumina NovaSeq 6000	Kit used for library prep: NEBNext Ultra II Directional RNA Library Prep Kit for Illumina (NEB #E7760S/L)
SRR24223566	SRP433501	PRJNA957595	SAMN34258388	005_Ff_Papf11	MEB_Cellu_d5_rep1	RNA-Seq of Fomes fomentarius	RNA-Seq	TRANSCRIPTOMIC	cDNA_oligo_dT	paired	ILLUMINA	Illumina NovaSeq 6000	Kit used for library prep: NEBNext Ultra II Directional RNA Library Prep Kit for Illumina (NEB #E7760S/L)
SRR24223561	SRP433501	PRJNA957595	SAMN34258389	006_Ff_Papf11	MEB_Cellu_d5_rep2	RNA-Seq of Fomes fomentarius	RNA-Seq	TRANSCRIPTOMIC	cDNA_oligo_dT	paired	ILLUMINA	Illumina NovaSeq 6000	Kit used for library prep: NEBNext Ultra II Directional RNA Library Prep Kit for Illumina (NEB #E7760S/L)
SRR24223560	SRP433501	PRJNA957595	SAMN34258390	007_Ff_Papf11	MEB_Lig_d10_rep1	RNA-Seq of Fomes fomentarius	RNA-Seq	TRANSCRIPTOMIC	cDNA_oligo_dT	paired	ILLUMINA	Illumina NovaSeq 6000	Kit used for library prep: NEBNext Ultra II Directional RNA Library Prep Kit for Illumina (NEB #E7760S/L)
SRR24223559	SRP433501	PRJNA957595	SAMN34258391	008_Ff_Papf11	MEB_Lig_d10_rep2	RNA-Seq of Fomes fomentarius	RNA-Seq	TRANSCRIPTOMIC	cDNA_oligo_dT	paired	ILLUMINA	Illumina NovaSeq 6000	Kit used for library prep: NEBNext Ultra II Directional RNA Library Prep Kit for Illumina (NEB #E7760S/L)
SRR24223558	SRP433501	PRJNA957595	SAMN34258392	009_Ff_Papf11	Millet_d8_rep1	RNA-Seq of Fomes fomentarius	RNA-Seq	TRANSCRIPTOMIC	cDNA_oligo_dT	paired	ILLUMINA	Illumina NovaSeq 6000	Kit used for library prep: NEBNext Ultra II Directional RNA Library Prep Kit for Illumina (NEB #E7760S/L)
SRR24223557	SRP433501	PRJNA957595	SAMN34258393	010_Ff_Papf11	Millet_d8_rep2	RNA-Seq of Fomes fomentarius	RNA-Seq	TRANSCRIPTOMIC	cDNA_oligo_dT	paired	ILLUMINA	Illumina NovaSeq 6000	Kit used for library prep: NEBNext Ultra II Directional RNA Library Prep Kit for Illumina (NEB #E7760S/L)
SRR24223598	SRP433501	PRJNA957595	SAMN34258394	011_Ff_Papf11	Millet_d15_rep1	RNA-Seq of Fomes fomentarius	RNA-Seq	TRANSCRIPTOMIC	cDNA_oligo_dT	paired	ILLUMINA	Illumina NovaSeq 6000	Kit used for library prep: NEBNext Ultra II Directional RNA Library Prep Kit for Illumina (NEB #E7760S/L)
SRR24223597	SRP433501	PRJNA957595	SAMN34258395	012_Ff_Papf11	Millet_d15_rep2	RNA-Seq of Fomes fomentarius	RNA-Seq	TRANSCRIPTOMIC	cDNA_oligo_dT	paired	ILLUMINA	Illumina NovaSeq 6000	Kit used for library prep: NEBNext Ultra II Directional RNA Library Prep Kit for Illumina (NEB #E7760S/L)
SRR24223596	SRP433501	PRJNA957595	SAMN34258396	013_Ff_Papf11	Hemp_d7_rep1	RNA-Seq of Fomes fomentarius	RNA-Seq	TRANSCRIPTOMIC	cDNA_oligo_dT	paired	ILLUMINA	Illumina NovaSeq 6000	Kit used for library prep: NEBNext Ultra II Directional RNA Library Prep Kit for Illumina (NEB #E7760S/L)
SRR24223595	SRP433501	PRJNA957595	SAMN34258397	014_Ff_Papf11	Hemp_d7_rep2	RNA-Seq of Fomes fomentarius	RNA-Seq	TRANSCRIPTOMIC	cDNA_oligo_dT	paired	ILLUMINA	Illumina NovaSeq 6000	Kit used for library prep: NEBNext Ultra II Directional RNA Library Prep Kit for Illumina (NEB #E7760S/L)
SRR24223594	SRP433501	PRJNA957595	SAMN34258398	015_Ff_Papf11	Hemp_d10_rep1	RNA-Seq of Fomes fomentarius	RNA-Seq	TRANSCRIPTOMIC	cDNA_oligo_dT	paired	ILLUMINA	Illumina NovaSeq 6000	Kit used for library prep: NEBNext Ultra II Directional RNA Library Prep Kit for Illumina (NEB #E7760S/L)
SRR24223593	SRP433501	PRJNA957595	SAMN34258399	016_Ff_Papf11	Hemp_d10_rep2	RNA-Seq of Fomes fomentarius	RNA-Seq	TRANSCRIPTOMIC	cDNA_oligo_dT	paired	ILLUMINA	Illumina NovaSeq 6000	Kit used for library prep: NEBNext Ultra II Directional RNA Library Prep Kit for Illumina (NEB #E7760S/L)
SRR24223592	SRP433501	PRJNA957595	SAMN34258400	017_Ff_Papf11	Beech_d10_rep1	RNA-Seq of Fomes fomentarius	RNA-Seq	TRANSCRIPTOMIC	cDNA_oligo_dT	paired	ILLUMINA	Illumina NovaSeq 6000	Kit used for library prep: NEBNext Ultra II Directional RNA Library Prep Kit for Illumina (NEB #E7760S/L)
SRR24223591	SRP433501	PRJNA957595	SAMN34258401	018_Ff_Papf11	Beech_d10_rep2	RNA-Seq of Fomes fomentarius	RNA-Seq	TRANSCRIPTOMIC	cDNA_oligo_dT	paired	ILLUMINA	Illumina NovaSeq 6000	Kit used for library prep: NEBNext Ultra II Directional RNA Library Prep Kit for Illumina (NEB #E7760S/L)
SRR24223590	SRP433501	PRJNA957595	SAMN34258402	019_Ff_Papf11	Birch_d10_rep1	RNA-Seq of Fomes fomentarius	RNA-Seq	TRANSCRIPTOMIC	cDNA_oligo_dT	paired	ILLUMINA	Illumina NovaSeq 6000	Kit used for library prep: NEBNext Ultra II Directional RNA Library Prep Kit for Illumina (NEB #E7760S/L)
SRR24223589	SRP433501	PRJNA957595	SAMN34258403	020_Ff_Papf11	Birch_d10_rep2	RNA-Seq of Fomes fomentarius	RNA-Seq	TRANSCRIPTOMIC	cDNA_oligo_dT	paired	ILLUMINA	Illumina NovaSeq 6000	Kit used for library prep: NEBNext Ultra II Directional RNA Library Prep Kit for Illumina (NEB #E7760S/L)
SRR24223587	SRP433501	PRJNA957595	SAMN34258404	021_Ff_Papf11	MEA_d10_rep1	RNA-Seq of Fomes fomentarius	RNA-Seq	TRANSCRIPTOMIC	cDNA_oligo_dT	paired	ILLUMINA	Illumina NovaSeq 6000	Kit used for library prep: NEBNext Ultra II Directional RNA Library Prep Kit for Illumina (NEB #E7760S/L)
SRR24223586	SRP433501	PRJNA957595	SAMN34258405	022_Ff_Papf11	MEA_d10_rep2	RNA-Seq of Fomes fomentarius	RNA-Seq	TRANSCRIPTOMIC	cDNA_oligo_dT	paired	ILLUMINA	Illumina NovaSeq 6000	Kit used for library prep: NEBNext Ultra II Directional RNA Library Prep Kit for Illumina (NEB #E7760S/L)
SRR24223585	SRP433501	PRJNA957595	SAMN34258406	023_Ff_Papf11	MEA_Cellu_d10_rep1	RNA-Seq of Fomes fomentarius	RNA-Seq	TRANSCRIPTOMIC	cDNA_oligo_dT	paired	ILLUMINA	Illumina NovaSeq 6000	Kit used for library prep: NEBNext Ultra II Directional RNA Library Prep Kit for Illumina (NEB #E7760S/L)
SRR24223584	SRP433501	PRJNA957595	SAMN34258407	024_Ff_Papf11	MEA_Cellu_d10_rep2	RNA-Seq of Fomes fomentarius	RNA-Seq	TRANSCRIPTOMIC	cDNA_oligo_dT	paired	ILLUMINA	Illumina NovaSeq 6000	Kit used for library prep: NEBNext Ultra II Directional RNA Library Prep Kit for Illumina (NEB #E7760S/L)
SRR24223583	SRP433501	PRJNA957595	SAMN34258408	025_Ff_Papf11	MEA_Lig_d10_rep1	RNA-Seq of Fomes fomentarius	RNA-Seq	TRANSCRIPTOMIC	cDNA_oligo_dT	paired	ILLUMINA	Illumina NovaSeq 6000	Kit used for library prep: NEBNext Ultra II Directional RNA Library Prep Kit for Illumina (NEB #E7760S/L)
SRR24223582	SRP433501	PRJNA957595	SAMN34258409	026_Ff_Papf11	MEA_Lig_d10_rep2	RNA-Seq of Fomes fomentarius	RNA-Seq	TRANSCRIPTOMIC	cDNA_oligo_dT	paired	ILLUMINA	Illumina NovaSeq 6000	Kit used for library prep: NEBNext Ultra II Directional RNA Library Prep Kit for Illumina (NEB #E7760S/L)
SRR24223581	SRP433501	PRJNA957595	SAMN34258410	027_Ff_Papf11	CM-L_d5_rep1	RNA-Seq of Fomes fomentarius	RNA-Seq	TRANSCRIPTOMIC	cDNA_oligo_dT	paired	ILLUMINA	Illumina NovaSeq 6000	Kit used for library prep: NEBNext Ultra II Directional RNA Library Prep Kit for Illumina (NEB #E7760S/L)
SRR24223580	SRP433501	PRJNA957595	SAMN34258411	028_Ff_Papf11	CM-L_d5_rep2	RNA-Seq of Fomes fomentarius	RNA-Seq	TRANSCRIPTOMIC	cDNA_oligo_dT	paired	ILLUMINA	Illumina NovaSeq 6000	Kit used for library prep: NEBNext Ultra II Directional RNA Library Prep Kit for Illumina (NEB #E7760S/L)
SRR24223576	SRP433501	PRJNA957595	SAMN34258414	031_Ff_Papf11	CM-lowN_d5_rep1	RNA-Seq of Fomes fomentarius	RNA-Seq	TRANSCRIPTOMIC	cDNA_oligo_dT	paired	ILLUMINA	Illumina NovaSeq 6000	Kit used for library prep: NEBNext Ultra II Directional RNA Library Prep Kit for Illumina (NEB #E7760S/L)
SRR24223575	SRP433501	PRJNA957595	SAMN34258415	032_Ff_Papf11	CM-lowN_d5_rep2	RNA-Seq of Fomes fomentarius	RNA-Seq	TRANSCRIPTOMIC	cDNA_oligo_dT	paired	ILLUMINA	Illumina NovaSeq 6000	Kit used for library prep: NEBNext Ultra II Directional RNA Library Prep Kit for Illumina (NEB #E7760S/L)
SRR24223574	SRP433501	PRJNA957595	SAMN34258416	033_Ff_Papf11	CM-L_d10_rep1	RNA-Seq of Fomes fomentarius	RNA-Seq	TRANSCRIPTOMIC	cDNA_oligo_dT	paired	ILLUMINA	Illumina NovaSeq 6000	Kit used for library prep: NEBNext Ultra II Directional RNA Library Prep Kit for Illumina (NEB #E7760S/L)
SRR24223573	SRP433501	PRJNA957595	SAMN34258417	034_Ff_Papf11	CM-L_d10_rep2	RNA-Seq of Fomes fomentarius	RNA-Seq	TRANSCRIPTOMIC	cDNA_oligo_dT	paired	ILLUMINA	Illumina NovaSeq 6000	Kit used for library prep: NEBNext Ultra II Directional RNA Library Prep Kit for Illumina (NEB #E7760S/L)
SRR24223570	SRP433501	PRJNA957595	SAMN34258420	037_Ff_Papf11	CM-lowN_d10_rep1	RNA-Seq of Fomes fomentarius	RNA-Seq	TRANSCRIPTOMIC	cDNA_oligo_dT	paired	ILLUMINA	Illumina NovaSeq 6000	Kit used for library prep: NEBNext Ultra II Directional RNA Library Prep Kit for Illumina (NEB #E7760S/L)
SRR24223569	SRP433501	PRJNA957595	SAMN34258421	038_Ff_Papf11	CM-lowN_d10_rep2	RNA-Seq of Fomes fomentarius	RNA-Seq	TRANSCRIPTOMIC	cDNA_oligo_dT	paired	ILLUMINA	Illumina NovaSeq 6000	Kit used for library prep: NEBNext Ultra II Directional RNA Library Prep Kit for Illumina (NEB #E7760S/L)
SRR24223568	SRP433501	PRJNA957595	SAMN34258422	039_Ff_Papf11	Hemp_d14_rep1	RNA-Seq of Fomes fomentarius	RNA-Seq	TRANSCRIPTOMIC	cDNA_oligo_dT	paired	ILLUMINA	Illumina NovaSeq 6000	Kit used for library prep: NEBNext Ultra II Directional RNA Library Prep Kit for Illumina (NEB #E7760S/L)
SRR24223567	SRP433501	PRJNA957595	SAMN34258423	040_Ff_Papf11	Hemp_d14_rep2	RNA-Seq of Fomes fomentarius	RNA-Seq	TRANSCRIPTOMIC	cDNA_oligo_dT	paired	ILLUMINA	Illumina NovaSeq 6000	Kit used for library prep: NEBNext Ultra II Directional RNA Library Prep Kit for Illumina (NEB #E7760S/L)
SRR24223565	SRP433501	PRJNA957595	SAMN34258424	041_Ff_Papf11	Birch_d14_rep1	RNA-Seq of Fomes fomentarius	RNA-Seq	TRANSCRIPTOMIC	cDNA_oligo_dT	paired	ILLUMINA	Illumina NovaSeq 6000	Kit used for library prep: NEBNext Ultra II Directional RNA Library Prep Kit for Illumina (NEB #E7760S/L)
SRR24223564	SRP433501	PRJNA957595	SAMN34258425	042_Ff_Papf11	Birch_d14_rep2	RNA-Seq of Fomes fomentarius	RNA-Seq	TRANSCRIPTOMIC	cDNA_oligo_dT	paired	ILLUMINA	Illumina NovaSeq 6000	Kit used for library prep: NEBNext Ultra II Directional RNA Library Prep Kit for Illumina (NEB #E7760S/L)
SRR24223563	SRP433501	PRJNA957595	SAMN34258426	043_Ff_Papf11	Beech_d14_rep1	RNA-Seq of Fomes fomentarius	RNA-Seq	TRANSCRIPTOMIC	cDNA_oligo_dT	paired	ILLUMINA	Illumina NovaSeq 6000	Kit used for library prep: NEBNext Ultra II Directional RNA Library Prep Kit for Illumina (NEB #E7760S/L)
SRR24223562	SRP433501	PRJNA957595	SAMN34258427	044_Ff_Papf11	Beech_d14_rep2	RNA-Seq of Fomes fomentarius	RNA-Seq	TRANSCRIPTOMIC	cDNA_oligo_dT	paired	ILLUMINA	Illumina NovaSeq 6000	Kit used for library prep: NEBNext Ultra II Directional RNA Library Prep Kit for Illumina (NEB #E7760S/L)
